# Supplementary material for: Autoinhibited kinesin-1 adopts a hierarchical folding pattern
Source: eLife. 2023 Nov 1;12:RP86776. doi: 10.7554/eLife.86776 (PMC10619981; doi:10.7554/eLife.86776)
Supplement: Figure 1—source data 1. [file elife-86776-fig1-data1.zip]

Archive with 15 entries (14 files):
- KIF5B/
- __MACOSX/._KIF5B
- KIF5B/KIF5B.fasta
- __MACOSX/KIF5B/._KIF5B.fasta
- KIF5B/KIF5B_pLINK_2.csv
- __MACOSX/KIF5B/._KIF5B_pLINK_2.csv
- KIF5B/KIF5B_pLINK_3.csv
- __MACOSX/KIF5B/._KIF5B_pLINK_3.csv
- KIF5B/KIF5B_pLINK_1.csv
- __MACOSX/KIF5B/._KIF5B_pLINK_1.csv
- KIF5B/KIF5B_xlink_sites_1.csv
- __MACOSX/KIF5B/._KIF5B_xlink_sites_1.csv
- KIF5B/KIF5B_xlink_sites_3.csv
- __MACOSX/KIF5B/._KIF5B_xlink_sites_3.csv
- KIF5B/KIF5B_xlink_sites_2.csv
