# Supplementary material for: Autoinhibited kinesin-1 adopts a hierarchical folding pattern
Source: eLife. 2023 Nov 1;12:RP86776. doi: 10.7554/eLife.86776 (PMC10619981; doi:10.7554/eLife.86776)
Supplement: Figure 1—source data 1. [file elife-86776-fig1-data1.zip › KIF5B/KIF5B_pLINK_2.csv]

Protein_Order	Protein	Unique_Peptide_Number	Spectrum_Number
	Spectrum_Order	Title	Charge	Precursor_Mass	Peptide	Peptide_Mass	Modifications	Evalue	Score	Precursor_Mass_Error(Da)	Precursor_Mass_Error(ppm)	Alpha_Evalue	Beta_Evalue
1	sp|P33176|KINH_HUMAN (602)-sp|P33176|KINH_HUMAN (609)	15	175
	1	PRF_Q_2021_M_CIAN_617_51099.23879.23879.4.0.dta	4	2895.494361	SEVKTMVKR(4)-CKQLESTQTESNKK(2)	2895.491278	Carbamidomethyl[C](1)	1.21E-21	5.41E-05	0.003083	1.064759	3.82E-21	1.70E-08
	2	PRF_Q_2021_M_CIAN_617_51099.23862.23862.5.0.dta	5	2895.492291	SEVKTMVKR(4)-CKQLESTQTESNKK(2)	2895.491278	Carbamidomethyl[C](1)	3.45E-10	8.12E-05	0.001013	0.349854	5.45E-16	1.05E-10
	3	PRF_Q_2021_M_CIAN_617_51099.23605.23605.5.1.dta	5	2895.486513	SEVKTMVKR(4)-CKQLESTQTESNKK(2)	2895.491278	Carbamidomethyl[C](1)	7.02E-13	8.86E-04	-0.004765	-1.645662	4.42E-16	1.68E-08
	4	PRF_Q_2021_M_CIAN_617_51099.23738.23738.4.0.dta	4	2895.49588	SEVKTMVKR(4)-CKQLESTQTESNKK(2)	2895.491278	Carbamidomethyl[C](1)	3.70E-07	3.15E-03	0.004602	1.589368	1.36E-16	8.79E-09
	5	PRF_Q_2021_M_CIAN_617_51099.23730.23730.5.0.dta	5	2895.495059	SEVKTMVKR(4)-CKQLESTQTESNKK(2)	2895.491278	Carbamidomethyl[C](1)	2.03E-06	4.72E-03	0.003781	1.305823	5.15E-15	1.20E-06
	6	PRF_Q_2021_M_CIAN_617_51099.19139.19139.5.0.dta	5	2911.492215	SEVKTMVKR(4)-CKQLESTQTESNKK(2)	2911.486192	Carbamidomethyl[C](1);Oxidation[M](23)	2.17E-06	5.02E-03	0.006023	2.068703	1.37E-07	2.47E-06
	7	PRF_Q_2021_M_CIAN_617_51099.24009.24009.4.0.dta	4	2895.489153	SEVKTMVKR(4)-CKQLESTQTESNKK(2)	2895.491278	Carbamidomethyl[C](1)	1.00E+00	8.64E-03	-0.002125	-0.7339	4.18E-04	1.32E-03
	8	PRF_Q_2021_M_CIAN_617_51099.23915.23915.6.4.dta	6	2895.49461	SEVKTMVKR(4)-CKQLESTQTESNKK(2)	2895.491278	Carbamidomethyl[C](1)	1.68E-03	1.16E-01	0.003332	1.150755	2.65E-05	2.63E-03
	9	PRF_Q_2021_M_CIAN_617_51099.23614.23614.4.0.dta	4	2895.484958	SEVKTMVKR(4)-CKQLESTQTESNKK(2)	2895.491278	Carbamidomethyl[C](1)	1.00E+00	1.75E-01	-0.00632	-2.182704	1.00E+00	3.02E-06
	10	PRF_Q_2021_M_CIAN_617_51099.19293.19293.5.1.dta	5	2911.492936	SEVKTMVKR(4)-CKQLESTQTESNKK(2)	2911.486192	Carbamidomethyl[C](1);Oxidation[M](23)	1.00E+00	7.74E-01	0.006744	2.316343	8.20E-04	1.00E+00
	11	PRF_Q_2021_M_CIAN_617_51099.31454.31454.3.0.dta	3	2870.433238	MKSEVKTMVK(6)-CKQLESTQTESNK(2)	2870.430655	Carbamidomethyl[C](1)	8.98E-07	1.63E-04	0.002583	0.899865	9.10E-12	1.30E-08
	12	PRF_Q_2021_M_CIAN_617_51099.28245.28245.3.0.dta	3	2886.432352	MKSEVKTMVK(6)-CKQLESTQTESNK(2)	2886.425569	Carbamidomethyl[C](1);Oxidation[M](17)	2.65E-05	5.95E-04	0.006783	2.349965	5.26E-06	6.31E-05
	13	PRF_Q_2021_M_CIAN_617_51099.31565.31565.4.0.dta	4	2870.430662	MKSEVKTMVK(6)-CKQLESTQTESNK(2)	2870.430655	Carbamidomethyl[C](1)	2.36E-09	1.41E-03	0.000007	0.002439	6.36E-17	1.78E-06
	14	PRF_Q_2021_M_CIAN_617_51099.31709.31709.4.1.dta	4	2870.430582	MKSEVKTMVK(6)-CKQLESTQTESNK(2)	2870.430655	Carbamidomethyl[C](1)	6.11E-10	1.49E-03	-0.000073	-0.025432	3.89E-20	6.27E-07
	15	PRF_Q_2021_M_CIAN_617_51099.31870.31870.4.1.dta	4	2870.428921	MKSEVKTMVK(6)-CKQLESTQTESNK(2)	2870.430655	Carbamidomethyl[C](1)	3.42E-09	2.44E-03	-0.001734	-0.604091	3.05E-11	1.22E-05
	16	PRF_Q_2021_M_CIAN_617_51099.28179.28179.4.2.dta	4	2886.427167	MKSEVKTMVK(6)-CKQLESTQTESNK(2)	2886.425569	Carbamidomethyl[C](1);Oxidation[M](17)	3.09E-08	2.61E-03	0.001598	0.553626	4.91E-11	3.25E-05
	17	PRF_Q_2021_M_CIAN_617_51099.28323.28323.4.1.dta	4	2886.430235	MKSEVKTMVK(6)-CKQLESTQTESNK(2)	2886.425569	Carbamidomethyl[C](1);Oxidation[M](17)	5.28E-07	2.89E-03	0.004666	1.616532	7.43E-17	1.54E-04
	18	PRF_Q_2021_M_CIAN_617_51099.28086.28086.4.2.dta	4	2886.425358	MKSEVKTMVK(6)-CKQLESTQTESNK(2)	2886.425569	Carbamidomethyl[C](1);Oxidation[M](17)	5.13E-06	4.25E-03	-0.000211	-0.073101	7.64E-10	1.99E-03
	19	PRF_Q_2021_M_CIAN_617_51099.31428.31428.4.0.dta	4	2870.428986	MKSEVKTMVK(6)-CKQLESTQTESNK(2)	2870.430655	Carbamidomethyl[C](1)	7.01E-14	4.41E-03	-0.001669	-0.581446	1.29E-10	3.03E-06
	20	PRF_Q_2021_M_CIAN_617_51099.28085.28085.3.1.dta	3	2886.426533	MKSEVKTMVK(6)-CKQLESTQTESNK(2)	2886.425569	Carbamidomethyl[C](1);Oxidation[M](17)	5.48E-04	4.44E-03	0.000964	0.333977	1.18E-08	4.03E-06
	21	PRF_Q_2021_M_CIAN_617_51099.32009.32009.4.0.dta	4	2870.43368	MKSEVKTMVK(6)-CKQLESTQTESNK(2)	2870.430655	Carbamidomethyl[C](1)	1.38E-04	6.45E-03	0.003025	1.053849	4.39E-10	8.09E-05
	22	PRF_Q_2021_M_CIAN_617_51099.31472.31472.3.0.dta	3	2870.43392	MKSEVKTMVK(6)-CKQLESTQTESNK(2)	2870.430655	Carbamidomethyl[C](1)	1.97E-05	8.69E-03	0.003265	1.13746	5.09E-09	4.95E-06
	23	PRF_Q_2021_M_CIAN_617_51099.31562.31562.5.1.dta	5	2870.429207	MKSEVKTMVK(6)-CKQLESTQTESNK(2)	2870.430655	Carbamidomethyl[C](1)	1.83E-06	1.26E-02	-0.001448	-0.504454	1.39E-08	1.21E-05
	24	PRF_Q_2021_M_CIAN_617_51099.32142.32142.4.1.dta	4	2870.43211	MKSEVKTMVK(6)-CKQLESTQTESNK(2)	2870.430655	Carbamidomethyl[C](1)	3.75E-04	1.43E-02	0.001455	0.506893	1.72E-09	4.38E-05
	25	PRF_Q_2021_M_CIAN_617_51099.24858.24858.4.0.dta	4	2886.422639	MKSEVKTMVK(6)-CKQLESTQTESNK(2)	2886.425569	Carbamidomethyl[C](1);Oxidation[M](24)	2.03E-09	1.54E-02	-0.00293	-1.015096	3.98E-18	1.09E-06
	26	PRF_Q_2021_M_CIAN_617_51099.28613.28613.4.0.dta	4	2886.429729	MKSEVKTMVK(6)-CKQLESTQTESNK(2)	2886.425569	Carbamidomethyl[C](1);Oxidation[M](17)	4.72E-05	2.23E-02	0.00416	1.441229	2.66E-08	2.91E-03
	27	PRF_Q_2021_M_CIAN_617_51099.31610.31610.3.0.dta	3	2870.442201	MKSEVKTMVK(6)-CKQLESTQTESNK(2)	2870.430655	Carbamidomethyl[C](1)	9.38E-09	3.12E-02	0.011546	4.022393	8.69E-12	1.39E-08
	28	PRF_Q_2021_M_CIAN_617_51099.32283.32283.4.2.dta	4	2870.436369	MKSEVKTMVK(6)-CKQLESTQTESNK(2)	2870.430655	Carbamidomethyl[C](1)	1.34E-02	4.09E-02	0.005714	1.990642	1.00E+00	1.99E-02
	29	PRF_Q_2021_M_CIAN_617_51099.28758.28758.4.0.dta	4	2886.428615	MKSEVKTMVK(6)-CKQLESTQTESNK(2)	2886.425569	Carbamidomethyl[C](1);Oxidation[M](24)	1.00E+00	9.56E-02	0.003046	1.055284	1.00E+00	4.95E-05
	30	PRF_Q_2021_M_CIAN_617_51099.28463.28463.4.0.dta	4	2886.435184	MKSEVKTMVK(6)-CKQLESTQTESNK(2)	2886.425569	Carbamidomethyl[C](1);Oxidation[M](17)	9.56E-05	9.57E-02	0.009615	3.33111	2.19E-10	1.35E-09
	31	PRF_Q_2021_M_CIAN_617_51099.25217.25217.4.2.dta	4	2886.423109	MKSEVKTMVK(6)-CKQLESTQTESNK(2)	2886.425569	Carbamidomethyl[C](1);Oxidation[M](24)	1.00E+00	1.05E-01	-0.00246	-0.852265	1.00E+00	1.20E-02
	32	PRF_Q_2021_M_CIAN_617_51099.31666.31666.5.3.dta	5	2870.42821	MKSEVKTMVK(6)-CKQLESTQTESNK(2)	2870.430655	Carbamidomethyl[C](1)	1.72E-04	1.48E-01	-0.002445	-0.851789	4.26E-04	1.92E-03
	33	PRF_Q_2021_M_CIAN_617_51099.28316.28316.3.0.dta	3	2886.431192	MKSEVKTMVK(6)-CKQLESTQTESNK(2)	2886.425569	Carbamidomethyl[C](1);Oxidation[M](17)	1.00E+00	3.15E-01	0.005623	1.948084	1.00E+00	1.00E+00
	34	PRF_Q_2021_M_CIAN_617_51099.23249.23249.4.2.dta	4	3154.629397	MKSEVKTMVKR(6)-CKQLESTQTESNKK(2)	3154.626713	Carbamidomethyl[C](1)	8.21E-03	1.72E-04	0.002684	0.850814	2.40E-12	3.41E-03
	35	PRF_Q_2021_M_CIAN_617_51099.22992.22992.4.0.dta	4	3154.629481	MKSEVKTMVKR(6)-CKQLESTQTESNKK(2)	3154.626713	Carbamidomethyl[C](1)	1.20E-05	2.10E-04	0.002768	0.877441	2.81E-18	1.08E-08
	36	PRF_Q_2021_M_CIAN_617_51099.23123.23123.4.0.dta	4	3154.632899	MKSEVKTMVKR(6)-CKQLESTQTESNKK(2)	3154.626713	Carbamidomethyl[C](1)	1.61E-04	3.92E-04	0.006186	1.960929	3.40E-12	1.45E-05
	37	PRF_Q_2021_M_CIAN_617_51099.20206.20206.5.0.dta	5	3170.6226	MKSEVKTMVKR(6)-CKQLESTQTESNKK(2)	3170.621627	Carbamidomethyl[C](1);Oxidation[M](18)	3.49E-06	4.23E-04	0.000973	0.30688	2.82E-14	5.37E-07
	38	PRF_Q_2021_M_CIAN_617_51099.22999.22999.5.0.dta	5	3154.629569	MKSEVKTMVKR(6)-CKQLESTQTESNKK(2)	3154.626713	Carbamidomethyl[C](1)	7.50E-06	5.52E-04	0.002856	0.905337	6.26E-16	5.06E-08
	39	PRF_Q_2021_M_CIAN_617_51099.23255.23255.5.0.dta	5	3154.628867	MKSEVKTMVKR(6)-CKQLESTQTESNKK(2)	3154.626713	Carbamidomethyl[C](1)	4.16E-07	9.00E-04	0.002154	0.682807	2.54E-22	1.86E-08
	40	PRF_Q_2021_M_CIAN_617_51099.23129.23129.5.0.dta	5	3154.630703	MKSEVKTMVKR(6)-CKQLESTQTESNKK(2)	3154.626713	Carbamidomethyl[C](1)	2.81E-05	1.34E-03	0.00399	1.264809	1.41E-15	3.78E-07
	41	PRF_Q_2021_M_CIAN_617_51099.22870.22870.5.0.dta	5	3154.627683	MKSEVKTMVKR(6)-CKQLESTQTESNKK(2)	3154.626713	Carbamidomethyl[C](1)	2.61E-07	3.01E-03	0.00097	0.307485	2.97E-13	1.43E-08
	42	PRF_Q_2021_M_CIAN_617_51099.22927.22927.3.0.dta	3	3154.627408	MKSEVKTMVKR(6)-CKQLESTQTESNKK(2)	3154.626713	Carbamidomethyl[C](1)	1.00E+00	3.93E-03	0.000695	0.220311	1.00E+00	1.00E+00
	43	PRF_Q_2021_M_CIAN_617_51099.23826.23826.4.2.dta	4	3154.624769	MKSEVKTMVKR(6)-CKQLESTQTESNKK(2)	3154.626713	Carbamidomethyl[C](1)	1.00E+00	3.42E-02	-0.001944	-0.616238	1.00E+00	1.00E+00
	44	PRF_Q_2021_M_CIAN_617_51099.20710.20710.6.3.dta	6	3170.633491	MKSEVKTMVKR(6)-CKQLESTQTESNKK(2)	3170.621627	Carbamidomethyl[C](1);Oxidation[M](18)	2.45E-02	3.82E-02	0.011864	3.741853	2.20E-02	1.07E-02
	45	PRF_Q_2021_M_CIAN_617_51099.20250.20250.4.1.dta	4	3170.625519	MKSEVKTMVKR(6)-CKQLESTQTESNKK(2)	3170.621627	Carbamidomethyl[C](1);Oxidation[M](18)	1.09E-04	3.92E-02	0.003892	1.22752	1.00E+00	2.94E-09
	46	PRF_Q_2021_M_CIAN_617_51099.22859.22859.4.1.dta	4	3154.631239	MKSEVKTMVKR(6)-CKQLESTQTESNKK(2)	3154.626713	Carbamidomethyl[C](1)	5.14E-05	5.18E-02	0.004526	1.434718	1.99E-06	6.96E-04
	47	PRF_Q_2021_M_CIAN_617_51099.20286.20286.6.4.dta	6	3170.628481	MKSEVKTMVKR(6)-CKQLESTQTESNKK(2)	3170.621627	Carbamidomethyl[C](1);Oxidation[M](18)	1.21E-03	6.49E-02	0.006854	2.161721	2.36E-04	1.94E-03
	48	PRF_Q_2021_M_CIAN_617_51099.20101.20101.4.0.dta	4	3170.608091	MKSEVKTMVKR(6)-CKQLESTQTESNKK(2)	3170.621627	Carbamidomethyl[C](1);Oxidation[M](18)	1.08E-03	7.45E-02	-0.013536	-4.269194	3.87E-07	1.31E-05
	49	PRF_Q_2021_M_CIAN_617_51099.23379.23379.4.0.dta	4	3154.634998	MKSEVKTMVKR(6)-CKQLESTQTESNKK(2)	3154.626713	Carbamidomethyl[C](1)	1.00E+00	7.54E-02	0.008285	2.626301	1.00E+00	1.30E-01
	50	PRF_Q_2021_M_CIAN_617_51099.23649.23649.4.1.dta	4	3154.634684	MKSEVKTMVKR(6)-CKQLESTQTESNKK(2)	3154.626713	Carbamidomethyl[C](1)	1.00E+00	1.24E-01	0.007971	2.526765	1.00E+00	1.00E+00
	51	PRF_Q_2021_M_CIAN_617_51099.23456.23456.5.1.dta	5	3154.631811	MKSEVKTMVKR(6)-CKQLESTQTESNKK(2)	3154.626713	Carbamidomethyl[C](1)	2.95E-04	2.66E-01	0.005098	1.616039	7.60E-07	7.02E-05
	52	PRF_Q_2021_M_CIAN_617_51099.20085.20085.4.0.dta	4	3170.607839	MKSEVKTMVKR(6)-CKQLESTQTESNKK(2)	3170.621627	Carbamidomethyl[C](1);Oxidation[M](18)	9.92E-02	3.99E-01	-0.013788	-4.348674	1.32E-12	8.18E-02
	53	PRF_Q_2021_M_CIAN_617_51099.20060.20060.5.0.dta	5	3170.615958	MKSEVKTMVKR(6)-CKQLESTQTESNKK(2)	3170.621627	Carbamidomethyl[C](1);Oxidation[M](18)	4.94E-01	6.60E-01	-0.005669	-1.787977	1.34E-05	1.00E+00
	54	PRF_Q_2021_M_CIAN_617_51099.27506.27506.3.0.dta	3	2739.392655	SEVKTMVK(4)-CKQLESTQTESNKK(2)	2739.390176	Carbamidomethyl[C](1)	1.11E-16	2.55E-04	0.002479	0.904946	1.73E-13	2.97E-10
	55	PRF_Q_2021_M_CIAN_617_51099.27370.27370.3.0.dta	3	2739.393522	SEVKTMVK(4)-CKQLESTQTESNKK(2)	2739.390176	Carbamidomethyl[C](1)	9.44E-12	2.72E-04	0.003346	1.22144	1.89E-12	7.76E-07
	56	PRF_Q_2021_M_CIAN_617_51099.27512.27512.4.0.dta	4	2739.391468	SEVKTMVK(4)-CKQLESTQTESNKK(2)	2739.390176	Carbamidomethyl[C](1)	5.55E-10	3.11E-04	0.001292	0.471638	2.63E-24	2.08E-10
	57	PRF_Q_2021_M_CIAN_617_51099.27377.27377.4.0.dta	4	2739.393185	SEVKTMVK(4)-CKQLESTQTESNKK(2)	2739.390176	Carbamidomethyl[C](1)	3.57E-07	4.88E-04	0.003009	1.09842	6.32E-20	2.64E-08
	58	PRF_Q_2021_M_CIAN_617_51099.27527.27527.5.0.dta	5	2739.390746	SEVKTMVK(4)-CKQLESTQTESNKK(2)	2739.390176	Carbamidomethyl[C](1)	2.00E-08	1.27E-03	0.00057	0.208076	3.79E-11	7.40E-08
	59	PRF_Q_2021_M_CIAN_617_51099.21326.21326.4.1.dta	4	2755.383663	SEVKTMVK(4)-CKQLESTQTESNKK(2)	2755.38509	Carbamidomethyl[C](1);Oxidation[M](23)	6.00E-10	1.34E-03	-0.001427	-0.517895	1.42E-08	1.02E-05
	60	PRF_Q_2021_M_CIAN_617_51099.27654.27654.4.0.dta	4	2739.389608	SEVKTMVK(4)-CKQLESTQTESNKK(2)	2739.390176	Carbamidomethyl[C](1)	2.18E-05	2.21E-03	-0.000568	-0.207345	4.28E-15	2.09E-06
	61	PRF_Q_2021_M_CIAN_617_51099.27644.27644.3.0.dta	3	2739.395768	SEVKTMVK(4)-CKQLESTQTESNKK(2)	2739.390176	Carbamidomethyl[C](1)	1.72E-09	3.35E-03	0.005592	2.04133	1.03E-06	1.91E-09
	62	PRF_Q_2021_M_CIAN_617_51099.21350.21350.4.2.dta	4	2755.380581	SEVKTMVK(4)-CKQLESTQTESNKK(2)	2755.38509	Carbamidomethyl[C](1);Oxidation[M](23)	3.35E-03	1.04E-02	-0.004509	-1.636432	4.89E-11	4.24E-03
	63	PRF_Q_2021_M_CIAN_617_51099.27390.27390.5.0.dta	5	2739.391998	SEVKTMVK(4)-CKQLESTQTESNKK(2)	2739.390176	Carbamidomethyl[C](1)	3.75E-05	1.31E-02	0.001822	0.665112	1.43E-09	4.19E-05
	64	PRF_Q_2021_M_CIAN_617_51099.21378.21378.3.0.dta	3	2755.383573	SEVKTMVK(4)-CKQLESTQTESNKK(2)	2755.38509	Carbamidomethyl[C](1);Oxidation[M](23)	1.56E-06	4.86E-02	-0.001517	-0.550558	3.45E-03	3.77E-05
	65	PRF_Q_2021_M_CIAN_617_51099.27445.27445.2.0.dta	2	2739.400138	SEVKTMVK(4)-CKQLESTQTESNKK(2)	2739.390176	Carbamidomethyl[C](1)	1.00E+00	7.01E-01	0.009962	3.636576	1.00E+00	1.00E+00
	66	PRF_Q_2021_M_CIAN_617_51099.27469.27469.3.0.dta	3	2767.398615	SEVKTMVK(4)-RCKQLESTQTESNK(3)	2767.396322	Carbamidomethyl[C](2)	3.39E-20	2.63E-04	0.002293	0.828577	3.79E-09	2.93E-13
	67	PRF_Q_2021_M_CIAN_617_51099.27295.27295.4.0.dta	4	2767.398874	SEVKTMVK(4)-RCKQLESTQTESNK(3)	2767.396322	Carbamidomethyl[C](2)	1.17E-09	2.00E-03	0.002552	0.922166	5.06E-13	4.59E-10
	68	PRF_Q_2021_M_CIAN_617_51099.21406.21406.4.0.dta	4	2783.393224	SEVKTMVK(4)-RCKQLESTQTESNK(3)	2783.391237	Carbamidomethyl[C](2);Oxidation[M](23)	4.25E-07	2.36E-03	0.001987	0.713877	1.77E-07	1.59E-09
	69	PRF_Q_2021_M_CIAN_617_51099.27431.27431.4.0.dta	4	2767.398957	SEVKTMVK(4)-RCKQLESTQTESNK(3)	2767.396322	Carbamidomethyl[C](2)	2.59E-06	2.62E-03	0.002635	0.952159	2.17E-11	8.70E-07
	70	PRF_Q_2021_M_CIAN_617_51099.27702.27702.4.2.dta	4	2767.40121	SEVKTMVK(4)-RCKQLESTQTESNK(3)	2767.396322	Carbamidomethyl[C](2)	4.08E-07	3.30E-03	0.004888	1.766281	7.01E-06	1.50E-09
	71	PRF_Q_2021_M_CIAN_617_51099.27438.27438.5.0.dta	5	2767.394316	SEVKTMVK(4)-RCKQLESTQTESNK(3)	2767.396322	Carbamidomethyl[C](2)	2.93E-11	1.07E-02	-0.002006	-0.724869	1.58E-08	6.29E-10
	72	PRF_Q_2021_M_CIAN_617_51099.27330.27330.3.0.dta	3	2767.396917	SEVKTMVK(4)-RCKQLESTQTESNK(3)	2767.396322	Carbamidomethyl[C](2)	6.43E-20	1.08E-02	0.000595	0.215004	3.36E-05	2.22E-16
	73	PRF_Q_2021_M_CIAN_617_51099.21415.21415.3.1.dta	3	2783.394602	SEVKTMVK(4)-RCKQLESTQTESNK(3)	2783.391237	Carbamidomethyl[C](2);Oxidation[M](23)	3.36E-04	2.33E-02	0.003365	1.208957	1.00E+00	1.32E-04
	74	PRF_Q_2021_M_CIAN_617_51099.27296.27296.5.0.dta	5	2767.394271	SEVKTMVK(4)-RCKQLESTQTESNK(3)	2767.396322	Carbamidomethyl[C](2)	9.34E-04	5.28E-02	-0.002051	-0.74113	4.47E-06	2.38E-04
	75	PRF_Q_2021_M_CIAN_617_51099.27306.27306.5.0.dta	5	2767.393257	SEVKTMVK(4)-RCKQLESTQTESNK(3)	2767.396322	Carbamidomethyl[C](2)	4.72E-05	6.55E-02	-0.003065	-1.107539	7.48E-07	3.13E-05
	76	PRF_Q_2021_M_CIAN_617_51099.34866.34866.3.0.dta	3	2611.297866	SEVKTMVK(4)-CKQLESTQTESNK(2)	2611.29522	Carbamidomethyl[C](1)	7.34E-11	4.31E-04	0.002646	1.01329	2.21E-18	7.95E-11
	77	PRF_Q_2021_M_CIAN_617_51099.34786.34786.2.0.dta	2	2611.296187	SEVKTMVK(4)-CKQLESTQTESNK(2)	2611.29522	Carbamidomethyl[C](1)	5.07E-03	1.25E-03	0.000967	0.370314	1.00E+00	1.49E-03
	78	PRF_Q_2021_M_CIAN_617_51099.34727.34727.3.0.dta	3	2611.29774	SEVKTMVK(4)-CKQLESTQTESNK(2)	2611.29522	Carbamidomethyl[C](1)	5.57E-09	1.65E-03	0.00252	0.965038	6.92E-08	8.55E-08
	79	PRF_Q_2021_M_CIAN_617_51099.34856.34856.4.0.dta	4	2611.296747	SEVKTMVK(4)-CKQLESTQTESNK(2)	2611.29522	Carbamidomethyl[C](1)	2.63E-05	4.42E-03	0.001527	0.584767	7.55E-11	1.76E-05
	80	PRF_Q_2021_M_CIAN_617_51099.34705.34705.4.1.dta	4	2611.297814	SEVKTMVK(4)-CKQLESTQTESNK(2)	2611.29522	Carbamidomethyl[C](1)	1.79E-07	5.06E-03	0.002594	0.993377	2.79E-10	7.58E-09
	81	PRF_Q_2021_M_CIAN_617_51099.35000.35000.3.0.dta	3	2611.300325	SEVKTMVK(4)-CKQLESTQTESNK(2)	2611.29522	Carbamidomethyl[C](1)	8.29E-09	6.05E-03	0.005105	1.954969	1.02E-11	4.66E-11
	82	PRF_Q_2021_M_CIAN_617_51099.35135.35135.4.2.dta	4	2611.295849	SEVKTMVK(4)-CKQLESTQTESNK(2)	2611.29522	Carbamidomethyl[C](1)	2.01E-05	7.09E-03	0.000629	0.240877	3.31E-05	1.68E-06
	83	PRF_Q_2021_M_CIAN_617_51099.34989.34989.4.0.dta	4	2611.29735	SEVKTMVK(4)-CKQLESTQTESNK(2)	2611.29522	Carbamidomethyl[C](1)	9.25E-08	7.21E-03	0.00213	0.815687	8.97E-13	2.65E-06
	84	PRF_Q_2021_M_CIAN_617_51099.34920.34920.2.0.dta	2	2611.302262	SEVKTMVK(4)-CKQLESTQTESNK(2)	2611.29522	Carbamidomethyl[C](1)	1.68E-03	1.30E-02	0.007042	2.696746	1.00E+00	2.27E-03
	85	PRF_Q_2021_M_CIAN_617_51099.27065.27065.3.0.dta	3	2627.29033	SEVKTMVK(4)-CKQLESTQTESNK(2)	2627.290134	Carbamidomethyl[C](1);Oxidation[M](22)	3.79E-05	1.98E-02	0.000196	0.074602	1.00E+00	1.36E-06
	86	PRF_Q_2021_M_CIAN_617_51099.27195.27195.3.0.dta	3	2627.292238	SEVKTMVK(4)-CKQLESTQTESNK(2)	2627.290134	Carbamidomethyl[C](1);Oxidation[M](22)	6.94E-05	6.24E-02	0.002104	0.800825	1.00E+00	8.65E-04
	87	PRF_Q_2021_M_CIAN_617_51099.27332.27332.4.0.dta	4	2627.292054	SEVKTMVK(4)-CKQLESTQTESNK(2)	2627.290134	Carbamidomethyl[C](1);Oxidation[M](22)	2.47E-03	9.55E-02	0.00192	0.730791	6.36E-09	3.30E-03
	88	PRF_Q_2021_M_CIAN_617_51099.27046.27046.4.1.dta	4	2627.296893	SEVKTMVK(4)-CKQLESTQTESNK(2)	2627.290134	Carbamidomethyl[C](1);Oxidation[M](22)	2.71E-03	1.53E-01	0.006759	2.572613	3.64E-03	1.85E-02
	89	PRF_Q_2021_M_CIAN_617_51099.48812.48812.3.0.dta	3	2611.288498	SEVKTMVK(4)-CKQLESTQTESNK(2)	2611.29522	Carbamidomethyl[C](1)	1.00E+00	7.26E-01	-0.006722	-2.574201	1.00E+00	1.00E+00
	90	PRF_Q_2021_M_CIAN_617_51099.27360.27360.4.2.dta	4	2627.291897	SEVKTMVK(4)-CKQLESTQTESNK(2)	2627.290134	Carbamidomethyl[C](1);Oxidation[M](22)	1.00E+00	7.51E-01	0.001763	0.671034	1.54E-04	1.00E+00
	91	PRF_Q_2021_M_CIAN_617_51099.27308.27308.4.2.dta	4	2627.286987	SEVKTMVK(4)-CKQLESTQTESNK(2)	2627.290134	Carbamidomethyl[C](1);Oxidation[M](22)	1.00E+00	8.09E-01	-0.003147	-1.197812	2.58E-02	1.00E+00
	92	PRF_Q_2021_M_CIAN_617_51099.26034.26034.4.0.dta	4	2998.530508	MKSEVKTMVK(6)-CKQLESTQTESNKK(2)	2998.52561	Carbamidomethyl[C](1)	3.99E-09	4.75E-04	0.004898	1.633469	4.14E-27	5.42E-09
	93	PRF_Q_2021_M_CIAN_617_51099.25949.25949.3.0.dta	3	2998.532183	MKSEVKTMVK(6)-CKQLESTQTESNKK(2)	2998.52561	Carbamidomethyl[C](1)	6.39E-05	2.74E-03	0.006573	2.192077	4.30E-12	3.34E-06
	94	PRF_Q_2021_M_CIAN_617_51099.23155.23155.5.0.dta	5	3014.525855	MKSEVKTMVK(6)-CKQLESTQTESNKK(2)	3014.520525	Carbamidomethyl[C](1);Oxidation[M](18)	1.87E-04	2.98E-03	0.00533	1.768109	6.40E-14	3.86E-05
	95	PRF_Q_2021_M_CIAN_617_51099.23148.23148.4.0.dta	4	3014.510323	MKSEVKTMVK(6)-CKQLESTQTESNKK(2)	3014.520525	Carbamidomethyl[C](1);Oxidation[M](18)	1.05E-10	3.32E-03	-0.010202	-3.384286	9.52E-13	5.77E-08
	96	PRF_Q_2021_M_CIAN_617_51099.25895.25895.4.0.dta	4	2998.530772	MKSEVKTMVK(6)-CKQLESTQTESNKK(2)	2998.52561	Carbamidomethyl[C](1)	3.21E-10	4.78E-03	0.005162	1.721513	9.75E-20	4.01E-09
	97	PRF_Q_2021_M_CIAN_617_51099.25870.25870.5.0.dta	5	2998.532557	MKSEVKTMVK(6)-CKQLESTQTESNKK(2)	2998.52561	Carbamidomethyl[C](1)	4.29E-05	5.36E-03	0.006947	2.316805	1.76E-11	3.17E-06
	98	PRF_Q_2021_M_CIAN_617_51099.26096.26096.3.0.dta	3	2998.530316	MKSEVKTMVK(6)-CKQLESTQTESNKK(2)	2998.52561	Carbamidomethyl[C](1)	1.00E+00	6.41E-03	0.004706	1.569438	1.00E+00	1.00E+00
	99	PRF_Q_2021_M_CIAN_617_51099.23022.23022.5.0.dta	5	3014.52381	MKSEVKTMVK(6)-CKQLESTQTESNKK(2)	3014.520525	Carbamidomethyl[C](1);Oxidation[M](18)	1.70E-07	6.48E-03	0.003285	1.089726	1.11E-09	6.11E-06
	100	PRF_Q_2021_M_CIAN_617_51099.26007.26007.5.0.dta	5	2998.532651	MKSEVKTMVK(6)-CKQLESTQTESNKK(2)	2998.52561	Carbamidomethyl[C](1)	5.23E-10	7.09E-03	0.007041	2.348154	4.84E-13	3.66E-07
	101	PRF_Q_2021_M_CIAN_617_51099.20243.20243.5.0.dta	5	3014.525537	MKSEVKTMVK(6)-CKQLESTQTESNKK(2)	3014.520525	Carbamidomethyl[C](1);Oxidation[M](25)	5.67E-09	9.96E-03	0.005012	1.662619	5.69E-14	9.15E-08
	102	PRF_Q_2021_M_CIAN_617_51099.23283.23283.5.0.dta	5	3014.524785	MKSEVKTMVK(6)-CKQLESTQTESNKK(2)	3014.520525	Carbamidomethyl[C](1);Oxidation[M](18)	5.29E-08	1.82E-02	0.00426	1.41316	6.21E-14	3.02E-06
	103	PRF_Q_2021_M_CIAN_617_51099.26337.26337.4.0.dta	4	2998.528378	MKSEVKTMVK(6)-CKQLESTQTESNKK(2)	2998.52561	Carbamidomethyl[C](1)	1.00E+00	2.50E-02	0.002768	0.92312	1.00E+00	6.08E-04
	104	PRF_Q_2021_M_CIAN_617_51099.23635.23635.5.1.dta	5	3014.523884	MKSEVKTMVK(6)-CKQLESTQTESNKK(2)	3014.520525	Carbamidomethyl[C](1);Oxidation[M](18)	5.16E-06	3.35E-02	0.003359	1.114273	4.71E-13	9.01E-06
	105	PRF_Q_2021_M_CIAN_617_51099.26249.26249.5.1.dta	5	2998.531063	MKSEVKTMVK(6)-CKQLESTQTESNKK(2)	2998.52561	Carbamidomethyl[C](1)	1.03E-07	4.30E-02	0.005453	1.81856	1.47E-12	1.97E-07
	106	PRF_Q_2021_M_CIAN_617_51099.20123.20123.4.0.dta	4	3014.524102	MKSEVKTMVK(6)-CKQLESTQTESNKK(2)	3014.520525	Carbamidomethyl[C](1);Oxidation[M](25)	1.48E-03	5.53E-02	0.003577	1.18659	2.22E-09	1.60E-06
	107	PRF_Q_2021_M_CIAN_617_51099.26418.26418.4.1.dta	4	2998.533302	MKSEVKTMVK(6)-CKQLESTQTESNKK(2)	2998.52561	Carbamidomethyl[C](1)	1.00E+00	5.84E-02	0.007692	2.565261	1.00E+00	1.58E-03
	108	PRF_Q_2021_M_CIAN_617_51099.25801.25801.3.0.dta	3	2998.524674	MKSEVKTMVK(6)-CKQLESTQTESNKK(2)	2998.52561	Carbamidomethyl[C](1)	1.00E+00	8.31E-02	-0.000936	-0.312153	1.00E+00	1.00E+00
	109	PRF_Q_2021_M_CIAN_617_51099.23759.23759.5.0.dta	5	3014.522964	MKSEVKTMVK(6)-CKQLESTQTESNKK(2)	3014.520525	Carbamidomethyl[C](1);Oxidation[M](18)	3.18E-01	8.64E-02	0.002439	0.809084	5.28E-09	9.91E-02
	110	PRF_Q_2021_M_CIAN_617_51099.26376.26376.5.1.dta	5	2998.538775	MKSEVKTMVK(6)-CKQLESTQTESNKK(2)	2998.52561	Carbamidomethyl[C](1)	2.31E-05	9.59E-02	0.013165	4.390491	9.06E-10	1.06E-04
	111	PRF_Q_2021_M_CIAN_617_51099.20259.20259.4.0.dta	4	3014.523383	MKSEVKTMVK(6)-CKQLESTQTESNKK(2)	3014.520525	Carbamidomethyl[C](1);Oxidation[M](25)	1.04E-02	9.72E-02	0.002858	0.948078	6.50E-04	8.15E-03
	112	PRF_Q_2021_M_CIAN_617_51099.20103.20103.4.0.dta	4	3014.525159	MKSEVKTMVK(6)-CKQLESTQTESNKK(2)	3014.520525	Carbamidomethyl[C](1);Oxidation[M](25)	2.64E-02	1.05E-01	0.004634	1.537226	4.78E-08	2.95E-04
	113	PRF_Q_2021_M_CIAN_617_51099.26371.26371.5.1.dta	5	2998.539325	MKSEVKTMVK(6)-CKQLESTQTESNKK(2)	2998.52561	Carbamidomethyl[C](1)	1.45E-06	1.15E-01	0.013715	4.573915	4.96E-13	2.92E-05
	114	PRF_Q_2021_M_CIAN_617_51099.23016.23016.4.0.dta	4	3014.516143	MKSEVKTMVK(6)-CKQLESTQTESNKK(2)	3014.520525	Carbamidomethyl[C](1);Oxidation[M](18)	1.00E+00	1.25E-01	-0.004382	-1.453631	1.00E+00	1.00E+00
	115	PRF_Q_2021_M_CIAN_617_51099.25756.25756.4.0.dta	4	2998.531164	MKSEVKTMVK(6)-CKQLESTQTESNKK(2)	2998.52561	Carbamidomethyl[C](1)	1.00E+00	1.38E-01	0.005554	1.852244	1.00E+00	1.00E+00
	116	PRF_Q_2021_M_CIAN_617_51099.36623.36623.3.1.dta	3	2998.501527	MKSEVKTMVK(6)-CKQLESTQTESNKK(2)	2998.52561	Carbamidomethyl[C](1)	1.00E+00	1.71E-01	-0.024083	-8.031614	1.00E+00	1.00E+00
	117	PRF_Q_2021_M_CIAN_617_51099.20097.20097.5.0.dta	5	3014.527013	MKSEVKTMVK(6)-CKQLESTQTESNKK(2)	3014.520525	Carbamidomethyl[C](1);Oxidation[M](25)	8.00E-04	2.13E-01	0.006488	2.152249	1.03E-06	1.09E-04
	118	PRF_Q_2021_M_CIAN_617_51099.23077.23077.3.0.dta	3	3014.5259	MKSEVKTMVK(6)-CKQLESTQTESNKK(2)	3014.520525	Carbamidomethyl[C](1);Oxidation[M](18)	1.00E+00	4.68E-01	0.005375	1.783036	1.00E+00	1.00E+00
	119	PRF_Q_2021_M_CIAN_617_51099.32200.32200.4.5.dta	4	2998.50179	MKSEVKTMVK(6)-CKQLESTQTESNKK(2)	2998.52561	Carbamidomethyl[C](1)	1.10E-03	6.14E-01	-0.02382	-7.943904	2.25E-12	3.38E-03
	120	PRF_Q_2021_M_CIAN_617_51099.26994.26994.3.0.dta	3	3026.531378	MKSEVKTMVKR(6)-CKQLESTQTESNK(2)	3026.531757	Carbamidomethyl[C](1)	1.00E+00	6.87E-04	-0.000379	-0.125226	1.00E+00	1.00E+00
	121	PRF_Q_2021_M_CIAN_617_51099.27072.27072.4.0.dta	4	3026.532653	MKSEVKTMVKR(6)-CKQLESTQTESNK(2)	3026.531757	Carbamidomethyl[C](1)	2.82E-07	7.10E-04	0.000896	0.296048	1.29E-17	2.13E-07
	122	PRF_Q_2021_M_CIAN_617_51099.24386.24386.4.0.dta	4	3042.530805	MKSEVKTMVKR(6)-CKQLESTQTESNK(2)	3042.526671	Carbamidomethyl[C](1);Oxidation[M](17)	1.64E-05	1.12E-03	0.004134	1.358739	1.73E-08	1.36E-05
	123	PRF_Q_2021_M_CIAN_617_51099.27096.27096.5.0.dta	5	3026.533828	MKSEVKTMVKR(6)-CKQLESTQTESNK(2)	3026.531757	Carbamidomethyl[C](1)	1.79E-07	1.35E-03	0.002071	0.684282	9.22E-11	2.42E-08
	124	PRF_Q_2021_M_CIAN_617_51099.27116.27116.3.1.dta	3	3026.532648	MKSEVKTMVKR(6)-CKQLESTQTESNK(2)	3026.531757	Carbamidomethyl[C](1)	1.00E+00	3.45E-03	0.000891	0.294396	1.00E+00	1.00E+00
	125	PRF_Q_2021_M_CIAN_617_51099.26970.26970.5.0.dta	5	3026.527921	MKSEVKTMVKR(6)-CKQLESTQTESNK(2)	3026.531757	Carbamidomethyl[C](1)	1.38E-06	5.19E-03	-0.003836	-1.267457	9.32E-13	2.98E-07
	126	PRF_Q_2021_M_CIAN_617_51099.24438.24438.5.0.dta	5	3042.527191	MKSEVKTMVKR(6)-CKQLESTQTESNK(2)	3042.526671	Carbamidomethyl[C](1);Oxidation[M](17)	2.08E-03	8.19E-03	0.00052	0.170911	5.22E-04	4.89E-03
	127	PRF_Q_2021_M_CIAN_617_51099.24296.24296.5.0.dta	5	3042.530441	MKSEVKTMVKR(6)-CKQLESTQTESNK(2)	3042.526671	Carbamidomethyl[C](1);Oxidation[M](17)	1.48E-07	1.99E-02	0.00377	1.239102	2.27E-26	1.03E-07
	128	PRF_Q_2021_M_CIAN_617_51099.26946.26946.4.0.dta	4	3026.522677	MKSEVKTMVKR(6)-CKQLESTQTESNK(2)	3026.531757	Carbamidomethyl[C](1)	1.93E-04	2.76E-02	-0.00908	-3.000134	7.14E-17	8.92E-04
	129	PRF_Q_2021_M_CIAN_617_51099.27226.27226.5.0.dta	5	3026.532721	MKSEVKTMVKR(6)-CKQLESTQTESNK(2)	3026.531757	Carbamidomethyl[C](1)	3.18E-04	1.35E-01	0.000964	0.318516	5.51E-07	9.36E-04
	130	PRF_Q_2021_M_CIAN_617_51099.24566.24566.5.0.dta	5	3042.530468	MKSEVKTMVKR(6)-CKQLESTQTESNK(2)	3042.526671	Carbamidomethyl[C](1);Oxidation[M](17)	1.00E+00	5.25E-01	0.003797	1.247976	3.47E-03	1.00E+00
	131	PRF_Q_2021_M_CIAN_617_51099.28750.28750.3.0.dta	3	2767.399458	SEVKTMVKR(4)-CKQLESTQTESNK(2)	2767.396322	Carbamidomethyl[C](1)	1.61E-04	7.23E-04	0.003136	1.133195	1.41E-14	1.45E-04
	132	PRF_Q_2021_M_CIAN_617_51099.22392.22392.4.0.dta	4	2783.395911	SEVKTMVKR(4)-CKQLESTQTESNK(2)	2783.391237	Carbamidomethyl[C](1);Oxidation[M](22)	1.76E-06	2.05E-03	0.004674	1.679247	3.80E-09	4.39E-06
	133	PRF_Q_2021_M_CIAN_617_51099.28710.28710.4.0.dta	4	2767.399374	SEVKTMVKR(4)-CKQLESTQTESNK(2)	2767.396322	Carbamidomethyl[C](1)	5.21E-18	9.41E-03	0.003052	1.102842	1.49E-17	6.60E-09
	134	PRF_Q_2021_M_CIAN_617_51099.28564.28564.4.0.dta	4	2767.40265	SEVKTMVKR(4)-CKQLESTQTESNK(2)	2767.396322	Carbamidomethyl[C](1)	9.70E-10	1.27E-02	0.006328	2.286626	1.39E-18	1.09E-08
	135	PRF_Q_2021_M_CIAN_617_51099.28612.28612.3.0.dta	3	2767.404476	SEVKTMVKR(4)-CKQLESTQTESNK(2)	2767.396322	Carbamidomethyl[C](1)	1.09E-08	1.31E-02	0.008154	2.946452	3.37E-11	1.52E-09
	136	PRF_Q_2021_M_CIAN_617_51099.22324.22324.4.1.dta	4	2783.397739	SEVKTMVKR(4)-CKQLESTQTESNK(2)	2783.391237	Carbamidomethyl[C](1);Oxidation[M](22)	4.12E-03	2.29E-01	0.006502	2.335999	3.47E-05	3.65E-02
	137	PRF_Q_2021_M_CIAN_617_51099.21807.21807.4.1.dta	4	3154.625744	MKSEVKTMVK(6)-RCKQLESTQTESNKK(3)	3154.626713	Carbamidomethyl[C](2)	1.76E-09	1.38E-03	-0.000969	-0.307168	1.09E-05	2.48E-07
	138	PRF_Q_2021_M_CIAN_617_51099.21554.21554.4.2.dta	4	3154.627688	MKSEVKTMVK(6)-RCKQLESTQTESNKK(3)	3154.626713	Carbamidomethyl[C](2)	2.78E-05	4.59E-03	0.000975	0.30907	5.18E-07	5.79E-07
	139	PRF_Q_2021_M_CIAN_617_51099.21928.21928.4.0.dta	4	3154.623073	MKSEVKTMVK(6)-RCKQLESTQTESNKK(3)	3154.626713	Carbamidomethyl[C](2)	5.45E-08	9.10E-03	-0.00364	-1.153861	1.23E-06	1.29E-04
	140	PRF_Q_2021_M_CIAN_617_51099.19748.19748.5.0.dta	5	3170.622744	MKSEVKTMVK(6)-RCKQLESTQTESNKK(3)	3170.621627	Carbamidomethyl[C](2);Oxidation[M](19)	5.47E-06	1.77E-02	0.001117	0.352297	2.27E-11	8.21E-05
	141	PRF_Q_2021_M_CIAN_617_51099.17384.17384.5.0.dta	5	3170.625346	MKSEVKTMVK(6)-RCKQLESTQTESNKK(3)	3170.621627	Carbamidomethyl[C](2);Oxidation[M](26)	6.12E-11	2.04E-02	0.003719	1.172956	1.70E-16	6.14E-14
	142	PRF_Q_2021_M_CIAN_617_51099.19582.19582.5.0.dta	5	3170.623847	MKSEVKTMVK(6)-RCKQLESTQTESNKK(3)	3170.621627	Carbamidomethyl[C](2);Oxidation[M](19)	4.82E-07	2.11E-02	0.00222	0.700178	5.58E-09	2.37E-04
	143	PRF_Q_2021_M_CIAN_617_51099.19705.19705.4.0.dta	4	3170.624411	MKSEVKTMVK(6)-RCKQLESTQTESNKK(3)	3170.621627	Carbamidomethyl[C](2);Oxidation[M](19)	1.00E+00	2.19E-02	0.002784	0.878061	1.00E+00	5.33E-08
	144	PRF_Q_2021_M_CIAN_617_51099.21684.21684.4.2.dta	4	3154.623495	MKSEVKTMVK(6)-RCKQLESTQTESNKK(3)	3154.626713	Carbamidomethyl[C](2)	2.63E-09	2.66E-02	-0.003218	-1.020089	2.62E-06	3.19E-08
	145	PRF_Q_2021_M_CIAN_617_51099.22049.22049.4.0.dta	4	3154.621769	MKSEVKTMVK(6)-RCKQLESTQTESNKK(3)	3154.626713	Carbamidomethyl[C](2)	1.00E+00	3.10E-02	-0.004944	-1.567222	1.00E+00	4.72E-03
	146	PRF_Q_2021_M_CIAN_617_51099.17388.17388.4.0.dta	4	3170.625199	MKSEVKTMVK(6)-RCKQLESTQTESNKK(3)	3170.621627	Carbamidomethyl[C](2);Oxidation[M](26)	6.27E-13	3.16E-02	0.003572	1.126593	4.17E-17	4.02E-19
	147	PRF_Q_2021_M_CIAN_617_51099.21715.21715.3.0.dta	3	3154.627533	MKSEVKTMVK(6)-RCKQLESTQTESNKK(3)	3154.626713	Carbamidomethyl[C](2)	1.00E+00	8.70E-02	0.00082	0.259936	1.00E+00	8.02E-05
	148	PRF_Q_2021_M_CIAN_617_51099.19980.19980.5.0.dta	5	3170.618042	MKSEVKTMVK(6)-RCKQLESTQTESNKK(3)	3170.621627	Carbamidomethyl[C](2);Oxidation[M](19)	1.00E+00	6.35E-01	-0.003585	-1.130693	1.00E+00	1.00E+00
	149	PRF_Q_2021_M_CIAN_617_51099.22436.22436.4.0.dta	4	2895.496469	SEVKTMVK(4)-RCKQLESTQTESNKK(3)	2895.491278	Carbamidomethyl[C](2)	1.70E-11	2.50E-03	0.005191	1.792787	6.93E-17	3.98E-13
	150	PRF_Q_2021_M_CIAN_617_51099.22314.22314.3.0.dta	3	2895.49609	SEVKTMVK(4)-RCKQLESTQTESNKK(3)	2895.491278	Carbamidomethyl[C](2)	1.12E-10	2.74E-03	0.004812	1.661894	1.00E+00	3.59E-11
	151	PRF_Q_2021_M_CIAN_617_51099.22178.22178.4.1.dta	4	2895.499558	SEVKTMVK(4)-RCKQLESTQTESNKK(3)	2895.491278	Carbamidomethyl[C](2)	1.57E-08	4.83E-03	0.00828	2.859618	1.36E-15	2.41E-08
	152	PRF_Q_2021_M_CIAN_617_51099.22383.22383.5.0.dta	5	2895.492302	SEVKTMVK(4)-RCKQLESTQTESNKK(3)	2895.491278	Carbamidomethyl[C](2)	1.27E-06	6.87E-03	0.001024	0.353653	2.63E-13	1.79E-07
	153	PRF_Q_2021_M_CIAN_617_51099.22533.22533.5.0.dta	5	2895.493019	SEVKTMVK(4)-RCKQLESTQTESNKK(3)	2895.491278	Carbamidomethyl[C](2)	1.72E-06	9.60E-03	0.001741	0.60128	6.20E-09	2.17E-06
	154	PRF_Q_2021_M_CIAN_617_51099.22304.22304.4.0.dta	4	2895.498078	SEVKTMVK(4)-RCKQLESTQTESNKK(3)	2895.491278	Carbamidomethyl[C](2)	2.41E-09	1.14E-02	0.0068	2.348479	4.79E-12	9.66E-08
	155	PRF_Q_2021_M_CIAN_617_51099.22126.22126.5.1.dta	5	2895.487969	SEVKTMVK(4)-RCKQLESTQTESNKK(3)	2895.491278	Carbamidomethyl[C](2)	8.67E-06	3.33E-02	-0.003309	-1.142811	2.45E-08	1.39E-04
	156	PRF_Q_2021_M_CIAN_617_51099.22256.22256.5.0.dta	5	2895.48736	SEVKTMVK(4)-RCKQLESTQTESNKK(3)	2895.491278	Carbamidomethyl[C](2)	3.24E-07	4.04E-02	-0.003918	-1.353138	1.12E-12	4.72E-07
	157	PRF_Q_2021_M_CIAN_617_51099.22448.22448.3.0.dta	3	2895.494331	SEVKTMVK(4)-RCKQLESTQTESNKK(3)	2895.491278	Carbamidomethyl[C](2)	6.05E-09	4.94E-02	0.003053	1.054398	1.00E+00	1.58E-05
	158	PRF_Q_2021_M_CIAN_617_51099.17688.17688.5.0.dta	5	2911.487621	SEVKTMVK(4)-RCKQLESTQTESNKK(3)	2911.486192	Carbamidomethyl[C](2);Oxidation[M](24)	2.11E-07	8.19E-02	0.001429	0.490815	1.87E-13	9.64E-04
	159	PRF_Q_2021_M_CIAN_617_51099.22050.22050.4.0.dta	4	2895.501797	SEVKTMVK(4)-RCKQLESTQTESNKK(3)	2895.491278	Carbamidomethyl[C](2)	1.29E-02	2.32E-01	0.010519	3.63289	6.44E-04	1.09E-03
	160	PRF_Q_2021_M_CIAN_617_51099.22089.22089.3.1.dta	3	2895.487312	SEVKTMVK(4)-RCKQLESTQTESNKK(3)	2895.491278	Carbamidomethyl[C](2)	1.00E+00	3.99E-01	-0.003966	-1.369716	1.00E+00	1.00E+00
	161	PRF_Q_2021_M_CIAN_617_51099.25956.25956.4.0.dta	4	3026.533638	MKSEVKTMVK(6)-RCKQLESTQTESNK(3)	3026.531757	Carbamidomethyl[C](2)	1.80E-05	9.18E-03	0.001881	0.621503	4.13E-08	5.02E-05
	162	PRF_Q_2021_M_CIAN_617_51099.25936.25936.5.0.dta	5	3026.534681	MKSEVKTMVK(6)-RCKQLESTQTESNK(3)	3026.531757	Carbamidomethyl[C](2)	3.00E-08	2.57E-02	0.002924	0.966122	1.81E-09	9.13E-07
	163	PRF_Q_2021_M_CIAN_617_51099.23197.23197.4.0.dta	4	3042.528117	MKSEVKTMVK(6)-RCKQLESTQTESNK(3)	3042.526671	Carbamidomethyl[C](2);Oxidation[M](18)	1.60E-02	2.79E-02	0.001446	0.475263	3.42E-03	9.03E-08
	164	PRF_Q_2021_M_CIAN_617_51099.25806.25806.5.0.dta	5	3026.534667	MKSEVKTMVK(6)-RCKQLESTQTESNK(3)	3026.531757	Carbamidomethyl[C](2)	5.37E-05	4.32E-02	0.00291	0.961497	6.20E-09	7.64E-05
	165	PRF_Q_2021_M_CIAN_617_51099.25989.25989.3.0.dta	3	3026.536572	MKSEVKTMVK(6)-RCKQLESTQTESNK(3)	3026.531757	Carbamidomethyl[C](2)	1.00E+00	4.80E-02	0.004815	1.59093	1.00E+00	1.00E+00
	166	PRF_Q_2021_M_CIAN_617_51099.26095.26095.4.0.dta	4	3026.527927	MKSEVKTMVK(6)-RCKQLESTQTESNK(3)	3026.531757	Carbamidomethyl[C](2)	8.22E-05	5.21E-02	-0.00383	-1.265475	1.63E-06	4.96E-06
	167	PRF_Q_2021_M_CIAN_617_51099.20227.20227.4.1.dta	4	3042.527711	MKSEVKTMVK(6)-RCKQLESTQTESNK(3)	3042.526671	Carbamidomethyl[C](2);Oxidation[M](25)	3.45E-05	8.53E-02	0.00104	0.341821	1.00E+00	4.01E-10
	168	PRF_Q_2021_M_CIAN_617_51099.23139.23139.5.1.dta	5	3042.536174	MKSEVKTMVK(6)-RCKQLESTQTESNK(3)	3042.526671	Carbamidomethyl[C](2);Oxidation[M](18)	1.26E-06	1.91E-01	0.009503	3.123391	6.26E-09	4.51E-07
	169	PRF_Q_2021_M_CIAN_617_51099.23321.23321.4.2.dta	4	3042.522085	MKSEVKTMVK(6)-RCKQLESTQTESNK(3)	3042.526671	Carbamidomethyl[C](2);Oxidation[M](18)	1.30E-02	2.05E-01	-0.004586	-1.5073	1.00E+00	2.60E-02
	170	PRF_Q_2021_M_CIAN_617_51099.23272.23272.5.0.dta	5	3042.530947	MKSEVKTMVK(6)-RCKQLESTQTESNK(3)	3042.526671	Carbamidomethyl[C](2);Oxidation[M](18)	2.14E-05	2.71E-01	0.004276	1.405411	2.53E-05	9.83E-05
	171	PRF_Q_2021_M_CIAN_617_51099.23401.23401.5.0.dta	5	3042.538007	MKSEVKTMVK(6)-RCKQLESTQTESNK(3)	3042.526671	Carbamidomethyl[C](2);Oxidation[M](18)	1.91E-03	7.24E-01	0.011336	3.725851	9.33E-09	9.58E-04
	172	PRF_Q_2021_M_CIAN_617_51099.23528.23528.5.0.dta	5	3042.535561	MKSEVKTMVK(6)-RCKQLESTQTESNK(3)	3042.526671	Carbamidomethyl[C](2);Oxidation[M](25)	1.85E-02	7.93E-01	0.00889	2.921914	6.95E-03	7.43E-02
	173	PRF_Q_2021_M_CIAN_617_51099.27140.27140.5.0.dta	5	3758.83409	MKSEVKTMVK(6)-CKQLESTQTESNKKMEENEK(2)	3758.83173	Carbamidomethyl[C](1)	2.46E-03	4.50E-02	0.00236	0.627855	1.00E+00	1.60E-03
	174	PRF_Q_2021_M_CIAN_617_51099.28418.28418.5.0.dta	5	3499.69844	SEVKTMVK(4)-CKQLESTQTESNKKMEENEK(2)	3499.696296	Carbamidomethyl[C](1)	2.47E-03	1.10E-01	0.002144	0.612625	1.00E+00	8.59E-03
	175	PRF_Q_2021_M_CIAN_617_51099.44495.44495.5.0.dta	5	3051.582903	SEVKTMVKR(4)-RCKQLESTQTESNKK(3)	3051.59238	Carbamidomethyl[C](2)	1.00E+00	8.13E-01	-0.009477	-3.105592	4.53E-04	1.00E+00
2	sp|P33176|KINH_HUMAN (755)-sp|P33176|KINH_HUMAN (761)	9	43
	1	PRF_Q_2021_M_CIAN_617_51099.17463.17463.3.0.dta	3	2245.20509	LKATDQEK(2)-LKATDQEKSR(8)	2245.203308	null	2.67E-14	8.67E-06	0.001782	0.793692	1.82E-14	2.66E-18
	2	PRF_Q_2021_M_CIAN_617_51099.17314.17314.3.0.dta	3	2245.206096	LKATDQEK(2)-LKATDQEKSR(8)	2245.203308	null	2.62E-11	2.78E-05	0.002788	1.241758	3.16E-15	7.23E-15
	3	PRF_Q_2021_M_CIAN_617_51099.17358.17358.2.0.dta	2	2245.206377	LKATDQEK(2)-LKATDQEKSR(8)	2245.203308	null	7.94E-05	1.71E-04	0.003069	1.366914	3.01E-06	2.63E-05
	4	PRF_Q_2021_M_CIAN_617_51099.17476.17476.4.0.dta	4	2245.206164	LKATDQEK(2)-LKATDQEKSR(8)	2245.203308	null	2.31E-11	3.76E-04	0.002856	1.272045	1.70E-11	7.81E-16
	5	PRF_Q_2021_M_CIAN_617_51099.17189.17189.4.0.dta	4	2245.205456	LKATDQEK(2)-LKATDQEKSR(8)	2245.203308	null	3.24E-09	6.78E-04	0.002148	0.956706	7.17E-11	7.57E-10
	6	PRF_Q_2021_M_CIAN_617_51099.17356.17356.5.0.dta	5	2245.205976	LKATDQEK(2)-LKATDQEKSR(8)	2245.203308	null	3.29E-07	5.81E-03	0.002668	1.188311	1.18E-03	1.01E-07
	7	PRF_Q_2021_M_CIAN_617_51099.17332.17332.4.0.dta	4	2245.207753	LKATDQEK(2)-LKATDQEKSR(8)	2245.203308	null	2.25E-09	1.09E-02	0.004445	1.979776	6.26E-09	2.06E-09
	8	PRF_Q_2021_M_CIAN_617_51099.17218.17218.5.0.dta	5	2245.206702	LKATDQEK(2)-LKATDQEKSR(8)	2245.203308	null	1.07E-06	1.15E-02	0.003394	1.511667	4.43E-06	8.43E-08
	9	PRF_Q_2021_M_CIAN_617_51099.17219.17219.2.0.dta	2	2245.205701	LKATDQEK(2)-LKATDQEKSR(8)	2245.203308	null	1.36E-02	1.24E-01	0.002393	1.065828	1.00E+00	2.02E-03
	10	PRF_Q_2021_M_CIAN_617_51099.17588.17588.3.0.dta	3	2245.202465	LKATDQEK(2)-LKATDQEKSR(8)	2245.203308	null	1.39E-05	1.45E-01	-0.000843	-0.375467	3.14E-09	1.34E-06
	11	PRF_Q_2021_M_CIAN_617_51099.17443.17443.5.1.dta	5	2245.206441	LKATDQEK(2)-LKATDQEKSR(8)	2245.203308	null	1.00E+00	4.94E-01	0.003133	1.395419	1.00E+00	2.89E-03
	12	PRF_Q_2021_M_CIAN_617_51099.15350.15350.3.0.dta	3	2004.026709	LKATDQEK(2)-ATDQEKSR(6)	2004.024295	null	1.41E-10	1.05E-05	0.002414	1.204576	1.53E-15	1.49E-13
	13	PRF_Q_2021_M_CIAN_617_51099.15771.15771.3.0.dta	3	2004.026384	LKATDQEK(2)-ATDQEKSR(6)	2004.024295	null	4.63E-06	6.89E-05	0.002089	1.042403	3.51E-04	2.92E-11
	14	PRF_Q_2021_M_CIAN_617_51099.15210.15210.3.0.dta	3	2004.026327	LKATDQEK(2)-ATDQEKSR(6)	2004.024295	null	1.43E-15	8.12E-05	0.002032	1.01396	1.64E-15	2.70E-17
	15	PRF_Q_2021_M_CIAN_617_51099.15371.15371.2.0.dta	2	2004.026067	LKATDQEK(2)-ATDQEKSR(6)	2004.024295	null	1.70E-04	9.18E-04	0.001772	0.884221	4.46E-07	5.77E-06
	16	PRF_Q_2021_M_CIAN_617_51099.15221.15221.4.0.dta	4	2004.025773	LKATDQEK(2)-ATDQEKSR(6)	2004.024295	null	6.76E-06	1.85E-03	0.001478	0.737516	7.16E-05	9.19E-09
	17	PRF_Q_2021_M_CIAN_617_51099.15907.15907.3.0.dta	3	2004.025539	LKATDQEK(2)-ATDQEKSR(6)	2004.024295	null	9.21E-05	2.73E-03	0.001244	0.620751	1.67E-05	1.53E-08
	18	PRF_Q_2021_M_CIAN_617_51099.15482.15482.3.0.dta	3	2004.024453	LKATDQEK(2)-ATDQEKSR(6)	2004.024295	null	8.56E-05	3.74E-03	0.000158	0.078841	1.25E-05	1.30E-04
	19	PRF_Q_2021_M_CIAN_617_51099.15224.15224.2.0.dta	2	2004.025478	LKATDQEK(2)-ATDQEKSR(6)	2004.024295	null	1.72E-02	2.66E-02	0.001183	0.590312	7.11E-04	3.98E-05
	20	PRF_Q_2021_M_CIAN_617_51099.16098.16098.3.0.dta	3	2004.022387	LKATDQEK(2)-ATDQEKSR(6)	2004.024295	null	5.60E-04	4.06E-02	-0.001908	-0.952084	7.43E-05	1.89E-03
	21	PRF_Q_2021_M_CIAN_617_51099.16477.16477.3.0.dta	3	2004.031951	LKATDQEK(2)-ATDQEKSR(6)	2004.024295	null	6.16E-01	3.02E-01	0.007656	3.820313	8.56E-01	3.99E-01
	22	PRF_Q_2021_M_CIAN_617_51099.15165.15165.3.1.dta	3	2004.021992	LKATDQEK(2)-ATDQEKSR(6)	2004.024295	null	1.00E+00	5.91E-01	-0.002303	-1.149188	1.00E+00	1.00E+00
	23	PRF_Q_2021_M_CIAN_617_51099.11980.11980.4.0.dta	4	2132.120014	LKATDQEK(2)-ATDQEKSRK(6)	2132.11925	null	1.20E-04	2.39E-03	0.000764	0.358329	4.19E-04	2.52E-13
	24	PRF_Q_2021_M_CIAN_617_51099.11964.11964.3.0.dta	3	2132.123004	LKATDQEK(2)-ATDQEKSRK(6)	2132.11925	null	2.33E-07	3.81E-03	0.003754	1.76069	2.47E-06	5.11E-16
	25	PRF_Q_2021_M_CIAN_617_51099.11733.11733.3.0.dta	3	2132.123424	LKATDQEK(2)-ATDQEKSRK(6)	2132.11925	null	1.37E-02	3.46E-02	0.004174	1.957677	2.22E-02	5.49E-03
	26	PRF_Q_2021_M_CIAN_617_51099.11748.11748.4.0.dta	4	2132.118214	LKATDQEK(2)-ATDQEKSRK(6)	2132.11925	null	2.87E-03	4.24E-02	-0.001036	-0.485902	2.25E-08	4.58E-13
	27	PRF_Q_2021_M_CIAN_617_51099.11998.11998.5.0.dta	5	2132.121757	LKATDQEK(2)-ATDQEKSRK(6)	2132.11925	null	1.00E+00	1.92E-01	0.002507	1.175825	1.00E+00	3.26E-02
	28	PRF_Q_2021_M_CIAN_617_51099.11861.11861.4.0.dta	4	2132.119879	LKATDQEK(2)-ATDQEKSRK(6)	2132.11925	null	4.45E-01	2.04E-01	0.000629	0.295012	6.83E-01	9.10E-02
	29	PRF_Q_2021_M_CIAN_617_51099.11759.11759.5.0.dta	5	2132.117501	LKATDQEK(2)-ATDQEKSRK(6)	2132.11925	null	9.44E-01	2.96E-01	-0.001749	-0.820311	1.00E+00	1.62E-02
	30	PRF_Q_2021_M_CIAN_617_51099.19289.19289.4.0.dta	4	2895.523884	LRVEHEKLKATDQEK(9)-ATDQEKSR(6)	2895.5169	null	4.80E-08	3.00E-02	0.006984	2.412005	1.04E-08	1.82E-10
	31	PRF_Q_2021_M_CIAN_617_51099.19205.19205.5.0.dta	5	2895.519656	LRVEHEKLKATDQEK(9)-ATDQEKSR(6)	2895.5169	null	1.20E-02	1.95E-01	0.002756	0.951816	2.43E-07	7.63E-03
	32	PRF_Q_2021_M_CIAN_617_51099.19353.19353.5.0.dta	5	2895.52236	LRVEHEKLKATDQEK(9)-ATDQEKSR(6)	2895.5169	null	4.59E-02	2.52E-01	0.00546	1.885674	4.71E-11	3.41E-02
	33	PRF_Q_2021_M_CIAN_617_51099.16953.16953.4.0.dta	4	2867.512086	VEHEKLKATDQEK(7)-LKATDQEKSR(8)	2867.510754	null	1.03E-02	3.10E-02	0.001332	0.464514	1.63E-06	5.20E-03
	34	PRF_Q_2021_M_CIAN_617_51099.14826.14826.4.1.dta	4	2626.33333	VEHEKLKATDQEK(7)-ATDQEKSR(6)	2626.33174	null	1.88E-04	4.92E-02	0.00159	0.605407	1.98E-09	7.30E-04
	35	PRF_Q_2021_M_CIAN_617_51099.14817.14817.5.0.dta	5	2626.334411	VEHEKLKATDQEK(7)-ATDQEKSR(6)	2626.33174	null	3.30E-02	1.29E-01	0.002671	1.017008	1.76E-07	2.72E-02
	36	PRF_Q_2021_M_CIAN_617_51099.13668.13668.3.1.dta	3	2373.298915	LKATDQEK(2)-LKATDQEKSRK(8)	2373.298264	null	2.98E-13	5.72E-02	0.000651	0.274302	9.04E-08	9.30E-25
	37	PRF_Q_2021_M_CIAN_617_51099.13684.13684.4.0.dta	4	2373.30285	LKATDQEK(2)-LKATDQEKSRK(8)	2373.298264	null	8.39E-03	4.27E-01	0.004586	1.932332	1.08E-02	2.82E-04
	38	PRF_Q_2021_M_CIAN_617_51099.19919.19919.5.0.dta	5	3136.697713	LRVEHEKLKATDQEK(9)-LKATDQEKSR(8)	3136.695914	null	2.20E-01	8.34E-02	0.001799	0.573533	6.11E-06	1.45E-01
	39	PRF_Q_2021_M_CIAN_617_51099.20053.20053.5.0.dta	5	3136.699293	LRVEHEKLKATDQEK(9)-LKATDQEKSR(8)	3136.695914	null	1.84E-03	1.01E-01	0.003379	1.077248	2.34E-07	9.90E-05
	40	PRF_Q_2021_M_CIAN_617_51099.19966.19966.4.0.dta	4	3136.692314	LRVEHEKLKATDQEK(9)-LKATDQEKSR(8)	3136.695914	null	2.10E-12	2.23E-01	-0.0036	-1.147704	1.11E-07	4.97E-06
	41	PRF_Q_2021_M_CIAN_617_51099.20205.20205.5.0.dta	5	3136.700897	LRVEHEKLKATDQEK(9)-LKATDQEKSR(8)	3136.695914	null	5.30E-03	2.61E-01	0.004983	1.588614	4.61E-08	1.42E-03
	42	PRF_Q_2021_M_CIAN_617_51099.12771.12771.3.0.dta	3	2247.156228	LKATDQEKSR(2)-ATDQEKSR(6)	2247.157421	null	1.00E+00	4.09E-01	-0.001193	-0.530893	1.00E+00	1.00E+00
	43	PRF_Q_2021_M_CIAN_617_51099.12798.12798.5.0.dta	5	2247.150906	LKATDQEKSR(2)-ATDQEKSR(6)	2247.157421	null	1.00E+00	7.44E-01	-0.006515	-2.899218	1.00E+00	1.00E+00
3	sp|P33176|KINH_HUMAN (606)-sp|P33176|KINH_HUMAN (609)	9	52
	1	PRF_Q_2021_M_CIAN_617_51099.20118.20118.4.0.dta	4	2452.255374	TMVKR(4)-CKQLESTQTESNKK(2)	2452.253302	Carbamidomethyl[C](1)	7.66E-06	3.83E-04	0.002072	0.844937	1.47E-13	1.15E-07
	2	PRF_Q_2021_M_CIAN_617_51099.19835.19835.4.0.dta	4	2452.255355	TMVKR(4)-CKQLESTQTESNKK(2)	2452.253302	Carbamidomethyl[C](1)	6.68E-09	6.43E-04	0.002053	0.837189	9.55E-21	2.03E-09
	3	PRF_Q_2021_M_CIAN_617_51099.16543.16543.4.0.dta	4	2468.252479	TMVKR(4)-CKQLESTQTESNKK(2)	2468.248216	Carbamidomethyl[C](1);Oxidation[M](19)	4.38E-08	8.00E-04	0.004263	1.727136	9.79E-19	4.29E-08
	4	PRF_Q_2021_M_CIAN_617_51099.19974.19974.4.0.dta	4	2452.256161	TMVKR(4)-CKQLESTQTESNKK(2)	2452.253302	Carbamidomethyl[C](1)	7.17E-07	8.26E-04	0.002859	1.165867	1.23E-19	1.15E-06
	5	PRF_Q_2021_M_CIAN_617_51099.19696.19696.4.0.dta	4	2452.259379	TMVKR(4)-CKQLESTQTESNKK(2)	2452.253302	Carbamidomethyl[C](1)	1.29E-11	1.83E-03	0.006077	2.478129	5.61E-21	7.07E-10
	6	PRF_Q_2021_M_CIAN_617_51099.19929.19929.5.0.dta	5	2452.2571	TMVKR(4)-CKQLESTQTESNKK(2)	2452.253302	Carbamidomethyl[C](1)	1.20E-06	2.50E-03	0.003798	1.54878	5.39E-14	5.63E-07
	7	PRF_Q_2021_M_CIAN_617_51099.19918.19918.3.0.dta	3	2452.252182	TMVKR(4)-CKQLESTQTESNKK(2)	2452.253302	Carbamidomethyl[C](1)	3.68E-07	5.59E-03	-0.00112	-0.456723	1.36E-08	1.45E-07
	8	PRF_Q_2021_M_CIAN_617_51099.19778.19778.3.0.dta	3	2452.256109	TMVKR(4)-CKQLESTQTESNKK(2)	2452.253302	Carbamidomethyl[C](1)	7.44E-13	6.55E-03	0.002807	1.144662	1.99E-10	1.65E-11
	9	PRF_Q_2021_M_CIAN_617_51099.19707.19707.4.0.dta	4	2468.250964	TMVKR(4)-CKQLESTQTESNKK(2)	2468.248216	Carbamidomethyl[C](1);Oxidation[M](19)	3.52E-03	1.02E-02	0.002748	1.11334	3.92E-14	3.60E-03
	10	PRF_Q_2021_M_CIAN_617_51099.19795.19795.5.0.dta	5	2452.257188	TMVKR(4)-CKQLESTQTESNKK(2)	2452.253302	Carbamidomethyl[C](1)	1.73E-05	1.15E-02	0.003886	1.584665	3.45E-15	4.40E-04
	11	PRF_Q_2021_M_CIAN_617_51099.20916.20916.4.1.dta	4	2452.252788	TMVKR(4)-CKQLESTQTESNKK(2)	2452.253302	Carbamidomethyl[C](1)	2.14E-03	2.08E-02	-0.000514	-0.209603	3.95E-03	1.65E-03
	12	PRF_Q_2021_M_CIAN_617_51099.16624.16624.3.0.dta	3	2468.252033	TMVKR(4)-CKQLESTQTESNKK(2)	2468.248216	Carbamidomethyl[C](1);Oxidation[M](19)	2.24E-04	2.14E-02	0.003817	1.546441	1.41E-06	9.94E-07
	13	PRF_Q_2021_M_CIAN_617_51099.16516.16516.5.0.dta	5	2468.25049	TMVKR(4)-CKQLESTQTESNKK(2)	2468.248216	Carbamidomethyl[C](1);Oxidation[M](19)	1.08E-04	2.19E-02	0.002274	0.921301	4.02E-13	3.26E-04
	14	PRF_Q_2021_M_CIAN_617_51099.16836.16836.4.0.dta	4	2468.254481	TMVKR(4)-CKQLESTQTESNKK(2)	2468.248216	Carbamidomethyl[C](1);Oxidation[M](19)	1.62E-05	2.44E-02	0.006265	2.538237	1.97E-17	1.69E-05
	15	PRF_Q_2021_M_CIAN_617_51099.16420.16420.4.0.dta	4	2468.251621	TMVKR(4)-CKQLESTQTESNKK(2)	2468.248216	Carbamidomethyl[C](1);Oxidation[M](19)	9.41E-08	2.82E-02	0.003405	1.379521	1.09E-14	1.87E-06
	16	PRF_Q_2021_M_CIAN_617_51099.16662.16662.4.0.dta	4	2468.25255	TMVKR(4)-CKQLESTQTESNKK(2)	2468.248216	Carbamidomethyl[C](1);Oxidation[M](19)	2.71E-04	3.03E-02	0.004334	1.755901	2.21E-12	3.69E-04
	17	PRF_Q_2021_M_CIAN_617_51099.19639.19639.3.0.dta	3	2452.256449	TMVKR(4)-CKQLESTQTESNKK(2)	2452.253302	Carbamidomethyl[C](1)	1.89E-05	3.44E-02	0.003147	1.28331	1.18E-05	3.01E-07
	18	PRF_Q_2021_M_CIAN_617_51099.16642.16642.5.1.dta	5	2468.248941	TMVKR(4)-CKQLESTQTESNKK(2)	2468.248216	Carbamidomethyl[C](1);Oxidation[M](19)	7.10E-04	3.50E-02	0.000725	0.293731	1.21E-06	2.22E-03
	19	PRF_Q_2021_M_CIAN_617_51099.20063.20063.3.0.dta	3	2452.25819	TMVKR(4)-CKQLESTQTESNKK(2)	2452.253302	Carbamidomethyl[C](1)	2.69E-05	4.06E-02	0.004888	1.993269	2.02E-08	2.65E-07
	20	PRF_Q_2021_M_CIAN_617_51099.16390.16390.5.1.dta	5	2468.246813	TMVKR(4)-CKQLESTQTESNKK(2)	2468.248216	Carbamidomethyl[C](1);Oxidation[M](19)	2.53E-02	6.38E-02	-0.001403	-0.568419	4.33E-06	7.88E-02
	21	PRF_Q_2021_M_CIAN_617_51099.30337.30337.4.3.dta	4	2452.238871	TMVKR(4)-CKQLESTQTESNKK(2)	2452.253302	Carbamidomethyl[C](1)	1.85E-04	6.43E-02	-0.014431	-5.884792	4.91E-12	1.67E-03
	22	PRF_Q_2021_M_CIAN_617_51099.19660.19660.5.0.dta	5	2452.259399	TMVKR(4)-CKQLESTQTESNKK(2)	2452.253302	Carbamidomethyl[C](1)	5.61E-03	6.91E-02	0.006097	2.486285	5.28E-12	1.99E-02
	23	PRF_Q_2021_M_CIAN_617_51099.20776.20776.4.4.dta	4	2452.253527	TMVKR(4)-CKQLESTQTESNKK(2)	2452.253302	Carbamidomethyl[C](1)	9.22E-09	7.55E-02	0.000225	0.091752	1.58E-07	1.36E-05
	24	PRF_Q_2021_M_CIAN_617_51099.16878.16878.3.0.dta	3	2468.250652	TMVKR(4)-CKQLESTQTESNKK(2)	2468.248216	Carbamidomethyl[C](1);Oxidation[M](19)	8.09E-02	8.18E-02	0.002436	0.986935	1.00E+00	3.75E-03
	25	PRF_Q_2021_M_CIAN_617_51099.16345.16345.3.0.dta	3	2468.253212	TMVKR(4)-CKQLESTQTESNKK(2)	2468.248216	Carbamidomethyl[C](1);Oxidation[M](19)	1.00E+00	9.64E-02	0.004996	2.024108	1.00E+00	7.62E-05
	26	PRF_Q_2021_M_CIAN_617_51099.30208.30208.4.2.dta	4	2452.233423	TMVKR(4)-CKQLESTQTESNKK(2)	2452.253302	Carbamidomethyl[C](1)	7.94E-05	1.01E-01	-0.019879	-8.106422	1.07E-09	1.73E-03
	27	PRF_Q_2021_M_CIAN_617_51099.16337.16337.5.1.dta	5	2468.247044	TMVKR(4)-CKQLESTQTESNKK(2)	2468.248216	Carbamidomethyl[C](1);Oxidation[M](19)	7.17E-02	1.02E-01	-0.001172	-0.474831	2.99E-03	1.12E-01
	28	PRF_Q_2021_M_CIAN_617_51099.16505.16505.3.0.dta	3	2468.252023	TMVKR(4)-CKQLESTQTESNKK(2)	2468.248216	Carbamidomethyl[C](1);Oxidation[M](19)	1.73E-02	2.10E-01	0.003807	1.542389	2.98E-07	6.89E-03
	29	PRF_Q_2021_M_CIAN_617_51099.16839.16839.5.1.dta	5	2468.250868	TMVKR(4)-CKQLESTQTESNKK(2)	2468.248216	Carbamidomethyl[C](1);Oxidation[M](19)	3.01E-01	2.19E-01	0.002652	1.074446	2.40E-01	2.81E-01
	30	PRF_Q_2021_M_CIAN_617_51099.20316.20316.4.1.dta	4	2452.258103	TMVKR(4)-CKQLESTQTESNKK(2)	2452.253302	Carbamidomethyl[C](1)	1.15E-03	2.60E-01	0.004801	1.957791	1.10E-02	1.45E-04
	31	PRF_Q_2021_M_CIAN_617_51099.29949.29949.4.2.dta	4	2452.232177	TMVKR(4)-CKQLESTQTESNKK(2)	2452.253302	Carbamidomethyl[C](1)	2.04E-01	3.97E-01	-0.021125	-8.614526	1.37E-07	1.55E-01
	32	PRF_Q_2021_M_CIAN_617_51099.19746.19746.3.0.dta	3	2468.262372	TMVKR(4)-CKQLESTQTESNKK(2)	2468.248216	Carbamidomethyl[C](1);Oxidation[M](19)	1.36E-03	3.98E-01	0.014156	5.735242	1.00E+00	2.26E-03
	33	PRF_Q_2021_M_CIAN_617_51099.16381.16381.3.0.dta	3	2468.253309	TMVKR(4)-CKQLESTQTESNKK(2)	2468.248216	Carbamidomethyl[C](1);Oxidation[M](19)	7.39E-04	5.12E-01	0.005093	2.063407	1.00E+00	1.47E-02
	34	PRF_Q_2021_M_CIAN_617_51099.16717.16717.5.1.dta	5	2468.250274	TMVKR(4)-CKQLESTQTESNKK(2)	2468.248216	Carbamidomethyl[C](1);Oxidation[M](19)	2.72E-01	5.36E-01	0.002058	0.83379	1.46E-01	2.71E-01
	35	PRF_Q_2021_M_CIAN_617_51099.30427.30427.3.1.dta	3	2452.24724	TMVKR(4)-CKQLESTQTESNKK(2)	2452.253302	Carbamidomethyl[C](1)	1.13E-01	5.41E-01	-0.006062	-2.472012	8.81E-03	1.58E-01
	36	PRF_Q_2021_M_CIAN_617_51099.30550.30550.3.2.dta	3	2452.249547	TMVKR(4)-CKQLESTQTESNKK(2)	2452.253302	Carbamidomethyl[C](1)	5.33E-02	6.10E-01	-0.003755	-1.531245	1.75E-03	4.27E-02
	37	PRF_Q_2021_M_CIAN_617_51099.16914.16914.4.2.dta	4	2468.25285	TMVKR(4)-CKQLESTQTESNKK(2)	2468.248216	Carbamidomethyl[C](1);Oxidation[M](19)	1.98E-01	6.96E-01	0.004634	1.877445	5.99E-01	1.40E-01
	38	PRF_Q_2021_M_CIAN_617_51099.16711.16711.4.3.dta	4	2468.252839	TMVKR(4)-CKQLESTQTESNKK(2)	2468.248216	Carbamidomethyl[C](1);Oxidation[M](19)	1.97E-01	7.66E-01	0.004623	1.872988	2.12E-01	1.98E-01
	39	PRF_Q_2021_M_CIAN_617_51099.19470.19470.4.0.dta	4	2468.257531	TMVKR(4)-CKQLESTQTESNKK(2)	2468.248216	Carbamidomethyl[C](1);Oxidation[M](19)	1.00E+00	7.70E-01	0.009315	3.773932	2.42E-03	1.00E+00
	40	PRF_Q_2021_M_CIAN_617_51099.21689.21689.5.1.dta	5	3212.558266	TMVKR(4)-CKQLESTQTESNKKMEENEK(2)	3212.559421	Carbamidomethyl[C](1)	1.05E-02	3.73E-02	-0.001155	-0.359526	8.74E-07	2.89E-03
	41	PRF_Q_2021_M_CIAN_617_51099.21815.21815.5.0.dta	5	3212.571976	TMVKR(4)-CKQLESTQTESNKKMEENEK(2)	3212.559421	Carbamidomethyl[C](1)	2.48E-14	8.30E-02	0.012555	3.908099	1.00E+00	2.37E-04
	42	PRF_Q_2021_M_CIAN_617_51099.19380.19380.4.2.dta	4	3228.558946	TMVKR(4)-CKQLESTQTESNKKMEENEK(2)	3228.554335	Carbamidomethyl[C](1);Oxidation[M](25)	6.12E-02	5.04E-01	0.004611	1.428193	1.00E+00	1.39E-02
	43	PRF_Q_2021_M_CIAN_617_51099.43029.43029.4.0.dta	4	2608.336226	TMVKR(4)-RCKQLESTQTESNKK(3)	2608.354404	Carbamidomethyl[C](2)	1.82E-02	1.16E-01	-0.018178	-6.969145	2.91E-11	1.72E-02
	44	PRF_Q_2021_M_CIAN_617_51099.37492.37492.4.0.dta	4	2608.356228	TMVKR(4)-RCKQLESTQTESNKK(3)	2608.354404	Carbamidomethyl[C](2)	1.00E+00	3.89E-01	0.001824	0.699291	2.29E-05	1.00E+00
	45	PRF_Q_2021_M_CIAN_617_51099.48236.48236.4.1.dta	4	3182.609616	MKSEVKTMVKR(10)-RCKQLESTQTESNK(3)	3182.632859	Carbamidomethyl[C](2)	4.29E-05	2.07E-01	-0.023243	-7.303073	1.14E-10	2.51E-06
	46	PRF_Q_2021_M_CIAN_617_51099.48263.48263.4.2.dta	4	3182.610904	MKSEVKTMVKR(10)-RCKQLESTQTESNK(3)	3182.632859	Carbamidomethyl[C](2)	9.03E-02	7.62E-01	-0.021955	-6.898377	4.53E-17	4.22E-03
	47	PRF_Q_2021_M_CIAN_617_51099.93587.93587.4.0.dta	4	4029.941636	TMVKRCKQLESTQTESNK(4)-RCKQLESTQTESNK(3)	4029.963609	Carbamidomethyl[C](6);Oxidation[M](2);Carbamidomethyl[C](23)	1.00E+00	2.73E-01	-0.021973	-5.452407	1.00E+00	3.07E-01
	48	PRF_Q_2021_M_CIAN_617_51099.19324.19324.4.0.dta	4	2911.493504	SEVKTMVKR(8)-CKQLESTQTESNKK(2)	2911.486192	Carbamidomethyl[C](1);Oxidation[M](23)	1.00E+00	4.41E-01	0.007312	2.511432	1.00E+00	1.00E+00
	49	PRF_Q_2021_M_CIAN_617_51099.25739.25739.3.1.dta	3	2324.163403	TMVKR(4)-CKQLESTQTESNK(2)	2324.158346	Carbamidomethyl[C](1)	3.51E-04	4.48E-01	0.005057	2.175841	6.56E-03	2.63E-05
	50	PRF_Q_2021_M_CIAN_617_51099.20189.20189.3.0.dta	3	2340.156403	TMVKR(4)-CKQLESTQTESNK(2)	2340.15326	Carbamidomethyl[C](1);Oxidation[M](18)	6.67E-02	5.56E-01	0.003143	1.343074	4.53E-08	1.73E-01
	51	PRF_Q_2021_M_CIAN_617_51099.51231.51231.4.1.dta	4	2923.480077	SEVKTMVKR(8)-RCKQLESTQTESNK(3)	2923.497425	Carbamidomethyl[C](2)	6.96E-01	6.60E-01	-0.017348	-5.933988	2.80E-05	1.00E+00
	52	PRF_Q_2021_M_CIAN_617_51099.22735.22735.5.0.dta	5	2896.499392	TMVKRCK(4)-RCKQLESTQTESNKK(3)	2896.480001	Carbamidomethyl[C](2);Carbamidomethyl[C](24)	1.00E+00	7.40E-01	0.019391	6.694678	6.10E-03	1.00E+00
4	sp|P33176|KINH_HUMAN (753)-sp|P33176|KINH_HUMAN (755)	8	72
	1	PRF_Q_2021_M_CIAN_617_51099.17662.17662.3.0.dta	3	1952.071935	VEHEKLK(5)-LKATDQEK(2)	1952.06979	null	2.00E-18	1.37E-05	0.002145	1.098834	1.33E-17	2.56E-08
	2	PRF_Q_2021_M_CIAN_617_51099.17799.17799.3.0.dta	3	1952.071939	VEHEKLK(5)-LKATDQEK(2)	1952.06979	null	4.98E-13	3.47E-05	0.002149	1.100883	2.76E-16	3.86E-07
	3	PRF_Q_2021_M_CIAN_617_51099.17561.17561.4.0.dta	4	1952.071059	VEHEKLK(5)-LKATDQEK(2)	1952.06979	null	1.52E-10	3.08E-04	0.001269	0.650079	1.67E-11	3.43E-07
	4	PRF_Q_2021_M_CIAN_617_51099.17682.17682.2.0.dta	2	1952.070483	VEHEKLK(5)-LKATDQEK(2)	1952.06979	null	9.48E-06	6.93E-04	0.000693	0.355008	2.24E-14	2.75E-05
	5	PRF_Q_2021_M_CIAN_617_51099.17532.17532.3.0.dta	3	1952.071666	VEHEKLK(5)-LKATDQEK(2)	1952.06979	null	4.30E-09	1.21E-03	0.001876	0.961031	2.98E-12	2.17E-05
	6	PRF_Q_2021_M_CIAN_617_51099.17693.17693.4.0.dta	4	1952.071955	VEHEKLK(5)-LKATDQEK(2)	1952.06979	null	2.36E-12	3.50E-03	0.002165	1.109079	2.67E-12	2.51E-04
	7	PRF_Q_2021_M_CIAN_617_51099.17549.17549.2.0.dta	2	1952.071906	VEHEKLK(5)-LKATDQEK(2)	1952.06979	null	1.00E+00	2.27E-02	0.002116	1.083978	1.17E-05	1.95E-02
	8	PRF_Q_2021_M_CIAN_617_51099.17822.17822.2.0.dta	2	1952.063528	VEHEKLK(5)-LKATDQEK(2)	1952.06979	null	2.72E-04	5.49E-02	-0.006262	-3.207877	4.06E-11	6.13E-04
	9	PRF_Q_2021_M_CIAN_617_51099.21981.21981.3.0.dta	3	2221.255455	LRVEHEKLK(7)-LKATDQEK(2)	2221.25495	null	3.74E-07	3.97E-05	0.000505	0.227349	2.96E-08	1.01E-17
	10	PRF_Q_2021_M_CIAN_617_51099.21861.21861.3.0.dta	3	2221.257022	LRVEHEKLK(7)-LKATDQEK(2)	2221.25495	null	2.12E-09	1.08E-04	0.002072	0.932806	5.57E-07	2.46E-15
	11	PRF_Q_2021_M_CIAN_617_51099.21651.21651.2.0.dta	2	2221.256462	LRVEHEKLK(7)-LKATDQEK(2)	2221.25495	null	5.51E-06	4.82E-04	0.001512	0.680696	1.05E-05	6.87E-13
	12	PRF_Q_2021_M_CIAN_617_51099.23046.23046.5.0.dta	5	2221.25529	LRVEHEKLK(7)-LKATDQEK(2)	2221.25495	null	3.05E-06	4.83E-04	0.00034	0.153067	2.80E-06	1.59E-14
	13	PRF_Q_2021_M_CIAN_617_51099.21487.21487.3.0.dta	3	2221.255878	LRVEHEKLK(7)-LKATDQEK(2)	2221.25495	null	1.16E-08	6.11E-04	0.000928	0.417782	1.66E-07	6.30E-13
	14	PRF_Q_2021_M_CIAN_617_51099.21781.21781.2.0.dta	2	2221.257034	LRVEHEKLK(7)-LKATDQEK(2)	2221.25495	null	4.47E-04	6.82E-04	0.002084	0.938208	1.00E+00	1.27E-07
	15	PRF_Q_2021_M_CIAN_617_51099.21746.21746.3.0.dta	3	2221.257002	LRVEHEKLK(7)-LKATDQEK(2)	2221.25495	null	1.56E-09	1.04E-03	0.002052	0.923802	1.19E-06	3.04E-14
	16	PRF_Q_2021_M_CIAN_617_51099.21818.21818.4.0.dta	4	2221.259476	LRVEHEKLK(7)-LKATDQEK(2)	2221.25495	null	6.43E-05	1.34E-03	0.004526	2.037587	1.12E-05	1.22E-22
	17	PRF_Q_2021_M_CIAN_617_51099.22102.22102.3.0.dta	3	2221.253733	LRVEHEKLK(7)-LKATDQEK(2)	2221.25495	null	1.45E-08	1.49E-03	-0.001217	-0.547888	4.90E-10	4.26E-18
	18	PRF_Q_2021_M_CIAN_617_51099.21523.21523.2.0.dta	2	2221.252248	LRVEHEKLK(7)-LKATDQEK(2)	2221.25495	null	1.00E+00	2.65E-03	-0.002702	-1.216429	1.00E+00	1.00E+00
	19	PRF_Q_2021_M_CIAN_617_51099.21502.21502.5.0.dta	5	2221.255893	LRVEHEKLK(7)-LKATDQEK(2)	2221.25495	null	2.65E-05	3.06E-03	0.000943	0.424535	6.10E-05	2.94E-07
	20	PRF_Q_2021_M_CIAN_617_51099.21618.21618.3.0.dta	3	2221.255876	LRVEHEKLK(7)-LKATDQEK(2)	2221.25495	null	6.21E-05	3.61E-03	0.000926	0.416881	3.49E-05	3.14E-13
	21	PRF_Q_2021_M_CIAN_617_51099.21560.21560.4.0.dta	4	2221.25636	LRVEHEKLK(7)-LKATDQEK(2)	2221.25495	null	9.13E-04	3.92E-03	0.00141	0.634776	9.01E-04	1.11E-11
	22	PRF_Q_2021_M_CIAN_617_51099.21628.21628.5.0.dta	5	2221.256337	LRVEHEKLK(7)-LKATDQEK(2)	2221.25495	null	1.29E-03	3.93E-03	0.001387	0.624422	5.89E-04	3.11E-13
	23	PRF_Q_2021_M_CIAN_617_51099.21753.21753.5.0.dta	5	2221.2562	LRVEHEKLK(7)-LKATDQEK(2)	2221.25495	null	8.03E-04	4.71E-03	0.00125	0.562745	4.67E-04	3.11E-16
	24	PRF_Q_2021_M_CIAN_617_51099.21696.21696.4.0.dta	4	2221.257472	LRVEHEKLK(7)-LKATDQEK(2)	2221.25495	null	9.71E-05	6.77E-03	0.002522	1.135394	3.04E-05	1.50E-15
	25	PRF_Q_2021_M_CIAN_617_51099.21483.21483.4.0.dta	4	2221.257716	LRVEHEKLK(7)-LKATDQEK(2)	2221.25495	null	1.54E-07	7.44E-03	0.002766	1.245242	2.78E-07	1.68E-14
	26	PRF_Q_2021_M_CIAN_617_51099.21900.21900.2.0.dta	2	2221.250603	LRVEHEKLK(7)-LKATDQEK(2)	2221.25495	null	1.00E+00	7.65E-03	-0.004347	-1.957002	1.00E+00	1.00E+00
	27	PRF_Q_2021_M_CIAN_617_51099.21986.21986.5.0.dta	5	2221.25868	LRVEHEKLK(7)-LKATDQEK(2)	2221.25495	null	6.47E-04	8.12E-03	0.00373	1.679231	3.36E-05	4.31E-16
	28	PRF_Q_2021_M_CIAN_617_51099.22461.22461.5.0.dta	5	2221.255703	LRVEHEKLK(7)-LKATDQEK(2)	2221.25495	null	2.11E-06	1.06E-02	0.000753	0.338998	9.54E-07	9.33E-11
	29	PRF_Q_2021_M_CIAN_617_51099.21869.21869.5.0.dta	5	2221.257828	LRVEHEKLK(7)-LKATDQEK(2)	2221.25495	null	3.95E-04	1.18E-02	0.002878	1.295664	4.96E-05	2.44E-16
	30	PRF_Q_2021_M_CIAN_617_51099.24190.24190.5.0.dta	5	2221.258202	LRVEHEKLK(7)-LKATDQEK(2)	2221.25495	null	8.26E-06	2.10E-02	0.003252	1.464037	3.04E-06	4.42E-11
	31	PRF_Q_2021_M_CIAN_617_51099.22778.22778.4.0.dta	4	2221.259281	LRVEHEKLK(7)-LKATDQEK(2)	2221.25495	null	9.12E-05	2.29E-02	0.004331	1.949799	1.96E-05	2.76E-12
	32	PRF_Q_2021_M_CIAN_617_51099.21934.21934.4.0.dta	4	2221.258212	LRVEHEKLK(7)-LKATDQEK(2)	2221.25495	null	6.69E-05	2.31E-02	0.003262	1.468539	8.98E-05	4.14E-19
	33	PRF_Q_2021_M_CIAN_617_51099.22243.22243.3.0.dta	3	2221.259315	LRVEHEKLK(7)-LKATDQEK(2)	2221.25495	null	3.05E-10	2.39E-02	0.004365	1.965105	1.61E-03	2.38E-07
	34	PRF_Q_2021_M_CIAN_617_51099.22053.22053.4.0.dta	4	2221.258019	LRVEHEKLK(7)-LKATDQEK(2)	2221.25495	null	3.33E-07	3.14E-02	0.003069	1.381651	7.33E-08	9.54E-17
	35	PRF_Q_2021_M_CIAN_617_51099.23182.23182.5.0.dta	5	2221.259455	LRVEHEKLK(7)-LKATDQEK(2)	2221.25495	null	6.41E-06	3.20E-02	0.004505	2.028133	4.74E-06	1.78E-11
	36	PRF_Q_2021_M_CIAN_617_51099.23444.23444.5.2.dta	5	2221.261712	LRVEHEKLK(7)-LKATDQEK(2)	2221.25495	null	1.36E-03	3.31E-02	0.006762	3.044225	1.96E-03	7.50E-09
	37	PRF_Q_2021_M_CIAN_617_51099.22763.22763.5.0.dta	5	2221.255953	LRVEHEKLK(7)-LKATDQEK(2)	2221.25495	null	1.80E-04	3.40E-02	0.001003	0.451547	4.36E-04	2.39E-07
	38	PRF_Q_2021_M_CIAN_617_51099.24390.24390.5.0.dta	5	2221.258179	LRVEHEKLK(7)-LKATDQEK(2)	2221.25495	null	6.40E-04	4.05E-02	0.003229	1.453683	6.65E-04	4.27E-05
	39	PRF_Q_2021_M_CIAN_617_51099.24126.24126.5.2.dta	5	2221.256633	LRVEHEKLK(7)-LKATDQEK(2)	2221.25495	null	2.69E-05	4.05E-02	0.001683	0.75768	2.51E-03	1.73E-03
	40	PRF_Q_2021_M_CIAN_617_51099.22752.22752.5.2.dta	5	2221.255625	LRVEHEKLK(7)-LKATDQEK(2)	2221.25495	null	1.13E-02	4.86E-02	0.000675	0.303882	1.03E-02	4.06E-08
	41	PRF_Q_2021_M_CIAN_617_51099.22724.22724.5.1.dta	5	2221.256387	LRVEHEKLK(7)-LKATDQEK(2)	2221.25495	null	2.03E-03	5.99E-02	0.001437	0.646932	1.46E-03	3.84E-07
	42	PRF_Q_2021_M_CIAN_617_51099.22601.22601.5.3.dta	5	2221.255282	LRVEHEKLK(7)-LKATDQEK(2)	2221.25495	null	1.05E-02	7.40E-02	0.000332	0.149465	5.31E-02	1.28E-05
	43	PRF_Q_2021_M_CIAN_617_51099.22112.22112.5.0.dta	5	2221.259583	LRVEHEKLK(7)-LKATDQEK(2)	2221.25495	null	4.15E-06	7.61E-02	0.004633	2.085758	1.81E-06	1.85E-12
	44	PRF_Q_2021_M_CIAN_617_51099.23751.23751.5.0.dta	5	2221.259432	LRVEHEKLK(7)-LKATDQEK(2)	2221.25495	null	2.45E-05	7.74E-02	0.004482	2.017778	5.00E-06	9.62E-15
	45	PRF_Q_2021_M_CIAN_617_51099.23308.23308.5.0.dta	5	2221.260891	LRVEHEKLK(7)-LKATDQEK(2)	2221.25495	null	5.87E-04	1.08E-01	0.005941	2.674614	2.74E-03	2.39E-10
	46	PRF_Q_2021_M_CIAN_617_51099.22987.22987.3.0.dta	3	2221.255678	LRVEHEKLK(7)-LKATDQEK(2)	2221.25495	null	1.00E+00	6.13E-01	0.000728	0.327743	1.00E+00	1.00E+00
	47	PRF_Q_2021_M_CIAN_617_51099.22769.22769.3.0.dta	3	2221.258207	LRVEHEKLK(7)-LKATDQEK(2)	2221.25495	null	7.90E-01	7.66E-01	0.003257	1.466288	1.00E+00	8.35E-02
	48	PRF_Q_2021_M_CIAN_617_51099.22359.22359.3.0.dta	3	2221.258859	LRVEHEKLK(7)-LKATDQEK(2)	2221.25495	null	1.00E+00	8.09E-01	0.003909	1.759816	1.00E+00	1.00E+00
	49	PRF_Q_2021_M_CIAN_617_51099.20772.20772.4.0.dta	4	2843.566795	LRVEHEKLK(7)-VEHEKLKATDQEK(7)	2843.562396	null	5.91E-05	1.61E-02	0.004399	1.547003	9.54E-10	2.36E-04
	50	PRF_Q_2021_M_CIAN_617_51099.20891.20891.5.0.dta	5	2843.564847	LRVEHEKLK(7)-VEHEKLKATDQEK(7)	2843.562396	null	2.77E-06	2.00E-02	0.002451	0.861947	2.50E-06	2.86E-06
	51	PRF_Q_2021_M_CIAN_617_51099.20762.20762.5.0.dta	5	2843.564844	LRVEHEKLK(7)-VEHEKLKATDQEK(7)	2843.562396	null	7.16E-03	5.52E-02	0.002448	0.860892	2.48E-04	1.06E-02
	52	PRF_Q_2021_M_CIAN_617_51099.20901.20901.4.0.dta	4	2843.566009	LRVEHEKLK(7)-VEHEKLKATDQEK(7)	2843.562396	null	2.69E-04	5.84E-02	0.003613	1.270589	3.61E-07	4.60E-04
	53	PRF_Q_2021_M_CIAN_617_51099.20512.20512.5.1.dta	5	2843.560696	LRVEHEKLK(7)-VEHEKLKATDQEK(7)	2843.562396	null	2.40E-02	7.25E-02	-0.0017	-0.597842	4.49E-03	1.04E-02
	54	PRF_Q_2021_M_CIAN_617_51099.20636.20636.5.0.dta	5	2843.563449	LRVEHEKLK(7)-VEHEKLKATDQEK(7)	2843.562396	null	1.09E-04	1.02E-01	0.001053	0.37031	1.39E-05	8.96E-04
	55	PRF_Q_2021_M_CIAN_617_51099.21053.21053.5.0.dta	5	2843.560417	LRVEHEKLK(7)-VEHEKLKATDQEK(7)	2843.562396	null	1.20E-02	1.39E-01	-0.001979	-0.695958	1.41E-02	9.11E-03
	56	PRF_Q_2021_M_CIAN_617_51099.23292.23292.4.0.dta	4	2893.579492	LRVEHEKLKATDQEK(7)-LKATDQEK(2)	2893.562787	null	1.66E-09	1.90E-02	0.016705	5.77316	6.23E-12	1.33E-09
	57	PRF_Q_2021_M_CIAN_617_51099.23160.23160.4.1.dta	4	2893.587016	LRVEHEKLKATDQEK(7)-LKATDQEK(2)	2893.562787	null	8.53E-12	2.61E-02	0.024229	8.373414	7.85E-04	1.18E-07
	58	PRF_Q_2021_M_CIAN_617_51099.23422.23422.4.0.dta	4	2893.574006	LRVEHEKLKATDQEK(7)-LKATDQEK(2)	2893.562787	null	2.25E-09	3.27E-02	0.011219	3.877227	4.36E-06	1.53E-08
	59	PRF_Q_2021_M_CIAN_617_51099.23159.23159.5.0.dta	5	2893.575726	LRVEHEKLKATDQEK(7)-LKATDQEK(2)	2893.562787	null	2.24E-05	1.58E-01	0.012939	4.47165	5.40E-07	1.30E-03
	60	PRF_Q_2021_M_CIAN_617_51099.23169.23169.5.0.dta	5	2893.575982	LRVEHEKLKATDQEK(7)-LKATDQEK(2)	2893.562787	null	8.80E-03	2.17E-01	0.013195	4.560122	1.63E-03	1.00E-03
	61	PRF_Q_2021_M_CIAN_617_51099.23381.23381.3.0.dta	3	2893.566239	LRVEHEKLKATDQEK(7)-LKATDQEK(2)	2893.562787	null	1.00E+00	2.87E-01	0.003452	1.192993	1.00E+00	1.00E+00
	62	PRF_Q_2021_M_CIAN_617_51099.23502.23502.5.0.dta	5	2893.576401	LRVEHEKLKATDQEK(7)-LKATDQEK(2)	2893.562787	null	4.14E-05	3.88E-01	0.013614	4.704926	1.18E-01	4.92E-03
	63	PRF_Q_2021_M_CIAN_617_51099.23224.23224.3.0.dta	3	2893.574502	LRVEHEKLKATDQEK(7)-LKATDQEK(2)	2893.562787	null	1.00E+00	5.19E-01	0.011715	4.048642	1.00E+00	1.00E+00
	64	PRF_Q_2021_M_CIAN_617_51099.17205.17205.4.0.dta	4	2574.376399	VEHEKLK(5)-VEHEKLKATDQEK(7)	2574.377236	null	7.71E-03	3.35E-02	-0.000837	-0.325127	3.54E-04	3.84E-02
	65	PRF_Q_2021_M_CIAN_617_51099.17244.17244.3.0.dta	3	2574.379241	VEHEKLK(5)-VEHEKLKATDQEK(7)	2574.377236	null	4.45E-02	8.19E-02	0.002005	0.778829	1.00E+00	4.90E-02
	66	PRF_Q_2021_M_CIAN_617_51099.17232.17232.3.0.dta	3	2574.378874	VEHEKLK(5)-VEHEKLKATDQEK(7)	2574.377236	null	4.00E-03	1.44E-01	0.001638	0.63627	1.00E+00	1.83E-03
	67	PRF_Q_2021_M_CIAN_617_51099.17251.17251.5.0.dta	5	2574.383914	VEHEKLK(5)-VEHEKLKATDQEK(7)	2574.377236	null	3.15E-01	3.32E-01	0.006678	2.594025	8.15E-03	4.10E-01
	68	PRF_Q_2021_M_CIAN_617_51099.19256.19256.3.0.dta	3	2624.381435	VEHEKLKATDQEK(5)-LKATDQEK(2)	2624.377627	null	1.00E+00	5.05E-02	0.003808	1.451011	1.00E+00	3.53E-05
	69	PRF_Q_2021_M_CIAN_617_51099.20514.20514.5.1.dta	5	2843.560696	VEHEKLK(5)-LRVEHEKLKATDQEK(9)	2843.562396	null	1.19E-01	2.30E-01	-0.0017	-0.597842	1.86E-05	6.20E-02
	70	PRF_Q_2021_M_CIAN_617_51099.25127.25127.5.0.dta	5	3112.743463	LRVEHEKLK(7)-LRVEHEKLKATDQEK(9)	3112.747556	null	2.81E-01	5.21E-01	-0.004093	-1.314915	6.45E-02	3.24E-01
	71	PRF_Q_2021_M_CIAN_617_51099.25135.25135.5.0.dta	5	3112.743301	LRVEHEKLK(7)-LRVEHEKLKATDQEK(9)	3112.747556	null	2.68E-01	5.27E-01	-0.004255	-1.36696	1.96E-01	3.33E-01
	72	PRF_Q_2021_M_CIAN_617_51099.24993.24993.5.1.dta	5	3112.744766	LRVEHEKLK(7)-LRVEHEKLKATDQEK(9)	3112.747556	null	8.09E-01	5.47E-01	-0.00279	-0.896314	8.66E-01	4.00E-01
5	sp|P33176|KINH_HUMAN (598)-sp|P33176|KINH_HUMAN (609)	7	20
	1	PRF_Q_2021_M_CIAN_617_51099.24159.24159.4.0.dta	4	2411.184742	MKSEVK(2)-CKQLESTQTESNK(2)	2411.179138	Carbamidomethyl[C](1)	4.12E-07	1.20E-03	0.005604	2.324174	2.64E-14	3.54E-08
	2	PRF_Q_2021_M_CIAN_617_51099.24114.24114.3.0.dta	3	2411.177283	MKSEVK(2)-CKQLESTQTESNK(2)	2411.179138	Carbamidomethyl[C](1)	3.69E-04	5.38E-03	-0.001855	-0.769333	1.00E+00	6.72E-06
	3	PRF_Q_2021_M_CIAN_617_51099.24257.24257.3.0.dta	3	2411.178189	MKSEVK(2)-CKQLESTQTESNK(2)	2411.179138	Carbamidomethyl[C](1)	1.34E-13	7.67E-03	-0.000949	-0.393583	1.00E+00	2.16E-06
	4	PRF_Q_2021_M_CIAN_617_51099.24125.24125.3.0.dta	3	2411.177772	MKSEVK(2)-CKQLESTQTESNK(2)	2411.179138	Carbamidomethyl[C](1)	1.95E-03	1.09E-02	-0.001366	-0.566528	1.00E+00	4.23E-05
	5	PRF_Q_2021_M_CIAN_617_51099.19399.19399.3.0.dta	3	2539.281138	MKSEVK(2)-CKQLESTQTESNKK(2)	2539.274094	Carbamidomethyl[C](1)	6.63E-07	1.30E-03	0.007044	2.774021	3.72E-06	2.75E-08
	6	PRF_Q_2021_M_CIAN_617_51099.19397.19397.5.0.dta	5	2539.281201	MKSEVK(2)-CKQLESTQTESNKK(2)	2539.274094	Carbamidomethyl[C](1)	3.02E-06	1.80E-03	0.007107	2.798831	1.70E-14	9.01E-06
	7	PRF_Q_2021_M_CIAN_617_51099.19396.19396.4.1.dta	4	2539.279616	MKSEVK(2)-CKQLESTQTESNKK(2)	2539.274094	Carbamidomethyl[C](1)	3.74E-05	2.40E-03	0.005522	2.174637	3.37E-11	1.20E-05
	8	PRF_Q_2021_M_CIAN_617_51099.19425.19425.4.0.dta	4	2567.281713	MKSEVK(2)-RCKQLESTQTESNK(3)	2567.28024	Carbamidomethyl[C](2)	6.33E-08	1.67E-02	0.001473	0.573759	9.58E-07	1.05E-06
	9	PRF_Q_2021_M_CIAN_617_51099.19446.19446.3.1.dta	3	2567.282449	MKSEVK(2)-RCKQLESTQTESNK(3)	2567.28024	Carbamidomethyl[C](2)	1.00E+00	3.52E-02	0.002209	0.860444	1.00E+00	1.00E+00
	10	PRF_Q_2021_M_CIAN_617_51099.25741.25741.5.0.dta	5	2998.526258	MKSEVKTMVK(2)-CKQLESTQTESNKK(2)	2998.52561	Carbamidomethyl[C](1)	1.03E-07	1.86E-02	0.000648	0.216106	2.75E-06	8.57E-04
	11	PRF_Q_2021_M_CIAN_617_51099.37016.37016.4.2.dta	4	2998.514542	MKSEVKTMVK(2)-CKQLESTQTESNKK(2)	2998.52561	Carbamidomethyl[C](1)	8.58E-03	1.59E-01	-0.011068	-3.691147	9.71E-06	1.57E-03
	12	PRF_Q_2021_M_CIAN_617_51099.36517.36517.4.4.dta	4	2998.499467	MKSEVKTMVK(2)-CKQLESTQTESNKK(2)	2998.52561	Carbamidomethyl[C](1)	1.30E-02	2.29E-01	-0.026143	-8.718618	4.86E-11	8.52E-03
	13	PRF_Q_2021_M_CIAN_617_51099.36655.36655.5.1.dta	5	2998.500543	MKSEVKTMVK(2)-CKQLESTQTESNKK(2)	2998.52561	Carbamidomethyl[C](1)	1.44E-02	2.31E-01	-0.025067	-8.359775	5.09E-12	1.03E-02
	14	PRF_Q_2021_M_CIAN_617_51099.37621.37621.4.2.dta	4	2998.503808	MKSEVKTMVK(2)-CKQLESTQTESNKK(2)	2998.52561	Carbamidomethyl[C](1)	2.45E-01	6.81E-01	-0.021802	-7.270907	7.78E-03	4.90E-01
	15	PRF_Q_2021_M_CIAN_617_51099.38399.38399.3.0.dta	3	2695.375765	MKSEVK(2)-RCKQLESTQTESNKK(3)	2695.375196	Carbamidomethyl[C](2)	1.00E+00	6.65E-02	0.000569	0.211102	1.00E+00	1.00E+00
	16	PRF_Q_2021_M_CIAN_617_51099.15380.15380.5.0.dta	5	2695.381353	MKSEVK(2)-RCKQLESTQTESNKK(3)	2695.375196	Carbamidomethyl[C](2)	2.75E-07	8.52E-02	0.006157	2.284283	7.44E-09	4.34E-09
	17	PRF_Q_2021_M_CIAN_617_51099.44133.44133.4.3.dta	4	2870.407633	MKSEVKTMVK(2)-CKQLESTQTESNK(2)	2870.430655	Carbamidomethyl[C](1)	1.11E-06	2.29E-01	-0.023022	-8.020399	4.35E-12	1.71E-05
	18	PRF_Q_2021_M_CIAN_617_51099.44099.44099.4.2.dta	4	2870.407869	MKSEVKTMVK(2)-CKQLESTQTESNK(2)	2870.430655	Carbamidomethyl[C](1)	6.32E-03	3.29E-01	-0.022786	-7.938182	1.23E-07	1.13E-03
	19	PRF_Q_2021_M_CIAN_617_51099.29157.29157.4.1.dta	4	2886.431492	MKSEVKTMVK(2)-CKQLESTQTESNK(2)	2886.425569	Carbamidomethyl[C](1);Oxidation[M](24)	4.51E-01	5.65E-01	0.005923	2.052019	1.12E-04	7.16E-01
	20	PRF_Q_2021_M_CIAN_617_51099.37637.37637.4.1.dta	4	3026.513195	MKSEVKTMVKR(2)-CKQLESTQTESNK(2)	3026.531757	Carbamidomethyl[C](1)	9.76E-01	6.06E-01	-0.018562	-6.133093	1.70E-05	1.00E+00
6	sp|P33176|KINH_HUMAN (256)-sp|P33176|KINH_HUMAN (427)	6	20
	1	PRF_Q_2021_M_CIAN_617_51099.95048.95048.3.0.dta	3	4285.243707	NINKSLSALGNVISALAEGSTYVPYR(4)-KCEEEIAKLYK(8)	4285.242249	Carbamidomethyl[C](31)	1.07E-04	2.04E-04	0.001458	0.340237	6.24E-14	1.49E-04
	2	PRF_Q_2021_M_CIAN_617_51099.95036.95036.3.0.dta	3	4285.243707	NINKSLSALGNVISALAEGSTYVPYR(4)-KCEEEIAKLYK(8)	4285.242249	Carbamidomethyl[C](31)	6.20E-03	1.98E-02	0.001458	0.340237	1.00E+00	6.33E-02
	3	PRF_Q_2021_M_CIAN_617_51099.95026.95026.5.0.dta	5	4285.252438	NINKSLSALGNVISALAEGSTYVPYR(4)-KCEEEIAKLYK(8)	4285.242249	Carbamidomethyl[C](31)	5.07E-06	5.91E-02	0.010189	2.377695	1.05E-16	5.68E-07
	4	PRF_Q_2021_M_CIAN_617_51099.95154.95154.4.0.dta	4	4285.248278	NINKSLSALGNVISALAEGSTYVPYR(4)-KCEEEIAKLYK(8)	4285.242249	Carbamidomethyl[C](31)	3.66E-05	1.20E-01	0.006029	1.406922	7.52E-18	5.24E-06
	5	PRF_Q_2021_M_CIAN_617_51099.95169.95169.5.0.dta	5	4285.25077	NINKSLSALGNVISALAEGSTYVPYR(4)-KCEEEIAKLYK(8)	4285.242249	Carbamidomethyl[C](31)	2.40E-06	1.32E-01	0.008521	1.988452	5.19E-19	7.92E-07
	6	PRF_Q_2021_M_CIAN_617_51099.95011.95011.4.0.dta	4	4285.248751	NINKSLSALGNVISALAEGSTYVPYR(4)-KCEEEIAKLYK(8)	4285.242249	Carbamidomethyl[C](31)	2.75E-03	1.95E-01	0.006502	1.5173	4.02E-13	1.91E-03
	7	PRF_Q_2021_M_CIAN_617_51099.97188.97188.4.0.dta	4	4157.152716	NINKSLSALGNVISALAEGSTYVPYR(4)-CEEEIAKLYK(7)	4157.147293	Carbamidomethyl[C](30)	7.51E-07	5.61E-03	0.005423	1.3045	1.58E-12	2.03E-06
	8	PRF_Q_2021_M_CIAN_617_51099.93305.93305.5.1.dta	5	4615.42235	NINKSLSALGNVISALAEGSTYVPYRDSK(4)-KCEEEIAKLYK(8)	4615.396168	Carbamidomethyl[C](34)	5.01E-06	7.12E-03	0.026182	5.672752	1.19E-13	6.28E-07
	9	PRF_Q_2021_M_CIAN_617_51099.93184.93184.4.1.dta	4	4615.423298	NINKSLSALGNVISALAEGSTYVPYRDSK(4)-KCEEEIAKLYK(8)	4615.396168	Carbamidomethyl[C](34)	6.07E-08	1.08E-02	0.02713	5.878152	4.16E-10	9.67E-12
	10	PRF_Q_2021_M_CIAN_617_51099.93169.93169.5.0.dta	5	4615.413902	NINKSLSALGNVISALAEGSTYVPYRDSK(4)-KCEEEIAKLYK(8)	4615.396168	Carbamidomethyl[C](34)	3.22E-06	3.06E-02	0.017734	3.842357	9.02E-16	2.43E-07
	11	PRF_Q_2021_M_CIAN_617_51099.93306.93306.4.1.dta	4	4615.411907	NINKSLSALGNVISALAEGSTYVPYRDSK(4)-KCEEEIAKLYK(8)	4615.396168	Carbamidomethyl[C](34)	1.78E-05	6.70E-02	0.015739	3.410108	1.98E-16	5.14E-05
	12	PRF_Q_2021_M_CIAN_617_51099.93689.93689.4.0.dta	4	4441.358529	NINKSLSALGNVISALAEGSTYVPYR(4)-RKCEEEIAKLYK(9)	4441.343351	Carbamidomethyl[C](32)	1.01E-09	3.64E-02	0.015178	3.417435	9.75E-19	9.48E-10
	13	PRF_Q_2021_M_CIAN_617_51099.93810.93810.5.0.dta	5	4441.352492	NINKSLSALGNVISALAEGSTYVPYR(4)-RKCEEEIAKLYK(9)	4441.343351	Carbamidomethyl[C](32)	1.56E-05	1.79E-01	0.009141	2.058161	2.16E-22	6.19E-06
	14	PRF_Q_2021_M_CIAN_617_51099.93507.93507.5.0.dta	5	4441.35386	NINKSLSALGNVISALAEGSTYVPYR(4)-RKCEEEIAKLYK(9)	4441.343351	Carbamidomethyl[C](32)	1.13E-03	2.60E-01	0.010509	2.366176	2.92E-22	2.87E-04
	15	PRF_Q_2021_M_CIAN_617_51099.93542.93542.4.0.dta	4	4441.357691	NINKSLSALGNVISALAEGSTYVPYR(4)-RKCEEEIAKLYK(9)	4441.343351	Carbamidomethyl[C](32)	3.60E-06	3.45E-01	0.01434	3.228753	2.62E-18	5.39E-06
	16	PRF_Q_2021_M_CIAN_617_51099.93659.93659.5.0.dta	5	4441.360635	NINKSLSALGNVISALAEGSTYVPYR(4)-RKCEEEIAKLYK(9)	4441.343351	Carbamidomethyl[C](32)	5.47E-08	4.62E-01	0.017284	3.891615	2.24E-23	1.75E-05
	17	PRF_Q_2021_M_CIAN_617_51099.92026.92026.5.0.dta	5	4771.498411	NINKSLSALGNVISALAEGSTYVPYRDSK(4)-RKCEEEIAKLYK(9)	4771.49727	Carbamidomethyl[C](35)	6.33E-04	6.76E-02	0.001141	0.239128	2.07E-15	1.93E-04
	18	PRF_Q_2021_M_CIAN_617_51099.92085.92085.4.0.dta	4	4771.518384	NINKSLSALGNVISALAEGSTYVPYRDSK(4)-RKCEEEIAKLYK(9)	4771.49727	Carbamidomethyl[C](35)	6.47E-05	2.89E-01	0.021114	4.425026	1.56E-26	2.55E-06
	19	PRF_Q_2021_M_CIAN_617_51099.91882.91882.5.1.dta	5	4771.491161	NINKSLSALGNVISALAEGSTYVPYRDSK(4)-RKCEEEIAKLYK(9)	4771.49727	Carbamidomethyl[C](35)	3.83E-02	4.42E-01	-0.006109	-1.280311	7.55E-09	9.19E-02
	20	PRF_Q_2021_M_CIAN_617_51099.95158.95158.5.0.dta	5	4487.310854	NINKSLSALGNVISALAEGSTYVPYRDSK(4)-CEEEIAKLYK(7)	4487.301212	Carbamidomethyl[C](33)	1.85E-04	9.15E-02	0.009642	2.14873	1.40E-07	5.66E-05
7	sp|P33176|KINH_HUMAN (402)-sp|P33176|KINH_HUMAN (420)	6	14
	1	PRF_Q_2021_M_CIAN_617_51099.90817.90817.4.0.dta	4	4764.402663	ANLEAFTVDKDITLTNDKPATAIGVIGNFTDAER(18)-KCEEEIAK(1)	4764.392199	Carbamidomethyl[C](39)	2.82E-14	1.51E-03	0.010464	2.196293	1.00E+00	3.76E-05
	2	PRF_Q_2021_M_CIAN_617_51099.90670.90670.4.0.dta	4	4764.404205	ANLEAFTVDKDITLTNDKPATAIGVIGNFTDAER(18)-KCEEEIAK(1)	4764.392199	Carbamidomethyl[C](39)	7.01E-15	2.20E-03	0.012006	2.519944	1.61E-14	4.69E-06
	3	PRF_Q_2021_M_CIAN_617_51099.90730.90730.5.0.dta	5	4764.403594	ANLEAFTVDKDITLTNDKPATAIGVIGNFTDAER(18)-KCEEEIAK(1)	4764.392199	Carbamidomethyl[C](39)	1.51E-07	1.05E-02	0.011395	2.391701	1.71E-22	3.12E-06
	4	PRF_Q_2021_M_CIAN_617_51099.88957.88957.5.0.dta	5	4920.507678	ANLEAFTVDKDITLTNDKPATAIGVIGNFTDAER(18)-RKCEEEIAK(2)	4920.493301	Carbamidomethyl[C](40)	1.21E-05	3.72E-02	0.014377	2.921862	2.53E-17	1.87E-04
	5	PRF_Q_2021_M_CIAN_617_51099.88903.88903.4.0.dta	4	4920.526462	ANLEAFTVDKDITLTNDKPATAIGVIGNFTDAER(18)-RKCEEEIAK(2)	4920.493301	Carbamidomethyl[C](40)	2.63E-06	1.52E-01	0.033161	6.739365	1.00E+00	4.91E-07
	6	PRF_Q_2021_M_CIAN_617_51099.89086.89086.4.0.dta	4	4920.501469	ANLEAFTVDKDITLTNDKPATAIGVIGNFTDAERR(18)-KCEEEIAK(1)	4920.493301	Carbamidomethyl[C](40)	2.76E-09	1.63E-01	0.008168	1.659996	1.00E+00	1.37E-08
	7	PRF_Q_2021_M_CIAN_617_51099.89103.89103.5.0.dta	5	4920.507118	ANLEAFTVDKDITLTNDKPATAIGVIGNFTDAERR(18)-KCEEEIAK(1)	4920.493301	Carbamidomethyl[C](40)	3.50E-10	1.73E-01	0.013817	2.808052	1.41E-20	6.20E-11
	8	PRF_Q_2021_M_CIAN_617_51099.89251.89251.5.0.dta	5	4920.512348	ANLEAFTVDKDITLTNDKPATAIGVIGNFTDAERR(18)-KCEEEIAK(1)	4920.493301	Carbamidomethyl[C](40)	2.85E-09	2.88E-01	0.019047	3.870953	1.56E-17	3.61E-10
	9	PRF_Q_2021_M_CIAN_617_51099.89235.89235.4.0.dta	4	4920.503735	ANLEAFTVDKDITLTNDKPATAIGVIGNFTDAERR(18)-KCEEEIAK(1)	4920.493301	Carbamidomethyl[C](40)	1.28E-04	5.05E-01	0.010434	2.120519	1.00E+00	1.42E-03
	10	PRF_Q_2021_M_CIAN_617_51099.89411.89411.5.1.dta	5	4920.529764	ANLEAFTVDKDITLTNDKPATAIGVIGNFTDAERR(18)-KCEEEIAK(1)	4920.493301	Carbamidomethyl[C](40)	3.33E-02	7.28E-01	0.036463	7.410436	1.00E+00	2.13E-03
	11	PRF_Q_2021_M_CIAN_617_51099.89905.89905.4.2.dta	4	3675.843447	DITLTNDKPATAIGVIGNFTDAER(8)-KCEEEIAK(1)	3675.842026	Carbamidomethyl[C](29)	6.93E-02	2.80E-01	0.001421	0.386578	1.95E-05	4.16E-02
	12	PRF_Q_2021_M_CIAN_617_51099.89442.89442.6.2.dta	6	5324.750879	ANLEAFTVDKDITLTNDKPATAIGVIGNFTDAER(18)-RKCEEEIAKLYK(2)	5324.735638	Carbamidomethyl[C](40)	6.54E-04	3.92E-01	0.015241	2.862302	9.69E-09	4.48E-05
	13	PRF_Q_2021_M_CIAN_617_51099.89525.89525.5.0.dta	5	5324.794457	ANLEAFTVDKDITLTNDKPATAIGVIGNFTDAER(18)-RKCEEEIAKLYK(2)	5324.735638	Carbamidomethyl[C](40)	4.27E-03	6.20E-01	0.058819	11.04637	2.77E-22	3.01E-02
	14	PRF_Q_2021_M_CIAN_617_51099.85071.85071.5.1.dta	5	3831.93588	DITLTNDKPATAIGVIGNFTDAERR(8)-KCEEEIAK(1)	3831.943128	Carbamidomethyl[C](30)	2.14E-01	4.37E-01	-0.007248	-1.891469	1.79E-04	8.52E-02
8	sp|P33176|KINH_HUMAN (548)-sp|P33176|KINH_HUMAN (801)	5	180
	1	PRF_Q_2021_M_CIAN_617_51099.39155.39155.3.0.dta	3	2584.432	LKEMTNHQKK(9)-KLFVQDLATR(1)	2584.427829	null	3.64E-10	1.25E-06	0.004171	1.613897	1.53E-10	1.51E-16
	2	PRF_Q_2021_M_CIAN_617_51099.39304.39304.3.0.dta	3	2584.432309	LKEMTNHQKK(9)-KLFVQDLATR(1)	2584.427829	null	1.52E-08	7.41E-06	0.00448	1.733459	1.22E-09	1.10E-12
	3	PRF_Q_2021_M_CIAN_617_51099.40284.40284.4.0.dta	4	2584.42733	LKEMTNHQKK(9)-KLFVQDLATR(1)	2584.427829	null	6.43E-09	2.74E-05	-0.000499	-0.193079	1.44E-11	2.88E-14
	4	PRF_Q_2021_M_CIAN_617_51099.39560.39560.4.0.dta	4	2584.43074	LKEMTNHQKK(9)-KLFVQDLATR(1)	2584.427829	null	8.07E-10	3.83E-05	0.002911	1.126361	5.81E-12	4.26E-16
	5	PRF_Q_2021_M_CIAN_617_51099.39419.39419.4.0.dta	4	2584.429794	LKEMTNHQKK(9)-KLFVQDLATR(1)	2584.427829	null	4.81E-07	3.91E-05	0.001965	0.760323	1.69E-09	3.62E-17
	6	PRF_Q_2021_M_CIAN_617_51099.40129.40129.4.2.dta	4	2584.429754	LKEMTNHQKK(9)-KLFVQDLATR(1)	2584.427829	null	2.73E-07	3.95E-05	0.001925	0.744846	9.64E-10	1.52E-14
	7	PRF_Q_2021_M_CIAN_617_51099.38993.38993.4.0.dta	4	2584.431687	LKEMTNHQKK(9)-KLFVQDLATR(1)	2584.427829	null	3.15E-10	5.75E-05	0.003858	1.492787	7.55E-12	3.43E-15
	8	PRF_Q_2021_M_CIAN_617_51099.39275.39275.4.0.dta	4	2584.434618	LKEMTNHQKK(9)-KLFVQDLATR(1)	2584.427829	null	4.58E-07	6.49E-05	0.006789	2.626887	5.18E-09	1.47E-16
	9	PRF_Q_2021_M_CIAN_617_51099.39838.39838.4.0.dta	4	2584.431022	LKEMTNHQKK(9)-KLFVQDLATR(1)	2584.427829	null	1.52E-11	6.74E-05	0.003193	1.235477	8.46E-13	4.45E-17
	10	PRF_Q_2021_M_CIAN_617_51099.39134.39134.4.0.dta	4	2584.434363	LKEMTNHQKK(9)-KLFVQDLATR(1)	2584.427829	null	4.32E-08	7.64E-05	0.006534	2.528219	1.15E-09	8.15E-14
	11	PRF_Q_2021_M_CIAN_617_51099.39692.39692.4.0.dta	4	2584.432834	LKEMTNHQKK(9)-KLFVQDLATR(1)	2584.427829	null	1.20E-08	1.07E-04	0.005005	1.936599	1.29E-10	7.53E-18
	12	PRF_Q_2021_M_CIAN_617_51099.39420.39420.5.0.dta	5	2584.431703	LKEMTNHQKK(9)-KLFVQDLATR(1)	2584.427829	null	2.11E-10	1.50E-04	0.003874	1.498978	1.10E-10	7.30E-11
	13	PRF_Q_2021_M_CIAN_617_51099.39442.39442.3.0.dta	3	2584.431077	LKEMTNHQKK(9)-KLFVQDLATR(1)	2584.427829	null	1.33E-05	1.57E-04	0.003248	1.256758	2.22E-08	1.27E-06
	14	PRF_Q_2021_M_CIAN_617_51099.39276.39276.5.0.dta	5	2584.432547	LKEMTNHQKK(9)-KLFVQDLATR(1)	2584.427829	null	7.14E-08	1.88E-04	0.004718	1.825549	7.68E-11	2.70E-11
	15	PRF_Q_2021_M_CIAN_617_51099.33385.33385.3.0.dta	3	2600.422657	LKEMTNHQKK(9)-KLFVQDLATR(1)	2600.422743	Oxidation[M](4)	2.19E-06	2.95E-04	-0.000086	-0.033072	1.18E-05	7.97E-18
	16	PRF_Q_2021_M_CIAN_617_51099.39591.39591.3.0.dta	3	2584.432478	LKEMTNHQKK(9)-KLFVQDLATR(1)	2584.427829	null	4.20E-04	3.03E-04	0.004649	1.798851	1.06E-04	1.90E-12
	17	PRF_Q_2021_M_CIAN_617_51099.33682.33682.3.0.dta	3	2600.425941	LKEMTNHQKK(9)-KLFVQDLATR(1)	2600.422743	Oxidation[M](4)	1.03E-09	3.31E-04	0.003198	1.2298	9.71E-14	2.51E-11
	18	PRF_Q_2021_M_CIAN_617_51099.33197.33197.5.0.dta	5	2600.425137	LKEMTNHQKK(9)-KLFVQDLATR(1)	2600.422743	Oxidation[M](4)	1.37E-09	3.61E-04	0.002394	0.92062	5.15E-11	9.55E-13
	19	PRF_Q_2021_M_CIAN_617_51099.33245.33245.3.0.dta	3	2600.427334	LKEMTNHQKK(9)-KLFVQDLATR(1)	2600.422743	Oxidation[M](4)	1.19E-02	5.55E-04	0.004591	1.765482	6.63E-04	3.20E-12
	20	PRF_Q_2021_M_CIAN_617_51099.39730.39730.3.0.dta	3	2584.431476	LKEMTNHQKK(9)-KLFVQDLATR(1)	2584.427829	null	2.15E-02	6.00E-04	0.003647	1.411144	1.00E+00	1.87E-14
	21	PRF_Q_2021_M_CIAN_617_51099.39008.39008.3.0.dta	3	2584.430398	LKEMTNHQKK(9)-KLFVQDLATR(1)	2584.427829	null	4.22E-08	6.17E-04	0.002569	0.99403	6.39E-09	5.87E-12
	22	PRF_Q_2021_M_CIAN_617_51099.33532.33532.3.1.dta	3	2600.430208	LKEMTNHQKK(9)-KLFVQDLATR(1)	2600.422743	Oxidation[M](4)	2.33E-11	1.33E-03	0.007465	2.870687	2.27E-13	3.96E-12
	23	PRF_Q_2021_M_CIAN_617_51099.39135.39135.5.0.dta	5	2584.432197	LKEMTNHQKK(9)-KLFVQDLATR(1)	2584.427829	null	8.30E-07	3.44E-03	0.004368	1.690123	2.08E-06	2.79E-10
	24	PRF_Q_2021_M_CIAN_617_51099.33396.33396.3.0.dta	3	2600.421809	LKEMTNHQKK(9)-KLFVQDLATR(1)	2600.422743	Oxidation[M](4)	6.96E-05	3.60E-03	-0.000934	-0.359172	7.83E-05	3.19E-28
	25	PRF_Q_2021_M_CIAN_617_51099.33474.33474.4.0.dta	4	2600.423563	LKEMTNHQKK(9)-KLFVQDLATR(1)	2600.422743	Oxidation[M](4)	6.79E-06	1.25E-02	0.00082	0.315333	7.57E-07	1.87E-14
	26	PRF_Q_2021_M_CIAN_617_51099.39839.39839.5.0.dta	5	2584.42968	LKEMTNHQKK(9)-KLFVQDLATR(1)	2584.427829	null	4.41E-06	1.27E-02	0.001851	0.716213	1.24E-06	4.25E-08
	27	PRF_Q_2021_M_CIAN_617_51099.43535.43535.4.2.dta	4	2584.430311	LKEMTNHQKK(9)-KLFVQDLATR(1)	2584.427829	null	3.90E-04	3.17E-02	0.002482	0.960367	5.80E-04	3.48E-10
	28	PRF_Q_2021_M_CIAN_617_51099.39562.39562.5.0.dta	5	2584.431754	LKEMTNHQKK(9)-KLFVQDLATR(1)	2584.427829	null	5.29E-06	3.73E-02	0.003925	1.518711	2.80E-06	1.33E-08
	29	PRF_Q_2021_M_CIAN_617_51099.39979.39979.4.0.dta	4	2584.427077	LKEMTNHQKK(9)-KLFVQDLATR(1)	2584.427829	null	5.89E-05	4.62E-02	-0.000752	-0.290973	2.82E-05	1.43E-14
	30	PRF_Q_2021_M_CIAN_617_51099.33335.33335.4.0.dta	4	2600.427508	LKEMTNHQKK(9)-KLFVQDLATR(1)	2600.422743	Oxidation[M](4)	1.48E-05	5.13E-02	0.004765	1.832394	7.31E-06	2.17E-15
	31	PRF_Q_2021_M_CIAN_617_51099.33758.33758.4.0.dta	4	2600.425777	LKEMTNHQKK(9)-KLFVQDLATR(1)	2600.422743	Oxidation[M](4)	6.00E-06	5.33E-02	0.003034	1.166733	2.51E-06	3.15E-17
	32	PRF_Q_2021_M_CIAN_617_51099.33196.33196.4.0.dta	4	2600.428452	LKEMTNHQKK(9)-KLFVQDLATR(1)	2600.422743	Oxidation[M](4)	3.96E-06	5.49E-02	0.005709	2.195412	2.44E-07	4.00E-16
	33	PRF_Q_2021_M_CIAN_617_51099.34033.34033.4.0.dta	4	2600.427695	LKEMTNHQKK(9)-KLFVQDLATR(1)	2600.422743	Oxidation[M](4)	6.93E-07	5.90E-02	0.004952	1.904306	8.14E-08	1.60E-16
	34	PRF_Q_2021_M_CIAN_617_51099.43249.43249.4.3.dta	4	2584.431359	LKEMTNHQKK(9)-KLFVQDLATR(1)	2584.427829	null	1.74E-05	6.07E-02	0.00353	1.365873	2.33E-05	1.07E-09
	35	PRF_Q_2021_M_CIAN_617_51099.34843.34843.4.0.dta	4	2600.422701	LKEMTNHQKK(9)-KLFVQDLATR(1)	2600.422743	Oxidation[M](4)	4.10E-05	7.25E-02	-0.000042	-0.016151	2.27E-04	5.06E-11
	36	PRF_Q_2021_M_CIAN_617_51099.39694.39694.5.0.dta	5	2584.432252	LKEMTNHQKK(9)-KLFVQDLATR(1)	2584.427829	null	2.92E-06	7.44E-02	0.004423	1.711404	2.21E-06	2.20E-09
	37	PRF_Q_2021_M_CIAN_617_51099.33060.33060.4.0.dta	4	2600.427735	LKEMTNHQKK(9)-KLFVQDLATR(1)	2600.422743	Oxidation[M](4)	5.46E-06	7.51E-02	0.004992	1.919688	2.27E-05	1.01E-13
	38	PRF_Q_2021_M_CIAN_617_51099.42021.42021.4.0.dta	4	2584.426264	LKEMTNHQKK(9)-KLFVQDLATR(1)	2584.427829	null	1.33E-02	9.14E-02	-0.001565	-0.60555	8.03E-03	1.24E-14
	39	PRF_Q_2021_M_CIAN_617_51099.34311.34311.4.0.dta	4	2600.427672	LKEMTNHQKK(9)-KLFVQDLATR(1)	2600.422743	Oxidation[M](4)	4.24E-05	9.61E-02	0.004929	1.895461	2.11E-05	3.80E-14
	40	PRF_Q_2021_M_CIAN_617_51099.40053.40053.5.0.dta	5	2584.429939	LKEMTNHQKK(9)-KLFVQDLATR(1)	2584.427829	null	4.64E-03	9.88E-02	0.00211	0.816428	3.01E-03	5.44E-05
	41	PRF_Q_2021_M_CIAN_617_51099.42493.42493.4.1.dta	4	2584.425438	LKEMTNHQKK(9)-KLFVQDLATR(1)	2584.427829	null	1.45E-05	1.06E-01	-0.002391	-0.925156	2.36E-05	9.57E-13
	42	PRF_Q_2021_M_CIAN_617_51099.33607.33607.4.0.dta	4	2600.425082	LKEMTNHQKK(9)-KLFVQDLATR(1)	2600.422743	Oxidation[M](4)	2.93E-06	1.06E-01	0.002339	0.899469	1.92E-05	4.07E-15
	43	PRF_Q_2021_M_CIAN_617_51099.39106.39106.2.0.dta	2	2584.435848	LKEMTNHQKK(9)-KLFVQDLATR(1)	2584.427829	null	1.00E+00	1.14E-01	0.008019	3.102814	1.00E+00	1.00E+00
	44	PRF_Q_2021_M_CIAN_617_51099.38995.38995.5.0.dta	5	2584.430611	LKEMTNHQKK(9)-KLFVQDLATR(1)	2584.427829	null	3.20E-05	1.26E-01	0.002782	1.076447	7.40E-06	5.84E-08
	45	PRF_Q_2021_M_CIAN_617_51099.40969.40969.5.1.dta	5	2584.422744	LKEMTNHQKK(9)-KLFVQDLATR(1)	2584.427829	null	1.88E-04	1.27E-01	-0.005085	-1.967553	9.81E-04	4.08E-07
	46	PRF_Q_2021_M_CIAN_617_51099.44562.44562.4.0.dta	4	2584.427781	LKEMTNHQKK(9)-KLFVQDLATR(1)	2584.427829	null	4.39E-02	1.33E-01	-0.000048	-0.018573	6.34E-03	3.34E-05
	47	PRF_Q_2021_M_CIAN_617_51099.34680.34680.4.2.dta	4	2600.428949	LKEMTNHQKK(9)-KLFVQDLATR(1)	2600.422743	Oxidation[M](4)	7.14E-05	1.42E-01	0.006206	2.386535	1.13E-03	1.92E-12
	48	PRF_Q_2021_M_CIAN_617_51099.34174.34174.4.0.dta	4	2600.428647	LKEMTNHQKK(9)-KLFVQDLATR(1)	2600.422743	Oxidation[M](4)	2.18E-04	1.52E-01	0.005904	2.2704	4.13E-05	2.08E-12
	49	PRF_Q_2021_M_CIAN_617_51099.40438.40438.5.0.dta	5	2584.430077	LKEMTNHQKK(9)-KLFVQDLATR(1)	2584.427829	null	1.76E-02	1.53E-01	0.002248	0.869825	2.12E-02	5.35E-03
	50	PRF_Q_2021_M_CIAN_617_51099.33059.33059.5.0.dta	5	2600.424978	LKEMTNHQKK(9)-KLFVQDLATR(1)	2600.422743	Oxidation[M](4)	1.48E-04	1.95E-01	0.002235	0.859476	4.49E-04	3.70E-12
	51	PRF_Q_2021_M_CIAN_617_51099.33896.33896.4.0.dta	4	2600.4275	LKEMTNHQKK(9)-KLFVQDLATR(1)	2600.422743	Oxidation[M](4)	1.41E-04	2.36E-01	0.004757	1.829318	6.09E-05	9.52E-13
	52	PRF_Q_2021_M_CIAN_617_51099.42168.42168.4.0.dta	4	2584.424106	LKEMTNHQKK(9)-KLFVQDLATR(1)	2584.427829	null	3.92E-03	2.50E-01	-0.003723	-1.440551	1.48E-03	2.85E-08
	53	PRF_Q_2021_M_CIAN_617_51099.42237.42237.4.0.dta	4	2584.422485	LKEMTNHQKK(9)-KLFVQDLATR(1)	2584.427829	null	1.49E-02	2.55E-01	-0.005344	-2.067769	7.37E-03	1.90E-07
	54	PRF_Q_2021_M_CIAN_617_51099.43382.43382.5.2.dta	5	2584.431141	LKEMTNHQKK(9)-KLFVQDLATR(1)	2584.427829	null	1.56E-02	2.64E-01	0.003312	1.281522	2.68E-02	2.71E-06
	55	PRF_Q_2021_M_CIAN_617_51099.42033.42033.4.0.dta	4	2584.424901	LKEMTNHQKK(9)-KLFVQDLATR(1)	2584.427829	null	7.85E-02	2.87E-01	-0.002928	-1.132939	5.29E-02	1.69E-06
	56	PRF_Q_2021_M_CIAN_617_51099.42348.42348.4.2.dta	4	2584.425791	LKEMTNHQKK(9)-KLFVQDLATR(1)	2584.427829	null	2.86E-02	3.30E-01	-0.002038	-0.788569	2.22E-02	2.05E-07
	57	PRF_Q_2021_M_CIAN_617_51099.41642.41642.4.0.dta	4	2584.421583	LKEMTNHQKK(9)-KLFVQDLATR(1)	2584.427829	null	5.06E-03	3.61E-01	-0.006246	-2.416783	1.13E-02	1.07E-10
	58	PRF_Q_2021_M_CIAN_617_51099.42607.42607.4.2.dta	4	2584.427254	LKEMTNHQKK(9)-KLFVQDLATR(1)	2584.427829	null	1.80E-03	3.89E-01	-0.000575	-0.222486	4.20E-03	5.21E-05
	59	PRF_Q_2021_M_CIAN_617_51099.43399.43399.4.3.dta	4	2584.432749	LKEMTNHQKK(9)-KLFVQDLATR(1)	2584.427829	null	9.93E-04	4.27E-01	0.00492	1.90371	4.51E-03	5.70E-12
	60	PRF_Q_2021_M_CIAN_617_51099.34454.34454.4.0.dta	4	2600.430869	LKEMTNHQKK(9)-KLFVQDLATR(1)	2600.422743	Oxidation[M](4)	1.32E-03	4.48E-01	0.008126	3.124877	2.00E-04	4.43E-10
	61	PRF_Q_2021_M_CIAN_617_51099.41159.41159.4.1.dta	4	2584.420109	LKEMTNHQKK(9)-KLFVQDLATR(1)	2584.427829	null	4.02E-03	4.96E-01	-0.00772	-2.987122	4.01E-03	6.30E-12
	62	PRF_Q_2021_M_CIAN_617_51099.41016.41016.4.0.dta	4	2584.419834	LKEMTNHQKK(9)-KLFVQDLATR(1)	2584.427829	null	9.27E-03	6.36E-01	-0.007995	-3.093528	2.73E-02	7.57E-09
	63	PRF_Q_2021_M_CIAN_617_51099.43315.43315.4.4.dta	4	2584.432388	LKEMTNHQKK(9)-KLFVQDLATR(1)	2584.427829	null	6.23E-01	6.45E-01	0.004559	1.764027	1.00E+00	4.14E-07
	64	PRF_Q_2021_M_CIAN_617_51099.43167.43167.4.3.dta	4	2584.430458	LKEMTNHQKK(9)-KLFVQDLATR(1)	2584.427829	null	4.05E-03	6.59E-01	0.002629	1.017246	5.43E-03	3.37E-08
	65	PRF_Q_2021_M_CIAN_617_51099.34372.34372.5.2.dta	5	2600.42203	LKEMTNHQKK(9)-KLFVQDLATR(1)	2600.422743	Oxidation[M](4)	5.39E-01	6.75E-01	-0.000713	-0.274186	9.96E-01	1.00E-06
	66	PRF_Q_2021_M_CIAN_617_51099.39249.39249.5.1.dta	5	2600.427898	LKEMTNHQKK(9)-KLFVQDLATR(1)	2600.422743	Oxidation[M](4)	7.32E-01	7.27E-01	0.005155	1.98237	1.00E+00	2.31E-06
	67	PRF_Q_2021_M_CIAN_617_51099.38609.38609.3.0.dta	3	2359.247818	EMTNHQKK(7)-KLFVQDLATR(1)	2359.24373	Oxidation[M](15)	7.31E-13	4.31E-05	0.004088	1.732759	2.13E-32	2.96E-19
	68	PRF_Q_2021_M_CIAN_617_51099.42362.42362.3.0.dta	3	2343.251898	EMTNHQKK(7)-KLFVQDLATR(1)	2343.248816	null	7.03E-15	4.32E-05	0.003082	1.315268	3.92E-31	9.82E-16
	69	PRF_Q_2021_M_CIAN_617_51099.38747.38747.3.0.dta	3	2359.249793	EMTNHQKK(7)-KLFVQDLATR(1)	2359.24373	Oxidation[M](15)	3.66E-18	9.28E-05	0.006063	2.569891	6.72E-30	3.19E-17
	70	PRF_Q_2021_M_CIAN_617_51099.38471.38471.3.0.dta	3	2359.24764	EMTNHQKK(7)-KLFVQDLATR(1)	2359.24373	Oxidation[M](15)	1.21E-16	5.43E-04	0.00391	1.657311	4.34E-28	5.79E-16
	71	PRF_Q_2021_M_CIAN_617_51099.42499.42499.3.0.dta	3	2343.251533	EMTNHQKK(7)-KLFVQDLATR(1)	2343.248816	null	2.54E-12	2.68E-03	0.002717	1.159501	8.02E-30	4.63E-15
	72	PRF_Q_2021_M_CIAN_617_51099.42657.42657.3.0.dta	3	2343.253688	EMTNHQKK(7)-KLFVQDLATR(1)	2343.248816	null	1.09E-06	3.30E-03	0.004872	2.079165	7.35E-22	1.91E-09
	73	PRF_Q_2021_M_CIAN_617_51099.42801.42801.3.0.dta	3	2343.248946	EMTNHQKK(7)-KLFVQDLATR(1)	2343.248816	null	6.04E-07	6.25E-03	0.00013	0.055479	2.75E-14	1.48E-07
	74	PRF_Q_2021_M_CIAN_617_51099.38897.38897.3.0.dta	3	2359.250231	EMTNHQKK(7)-KLFVQDLATR(1)	2359.24373	Oxidation[M](15)	1.31E-12	8.60E-03	0.006501	2.755544	6.44E-29	3.90E-16
	75	PRF_Q_2021_M_CIAN_617_51099.43079.43079.3.0.dta	3	2343.248819	EMTNHQKK(7)-KLFVQDLATR(1)	2343.248816	null	2.70E-03	1.97E-02	0.000003	0.00128	5.64E-07	3.74E-03
	76	PRF_Q_2021_M_CIAN_617_51099.42374.42374.5.0.dta	5	2343.25095	EMTNHQKK(7)-KLFVQDLATR(1)	2343.248816	null	1.72E-08	2.03E-02	0.002134	0.910701	6.36E-08	6.85E-08
	77	PRF_Q_2021_M_CIAN_617_51099.42510.42510.4.0.dta	4	2343.251481	EMTNHQKK(7)-KLFVQDLATR(1)	2343.248816	null	4.09E-10	2.40E-02	0.002665	1.13731	8.96E-17	3.65E-12
	78	PRF_Q_2021_M_CIAN_617_51099.38745.38745.4.0.dta	4	2359.247	EMTNHQKK(7)-KLFVQDLATR(1)	2359.24373	Oxidation[M](15)	1.76E-08	3.74E-02	0.00327	1.386037	9.78E-15	2.85E-07
	79	PRF_Q_2021_M_CIAN_617_51099.42512.42512.5.0.dta	5	2343.251143	EMTNHQKK(7)-KLFVQDLATR(1)	2343.248816	null	1.89E-06	3.85E-02	0.002327	0.993066	2.51E-10	2.24E-05
	80	PRF_Q_2021_M_CIAN_617_51099.38469.38469.4.0.dta	4	2359.248537	EMTNHQKK(7)-KLFVQDLATR(1)	2359.24373	Oxidation[M](15)	1.27E-08	4.42E-02	0.004807	2.037517	1.14E-15	4.96E-08
	81	PRF_Q_2021_M_CIAN_617_51099.43087.43087.4.1.dta	4	2343.252243	EMTNHQKK(7)-KLFVQDLATR(1)	2343.248816	null	2.48E-05	4.94E-02	0.003427	1.462499	1.40E-14	1.19E-05
	82	PRF_Q_2021_M_CIAN_617_51099.42218.42218.3.0.dta	3	2343.25109	EMTNHQKK(7)-KLFVQDLATR(1)	2343.248816	null	5.47E-05	5.02E-02	0.002274	0.970448	1.54E-11	1.69E-06
	83	PRF_Q_2021_M_CIAN_617_51099.42427.42427.2.0.dta	2	2343.252781	EMTNHQKK(7)-KLFVQDLATR(1)	2343.248816	null	1.02E-06	5.14E-02	0.003965	1.692095	3.73E-08	4.92E-08
	84	PRF_Q_2021_M_CIAN_617_51099.39315.39315.4.0.dta	4	2359.246804	EMTNHQKK(7)-KLFVQDLATR(1)	2359.24373	Oxidation[M](15)	2.43E-06	5.87E-02	0.003074	1.30296	5.70E-12	4.83E-05
	85	PRF_Q_2021_M_CIAN_617_51099.38608.38608.4.0.dta	4	2359.2471	EMTNHQKK(7)-KLFVQDLATR(1)	2359.24373	Oxidation[M](15)	4.32E-06	6.00E-02	0.00337	1.428424	1.17E-12	1.03E-06
	86	PRF_Q_2021_M_CIAN_617_51099.39179.39179.4.0.dta	4	2359.246932	EMTNHQKK(7)-KLFVQDLATR(1)	2359.24373	Oxidation[M](15)	2.12E-07	6.27E-02	0.003202	1.357215	4.90E-15	2.33E-06
	87	PRF_Q_2021_M_CIAN_617_51099.39460.39460.4.0.dta	4	2359.246465	EMTNHQKK(7)-KLFVQDLATR(1)	2359.24373	Oxidation[M](15)	4.11E-07	6.43E-02	0.002735	1.15927	6.10E-13	5.56E-06
	88	PRF_Q_2021_M_CIAN_617_51099.42937.42937.3.0.dta	3	2343.249306	EMTNHQKK(7)-KLFVQDLATR(1)	2343.248816	null	1.38E-02	6.63E-02	0.00049	0.209111	5.51E-13	3.32E-03
	89	PRF_Q_2021_M_CIAN_617_51099.42371.42371.4.0.dta	4	2343.254409	EMTNHQKK(7)-KLFVQDLATR(1)	2343.248816	null	3.12E-06	6.76E-02	0.005593	2.386857	3.69E-17	2.45E-06
	90	PRF_Q_2021_M_CIAN_617_51099.42288.42288.2.0.dta	2	2343.255111	EMTNHQKK(7)-KLFVQDLATR(1)	2343.248816	null	1.94E-04	7.59E-02	0.006295	2.686441	2.04E-06	2.71E-11
	91	PRF_Q_2021_M_CIAN_617_51099.39027.39027.4.0.dta	4	2359.246188	EMTNHQKK(7)-KLFVQDLATR(1)	2359.24373	Oxidation[M](15)	5.32E-04	7.94E-02	0.002458	1.041859	2.00E-13	1.63E-03
	92	PRF_Q_2021_M_CIAN_617_51099.42653.42653.4.0.dta	4	2343.251415	EMTNHQKK(7)-KLFVQDLATR(1)	2343.248816	null	1.81E-05	8.23E-02	0.002599	1.109144	6.73E-15	2.56E-05
	93	PRF_Q_2021_M_CIAN_617_51099.38882.38882.4.0.dta	4	2359.247214	EMTNHQKK(7)-KLFVQDLATR(1)	2359.24373	Oxidation[M](15)	2.01E-04	9.86E-02	0.003484	1.476744	2.64E-14	1.89E-03
	94	PRF_Q_2021_M_CIAN_617_51099.42232.42232.4.0.dta	4	2343.252647	EMTNHQKK(7)-KLFVQDLATR(1)	2343.248816	null	6.06E-05	1.07E-01	0.003831	1.63491	6.50E-12	1.68E-04
	95	PRF_Q_2021_M_CIAN_617_51099.42236.42236.5.0.dta	5	2343.248562	EMTNHQKK(7)-KLFVQDLATR(1)	2343.248816	null	1.49E-02	1.12E-01	-0.000254	-0.108397	2.66E-08	1.69E-02
	96	PRF_Q_2021_M_CIAN_617_51099.39743.39743.4.0.dta	4	2359.249414	EMTNHQKK(7)-KLFVQDLATR(1)	2359.24373	Oxidation[M](15)	1.68E-05	1.16E-01	0.005684	2.409247	1.05E-13	2.34E-05
	97	PRF_Q_2021_M_CIAN_617_51099.39599.39599.4.0.dta	4	2359.248405	EMTNHQKK(7)-KLFVQDLATR(1)	2359.24373	Oxidation[M](15)	2.03E-06	1.22E-01	0.004675	1.981567	6.88E-14	2.63E-04
	98	PRF_Q_2021_M_CIAN_617_51099.39051.39051.3.0.dta	3	2359.25093	EMTNHQKK(7)-KLFVQDLATR(1)	2359.24373	Oxidation[M](15)	3.49E-10	1.27E-01	0.0072	3.051825	2.45E-17	1.17E-08
	99	PRF_Q_2021_M_CIAN_617_51099.39209.39209.3.0.dta	3	2359.252701	EMTNHQKK(7)-KLFVQDLATR(1)	2359.24373	Oxidation[M](15)	4.18E-03	1.55E-01	0.008971	3.80249	4.81E-08	1.17E-05
	100	PRF_Q_2021_M_CIAN_617_51099.42947.42947.4.3.dta	4	2343.251991	EMTNHQKK(7)-KLFVQDLATR(1)	2343.248816	null	1.26E-04	1.55E-01	0.003175	1.354956	2.99E-12	2.60E-04
	101	PRF_Q_2021_M_CIAN_617_51099.42430.42430.4.1.dta	4	2359.24615	EMTNHQKK(7)-KLFVQDLATR(1)	2359.24373	Oxidation[M](15)	3.84E-04	1.92E-01	0.00242	1.025752	1.34E-13	8.46E-04
	102	PRF_Q_2021_M_CIAN_617_51099.43378.43378.4.0.dta	4	2343.255071	EMTNHQKK(7)-KLFVQDLATR(1)	2343.248816	null	5.41E-06	2.03E-01	0.006255	2.669371	9.81E-12	2.28E-04
	103	PRF_Q_2021_M_CIAN_617_51099.39898.39898.4.3.dta	4	2359.245449	EMTNHQKK(7)-KLFVQDLATR(1)	2359.24373	Oxidation[M](15)	4.67E-03	2.67E-01	0.001719	0.728623	3.88E-12	9.75E-03
	104	PRF_Q_2021_M_CIAN_617_51099.38407.38407.5.0.dta	5	2359.247799	EMTNHQKK(7)-KLFVQDLATR(1)	2359.24373	Oxidation[M](15)	3.69E-04	2.75E-01	0.004069	1.724705	2.07E-09	1.71E-04
	105	PRF_Q_2021_M_CIAN_617_51099.43225.43225.4.0.dta	4	2343.255864	EMTNHQKK(7)-KLFVQDLATR(1)	2343.248816	null	1.40E-04	2.77E-01	0.007048	3.00779	1.22E-10	1.41E-04
	106	PRF_Q_2021_M_CIAN_617_51099.40565.40565.4.1.dta	4	2359.243981	EMTNHQKK(7)-KLFVQDLATR(1)	2359.24373	Oxidation[M](15)	3.53E-02	2.78E-01	0.000251	0.10639	3.78E-12	4.88E-02
	107	PRF_Q_2021_M_CIAN_617_51099.39354.39354.3.0.dta	3	2359.251761	EMTNHQKK(7)-KLFVQDLATR(1)	2359.24373	Oxidation[M](15)	3.26E-02	3.05E-01	0.008031	3.404057	7.53E-08	4.37E-03
	108	PRF_Q_2021_M_CIAN_617_51099.38551.38551.5.0.dta	5	2359.246592	EMTNHQKK(7)-KLFVQDLATR(1)	2359.24373	Oxidation[M](15)	5.19E-02	3.13E-01	0.002862	1.213101	1.48E-07	6.13E-02
	109	PRF_Q_2021_M_CIAN_617_51099.38687.38687.5.0.dta	5	2359.248052	EMTNHQKK(7)-KLFVQDLATR(1)	2359.24373	Oxidation[M](15)	5.20E-06	3.28E-01	0.004322	1.831943	1.06E-09	6.86E-05
	110	PRF_Q_2021_M_CIAN_617_51099.40040.40040.4.2.dta	4	2359.242226	EMTNHQKK(7)-KLFVQDLATR(1)	2359.24373	Oxidation[M](15)	2.88E-02	3.68E-01	-0.001504	-0.637492	3.15E-12	3.94E-02
	111	PRF_Q_2021_M_CIAN_617_51099.42470.42470.3.0.dta	3	2359.249823	EMTNHQKK(7)-KLFVQDLATR(1)	2359.24373	Oxidation[M](15)	1.35E-02	4.00E-01	0.006093	2.582607	1.00E+00	1.39E-02
	112	PRF_Q_2021_M_CIAN_617_51099.39379.39379.3.0.dta	3	2359.251512	EMTNHQKK(7)-KLFVQDLATR(1)	2359.24373	Oxidation[M](15)	5.19E-04	4.33E-01	0.007782	3.298515	1.00E+00	9.26E-03
	113	PRF_Q_2021_M_CIAN_617_51099.40417.40417.4.1.dta	4	2359.248551	EMTNHQKK(7)-KLFVQDLATR(1)	2359.24373	Oxidation[M](15)	1.66E-02	4.45E-01	0.004821	2.043451	2.72E-10	5.35E-03
	114	PRF_Q_2021_M_CIAN_617_51099.38619.38619.2.0.dta	2	2359.246831	EMTNHQKK(7)-KLFVQDLATR(1)	2359.24373	Oxidation[M](15)	1.00E+00	4.55E-01	0.003101	1.314404	1.00E+00	1.00E+00
	115	PRF_Q_2021_M_CIAN_617_51099.40339.40339.4.0.dta	4	2359.246071	EMTNHQKK(7)-KLFVQDLATR(1)	2359.24373	Oxidation[M](15)	1.37E-02	4.76E-01	0.002341	0.992267	5.17E-10	1.16E-01
	116	PRF_Q_2021_M_CIAN_617_51099.38463.38463.2.0.dta	2	2359.247111	EMTNHQKK(7)-KLFVQDLATR(1)	2359.24373	Oxidation[M](15)	1.00E+00	5.20E-01	0.003381	1.433086	1.00E+00	1.00E+00
	117	PRF_Q_2021_M_CIAN_617_51099.47906.47906.4.1.dta	4	2343.250148	EMTNHQKK(7)-KLFVQDLATR(1)	2343.248816	null	4.77E-01	5.56E-01	0.001332	0.568442	1.60E-05	4.83E-01
	118	PRF_Q_2021_M_CIAN_617_51099.38333.38333.3.0.dta	3	2359.247359	EMTNHQKK(7)-KLFVQDLATR(1)	2359.24373	Oxidation[M](15)	1.00E+00	6.15E-01	0.003629	1.538205	2.03E-05	1.00E+00
	119	PRF_Q_2021_M_CIAN_617_51099.39525.39525.3.0.dta	3	2359.249879	EMTNHQKK(7)-KLFVQDLATR(1)	2359.24373	Oxidation[M](15)	1.00E+00	6.59E-01	0.006149	2.606344	1.61E-07	1.00E+00
	120	PRF_Q_2021_M_CIAN_617_51099.42571.42571.4.1.dta	4	2359.246724	EMTNHQKK(7)-KLFVQDLATR(1)	2359.24373	Oxidation[M](15)	6.00E-02	7.07E-01	0.002994	1.269051	8.84E-12	1.54E-01
	121	PRF_Q_2021_M_CIAN_617_51099.46175.46175.4.3.dta	4	2343.254214	EMTNHQKK(7)-KLFVQDLATR(1)	2343.248816	null	4.73E-01	7.50E-01	0.005398	2.303639	1.09E-10	6.59E-01
	122	PRF_Q_2021_M_CIAN_617_51099.44219.44219.4.1.dta	4	2343.252974	EMTNHQKK(7)-KLFVQDLATR(1)	2343.248816	null	8.72E-01	7.85E-01	0.004158	1.774459	1.14E-09	1.00E+00
	123	PRF_Q_2021_M_CIAN_617_51099.34857.34857.3.0.dta	3	2499.348773	EMTNHQKKR(7)-KLFVQDLATR(1)	2499.349918	null	5.40E-18	6.18E-05	-0.001145	-0.458119	7.39E-37	1.71E-26
	124	PRF_Q_2021_M_CIAN_617_51099.34993.34993.3.0.dta	3	2499.351129	EMTNHQKKR(7)-KLFVQDLATR(1)	2499.349918	null	7.27E-30	1.59E-04	0.001211	0.484526	1.45E-44	5.82E-14
	125	PRF_Q_2021_M_CIAN_617_51099.31196.31196.3.0.dta	3	2515.346661	EMTNHQKKR(7)-KLFVQDLATR(1)	2515.344832	Oxidation[M](15)	1.52E-07	4.28E-04	0.001829	0.727137	3.85E-18	2.73E-10
	126	PRF_Q_2021_M_CIAN_617_51099.34717.34717.3.0.dta	3	2499.351498	EMTNHQKKR(7)-KLFVQDLATR(1)	2499.349918	null	1.41E-09	7.47E-04	0.00158	0.632164	2.42E-29	2.21E-18
	127	PRF_Q_2021_M_CIAN_617_51099.30778.30778.3.0.dta	3	2515.347697	EMTNHQKKR(7)-KLFVQDLATR(1)	2515.344832	Oxidation[M](15)	4.50E-16	8.99E-04	0.002865	1.139009	1.36E-09	1.07E-12
	128	PRF_Q_2021_M_CIAN_617_51099.30633.30633.3.0.dta	3	2515.349422	EMTNHQKKR(7)-KLFVQDLATR(1)	2515.344832	Oxidation[M](15)	1.89E-05	1.91E-03	0.00459	1.8248	9.12E-07	1.29E-20
	129	PRF_Q_2021_M_CIAN_617_51099.30916.30916.3.0.dta	3	2515.346947	EMTNHQKKR(7)-KLFVQDLATR(1)	2515.344832	Oxidation[M](15)	3.01E-06	4.03E-03	0.002115	0.840839	8.61E-07	2.01E-22
	130	PRF_Q_2021_M_CIAN_617_51099.35454.35454.4.1.dta	4	2499.352973	EMTNHQKKR(7)-KLFVQDLATR(1)	2499.349918	null	6.01E-06	1.11E-02	0.003055	1.222318	5.57E-21	3.58E-05
	131	PRF_Q_2021_M_CIAN_617_51099.34806.34806.4.0.dta	4	2499.353141	EMTNHQKKR(7)-KLFVQDLATR(1)	2499.349918	null	2.80E-09	1.39E-02	0.003223	1.289535	3.85E-12	1.76E-12
	132	PRF_Q_2021_M_CIAN_617_51099.34939.34939.4.0.dta	4	2499.352928	EMTNHQKKR(7)-KLFVQDLATR(1)	2499.349918	null	1.02E-07	1.80E-02	0.00301	1.204313	8.12E-11	4.29E-08
	133	PRF_Q_2021_M_CIAN_617_51099.35071.35071.4.0.dta	4	2499.354021	EMTNHQKKR(7)-KLFVQDLATR(1)	2499.349918	null	4.95E-07	1.96E-02	0.004103	1.641627	1.53E-14	6.10E-09
	134	PRF_Q_2021_M_CIAN_617_51099.35329.35329.4.3.dta	4	2499.355116	EMTNHQKKR(7)-KLFVQDLATR(1)	2499.349918	null	1.65E-10	2.34E-02	0.005198	2.079741	2.05E-17	2.40E-08
	135	PRF_Q_2021_M_CIAN_617_51099.30919.30919.4.0.dta	4	2515.345973	EMTNHQKKR(7)-KLFVQDLATR(1)	2515.344832	Oxidation[M](15)	2.78E-05	3.50E-02	0.001141	0.453616	3.28E-05	1.23E-07
	136	PRF_Q_2021_M_CIAN_617_51099.35214.35214.4.0.dta	4	2499.356707	EMTNHQKKR(7)-KLFVQDLATR(1)	2499.349918	null	4.11E-12	6.30E-02	0.006789	2.716306	2.71E-12	5.23E-10
	137	PRF_Q_2021_M_CIAN_617_51099.31491.31491.4.0.dta	4	2515.344522	EMTNHQKKR(7)-KLFVQDLATR(1)	2515.344832	Oxidation[M](15)	6.65E-02	9.07E-02	-0.00031	-0.123244	1.07E-06	1.27E-01
	138	PRF_Q_2021_M_CIAN_617_51099.34841.34841.5.0.dta	5	2499.351986	EMTNHQKKR(7)-KLFVQDLATR(1)	2499.349918	null	5.08E-05	9.98E-02	0.002068	0.827415	6.46E-12	1.48E-05
	139	PRF_Q_2021_M_CIAN_617_51099.30780.30780.4.0.dta	4	2515.345017	EMTNHQKKR(7)-KLFVQDLATR(1)	2515.344832	Oxidation[M](15)	5.07E-02	1.06E-01	0.000185	0.073549	6.67E-07	6.44E-02
	140	PRF_Q_2021_M_CIAN_617_51099.34666.34666.4.0.dta	4	2499.353037	EMTNHQKKR(7)-KLFVQDLATR(1)	2499.349918	null	8.35E-09	1.09E-01	0.003119	1.247925	4.84E-12	2.34E-05
	141	PRF_Q_2021_M_CIAN_617_51099.31342.31342.4.0.dta	4	2515.346499	EMTNHQKKR(7)-KLFVQDLATR(1)	2515.344832	Oxidation[M](15)	1.55E-02	1.23E-01	0.001667	0.662732	1.27E-06	2.76E-02
	142	PRF_Q_2021_M_CIAN_617_51099.31505.31505.4.1.dta	4	2515.344753	EMTNHQKKR(7)-KLFVQDLATR(1)	2515.344832	Oxidation[M](15)	1.65E-01	1.89E-01	-0.000079	-0.031407	3.77E-05	2.55E-01
	143	PRF_Q_2021_M_CIAN_617_51099.31186.31186.4.2.dta	4	2515.343867	EMTNHQKKR(7)-KLFVQDLATR(1)	2515.344832	Oxidation[M](15)	4.75E-04	1.94E-01	-0.000965	-0.383645	1.86E-03	3.69E-03
	144	PRF_Q_2021_M_CIAN_617_51099.32223.32223.4.0.dta	4	2515.346758	EMTNHQKKR(7)-KLFVQDLATR(1)	2515.344832	Oxidation[M](15)	1.04E-01	2.04E-01	0.001926	0.7657	1.38E-06	1.65E-01
	145	PRF_Q_2021_M_CIAN_617_51099.34698.34698.5.0.dta	5	2499.35215	EMTNHQKKR(7)-KLFVQDLATR(1)	2499.349918	null	4.72E-03	2.22E-01	0.002232	0.893032	4.47E-07	6.94E-03
	146	PRF_Q_2021_M_CIAN_617_51099.39617.39617.4.3.dta	4	2499.350014	EMTNHQKKR(7)-KLFVQDLATR(1)	2499.349918	null	1.08E-01	2.44E-01	0.000096	0.03841	1.58E-09	1.77E-01
	147	PRF_Q_2021_M_CIAN_617_51099.32068.32068.4.1.dta	4	2515.34779	EMTNHQKKR(7)-KLFVQDLATR(1)	2515.344832	Oxidation[M](15)	1.72E-01	3.61E-01	0.002958	1.175982	1.36E-06	2.83E-01
	148	PRF_Q_2021_M_CIAN_617_51099.31793.31793.4.0.dta	4	2515.347744	EMTNHQKKR(7)-KLFVQDLATR(1)	2515.344832	Oxidation[M](15)	6.49E-01	4.41E-01	0.002912	1.157694	3.19E-04	1.00E+00
	149	PRF_Q_2021_M_CIAN_617_51099.33560.33560.4.0.dta	4	2740.531354	LKEMTNHQKKR(9)-KLFVQDLATR(1)	2740.528931	null	1.34E-12	7.76E-05	0.002423	0.884136	1.22E-12	9.63E-12
	150	PRF_Q_2021_M_CIAN_617_51099.33510.33510.3.0.dta	3	2740.531102	LKEMTNHQKKR(9)-KLFVQDLATR(1)	2740.528931	null	5.24E-09	3.63E-04	0.002171	0.792183	2.08E-22	1.08E-09
	151	PRF_Q_2021_M_CIAN_617_51099.33646.33646.3.0.dta	3	2740.531365	LKEMTNHQKKR(9)-KLFVQDLATR(1)	2740.528931	null	2.47E-11	8.40E-04	0.002434	0.88815	5.72E-11	8.74E-18
	152	PRF_Q_2021_M_CIAN_617_51099.33428.33428.4.0.dta	4	2740.531035	LKEMTNHQKKR(9)-KLFVQDLATR(1)	2740.528931	null	7.42E-10	1.17E-03	0.002104	0.767735	6.44E-09	7.41E-13
	153	PRF_Q_2021_M_CIAN_617_51099.33793.33793.3.0.dta	3	2740.533273	LKEMTNHQKKR(9)-KLFVQDLATR(1)	2740.528931	null	8.09E-11	2.12E-03	0.004342	1.584366	5.40E-15	3.77E-15
	154	PRF_Q_2021_M_CIAN_617_51099.33372.33372.3.0.dta	3	2740.533379	LKEMTNHQKKR(9)-KLFVQDLATR(1)	2740.528931	null	1.00E+00	9.95E-03	0.004448	1.623044	1.00E+00	1.42E-07
	155	PRF_Q_2021_M_CIAN_617_51099.27909.27909.4.0.dta	4	2756.527814	LKEMTNHQKKR(9)-KLFVQDLATR(1)	2756.523846	Oxidation[M](4)	3.27E-06	8.90E-02	0.003968	1.439494	2.57E-04	6.23E-11
	156	PRF_Q_2021_M_CIAN_617_51099.33606.33606.5.0.dta	5	2740.53087	LKEMTNHQKKR(9)-KLFVQDLATR(1)	2740.528931	null	1.05E-03	9.44E-02	0.001939	0.707528	6.53E-05	8.84E-13
	157	PRF_Q_2021_M_CIAN_617_51099.27649.27649.4.0.dta	4	2756.52541	LKEMTNHQKKR(9)-KLFVQDLATR(1)	2756.523846	Oxidation[M](4)	6.93E-04	1.09E-01	0.001564	0.567381	2.50E-03	8.30E-12
	158	PRF_Q_2021_M_CIAN_617_51099.28440.28440.4.0.dta	4	2756.530532	LKEMTNHQKKR(9)-KLFVQDLATR(1)	2756.523846	Oxidation[M](4)	4.06E-03	1.09E-01	0.006686	2.425519	1.93E-03	3.32E-12
	159	PRF_Q_2021_M_CIAN_617_51099.28033.28033.4.0.dta	4	2756.527309	LKEMTNHQKKR(9)-KLFVQDLATR(1)	2756.523846	Oxidation[M](4)	2.55E-06	1.15E-01	0.003463	1.256292	4.18E-04	8.05E-10
	160	PRF_Q_2021_M_CIAN_617_51099.27761.27761.5.0.dta	5	2756.525462	LKEMTNHQKKR(9)-KLFVQDLATR(1)	2756.523846	Oxidation[M](4)	9.93E-04	1.29E-01	0.001616	0.586246	8.70E-04	3.45E-15
	161	PRF_Q_2021_M_CIAN_617_51099.27369.27369.4.0.dta	4	2756.52625	LKEMTNHQKKR(9)-KLFVQDLATR(1)	2756.523846	Oxidation[M](4)	3.33E-01	1.65E-01	0.002404	0.872113	3.78E-01	1.05E-06
	162	PRF_Q_2021_M_CIAN_617_51099.33347.33347.3.0.dta	3	2740.535074	LKEMTNHQKKR(9)-KLFVQDLATR(1)	2740.528931	null	1.00E+00	1.70E-01	0.006143	2.241538	1.00E+00	2.92E-06
	163	PRF_Q_2021_M_CIAN_617_51099.33756.33756.5.0.dta	5	2740.529778	LKEMTNHQKKR(9)-KLFVQDLATR(1)	2740.528931	null	1.29E-02	1.75E-01	0.000847	0.309064	7.52E-03	3.36E-11
	164	PRF_Q_2021_M_CIAN_617_51099.27885.27885.5.0.dta	5	2756.520676	LKEMTNHQKKR(9)-KLFVQDLATR(1)	2756.523846	Oxidation[M](4)	2.24E-04	1.89E-01	-0.00317	-1.149999	6.89E-04	6.37E-15
	165	PRF_Q_2021_M_CIAN_617_51099.33337.33337.5.0.dta	5	2740.532408	LKEMTNHQKKR(9)-KLFVQDLATR(1)	2740.528931	null	7.75E-05	1.90E-01	0.003477	1.268733	3.57E-05	5.92E-16
	166	PRF_Q_2021_M_CIAN_617_51099.27780.27780.4.0.dta	4	2756.527321	LKEMTNHQKKR(9)-KLFVQDLATR(1)	2756.523846	Oxidation[M](4)	8.80E-03	2.33E-01	0.003475	1.260646	1.94E-01	3.28E-07
	167	PRF_Q_2021_M_CIAN_617_51099.28298.28298.4.0.dta	4	2756.532364	LKEMTNHQKKR(9)-KLFVQDLATR(1)	2756.523846	Oxidation[M](4)	7.52E-04	3.01E-01	0.008518	3.090124	9.37E-03	2.12E-10
	168	PRF_Q_2021_M_CIAN_617_51099.29820.29820.4.0.dta	4	2756.523882	LKEMTNHQKKR(9)-KLFVQDLATR(1)	2756.523846	Oxidation[M](4)	5.36E-02	3.34E-01	0.000036	0.01306	1.11E-01	7.09E-06
	169	PRF_Q_2021_M_CIAN_617_51099.28299.28299.5.0.dta	5	2756.522195	LKEMTNHQKKR(9)-KLFVQDLATR(1)	2756.523846	Oxidation[M](4)	9.59E-02	4.46E-01	-0.001651	-0.598943	7.81E-02	1.30E-11
	170	PRF_Q_2021_M_CIAN_617_51099.60752.60752.5.0.dta	5	2740.510982	LKEMTNHQKKR(9)-KLFVQDLATR(1)	2740.528931	null	5.34E-01	4.77E-01	-0.017949	-6.549466	6.89E-01	5.13E-11
	171	PRF_Q_2021_M_CIAN_617_51099.27629.27629.5.0.dta	5	2756.529617	LKEMTNHQKKR(9)-KLFVQDLATR(1)	2756.523846	Oxidation[M](4)	2.59E-03	4.78E-01	0.005771	2.093579	2.89E-03	7.54E-16
	172	PRF_Q_2021_M_CIAN_617_51099.60602.60602.5.0.dta	5	2740.511002	LKEMTNHQKKR(9)-KLFVQDLATR(1)	2740.528931	null	1.00E+00	5.63E-01	-0.017929	-6.542168	1.00E+00	4.27E-13
	173	PRF_Q_2021_M_CIAN_617_51099.60646.60646.4.0.dta	4	2740.518281	LKEMTNHQKKR(9)-KLFVQDLATR(1)	2740.528931	null	5.09E-03	6.16E-01	-0.01065	-3.886111	3.92E-03	5.65E-09
	174	PRF_Q_2021_M_CIAN_617_51099.34270.34270.3.0.dta	3	2740.529137	LKEMTNHQKKR(9)-KLFVQDLATR(1)	2740.528931	null	1.00E+00	6.23E-01	0.000206	0.075168	1.00E+00	1.34E-01
	175	PRF_Q_2021_M_CIAN_617_51099.60794.60794.4.0.dta	4	2740.518894	LKEMTNHQKKR(9)-KLFVQDLATR(1)	2740.528931	null	3.10E-01	6.32E-01	-0.010037	-3.662432	5.83E-01	8.11E-09
	176	PRF_Q_2021_M_CIAN_617_51099.27765.27765.3.0.dta	3	2756.527683	LKEMTNHQKKR(9)-KLFVQDLATR(1)	2756.523846	Oxidation[M](4)	1.00E+00	6.42E-01	0.003837	1.391971	1.00E+00	1.00E+00
	177	PRF_Q_2021_M_CIAN_617_51099.27899.27899.5.0.dta	5	2756.519398	LKEMTNHQKKR(9)-KLFVQDLATR(1)	2756.523846	Oxidation[M](4)	3.20E-02	6.46E-01	-0.004448	-1.613627	4.79E-02	2.97E-11
	178	PRF_Q_2021_M_CIAN_617_51099.28037.28037.5.0.dta	5	2756.518736	LKEMTNHQKKR(9)-KLFVQDLATR(1)	2756.523846	Oxidation[M](4)	2.16E-02	6.86E-01	-0.00511	-1.853784	1.23E-01	5.07E-10
	179	PRF_Q_2021_M_CIAN_617_51099.61002.61002.5.0.dta	5	2740.505086	LKEMTNHQKKR(9)-KLFVQDLATR(1)	2740.528931	null	1.00E+00	7.09E-01	-0.023845	-8.700875	1.00E+00	1.86E-08
	180	PRF_Q_2021_M_CIAN_617_51099.88001.88001.4.0.dta	4	3912.144828	SATLASIDAELQKLKEMTNHQKK(22)-KLFVQDLATR(1)	3912.12611	null	1.33E-05	9.48E-02	0.018718	4.784611	1.03E-03	6.83E-09
9	sp|P33176|KINH_HUMAN (813)-sp|P33176|KINH_HUMAN (829)	5	34
	1	PRF_Q_2021_M_CIAN_617_51099.28152.28152.4.2.dta	4	3752.761313	KSAEIDSDDTGGSAAQK(1)-KSAEIDSDDTGGSAAQKQK(17)	3752.757895	null	3.54E-09	3.31E-06	0.003418	0.910797	2.44E-12	4.98E-17
	2	PRF_Q_2021_M_CIAN_617_51099.28178.28178.5.0.dta	5	3752.754265	KSAEIDSDDTGGSAAQK(1)-KSAEIDSDDTGGSAAQKQK(17)	3752.757895	null	7.24E-05	2.25E-04	-0.00363	-0.967289	1.48E-05	1.13E-10
	3	PRF_Q_2021_M_CIAN_617_51099.28047.28047.5.1.dta	5	3752.752563	KSAEIDSDDTGGSAAQK(1)-KSAEIDSDDTGGSAAQKQK(17)	3752.757895	null	1.29E-08	9.76E-04	-0.005332	-1.420822	5.22E-06	3.40E-11
	4	PRF_Q_2021_M_CIAN_617_51099.28330.28330.5.0.dta	5	3752.764834	KSAEIDSDDTGGSAAQK(1)-KSAEIDSDDTGGSAAQKQK(17)	3752.757895	null	2.79E-02	1.13E-02	0.006939	1.84904	1.20E-02	2.66E-08
	5	PRF_Q_2021_M_CIAN_617_51099.28069.28069.3.1.dta	3	3752.750362	KSAEIDSDDTGGSAAQK(1)-KSAEIDSDDTGGSAAQKQK(17)	3752.757895	null	1.00E+00	1.24E-02	-0.007533	-2.007324	1.00E+00	1.00E+00
	6	PRF_Q_2021_M_CIAN_617_51099.28288.28288.4.3.dta	4	3752.769735	KSAEIDSDDTGGSAAQK(1)-KSAEIDSDDTGGSAAQKQK(17)	3752.757895	null	1.00E+00	7.37E-02	0.01184	3.155013	1.00E+00	1.00E+00
	7	PRF_Q_2021_M_CIAN_617_51099.28239.28239.5.1.dta	5	3752.751265	KSAEIDSDDTGGSAAQK(1)-KSAEIDSDDTGGSAAQKQK(17)	3752.757895	null	4.83E-01	8.53E-02	-0.00663	-1.766701	4.61E-01	2.98E-02
	8	PRF_Q_2021_M_CIAN_617_51099.28198.28198.3.1.dta	3	3752.772265	KSAEIDSDDTGGSAAQK(1)-KSAEIDSDDTGGSAAQKQK(17)	3752.757895	null	1.00E+00	1.37E-01	0.01437	3.829184	1.00E+00	1.00E+00
	9	PRF_Q_2021_M_CIAN_617_51099.34594.34594.3.0.dta	3	3624.668592	KSAEIDSDDTGGSAAQK(1)-SAEIDSDDTGGSAAQKQK(16)	3624.662939	null	9.81E-09	2.18E-05	0.005653	1.559593	1.66E-12	8.17E-21
	10	PRF_Q_2021_M_CIAN_617_51099.34681.34681.4.0.dta	4	3624.666599	KSAEIDSDDTGGSAAQK(1)-SAEIDSDDTGGSAAQKQK(16)	3624.662939	null	1.82E-07	1.18E-04	0.00366	1.009749	5.60E-07	7.94E-19
	11	PRF_Q_2021_M_CIAN_617_51099.34445.34445.3.0.dta	3	3624.667247	KSAEIDSDDTGGSAAQK(1)-SAEIDSDDTGGSAAQKQK(16)	3624.662939	null	3.49E-06	3.43E-04	0.004308	1.188524	1.18E-11	2.86E-12
	12	PRF_Q_2021_M_CIAN_617_51099.34532.34532.4.0.dta	4	3624.666036	KSAEIDSDDTGGSAAQK(1)-SAEIDSDDTGGSAAQKQK(16)	3624.662939	null	3.52E-05	8.14E-04	0.003097	0.854424	1.37E-04	1.75E-13
	13	PRF_Q_2021_M_CIAN_617_51099.34422.34422.3.0.dta	3	3624.668313	KSAEIDSDDTGGSAAQK(1)-SAEIDSDDTGGSAAQKQK(16)	3624.662939	null	4.82E-04	8.73E-04	0.005374	1.482621	9.83E-06	3.58E-21
	14	PRF_Q_2021_M_CIAN_617_51099.34823.34823.4.1.dta	4	3624.666064	KSAEIDSDDTGGSAAQK(1)-SAEIDSDDTGGSAAQKQK(16)	3624.662939	null	1.30E-02	1.77E-03	0.003125	0.862149	1.77E-02	7.51E-18
	15	PRF_Q_2021_M_CIAN_617_51099.34388.34388.4.0.dta	4	3624.667052	KSAEIDSDDTGGSAAQK(1)-SAEIDSDDTGGSAAQKQK(16)	3624.662939	null	1.05E-02	6.39E-03	0.004113	1.134726	7.47E-03	2.80E-14
	16	PRF_Q_2021_M_CIAN_617_51099.34743.34743.3.0.dta	3	3624.667714	KSAEIDSDDTGGSAAQK(1)-SAEIDSDDTGGSAAQKQK(16)	3624.662939	null	1.00E+00	8.74E-03	0.004775	1.317364	1.00E+00	1.00E+00
	17	PRF_Q_2021_M_CIAN_617_51099.34964.34964.4.2.dta	4	3624.664939	KSAEIDSDDTGGSAAQK(1)-SAEIDSDDTGGSAAQKQK(16)	3624.662939	null	2.89E-01	5.71E-02	0.002	0.551775	5.27E-01	8.28E-08
	18	PRF_Q_2021_M_CIAN_617_51099.35103.35103.4.1.dta	4	3624.69197	KSAEIDSDDTGGSAAQK(1)-SAEIDSDDTGGSAAQKQK(16)	3624.662939	null	4.48E-01	4.01E-01	0.029031	8.009296	4.49E-01	2.77E-10
	19	PRF_Q_2021_M_CIAN_617_51099.34905.34905.3.0.dta	3	3624.676968	KSAEIDSDDTGGSAAQK(1)-SAEIDSDDTGGSAAQKQK(16)	3624.662939	null	1.00E+00	4.03E-01	0.014029	3.870429	1.00E+00	1.00E+00
	20	PRF_Q_2021_M_CIAN_617_51099.26729.26729.5.0.dta	5	3979.945922	VKKSAEIDSDDTGGSAAQK(3)-KSAEIDSDDTGGSAAQKQK(17)	3979.921259	null	7.48E-07	4.67E-04	0.024663	6.196856	1.48E-05	1.20E-14
	21	PRF_Q_2021_M_CIAN_617_51099.26747.26747.5.0.dta	5	3979.941594	VKKSAEIDSDDTGGSAAQK(3)-KSAEIDSDDTGGSAAQKQK(17)	3979.921259	null	4.98E-08	1.99E-03	0.020335	5.109398	2.40E-07	1.06E-10
	22	PRF_Q_2021_M_CIAN_617_51099.26861.26861.5.0.dta	5	3979.924047	VKKSAEIDSDDTGGSAAQK(3)-KSAEIDSDDTGGSAAQKQK(17)	3979.921259	null	3.17E-05	2.43E-03	0.002788	0.700516	6.75E-06	1.74E-07
	23	PRF_Q_2021_M_CIAN_617_51099.26803.26803.4.1.dta	4	3979.921544	VKKSAEIDSDDTGGSAAQK(3)-KSAEIDSDDTGGSAAQKQK(17)	3979.921259	null	5.20E-06	1.08E-02	0.000285	0.071609	4.71E-05	7.09E-05
	24	PRF_Q_2021_M_CIAN_617_51099.31904.31904.3.0.dta	3	3851.833818	VKKSAEIDSDDTGGSAAQK(3)-SAEIDSDDTGGSAAQKQK(16)	3851.826303	null	1.00E+00	7.52E-04	0.007515	1.951023	1.00E+00	1.00E+00
	25	PRF_Q_2021_M_CIAN_617_51099.31856.31856.4.0.dta	4	3851.828678	VKKSAEIDSDDTGGSAAQK(3)-SAEIDSDDTGGSAAQKQK(16)	3851.826303	null	2.46E-03	9.82E-04	0.002375	0.616591	1.00E-09	2.23E-03
	26	PRF_Q_2021_M_CIAN_617_51099.31995.31995.5.0.dta	5	3851.832432	VKKSAEIDSDDTGGSAAQK(3)-SAEIDSDDTGGSAAQKQK(16)	3851.826303	null	7.59E-05	2.61E-03	0.006129	1.591193	3.79E-06	1.61E-04
	27	PRF_Q_2021_M_CIAN_617_51099.31999.31999.4.1.dta	4	3851.832859	VKKSAEIDSDDTGGSAAQK(3)-SAEIDSDDTGGSAAQKQK(16)	3851.826303	null	2.44E-03	2.61E-03	0.006556	1.70205	2.83E-10	3.51E-06
	28	PRF_Q_2021_M_CIAN_617_51099.32134.32134.4.0.dta	4	3851.832412	VKKSAEIDSDDTGGSAAQK(3)-SAEIDSDDTGGSAAQKQK(16)	3851.826303	null	2.02E-04	2.71E-03	0.006109	1.586001	2.03E-10	1.36E-06
	29	PRF_Q_2021_M_CIAN_617_51099.32132.32132.5.0.dta	5	3851.831724	VKKSAEIDSDDTGGSAAQK(3)-SAEIDSDDTGGSAAQKQK(16)	3851.826303	null	8.72E-03	4.96E-03	0.005421	1.407384	2.02E-08	1.98E-03
	30	PRF_Q_2021_M_CIAN_617_51099.32041.32041.3.0.dta	3	3851.837867	VKKSAEIDSDDTGGSAAQK(3)-SAEIDSDDTGGSAAQKQK(16)	3851.826303	null	6.80E-04	1.97E-02	0.011564	3.002212	4.61E-09	1.47E-04
	31	PRF_Q_2021_M_CIAN_617_51099.32267.32267.5.0.dta	5	3851.831604	VKKSAEIDSDDTGGSAAQK(3)-SAEIDSDDTGGSAAQKQK(16)	3851.826303	null	9.97E-03	2.45E-02	0.005301	1.37623	6.39E-07	1.49E-02
	32	PRF_Q_2021_M_CIAN_617_51099.31855.31855.5.0.dta	5	3851.825763	VKKSAEIDSDDTGGSAAQK(3)-SAEIDSDDTGGSAAQKQK(16)	3851.826303	null	1.64E-03	3.45E-02	-0.00054	-0.140193	1.40E-04	2.57E-02
	33	PRF_Q_2021_M_CIAN_617_51099.28561.28561.4.0.dta	4	3880.817276	KSAEIDSDDTGGSAAQKQK(1)-SAEIDSDDTGGSAAQKQK(16)	3880.816466	null	1.00E+00	1.78E-02	0.00081	0.208719	1.00E+00	1.00E+00
	34	PRF_Q_2021_M_CIAN_617_51099.28570.28570.4.0.dta	4	3880.817276	KSAEIDSDDTGGSAAQKQK(1)-SAEIDSDDTGGSAAQKQK(16)	3880.816466	null	1.00E+00	9.85E-02	0.00081	0.208719	1.00E+00	1.00E+00
10	sp|P33176|KINH_HUMAN (753)-sp|P33176|KINH_HUMAN (761)	5	36
	1	PRF_Q_2021_M_CIAN_617_51099.13638.13638.3.0.dta	3	1954.025826	VEHEKLK(5)-ATDQEKSR(6)	1954.023903	null	1.33E-16	6.18E-06	0.001923	0.984123	6.62E-22	1.40E-18
	2	PRF_Q_2021_M_CIAN_617_51099.13772.13772.3.1.dta	3	1954.026222	VEHEKLK(5)-ATDQEKSR(6)	1954.023903	null	1.61E-08	7.62E-03	0.002319	1.186782	8.08E-11	2.59E-08
	3	PRF_Q_2021_M_CIAN_617_51099.13651.13651.5.0.dta	5	1954.024437	VEHEKLK(5)-ATDQEKSR(6)	1954.023903	null	2.42E-04	2.85E-02	0.000534	0.273282	4.53E-04	1.91E-05
	4	PRF_Q_2021_M_CIAN_617_51099.13653.13653.2.0.dta	2	1954.025935	VEHEKLK(5)-ATDQEKSR(6)	1954.023903	null	1.69E-03	1.59E-01	0.002032	1.039905	5.30E-04	6.77E-06
	5	PRF_Q_2021_M_CIAN_617_51099.18539.18539.3.0.dta	3	2223.210096	LRVEHEKLK(7)-ATDQEKSR(6)	2223.209063	null	1.85E-10	1.71E-05	0.001033	0.464644	1.52E-19	2.65E-14
	6	PRF_Q_2021_M_CIAN_617_51099.18662.18662.3.0.dta	3	2223.210536	LRVEHEKLK(7)-ATDQEKSR(6)	2223.209063	null	2.46E-21	3.88E-05	0.001473	0.662556	2.20E-21	7.59E-22
	7	PRF_Q_2021_M_CIAN_617_51099.19160.19160.3.0.dta	3	2223.210417	LRVEHEKLK(7)-ATDQEKSR(6)	2223.209063	null	1.69E-11	1.05E-04	0.001354	0.60903	6.12E-15	1.21E-12
	8	PRF_Q_2021_M_CIAN_617_51099.18268.18268.3.0.dta	3	2223.211558	LRVEHEKLK(7)-ATDQEKSR(6)	2223.209063	null	3.80E-09	2.87E-04	0.002495	1.122252	1.87E-16	4.76E-13
	9	PRF_Q_2021_M_CIAN_617_51099.18780.18780.3.0.dta	3	2223.210219	LRVEHEKLK(7)-ATDQEKSR(6)	2223.209063	null	3.88E-11	3.81E-04	0.001156	0.519969	6.56E-19	4.55E-14
	10	PRF_Q_2021_M_CIAN_617_51099.18905.18905.3.0.dta	3	2223.210994	LRVEHEKLK(7)-ATDQEKSR(6)	2223.209063	null	2.19E-09	8.21E-04	0.001931	0.868564	2.17E-22	7.28E-12
	11	PRF_Q_2021_M_CIAN_617_51099.19028.19028.3.0.dta	3	2223.211011	LRVEHEKLK(7)-ATDQEKSR(6)	2223.209063	null	8.43E-10	2.29E-03	0.001948	0.876211	1.82E-11	3.54E-11
	12	PRF_Q_2021_M_CIAN_617_51099.18410.18410.3.0.dta	3	2223.211447	LRVEHEKLK(7)-ATDQEKSR(6)	2223.209063	null	2.57E-09	3.83E-03	0.002384	1.072324	7.07E-14	2.38E-12
	13	PRF_Q_2021_M_CIAN_617_51099.18526.18526.4.0.dta	4	2223.208355	LRVEHEKLK(7)-ATDQEKSR(6)	2223.209063	null	3.25E-09	9.03E-03	-0.000708	-0.318459	1.01E-14	2.93E-10
	14	PRF_Q_2021_M_CIAN_617_51099.18648.18648.4.0.dta	4	2223.209158	LRVEHEKLK(7)-ATDQEKSR(6)	2223.209063	null	5.52E-11	9.98E-03	0.000095	0.042731	2.94E-12	5.68E-13
	15	PRF_Q_2021_M_CIAN_617_51099.18892.18892.4.0.dta	4	2223.210597	LRVEHEKLK(7)-ATDQEKSR(6)	2223.209063	null	1.68E-12	1.11E-02	0.001534	0.689994	1.34E-15	3.16E-12
	16	PRF_Q_2021_M_CIAN_617_51099.18524.18524.5.0.dta	5	2223.210462	LRVEHEKLK(7)-ATDQEKSR(6)	2223.209063	null	8.58E-08	1.83E-02	0.001399	0.629271	3.24E-12	4.65E-08
	17	PRF_Q_2021_M_CIAN_617_51099.18266.18266.4.0.dta	4	2223.208924	LRVEHEKLK(7)-ATDQEKSR(6)	2223.209063	null	2.80E-09	1.91E-02	-0.000139	-0.062522	1.89E-16	3.70E-08
	18	PRF_Q_2021_M_CIAN_617_51099.18401.18401.5.0.dta	5	2223.210179	LRVEHEKLK(7)-ATDQEKSR(6)	2223.209063	null	1.54E-05	1.95E-02	0.001116	0.501977	1.42E-13	2.34E-05
	19	PRF_Q_2021_M_CIAN_617_51099.19019.19019.4.0.dta	4	2223.208903	LRVEHEKLK(7)-ATDQEKSR(6)	2223.209063	null	3.25E-08	2.59E-02	-0.00016	-0.071968	1.44E-14	5.92E-10
	20	PRF_Q_2021_M_CIAN_617_51099.19006.19006.5.0.dta	5	2223.210724	LRVEHEKLK(7)-ATDQEKSR(6)	2223.209063	null	1.29E-07	2.59E-02	0.001661	0.747118	1.42E-08	1.54E-07
	21	PRF_Q_2021_M_CIAN_617_51099.18647.18647.5.0.dta	5	2223.210872	LRVEHEKLK(7)-ATDQEKSR(6)	2223.209063	null	8.01E-08	2.71E-02	0.001809	0.813689	7.35E-10	6.44E-08
	22	PRF_Q_2021_M_CIAN_617_51099.19306.19306.3.0.dta	3	2223.212329	LRVEHEKLK(7)-ATDQEKSR(6)	2223.209063	null	2.08E-03	3.18E-02	0.003266	1.469048	4.80E-10	8.98E-04
	23	PRF_Q_2021_M_CIAN_617_51099.18765.18765.4.0.dta	4	2223.20933	LRVEHEKLK(7)-ATDQEKSR(6)	2223.209063	null	3.77E-08	4.05E-02	0.000267	0.120097	9.65E-15	1.94E-09
	24	PRF_Q_2021_M_CIAN_617_51099.19266.19266.5.0.dta	5	2223.211006	LRVEHEKLK(7)-ATDQEKSR(6)	2223.209063	null	3.58E-07	4.48E-02	0.001943	0.873962	1.10E-09	5.18E-08
	25	PRF_Q_2021_M_CIAN_617_51099.18885.18885.5.0.dta	5	2223.21126	LRVEHEKLK(7)-ATDQEKSR(6)	2223.209063	null	9.48E-08	5.44E-02	0.002197	0.988211	2.46E-10	2.63E-08
	26	PRF_Q_2021_M_CIAN_617_51099.18402.18402.4.0.dta	4	2223.208466	LRVEHEKLK(7)-ATDQEKSR(6)	2223.209063	null	7.90E-08	5.47E-02	-0.000597	-0.268531	3.11E-11	1.50E-11
	27	PRF_Q_2021_M_CIAN_617_51099.18764.18764.5.0.dta	5	2223.210753	LRVEHEKLK(7)-ATDQEKSR(6)	2223.209063	null	1.55E-05	6.11E-02	0.00169	0.760162	1.02E-06	3.06E-08
	28	PRF_Q_2021_M_CIAN_617_51099.19127.19127.5.0.dta	5	2223.211213	LRVEHEKLK(7)-ATDQEKSR(6)	2223.209063	null	4.70E-07	7.72E-02	0.00215	0.967071	3.37E-09	3.81E-09
	29	PRF_Q_2021_M_CIAN_617_51099.19147.19147.4.0.dta	4	2223.209963	LRVEHEKLK(7)-ATDQEKSR(6)	2223.209063	null	4.87E-07	1.26E-01	0.0009	0.40482	1.70E-10	1.77E-10
	30	PRF_Q_2021_M_CIAN_617_51099.18267.18267.5.0.dta	5	2223.210677	LRVEHEKLK(7)-ATDQEKSR(6)	2223.209063	null	5.03E-07	3.00E-01	0.001614	0.725978	1.05E-08	4.57E-06
	31	PRF_Q_2021_M_CIAN_617_51099.15244.15244.3.0.dta	3	2351.306831	LRVEHEKLK(7)-ATDQEKSRK(6)	2351.304019	null	3.57E-05	1.22E-02	0.002812	1.195932	5.40E-11	3.81E-13
	32	PRF_Q_2021_M_CIAN_617_51099.14942.14942.5.0.dta	5	2626.334437	VEHEKLKATDQEK(5)-ATDQEKSR(6)	2626.33174	null	1.78E-02	8.97E-02	0.002697	1.026908	8.57E-05	1.63E-02
	33	PRF_Q_2021_M_CIAN_617_51099.14698.14698.4.0.dta	4	2626.332083	VEHEKLKATDQEK(5)-ATDQEKSR(6)	2626.33174	null	3.06E-02	1.62E-01	0.000343	0.1306	1.13E-01	2.31E-02
	34	PRF_Q_2021_M_CIAN_617_51099.14947.14947.4.0.dta	4	2626.3353	VEHEKLKATDQEK(5)-ATDQEKSR(6)	2626.33174	null	1.09E-02	2.13E-01	0.00356	1.355503	1.00E+00	1.99E-04
	35	PRF_Q_2021_M_CIAN_617_51099.15068.15068.5.0.dta	5	2626.335926	VEHEKLKATDQEK(5)-ATDQEKSR(6)	2626.33174	null	2.72E-01	2.34E-01	0.004186	1.593858	3.62E-04	1.79E-01
	36	PRF_Q_2021_M_CIAN_617_51099.20120.20120.4.1.dta	4	3136.698308	LRVEHEKLKATDQEK(7)-LKATDQEKSR(8)	3136.695914	null	1.00E+00	1.10E-01	0.002394	0.763223	1.00E+00	6.90E-07
11	sp|P33176|KINH_HUMAN (141)-sp|P33176|KINH_HUMAN (256)	5	21
	1	PRF_Q_2021_M_CIAN_617_51099.99632.99632.4.0.dta	4	4750.509465	VSYFEIYLDKIR(10)-NINKSLSALGNVISALAEGSTYVPYRDSK(4)	4750.497592	null	1.50E-16	4.47E-05	0.011873	2.499317	2.52E-11	7.49E-19
	2	PRF_Q_2021_M_CIAN_617_51099.99486.99486.4.0.dta	4	4750.499341	VSYFEIYLDKIR(10)-NINKSLSALGNVISALAEGSTYVPYRDSK(4)	4750.497592	null	8.62E-13	9.39E-05	0.001749	0.368172	2.66E-10	4.21E-13
	3	PRF_Q_2021_M_CIAN_617_51099.99485.99485.5.0.dta	5	4750.500712	VSYFEIYLDKIR(10)-NINKSLSALGNVISALAEGSTYVPYRDSK(4)	4750.497592	null	4.27E-08	2.83E-04	0.00312	0.656773	3.73E-09	8.95E-10
	4	PRF_Q_2021_M_CIAN_617_51099.99630.99630.5.0.dta	5	4750.507083	VSYFEIYLDKIR(10)-NINKSLSALGNVISALAEGSTYVPYRDSK(4)	4750.497592	null	9.59E-08	8.14E-04	0.009491	1.997896	3.87E-12	2.61E-08
	5	PRF_Q_2021_M_CIAN_617_51099.104112.104112.4.0.dta	4	5520.911878	VSYFEIYLDKIRDLLDVSK(10)-NINKSLSALGNVISALAEGSTYVPYRDSK(4)	5520.914974	null	7.49E-07	2.30E-03	-0.003096	-0.560777	3.83E-08	1.11E-09
	6	PRF_Q_2021_M_CIAN_617_51099.104080.104080.5.0.dta	5	5520.926021	VSYFEIYLDKIRDLLDVSK(10)-NINKSLSALGNVISALAEGSTYVPYRDSK(4)	5520.914974	null	5.98E-11	3.01E-03	0.011047	2.000936	3.77E-09	1.78E-09
	7	PRF_Q_2021_M_CIAN_617_51099.103990.103990.4.0.dta	4	5520.935899	VSYFEIYLDKIRDLLDVSK(10)-NINKSLSALGNVISALAEGSTYVPYRDSK(4)	5520.914974	null	5.69E-12	5.50E-03	0.020925	3.790133	4.36E-23	3.96E-10
	8	PRF_Q_2021_M_CIAN_617_51099.103952.103952.5.0.dta	5	5520.948243	VSYFEIYLDKIRDLLDVSK(10)-NINKSLSALGNVISALAEGSTYVPYRDSK(4)	5520.914974	null	7.98E-13	1.70E-02	0.033269	6.025994	9.18E-18	2.60E-10
	9	PRF_Q_2021_M_CIAN_617_51099.103829.103829.5.0.dta	5	5520.941031	VSYFEIYLDKIRDLLDVSK(10)-NINKSLSALGNVISALAEGSTYVPYRDSK(4)	5520.914974	null	8.57E-15	7.39E-02	0.026057	4.719689	7.40E-10	5.58E-04
	10	PRF_Q_2021_M_CIAN_617_51099.101934.101934.4.0.dta	4	4420.369954	VSYFEIYLDKIR(10)-NINKSLSALGNVISALAEGSTYVPYR(4)	4420.343674	null	2.43E-06	2.44E-03	0.02628	5.945239	2.75E-10	3.20E-08
	11	PRF_Q_2021_M_CIAN_617_51099.101843.101843.3.0.dta	3	4420.375858	VSYFEIYLDKIR(10)-NINKSLSALGNVISALAEGSTYVPYR(4)	4420.343674	null	4.99E-12	3.61E-03	0.032184	7.280882	1.00E+00	1.61E-07
	12	PRF_Q_2021_M_CIAN_617_51099.101668.101668.4.0.dta	4	4420.367025	VSYFEIYLDKIR(10)-NINKSLSALGNVISALAEGSTYVPYR(4)	4420.343674	null	1.15E-06	4.46E-03	0.023351	5.282621	3.21E-13	8.44E-08
	13	PRF_Q_2021_M_CIAN_617_51099.101696.101696.3.0.dta	3	4420.380108	VSYFEIYLDKIR(10)-NINKSLSALGNVISALAEGSTYVPYR(4)	4420.343674	null	1.04E-05	4.58E-03	0.036434	8.242346	1.00E+00	1.17E-07
	14	PRF_Q_2021_M_CIAN_617_51099.101849.101849.5.0.dta	5	4420.369251	VSYFEIYLDKIR(10)-NINKSLSALGNVISALAEGSTYVPYR(4)	4420.343674	null	1.22E-05	1.88E-02	0.025577	5.786202	2.89E-10	2.13E-07
	15	PRF_Q_2021_M_CIAN_617_51099.101804.101804.4.0.dta	4	4420.370693	VSYFEIYLDKIR(10)-NINKSLSALGNVISALAEGSTYVPYR(4)	4420.343674	null	2.84E-09	3.58E-02	0.027019	6.112421	4.44E-14	5.15E-11
	16	PRF_Q_2021_M_CIAN_617_51099.101715.101715.5.0.dta	5	4420.361864	VSYFEIYLDKIR(10)-NINKSLSALGNVISALAEGSTYVPYR(4)	4420.343674	null	2.87E-06	5.90E-02	0.01819	4.115065	9.87E-05	6.93E-10
	17	PRF_Q_2021_M_CIAN_617_51099.105751.105751.4.0.dta	4	5190.781016	VSYFEIYLDKIRDLLDVSK(10)-NINKSLSALGNVISALAEGSTYVPYR(4)	5190.761055	null	6.18E-09	2.71E-03	0.019961	3.845486	8.19E-18	4.65E-10
	18	PRF_Q_2021_M_CIAN_617_51099.105736.105736.5.0.dta	5	5190.77425	VSYFEIYLDKIRDLLDVSK(10)-NINKSLSALGNVISALAEGSTYVPYR(4)	5190.761055	null	7.98E-12	5.05E-03	0.013195	2.542016	1.34E-18	1.69E-09
	19	PRF_Q_2021_M_CIAN_617_51099.105732.105732.5.0.dta	5	5190.776944	VSYFEIYLDKIRDLLDVSK(10)-NINKSLSALGNVISALAEGSTYVPYR(4)	5190.761055	null	1.45E-07	5.79E-03	0.015889	3.061015	2.20E-20	9.02E-10
	20	PRF_Q_2021_M_CIAN_617_51099.105862.105862.5.0.dta	5	5190.723201	VSYFEIYLDKIRDLLDVSK(10)-NINKSLSALGNVISALAEGSTYVPYR(4)	5190.761055	null	1.87E-15	3.20E-02	-0.037854	-7.292572	1.50E-10	3.93E-05
	21	PRF_Q_2021_M_CIAN_617_51099.104957.104957.5.0.dta	5	6662.51241	VSYFEIYLDKIRDLLDVSK(10)-TGAEGAVLDEAKNINKSLSALGNVISALAEGSTYVPYRDSK(16)	6662.476437	null	1.64E-05	4.45E-01	0.035973	5.399344	1.00E+00	8.50E-05
12	sp|P33176|KINH_HUMAN (783)-sp|P33176|KINH_HUMAN (791)	5	19
	1	PRF_Q_2021_M_CIAN_617_51099.91409.91409.4.1.dta	4	3418.841285	QDLKGLEETVAK(4)-GLEETVAKELQTLHNLR(8)	3418.842626	null	5.31E-05	1.02E-04	-0.001341	-0.392238	2.18E-05	4.32E-06
	2	PRF_Q_2021_M_CIAN_617_51099.91292.91292.3.0.dta	3	3418.855866	QDLKGLEETVAK(4)-GLEETVAKELQTLHNLR(8)	3418.842626	null	1.18E-14	3.05E-04	0.01324	3.872656	8.48E-09	1.25E-10
	3	PRF_Q_2021_M_CIAN_617_51099.91249.91249.4.0.dta	4	3418.852171	QDLKGLEETVAK(4)-GLEETVAKELQTLHNLR(8)	3418.842626	null	2.41E-09	1.15E-03	0.009545	2.79188	1.17E-12	3.38E-08
	4	PRF_Q_2021_M_CIAN_617_51099.91146.91146.3.0.dta	3	3418.852934	QDLKGLEETVAK(4)-GLEETVAKELQTLHNLR(8)	3418.842626	null	1.58E-08	1.74E-03	0.010308	3.015055	1.14E-09	1.62E-06
	5	PRF_Q_2021_M_CIAN_617_51099.91113.91113.4.0.dta	4	3418.854121	QDLKGLEETVAK(4)-GLEETVAKELQTLHNLR(8)	3418.842626	null	6.86E-05	2.64E-03	0.011495	3.362249	1.40E-12	4.87E-05
	6	PRF_Q_2021_M_CIAN_617_51099.91149.91149.5.0.dta	5	3418.852594	QDLKGLEETVAK(4)-GLEETVAKELQTLHNLR(8)	3418.842626	null	2.49E-06	2.77E-03	0.009968	2.915607	5.56E-11	9.93E-06
	7	PRF_Q_2021_M_CIAN_617_51099.91291.91291.5.0.dta	5	3418.851087	QDLKGLEETVAK(4)-GLEETVAKELQTLHNLR(8)	3418.842626	null	2.00E-07	7.52E-03	0.008461	2.474814	1.70E-07	3.24E-07
	8	PRF_Q_2021_M_CIAN_617_51099.92702.92702.5.0.dta	5	3903.108442	QDLKGLEETVAK(4)-QDLKGLEETVAKELQTLHNLR(12)	3903.107149	null	3.50E-13	1.68E-03	0.001293	0.331275	4.66E-05	9.01E-05
	9	PRF_Q_2021_M_CIAN_617_51099.88297.88297.5.0.dta	5	3546.938675	QDLKGLEETVAK(4)-GLEETVAKELQTLHNLRK(8)	3546.937581	null	7.63E-07	2.61E-03	0.001094	0.308435	4.75E-10	2.07E-08
	10	PRF_Q_2021_M_CIAN_617_51099.88437.88437.5.0.dta	5	3546.939367	QDLKGLEETVAK(4)-GLEETVAKELQTLHNLRK(8)	3546.937581	null	8.20E-07	2.83E-03	0.001786	0.503533	1.47E-09	1.82E-07
	11	PRF_Q_2021_M_CIAN_617_51099.88394.88394.4.2.dta	4	3546.940903	QDLKGLEETVAK(4)-GLEETVAKELQTLHNLRK(8)	3546.937581	null	2.02E-05	2.45E-02	0.003322	0.936583	8.92E-06	3.29E-06
	12	PRF_Q_2021_M_CIAN_617_51099.89233.89233.5.0.dta	5	3903.093186	EQARQDLKGLEETVAK(8)-GLEETVAKELQTLHNLR(8)	3903.081997	null	9.03E-06	5.32E-03	0.011189	2.866709	2.10E-12	6.76E-06
	13	PRF_Q_2021_M_CIAN_617_51099.89376.89376.5.0.dta	5	3903.092817	EQARQDLKGLEETVAK(8)-GLEETVAKELQTLHNLR(8)	3903.081997	null	1.65E-08	6.64E-03	0.01082	2.772168	8.42E-12	5.34E-06
	14	PRF_Q_2021_M_CIAN_617_51099.89398.89398.4.0.dta	4	3903.097676	EQARQDLKGLEETVAK(8)-GLEETVAKELQTLHNLR(8)	3903.081997	null	4.84E-10	9.16E-03	0.015679	4.017082	1.70E-16	5.20E-08
	15	PRF_Q_2021_M_CIAN_617_51099.89256.89256.4.0.dta	4	3903.098613	EQARQDLKGLEETVAK(8)-GLEETVAKELQTLHNLR(8)	3903.081997	null	2.01E-07	9.88E-03	0.016616	4.257149	7.10E-16	1.22E-08
	16	PRF_Q_2021_M_CIAN_617_51099.89526.89526.5.0.dta	5	3903.08515	EQARQDLKGLEETVAK(8)-GLEETVAKELQTLHNLR(8)	3903.081997	null	1.31E-07	1.20E-02	0.003153	0.807823	1.86E-09	2.19E-06
	17	PRF_Q_2021_M_CIAN_617_51099.89288.89288.3.0.dta	3	3903.093976	EQARQDLKGLEETVAK(8)-GLEETVAKELQTLHNLR(8)	3903.081997	null	1.00E+00	3.64E-02	0.011979	3.069113	1.00E+00	1.00E+00
	18	PRF_Q_2021_M_CIAN_617_51099.84122.84122.5.0.dta	5	4031.179326	EQARQDLKGLEETVAK(8)-GLEETVAKELQTLHNLRK(8)	4031.176953	null	3.77E-03	7.87E-02	0.002373	0.588662	1.70E-06	1.44E-04
	19	PRF_Q_2021_M_CIAN_617_51099.84268.84268.5.0.dta	5	4031.203355	EQARQDLKGLEETVAK(8)-GLEETVAKELQTLHNLRK(8)	4031.176953	null	2.07E-03	3.37E-01	0.026402	6.549452	7.62E-10	4.87E-02
13	sp|P33176|KINH_HUMAN (237)-sp|P33176|KINH_HUMAN (256)	5	18
	1	PRF_Q_2021_M_CIAN_617_51099.97168.97168.4.0.dta	4	4726.528471	LYLVDLAGSEKVSK(11)-NINKSLSALGNVISALAEGSTYVPYRDSK(4)	4726.518719	null	4.24E-05	4.40E-04	0.009752	2.063252	3.12E-19	2.44E-07
	2	PRF_Q_2021_M_CIAN_617_51099.97030.97030.4.0.dta	4	4726.534927	LYLVDLAGSEKVSK(11)-NINKSLSALGNVISALAEGSTYVPYRDSK(4)	4726.518719	null	4.85E-07	6.70E-04	0.016208	3.429162	8.52E-11	2.13E-08
	3	PRF_Q_2021_M_CIAN_617_51099.96892.96892.4.0.dta	4	4726.540763	LYLVDLAGSEKVSK(11)-NINKSLSALGNVISALAEGSTYVPYRDSK(4)	4726.518719	null	1.05E-06	3.06E-03	0.022044	4.663898	4.43E-41	4.25E-10
	4	PRF_Q_2021_M_CIAN_617_51099.97049.97049.5.0.dta	5	4726.537113	LYLVDLAGSEKVSK(11)-NINKSLSALGNVISALAEGSTYVPYRDSK(4)	4726.518719	null	4.11E-06	6.74E-03	0.018394	3.891659	1.62E-09	3.78E-07
	5	PRF_Q_2021_M_CIAN_617_51099.96907.96907.5.0.dta	5	4726.543274	LYLVDLAGSEKVSK(11)-NINKSLSALGNVISALAEGSTYVPYRDSK(4)	4726.518719	null	9.44E-07	1.01E-02	0.024555	5.195156	5.12E-09	4.18E-06
	6	PRF_Q_2021_M_CIAN_617_51099.97187.97187.5.0.dta	5	4726.526587	LYLVDLAGSEKVSK(11)-NINKSLSALGNVISALAEGSTYVPYRDSK(4)	4726.518719	null	8.18E-06	2.03E-02	0.007868	1.66465	1.20E-09	1.18E-05
	7	PRF_Q_2021_M_CIAN_617_51099.97332.97332.4.0.dta	4	4726.523954	LYLVDLAGSEKVSK(11)-NINKSLSALGNVISALAEGSTYVPYRDSK(4)	4726.518719	null	8.29E-06	4.17E-02	0.005235	1.107581	1.00E+00	3.41E-07
	8	PRF_Q_2021_M_CIAN_617_51099.99230.99230.3.0.dta	3	4396.382268	LYLVDLAGSEKVSK(11)-NINKSLSALGNVISALAEGSTYVPYR(4)	4396.3648	null	1.64E-12	6.51E-04	0.017468	3.973283	2.27E-22	1.09E-08
	9	PRF_Q_2021_M_CIAN_617_51099.99377.99377.3.0.dta	3	4396.377425	LYLVDLAGSEKVSK(11)-NINKSLSALGNVISALAEGSTYVPYR(4)	4396.3648	null	1.01E-09	8.65E-04	0.012625	2.871691	6.71E-15	2.60E-10
	10	PRF_Q_2021_M_CIAN_617_51099.99526.99526.3.1.dta	3	4396.380941	LYLVDLAGSEKVSK(11)-NINKSLSALGNVISALAEGSTYVPYR(4)	4396.3648	null	8.77E-06	2.31E-03	0.016141	3.671442	1.00E+00	3.67E-06
	11	PRF_Q_2021_M_CIAN_617_51099.99380.99380.5.0.dta	5	4396.37416	LYLVDLAGSEKVSK(11)-NINKSLSALGNVISALAEGSTYVPYR(4)	4396.3648	null	1.15E-08	3.69E-03	0.00936	2.129032	2.92E-12	8.01E-07
	12	PRF_Q_2021_M_CIAN_617_51099.99357.99357.4.0.dta	4	4396.38498	LYLVDLAGSEKVSK(11)-NINKSLSALGNVISALAEGSTYVPYR(4)	4396.3648	null	5.30E-13	3.92E-03	0.02018	4.590156	7.62E-15	2.42E-08
	13	PRF_Q_2021_M_CIAN_617_51099.99229.99229.4.0.dta	4	4396.396672	LYLVDLAGSEKVSK(11)-NINKSLSALGNVISALAEGSTYVPYR(4)	4396.3648	null	2.00E-07	9.98E-03	0.031872	7.249626	7.43E-15	1.95E-08
	14	PRF_Q_2021_M_CIAN_617_51099.99247.99247.5.0.dta	5	4396.379193	LYLVDLAGSEKVSK(11)-NINKSLSALGNVISALAEGSTYVPYR(4)	4396.3648	null	1.14E-06	1.17E-02	0.014393	3.273841	1.45E-14	6.42E-07
	15	PRF_Q_2021_M_CIAN_617_51099.99324.99324.5.0.dta	5	5868.100483	LYLVDLAGSEKVSK(11)-TGAEGAVLDEAKNINKSLSALGNVISALAEGSTYVPYRDSK(16)	5868.080182	null	2.52E-03	3.65E-02	0.020301	3.459564	1.00E+00	1.47E-04
	16	PRF_Q_2021_M_CIAN_617_51099.97657.97657.5.0.dta	5	5537.93764	LYLVDLAGSEKVSKTGAEGAVLDEAK(11)-NINKSLSALGNVISALAEGSTYVPYR(4)	5537.926263	null	3.13E-08	4.99E-02	0.011377	2.054379	9.84E-07	1.83E-10
	17	PRF_Q_2021_M_CIAN_617_51099.101338.101338.4.0.dta	4	5537.902686	LYLVDLAGSEKVSK(11)-TGAEGAVLDEAKNINKSLSALGNVISALAEGSTYVPYR(16)	5537.926263	null	1.68E-04	6.84E-02	-0.023577	-4.25737	1.49E-30	1.95E-06
	18	PRF_Q_2021_M_CIAN_617_51099.101416.101416.5.0.dta	5	5537.938463	LYLVDLAGSEKVSK(11)-TGAEGAVLDEAKNINKSLSALGNVISALAEGSTYVPYR(16)	5537.926263	null	4.81E-04	7.75E-02	0.0122	2.202991	3.09E-10	3.57E-05
14	sp|P33176|KINH_HUMAN (141)-sp|P33176|KINH_HUMAN (450)	5	10
	1	PRF_Q_2021_M_CIAN_617_51099.94190.94190.4.0.dta	4	3558.886106	VSYFEIYLDKIR(10)-LKTQMLDQEELLASTR(2)	3558.876232	null	3.83E-12	6.74E-04	0.009874	2.774471	1.52E-14	6.02E-13
	2	PRF_Q_2021_M_CIAN_617_51099.92827.92827.4.0.dta	4	3574.892471	VSYFEIYLDKIR(10)-LKTQMLDQEELLASTR(2)	3574.871146	Oxidation[M](5)	8.09E-05	2.20E-02	0.021325	5.96525	1.97E-12	9.63E-05
	3	PRF_Q_2021_M_CIAN_617_51099.99926.99926.5.0.dta	5	4329.31898	VSYFEIYLDKIRDLLDVSK(10)-LKTQMLDQEELLASTR(2)	4329.293613	null	1.58E-08	1.74E-02	0.025367	5.859385	1.09E-07	2.89E-12
	4	PRF_Q_2021_M_CIAN_617_51099.98101.98101.5.0.dta	5	4485.402967	VSYFEIYLDKIRDLLDVSK(10)-LKTQMLDQEELLASTRR(2)	4485.394716	null	1.41E-09	2.05E-02	0.008251	1.839526	3.19E-07	1.73E-09
	5	PRF_Q_2021_M_CIAN_617_51099.97977.97977.5.0.dta	5	4485.394357	VSYFEIYLDKIRDLLDVSK(10)-LKTQMLDQEELLASTRR(2)	4485.394716	null	1.11E-08	2.33E-02	-0.000359	-0.080038	2.37E-08	2.45E-08
	6	PRF_Q_2021_M_CIAN_617_51099.96749.96749.5.0.dta	5	4501.404949	VSYFEIYLDKIRDLLDVSK(10)-LKTQMLDQEELLASTRR(2)	4501.38963	Oxidation[M](27)	9.10E-12	6.80E-02	0.015319	3.403171	3.48E-11	3.70E-10
	7	PRF_Q_2021_M_CIAN_617_51099.98038.98038.4.1.dta	4	4485.384808	VSYFEIYLDKIRDLLDVSK(10)-LKTQMLDQEELLASTRR(2)	4485.394716	null	1.00E+00	5.07E-01	-0.009908	-2.208947	1.00E+00	6.21E-02
	8	PRF_Q_2021_M_CIAN_617_51099.98007.98007.4.3.dta	4	4485.376916	VSYFEIYLDKIRDLLDVSK(10)-LKTQMLDQEELLASTRR(2)	4485.394716	null	1.00E+00	5.59E-01	-0.0178	-3.968436	1.00E+00	4.40E-02
	9	PRF_Q_2021_M_CIAN_617_51099.92028.92028.5.0.dta	5	3714.978389	VSYFEIYLDKIR(10)-LKTQMLDQEELLASTRR(2)	3714.977334	null	2.05E-05	1.02E-01	0.001055	0.283986	1.49E-06	9.26E-05
	10	PRF_Q_2021_M_CIAN_617_51099.99930.99930.5.1.dta	5	5352.798058	VSYFEIYLDKIRDLLDVSKTNLSVHEDK(10)-LKTQMLDQEELLASTR(2)	5352.792088	null	2.70E-01	2.66E-01	0.00597	1.115306	9.15E-05	1.49E-06
15	sp|P33176|KINH_HUMAN (602)-sp|P33176|KINH_HUMAN (783)	5	18
	1	PRF_Q_2021_M_CIAN_617_51099.53474.53474.3.0.dta	3	2545.389517	SEVKTMVKR(4)-QDLKGLEETVAK(4)	2545.390442	null	1.28E-05	8.80E-04	-0.000925	-0.363402	2.74E-05	3.92E-06
	2	PRF_Q_2021_M_CIAN_617_51099.53389.53389.4.1.dta	4	2545.394262	SEVKTMVKR(4)-QDLKGLEETVAK(4)	2545.390442	null	4.96E-07	8.54E-03	0.00382	1.500752	4.06E-09	2.45E-07
	3	PRF_Q_2021_M_CIAN_617_51099.53605.53605.4.1.dta	4	2545.388902	SEVKTMVKR(4)-QDLKGLEETVAK(4)	2545.390442	null	1.00E+00	4.12E-01	-0.00154	-0.605015	6.78E-03	1.00E+00
	4	PRF_Q_2021_M_CIAN_617_51099.61511.61511.3.0.dta	3	2389.286388	SEVKTMVK(4)-QDLKGLEETVAK(4)	2389.289339	null	1.25E-07	2.70E-03	-0.002951	-1.235095	1.93E-04	2.99E-07
	5	PRF_Q_2021_M_CIAN_617_51099.61590.61590.3.0.dta	3	2389.286717	SEVKTMVK(4)-QDLKGLEETVAK(4)	2389.289339	null	3.98E-07	3.09E-03	-0.002622	-1.097397	5.25E-05	5.09E-08
	6	PRF_Q_2021_M_CIAN_617_51099.61303.61303.3.0.dta	3	2389.28674	SEVKTMVK(4)-QDLKGLEETVAK(4)	2389.289339	null	9.05E-08	3.18E-03	-0.002599	-1.087771	8.26E-07	1.22E-05
	7	PRF_Q_2021_M_CIAN_617_51099.61457.61457.3.0.dta	3	2389.285715	SEVKTMVK(4)-QDLKGLEETVAK(4)	2389.289339	null	7.50E-06	3.23E-03	-0.003624	-1.516769	2.29E-05	1.31E-07
	8	PRF_Q_2021_M_CIAN_617_51099.61734.61734.3.0.dta	3	2389.285546	SEVKTMVK(4)-QDLKGLEETVAK(4)	2389.289339	null	2.42E-06	3.60E-03	-0.003793	-1.587501	3.17E-04	2.29E-06
	9	PRF_Q_2021_M_CIAN_617_51099.61588.61588.4.0.dta	4	2389.290117	SEVKTMVK(4)-QDLKGLEETVAK(4)	2389.289339	null	4.00E-05	4.95E-03	0.000778	0.32562	4.39E-07	1.30E-05
	10	PRF_Q_2021_M_CIAN_617_51099.61456.61456.4.0.dta	4	2389.292373	SEVKTMVK(4)-QDLKGLEETVAK(4)	2389.289339	null	1.59E-04	6.71E-03	0.003034	1.269834	1.97E-07	4.02E-05
	11	PRF_Q_2021_M_CIAN_617_51099.50001.50001.4.1.dta	4	2804.533014	MKSEVKTMVKR(6)-QDLKGLEETVAK(4)	2804.525876	null	8.50E-08	1.28E-02	0.007138	2.545172	1.55E-09	7.16E-06
	12	PRF_Q_2021_M_CIAN_617_51099.49854.49854.4.1.dta	4	2804.52418	MKSEVKTMVKR(6)-QDLKGLEETVAK(4)	2804.525876	null	1.46E-03	2.34E-01	-0.001696	-0.604737	3.05E-08	7.74E-04
	13	PRF_Q_2021_M_CIAN_617_51099.56010.56010.4.0.dta	4	2648.429726	MKSEVKTMVK(6)-QDLKGLEETVAK(4)	2648.424774	null	7.79E-07	1.42E-02	0.004952	1.869791	2.07E-07	2.19E-08
	14	PRF_Q_2021_M_CIAN_617_51099.56176.56176.4.0.dta	4	2648.423197	MKSEVKTMVK(6)-QDLKGLEETVAK(4)	2648.424774	null	2.13E-06	1.94E-02	-0.001577	-0.595448	8.00E-07	1.96E-06
	15	PRF_Q_2021_M_CIAN_617_51099.56191.56191.4.4.dta	4	2648.422844	MKSEVKTMVK(6)-QDLKGLEETVAK(4)	2648.424774	null	1.58E-04	5.78E-02	-0.00193	-0.728735	5.00E-06	7.83E-05
	16	PRF_Q_2021_M_CIAN_617_51099.52889.52889.4.0.dta	4	3132.674948	MKSEVKTMVK(6)-EQARQDLKGLEETVAK(8)	3132.664145	null	6.64E-08	3.52E-02	0.010803	3.448502	5.39E-05	3.11E-10
	17	PRF_Q_2021_M_CIAN_617_51099.52833.52833.5.0.dta	5	3132.67457	MKSEVKTMVK(6)-EQARQDLKGLEETVAK(8)	3132.664145	null	1.80E-05	5.19E-02	0.010425	3.327838	1.77E-08	1.04E-05
	18	PRF_Q_2021_M_CIAN_617_51099.52741.52741.4.1.dta	4	3132.670882	MKSEVKTMVK(6)-EQARQDLKGLEETVAK(8)	3132.664145	null	5.57E-06	5.46E-02	0.006737	2.150566	6.87E-06	1.78E-06
16	sp|P33176|KINH_HUMAN (761)-sp|P33176|KINH_HUMAN (764)	4	29
	1	PRF_Q_2021_M_CIAN_617_51099.34137.34137.3.0.dta	3	2682.429766	LKATDQEKSR(8)-KLHELTVMQDR(1)	2682.424195	null	1.35E-06	1.76E-06	0.005571	2.076853	1.13E-17	5.24E-10
	2	PRF_Q_2021_M_CIAN_617_51099.34000.34000.3.0.dta	3	2682.430107	LKATDQEKSR(8)-KLHELTVMQDR(1)	2682.424195	null	1.00E+00	8.78E-04	0.005912	2.203977	3.09E-06	6.28E-03
	3	PRF_Q_2021_M_CIAN_617_51099.34080.34080.5.0.dta	5	2682.425269	LKATDQEKSR(8)-KLHELTVMQDR(1)	2682.424195	null	1.27E-08	8.94E-04	0.001074	0.400384	1.32E-13	8.95E-09
	4	PRF_Q_2021_M_CIAN_617_51099.34215.34215.5.0.dta	5	2682.422431	LKATDQEKSR(8)-KLHELTVMQDR(1)	2682.424195	null	2.96E-06	9.69E-03	-0.001764	-0.657614	1.47E-15	3.56E-06
	5	PRF_Q_2021_M_CIAN_617_51099.34005.34005.4.0.dta	4	2682.429015	LKATDQEKSR(8)-KLHELTVMQDR(1)	2682.424195	null	3.10E-05	2.14E-02	0.00482	1.796882	6.50E-12	8.48E-06
	6	PRF_Q_2021_M_CIAN_617_51099.34145.34145.4.0.dta	4	2682.427612	LKATDQEKSR(8)-KLHELTVMQDR(1)	2682.424195	null	7.11E-11	1.12E-01	0.003417	1.273848	4.00E-11	4.52E-12
	7	PRF_Q_2021_M_CIAN_617_51099.33948.33948.5.0.dta	5	2682.421108	LKATDQEKSR(8)-KLHELTVMQDR(1)	2682.424195	null	9.31E-03	2.36E-01	-0.003087	-1.150825	5.46E-09	6.94E-03
	8	PRF_Q_2021_M_CIAN_617_51099.34548.34548.4.0.dta	4	2441.247937	ATDQEKSR(6)-KLHELTVMQDR(1)	2441.245182	null	2.98E-06	4.62E-03	0.002755	1.128522	9.53E-16	3.03E-05
	9	PRF_Q_2021_M_CIAN_617_51099.34676.34676.5.0.dta	5	2441.24892	ATDQEKSR(6)-KLHELTVMQDR(1)	2441.245182	null	4.44E-05	3.00E-02	0.003738	1.531186	1.31E-13	4.08E-04
	10	PRF_Q_2021_M_CIAN_617_51099.26236.26236.3.0.dta	3	2457.245096	ATDQEKSR(6)-KLHELTVMQDR(1)	2457.240096	Oxidation[M](8)	1.02E-01	5.86E-01	0.005	2.034803	5.29E-05	1.78E-01
	11	PRF_Q_2021_M_CIAN_617_51099.28324.28324.3.0.dta	3	2597.346475	ATDQEKSR(6)-KLHELTVMQDRR(1)	2597.346284	null	6.20E-06	3.92E-02	0.000191	0.073537	4.61E-07	4.77E-08
	12	PRF_Q_2021_M_CIAN_617_51099.28281.28281.4.0.dta	4	2597.348257	ATDQEKSR(6)-KLHELTVMQDRR(1)	2597.346284	null	1.25E-06	4.55E-02	0.001973	0.759621	4.37E-12	1.02E-07
	13	PRF_Q_2021_M_CIAN_617_51099.28180.28180.3.0.dta	3	2597.346172	ATDQEKSR(6)-KLHELTVMQDRR(1)	2597.346284	null	1.01E-03	7.43E-02	-0.000112	-0.043121	4.91E-07	2.65E-04
	14	PRF_Q_2021_M_CIAN_617_51099.28416.28416.4.0.dta	4	2597.350223	ATDQEKSR(6)-KLHELTVMQDRR(1)	2597.346284	null	5.09E-06	8.77E-02	0.003939	1.516548	1.84E-10	9.09E-06
	15	PRF_Q_2021_M_CIAN_617_51099.28270.28270.5.0.dta	5	2597.348419	ATDQEKSR(6)-KLHELTVMQDRR(1)	2597.346284	null	4.61E-03	9.60E-02	0.002135	0.821993	1.12E-06	5.80E-03
	16	PRF_Q_2021_M_CIAN_617_51099.28403.28403.5.0.dta	5	2597.350577	ATDQEKSR(6)-KLHELTVMQDRR(1)	2597.346284	null	2.95E-04	1.07E-01	0.004293	1.652841	4.19E-07	2.89E-04
	17	PRF_Q_2021_M_CIAN_617_51099.28142.28142.4.1.dta	4	2597.350068	ATDQEKSR(6)-KLHELTVMQDRR(1)	2597.346284	null	1.41E-09	1.89E-01	0.003784	1.456872	1.27E-10	3.63E-08
	18	PRF_Q_2021_M_CIAN_617_51099.28141.28141.5.1.dta	5	2597.347413	ATDQEKSR(6)-KLHELTVMQDRR(1)	2597.346284	null	5.81E-04	2.14E-01	0.001129	0.434674	4.49E-04	2.05E-04
	19	PRF_Q_2021_M_CIAN_617_51099.21399.21399.4.1.dta	4	2613.342111	ATDQEKSR(6)-KLHELTVMQDRR(1)	2613.341198	Oxidation[M](8)	1.99E-01	2.52E-01	0.000913	0.349361	9.63E-03	4.80E-01
	20	PRF_Q_2021_M_CIAN_617_51099.21414.21414.5.0.dta	5	2613.335877	ATDQEKSR(6)-KLHELTVMQDRR(1)	2613.341198	Oxidation[M](8)	8.97E-02	2.54E-01	-0.005321	-2.036091	1.36E-04	2.67E-02
	21	PRF_Q_2021_M_CIAN_617_51099.28557.28557.5.1.dta	5	2597.345465	ATDQEKSR(6)-KLHELTVMQDRR(1)	2597.346284	null	2.35E-02	2.74E-01	-0.000819	-0.315322	3.77E-04	1.86E-02
	22	PRF_Q_2021_M_CIAN_617_51099.21365.21365.4.0.dta	4	2613.33826	ATDQEKSR(6)-KLHELTVMQDRR(1)	2613.341198	Oxidation[M](8)	1.42E-05	3.05E-01	-0.002938	-1.124231	7.10E-10	1.44E-02
	23	PRF_Q_2021_M_CIAN_617_51099.28727.28727.5.0.dta	5	2838.527351	LKATDQEKSR(8)-KLHELTVMQDRR(1)	2838.525298	null	6.71E-05	1.25E-01	0.002053	0.723263	2.64E-06	1.19E-06
	24	PRF_Q_2021_M_CIAN_617_51099.28859.28859.5.0.dta	5	2838.527158	LKATDQEKSR(8)-KLHELTVMQDRR(1)	2838.525298	null	4.22E-17	1.25E-01	0.00186	0.65527	3.18E-11	1.26E-10
	25	PRF_Q_2021_M_CIAN_617_51099.28714.28714.4.0.dta	4	2838.528482	LKATDQEKSR(8)-KLHELTVMQDRR(1)	2838.525298	null	9.12E-07	1.91E-01	0.003184	1.121709	1.12E-04	1.62E-08
	26	PRF_Q_2021_M_CIAN_617_51099.28999.28999.5.0.dta	5	2838.527207	LKATDQEKSR(8)-KLHELTVMQDRR(1)	2838.525298	null	2.30E-06	2.30E-01	0.001909	0.672532	6.34E-06	2.50E-05
	27	PRF_Q_2021_M_CIAN_617_51099.28591.28591.5.0.dta	5	2838.528995	LKATDQEKSR(8)-KLHELTVMQDRR(1)	2838.525298	null	1.36E-09	2.58E-01	0.003697	1.302437	4.81E-12	1.64E-09
	28	PRF_Q_2021_M_CIAN_617_51099.22945.22945.5.1.dta	5	2854.526899	LKATDQEKSR(8)-KLHELTVMQDRR(1)	2854.520212	Oxidation[M](8)	8.40E-03	3.20E-01	0.006687	2.3426	7.93E-09	2.56E-04
	29	PRF_Q_2021_M_CIAN_617_51099.28577.28577.4.0.dta	4	2838.521526	LKATDQEKSR(8)-KLHELTVMQDRR(1)	2838.525298	null	7.57E-05	3.42E-01	-0.003772	-1.328859	1.91E-05	1.51E-06
17	sp|P33176|KINH_HUMAN (141)-sp|P33176|KINH_HUMAN (252)	4	10
	1	PRF_Q_2021_M_CIAN_617_51099.92105.92105.3.0.dta	3	3312.737569	VSYFEIYLDKIR(10)-TGAEGAVLDEAKNINK(12)	3312.736046	null	5.72E-13	2.38E-05	0.001523	0.459741	5.37E-11	3.44E-13
	2	PRF_Q_2021_M_CIAN_617_51099.91962.91962.3.0.dta	3	3312.74598	VSYFEIYLDKIR(10)-TGAEGAVLDEAKNINK(12)	3312.736046	null	1.14E-13	8.26E-05	0.009934	2.99873	1.50E-13	1.70E-15
	3	PRF_Q_2021_M_CIAN_617_51099.92084.92084.4.1.dta	4	3312.732952	VSYFEIYLDKIR(10)-TGAEGAVLDEAKNINK(12)	3312.736046	null	4.52E-10	2.38E-03	-0.003094	-0.933971	4.60E-10	1.25E-09
	4	PRF_Q_2021_M_CIAN_617_51099.91944.91944.4.0.dta	4	3312.731055	VSYFEIYLDKIR(10)-TGAEGAVLDEAKNINK(12)	3312.736046	null	5.48E-06	6.72E-03	-0.004991	-1.50661	3.12E-07	2.03E-05
	5	PRF_Q_2021_M_CIAN_617_51099.98858.98858.4.0.dta	4	4083.149644	VSYFEIYLDKIRDLLDVSK(10)-TGAEGAVLDEAKNINK(12)	4083.153428	null	2.70E-09	4.11E-04	-0.003784	-0.926735	1.09E-10	2.84E-09
	6	PRF_Q_2021_M_CIAN_617_51099.98706.98706.4.0.dta	4	4083.148621	VSYFEIYLDKIRDLLDVSK(10)-TGAEGAVLDEAKNINK(12)	4083.153428	null	3.29E-09	1.43E-03	-0.004807	-1.177276	1.53E-10	5.70E-09
	7	PRF_Q_2021_M_CIAN_617_51099.98834.98834.5.0.dta	5	4083.16841	VSYFEIYLDKIRDLLDVSK(10)-TGAEGAVLDEAKNINK(12)	4083.153428	null	1.36E-05	1.86E-02	0.014982	3.669223	3.13E-05	1.74E-06
	8	PRF_Q_2021_M_CIAN_617_51099.98698.98698.5.0.dta	5	4083.169057	VSYFEIYLDKIRDLLDVSK(10)-TGAEGAVLDEAKNINK(12)	4083.153428	null	6.86E-04	3.35E-02	0.015629	3.827679	4.49E-04	2.10E-04
	9	PRF_Q_2021_M_CIAN_617_51099.105846.105846.5.0.dta	5	6332.382556	VSYFEIYLDKIRDLLDVSK(10)-TGAEGAVLDEAKNINKSLSALGNVISALAEGSTYVPYR(12)	6332.322518	null	2.49E-06	1.71E-01	0.060038	9.481197	1.00E+00	2.11E-04
	10	PRF_Q_2021_M_CIAN_617_51099.101040.101040.5.1.dta	5	5892.084344	VSYFEIYLDKIR(10)-TGAEGAVLDEAKNINKSLSALGNVISALAEGSTYVPYRDSK(12)	5892.059055	null	2.07E-06	1.74E-01	0.025289	4.292048	1.00E+00	8.64E-04
18	sp|P33176|KINH_HUMAN (753)-sp|P33176|KINH_HUMAN (764)	4	102
	1	PRF_Q_2021_M_CIAN_617_51099.38978.38978.3.0.dta	3	2658.479309	LRVEHEKLK(7)-KLHELTVMQDR(1)	2658.475837	null	2.52E-10	5.26E-05	0.003472	1.306011	8.04E-10	1.55E-09
	2	PRF_Q_2021_M_CIAN_617_51099.38974.38974.4.0.dta	4	2658.477402	LRVEHEKLK(7)-KLHELTVMQDR(1)	2658.475837	null	1.76E-08	1.05E-03	0.001565	0.588683	3.61E-15	1.73E-09
	3	PRF_Q_2021_M_CIAN_617_51099.39116.39116.4.0.dta	4	2658.476666	LRVEHEKLK(7)-KLHELTVMQDR(1)	2658.475837	null	1.54E-07	1.27E-03	0.000829	0.311833	5.25E-15	9.66E-09
	4	PRF_Q_2021_M_CIAN_617_51099.39264.39264.4.0.dta	4	2658.478718	LRVEHEKLK(7)-KLHELTVMQDR(1)	2658.475837	null	2.45E-08	2.67E-03	0.002881	1.083704	1.86E-14	8.02E-10
	5	PRF_Q_2021_M_CIAN_617_51099.39124.39124.3.0.dta	3	2658.481542	LRVEHEKLK(7)-KLHELTVMQDR(1)	2658.475837	null	4.89E-03	5.14E-03	0.005705	2.145966	4.28E-08	1.30E-05
	6	PRF_Q_2021_M_CIAN_617_51099.39549.39549.4.0.dta	4	2658.479709	LRVEHEKLK(7)-KLHELTVMQDR(1)	2658.475837	null	1.51E-07	6.06E-03	0.003872	1.456474	1.54E-18	5.47E-08
	7	PRF_Q_2021_M_CIAN_617_51099.31572.31572.5.0.dta	5	2674.471496	LRVEHEKLK(7)-KLHELTVMQDR(1)	2674.470752	Oxidation[M](8)	2.50E-07	6.72E-03	0.000744	0.278186	3.34E-19	6.84E-09
	8	PRF_Q_2021_M_CIAN_617_51099.39406.39406.4.0.dta	4	2658.478126	LRVEHEKLK(7)-KLHELTVMQDR(1)	2658.475837	null	1.57E-06	7.61E-03	0.002289	0.86102	5.87E-14	6.04E-06
	9	PRF_Q_2021_M_CIAN_617_51099.31864.31864.5.1.dta	5	2674.470704	LRVEHEKLK(7)-KLHELTVMQDR(1)	2674.470752	Oxidation[M](8)	9.95E-07	8.25E-03	-0.000048	-0.017947	6.16E-20	5.41E-08
	10	PRF_Q_2021_M_CIAN_617_51099.39514.39514.5.0.dta	5	2658.480456	LRVEHEKLK(7)-KLHELTVMQDR(1)	2658.475837	null	1.11E-10	1.15E-02	0.004619	1.737462	1.50E-13	6.45E-11
	11	PRF_Q_2021_M_CIAN_617_51099.31427.31427.5.0.dta	5	2674.46927	LRVEHEKLK(7)-KLHELTVMQDR(1)	2674.470752	Oxidation[M](8)	3.44E-06	1.17E-02	-0.001482	-0.554128	3.09E-12	1.27E-06
	12	PRF_Q_2021_M_CIAN_617_51099.32153.32153.5.0.dta	5	2674.473026	LRVEHEKLK(7)-KLHELTVMQDR(1)	2674.470752	Oxidation[M](8)	7.35E-07	1.47E-02	0.002274	0.850262	1.29E-16	4.28E-08
	13	PRF_Q_2021_M_CIAN_617_51099.32011.32011.5.0.dta	5	2674.473147	LRVEHEKLK(7)-KLHELTVMQDR(1)	2674.470752	Oxidation[M](8)	9.49E-13	1.53E-02	0.002395	0.895504	3.63E-18	1.36E-09
	14	PRF_Q_2021_M_CIAN_617_51099.38955.38955.5.0.dta	5	2658.480298	LRVEHEKLK(7)-KLHELTVMQDR(1)	2658.475837	null	2.29E-07	1.64E-02	0.004461	1.678029	1.70E-12	1.84E-08
	15	PRF_Q_2021_M_CIAN_617_51099.32427.32427.5.0.dta	5	2674.474246	LRVEHEKLK(7)-KLHELTVMQDR(1)	2674.470752	Oxidation[M](8)	2.38E-08	1.65E-02	0.003494	1.306427	4.20E-19	2.81E-08
	16	PRF_Q_2021_M_CIAN_617_51099.39844.39844.4.4.dta	4	2658.476725	LRVEHEKLK(7)-KLHELTVMQDR(1)	2658.475837	null	1.10E-05	1.77E-02	0.000888	0.334026	1.71E-12	2.51E-06
	17	PRF_Q_2021_M_CIAN_617_51099.33004.33004.5.1.dta	5	2674.473288	LRVEHEKLK(7)-KLHELTVMQDR(1)	2674.470752	Oxidation[M](8)	3.89E-04	1.88E-02	0.002536	0.948225	3.46E-14	1.25E-05
	18	PRF_Q_2021_M_CIAN_617_51099.39094.39094.5.0.dta	5	2658.47889	LRVEHEKLK(7)-KLHELTVMQDR(1)	2658.475837	null	1.13E-06	2.36E-02	0.003053	1.148402	3.64E-11	2.45E-06
	19	PRF_Q_2021_M_CIAN_617_51099.32291.32291.5.0.dta	5	2674.473142	LRVEHEKLK(7)-KLHELTVMQDR(1)	2674.470752	Oxidation[M](8)	3.08E-06	2.49E-02	0.00239	0.893635	6.08E-18	1.32E-07
	20	PRF_Q_2021_M_CIAN_617_51099.39235.39235.5.0.dta	5	2658.480667	LRVEHEKLK(7)-KLHELTVMQDR(1)	2658.475837	null	3.07E-09	2.57E-02	0.00483	1.816831	8.01E-13	2.06E-09
	21	PRF_Q_2021_M_CIAN_617_51099.39369.39369.5.0.dta	5	2658.479701	LRVEHEKLK(7)-KLHELTVMQDR(1)	2658.475837	null	1.86E-07	3.00E-02	0.003864	1.453464	3.01E-15	5.61E-07
	22	PRF_Q_2021_M_CIAN_617_51099.38821.38821.4.0.dta	4	2658.479183	LRVEHEKLK(7)-KLHELTVMQDR(1)	2658.475837	null	9.79E-05	3.19E-02	0.003346	1.258616	2.30E-06	1.98E-04
	23	PRF_Q_2021_M_CIAN_617_51099.31719.31719.5.0.dta	5	2674.471848	LRVEHEKLK(7)-KLHELTVMQDR(1)	2674.470752	Oxidation[M](8)	3.14E-04	3.78E-02	0.001096	0.409801	2.48E-15	1.03E-04
	24	PRF_Q_2021_M_CIAN_617_51099.33145.33145.5.1.dta	5	2674.474805	LRVEHEKLK(7)-KLHELTVMQDR(1)	2674.470752	Oxidation[M](8)	7.75E-07	4.60E-02	0.004053	1.51544	2.10E-14	6.25E-07
	25	PRF_Q_2021_M_CIAN_617_51099.31280.31280.5.0.dta	5	2674.468985	LRVEHEKLK(7)-KLHELTVMQDR(1)	2674.470752	Oxidation[M](8)	4.53E-08	4.61E-02	-0.001767	-0.660691	6.27E-13	1.04E-07
	26	PRF_Q_2021_M_CIAN_617_51099.39696.39696.4.2.dta	4	2658.482402	LRVEHEKLK(7)-KLHELTVMQDR(1)	2658.475837	null	1.25E-06	5.01E-02	0.006565	2.46946	1.05E-20	5.38E-08
	27	PRF_Q_2021_M_CIAN_617_51099.39269.39269.3.0.dta	3	2658.478822	LRVEHEKLK(7)-KLHELTVMQDR(1)	2658.475837	null	1.00E+00	5.60E-02	0.002985	1.122824	1.00E+00	1.00E+00
	28	PRF_Q_2021_M_CIAN_617_51099.33301.33301.5.0.dta	5	2674.476024	LRVEHEKLK(7)-KLHELTVMQDR(1)	2674.470752	Oxidation[M](8)	1.97E-08	5.79E-02	0.005272	1.971231	4.10E-20	5.26E-09
	29	PRF_Q_2021_M_CIAN_617_51099.32731.32731.5.0.dta	5	2674.475788	LRVEHEKLK(7)-KLHELTVMQDR(1)	2674.470752	Oxidation[M](8)	4.06E-07	7.80E-02	0.005036	1.882989	6.24E-14	3.85E-09
	30	PRF_Q_2021_M_CIAN_617_51099.32592.32592.5.1.dta	5	2674.474866	LRVEHEKLK(7)-KLHELTVMQDR(1)	2674.470752	Oxidation[M](8)	3.73E-07	8.13E-02	0.004114	1.538248	7.16E-12	5.56E-08
	31	PRF_Q_2021_M_CIAN_617_51099.39875.39875.4.3.dta	4	2658.473636	LRVEHEKLK(7)-KLHELTVMQDR(1)	2658.475837	null	4.02E-05	8.52E-02	-0.002201	-0.827918	6.89E-10	3.98E-05
	32	PRF_Q_2021_M_CIAN_617_51099.38811.38811.5.0.dta	5	2658.481771	LRVEHEKLK(7)-KLHELTVMQDR(1)	2658.475837	null	1.15E-05	9.15E-02	0.005934	2.232106	3.61E-12	2.35E-05
	33	PRF_Q_2021_M_CIAN_617_51099.40810.40810.5.0.dta	5	2658.479059	LRVEHEKLK(7)-KLHELTVMQDR(1)	2658.475837	null	8.96E-06	9.40E-02	0.003222	1.211973	4.68E-10	1.49E-05
	34	PRF_Q_2021_M_CIAN_617_51099.38825.38825.3.0.dta	3	2658.477174	LRVEHEKLK(7)-KLHELTVMQDR(1)	2658.475837	null	1.14E-01	1.78E-01	0.001337	0.50292	1.00E+00	2.32E-03
	35	PRF_Q_2021_M_CIAN_617_51099.39656.39656.5.0.dta	5	2658.481369	LRVEHEKLK(7)-KLHELTVMQDR(1)	2658.475837	null	6.58E-04	2.18E-01	0.005532	2.080892	3.80E-12	9.45E-04
	36	PRF_Q_2021_M_CIAN_617_51099.39795.39795.5.0.dta	5	2658.481442	LRVEHEKLK(7)-KLHELTVMQDR(1)	2658.475837	null	1.10E-06	2.63E-01	0.005605	2.108351	4.71E-14	2.83E-06
	37	PRF_Q_2021_M_CIAN_617_51099.42364.42364.5.0.dta	5	2658.479611	LRVEHEKLK(7)-KLHELTVMQDR(1)	2658.475837	null	1.03E-02	3.08E-01	0.003774	1.41961	1.36E-10	9.12E-03
	38	PRF_Q_2021_M_CIAN_617_51099.41910.41910.5.0.dta	5	2658.483194	LRVEHEKLK(7)-KLHELTVMQDR(1)	2658.475837	null	4.24E-04	4.82E-01	0.007357	2.767375	2.31E-09	6.41E-04
	39	PRF_Q_2021_M_CIAN_617_51099.39922.39922.5.1.dta	5	2658.476718	LRVEHEKLK(7)-KLHELTVMQDR(1)	2658.475837	null	3.87E-02	5.29E-01	0.000881	0.331393	1.30E-10	3.51E-02
	40	PRF_Q_2021_M_CIAN_617_51099.40770.40770.5.2.dta	5	2658.479306	LRVEHEKLK(7)-KLHELTVMQDR(1)	2658.475837	null	2.31E-02	7.02E-01	0.003469	1.304883	7.89E-09	5.55E-02
	41	PRF_Q_2021_M_CIAN_617_51099.41652.41652.5.1.dta	5	2658.459744	LRVEHEKLK(7)-KLHELTVMQDR(1)	2658.475837	null	5.74E-03	7.31E-01	-0.016093	-6.053469	6.51E-10	3.92E-02
	42	PRF_Q_2021_M_CIAN_617_51099.35954.35954.3.0.dta	3	2389.28929	VEHEKLK(5)-KLHELTVMQDR(1)	2389.290677	null	7.81E-06	1.26E-04	-0.001387	-0.580507	1.22E-14	3.92E-06
	43	PRF_Q_2021_M_CIAN_617_51099.35831.35831.4.0.dta	4	2389.289873	VEHEKLK(5)-KLHELTVMQDR(1)	2389.290677	null	8.54E-07	2.81E-04	-0.000804	-0.336502	3.00E-21	4.00E-09
	44	PRF_Q_2021_M_CIAN_617_51099.35979.35979.4.0.dta	4	2389.289814	VEHEKLK(5)-KLHELTVMQDR(1)	2389.290677	null	6.26E-07	1.57E-03	-0.000863	-0.361195	3.32E-22	7.77E-08
	45	PRF_Q_2021_M_CIAN_617_51099.36268.36268.4.0.dta	4	2389.292414	VEHEKLK(5)-KLHELTVMQDR(1)	2389.290677	null	1.17E-09	1.95E-03	0.001737	0.726994	4.45E-16	1.60E-11
	46	PRF_Q_2021_M_CIAN_617_51099.35679.35679.4.0.dta	4	2389.289361	VEHEKLK(5)-KLHELTVMQDR(1)	2389.290677	null	8.60E-07	1.99E-03	-0.001316	-0.550791	9.82E-17	3.74E-09
	47	PRF_Q_2021_M_CIAN_617_51099.35815.35815.3.1.dta	3	2389.289618	VEHEKLK(5)-KLHELTVMQDR(1)	2389.290677	null	3.63E-05	3.04E-03	-0.001059	-0.443228	1.37E-06	5.63E-05
	48	PRF_Q_2021_M_CIAN_617_51099.27821.27821.4.0.dta	4	2405.286695	VEHEKLK(5)-KLHELTVMQDR(1)	2405.285592	Oxidation[M](8)	3.14E-06	4.42E-03	0.001103	0.458573	1.55E-19	1.39E-07
	49	PRF_Q_2021_M_CIAN_617_51099.36119.36119.4.0.dta	4	2389.291058	VEHEKLK(5)-KLHELTVMQDR(1)	2389.290677	null	8.37E-04	5.77E-03	0.000381	0.159462	3.32E-12	1.15E-04
	50	PRF_Q_2021_M_CIAN_617_51099.35843.35843.5.0.dta	5	2389.29133	VEHEKLK(5)-KLHELTVMQDR(1)	2389.290677	null	2.59E-09	7.30E-03	0.000653	0.273303	9.12E-12	2.15E-10
	51	PRF_Q_2021_M_CIAN_617_51099.35704.35704.5.0.dta	5	2389.290084	VEHEKLK(5)-KLHELTVMQDR(1)	2389.290677	null	1.39E-04	1.99E-02	-0.000593	-0.248191	9.10E-11	2.14E-05
	52	PRF_Q_2021_M_CIAN_617_51099.35977.35977.5.0.dta	5	2389.289879	VEHEKLK(5)-KLHELTVMQDR(1)	2389.290677	null	7.20E-05	2.74E-02	-0.000798	-0.33399	1.82E-10	6.36E-06
	53	PRF_Q_2021_M_CIAN_617_51099.27748.27748.5.0.dta	5	2405.288408	VEHEKLK(5)-KLHELTVMQDR(1)	2405.285592	Oxidation[M](8)	1.62E-08	2.78E-02	0.002816	1.170755	3.56E-13	1.09E-06
	54	PRF_Q_2021_M_CIAN_617_51099.27617.27617.5.0.dta	5	2405.289236	VEHEKLK(5)-KLHELTVMQDR(1)	2405.285592	Oxidation[M](8)	6.91E-08	3.23E-02	0.003644	1.514997	9.98E-15	3.50E-06
	55	PRF_Q_2021_M_CIAN_617_51099.35759.35759.2.0.dta	2	2389.288768	VEHEKLK(5)-KLHELTVMQDR(1)	2389.290677	null	1.08E-04	4.31E-02	-0.001909	-0.798982	1.00E+00	2.48E-05
	56	PRF_Q_2021_M_CIAN_617_51099.27554.27554.4.0.dta	4	2405.291024	VEHEKLK(5)-KLHELTVMQDR(1)	2405.285592	Oxidation[M](8)	1.50E-05	6.46E-02	0.005432	2.25836	1.52E-16	1.16E-04
	57	PRF_Q_2021_M_CIAN_617_51099.28311.28311.5.0.dta	5	2405.287952	VEHEKLK(5)-KLHELTVMQDR(1)	2405.285592	Oxidation[M](8)	5.33E-04	7.71E-02	0.00236	0.981172	8.96E-08	7.27E-04
	58	PRF_Q_2021_M_CIAN_617_51099.36436.36436.4.0.dta	4	2389.293455	VEHEKLK(5)-KLHELTVMQDR(1)	2389.290677	null	7.33E-05	8.73E-02	0.002778	1.162688	1.23E-10	5.82E-04
	59	PRF_Q_2021_M_CIAN_617_51099.35725.35725.3.1.dta	3	2389.288145	VEHEKLK(5)-KLHELTVMQDR(1)	2389.290677	null	1.87E-01	1.03E-01	-0.002532	-1.059729	2.03E-03	7.69E-02
	60	PRF_Q_2021_M_CIAN_617_51099.27688.27688.4.0.dta	4	2405.29079	VEHEKLK(5)-KLHELTVMQDR(1)	2405.285592	Oxidation[M](8)	2.19E-04	1.03E-01	0.005198	2.161074	1.11E-06	1.42E-04
	61	PRF_Q_2021_M_CIAN_617_51099.36376.36376.4.0.dta	4	2389.293483	VEHEKLK(5)-KLHELTVMQDR(1)	2389.290677	null	5.04E-05	1.09E-01	0.002806	1.174407	1.43E-09	2.49E-06
	62	PRF_Q_2021_M_CIAN_617_51099.28301.28301.4.0.dta	4	2405.286966	VEHEKLK(5)-KLHELTVMQDR(1)	2405.285592	Oxidation[M](8)	9.15E-03	1.25E-01	0.001374	0.571242	1.44E-06	3.47E-03
	63	PRF_Q_2021_M_CIAN_617_51099.28467.28467.4.0.dta	4	2405.291537	VEHEKLK(5)-KLHELTVMQDR(1)	2405.285592	Oxidation[M](8)	2.51E-03	2.03E-01	0.005945	2.47164	3.69E-06	1.35E-03
	64	PRF_Q_2021_M_CIAN_617_51099.35902.35902.6.1.dta	6	2814.579162	LRVEHEKLK(7)-KLHELTVMQDRR(1)	2814.57694	null	7.66E-10	5.45E-04	0.002222	0.789461	8.01E-07	7.25E-11
	65	PRF_Q_2021_M_CIAN_617_51099.34534.34534.4.0.dta	4	2814.579266	LRVEHEKLK(7)-KLHELTVMQDRR(1)	2814.57694	null	3.35E-07	1.11E-03	0.002326	0.826412	1.74E-14	1.92E-11
	66	PRF_Q_2021_M_CIAN_617_51099.35295.35295.6.1.dta	6	2814.590072	LRVEHEKLK(7)-KLHELTVMQDRR(1)	2814.57694	null	4.75E-10	1.65E-03	0.013132	4.66571	2.64E-09	2.28E-10
	67	PRF_Q_2021_M_CIAN_617_51099.34364.34364.5.0.dta	5	2814.57897	LRVEHEKLK(7)-KLHELTVMQDRR(1)	2814.57694	null	3.68E-08	2.35E-03	0.00203	0.721245	6.22E-09	2.82E-08
	68	PRF_Q_2021_M_CIAN_617_51099.35275.35275.6.3.dta	6	2814.585974	LRVEHEKLK(7)-KLHELTVMQDRR(1)	2814.57694	null	1.87E-09	2.64E-03	0.009034	3.209719	5.77E-10	4.10E-10
	69	PRF_Q_2021_M_CIAN_617_51099.34501.34501.5.0.dta	5	2814.578702	LRVEHEKLK(7)-KLHELTVMQDRR(1)	2814.57694	null	8.42E-07	6.98E-03	0.001762	0.626027	2.14E-07	3.15E-09
	70	PRF_Q_2021_M_CIAN_617_51099.34679.34679.4.0.dta	4	2814.580544	LRVEHEKLK(7)-KLHELTVMQDRR(1)	2814.57694	null	6.74E-13	7.42E-03	0.003604	1.280477	4.16E-12	4.60E-11
	71	PRF_Q_2021_M_CIAN_617_51099.34646.34646.5.0.dta	5	2814.579007	LRVEHEKLK(7)-KLHELTVMQDRR(1)	2814.57694	null	9.71E-08	7.70E-03	0.002067	0.734391	2.53E-08	6.20E-10
	72	PRF_Q_2021_M_CIAN_617_51099.27887.27887.5.0.dta	5	2830.571692	LRVEHEKLK(7)-KLHELTVMQDRR(1)	2830.571854	Oxidation[M](8)	4.39E-06	8.53E-03	-0.000162	-0.057232	2.97E-09	3.55E-07
	73	PRF_Q_2021_M_CIAN_617_51099.34260.34260.4.0.dta	4	2814.581927	LRVEHEKLK(7)-KLHELTVMQDRR(1)	2814.57694	null	2.53E-06	8.90E-03	0.004987	1.771847	4.43E-09	1.31E-07
	74	PRF_Q_2021_M_CIAN_617_51099.35084.35084.5.0.dta	5	2814.578824	LRVEHEKLK(7)-KLHELTVMQDRR(1)	2814.57694	null	3.70E-07	1.04E-02	0.001884	0.669372	4.02E-09	3.83E-08
	75	PRF_Q_2021_M_CIAN_617_51099.34232.34232.5.0.dta	5	2814.575907	LRVEHEKLK(7)-KLHELTVMQDRR(1)	2814.57694	null	1.35E-06	1.04E-02	-0.001033	-0.367018	1.64E-09	1.74E-07
	76	PRF_Q_2021_M_CIAN_617_51099.34952.34952.5.0.dta	5	2814.577391	LRVEHEKLK(7)-KLHELTVMQDRR(1)	2814.57694	null	4.13E-05	1.42E-02	0.000451	0.160237	1.96E-07	3.57E-05
	77	PRF_Q_2021_M_CIAN_617_51099.34821.34821.4.0.dta	4	2814.577165	LRVEHEKLK(7)-KLHELTVMQDRR(1)	2814.57694	null	1.13E-03	1.61E-02	0.000225	0.079941	5.36E-04	4.49E-03
	78	PRF_Q_2021_M_CIAN_617_51099.36023.36023.5.0.dta	5	2814.579449	LRVEHEKLK(7)-KLHELTVMQDRR(1)	2814.57694	null	3.64E-07	2.08E-02	0.002509	0.891431	1.72E-10	2.91E-08
	79	PRF_Q_2021_M_CIAN_617_51099.34391.34391.4.0.dta	4	2814.579489	LRVEHEKLK(7)-KLHELTVMQDRR(1)	2814.57694	null	3.92E-09	2.39E-02	0.002549	0.905642	5.05E-11	2.59E-11
	80	PRF_Q_2021_M_CIAN_617_51099.36182.36182.5.0.dta	5	2814.582218	LRVEHEKLK(7)-KLHELTVMQDRR(1)	2814.57694	null	8.12E-05	3.34E-02	0.005278	1.875237	2.18E-09	2.34E-06
	81	PRF_Q_2021_M_CIAN_617_51099.35307.35307.5.1.dta	5	2814.588635	LRVEHEKLK(7)-KLHELTVMQDRR(1)	2814.57694	null	3.05E-05	4.06E-02	0.011695	4.155154	2.69E-06	3.94E-06
	82	PRF_Q_2021_M_CIAN_617_51099.35122.35122.4.0.dta	4	2814.577608	LRVEHEKLK(7)-KLHELTVMQDRR(1)	2814.57694	null	1.84E-04	4.46E-02	0.000668	0.237336	5.79E-10	4.28E-10
	83	PRF_Q_2021_M_CIAN_617_51099.27751.27751.5.0.dta	5	2830.577346	LRVEHEKLK(7)-KLHELTVMQDRR(1)	2830.571854	Oxidation[M](8)	9.00E-08	5.21E-02	0.005492	1.940244	5.28E-10	3.32E-12
	84	PRF_Q_2021_M_CIAN_617_51099.27608.27608.5.0.dta	5	2830.577823	LRVEHEKLK(7)-KLHELTVMQDRR(1)	2830.571854	Oxidation[M](8)	4.71E-04	6.78E-02	0.005969	2.108761	6.77E-08	2.21E-08
	85	PRF_Q_2021_M_CIAN_617_51099.27326.27326.5.0.dta	5	2830.574248	LRVEHEKLK(7)-KLHELTVMQDRR(1)	2830.571854	Oxidation[M](8)	7.34E-06	7.18E-02	0.002394	0.845765	2.64E-07	6.23E-07
	86	PRF_Q_2021_M_CIAN_617_51099.27192.27192.5.0.dta	5	2830.574377	LRVEHEKLK(7)-KLHELTVMQDRR(1)	2830.571854	Oxidation[M](8)	1.61E-04	1.06E-01	0.002523	0.891339	2.53E-05	2.28E-06
	87	PRF_Q_2021_M_CIAN_617_51099.27462.27462.5.0.dta	5	2830.579243	LRVEHEKLK(7)-KLHELTVMQDRR(1)	2830.571854	Oxidation[M](8)	4.22E-08	1.44E-01	0.007389	2.610427	2.40E-08	1.29E-10
	88	PRF_Q_2021_M_CIAN_617_51099.36504.36504.5.0.dta	5	2814.564493	LRVEHEKLK(7)-KLHELTVMQDRR(1)	2814.57694	null	6.86E-04	2.06E-01	-0.012447	-4.422334	7.21E-10	1.75E-04
	89	PRF_Q_2021_M_CIAN_617_51099.28285.28285.5.0.dta	5	2830.566046	LRVEHEKLK(7)-KLHELTVMQDRR(1)	2830.571854	Oxidation[M](8)	6.29E-04	2.57E-01	-0.005808	-2.051882	6.17E-06	2.42E-04
	90	PRF_Q_2021_M_CIAN_617_51099.28479.28479.5.0.dta	5	2830.573829	LRVEHEKLK(7)-KLHELTVMQDRR(1)	2830.571854	Oxidation[M](8)	4.13E-04	2.58E-01	0.001975	0.697739	1.50E-07	1.94E-07
	91	PRF_Q_2021_M_CIAN_617_51099.36643.36643.5.0.dta	5	2814.57357	LRVEHEKLK(7)-KLHELTVMQDRR(1)	2814.57694	null	2.04E-04	4.35E-01	-0.00337	-1.197338	1.16E-04	1.88E-05
	92	PRF_Q_2021_M_CIAN_617_51099.27428.27428.4.1.dta	4	2830.578023	LRVEHEKLK(7)-KLHELTVMQDRR(1)	2830.571854	Oxidation[M](8)	1.82E-01	6.36E-01	0.006169	2.179418	6.37E-01	1.15E-01
	93	PRF_Q_2021_M_CIAN_617_51099.38368.38368.5.1.dta	5	2814.574808	LRVEHEKLK(7)-KLHELTVMQDRR(1)	2814.57694	null	7.66E-03	6.72E-01	-0.002132	-0.757485	2.49E-05	8.71E-03
	94	PRF_Q_2021_M_CIAN_617_51099.27276.27276.4.1.dta	4	2830.562143	LRVEHEKLK(7)-KLHELTVMQDRR(1)	2830.571854	Oxidation[M](8)	4.65E-01	7.84E-01	-0.009711	-3.430756	8.12E-01	2.23E-01
	95	PRF_Q_2021_M_CIAN_617_51099.23845.23845.5.0.dta	5	2561.388999	VEHEKLK(5)-KLHELTVMQDRR(1)	2561.386694	Oxidation[M](8)	1.17E-04	1.13E-02	0.002305	0.899903	2.26E-05	2.77E-05
	96	PRF_Q_2021_M_CIAN_617_51099.30094.30094.6.2.dta	6	2545.388762	VEHEKLK(5)-KLHELTVMQDRR(1)	2545.39178	null	1.05E-03	1.31E-02	-0.003018	-1.185672	3.74E-08	1.59E-04
	97	PRF_Q_2021_M_CIAN_617_51099.30153.30153.4.0.dta	4	2545.402743	VEHEKLK(5)-KLHELTVMQDRR(1)	2545.39178	null	1.15E-08	1.45E-02	0.010963	4.306999	5.36E-09	6.36E-09
	98	PRF_Q_2021_M_CIAN_617_51099.30254.30254.5.0.dta	5	2545.394784	VEHEKLK(5)-KLHELTVMQDRR(1)	2545.39178	null	2.85E-05	2.71E-02	0.003004	1.180172	2.48E-04	5.78E-07
	99	PRF_Q_2021_M_CIAN_617_51099.30118.30118.5.0.dta	5	2545.387518	VEHEKLK(5)-KLHELTVMQDRR(1)	2545.39178	null	2.23E-04	2.82E-02	-0.004262	-1.674398	4.08E-06	2.76E-05
	100	PRF_Q_2021_M_CIAN_617_51099.30185.30185.3.0.dta	3	2545.394153	VEHEKLK(5)-KLHELTVMQDRR(1)	2545.39178	null	5.33E-09	6.34E-02	0.002373	0.932273	3.24E-07	3.29E-10
	101	PRF_Q_2021_M_CIAN_617_51099.30380.30380.5.0.dta	5	2545.395575	VEHEKLK(5)-KLHELTVMQDRR(1)	2545.39178	null	1.85E-04	9.05E-02	0.003795	1.49093	6.03E-06	1.06E-05
	102	PRF_Q_2021_M_CIAN_617_51099.23796.23796.4.0.dta	4	2561.395612	VEHEKLK(5)-KLHELTVMQDRR(1)	2561.386694	Oxidation[M](8)	8.02E-01	7.08E-01	0.008918	3.481708	1.98E-03	1.00E+00
19	sp|P33176|KINH_HUMAN (450)-sp|P33176|KINH_HUMAN (909)	4	70
	1	PRF_Q_2021_M_CIAN_617_51099.63479.63479.3.0.dta	3	2719.412127	LKTQMLDQEELLASTR(2)-SKNMAR(2)	2719.41158	null	6.86E-10	3.58E-04	0.000547	0.201146	8.63E-08	1.05E-06
	2	PRF_Q_2021_M_CIAN_617_51099.58906.58906.4.0.dta	4	2735.406745	LKTQMLDQEELLASTR(2)-SKNMAR(2)	2735.406494	Oxidation[M](23)	2.42E-06	4.17E-04	0.000251	0.09176	2.89E-16	4.30E-07
	3	PRF_Q_2021_M_CIAN_617_51099.59618.59618.4.0.dta	4	2735.405919	LKTQMLDQEELLASTR(2)-SKNMAR(2)	2735.406494	Oxidation[M](23)	2.26E-08	4.52E-04	-0.000575	-0.210206	1.25E-20	3.63E-07
	4	PRF_Q_2021_M_CIAN_617_51099.59478.59478.4.0.dta	4	2735.406218	LKTQMLDQEELLASTR(2)-SKNMAR(2)	2735.406494	Oxidation[M](23)	1.21E-08	5.05E-04	-0.000276	-0.100899	1.38E-17	2.28E-07
	5	PRF_Q_2021_M_CIAN_617_51099.63753.63753.4.0.dta	4	2719.414435	LKTQMLDQEELLASTR(2)-SKNMAR(2)	2719.41158	null	7.68E-10	5.28E-04	0.002855	1.049859	1.01E-23	4.74E-08
	6	PRF_Q_2021_M_CIAN_617_51099.54187.54187.4.0.dta	4	2735.405222	LKTQMLDQEELLASTR(2)-SKNMAR(2)	2735.406494	Oxidation[M](5)	4.96E-08	5.35E-04	-0.001272	-0.465013	3.68E-15	2.45E-08
	7	PRF_Q_2021_M_CIAN_617_51099.63622.63622.3.0.dta	3	2719.413781	LKTQMLDQEELLASTR(2)-SKNMAR(2)	2719.41158	null	8.40E-09	7.18E-04	0.002201	0.809366	3.32E-18	3.46E-06
	8	PRF_Q_2021_M_CIAN_617_51099.59772.59772.4.0.dta	4	2735.408608	LKTQMLDQEELLASTR(2)-SKNMAR(2)	2735.406494	Oxidation[M](23)	2.90E-08	7.64E-04	0.002114	0.772828	1.10E-19	5.05E-07
	9	PRF_Q_2021_M_CIAN_617_51099.63608.63608.4.0.dta	4	2719.415226	LKTQMLDQEELLASTR(2)-SKNMAR(2)	2719.41158	null	9.61E-06	7.73E-04	0.003646	1.340731	7.68E-19	1.26E-06
	10	PRF_Q_2021_M_CIAN_617_51099.63769.63769.3.0.dta	3	2719.415206	LKTQMLDQEELLASTR(2)-SKNMAR(2)	2719.41158	null	7.94E-07	8.56E-04	0.003626	1.333377	4.38E-18	1.17E-06
	11	PRF_Q_2021_M_CIAN_617_51099.59047.59047.4.0.dta	4	2735.408351	LKTQMLDQEELLASTR(2)-SKNMAR(2)	2735.406494	Oxidation[M](23)	1.91E-07	1.20E-03	0.001857	0.678875	4.79E-22	1.51E-06
	12	PRF_Q_2021_M_CIAN_617_51099.63915.63915.3.0.dta	3	2719.417165	LKTQMLDQEELLASTR(2)-SKNMAR(2)	2719.41158	null	1.35E-06	1.23E-03	0.005585	2.053753	8.61E-20	1.92E-06
	13	PRF_Q_2021_M_CIAN_617_51099.59410.59410.3.0.dta	3	2735.412184	LKTQMLDQEELLASTR(2)-SKNMAR(2)	2735.406494	Oxidation[M](23)	5.27E-06	1.35E-03	0.00569	2.08013	9.49E-19	7.11E-07
	14	PRF_Q_2021_M_CIAN_617_51099.59338.59338.4.0.dta	4	2735.409096	LKTQMLDQEELLASTR(2)-SKNMAR(2)	2735.406494	Oxidation[M](23)	1.11E-07	1.39E-03	0.002602	0.95123	7.04E-15	1.60E-07
	15	PRF_Q_2021_M_CIAN_617_51099.54030.54030.4.0.dta	4	2735.407325	LKTQMLDQEELLASTR(2)-SKNMAR(2)	2735.406494	Oxidation[M](5)	2.94E-04	1.47E-03	0.000831	0.303794	6.99E-16	9.72E-05
	16	PRF_Q_2021_M_CIAN_617_51099.64059.64059.3.0.dta	3	2719.420053	LKTQMLDQEELLASTR(2)-SKNMAR(2)	2719.41158	null	3.05E-20	1.48E-03	0.008473	3.115748	1.74E-11	1.25E-06
	17	PRF_Q_2021_M_CIAN_617_51099.59196.59196.4.1.dta	4	2735.410257	LKTQMLDQEELLASTR(2)-SKNMAR(2)	2735.406494	Oxidation[M](23)	7.88E-09	1.95E-03	0.003763	1.375664	6.43E-22	6.81E-07
	18	PRF_Q_2021_M_CIAN_617_51099.59930.59930.4.0.dta	4	2735.413532	LKTQMLDQEELLASTR(2)-SKNMAR(2)	2735.406494	Oxidation[M](23)	5.41E-09	3.34E-03	0.007038	2.572927	1.11E-19	4.61E-08
	19	PRF_Q_2021_M_CIAN_617_51099.60072.60072.4.0.dta	4	2735.413754	LKTQMLDQEELLASTR(2)-SKNMAR(2)	2735.406494	Oxidation[M](23)	2.73E-08	3.63E-03	0.00726	2.654085	2.11E-15	1.97E-06
	20	PRF_Q_2021_M_CIAN_617_51099.53869.53869.4.1.dta	4	2735.410781	LKTQMLDQEELLASTR(2)-SKNMAR(2)	2735.406494	Oxidation[M](5)	1.76E-08	4.45E-03	0.004287	1.567226	2.67E-14	3.79E-09
	21	PRF_Q_2021_M_CIAN_617_51099.55688.55688.4.0.dta	4	2735.412035	LKTQMLDQEELLASTR(2)-SKNMAR(2)	2735.406494	Oxidation[M](5)	3.89E-05	5.39E-03	0.005541	2.025659	4.96E-11	5.81E-06
	22	PRF_Q_2021_M_CIAN_617_51099.55838.55838.4.0.dta	4	2735.414589	LKTQMLDQEELLASTR(2)-SKNMAR(2)	2735.406494	Oxidation[M](5)	6.45E-07	7.57E-03	0.008095	2.959341	1.55E-20	3.08E-08
	23	PRF_Q_2021_M_CIAN_617_51099.59086.59086.3.0.dta	3	2735.41449	LKTQMLDQEELLASTR(2)-SKNMAR(2)	2735.406494	Oxidation[M](23)	8.19E-04	1.00E-02	0.007996	2.923149	5.70E-10	2.55E-04
	24	PRF_Q_2021_M_CIAN_617_51099.55293.55293.4.3.dta	4	2735.413384	LKTQMLDQEELLASTR(2)-SKNMAR(2)	2735.406494	Oxidation[M](5)	7.69E-05	1.35E-02	0.00689	2.518821	2.44E-08	1.11E-04
	25	PRF_Q_2021_M_CIAN_617_51099.58934.58934.3.0.dta	3	2735.40862	LKTQMLDQEELLASTR(2)-SKNMAR(2)	2735.406494	Oxidation[M](23)	3.62E-04	4.75E-02	0.002126	0.777215	6.74E-18	8.70E-06
	26	PRF_Q_2021_M_CIAN_617_51099.64089.64089.3.0.dta	3	2719.419953	LKTQMLDQEELLASTR(2)-SKNMAR(2)	2719.41158	null	3.18E-05	7.84E-02	0.008373	3.078975	3.36E-08	4.32E-05
	27	PRF_Q_2021_M_CIAN_617_51099.54456.54456.4.5.dta	4	2735.40649	LKTQMLDQEELLASTR(2)-SKNMAR(2)	2735.406494	Oxidation[M](5)	7.17E-02	9.02E-02	-0.000004	-0.001462	3.83E-06	8.16E-02
	28	PRF_Q_2021_M_CIAN_617_51099.55485.55485.4.0.dta	4	2735.410387	LKTQMLDQEELLASTR(2)-SKNMAR(2)	2735.406494	Oxidation[M](5)	1.41E-03	1.17E-01	0.003893	1.423189	2.16E-11	4.84E-04
	29	PRF_Q_2021_M_CIAN_617_51099.61218.61218.4.0.dta	4	2735.411699	LKTQMLDQEELLASTR(2)-SKNMAR(2)	2735.406494	Oxidation[M](23)	2.07E-02	1.31E-01	0.005205	1.902825	8.39E-09	3.80E-02
	30	PRF_Q_2021_M_CIAN_617_51099.58772.58772.4.2.dta	4	2735.409684	LKTQMLDQEELLASTR(2)-SKNMAR(2)	2735.406494	Oxidation[M](23)	1.27E-04	1.34E-01	0.00319	1.166189	2.05E-10	1.26E-03
	31	PRF_Q_2021_M_CIAN_617_51099.58829.58829.3.1.dta	3	2735.408996	LKTQMLDQEELLASTR(2)-SKNMAR(2)	2735.406494	Oxidation[M](23)	5.60E-03	1.40E-01	0.002502	0.914672	4.45E-06	4.31E-03
	32	PRF_Q_2021_M_CIAN_617_51099.60589.60589.4.1.dta	4	2735.409129	LKTQMLDQEELLASTR(2)-SKNMAR(2)	2735.406494	Oxidation[M](23)	1.84E-03	1.47E-01	0.002635	0.963294	2.26E-11	4.91E-03
	33	PRF_Q_2021_M_CIAN_617_51099.59247.59247.3.0.dta	3	2735.417758	LKTQMLDQEELLASTR(2)-SKNMAR(2)	2735.406494	Oxidation[M](23)	3.00E-04	1.65E-01	0.011264	4.117852	1.04E-10	4.14E-05
	34	PRF_Q_2021_M_CIAN_617_51099.54149.54149.3.1.dta	3	2735.410166	LKTQMLDQEELLASTR(2)-SKNMAR(2)	2735.406494	Oxidation[M](5)	1.29E-03	1.91E-01	0.003672	1.342396	1.63E-17	2.44E-03
	35	PRF_Q_2021_M_CIAN_617_51099.64241.64241.3.0.dta	3	2719.416117	LKTQMLDQEELLASTR(2)-SKNMAR(2)	2719.41158	null	2.44E-01	2.37E-01	0.004537	1.668376	6.53E-06	1.39E-01
	36	PRF_Q_2021_M_CIAN_617_51099.63658.63658.4.1.dta	4	2735.397339	LKTQMLDQEELLASTR(2)-SKNMAR(2)	2735.406494	Oxidation[M](23)	7.39E-02	2.49E-01	-0.009155	-3.346852	1.89E-08	4.87E-02
	37	PRF_Q_2021_M_CIAN_617_51099.61063.61063.4.1.dta	4	2735.413595	LKTQMLDQEELLASTR(2)-SKNMAR(2)	2735.406494	Oxidation[M](5)	1.10E-01	3.48E-01	0.007101	2.595958	5.87E-07	9.85E-02
	38	PRF_Q_2021_M_CIAN_617_51099.58775.58775.3.1.dta	3	2735.409757	LKTQMLDQEELLASTR(2)-SKNMAR(2)	2735.406494	Oxidation[M](23)	1.00E+00	6.20E-01	0.003263	1.192876	2.06E-06	1.00E+00
	39	PRF_Q_2021_M_CIAN_617_51099.60040.60040.3.0.dta	3	2735.412241	LKTQMLDQEELLASTR(2)-SKNMAR(2)	2735.406494	Oxidation[M](23)	1.13E-01	7.69E-01	0.005747	2.100967	4.53E-07	1.74E-01
	40	PRF_Q_2021_M_CIAN_617_51099.60424.60424.4.0.dta	4	2735.410397	LKTQMLDQEELLASTR(2)-SKNMAR(2)	2735.406494	Oxidation[M](5)	1.00E+00	7.80E-01	0.003903	1.426845	3.63E-09	1.00E+00
	41	PRF_Q_2021_M_CIAN_617_51099.56242.56242.5.0.dta	5	2875.512321	LKTQMLDQEELLASTRR(2)-SKNMAR(2)	2875.512682	null	1.86E-08	9.59E-04	-0.000361	-0.125543	2.27E-22	5.74E-08
	42	PRF_Q_2021_M_CIAN_617_51099.56108.56108.5.0.dta	5	2875.515085	LKTQMLDQEELLASTRR(2)-SKNMAR(2)	2875.512682	null	5.43E-06	1.27E-03	0.002403	0.835677	1.37E-16	5.61E-08
	43	PRF_Q_2021_M_CIAN_617_51099.47965.47965.5.0.dta	5	2891.507618	LKTQMLDQEELLASTRR(2)-SKNMAR(2)	2891.507596	Oxidation[M](5)	5.17E-10	2.10E-03	0.000022	0.007608	1.60E-08	4.61E-08
	44	PRF_Q_2021_M_CIAN_617_51099.47807.47807.5.0.dta	5	2891.505205	LKTQMLDQEELLASTRR(2)-SKNMAR(2)	2891.507596	Oxidation[M](5)	2.33E-08	3.84E-03	-0.002391	-0.826904	3.82E-08	8.41E-05
	45	PRF_Q_2021_M_CIAN_617_51099.55679.55679.5.0.dta	5	2875.521573	LKTQMLDQEELLASTRR(2)-SKNMAR(2)	2875.512682	null	3.22E-07	4.06E-03	0.008891	3.09197	7.61E-20	9.09E-08
	46	PRF_Q_2021_M_CIAN_617_51099.55954.55954.5.0.dta	5	2875.520032	LKTQMLDQEELLASTRR(2)-SKNMAR(2)	2875.512682	null	2.69E-12	4.16E-03	0.00735	2.556066	2.17E-28	3.95E-09
	47	PRF_Q_2021_M_CIAN_617_51099.56002.56002.4.0.dta	4	2875.517947	LKTQMLDQEELLASTRR(2)-SKNMAR(2)	2875.512682	null	2.88E-08	4.25E-03	0.005265	1.830978	1.04E-17	5.45E-07
	48	PRF_Q_2021_M_CIAN_617_51099.56374.56374.5.0.dta	5	2875.51734	LKTQMLDQEELLASTRR(2)-SKNMAR(2)	2875.512682	null	3.71E-07	5.03E-03	0.004658	1.619885	1.01E-11	2.40E-09
	49	PRF_Q_2021_M_CIAN_617_51099.56501.56501.5.0.dta	5	2875.515795	LKTQMLDQEELLASTRR(2)-SKNMAR(2)	2875.512682	null	2.94E-05	6.82E-03	0.003113	1.08259	5.36E-21	1.90E-06
	50	PRF_Q_2021_M_CIAN_617_51099.55810.55810.5.0.dta	5	2875.521434	LKTQMLDQEELLASTRR(2)-SKNMAR(2)	2875.512682	null	7.34E-06	7.50E-03	0.008752	3.043631	2.56E-22	3.84E-08
	51	PRF_Q_2021_M_CIAN_617_51099.55545.55545.5.0.dta	5	2875.519657	LKTQMLDQEELLASTRR(2)-SKNMAR(2)	2875.512682	null	1.04E-06	1.07E-02	0.006975	2.425654	4.74E-11	5.15E-07
	52	PRF_Q_2021_M_CIAN_617_51099.47663.47663.5.0.dta	5	2891.502061	LKTQMLDQEELLASTRR(2)-SKNMAR(2)	2891.507596	Oxidation[M](5)	2.23E-07	1.31E-02	-0.005535	-1.914226	9.29E-08	1.94E-04
	53	PRF_Q_2021_M_CIAN_617_51099.56836.56836.5.0.dta	5	2875.520496	LKTQMLDQEELLASTRR(2)-SKNMAR(2)	2875.512682	null	1.04E-08	1.50E-02	0.007814	2.717428	1.07E-04	3.97E-11
	54	PRF_Q_2021_M_CIAN_617_51099.47604.47604.5.0.dta	5	2891.499969	LKTQMLDQEELLASTRR(2)-SKNMAR(2)	2891.507596	Oxidation[M](5)	1.55E-07	1.64E-02	-0.007627	-2.637724	5.40E-13	2.63E-04
	55	PRF_Q_2021_M_CIAN_617_51099.56833.56833.5.0.dta	5	2875.520496	LKTQMLDQEELLASTRR(2)-SKNMAR(2)	2875.512682	null	3.83E-06	1.95E-02	0.007814	2.717428	9.69E-09	1.65E-05
	56	PRF_Q_2021_M_CIAN_617_51099.55578.55578.4.0.dta	4	2875.519903	LKTQMLDQEELLASTRR(2)-SKNMAR(2)	2875.512682	null	1.47E-07	2.99E-02	0.007221	2.511204	3.97E-21	4.35E-06
	57	PRF_Q_2021_M_CIAN_617_51099.56142.56142.4.0.dta	4	2875.513137	LKTQMLDQEELLASTRR(2)-SKNMAR(2)	2875.512682	null	2.33E-05	6.83E-02	0.000455	0.158233	8.48E-11	4.15E-05
	58	PRF_Q_2021_M_CIAN_617_51099.55860.55860.4.0.dta	4	2875.519495	LKTQMLDQEELLASTRR(2)-SKNMAR(2)	2875.512682	null	1.67E-07	8.68E-02	0.006813	2.369317	2.43E-16	8.54E-09
	59	PRF_Q_2021_M_CIAN_617_51099.51550.51550.4.0.dta	4	2891.512239	LKTQMLDQEELLASTRR(2)-SKNMAR(2)	2891.507596	Oxidation[M](24)	4.00E-06	8.91E-02	0.004643	1.605737	6.24E-06	3.58E-08
	60	PRF_Q_2021_M_CIAN_617_51099.55718.55718.4.0.dta	4	2875.520709	LKTQMLDQEELLASTRR(2)-SKNMAR(2)	2875.512682	null	1.51E-09	1.69E-01	0.008027	2.791502	9.96E-17	3.32E-08
	61	PRF_Q_2021_M_CIAN_617_51099.51587.51587.4.0.dta	4	2891.511452	LKTQMLDQEELLASTRR(2)-SKNMAR(2)	2891.507596	Oxidation[M](24)	1.12E-10	2.51E-01	0.003856	1.33356	8.22E-05	2.52E-08
	62	PRF_Q_2021_M_CIAN_617_51099.56273.56273.4.1.dta	4	2875.513483	LKTQMLDQEELLASTRR(2)-SKNMAR(2)	2875.512682	null	1.68E-01	2.64E-01	0.000801	0.278559	1.70E-05	2.89E-01
	63	PRF_Q_2021_M_CIAN_617_51099.47672.47672.4.2.dta	4	2891.528697	LKTQMLDQEELLASTRR(2)-SKNMAR(2)	2891.507596	Oxidation[M](5)	6.34E-11	2.78E-01	0.021101	7.297577	1.07E-06	3.05E-03
	64	PRF_Q_2021_M_CIAN_617_51099.56274.56274.4.1.dta	4	2875.513483	LKTQMLDQEELLASTRR(2)-SKNMAR(2)	2875.512682	null	8.51E-03	3.77E-01	0.000801	0.278559	1.50E-02	2.37E-02
	65	PRF_Q_2021_M_CIAN_617_51099.52001.52001.4.0.dta	4	2891.511873	LKTQMLDQEELLASTRR(2)-SKNMAR(2)	2891.507596	Oxidation[M](24)	3.74E-02	6.49E-01	0.004277	1.479159	1.08E-03	1.46E-01
	66	PRF_Q_2021_M_CIAN_617_51099.51735.51735.4.1.dta	4	2891.512647	LKTQMLDQEELLASTRR(2)-SKNMAR(2)	2891.507596	Oxidation[M](24)	3.06E-02	7.59E-01	0.005051	1.74684	6.86E-06	1.35E-01
	67	PRF_Q_2021_M_CIAN_617_51099.52256.52256.4.0.dta	4	2891.51026	LKTQMLDQEELLASTRR(2)-SKNMAR(2)	2891.507596	Oxidation[M](24)	1.00E+00	7.68E-01	0.002664	0.921319	9.23E-02	1.00E+00
	68	PRF_Q_2021_M_CIAN_617_51099.48331.48331.4.1.dta	4	2891.511323	LKTQMLDQEELLASTRR(2)-SKNMAR(2)	2891.507596	Oxidation[M](5)	3.75E-01	7.90E-01	0.003727	1.288947	2.06E-04	7.19E-01
	69	PRF_Q_2021_M_CIAN_617_51099.65059.65059.5.0.dta	5	4190.073939	LKTQMLDQEELLASTRRDQDNMQAELNR(2)-SKNMAR(2)	4190.074883	null	4.86E-05	7.21E-01	-0.000944	-0.225294	1.00E+00	1.79E-04
	70	PRF_Q_2021_M_CIAN_617_51099.57368.57368.4.1.dta	4	2875.518782	LKTQMLDQEELLASTR(2)-SKNMARR(2)	2875.512682	null	2.76E-02	8.03E-01	0.0061	2.121361	6.52E-14	8.75E-02
20	sp|P33176|KINH_HUMAN (448)-sp|P33176|KINH_HUMAN (450)	4	38
	1	PRF_Q_2021_M_CIAN_617_51099.85873.85873.4.0.dta	4	4413.274871	QLDDKDEEINQQSQLVEKLK(18)-LKTQMLDQEELLASTR(2)	4413.270305	null	1.74E-12	4.17E-04	0.004566	1.034607	1.28E-27	6.90E-16
	2	PRF_Q_2021_M_CIAN_617_51099.85581.85581.4.0.dta	4	4413.273978	QLDDKDEEINQQSQLVEKLK(18)-LKTQMLDQEELLASTR(2)	4413.270305	null	5.27E-10	5.38E-04	0.003673	0.832263	2.06E-11	7.81E-23
	3	PRF_Q_2021_M_CIAN_617_51099.85728.85728.4.0.dta	4	4413.275167	QLDDKDEEINQQSQLVEKLK(18)-LKTQMLDQEELLASTR(2)	4413.270305	null	2.86E-12	6.64E-04	0.004862	1.101677	3.31E-12	9.99E-20
	4	PRF_Q_2021_M_CIAN_617_51099.85689.85689.3.0.dta	3	4413.269105	QLDDKDEEINQQSQLVEKLK(18)-LKTQMLDQEELLASTR(2)	4413.270305	null	1.00E+00	9.64E-04	-0.0012	-0.271907	1.00E+00	1.05E-11
	5	PRF_Q_2021_M_CIAN_617_51099.85580.85580.5.0.dta	5	4413.278006	QLDDKDEEINQQSQLVEKLK(18)-LKTQMLDQEELLASTR(2)	4413.270305	null	2.36E-08	1.43E-03	0.007701	1.744964	3.70E-08	7.15E-18
	6	PRF_Q_2021_M_CIAN_617_51099.85526.85526.3.0.dta	3	4413.271818	QLDDKDEEINQQSQLVEKLK(18)-LKTQMLDQEELLASTR(2)	4413.270305	null	1.00E+00	5.98E-03	0.001513	0.34283	1.00E+00	1.00E+00
	7	PRF_Q_2021_M_CIAN_617_51099.79327.79327.5.0.dta	5	4429.27019	QLDDKDEEINQQSQLVEKLK(18)-LKTQMLDQEELLASTR(2)	4429.265219	Oxidation[M](28)	1.25E-06	2.83E-02	0.004971	1.122308	2.90E-06	1.95E-14
	8	PRF_Q_2021_M_CIAN_617_51099.85723.85723.5.0.dta	5	4413.281572	QLDDKDEEINQQSQLVEKLK(18)-LKTQMLDQEELLASTR(2)	4413.270305	null	1.22E-05	2.98E-02	0.011267	2.552982	2.82E-05	9.13E-14
	9	PRF_Q_2021_M_CIAN_617_51099.79600.79600.5.0.dta	5	4429.261469	QLDDKDEEINQQSQLVEKLK(18)-LKTQMLDQEELLASTR(2)	4429.265219	Oxidation[M](28)	4.76E-03	6.03E-02	-0.00375	-0.846642	3.55E-03	2.00E-15
	10	PRF_Q_2021_M_CIAN_617_51099.85872.85872.5.0.dta	5	4413.287738	QLDDKDEEINQQSQLVEKLK(18)-LKTQMLDQEELLASTR(2)	4413.270305	null	2.97E-06	6.30E-02	0.017433	3.950132	1.02E-06	1.88E-08
	11	PRF_Q_2021_M_CIAN_617_51099.86034.86034.5.0.dta	5	4413.265464	QLDDKDEEINQQSQLVEKLK(18)-LKTQMLDQEELLASTR(2)	4413.270305	null	2.06E-01	6.75E-02	-0.004841	-1.096919	1.26E-01	4.28E-09
	12	PRF_Q_2021_M_CIAN_617_51099.79194.79194.5.0.dta	5	4429.276281	QLDDKDEEINQQSQLVEKLK(18)-LKTQMLDQEELLASTR(2)	4429.265219	Oxidation[M](28)	9.49E-07	7.07E-02	0.011062	2.49748	4.02E-07	2.39E-14
	13	PRF_Q_2021_M_CIAN_617_51099.86018.86018.5.0.dta	5	4413.265464	QLDDKDEEINQQSQLVEKLK(18)-LKTQMLDQEELLASTR(2)	4413.270305	null	2.53E-01	1.02E-01	-0.004841	-1.096919	2.93E-01	5.07E-09
	14	PRF_Q_2021_M_CIAN_617_51099.79042.79042.5.0.dta	5	4429.275603	QLDDKDEEINQQSQLVEKLK(18)-LKTQMLDQEELLASTR(2)	4429.265219	Oxidation[M](28)	6.03E-06	1.03E-01	0.010384	2.344407	9.42E-08	7.84E-16
	15	PRF_Q_2021_M_CIAN_617_51099.85440.85440.5.0.dta	5	4413.275333	QLDDKDEEINQQSQLVEKLK(18)-LKTQMLDQEELLASTR(2)	4413.270305	null	3.32E-03	1.04E-01	0.005028	1.139291	1.95E-02	2.53E-11
	16	PRF_Q_2021_M_CIAN_617_51099.79076.79076.4.0.dta	4	4429.307839	QLDDKDEEINQQSQLVEKLK(18)-LKTQMLDQEELLASTR(2)	4429.265219	Oxidation[M](28)	3.29E-01	1.19E-01	0.04262	9.622364	5.61E-04	5.76E-16
	17	PRF_Q_2021_M_CIAN_617_51099.80022.80022.5.2.dta	5	4429.268273	QLDDKDEEINQQSQLVEKLK(18)-LKTQMLDQEELLASTR(2)	4429.265219	Oxidation[M](28)	7.79E-03	1.35E-01	0.003054	0.689505	9.45E-02	6.69E-16
	18	PRF_Q_2021_M_CIAN_617_51099.85444.85444.4.0.dta	4	4413.274315	QLDDKDEEINQQSQLVEKLK(18)-LKTQMLDQEELLASTR(2)	4413.270305	null	1.00E+00	1.54E-01	0.00401	0.908623	1.00E+00	3.16E-03
	19	PRF_Q_2021_M_CIAN_617_51099.86835.86835.5.3.dta	5	4413.274249	QLDDKDEEINQQSQLVEKLK(18)-LKTQMLDQEELLASTR(2)	4413.270305	null	1.00E+00	2.28E-01	0.003944	0.893668	1.00E+00	7.94E-08
	20	PRF_Q_2021_M_CIAN_617_51099.79351.79351.4.2.dta	4	4429.282994	QLDDKDEEINQQSQLVEKLK(18)-LKTQMLDQEELLASTR(2)	4429.265219	Oxidation[M](28)	1.00E+00	2.84E-01	0.017775	4.013081	1.00E+00	1.00E+00
	21	PRF_Q_2021_M_CIAN_617_51099.86371.86371.5.0.dta	5	4413.263477	QLDDKDEEINQQSQLVEKLK(18)-LKTQMLDQEELLASTR(2)	4413.270305	null	4.75E-01	2.95E-01	-0.006828	-1.547152	3.14E-01	1.59E-07
	22	PRF_Q_2021_M_CIAN_617_51099.86683.86683.5.2.dta	5	4413.272303	QLDDKDEEINQQSQLVEKLK(18)-LKTQMLDQEELLASTR(2)	4413.270305	null	1.00E+00	4.29E-01	0.001998	0.452725	1.00E+00	3.11E-04
	23	PRF_Q_2021_M_CIAN_617_51099.79461.79461.5.0.dta	5	4429.254652	QLDDKDEEINQQSQLVEKLK(18)-LKTQMLDQEELLASTR(2)	4429.265219	Oxidation[M](28)	3.19E-04	4.38E-01	-0.010567	-2.385723	1.77E-02	6.63E-20
	24	PRF_Q_2021_M_CIAN_617_51099.78886.78886.5.0.dta	5	4429.279141	QLDDKDEEINQQSQLVEKLK(18)-LKTQMLDQEELLASTR(2)	4429.265219	Oxidation[M](28)	4.84E-02	4.63E-01	0.013922	3.143185	1.30E-01	1.05E-07
	25	PRF_Q_2021_M_CIAN_617_51099.79627.79627.4.2.dta	4	4429.293411	QLDDKDEEINQQSQLVEKLK(18)-LKTQMLDQEELLASTR(2)	4429.265219	Oxidation[M](28)	1.00E+00	5.95E-01	0.028192	6.364938	1.00E+00	3.06E-04
	26	PRF_Q_2021_M_CIAN_617_51099.79215.79215.4.0.dta	4	4429.294286	QLDDKDEEINQQSQLVEKLK(18)-LKTQMLDQEELLASTR(2)	4429.265219	Oxidation[M](28)	1.00E+00	5.98E-01	0.029067	6.562488	1.00E+00	7.49E-05
	27	PRF_Q_2021_M_CIAN_617_51099.79598.79598.5.0.dta	5	4569.374923	QLDDKDEEINQQSQLVEKLK(18)-LKTQMLDQEELLASTRR(2)	4569.371407	null	8.08E-16	2.32E-02	0.003516	0.769471	1.90E-16	8.10E-20
	28	PRF_Q_2021_M_CIAN_617_51099.79211.79211.5.0.dta	5	4569.384739	QLDDKDEEINQQSQLVEKLK(18)-LKTQMLDQEELLASTRR(2)	4569.371407	null	6.47E-10	3.37E-02	0.013332	2.917688	1.03E-17	2.40E-10
	29	PRF_Q_2021_M_CIAN_617_51099.79471.79471.5.0.dta	5	4569.373998	QLDDKDEEINQQSQLVEKLK(18)-LKTQMLDQEELLASTRR(2)	4569.371407	null	7.77E-11	4.32E-02	0.002591	0.567036	4.70E-16	8.56E-13
	30	PRF_Q_2021_M_CIAN_617_51099.79344.79344.5.0.dta	5	4569.381448	QLDDKDEEINQQSQLVEKLK(18)-LKTQMLDQEELLASTRR(2)	4569.371407	null	3.63E-09	1.32E-01	0.010041	2.197458	1.71E-10	7.32E-14
	31	PRF_Q_2021_M_CIAN_617_51099.79378.79378.4.0.dta	4	4569.377737	QLDDKDEEINQQSQLVEKLK(18)-LKTQMLDQEELLASTRR(2)	4569.371407	null	6.85E-06	2.39E-01	0.00633	1.385311	1.00E+00	1.71E-07
	32	PRF_Q_2021_M_CIAN_617_51099.79077.79077.5.0.dta	5	4569.378731	QLDDKDEEINQQSQLVEKLK(18)-LKTQMLDQEELLASTRR(2)	4569.371407	null	1.47E-08	3.38E-01	0.007324	1.602846	1.28E-12	5.79E-10
	33	PRF_Q_2021_M_CIAN_617_51099.79237.79237.4.0.dta	4	4569.386553	QLDDKDEEINQQSQLVEKLK(18)-LKTQMLDQEELLASTRR(2)	4569.371407	null	1.23E-09	3.61E-01	0.015146	3.314679	4.76E-13	5.87E-13
	34	PRF_Q_2021_M_CIAN_617_51099.79869.79869.5.0.dta	5	4569.385583	QLDDKDEEINQQSQLVEKLK(18)-LKTQMLDQEELLASTRR(2)	4569.371407	null	4.46E-07	4.03E-01	0.014176	3.102396	5.06E-08	9.37E-08
	35	PRF_Q_2021_M_CIAN_617_51099.80024.80024.5.0.dta	5	4569.377326	QLDDKDEEINQQSQLVEKLK(18)-LKTQMLDQEELLASTRR(2)	4569.371407	null	9.11E-05	5.29E-01	0.005919	1.295364	2.04E-08	4.78E-05
	36	PRF_Q_2021_M_CIAN_617_51099.80332.80332.5.0.dta	5	4569.400244	QLDDKDEEINQQSQLVEKLK(18)-LKTQMLDQEELLASTRR(2)	4569.371407	null	2.29E-01	8.14E-01	0.028837	6.310934	1.13E-02	1.50E-05
	37	PRF_Q_2021_M_CIAN_617_51099.93655.93655.5.0.dta	5	6029.060591	QLDDKDEEINQQSQLVEKLKTQMLDQEELLASTR(18)-LKTQMLDQEELLASTR(2)	6029.057798	null	1.22E-01	7.00E-02	0.002793	0.463256	1.00E+00	3.08E-03
	38	PRF_Q_2021_M_CIAN_617_51099.81747.81747.5.0.dta	5	4817.525892	LYKQLDDKDEEINQQSQLVEKLK(21)-LKTQMLDQEELLASTR(2)	4817.512641	null	4.89E-01	7.85E-02	0.013251	2.75059	8.35E-05	1.54E-06
21	sp|P33176|KINH_HUMAN (256)-sp|P33176|KINH_HUMAN (420)	4	13
	1	PRF_Q_2021_M_CIAN_617_51099.95610.95610.3.0.dta	3	3880.997643	NINKSLSALGNVISALAEGSTYVPYR(4)-KCEEEIAK(1)	3880.999913	Carbamidomethyl[C](31)	5.34E-11	4.44E-04	-0.00227	-0.584901	2.67E-23	4.97E-10
	2	PRF_Q_2021_M_CIAN_617_51099.95679.95679.4.0.dta	4	3881.013393	NINKSLSALGNVISALAEGSTYVPYR(4)-KCEEEIAK(1)	3880.999913	Carbamidomethyl[C](31)	3.13E-19	1.60E-03	0.01348	3.473332	1.69E-14	7.85E-10
	3	PRF_Q_2021_M_CIAN_617_51099.95594.95594.4.3.dta	4	3881.00155	NINKSLSALGNVISALAEGSTYVPYR(4)-KCEEEIAK(1)	3880.999913	Carbamidomethyl[C](31)	5.51E-16	1.93E-02	0.001637	0.421799	1.86E-15	1.14E-09
	4	PRF_Q_2021_M_CIAN_617_51099.93248.93248.5.0.dta	5	4211.159825	NINKSLSALGNVISALAEGSTYVPYRDSK(4)-KCEEEIAK(1)	4211.153831	Carbamidomethyl[C](34)	5.07E-09	9.34E-03	0.005994	1.423363	4.89E-18	1.21E-07
	5	PRF_Q_2021_M_CIAN_617_51099.93391.93391.5.0.dta	5	4211.161301	NINKSLSALGNVISALAEGSTYVPYRDSK(4)-KCEEEIAK(1)	4211.153831	Carbamidomethyl[C](34)	7.40E-08	8.81E-02	0.00747	1.773861	5.54E-09	4.22E-09
	6	PRF_Q_2021_M_CIAN_617_51099.93288.93288.4.5.dta	4	4211.173178	NINKSLSALGNVISALAEGSTYVPYRDSK(4)-KCEEEIAK(1)	4211.153831	Carbamidomethyl[C](34)	1.39E-10	4.33E-01	0.019347	4.594228	4.97E-09	4.17E-09
	7	PRF_Q_2021_M_CIAN_617_51099.91197.91197.4.5.dta	4	4367.254641	NINKSLSALGNVISALAEGSTYVPYRDSK(4)-RKCEEEIAK(2)	4367.254933	Carbamidomethyl[C](35)	6.68E-08	2.51E-02	-0.000292	-0.066861	5.63E-08	1.74E-05
	8	PRF_Q_2021_M_CIAN_617_51099.91150.91150.5.0.dta	5	4367.254784	NINKSLSALGNVISALAEGSTYVPYRDSK(4)-RKCEEEIAK(2)	4367.254933	Carbamidomethyl[C](35)	9.45E-02	9.13E-02	-0.000149	-0.034118	2.71E-15	7.14E-02
	9	PRF_Q_2021_M_CIAN_617_51099.91308.91308.5.0.dta	5	4367.253315	NINKSLSALGNVISALAEGSTYVPYRDSK(4)-RKCEEEIAK(2)	4367.254933	Carbamidomethyl[C](35)	5.81E-01	1.15E-01	-0.001618	-0.370484	4.15E-05	5.26E-01
	10	PRF_Q_2021_M_CIAN_617_51099.93428.93428.4.1.dta	4	4037.105721	NINKSLSALGNVISALAEGSTYVPYR(4)-RKCEEEIAK(2)	4037.101015	Carbamidomethyl[C](32)	2.67E-04	5.30E-02	0.004706	1.165688	7.63E-24	2.59E-04
	11	PRF_Q_2021_M_CIAN_617_51099.93449.93449.5.0.dta	5	4037.102072	NINKSLSALGNVISALAEGSTYVPYR(4)-RKCEEEIAK(2)	4037.101015	Carbamidomethyl[C](32)	6.09E-05	7.61E-02	0.001057	0.261822	3.06E-15	1.80E-05
	12	PRF_Q_2021_M_CIAN_617_51099.93303.93303.5.0.dta	5	4037.104099	NINKSLSALGNVISALAEGSTYVPYR(4)-RKCEEEIAK(2)	4037.101015	Carbamidomethyl[C](32)	9.92E-02	3.03E-01	0.003084	0.763914	5.35E-12	4.20E-02
	13	PRF_Q_2021_M_CIAN_617_51099.93292.93292.4.1.dta	4	4037.114025	NINKSLSALGNVISALAEGSTYVPYR(4)-RKCEEEIAK(2)	4037.101015	Carbamidomethyl[C](32)	1.19E-02	7.55E-01	0.01301	3.222609	3.59E-06	2.90E-01
22	sp|P33176|KINH_HUMAN (656)-sp|P33176|KINH_HUMAN (726)	4	53
	1	PRF_Q_2021_M_CIAN_617_51099.76440.76440.3.0.dta	3	3290.74821	SLTEYLQNVEQKK(12)-QISSLRDEVEAKAK(12)	3290.74767	null	8.50E-09	8.01E-04	0.00054	0.164096	1.05E-10	6.94E-17
	2	PRF_Q_2021_M_CIAN_617_51099.76588.76588.3.0.dta	3	3290.755924	SLTEYLQNVEQKK(12)-QISSLRDEVEAKAK(12)	3290.74767	null	9.39E-08	7.31E-03	0.008254	2.508245	1.37E-13	4.90E-16
	3	PRF_Q_2021_M_CIAN_617_51099.76397.76397.4.0.dta	4	3290.745391	SLTEYLQNVEQKK(12)-QISSLRDEVEAKAK(12)	3290.74767	null	8.41E-16	1.01E-02	-0.002279	-0.692548	4.33E-09	1.17E-08
	4	PRF_Q_2021_M_CIAN_617_51099.76307.76307.3.0.dta	3	3290.748374	SLTEYLQNVEQKK(12)-QISSLRDEVEAKAK(12)	3290.74767	null	2.29E-06	1.32E-02	0.000704	0.213933	9.19E-09	1.60E-09
	5	PRF_Q_2021_M_CIAN_617_51099.76662.76662.4.0.dta	4	3290.7549	SLTEYLQNVEQKK(12)-QISSLRDEVEAKAK(12)	3290.74767	null	2.13E-17	1.89E-02	0.00723	2.197069	1.15E-09	4.12E-12
	6	PRF_Q_2021_M_CIAN_617_51099.76528.76528.4.0.dta	4	3290.751303	SLTEYLQNVEQKK(12)-QISSLRDEVEAKAK(12)	3290.74767	null	3.66E-16	1.89E-02	0.003633	1.104004	1.36E-05	4.34E-21
	7	PRF_Q_2021_M_CIAN_617_51099.76275.76275.4.0.dta	4	3290.738977	SLTEYLQNVEQKK(12)-QISSLRDEVEAKAK(12)	3290.74767	null	2.17E-09	6.68E-02	-0.008693	-2.641649	1.52E-07	1.86E-11
	8	PRF_Q_2021_M_CIAN_617_51099.76801.76801.4.0.dta	4	3290.757297	SLTEYLQNVEQKK(12)-QISSLRDEVEAKAK(12)	3290.74767	null	5.38E-10	7.63E-02	0.009627	2.925475	1.21E-04	1.16E-11
	9	PRF_Q_2021_M_CIAN_617_51099.76740.76740.3.0.dta	3	3290.760942	SLTEYLQNVEQKK(12)-QISSLRDEVEAKAK(12)	3290.74767	null	1.00E+00	7.73E-02	0.013272	4.033126	1.00E+00	1.00E+00
	10	PRF_Q_2021_M_CIAN_617_51099.76935.76935.4.0.dta	4	3290.760477	SLTEYLQNVEQKK(12)-QISSLRDEVEAKAK(12)	3290.74767	null	2.22E-13	8.80E-02	0.012807	3.891821	3.61E-06	7.49E-13
	11	PRF_Q_2021_M_CIAN_617_51099.77082.77082.4.0.dta	4	3290.763623	SLTEYLQNVEQKK(12)-QISSLRDEVEAKAK(12)	3290.74767	null	7.04E-11	1.12E-01	0.015953	4.847834	5.89E-12	3.34E-06
	12	PRF_Q_2021_M_CIAN_617_51099.76718.76718.5.0.dta	5	3290.754402	SLTEYLQNVEQKK(12)-QISSLRDEVEAKAK(12)	3290.74767	null	6.22E-05	2.48E-01	0.006732	2.045736	1.56E-04	1.46E-08
	13	PRF_Q_2021_M_CIAN_617_51099.76139.76139.4.1.dta	4	3290.736004	SLTEYLQNVEQKK(12)-QISSLRDEVEAKAK(12)	3290.74767	null	9.41E-05	2.55E-01	-0.011666	-3.545091	8.71E-09	3.06E-04
	14	PRF_Q_2021_M_CIAN_617_51099.76883.76883.3.0.dta	3	3290.743211	SLTEYLQNVEQKK(12)-QISSLRDEVEAKAK(12)	3290.74767	null	1.00E+00	2.64E-01	-0.004459	-1.355011	1.00E+00	1.00E+00
	15	PRF_Q_2021_M_CIAN_617_51099.76441.76441.5.0.dta	5	3290.747539	SLTEYLQNVEQKK(12)-QISSLRDEVEAKAK(12)	3290.74767	null	1.27E-02	2.75E-01	-0.000131	-0.039809	6.05E-02	1.85E-07
	16	PRF_Q_2021_M_CIAN_617_51099.76584.76584.5.0.dta	5	3290.751994	SLTEYLQNVEQKK(12)-QISSLRDEVEAKAK(12)	3290.74767	null	4.66E-03	4.55E-01	0.004324	1.313987	4.36E-02	4.60E-07
	17	PRF_Q_2021_M_CIAN_617_51099.76183.76183.3.0.dta	3	3290.732827	SLTEYLQNVEQKK(12)-QISSLRDEVEAKAK(12)	3290.74767	null	1.00E+00	4.81E-01	-0.014843	-4.510525	2.56E-03	3.25E-03
	18	PRF_Q_2021_M_CIAN_617_51099.76854.76854.5.0.dta	5	3290.754565	SLTEYLQNVEQKK(12)-QISSLRDEVEAKAK(12)	3290.74767	null	9.28E-03	6.03E-01	0.006895	2.095269	6.68E-02	7.58E-06
	19	PRF_Q_2021_M_CIAN_617_51099.71363.71363.3.0.dta	3	3446.855138	SLTEYLQNVEQKKR(12)-QISSLRDEVEAKAK(12)	3446.848772	null	1.00E+00	4.92E-03	0.006366	1.846904	3.73E-11	3.77E-05
	20	PRF_Q_2021_M_CIAN_617_51099.71489.71489.4.0.dta	4	3446.853024	SLTEYLQNVEQKKR(12)-QISSLRDEVEAKAK(12)	3446.848772	null	5.17E-10	1.93E-02	0.004252	1.233591	2.47E-15	4.14E-08
	21	PRF_Q_2021_M_CIAN_617_51099.71623.71623.4.0.dta	4	3446.85222	SLTEYLQNVEQKKR(12)-QISSLRDEVEAKAK(12)	3446.848772	null	7.05E-07	3.38E-02	0.003448	1.000334	7.41E-18	3.06E-06
	22	PRF_Q_2021_M_CIAN_617_51099.72495.72495.4.0.dta	4	3446.854803	SLTEYLQNVEQKKR(12)-QISSLRDEVEAKAK(12)	3446.848772	null	1.81E-07	4.68E-02	0.006031	1.749714	4.29E-17	8.45E-08
	23	PRF_Q_2021_M_CIAN_617_51099.71204.71204.4.0.dta	4	3446.856332	SLTEYLQNVEQKKR(12)-QISSLRDEVEAKAK(12)	3446.848772	null	3.94E-08	5.22E-02	0.00756	2.193308	1.85E-25	2.55E-09
	24	PRF_Q_2021_M_CIAN_617_51099.72633.72633.4.0.dta	4	3446.855732	SLTEYLQNVEQKKR(12)-QISSLRDEVEAKAK(12)	3446.848772	null	2.64E-08	6.61E-02	0.00696	2.019236	5.84E-14	7.42E-07
	25	PRF_Q_2021_M_CIAN_617_51099.73063.73063.4.0.dta	4	3446.85578	SLTEYLQNVEQKKR(12)-QISSLRDEVEAKAK(12)	3446.848772	null	1.53E-05	7.45E-02	0.007008	2.033161	1.84E-14	2.60E-08
	26	PRF_Q_2021_M_CIAN_617_51099.72781.72781.4.0.dta	4	3446.85528	SLTEYLQNVEQKKR(12)-QISSLRDEVEAKAK(12)	3446.848772	null	3.50E-08	7.81E-02	0.006508	1.888101	6.93E-10	6.81E-09
	27	PRF_Q_2021_M_CIAN_617_51099.73225.73225.4.1.dta	4	3446.857935	SLTEYLQNVEQKKR(12)-QISSLRDEVEAKAK(12)	3446.848772	null	5.85E-05	9.00E-02	0.009163	2.65837	1.55E-14	2.88E-06
	28	PRF_Q_2021_M_CIAN_617_51099.72062.72062.4.0.dta	4	3446.858329	SLTEYLQNVEQKKR(12)-QISSLRDEVEAKAK(12)	3446.848772	null	6.21E-10	1.01E-01	0.009557	2.772677	1.40E-17	3.72E-09
	29	PRF_Q_2021_M_CIAN_617_51099.72916.72916.4.0.dta	4	3446.856065	SLTEYLQNVEQKKR(12)-QISSLRDEVEAKAK(12)	3446.848772	null	1.77E-04	1.17E-01	0.007293	2.115846	3.74E-18	3.67E-06
	30	PRF_Q_2021_M_CIAN_617_51099.73361.73361.4.0.dta	4	3446.859328	SLTEYLQNVEQKKR(12)-QISSLRDEVEAKAK(12)	3446.848772	null	6.52E-09	2.11E-01	0.010556	3.062507	1.35E-13	1.14E-07
	31	PRF_Q_2021_M_CIAN_617_51099.71591.71591.5.0.dta	5	3446.852859	SLTEYLQNVEQKKR(12)-QISSLRDEVEAKAK(12)	3446.848772	null	2.07E-03	2.47E-01	0.004087	1.185721	7.19E-10	1.68E-03
	32	PRF_Q_2021_M_CIAN_617_51099.71065.71065.4.0.dta	4	3446.856525	SLTEYLQNVEQKKR(12)-QISSLRDEVEAKAK(12)	3446.848772	null	1.14E-08	3.17E-01	0.007753	2.249301	7.16E-19	6.14E-07
	33	PRF_Q_2021_M_CIAN_617_51099.71662.71662.3.0.dta	3	3446.855857	SLTEYLQNVEQKKR(12)-QISSLRDEVEAKAK(12)	3446.848772	null	1.00E+00	3.79E-01	0.007085	2.055501	1.00E+00	1.00E+00
	34	PRF_Q_2021_M_CIAN_617_51099.72169.72169.5.0.dta	5	3446.856073	SLTEYLQNVEQKKR(12)-QISSLRDEVEAKAK(12)	3446.848772	null	1.21E-02	4.46E-01	0.007301	2.118167	8.10E-06	1.15E-02
	35	PRF_Q_2021_M_CIAN_617_51099.71511.71511.3.0.dta	3	3446.853505	SLTEYLQNVEQKKR(12)-QISSLRDEVEAKAK(12)	3446.848772	null	1.00E+00	4.64E-01	0.004733	1.373138	1.00E+00	1.00E+00
	36	PRF_Q_2021_M_CIAN_617_51099.71733.71733.5.0.dta	5	3446.856524	SLTEYLQNVEQKKR(12)-QISSLRDEVEAKAK(12)	3446.848772	null	2.27E-03	4.69E-01	0.007752	2.249011	3.37E-07	4.24E-03
	37	PRF_Q_2021_M_CIAN_617_51099.72021.72021.5.0.dta	5	3446.857505	SLTEYLQNVEQKKR(12)-QISSLRDEVEAKAK(12)	3446.848772	null	1.94E-03	6.29E-01	0.008733	2.533619	2.75E-13	4.68E-03
	38	PRF_Q_2021_M_CIAN_617_51099.73531.73531.4.0.dta	4	3446.85842	SLTEYLQNVEQKKR(12)-QISSLRDEVEAKAK(12)	3446.848772	null	7.64E-04	6.53E-01	0.009648	2.799078	4.29E-08	2.87E-04
	39	PRF_Q_2021_M_CIAN_617_51099.71305.71305.5.0.dta	5	3446.861963	SLTEYLQNVEQKKR(12)-QISSLRDEVEAKAK(12)	3446.848772	null	1.03E-01	6.56E-01	0.013191	3.826974	1.13E-08	7.43E-02
	40	PRF_Q_2021_M_CIAN_617_51099.71163.71163.5.0.dta	5	3446.862197	SLTEYLQNVEQKKR(12)-QISSLRDEVEAKAK(12)	3446.848772	null	4.12E-02	6.86E-01	0.013425	3.894862	1.93E-07	2.74E-02
	41	PRF_Q_2021_M_CIAN_617_51099.72154.72154.5.0.dta	5	3688.03737	IKSLTEYLQNVEQKKR(14)-QISSLRDEVEAKAK(12)	3688.027786	null	2.04E-03	2.03E-01	0.009584	2.598679	5.06E-09	2.67E-04
	42	PRF_Q_2021_M_CIAN_617_51099.72305.72305.4.0.dta	4	3688.032684	IKSLTEYLQNVEQKKR(14)-QISSLRDEVEAKAK(12)	3688.027786	null	5.91E-03	3.03E-01	0.004898	1.328081	1.67E-05	9.39E-04
	43	PRF_Q_2021_M_CIAN_617_51099.73219.73219.5.0.dta	5	3688.02837	IKSLTEYLQNVEQKKR(14)-QISSLRDEVEAKAK(12)	3688.027786	null	1.01E-01	3.54E-01	0.000584	0.15835	5.17E-05	2.46E-02
	44	PRF_Q_2021_M_CIAN_617_51099.72159.72159.4.0.dta	4	3688.033948	IKSLTEYLQNVEQKKR(14)-QISSLRDEVEAKAK(12)	3688.027786	null	3.54E-03	3.67E-01	0.006162	1.670812	5.10E-10	3.76E-04
	45	PRF_Q_2021_M_CIAN_617_51099.72455.72455.5.0.dta	5	3688.037139	IKSLTEYLQNVEQKKR(14)-QISSLRDEVEAKAK(12)	3688.027786	null	2.21E-02	5.72E-01	0.009353	2.536044	1.58E-07	1.75E-02
	46	PRF_Q_2021_M_CIAN_617_51099.73395.73395.4.0.dta	4	3688.037992	IKSLTEYLQNVEQKKR(14)-QISSLRDEVEAKAK(12)	3688.027786	null	1.00E+00	6.36E-01	0.010206	2.767333	1.00E+00	2.83E-02
	47	PRF_Q_2021_M_CIAN_617_51099.72311.72311.5.0.dta	5	3688.037209	IKSLTEYLQNVEQKKR(14)-QISSLRDEVEAKAK(12)	3688.027786	null	8.28E-02	6.60E-01	0.009423	2.555024	7.29E-08	8.72E-02
	48	PRF_Q_2021_M_CIAN_617_51099.72595.72595.5.0.dta	5	3688.037618	IKSLTEYLQNVEQKKR(14)-QISSLRDEVEAKAK(12)	3688.027786	null	4.34E-03	7.12E-01	0.009832	2.665924	7.22E-08	1.85E-03
	49	PRF_Q_2021_M_CIAN_617_51099.76923.76923.4.0.dta	4	3531.933269	IKSLTEYLQNVEQKK(14)-QISSLRDEVEAKAK(12)	3531.926683	null	5.47E-05	2.86E-01	0.006586	1.864705	9.00E-04	4.42E-06
	50	PRF_Q_2021_M_CIAN_617_51099.76767.76767.5.0.dta	5	3531.933012	IKSLTEYLQNVEQKK(14)-QISSLRDEVEAKAK(12)	3531.926683	null	9.10E-01	5.94E-01	0.006329	1.79194	1.39E-02	5.00E-01
	51	PRF_Q_2021_M_CIAN_617_51099.76917.76917.5.0.dta	5	3531.93436	IKSLTEYLQNVEQKK(14)-QISSLRDEVEAKAK(12)	3531.926683	null	7.22E-01	6.99E-01	0.007677	2.173601	1.46E-05	4.81E-01
	52	PRF_Q_2021_M_CIAN_617_51099.77072.77072.4.0.dta	4	3531.918533	IKSLTEYLQNVEQKK(14)-QISSLRDEVEAKAK(12)	3531.926683	null	6.34E-01	7.20E-01	-0.00815	-2.307522	1.00E+00	6.65E-01
	53	PRF_Q_2021_M_CIAN_617_51099.77069.77069.5.0.dta	5	3531.935241	IKSLTEYLQNVEQKK(14)-QISSLRDEVEAKAK(12)	3531.926683	null	1.00E+00	7.63E-01	0.008558	2.42304	6.44E-02	1.00E+00
23	sp|P33176|KINH_HUMAN (141)-sp|P33176|KINH_HUMAN (281)	4	71
	1	PRF_Q_2021_M_CIAN_617_51099.90489.90489.4.0.dta	4	2420.253239	VSYFEIYLDKIR(10)-DSKMTR(3)	2420.252898	null	1.77E-07	9.50E-04	0.000341	0.140894	1.03E-13	1.13E-07
	2	PRF_Q_2021_M_CIAN_617_51099.88998.88998.4.0.dta	4	2436.249835	VSYFEIYLDKIR(10)-DSKMTR(3)	2436.247812	Oxidation[M](19)	4.71E-07	3.73E-03	0.002023	0.830375	4.74E-13	4.72E-07
	3	PRF_Q_2021_M_CIAN_617_51099.90935.90935.4.0.dta	4	2420.258005	VSYFEIYLDKIR(10)-DSKMTR(3)	2420.252898	null	6.81E-06	4.68E-03	0.005107	2.11011	2.97E-09	7.27E-06
	4	PRF_Q_2021_M_CIAN_617_51099.91232.91232.4.0.dta	4	2420.256666	VSYFEIYLDKIR(10)-DSKMTR(3)	2420.252898	null	1.38E-11	4.80E-03	0.003768	1.556862	9.26E-11	3.17E-08
	5	PRF_Q_2021_M_CIAN_617_51099.89438.89438.4.0.dta	4	2436.253177	VSYFEIYLDKIR(10)-DSKMTR(3)	2436.247812	Oxidation[M](19)	6.47E-07	5.12E-03	0.005365	2.202157	7.84E-12	2.47E-07
	6	PRF_Q_2021_M_CIAN_617_51099.91087.91087.4.0.dta	4	2420.258024	VSYFEIYLDKIR(10)-DSKMTR(3)	2420.252898	null	8.03E-09	6.34E-03	0.005126	2.11796	1.80E-11	1.70E-07
	7	PRF_Q_2021_M_CIAN_617_51099.89144.89144.4.0.dta	4	2436.251451	VSYFEIYLDKIR(10)-DSKMTR(3)	2436.247812	Oxidation[M](19)	4.17E-07	6.59E-03	0.003639	1.49369	5.29E-13	8.16E-07
	8	PRF_Q_2021_M_CIAN_617_51099.90767.90767.3.0.dta	3	2420.258839	VSYFEIYLDKIR(10)-DSKMTR(3)	2420.252898	null	1.22E-10	6.71E-03	0.005941	2.454702	4.62E-12	1.40E-08
	9	PRF_Q_2021_M_CIAN_617_51099.88855.88855.4.0.dta	4	2436.249511	VSYFEIYLDKIR(10)-DSKMTR(3)	2436.247812	Oxidation[M](19)	9.95E-08	8.57E-03	0.001699	0.697384	1.72E-10	2.69E-07
	10	PRF_Q_2021_M_CIAN_617_51099.90619.90619.3.0.dta	3	2420.257589	VSYFEIYLDKIR(10)-DSKMTR(3)	2420.252898	null	4.06E-11	9.48E-03	0.004691	1.938227	1.60E-12	8.34E-07
	11	PRF_Q_2021_M_CIAN_617_51099.91865.91865.4.0.dta	4	2420.257323	VSYFEIYLDKIR(10)-DSKMTR(3)	2420.252898	null	5.53E-17	9.66E-03	0.004425	1.828321	3.39E-11	3.25E-13
	12	PRF_Q_2021_M_CIAN_617_51099.89291.89291.4.0.dta	4	2436.254201	VSYFEIYLDKIR(10)-DSKMTR(3)	2436.247812	Oxidation[M](19)	2.14E-07	1.29E-02	0.006389	2.622475	5.55E-12	2.28E-07
	13	PRF_Q_2021_M_CIAN_617_51099.89585.89585.4.0.dta	4	2436.252067	VSYFEIYLDKIR(10)-DSKMTR(3)	2436.247812	Oxidation[M](19)	5.90E-08	1.32E-02	0.004255	1.746538	9.86E-14	2.09E-07
	14	PRF_Q_2021_M_CIAN_617_51099.90787.90787.4.0.dta	4	2420.261118	VSYFEIYLDKIR(10)-DSKMTR(3)	2420.252898	null	1.59E-08	1.33E-02	0.00822	3.396339	4.38E-13	3.29E-08
	15	PRF_Q_2021_M_CIAN_617_51099.90691.90691.4.1.dta	4	2436.24629	VSYFEIYLDKIR(10)-DSKMTR(3)	2436.247812	Oxidation[M](19)	3.76E-06	1.41E-02	-0.001522	-0.624731	8.87E-11	3.51E-06
	16	PRF_Q_2021_M_CIAN_617_51099.90641.90641.4.0.dta	4	2420.259696	VSYFEIYLDKIR(10)-DSKMTR(3)	2420.252898	null	4.23E-08	1.72E-02	0.006798	2.808797	7.73E-14	4.71E-07
	17	PRF_Q_2021_M_CIAN_617_51099.89735.89735.4.0.dta	4	2436.251405	VSYFEIYLDKIR(10)-DSKMTR(3)	2436.247812	Oxidation[M](19)	5.11E-08	1.77E-02	0.003593	1.474809	4.68E-12	1.17E-07
	18	PRF_Q_2021_M_CIAN_617_51099.90703.90703.2.0.dta	2	2420.257139	VSYFEIYLDKIR(10)-DSKMTR(3)	2420.252898	null	4.52E-05	1.87E-02	0.004241	1.752296	1.46E-07	1.08E-03
	19	PRF_Q_2021_M_CIAN_617_51099.91709.91709.4.0.dta	4	2420.255432	VSYFEIYLDKIR(10)-DSKMTR(3)	2420.252898	null	2.03E-07	2.03E-02	0.002534	1.046998	2.38E-09	9.96E-07
	20	PRF_Q_2021_M_CIAN_617_51099.89570.89570.3.0.dta	3	2436.250239	VSYFEIYLDKIR(10)-DSKMTR(3)	2436.247812	Oxidation[M](19)	6.41E-08	2.72E-02	0.002427	0.996204	9.22E-13	2.76E-08
	21	PRF_Q_2021_M_CIAN_617_51099.89882.89882.4.0.dta	4	2436.250574	VSYFEIYLDKIR(10)-DSKMTR(3)	2436.247812	Oxidation[M](19)	2.02E-07	3.17E-02	0.002762	1.133711	1.03E-09	2.28E-06
	22	PRF_Q_2021_M_CIAN_617_51099.90917.90917.3.0.dta	3	2420.26063	VSYFEIYLDKIR(10)-DSKMTR(3)	2420.252898	null	1.73E-10	3.79E-02	0.007732	3.194707	1.25E-18	1.38E-12
	23	PRF_Q_2021_M_CIAN_617_51099.91671.91671.4.3.dta	4	2420.253803	VSYFEIYLDKIR(10)-DSKMTR(3)	2420.252898	null	8.71E-12	4.31E-02	0.000905	0.373928	1.16E-11	4.05E-11
	24	PRF_Q_2021_M_CIAN_617_51099.91386.91386.4.2.dta	4	2420.253001	VSYFEIYLDKIR(10)-DSKMTR(3)	2420.252898	null	1.19E-07	5.24E-02	0.000103	0.042558	2.22E-10	9.05E-07
	25	PRF_Q_2021_M_CIAN_617_51099.90041.90041.4.0.dta	4	2436.250559	VSYFEIYLDKIR(10)-DSKMTR(3)	2436.247812	Oxidation[M](19)	2.74E-06	5.82E-02	0.002747	1.127554	5.02E-08	7.56E-06
	26	PRF_Q_2021_M_CIAN_617_51099.92051.92051.4.0.dta	4	2420.245651	VSYFEIYLDKIR(10)-DSKMTR(3)	2420.252898	null	6.06E-07	5.95E-02	-0.007247	-2.994315	7.42E-13	1.16E-07
	27	PRF_Q_2021_M_CIAN_617_51099.89249.89249.3.0.dta	3	2436.253971	VSYFEIYLDKIR(10)-DSKMTR(3)	2436.247812	Oxidation[M](19)	3.30E-05	8.97E-02	0.006159	2.528068	2.99E-12	2.85E-05
	28	PRF_Q_2021_M_CIAN_617_51099.88918.88918.3.0.dta	3	2436.246455	VSYFEIYLDKIR(10)-DSKMTR(3)	2436.247812	Oxidation[M](19)	6.43E-05	1.43E-01	-0.001357	-0.557004	6.85E-15	6.52E-05
	29	PRF_Q_2021_M_CIAN_617_51099.89104.89104.3.0.dta	3	2436.249146	VSYFEIYLDKIR(10)-DSKMTR(3)	2436.247812	Oxidation[M](19)	5.27E-03	1.56E-01	0.001334	0.547563	1.01E-11	2.01E-03
	30	PRF_Q_2021_M_CIAN_617_51099.89399.89399.3.0.dta	3	2436.25258	VSYFEIYLDKIR(10)-DSKMTR(3)	2436.247812	Oxidation[M](19)	3.70E-07	2.24E-01	0.004768	1.957108	1.05E-11	1.96E-05
	31	PRF_Q_2021_M_CIAN_617_51099.89713.89713.3.0.dta	3	2436.251793	VSYFEIYLDKIR(10)-DSKMTR(3)	2436.247812	Oxidation[M](19)	5.94E-04	2.57E-01	0.003981	1.63407	1.27E-10	4.87E-04
	32	PRF_Q_2021_M_CIAN_617_51099.90862.90862.2.0.dta	2	2420.265931	VSYFEIYLDKIR(10)-DSKMTR(3)	2420.252898	null	1.00E+00	6.12E-01	0.013033	5.384974	3.06E-05	1.00E+00
	33	PRF_Q_2021_M_CIAN_617_51099.89278.89278.2.0.dta	2	2436.258647	VSYFEIYLDKIR(10)-DSKMTR(3)	2436.247812	Oxidation[M](19)	1.00E+00	6.54E-01	0.010835	4.447413	3.61E-02	1.00E+00
	34	PRF_Q_2021_M_CIAN_617_51099.88965.88965.2.0.dta	2	2436.246598	VSYFEIYLDKIR(10)-DSKMTR(3)	2436.247812	Oxidation[M](19)	1.00E+00	6.94E-01	-0.001214	-0.498307	2.59E-01	1.00E+00
	35	PRF_Q_2021_M_CIAN_617_51099.90565.90565.2.0.dta	2	2420.255323	VSYFEIYLDKIR(10)-DSKMTR(3)	2420.252898	null	1.00E+00	6.96E-01	0.002425	1.001961	6.65E-01	1.00E+00
	36	PRF_Q_2021_M_CIAN_617_51099.92327.92327.4.3.dta	4	2420.258448	VSYFEIYLDKIR(10)-DSKMTR(3)	2420.252898	null	5.97E-05	7.83E-01	0.00555	2.293149	9.64E-06	7.89E-04
	37	PRF_Q_2021_M_CIAN_617_51099.99898.99898.5.0.dta	5	3190.671012	VSYFEIYLDKIRDLLDVSK(10)-DSKMTR(3)	3190.67028	null	6.61E-04	5.50E-03	0.000732	0.229419	1.00E+00	1.28E-04
	38	PRF_Q_2021_M_CIAN_617_51099.99379.99379.3.0.dta	3	3190.6747	VSYFEIYLDKIRDLLDVSK(10)-DSKMTR(3)	3190.67028	null	8.49E-07	6.69E-03	0.00442	1.385289	4.40E-09	4.85E-08
	39	PRF_Q_2021_M_CIAN_617_51099.99512.99512.3.0.dta	3	3190.672543	VSYFEIYLDKIRDLLDVSK(10)-DSKMTR(3)	3190.67028	null	1.40E-07	8.93E-03	0.002263	0.709255	2.79E-07	6.73E-08
	40	PRF_Q_2021_M_CIAN_617_51099.99345.99345.5.0.dta	5	3206.667651	VSYFEIYLDKIRDLLDVSK(10)-DSKMTR(3)	3206.665194	Oxidation[M](26)	4.25E-04	9.72E-03	0.002457	0.766217	2.26E-03	4.06E-04
	41	PRF_Q_2021_M_CIAN_617_51099.99546.99546.4.0.dta	4	3190.676941	VSYFEIYLDKIRDLLDVSK(10)-DSKMTR(3)	3190.67028	null	5.78E-10	1.59E-02	0.006661	2.087649	9.36E-06	1.04E-05
	42	PRF_Q_2021_M_CIAN_617_51099.99417.99417.5.0.dta	5	3190.678287	VSYFEIYLDKIRDLLDVSK(10)-DSKMTR(3)	3190.67028	null	3.48E-04	1.89E-02	0.008007	2.509504	5.06E-04	1.38E-04
	43	PRF_Q_2021_M_CIAN_617_51099.99651.99651.3.0.dta	3	3190.677301	VSYFEIYLDKIRDLLDVSK(10)-DSKMTR(3)	3190.67028	null	5.85E-06	1.90E-02	0.007021	2.200478	1.47E-07	8.23E-07
	44	PRF_Q_2021_M_CIAN_617_51099.99416.99416.4.0.dta	4	3190.677265	VSYFEIYLDKIRDLLDVSK(10)-DSKMTR(3)	3190.67028	null	3.27E-07	2.38E-02	0.006985	2.189195	9.37E-08	3.76E-08
	45	PRF_Q_2021_M_CIAN_617_51099.100038.100038.5.0.dta	5	3190.680328	VSYFEIYLDKIRDLLDVSK(10)-DSKMTR(3)	3190.67028	null	1.18E-04	2.58E-02	0.010048	3.149182	5.29E-03	9.66E-06
	46	PRF_Q_2021_M_CIAN_617_51099.99547.99547.5.0.dta	5	3190.67761	VSYFEIYLDKIRDLLDVSK(10)-DSKMTR(3)	3190.67028	null	1.20E-04	3.96E-02	0.00733	2.297323	1.12E-03	2.14E-05
	47	PRF_Q_2021_M_CIAN_617_51099.100186.100186.5.0.dta	5	3190.677168	VSYFEIYLDKIRDLLDVSK(10)-DSKMTR(3)	3190.67028	null	2.43E-04	4.34E-02	0.006888	2.158794	3.01E-03	5.49E-04
	48	PRF_Q_2021_M_CIAN_617_51099.99000.99000.4.0.dta	4	3206.672195	VSYFEIYLDKIRDLLDVSK(10)-DSKMTR(3)	3206.665194	Oxidation[M](26)	7.00E-05	4.62E-02	0.007001	2.183265	2.83E-08	5.13E-05
	49	PRF_Q_2021_M_CIAN_617_51099.99302.99302.3.0.dta	3	3190.690088	VSYFEIYLDKIRDLLDVSK(10)-DSKMTR(3)	3190.67028	null	2.44E-05	5.82E-02	0.019808	6.2081	1.74E-09	3.65E-05
	50	PRF_Q_2021_M_CIAN_617_51099.99434.99434.4.1.dta	4	3206.658273	VSYFEIYLDKIRDLLDVSK(10)-DSKMTR(3)	3206.665194	Oxidation[M](26)	7.92E-09	5.83E-02	-0.006921	-2.158317	8.75E-05	4.80E-08
	51	PRF_Q_2021_M_CIAN_617_51099.99271.99271.4.0.dta	4	3190.682783	VSYFEIYLDKIRDLLDVSK(10)-DSKMTR(3)	3190.67028	null	5.03E-07	6.14E-02	0.012503	3.918612	1.75E-05	6.89E-08
	52	PRF_Q_2021_M_CIAN_617_51099.99752.99752.5.0.dta	5	3190.683876	VSYFEIYLDKIRDLLDVSK(10)-DSKMTR(3)	3190.67028	null	2.37E-04	6.42E-02	0.013596	4.261174	1.72E-04	1.56E-04
	53	PRF_Q_2021_M_CIAN_617_51099.100250.100250.4.0.dta	4	3190.676868	VSYFEIYLDKIRDLLDVSK(10)-DSKMTR(3)	3190.67028	null	1.74E-05	6.74E-02	0.006588	2.06477	1.07E-05	4.59E-06
	54	PRF_Q_2021_M_CIAN_617_51099.100492.100492.5.0.dta	5	3190.676928	VSYFEIYLDKIRDLLDVSK(10)-DSKMTR(3)	3190.67028	null	1.89E-05	7.11E-02	0.006648	2.083575	5.30E-04	1.86E-03
	55	PRF_Q_2021_M_CIAN_617_51099.100338.100338.5.0.dta	5	3190.676694	VSYFEIYLDKIRDLLDVSK(10)-DSKMTR(3)	3190.67028	null	1.42E-05	8.02E-02	0.006414	2.010236	1.00E+00	8.52E-05
	56	PRF_Q_2021_M_CIAN_617_51099.99278.99278.5.0.dta	5	3190.683199	VSYFEIYLDKIRDLLDVSK(10)-DSKMTR(3)	3190.67028	null	9.04E-05	8.65E-02	0.012919	4.048992	5.55E-03	4.59E-04
	57	PRF_Q_2021_M_CIAN_617_51099.99643.99643.5.1.dta	5	3206.673382	VSYFEIYLDKIRDLLDVSK(10)-DSKMTR(3)	3206.665194	Oxidation[M](26)	2.50E-03	9.21E-02	0.008188	2.553432	1.99E-03	5.96E-04
	58	PRF_Q_2021_M_CIAN_617_51099.99207.99207.5.0.dta	5	3206.681027	VSYFEIYLDKIRDLLDVSK(10)-DSKMTR(3)	3206.665194	Oxidation[M](26)	7.58E-04	1.15E-01	0.015833	4.937528	4.49E-03	3.75E-05
	59	PRF_Q_2021_M_CIAN_617_51099.99061.99061.5.0.dta	5	3206.674668	VSYFEIYLDKIRDLLDVSK(10)-DSKMTR(3)	3206.665194	Oxidation[M](26)	5.20E-07	1.21E-01	0.009474	2.954471	1.76E-03	8.54E-06
	60	PRF_Q_2021_M_CIAN_617_51099.100112.100112.4.0.dta	4	3190.678406	VSYFEIYLDKIRDLLDVSK(10)-DSKMTR(3)	3190.67028	null	5.93E-04	1.71E-01	0.008126	2.5468	4.08E-03	2.10E-04
	61	PRF_Q_2021_M_CIAN_617_51099.99040.99040.3.0.dta	3	3206.672901	VSYFEIYLDKIRDLLDVSK(10)-DSKMTR(3)	3206.665194	Oxidation[M](26)	8.56E-04	1.83E-01	0.007707	2.403431	1.05E-05	3.23E-03
	62	PRF_Q_2021_M_CIAN_617_51099.101267.101267.5.1.dta	5	3190.691688	VSYFEIYLDKIRDLLDVSK(10)-DSKMTR(3)	3190.67028	null	9.61E-02	2.02E-01	0.021408	6.709562	1.00E+00	1.13E-01
	63	PRF_Q_2021_M_CIAN_617_51099.99482.99482.5.0.dta	5	3206.657583	VSYFEIYLDKIRDLLDVSK(10)-DSKMTR(3)	3206.665194	Oxidation[M](26)	6.52E-04	2.04E-01	-0.007611	-2.373494	4.26E-03	4.02E-04
	64	PRF_Q_2021_M_CIAN_617_51099.98917.98917.5.0.dta	5	3206.676085	VSYFEIYLDKIRDLLDVSK(10)-DSKMTR(3)	3206.665194	Oxidation[M](26)	3.06E-07	2.44E-01	0.010891	3.396363	4.64E-04	4.24E-06
	65	PRF_Q_2021_M_CIAN_617_51099.99694.99694.4.0.dta	4	3190.683329	VSYFEIYLDKIRDLLDVSK(10)-DSKMTR(3)	3190.67028	null	2.40E-04	4.85E-01	0.013049	4.089736	9.10E-06	3.78E-05
	66	PRF_Q_2021_M_CIAN_617_51099.101501.101501.5.1.dta	5	3190.686206	VSYFEIYLDKIRDLLDVSK(10)-DSKMTR(3)	3190.67028	null	1.53E-01	4.89E-01	0.015926	4.991428	1.00E+00	8.32E-02
	67	PRF_Q_2021_M_CIAN_617_51099.99830.99830.4.0.dta	4	3190.679763	VSYFEIYLDKIRDLLDVSK(10)-DSKMTR(3)	3190.67028	null	2.26E-04	4.91E-01	0.009483	2.972103	4.07E-05	2.19E-03
	68	PRF_Q_2021_M_CIAN_617_51099.99969.99969.4.0.dta	4	3190.683566	VSYFEIYLDKIRDLLDVSK(10)-DSKMTR(3)	3190.67028	null	5.01E-03	5.12E-01	0.013286	4.164015	1.78E-04	4.65E-03
	69	PRF_Q_2021_M_CIAN_617_51099.99150.99150.4.0.dta	4	3206.67773	VSYFEIYLDKIRDLLDVSK(10)-DSKMTR(3)	3206.665194	Oxidation[M](26)	2.81E-07	5.97E-01	0.012536	3.909357	2.78E-06	7.10E-04
	70	PRF_Q_2021_M_CIAN_617_51099.102558.102558.5.0.dta	5	5439.861139	VSYFEIYLDKIRDLLDVSK(10)-SLSALGNVISALAEGSTYVPYRDSKMTR(25)	5439.83937	null	6.79E-05	3.11E-01	0.021769	4.001773	7.39E-08	6.93E-06
	71	PRF_Q_2021_M_CIAN_617_51099.97420.97420.5.0.dta	5	4685.414275	VSYFEIYLDKIR(10)-SLSALGNVISALAEGSTYVPYRDSKMTR(25)	4685.416903	Oxidation[M](26)	1.61E-01	4.04E-01	-0.002628	-0.560889	5.22E-04	7.40E-02
24	sp|P33176|KINH_HUMAN (642)-sp|P33176|KINH_HUMAN (644)	4	66
	1	PRF_Q_2021_M_CIAN_617_51099.63387.63387.4.0.dta	4	2883.588184	ISQHEAKIK(7)-IKSLTEYLQNVEQK(2)	2883.582462	null	8.23E-05	1.18E-03	0.005722	1.984337	3.83E-15	3.04E-04
	2	PRF_Q_2021_M_CIAN_617_51099.62981.62981.4.0.dta	4	2883.588853	ISQHEAKIK(7)-IKSLTEYLQNVEQK(2)	2883.582462	null	2.90E-05	1.22E-03	0.006391	2.21634	1.33E-15	1.62E-04
	3	PRF_Q_2021_M_CIAN_617_51099.63366.63366.2.0.dta	2	2883.586202	ISQHEAKIK(7)-IKSLTEYLQNVEQK(2)	2883.582462	null	1.48E-04	1.47E-03	0.00374	1.296998	6.42E-17	1.64E-04
	4	PRF_Q_2021_M_CIAN_617_51099.66399.66399.4.0.dta	4	2883.585616	ISQHEAKIK(7)-IKSLTEYLQNVEQK(2)	2883.582462	null	4.50E-04	1.91E-03	0.003154	1.093778	2.19E-17	9.22E-04
	5	PRF_Q_2021_M_CIAN_617_51099.64077.64077.4.0.dta	4	2883.584605	ISQHEAKIK(7)-IKSLTEYLQNVEQK(2)	2883.582462	null	4.28E-06	2.24E-03	0.002143	0.743173	7.59E-15	4.55E-04
	6	PRF_Q_2021_M_CIAN_617_51099.64648.64648.4.0.dta	4	2883.581828	ISQHEAKIK(7)-IKSLTEYLQNVEQK(2)	2883.582462	null	2.61E-03	2.85E-03	-0.000634	-0.219865	6.03E-14	1.76E-03
	7	PRF_Q_2021_M_CIAN_617_51099.64790.64790.4.0.dta	4	2883.58482	ISQHEAKIK(7)-IKSLTEYLQNVEQK(2)	2883.582462	null	1.26E-03	3.21E-03	0.002358	0.817733	2.01E-14	6.87E-04
	8	PRF_Q_2021_M_CIAN_617_51099.64506.64506.4.0.dta	4	2883.58309	ISQHEAKIK(7)-IKSLTEYLQNVEQK(2)	2883.582462	null	9.48E-03	4.45E-03	0.000628	0.217785	1.20E-13	4.84E-03
	9	PRF_Q_2021_M_CIAN_617_51099.63937.63937.4.0.dta	4	2883.582695	ISQHEAKIK(7)-IKSLTEYLQNVEQK(2)	2883.582462	null	2.10E-02	4.62E-03	0.000233	0.080802	3.01E-12	5.84E-02
	10	PRF_Q_2021_M_CIAN_617_51099.63661.63661.4.0.dta	4	2883.587333	ISQHEAKIK(7)-IKSLTEYLQNVEQK(2)	2883.582462	null	2.33E-03	6.09E-03	0.004871	1.689218	1.39E-13	2.31E-03
	11	PRF_Q_2021_M_CIAN_617_51099.63801.63801.4.0.dta	4	2883.583838	ISQHEAKIK(7)-IKSLTEYLQNVEQK(2)	2883.582462	null	8.88E-04	7.68E-03	0.001376	0.477184	7.76E-12	1.46E-03
	12	PRF_Q_2021_M_CIAN_617_51099.65092.65092.4.0.dta	4	2883.586459	ISQHEAKIK(7)-IKSLTEYLQNVEQK(2)	2883.582462	null	9.50E-05	9.58E-03	0.003997	1.386123	1.99E-14	3.74E-04
	13	PRF_Q_2021_M_CIAN_617_51099.65813.65813.4.0.dta	4	2883.584264	ISQHEAKIK(7)-IKSLTEYLQNVEQK(2)	2883.582462	null	6.15E-04	1.14E-02	0.001802	0.624917	5.31E-20	5.38E-04
	14	PRF_Q_2021_M_CIAN_617_51099.63120.63120.4.0.dta	4	2883.588893	ISQHEAKIK(7)-IKSLTEYLQNVEQK(2)	2883.582462	null	1.08E-03	1.19E-02	0.006431	2.230212	1.77E-15	1.82E-04
	15	PRF_Q_2021_M_CIAN_617_51099.63521.63521.4.0.dta	4	2883.587952	ISQHEAKIK(7)-IKSLTEYLQNVEQK(2)	2883.582462	null	7.21E-04	1.22E-02	0.00549	1.903882	2.03E-15	2.05E-03
	16	PRF_Q_2021_M_CIAN_617_51099.65374.65374.4.0.dta	4	2883.585846	ISQHEAKIK(7)-IKSLTEYLQNVEQK(2)	2883.582462	null	2.13E-03	1.23E-02	0.003384	1.17354	4.34E-13	4.39E-03
	17	PRF_Q_2021_M_CIAN_617_51099.63253.63253.4.0.dta	4	2883.587884	ISQHEAKIK(7)-IKSLTEYLQNVEQK(2)	2883.582462	null	4.76E-04	1.24E-02	0.005422	1.8803	5.47E-11	1.09E-03
	18	PRF_Q_2021_M_CIAN_617_51099.64228.64228.4.0.dta	4	2883.588415	ISQHEAKIK(7)-IKSLTEYLQNVEQK(2)	2883.582462	null	1.09E-04	1.29E-02	0.005953	2.064446	3.10E-13	1.22E-04
	19	PRF_Q_2021_M_CIAN_617_51099.66237.66237.4.0.dta	4	2883.589114	ISQHEAKIK(7)-IKSLTEYLQNVEQK(2)	2883.582462	null	4.58E-04	1.32E-02	0.006652	2.306853	7.41E-12	8.49E-04
	20	PRF_Q_2021_M_CIAN_617_51099.63817.63817.5.0.dta	5	2883.584322	ISQHEAKIK(7)-IKSLTEYLQNVEQK(2)	2883.582462	null	7.97E-04	1.38E-02	0.00186	0.645031	1.47E-14	8.17E-04
	21	PRF_Q_2021_M_CIAN_617_51099.65515.65515.4.1.dta	4	2883.583937	ISQHEAKIK(7)-IKSLTEYLQNVEQK(2)	2883.582462	null	2.88E-02	1.45E-02	0.001475	0.511516	2.70E-12	3.52E-02
	22	PRF_Q_2021_M_CIAN_617_51099.64365.64365.4.0.dta	4	2883.586457	ISQHEAKIK(7)-IKSLTEYLQNVEQK(2)	2883.582462	null	6.18E-04	1.52E-02	0.003995	1.385429	1.18E-13	3.93E-03
	23	PRF_Q_2021_M_CIAN_617_51099.65383.65383.3.0.dta	3	2883.587533	ISQHEAKIK(7)-IKSLTEYLQNVEQK(2)	2883.582462	null	4.20E-06	1.66E-02	0.005071	1.758576	1.09E-13	1.21E-07
	24	PRF_Q_2021_M_CIAN_617_51099.66548.66548.4.1.dta	4	2883.580598	ISQHEAKIK(7)-IKSLTEYLQNVEQK(2)	2883.582462	null	3.50E-04	1.76E-02	-0.001864	-0.646418	2.80E-11	3.59E-04
	25	PRF_Q_2021_M_CIAN_617_51099.65952.65952.4.0.dta	4	2883.58582	ISQHEAKIK(7)-IKSLTEYLQNVEQK(2)	2883.582462	null	1.10E-03	1.77E-02	0.003358	1.164524	4.17E-19	5.13E-04
	26	PRF_Q_2021_M_CIAN_617_51099.65664.65664.4.0.dta	4	2883.586387	ISQHEAKIK(7)-IKSLTEYLQNVEQK(2)	2883.582462	null	3.12E-04	1.91E-02	0.003925	1.361154	5.89E-23	2.07E-03
	27	PRF_Q_2021_M_CIAN_617_51099.63132.63132.5.0.dta	5	2883.584745	ISQHEAKIK(7)-IKSLTEYLQNVEQK(2)	2883.582462	null	5.51E-05	1.92E-02	0.002283	0.791724	9.71E-13	1.60E-04
	28	PRF_Q_2021_M_CIAN_617_51099.63506.63506.2.0.dta	2	2883.588879	ISQHEAKIK(7)-IKSLTEYLQNVEQK(2)	2883.582462	null	3.85E-02	2.27E-02	0.006417	2.225357	6.21E-05	3.81E-02
	29	PRF_Q_2021_M_CIAN_617_51099.63234.63234.2.0.dta	2	2883.581078	ISQHEAKIK(7)-IKSLTEYLQNVEQK(2)	2883.582462	null	2.93E-05	2.39E-02	-0.001384	-0.479959	1.05E-07	4.04E-03
	30	PRF_Q_2021_M_CIAN_617_51099.64672.64672.5.0.dta	5	2883.583904	ISQHEAKIK(7)-IKSLTEYLQNVEQK(2)	2883.582462	null	1.11E-03	2.53E-02	0.001442	0.500072	1.22E-15	6.85E-04
	31	PRF_Q_2021_M_CIAN_617_51099.65234.65234.4.0.dta	4	2883.58692	ISQHEAKIK(7)-IKSLTEYLQNVEQK(2)	2883.582462	null	8.85E-04	2.60E-02	0.004458	1.545994	1.60E-14	5.05E-03
	32	PRF_Q_2021_M_CIAN_617_51099.63536.63536.5.0.dta	5	2883.585043	ISQHEAKIK(7)-IKSLTEYLQNVEQK(2)	2883.582462	null	1.72E-03	2.83E-02	0.002581	0.895067	1.60E-13	6.73E-03
	33	PRF_Q_2021_M_CIAN_617_51099.63949.63949.5.0.dta	5	2883.584276	ISQHEAKIK(7)-IKSLTEYLQNVEQK(2)	2883.582462	null	2.99E-03	3.03E-02	0.001814	0.629079	2.02E-12	3.08E-03
	34	PRF_Q_2021_M_CIAN_617_51099.63263.63263.5.0.dta	5	2883.584266	ISQHEAKIK(7)-IKSLTEYLQNVEQK(2)	2883.582462	null	2.48E-03	3.26E-02	0.001804	0.625611	2.33E-16	3.51E-03
	35	PRF_Q_2021_M_CIAN_617_51099.63679.63679.5.0.dta	5	2883.584975	ISQHEAKIK(7)-IKSLTEYLQNVEQK(2)	2883.582462	null	5.52E-04	3.44E-02	0.002513	0.871485	7.78E-12	6.31E-04
	36	PRF_Q_2021_M_CIAN_617_51099.65137.65137.5.0.dta	5	2883.583528	ISQHEAKIK(7)-IKSLTEYLQNVEQK(2)	2883.582462	null	4.36E-03	3.47E-02	0.001066	0.369679	7.32E-11	4.69E-03
	37	PRF_Q_2021_M_CIAN_617_51099.66090.66090.4.0.dta	4	2883.588705	ISQHEAKIK(7)-IKSLTEYLQNVEQK(2)	2883.582462	null	1.17E-03	3.52E-02	0.006243	2.165015	6.80E-14	5.32E-04
	38	PRF_Q_2021_M_CIAN_617_51099.64570.64570.3.5.dta	3	2883.583174	ISQHEAKIK(7)-IKSLTEYLQNVEQK(2)	2883.582462	null	7.83E-09	3.56E-02	0.000712	0.246915	9.86E-09	8.77E-07
	39	PRF_Q_2021_M_CIAN_617_51099.64529.64529.5.0.dta	5	2883.583386	ISQHEAKIK(7)-IKSLTEYLQNVEQK(2)	2883.582462	null	9.08E-04	3.77E-02	0.000924	0.320435	1.54E-15	1.65E-03
	40	PRF_Q_2021_M_CIAN_617_51099.64389.64389.5.0.dta	5	2883.585028	ISQHEAKIK(7)-IKSLTEYLQNVEQK(2)	2883.582462	null	1.36E-03	3.88E-02	0.002566	0.889865	8.44E-11	5.34E-03
	41	PRF_Q_2021_M_CIAN_617_51099.63394.63394.5.0.dta	5	2883.584662	ISQHEAKIK(7)-IKSLTEYLQNVEQK(2)	2883.582462	null	1.48E-03	4.03E-02	0.0022	0.76294	8.73E-14	3.44E-03
	42	PRF_Q_2021_M_CIAN_617_51099.64832.64832.5.0.dta	5	2883.586485	ISQHEAKIK(7)-IKSLTEYLQNVEQK(2)	2883.582462	null	7.90E-04	4.14E-02	0.004023	1.39514	6.46E-16	2.20E-03
	43	PRF_Q_2021_M_CIAN_617_51099.64946.64946.4.0.dta	4	2883.587872	ISQHEAKIK(7)-IKSLTEYLQNVEQK(2)	2883.582462	null	5.74E-04	4.45E-02	0.00541	1.876138	2.07E-13	8.11E-03
	44	PRF_Q_2021_M_CIAN_617_51099.63653.63653.2.0.dta	2	2883.58294	ISQHEAKIK(7)-IKSLTEYLQNVEQK(2)	2883.582462	null	1.00E+00	4.52E-02	0.000478	0.165766	1.00E+00	1.96E-02
	45	PRF_Q_2021_M_CIAN_617_51099.64098.64098.5.0.dta	5	2883.585734	ISQHEAKIK(7)-IKSLTEYLQNVEQK(2)	2883.582462	null	6.98E-04	4.59E-02	0.003272	1.1347	5.70E-15	1.84E-03
	46	PRF_Q_2021_M_CIAN_617_51099.62988.62988.5.0.dta	5	2883.584745	ISQHEAKIK(7)-IKSLTEYLQNVEQK(2)	2883.582462	null	4.22E-03	5.08E-02	0.002283	0.791724	7.15E-11	4.05E-03
	47	PRF_Q_2021_M_CIAN_617_51099.63089.63089.2.0.dta	2	2883.582721	ISQHEAKIK(7)-IKSLTEYLQNVEQK(2)	2883.582462	null	7.38E-05	5.31E-02	0.000259	0.089819	5.93E-04	3.73E-02
	48	PRF_Q_2021_M_CIAN_617_51099.65294.65294.5.0.dta	5	2883.583751	ISQHEAKIK(7)-IKSLTEYLQNVEQK(2)	2883.582462	null	1.70E-03	5.35E-02	0.001289	0.447013	6.57E-09	4.96E-03
	49	PRF_Q_2021_M_CIAN_617_51099.65694.65694.3.0.dta	3	2883.589225	ISQHEAKIK(7)-IKSLTEYLQNVEQK(2)	2883.582462	null	2.39E-04	5.85E-02	0.006763	2.345346	4.18E-09	6.67E-05
	50	PRF_Q_2021_M_CIAN_617_51099.64250.64250.5.0.dta	5	2883.587449	ISQHEAKIK(7)-IKSLTEYLQNVEQK(2)	2883.582462	null	8.42E-04	7.31E-02	0.004987	1.729446	3.36E-15	1.56E-03
	51	PRF_Q_2021_M_CIAN_617_51099.64987.64987.5.0.dta	5	2883.586165	ISQHEAKIK(7)-IKSLTEYLQNVEQK(2)	2883.582462	null	1.65E-02	7.96E-02	0.003703	1.284167	7.29E-17	1.61E-02
	52	PRF_Q_2021_M_CIAN_617_51099.66170.66170.5.0.dta	5	2883.585444	ISQHEAKIK(7)-IKSLTEYLQNVEQK(2)	2883.582462	null	1.48E-02	8.64E-02	0.002982	1.03413	5.32E-07	1.29E-02
	53	PRF_Q_2021_M_CIAN_617_51099.65442.65442.5.0.dta	5	2883.587758	ISQHEAKIK(7)-IKSLTEYLQNVEQK(2)	2883.582462	null	1.91E-02	1.27E-01	0.005296	1.836604	2.83E-10	5.42E-02
	54	PRF_Q_2021_M_CIAN_617_51099.70551.70551.4.1.dta	4	2883.589489	ISQHEAKIK(7)-IKSLTEYLQNVEQK(2)	2883.582462	null	1.37E-01	3.17E-01	0.007027	2.436899	2.06E-06	2.41E-01
	55	PRF_Q_2021_M_CIAN_617_51099.67651.67651.4.3.dta	4	2883.580544	ISQHEAKIK(7)-IKSLTEYLQNVEQK(2)	2883.582462	null	6.73E-02	3.98E-01	-0.001918	-0.665145	6.19E-05	1.33E-01
	56	PRF_Q_2021_M_CIAN_617_51099.75358.75358.4.1.dta	4	2883.59229	ISQHEAKIK(7)-IKSLTEYLQNVEQK(2)	2883.582462	null	1.00E+00	4.99E-01	0.009828	3.40826	1.00E+00	1.00E+00
	57	PRF_Q_2021_M_CIAN_617_51099.65594.65594.5.1.dta	5	2883.58992	ISQHEAKIK(7)-IKSLTEYLQNVEQK(2)	2883.582462	null	1.29E-02	5.12E-01	0.007458	2.586366	3.92E-08	6.71E-02
	58	PRF_Q_2021_M_CIAN_617_51099.68123.68123.4.3.dta	4	2883.583699	ISQHEAKIK(7)-IKSLTEYLQNVEQK(2)	2883.582462	null	2.96E-01	7.03E-01	0.001237	0.42898	8.47E-06	5.43E-01
	59	PRF_Q_2021_M_CIAN_617_51099.90284.90284.5.0.dta	5	4316.303001	ISQHEAKIKSLTEYLQNVEQK(7)-IKSLTEYLQNVEQK(2)	4316.302203	null	5.30E-03	3.56E-03	0.000798	0.18488	8.16E-03	1.45E-02
	60	PRF_Q_2021_M_CIAN_617_51099.90200.90200.4.0.dta	4	4316.302937	ISQHEAKIKSLTEYLQNVEQK(7)-IKSLTEYLQNVEQK(2)	4316.302203	null	2.00E-02	6.73E-03	0.000734	0.170053	4.68E-03	7.38E-03
	61	PRF_Q_2021_M_CIAN_617_51099.90139.90139.5.0.dta	5	4316.310492	ISQHEAKIKSLTEYLQNVEQK(7)-IKSLTEYLQNVEQK(2)	4316.302203	null	2.17E-02	1.39E-02	0.008289	1.920394	2.07E-02	5.03E-03
	62	PRF_Q_2021_M_CIAN_617_51099.90427.90427.4.1.dta	4	4316.302682	ISQHEAKIKSLTEYLQNVEQK(7)-IKSLTEYLQNVEQK(2)	4316.302203	null	7.41E-01	3.67E-02	0.000479	0.110975	1.00E+00	2.08E-01
	63	PRF_Q_2021_M_CIAN_617_51099.90122.90122.5.0.dta	5	4316.312045	ISQHEAKIKSLTEYLQNVEQK(7)-IKSLTEYLQNVEQK(2)	4316.302203	null	1.21E-01	4.63E-02	0.009842	2.280193	1.80E-01	7.91E-02
	64	PRF_Q_2021_M_CIAN_617_51099.56319.56319.5.0.dta	5	3011.683902	ISQHEAKIK(7)-IKSLTEYLQNVEQKK(2)	3011.677418	null	6.98E-02	2.23E-01	0.006484	2.152953	1.97E-10	4.56E-02
	65	PRF_Q_2021_M_CIAN_617_51099.56097.56097.5.0.dta	5	3011.671392	ISQHEAKIK(7)-IKSLTEYLQNVEQKK(2)	3011.677418	null	1.86E-01	2.63E-01	-0.006026	-2.000878	2.38E-09	1.64E-01
	66	PRF_Q_2021_M_CIAN_617_51099.50657.50657.5.1.dta	5	3167.781124	ISQHEAKIK(7)-IKSLTEYLQNVEQKKR(2)	3167.77852	null	8.40E-03	2.40E-01	0.002604	0.822027	6.04E-06	1.84E-03
25	sp|P33176|KINH_HUMAN (560)-sp|P33176|KINH_HUMAN (598)	4	20
	1	PRF_Q_2021_M_CIAN_617_51099.98833.98833.4.0.dta	4	3431.785754	AAEMMASLLKDLAEIGIAVGNNDVK(10)-MKSEVK(2)	3431.783262	null	1.59E-02	3.51E-03	0.002492	0.726153	1.91E-11	2.05E-02
	2	PRF_Q_2021_M_CIAN_617_51099.94551.94551.4.4.dta	4	3447.780217	AAEMMASLLKDLAEIGIAVGNNDVK(10)-MKSEVK(2)	3447.778176	Oxidation[M](5)	1.19E-02	1.33E-02	0.002041	0.591975	1.92E-07	1.74E-03
	3	PRF_Q_2021_M_CIAN_617_51099.98978.98978.4.0.dta	4	3431.783371	AAEMMASLLKDLAEIGIAVGNNDVK(10)-MKSEVK(2)	3431.783262	null	1.00E+00	3.61E-02	0.000109	0.031762	5.96E-04	1.00E+00
	4	PRF_Q_2021_M_CIAN_617_51099.96697.96697.4.0.dta	4	3447.798633	AAEMMASLLKDLAEIGIAVGNNDVK(10)-MKSEVK(2)	3447.778176	Oxidation[M](4)	3.45E-03	3.84E-02	0.020457	5.933386	9.16E-20	2.53E-03
	5	PRF_Q_2021_M_CIAN_617_51099.96850.96850.4.0.dta	4	3447.791616	AAEMMASLLKDLAEIGIAVGNNDVK(10)-MKSEVK(2)	3447.778176	Oxidation[M](4)	4.71E-03	4.07E-02	0.01344	3.898163	8.51E-11	8.06E-04
	6	PRF_Q_2021_M_CIAN_617_51099.98820.98820.3.0.dta	3	3431.81104	AAEMMASLLKDLAEIGIAVGNNDVK(10)-MKSEVK(2)	3431.783262	null	7.58E-03	4.63E-02	0.027778	8.094334	3.69E-06	1.72E-02
	7	PRF_Q_2021_M_CIAN_617_51099.98798.98798.5.0.dta	5	5192.588436	AAEMMASLLKDLAEIGIAVGNNDVKQPEGTGMIDEEFTVAR(10)-MKSEVK(2)	5192.58713	null	7.09E-03	8.17E-03	0.001306	0.251512	2.13E-15	1.14E-03
	8	PRF_Q_2021_M_CIAN_617_51099.98721.98721.4.0.dta	4	5192.611159	AAEMMASLLKDLAEIGIAVGNNDVKQPEGTGMIDEEFTVAR(10)-MKSEVK(2)	5192.58713	null	3.09E-04	1.36E-02	0.024029	4.627558	2.70E-21	2.33E-05
	9	PRF_Q_2021_M_CIAN_617_51099.98671.98671.5.0.dta	5	5192.593676	AAEMMASLLKDLAEIGIAVGNNDVKQPEGTGMIDEEFTVAR(10)-MKSEVK(2)	5192.58713	null	8.03E-03	1.56E-02	0.006546	1.260643	5.33E-28	4.31E-03
	10	PRF_Q_2021_M_CIAN_617_51099.98589.98589.4.0.dta	4	5192.608419	AAEMMASLLKDLAEIGIAVGNNDVKQPEGTGMIDEEFTVAR(10)-MKSEVK(2)	5192.58713	null	7.41E-04	3.00E-02	0.021289	4.099883	3.56E-12	1.84E-04
	11	PRF_Q_2021_M_CIAN_617_51099.95345.95345.5.0.dta	5	5208.574163	AAEMMASLLKDLAEIGIAVGNNDVKQPEGTGMIDEEFTVAR(10)-MKSEVK(2)	5208.582044	Oxidation[M](5)	1.67E-06	3.29E-02	-0.007881	-1.51308	2.15E-14	1.26E-07
	12	PRF_Q_2021_M_CIAN_617_51099.98463.98463.5.0.dta	5	5208.608498	AAEMMASLLKDLAEIGIAVGNNDVKQPEGTGMIDEEFTVAR(10)-MKSEVK(2)	5208.582044	Oxidation[M](45)	1.40E-03	7.52E-02	0.026454	5.078925	8.49E-14	1.74E-04
	13	PRF_Q_2021_M_CIAN_617_51099.96830.96830.5.0.dta	5	5208.637325	AAEMMASLLKDLAEIGIAVGNNDVKQPEGTGMIDEEFTVAR(10)-MKSEVK(2)	5208.582044	Oxidation[M](4)	3.05E-03	7.95E-02	0.055281	10.613445	2.20E-34	1.61E-03
	14	PRF_Q_2021_M_CIAN_617_51099.98329.98329.5.0.dta	5	5208.602063	AAEMMASLLKDLAEIGIAVGNNDVKQPEGTGMIDEEFTVAR(10)-MKSEVK(2)	5208.582044	Oxidation[M](45)	4.39E-04	1.08E-01	0.020019	3.843464	1.00E+00	2.11E-05
	15	PRF_Q_2021_M_CIAN_617_51099.98433.98433.4.1.dta	4	5208.598049	AAEMMASLLKDLAEIGIAVGNNDVKQPEGTGMIDEEFTVAR(10)-MKSEVK(2)	5208.582044	Oxidation[M](45)	1.90E-05	3.03E-01	0.016005	3.072813	1.00E+00	1.84E-05
	16	PRF_Q_2021_M_CIAN_617_51099.97058.97058.5.0.dta	5	5208.621056	AAEMMASLLKDLAEIGIAVGNNDVKQPEGTGMIDEEFTVAR(10)-MKSEVK(2)	5208.582044	Oxidation[M](4)	2.44E-09	3.49E-01	0.039012	7.489946	8.57E-11	5.74E-10
	17	PRF_Q_2021_M_CIAN_617_51099.96897.96897.4.3.dta	4	5208.591207	AAEMMASLLKDLAEIGIAVGNNDVKQPEGTGMIDEEFTVAR(10)-MKSEVK(2)	5208.582044	Oxidation[M](4)	2.54E-03	3.75E-01	0.009163	1.759212	1.00E+00	8.00E-04
	18	PRF_Q_2021_M_CIAN_617_51099.97045.97045.4.0.dta	4	3587.898361	RAAEMMASLLKDLAEIGIAVGNNDVK(11)-MKSEVK(2)	3587.884364	null	7.31E-04	1.66E-01	0.013997	3.901185	7.33E-09	2.14E-03
	19	PRF_Q_2021_M_CIAN_617_51099.97003.97003.4.0.dta	4	3587.894266	RAAEMMASLLKDLAEIGIAVGNNDVK(11)-MKSEVK(2)	3587.884364	null	8.89E-02	2.62E-01	0.009902	2.759844	7.05E-06	1.68E-01
	20	PRF_Q_2021_M_CIAN_617_51099.96645.96645.4.3.dta	4	3891.047624	AAEMMASLLKDLAEIGIAVGNNDVK(10)-MKSEVKTMVK(2)	3891.034778	null	8.95E-02	1.88E-01	0.012846	3.301435	7.39E-11	3.64E-02
26	sp|P33176|KINH_HUMAN (620)-sp|P33176|KINH_HUMAN (755)	4	6
	1	PRF_Q_2021_M_CIAN_617_51099.20587.20587.3.0.dta	3	2462.264742	QLESTQTESNKK(11)-LKATDQEK(2)	2462.261937	null	4.72E-06	8.13E-03	0.002805	1.139196	3.16E-07	1.72E-09
	2	PRF_Q_2021_M_CIAN_617_51099.20496.20496.4.3.dta	4	2462.256452	QLESTQTESNKK(11)-LKATDQEK(2)	2462.261937	null	4.10E-09	2.08E-02	-0.005485	-2.227627	1.93E-06	3.26E-17
	3	PRF_Q_2021_M_CIAN_617_51099.20465.20465.3.0.dta	3	2462.261847	QLESTQTESNKK(11)-LKATDQEK(2)	2462.261937	null	1.61E-04	9.49E-02	-0.00009	-0.036552	4.54E-07	5.92E-09
	4	PRF_Q_2021_M_CIAN_617_51099.39328.39328.4.2.dta	4	2906.495378	RCKQLESTQTESNKK(14)-LKATDQEK(2)	2906.488636	Carbamidomethyl[C](2)	8.94E-08	2.75E-02	0.006742	2.319637	1.11E-03	8.80E-22
	5	PRF_Q_2021_M_CIAN_617_51099.17502.17502.4.0.dta	4	2750.392012	CKQLESTQTESNKK(13)-LKATDQEK(2)	2750.387534	Carbamidomethyl[C](1)	4.09E-05	7.70E-02	0.004478	1.628134	1.00E+00	1.49E-08
	6	PRF_Q_2021_M_CIAN_617_51099.42235.42235.5.3.dta	5	4164.051097	QLESTQTESNKKMEENEKELAACQLR(11)-LKATDQEK(2)	4164.043295	Carbamidomethyl[C](23)	2.68E-02	5.26E-01	0.007802	1.87366	1.00E+00	5.00E-04
27	sp|P33176|KINH_HUMAN (539)-sp|P33176|KINH_HUMAN (548)	4	25
	1	PRF_Q_2021_M_CIAN_617_51099.55166.55166.4.0.dta	4	2912.549515	SATLASIDAELQKLK(13)-EMTNHQKKR(7)	2912.550841	Oxidation[M](20)	1.66E-04	4.56E-02	-0.001326	-0.455271	2.45E-06	2.18E-05
	2	PRF_Q_2021_M_CIAN_617_51099.58153.58153.4.1.dta	4	2896.553013	SATLASIDAELQKLK(13)-EMTNHQKKR(7)	2896.555927	null	6.73E-11	5.28E-02	-0.002914	-1.006022	1.19E-08	2.10E-09
	3	PRF_Q_2021_M_CIAN_617_51099.58328.58328.4.2.dta	4	2896.558602	SATLASIDAELQKLK(13)-EMTNHQKKR(7)	2896.555927	null	3.61E-11	5.95E-02	0.002675	0.923511	3.30E-10	3.39E-11
	4	PRF_Q_2021_M_CIAN_617_51099.57992.57992.4.0.dta	4	2896.552709	SATLASIDAELQKLK(13)-EMTNHQKKR(7)	2896.555927	null	4.29E-05	8.23E-02	-0.003218	-1.110975	3.36E-07	1.39E-06
	5	PRF_Q_2021_M_CIAN_617_51099.57565.57565.4.0.dta	4	2896.56378	SATLASIDAELQKLK(13)-EMTNHQKKR(7)	2896.555927	null	2.10E-11	9.51E-02	0.007853	2.711151	8.43E-11	2.78E-10
	6	PRF_Q_2021_M_CIAN_617_51099.57849.57849.4.0.dta	4	2896.562717	SATLASIDAELQKLK(13)-EMTNHQKKR(7)	2896.555927	null	8.34E-12	1.12E-01	0.00679	2.344163	1.08E-09	1.55E-11
	7	PRF_Q_2021_M_CIAN_617_51099.57426.57426.4.0.dta	4	2896.562456	SATLASIDAELQKLK(13)-EMTNHQKKR(7)	2896.555927	null	2.03E-10	1.47E-01	0.006529	2.254056	1.24E-11	9.18E-11
	8	PRF_Q_2021_M_CIAN_617_51099.57702.57702.4.0.dta	4	2896.566129	SATLASIDAELQKLK(13)-EMTNHQKKR(7)	2896.555927	null	1.17E-09	2.28E-01	0.010202	3.522114	5.65E-10	1.66E-10
	9	PRF_Q_2021_M_CIAN_617_51099.58470.58470.4.0.dta	4	2896.554208	SATLASIDAELQKLK(13)-EMTNHQKKR(7)	2896.555927	null	2.12E-05	2.63E-01	-0.001719	-0.593463	2.27E-08	1.20E-05
	10	PRF_Q_2021_M_CIAN_617_51099.58184.58184.4.1.dta	4	2896.57364	SATLASIDAELQKLK(13)-EMTNHQKKR(7)	2896.555927	null	3.41E-08	2.72E-01	0.017713	6.115194	4.45E-09	4.93E-08
	11	PRF_Q_2021_M_CIAN_617_51099.53644.53644.5.0.dta	5	3137.738082	SATLASIDAELQKLK(13)-LKEMTNHQKKR(9)	3137.734941	null	3.30E-05	5.85E-02	0.003141	1.001041	3.83E-05	1.96E-07
	12	PRF_Q_2021_M_CIAN_617_51099.54357.54357.4.0.dta	4	3137.729778	SATLASIDAELQKLK(13)-LKEMTNHQKKR(9)	3137.734941	null	1.46E-05	1.23E-01	-0.005163	-1.645454	6.41E-04	1.12E-07
	13	PRF_Q_2021_M_CIAN_617_51099.53995.53995.5.0.dta	5	3137.739979	SATLASIDAELQKLK(13)-LKEMTNHQKKR(9)	3137.734941	null	1.11E-03	2.46E-01	0.005038	1.605617	2.74E-05	2.93E-04
	14	PRF_Q_2021_M_CIAN_617_51099.54139.54139.5.0.dta	5	3137.739599	SATLASIDAELQKLK(13)-LKEMTNHQKKR(9)	3137.734941	null	6.81E-08	2.91E-01	0.004658	1.48451	7.20E-07	4.59E-07
	15	PRF_Q_2021_M_CIAN_617_51099.59245.59245.5.0.dta	5	2981.639455	SATLASIDAELQKLK(13)-LKEMTNHQKK(9)	2981.633838	null	5.50E-06	1.08E-01	0.005617	1.883866	6.73E-07	6.03E-06
	16	PRF_Q_2021_M_CIAN_617_51099.59258.59258.4.0.dta	4	2981.635983	SATLASIDAELQKLK(13)-LKEMTNHQKK(9)	2981.633838	null	2.01E-07	1.69E-01	0.002145	0.719404	1.86E-09	1.75E-07
	17	PRF_Q_2021_M_CIAN_617_51099.59425.59425.5.0.dta	5	2981.637236	SATLASIDAELQKLK(13)-LKEMTNHQKK(9)	2981.633838	null	7.41E-03	2.02E-01	0.003398	1.139644	6.77E-07	3.69E-03
	18	PRF_Q_2021_M_CIAN_617_51099.60311.60311.4.0.dta	4	2981.634598	SATLASIDAELQKLK(13)-LKEMTNHQKK(9)	2981.633838	null	5.23E-04	2.16E-01	0.00076	0.254894	1.13E-08	1.13E-03
	19	PRF_Q_2021_M_CIAN_617_51099.60459.60459.4.0.dta	4	2981.635682	SATLASIDAELQKLK(13)-LKEMTNHQKK(9)	2981.633838	null	9.06E-05	2.76E-01	0.001844	0.618453	2.49E-06	4.16E-05
	20	PRF_Q_2021_M_CIAN_617_51099.59402.59402.4.0.dta	4	2981.638305	SATLASIDAELQKLK(13)-LKEMTNHQKK(9)	2981.633838	null	1.35E-05	2.78E-01	0.004467	1.498172	8.09E-09	5.08E-05
	21	PRF_Q_2021_M_CIAN_617_51099.59968.59968.4.0.dta	4	2981.642498	SATLASIDAELQKLK(13)-LKEMTNHQKK(9)	2981.633838	null	3.52E-07	3.57E-01	0.00866	2.904448	1.95E-11	2.05E-07
	22	PRF_Q_2021_M_CIAN_617_51099.59815.59815.4.0.dta	4	2981.644332	SATLASIDAELQKLK(13)-LKEMTNHQKK(9)	2981.633838	null	1.56E-05	4.61E-01	0.010494	3.519547	2.50E-10	1.34E-07
	23	PRF_Q_2021_M_CIAN_617_51099.59199.59199.4.0.dta	4	2981.629357	SATLASIDAELQKLK(13)-LKEMTNHQKK(9)	2981.633838	null	2.34E-01	5.83E-01	-0.004481	-1.502867	2.33E-03	5.04E-01
	24	PRF_Q_2021_M_CIAN_617_51099.65269.65269.4.0.dta	4	2740.458688	SATLASIDAELQKLK(13)-EMTNHQKK(7)	2740.454825	null	5.90E-05	1.93E-01	0.003863	1.40962	4.29E-09	2.87E-05
	25	PRF_Q_2021_M_CIAN_617_51099.65359.65359.5.0.dta	5	2740.454645	SATLASIDAELQKLK(13)-EMTNHQKK(7)	2740.454825	null	1.39E-03	2.37E-01	-0.00018	-0.065683	4.29E-05	2.58E-03
28	sp|P33176|KINH_HUMAN (627)-sp|P33176|KINH_HUMAN (755)	3	25
	1	PRF_Q_2021_M_CIAN_617_51099.41918.41918.3.0.dta	3	2918.457984	KMEENEKELAACQLR(7)-LKATDQEK(2)	2918.459645	Carbamidomethyl[C](12)	7.53E-07	1.79E-07	-0.001661	-0.569136	1.00E+00	1.54E-08
	2	PRF_Q_2021_M_CIAN_617_51099.42051.42051.3.0.dta	3	2918.459005	KMEENEKELAACQLR(7)-LKATDQEK(2)	2918.459645	Carbamidomethyl[C](12)	1.96E-06	2.09E-06	-0.00064	-0.219294	4.77E-25	1.55E-09
	3	PRF_Q_2021_M_CIAN_617_51099.41890.41890.4.2.dta	4	2918.458347	KMEENEKELAACQLR(7)-LKATDQEK(2)	2918.459645	Carbamidomethyl[C](12)	1.69E-04	2.79E-04	-0.001298	-0.444755	1.34E-12	6.20E-07
	4	PRF_Q_2021_M_CIAN_617_51099.38715.38715.4.0.dta	4	2934.458541	KMEENEKELAACQLR(7)-LKATDQEK(2)	2934.454559	Carbamidomethyl[C](12);Oxidation[M](2)	2.22E-11	4.35E-04	0.003982	1.356981	1.84E-12	2.09E-10
	5	PRF_Q_2021_M_CIAN_617_51099.38635.38635.3.0.dta	3	2934.457543	KMEENEKELAACQLR(7)-LKATDQEK(2)	2934.454559	Carbamidomethyl[C](12);Oxidation[M](2)	1.00E+00	8.57E-04	0.002984	1.016884	1.00E+00	6.73E-03
	6	PRF_Q_2021_M_CIAN_617_51099.38866.38866.4.0.dta	4	2934.459459	KMEENEKELAACQLR(7)-LKATDQEK(2)	2934.454559	Carbamidomethyl[C](12);Oxidation[M](2)	8.99E-10	1.09E-03	0.0049	1.669816	1.86E-05	1.31E-08
	7	PRF_Q_2021_M_CIAN_617_51099.39014.39014.4.0.dta	4	2934.45554	KMEENEKELAACQLR(7)-LKATDQEK(2)	2934.454559	Carbamidomethyl[C](12);Oxidation[M](2)	6.47E-07	1.97E-03	0.000981	0.334304	1.00E+00	3.23E-08
	8	PRF_Q_2021_M_CIAN_617_51099.42027.42027.4.0.dta	4	2918.45975	KMEENEKELAACQLR(7)-LKATDQEK(2)	2918.459645	Carbamidomethyl[C](12)	1.36E-04	2.14E-03	0.000105	0.035978	1.95E-13	1.49E-06
	9	PRF_Q_2021_M_CIAN_617_51099.42164.42164.4.0.dta	4	2918.462093	KMEENEKELAACQLR(7)-LKATDQEK(2)	2918.459645	Carbamidomethyl[C](12)	2.23E-03	6.20E-03	0.002448	0.838799	2.18E-08	3.94E-05
	10	PRF_Q_2021_M_CIAN_617_51099.38644.38644.5.0.dta	5	2934.459728	KMEENEKELAACQLR(7)-LKATDQEK(2)	2934.454559	Carbamidomethyl[C](12);Oxidation[M](2)	2.15E-08	1.52E-02	0.005169	1.761486	1.15E-11	9.24E-06
	11	PRF_Q_2021_M_CIAN_617_51099.39166.39166.4.0.dta	4	2934.463561	KMEENEKELAACQLR(7)-LKATDQEK(2)	2934.454559	Carbamidomethyl[C](12);Oxidation[M](2)	3.77E-04	6.45E-02	0.009002	3.067691	2.99E-02	4.47E-04
	12	PRF_Q_2021_M_CIAN_617_51099.39643.39643.4.1.dta	4	2934.460189	KMEENEKELAACQLR(7)-LKATDQEK(2)	2934.454559	Carbamidomethyl[C](12);Oxidation[M](2)	6.19E-01	3.06E-01	0.00563	1.918585	1.00E+00	6.56E-01
	13	PRF_Q_2021_M_CIAN_617_51099.46250.46250.3.0.dta	3	2806.361361	MEENEKELAACQLR(6)-LKATDQEK(2)	2806.359604	Carbamidomethyl[C](11);Oxidation[M](1)	9.47E-11	2.47E-06	0.001757	0.626078	1.00E+00	2.44E-15
	14	PRF_Q_2021_M_CIAN_617_51099.49196.49196.3.0.dta	3	2790.369595	MEENEKELAACQLR(6)-LKATDQEK(2)	2790.36469	Carbamidomethyl[C](11)	5.29E-06	2.68E-04	0.004905	1.757835	1.47E-19	4.65E-08
	15	PRF_Q_2021_M_CIAN_617_51099.46082.46082.3.0.dta	3	2806.360496	MEENEKELAACQLR(6)-LKATDQEK(2)	2806.359604	Carbamidomethyl[C](11);Oxidation[M](1)	7.99E-17	4.42E-04	0.000892	0.31785	1.00E+00	1.06E-15
	16	PRF_Q_2021_M_CIAN_617_51099.46079.46079.4.0.dta	4	2806.359887	MEENEKELAACQLR(6)-LKATDQEK(2)	2806.359604	Carbamidomethyl[C](11);Oxidation[M](1)	2.38E-06	5.87E-04	0.000283	0.100842	1.11E-10	2.32E-06
	17	PRF_Q_2021_M_CIAN_617_51099.49041.49041.3.0.dta	3	2790.370726	MEENEKELAACQLR(6)-LKATDQEK(2)	2790.36469	Carbamidomethyl[C](11)	2.51E-06	7.82E-04	0.006036	2.163158	1.17E-21	3.08E-09
	18	PRF_Q_2021_M_CIAN_617_51099.46221.46221.4.0.dta	4	2806.360587	MEENEKELAACQLR(6)-LKATDQEK(2)	2806.359604	Carbamidomethyl[C](11);Oxidation[M](1)	7.72E-07	9.81E-04	0.000983	0.350276	2.80E-11	7.65E-06
	19	PRF_Q_2021_M_CIAN_617_51099.46098.46098.3.0.dta	3	2806.360496	MEENEKELAACQLR(6)-LKATDQEK(2)	2806.359604	Carbamidomethyl[C](11);Oxidation[M](1)	6.57E-06	1.25E-03	0.000892	0.31785	1.00E+00	1.67E-06
	20	PRF_Q_2021_M_CIAN_617_51099.46385.46385.4.0.dta	4	2806.364363	MEENEKELAACQLR(6)-LKATDQEK(2)	2806.359604	Carbamidomethyl[C](11);Oxidation[M](1)	1.87E-08	1.43E-03	0.004759	1.695791	1.26E-14	1.43E-07
	21	PRF_Q_2021_M_CIAN_617_51099.49040.49040.4.0.dta	4	2790.368381	MEENEKELAACQLR(6)-LKATDQEK(2)	2790.36469	Carbamidomethyl[C](11)	3.45E-07	1.44E-03	0.003691	1.322766	2.59E-11	3.43E-07
	22	PRF_Q_2021_M_CIAN_617_51099.48907.48907.3.0.dta	3	2790.370746	MEENEKELAACQLR(6)-LKATDQEK(2)	2790.36469	Carbamidomethyl[C](11)	1.42E-12	1.71E-03	0.006056	2.170326	7.78E-10	5.98E-11
	23	PRF_Q_2021_M_CIAN_617_51099.48895.48895.4.0.dta	4	2790.358464	MEENEKELAACQLR(6)-LKATDQEK(2)	2790.36469	Carbamidomethyl[C](11)	2.59E-07	6.43E-03	-0.006226	-2.23125	1.12E-07	6.06E-07
	24	PRF_Q_2021_M_CIAN_617_51099.46552.46552.4.1.dta	4	2806.371112	MEENEKELAACQLR(6)-LKATDQEK(2)	2806.359604	Carbamidomethyl[C](11);Oxidation[M](1)	1.68E-03	7.84E-02	0.011508	4.100686	6.32E-08	1.60E-04
	25	PRF_Q_2021_M_CIAN_617_51099.36679.36679.5.1.dta	5	3540.767251	KMEENEKELAACQLR(7)-VEHEKLKATDQEK(7)	3540.767091	Carbamidomethyl[C](12)	1.00E+00	3.33E-01	0.00016	0.045188	6.51E-01	1.00E+00
29	sp|P33176|KINH_HUMAN (801)-sp|P33176|KINH_HUMAN (829)	3	13
	1	PRF_Q_2021_M_CIAN_617_51099.58702.58702.4.0.dta	4	3135.580505	KLFVQDLATR(1)-SAEIDSDDTGGSAAQKQK(16)	3135.58028	null	2.84E-08	1.54E-06	0.000225	0.071757	1.46E-09	3.58E-25
	2	PRF_Q_2021_M_CIAN_617_51099.58832.58832.4.0.dta	4	3135.579603	KLFVQDLATR(1)-SAEIDSDDTGGSAAQKQK(16)	3135.58028	null	7.09E-09	2.24E-06	-0.000677	-0.215909	4.45E-10	6.68E-29
	3	PRF_Q_2021_M_CIAN_617_51099.58799.58799.3.0.dta	3	3135.576149	KLFVQDLATR(1)-SAEIDSDDTGGSAAQKQK(16)	3135.58028	null	1.43E-10	2.90E-05	-0.004131	-1.317459	4.79E-10	3.88E-12
	4	PRF_Q_2021_M_CIAN_617_51099.58674.58674.3.0.dta	3	3135.576283	KLFVQDLATR(1)-SAEIDSDDTGGSAAQKQK(16)	3135.58028	null	2.34E-11	4.14E-05	-0.003997	-1.274724	4.03E-11	2.87E-12
	5	PRF_Q_2021_M_CIAN_617_51099.58965.58965.4.0.dta	4	3135.579382	KLFVQDLATR(1)-SAEIDSDDTGGSAAQKQK(16)	3135.58028	null	2.40E-09	6.33E-05	-0.000898	-0.28639	6.86E-09	6.58E-22
	6	PRF_Q_2021_M_CIAN_617_51099.58565.58565.4.0.dta	4	3135.580678	KLFVQDLATR(1)-SAEIDSDDTGGSAAQKQK(16)	3135.58028	null	1.12E-09	8.59E-05	0.000398	0.12693	1.29E-09	3.41E-20
	7	PRF_Q_2021_M_CIAN_617_51099.59119.59119.4.0.dta	4	3135.581126	KLFVQDLATR(1)-SAEIDSDDTGGSAAQKQK(16)	3135.58028	null	1.44E-04	2.51E-03	0.000846	0.269807	4.77E-05	1.82E-10
	8	PRF_Q_2021_M_CIAN_617_51099.58518.58518.4.0.dta	4	3135.582061	KLFVQDLATR(1)-SAEIDSDDTGGSAAQKQK(16)	3135.58028	null	4.03E-02	3.66E-03	0.001781	0.567997	3.31E-02	2.55E-07
	9	PRF_Q_2021_M_CIAN_617_51099.58946.58946.3.0.dta	3	3135.575634	KLFVQDLATR(1)-SAEIDSDDTGGSAAQKQK(16)	3135.58028	null	1.18E-08	2.07E-02	-0.004646	-1.481703	2.44E-07	3.46E-10
	10	PRF_Q_2021_M_CIAN_617_51099.50194.50194.5.0.dta	5	3263.681021	KLFVQDLATR(1)-KSAEIDSDDTGGSAAQKQK(17)	3263.675236	null	3.12E-07	9.54E-03	0.005785	1.772542	1.46E-08	6.64E-07
	11	PRF_Q_2021_M_CIAN_617_51099.50343.50343.5.0.dta	5	3263.685722	KLFVQDLATR(1)-KSAEIDSDDTGGSAAQKQK(17)	3263.675236	null	1.78E-03	1.60E-02	0.010486	3.212942	1.22E-03	4.86E-08
	12	PRF_Q_2021_M_CIAN_617_51099.50124.50124.4.1.dta	4	3263.678656	KLFVQDLATR(1)-KSAEIDSDDTGGSAAQKQK(17)	3263.675236	null	1.01E-01	3.91E-01	0.00342	1.047898	4.80E-01	1.22E-03
	13	PRF_Q_2021_M_CIAN_617_51099.88397.88397.5.0.dta	5	4240.181148	ELQTLHNLRKLFVQDLATR(10)-SAEIDSDDTGGSAAQKQK(16)	4240.184217	null	1.00E+00	4.64E-01	-0.003069	-0.723789	1.00E+00	1.00E+00
30	sp|P33176|KINH_HUMAN (539)-sp|P33176|KINH_HUMAN (813)	3	20
	1	PRF_Q_2021_M_CIAN_617_51099.79394.79394.3.0.dta	3	3404.731136	SATLASIDAELQKLK(13)-KSAEIDSDDTGGSAAQK(1)	3404.727718	null	1.10E-09	2.14E-06	0.003418	1.003898	4.28E-15	1.36E-08
	2	PRF_Q_2021_M_CIAN_617_51099.79262.79262.3.0.dta	3	3404.735991	SATLASIDAELQKLK(13)-KSAEIDSDDTGGSAAQK(1)	3404.727718	null	1.83E-10	1.03E-05	0.008273	2.429857	2.76E-14	1.04E-10
	3	PRF_Q_2021_M_CIAN_617_51099.79326.79326.4.0.dta	4	3404.733405	SATLASIDAELQKLK(13)-KSAEIDSDDTGGSAAQK(1)	3404.727718	null	1.64E-03	4.55E-04	0.005687	1.670324	9.88E-12	3.46E-04
	4	PRF_Q_2021_M_CIAN_617_51099.79526.79526.3.0.dta	3	3404.729175	SATLASIDAELQKLK(13)-KSAEIDSDDTGGSAAQK(1)	3404.727718	null	2.58E-07	5.62E-04	0.001457	0.427934	1.43E-11	6.07E-07
	5	PRF_Q_2021_M_CIAN_617_51099.79460.79460.4.0.dta	4	3404.727393	SATLASIDAELQKLK(13)-KSAEIDSDDTGGSAAQK(1)	3404.727718	null	4.60E-03	8.14E-04	-0.000325	-0.095456	3.58E-09	8.83E-04
	6	PRF_Q_2021_M_CIAN_617_51099.79192.79192.4.1.dta	4	3404.734764	SATLASIDAELQKLK(13)-KSAEIDSDDTGGSAAQK(1)	3404.727718	null	8.35E-04	1.28E-03	0.007046	2.069475	5.84E-14	6.71E-04
	7	PRF_Q_2021_M_CIAN_617_51099.79683.79683.3.0.dta	3	3404.732754	SATLASIDAELQKLK(13)-KSAEIDSDDTGGSAAQK(1)	3404.727718	null	2.38E-03	1.40E-02	0.005036	1.47912	2.57E-06	1.15E-04
	8	PRF_Q_2021_M_CIAN_617_51099.79663.79663.3.1.dta	3	3404.731389	SATLASIDAELQKLK(13)-KSAEIDSDDTGGSAAQK(1)	3404.727718	null	4.76E-04	2.84E-02	0.003671	1.078207	9.07E-04	6.72E-07
	9	PRF_Q_2021_M_CIAN_617_51099.79119.79119.3.0.dta	3	3404.742058	SATLASIDAELQKLK(13)-KSAEIDSDDTGGSAAQK(1)	3404.727718	null	1.00E+00	5.27E-02	0.01434	4.211791	1.26E-03	4.79E-04
	10	PRF_Q_2021_M_CIAN_617_51099.82105.82105.5.0.dta	5	4273.125968	SATLASIDAELQKLKEMTNHQK(13)-KSAEIDSDDTGGSAAQK(1)	4273.113813	null	2.26E-06	5.15E-03	0.012155	2.84453	8.66E-04	1.82E-08
	11	PRF_Q_2021_M_CIAN_617_51099.82187.82187.4.1.dta	4	4273.116956	SATLASIDAELQKLKEMTNHQK(13)-KSAEIDSDDTGGSAAQK(1)	4273.113813	null	5.27E-06	1.86E-02	0.003143	0.735529	1.00E+00	8.74E-12
	12	PRF_Q_2021_M_CIAN_617_51099.82391.82391.5.0.dta	5	4273.115479	SATLASIDAELQKLKEMTNHQK(13)-KSAEIDSDDTGGSAAQK(1)	4273.113813	null	1.18E-01	2.92E-02	0.001666	0.38988	4.39E-02	2.26E-06
	13	PRF_Q_2021_M_CIAN_617_51099.82243.82243.5.0.dta	5	4273.125449	SATLASIDAELQKLKEMTNHQK(13)-KSAEIDSDDTGGSAAQK(1)	4273.113813	null	8.02E-03	5.03E-02	0.011636	2.723073	4.66E-04	4.98E-08
	14	PRF_Q_2021_M_CIAN_617_51099.82033.82033.4.0.dta	4	4273.122598	SATLASIDAELQKLKEMTNHQK(13)-KSAEIDSDDTGGSAAQK(1)	4273.113813	null	1.00E+00	8.13E-02	0.008785	2.055878	1.00E+00	3.54E-03
	15	PRF_Q_2021_M_CIAN_617_51099.82563.82563.5.0.dta	5	4273.116999	SATLASIDAELQKLKEMTNHQK(13)-KSAEIDSDDTGGSAAQK(1)	4273.113813	null	4.55E-01	1.18E-01	0.003186	0.745592	2.72E-01	6.04E-09
	16	PRF_Q_2021_M_CIAN_617_51099.81969.81969.5.1.dta	5	4273.139685	SATLASIDAELQKLKEMTNHQK(13)-KSAEIDSDDTGGSAAQK(1)	4273.113813	null	2.47E-01	2.19E-01	0.025872	6.054601	1.96E-01	2.48E-08
	17	PRF_Q_2021_M_CIAN_617_51099.72598.72598.3.0.dta	3	3631.904785	SATLASIDAELQKLK(13)-VKKSAEIDSDDTGGSAAQK(3)	3631.891082	null	1.00E+00	8.99E-03	0.013703	3.772966	1.00E+00	3.33E-06
	18	PRF_Q_2021_M_CIAN_617_51099.73020.73020.4.0.dta	4	3631.893812	SATLASIDAELQKLK(13)-VKKSAEIDSDDTGGSAAQK(3)	3631.891082	null	1.08E-06	1.22E-02	0.00273	0.751675	1.26E-11	1.25E-09
	19	PRF_Q_2021_M_CIAN_617_51099.72580.72580.5.0.dta	5	3631.903441	SATLASIDAELQKLK(13)-VKKSAEIDSDDTGGSAAQK(3)	3631.891082	null	3.35E-03	4.57E-02	0.012359	3.40291	4.56E-10	1.45E-03
	20	PRF_Q_2021_M_CIAN_617_51099.72876.72876.5.0.dta	5	3631.898332	SATLASIDAELQKLK(13)-VKKSAEIDSDDTGGSAAQK(3)	3631.891082	null	2.35E-02	5.64E-02	0.00725	1.996205	6.65E-06	3.73E-02
31	sp|P33176|KINH_HUMAN (791)-sp|P33176|KINH_HUMAN (801)	3	26
	1	PRF_Q_2021_M_CIAN_617_51099.92022.92022.3.0.dta	3	3278.811616	GLEETVAKELQTLHNLR(8)-KLFVQDLATR(1)	3278.810544	null	6.82E-14	2.23E-06	0.001072	0.326948	1.74E-14	8.96E-16
	2	PRF_Q_2021_M_CIAN_617_51099.91880.91880.3.0.dta	3	3278.812005	GLEETVAKELQTLHNLR(8)-KLFVQDLATR(1)	3278.810544	null	1.97E-11	3.48E-06	0.001461	0.445588	4.95E-13	6.33E-12
	3	PRF_Q_2021_M_CIAN_617_51099.92169.92169.3.0.dta	3	3278.809391	GLEETVAKELQTLHNLR(8)-KLFVQDLATR(1)	3278.810544	null	4.91E-19	5.77E-06	-0.001153	-0.351652	5.33E-23	4.96E-15
	4	PRF_Q_2021_M_CIAN_617_51099.92165.92165.4.0.dta	4	3278.813313	GLEETVAKELQTLHNLR(8)-KLFVQDLATR(1)	3278.810544	null	1.09E-12	7.97E-05	0.002769	0.844514	2.89E-12	1.15E-13
	5	PRF_Q_2021_M_CIAN_617_51099.92021.92021.4.0.dta	4	3278.815871	GLEETVAKELQTLHNLR(8)-KLFVQDLATR(1)	3278.810544	null	6.23E-10	8.24E-05	0.005327	1.624675	2.47E-09	9.52E-11
	6	PRF_Q_2021_M_CIAN_617_51099.92058.92058.5.0.dta	5	3278.813063	GLEETVAKELQTLHNLR(8)-KLFVQDLATR(1)	3278.810544	null	1.33E-12	3.02E-04	0.002519	0.768266	8.18E-12	1.20E-10
	7	PRF_Q_2021_M_CIAN_617_51099.91876.91876.4.0.dta	4	3278.816121	GLEETVAKELQTLHNLR(8)-KLFVQDLATR(1)	3278.810544	null	5.92E-13	3.31E-04	0.005577	1.700922	1.28E-12	9.96E-14
	8	PRF_Q_2021_M_CIAN_617_51099.92462.92462.4.2.dta	4	3278.81582	GLEETVAKELQTLHNLR(8)-KLFVQDLATR(1)	3278.810544	null	2.73E-14	3.51E-04	0.005276	1.60912	1.10E-10	1.80E-13
	9	PRF_Q_2021_M_CIAN_617_51099.92213.92213.5.0.dta	5	3278.812344	GLEETVAKELQTLHNLR(8)-KLFVQDLATR(1)	3278.810544	null	3.61E-16	3.71E-04	0.0018	0.54898	3.10E-05	2.06E-12
	10	PRF_Q_2021_M_CIAN_617_51099.91917.91917.5.0.dta	5	3278.813385	GLEETVAKELQTLHNLR(8)-KLFVQDLATR(1)	3278.810544	null	4.90E-13	3.99E-04	0.002841	0.866473	1.37E-09	1.13E-12
	11	PRF_Q_2021_M_CIAN_617_51099.92359.92359.5.0.dta	5	3278.815737	GLEETVAKELQTLHNLR(8)-KLFVQDLATR(1)	3278.810544	null	1.59E-17	6.82E-04	0.005193	1.583806	3.30E-15	1.97E-11
	12	PRF_Q_2021_M_CIAN_617_51099.92314.92314.4.0.dta	4	3278.817233	GLEETVAKELQTLHNLR(8)-KLFVQDLATR(1)	3278.810544	null	2.66E-09	7.68E-04	0.006689	2.040069	2.01E-12	9.10E-10
	13	PRF_Q_2021_M_CIAN_617_51099.92630.92630.4.0.dta	4	3278.819508	GLEETVAKELQTLHNLR(8)-KLFVQDLATR(1)	3278.810544	null	7.37E-11	1.35E-03	0.008964	2.733918	3.24E-10	1.32E-10
	14	PRF_Q_2021_M_CIAN_617_51099.92768.92768.5.1.dta	5	3278.821811	GLEETVAKELQTLHNLR(8)-KLFVQDLATR(1)	3278.810544	null	1.12E-18	4.28E-03	0.011267	3.436307	2.80E-06	2.71E-05
	15	PRF_Q_2021_M_CIAN_617_51099.89416.89416.4.0.dta	4	3406.918511	GLEETVAKELQTLHNLRK(8)-KLFVQDLATR(1)	3406.9055	null	1.16E-10	2.53E-04	0.013011	3.819008	1.52E-09	1.36E-22
	16	PRF_Q_2021_M_CIAN_617_51099.89273.89273.4.0.dta	4	3406.920146	GLEETVAKELQTLHNLRK(8)-KLFVQDLATR(1)	3406.9055	null	5.15E-18	3.69E-04	0.014646	4.298916	1.10E-15	2.00E-19
	17	PRF_Q_2021_M_CIAN_617_51099.89395.89395.5.0.dta	5	3406.916678	GLEETVAKELQTLHNLRK(8)-KLFVQDLATR(1)	3406.9055	null	1.13E-10	5.00E-04	0.011178	3.280983	1.61E-10	9.33E-16
	18	PRF_Q_2021_M_CIAN_617_51099.89544.89544.5.0.dta	5	3406.911531	GLEETVAKELQTLHNLRK(8)-KLFVQDLATR(1)	3406.9055	null	4.17E-09	1.12E-03	0.006031	1.770228	4.63E-09	1.90E-14
	19	PRF_Q_2021_M_CIAN_617_51099.89252.89252.5.0.dta	5	3406.918293	GLEETVAKELQTLHNLRK(8)-KLFVQDLATR(1)	3406.9055	null	3.68E-10	1.44E-03	0.012793	3.755021	1.17E-11	2.61E-13
	20	PRF_Q_2021_M_CIAN_617_51099.89618.89618.4.3.dta	4	3406.903765	GLEETVAKELQTLHNLRK(8)-KLFVQDLATR(1)	3406.9055	null	9.11E-10	3.07E-03	-0.001735	-0.50926	5.42E-10	1.56E-14
	21	PRF_Q_2021_M_CIAN_617_51099.89306.89306.3.0.dta	3	3406.912366	GLEETVAKELQTLHNLRK(8)-KLFVQDLATR(1)	3406.9055	null	7.86E-15	3.61E-03	0.006866	2.015319	5.65E-12	5.71E-11
	22	PRF_Q_2021_M_CIAN_617_51099.89471.89471.3.0.dta	3	3406.907354	GLEETVAKELQTLHNLRK(8)-KLFVQDLATR(1)	3406.9055	null	1.45E-06	6.35E-02	0.001854	0.544189	1.00E+00	1.16E-06
	23	PRF_Q_2021_M_CIAN_617_51099.89579.89579.4.2.dta	4	3406.92224	GLEETVAKELQTLHNLRK(8)-KLFVQDLATR(1)	3406.9055	null	3.16E-04	1.86E-01	0.01674	4.91355	4.42E-04	4.63E-11
	24	PRF_Q_2021_M_CIAN_617_51099.93349.93349.5.0.dta	5	3763.082337	QDLKGLEETVAKELQTLHNLR(12)-KLFVQDLATR(1)	3763.075068	null	4.46E-10	3.44E-03	0.007269	1.931665	2.46E-09	5.16E-11
	25	PRF_Q_2021_M_CIAN_617_51099.93256.93256.4.0.dta	4	3763.099305	QDLKGLEETVAKELQTLHNLR(12)-KLFVQDLATR(1)	3763.075068	null	5.14E-10	1.09E-02	0.024237	6.440743	7.27E-09	6.75E-11
	26	PRF_Q_2021_M_CIAN_617_51099.93209.93209.5.0.dta	5	3763.08413	QDLKGLEETVAKELQTLHNLR(12)-KLFVQDLATR(1)	3763.075068	null	3.24E-04	2.50E-02	0.009062	2.408137	1.12E-07	1.52E-11
32	sp|P33176|KINH_HUMAN (539)-sp|P33176|KINH_HUMAN (801)	3	25
	1	PRF_Q_2021_M_CIAN_617_51099.91373.91373.3.0.dta	3	2915.645948	SATLASIDAELQKLK(13)-KLFVQDLATR(1)	2915.645059	null	1.08E-15	4.36E-06	0.000889	0.304907	7.88E-13	1.12E-19
	2	PRF_Q_2021_M_CIAN_617_51099.91523.91523.4.0.dta	4	2915.647003	SATLASIDAELQKLK(13)-KLFVQDLATR(1)	2915.645059	null	3.48E-10	6.37E-06	0.001944	0.666748	1.95E-07	1.77E-17
	3	PRF_Q_2021_M_CIAN_617_51099.91395.91395.2.0.dta	2	2915.646998	SATLASIDAELQKLK(13)-KLFVQDLATR(1)	2915.645059	null	9.98E-11	6.70E-06	0.001939	0.665033	3.07E-07	2.12E-11
	4	PRF_Q_2021_M_CIAN_617_51099.91221.91221.3.0.dta	3	2915.647234	SATLASIDAELQKLK(13)-KLFVQDLATR(1)	2915.645059	null	3.19E-12	1.12E-05	0.002175	0.745976	4.44E-12	6.55E-13
	5	PRF_Q_2021_M_CIAN_617_51099.91530.91530.3.0.dta	3	2915.646928	SATLASIDAELQKLK(13)-KLFVQDLATR(1)	2915.645059	null	1.92E-14	1.91E-05	0.001869	0.641025	3.77E-13	9.42E-23
	6	PRF_Q_2021_M_CIAN_617_51099.91374.91374.4.0.dta	4	2915.649669	SATLASIDAELQKLK(13)-KLFVQDLATR(1)	2915.645059	null	6.93E-11	2.19E-05	0.00461	1.581125	1.40E-07	1.52E-16
	7	PRF_Q_2021_M_CIAN_617_51099.91231.91231.4.0.dta	4	2915.65072	SATLASIDAELQKLK(13)-KLFVQDLATR(1)	2915.645059	null	4.49E-10	3.44E-05	0.005661	1.941594	3.03E-08	2.92E-16
	8	PRF_Q_2021_M_CIAN_617_51099.91668.91668.3.0.dta	3	2915.649397	SATLASIDAELQKLK(13)-KLFVQDLATR(1)	2915.645059	null	1.03E-13	3.39E-04	0.004338	1.487835	2.01E-13	1.61E-16
	9	PRF_Q_2021_M_CIAN_617_51099.91667.91667.4.0.dta	4	2915.649527	SATLASIDAELQKLK(13)-KLFVQDLATR(1)	2915.645059	null	8.78E-09	3.46E-04	0.004468	1.532422	2.92E-06	9.18E-12
	10	PRF_Q_2021_M_CIAN_617_51099.91257.91257.2.0.dta	2	2915.646443	SATLASIDAELQKLK(13)-KLFVQDLATR(1)	2915.645059	null	9.28E-06	5.33E-04	0.001384	0.474681	2.19E-06	3.65E-06
	11	PRF_Q_2021_M_CIAN_617_51099.92786.92786.3.0.dta	3	2915.654525	SATLASIDAELQKLK(13)-KLFVQDLATR(1)	2915.645059	null	5.78E-09	1.68E-03	0.009466	3.246623	4.56E-09	1.00E-12
	12	PRF_Q_2021_M_CIAN_617_51099.91825.91825.3.0.dta	3	2915.653081	SATLASIDAELQKLK(13)-KLFVQDLATR(1)	2915.645059	null	1.18E-07	9.63E-03	0.008022	2.751364	4.23E-08	1.20E-12
	13	PRF_Q_2021_M_CIAN_617_51099.89203.89203.4.0.dta	4	2915.654544	SATLASIDAELQKLK(13)-KLFVQDLATR(1)	2915.645059	null	7.46E-03	5.42E-02	0.009485	3.253139	6.95E-03	3.36E-08
	14	PRF_Q_2021_M_CIAN_617_51099.90651.90651.3.0.dta	3	3784.038981	SATLASIDAELQKLKEMTNHQK(13)-KLFVQDLATR(1)	3784.031154	null	4.10E-10	5.77E-05	0.007827	2.068429	2.67E-07	6.24E-12
	15	PRF_Q_2021_M_CIAN_617_51099.90832.90832.4.0.dta	4	3784.043351	SATLASIDAELQKLKEMTNHQK(13)-KLFVQDLATR(1)	3784.031154	null	8.99E-09	1.62E-03	0.012197	3.223282	2.33E-13	1.47E-13
	16	PRF_Q_2021_M_CIAN_617_51099.90682.90682.4.0.dta	4	3784.045393	SATLASIDAELQKLKEMTNHQK(13)-KLFVQDLATR(1)	3784.031154	null	1.19E-11	2.49E-03	0.014239	3.762918	4.20E-11	1.02E-12
	17	PRF_Q_2021_M_CIAN_617_51099.90528.90528.5.0.dta	5	3784.035164	SATLASIDAELQKLKEMTNHQK(13)-KLFVQDLATR(1)	3784.031154	null	5.55E-08	3.50E-03	0.00401	1.059716	5.80E-07	8.57E-10
	18	PRF_Q_2021_M_CIAN_617_51099.90545.90545.4.1.dta	4	3784.04977	SATLASIDAELQKLKEMTNHQK(13)-KLFVQDLATR(1)	3784.031154	null	5.20E-09	3.94E-03	0.018616	4.919621	3.68E-09	1.46E-14
	19	PRF_Q_2021_M_CIAN_617_51099.90692.90692.3.0.dta	3	3784.038981	SATLASIDAELQKLKEMTNHQK(13)-KLFVQDLATR(1)	3784.031154	null	2.08E-05	2.60E-02	0.007827	2.068429	1.00E+00	4.73E-07
	20	PRF_Q_2021_M_CIAN_617_51099.90711.90711.5.0.dta	5	3784.038819	SATLASIDAELQKLKEMTNHQK(13)-KLFVQDLATR(1)	3784.031154	null	2.78E-05	3.77E-02	0.007665	2.025618	4.34E-04	1.31E-10
	21	PRF_Q_2021_M_CIAN_617_51099.90617.90617.3.0.dta	3	3784.038981	SATLASIDAELQKLKEMTNHQK(13)-KLFVQDLATR(1)	3784.031154	null	3.94E-06	5.56E-02	0.007827	2.068429	1.95E-05	4.26E-08
	22	PRF_Q_2021_M_CIAN_617_51099.90564.90564.5.0.dta	5	3784.036326	SATLASIDAELQKLKEMTNHQK(13)-KLFVQDLATR(1)	3784.031154	null	3.04E-06	5.56E-02	0.005172	1.366796	3.39E-06	2.27E-08
	23	PRF_Q_2021_M_CIAN_617_51099.90858.90858.5.0.dta	5	3784.039506	SATLASIDAELQKLKEMTNHQK(13)-KLFVQDLATR(1)	3784.031154	null	1.43E-03	6.53E-02	0.008352	2.20717	3.34E-04	2.56E-09
	24	PRF_Q_2021_M_CIAN_617_51099.91015.91015.4.2.dta	4	3784.040011	SATLASIDAELQKLKEMTNHQK(13)-KLFVQDLATR(1)	3784.031154	null	5.38E-06	9.59E-02	0.008857	2.340626	1.77E-06	9.33E-08
	25	PRF_Q_2021_M_CIAN_617_51099.87974.87974.5.1.dta	5	3912.134429	SATLASIDAELQKLKEMTNHQKK(13)-KLFVQDLATR(1)	3912.12611	null	8.78E-03	2.28E-01	0.008319	2.126465	7.45E-02	2.79E-12
33	sp|P33176|KINH_HUMAN (240)-sp|P33176|KINH_HUMAN (256)	3	62
	1	PRF_Q_2021_M_CIAN_617_51099.96916.96916.3.0.dta	3	4349.293562	VSKTGAEGAVLDEAK(3)-NINKSLSALGNVISALAEGSTYVPYR(4)	4349.28728	null	1.00E+00	8.93E-06	0.006282	1.444375	1.00E+00	7.70E-21
	2	PRF_Q_2021_M_CIAN_617_51099.96765.96765.3.1.dta	3	4349.300625	VSKTGAEGAVLDEAK(3)-NINKSLSALGNVISALAEGSTYVPYR(4)	4349.28728	null	3.99E-10	4.17E-05	0.013345	3.068319	1.00E+00	1.66E-19
	3	PRF_Q_2021_M_CIAN_617_51099.96678.96678.3.0.dta	3	4349.31254	VSKTGAEGAVLDEAK(3)-NINKSLSALGNVISALAEGSTYVPYR(4)	4349.28728	null	5.76E-16	1.22E-04	0.02526	5.807848	1.52E-17	2.18E-13
	4	PRF_Q_2021_M_CIAN_617_51099.96531.96531.3.0.dta	3	4349.249554	VSKTGAEGAVLDEAK(3)-NINKSLSALGNVISALAEGSTYVPYR(4)	4349.28728	null	4.45E-14	1.56E-04	-0.037726	-8.674065	1.09E-15	9.30E-09
	5	PRF_Q_2021_M_CIAN_617_51099.96095.96095.3.0.dta	3	4349.290522	VSKTGAEGAVLDEAK(3)-NINKSLSALGNVISALAEGSTYVPYR(4)	4349.28728	null	8.38E-12	3.11E-04	0.003242	0.745409	1.45E-26	5.98E-06
	6	PRF_Q_2021_M_CIAN_617_51099.96114.96114.5.0.dta	5	4349.298221	VSKTGAEGAVLDEAK(3)-NINKSLSALGNVISALAEGSTYVPYR(4)	4349.28728	null	2.67E-08	1.50E-03	0.010941	2.515585	7.25E-13	5.59E-11
	7	PRF_Q_2021_M_CIAN_617_51099.96381.96381.3.0.dta	3	4349.30016	VSKTGAEGAVLDEAK(3)-NINKSLSALGNVISALAEGSTYVPYR(4)	4349.28728	null	3.81E-10	1.86E-03	0.01288	2.961405	1.04E-16	3.22E-12
	8	PRF_Q_2021_M_CIAN_617_51099.96232.96232.3.0.dta	3	4349.297009	VSKTGAEGAVLDEAK(3)-NINKSLSALGNVISALAEGSTYVPYR(4)	4349.28728	null	4.80E-11	2.97E-03	0.009729	2.236918	1.91E-15	6.28E-13
	9	PRF_Q_2021_M_CIAN_617_51099.102883.102883.4.0.dta	4	4349.295255	VSKTGAEGAVLDEAK(3)-NINKSLSALGNVISALAEGSTYVPYR(4)	4349.28728	null	1.29E-08	5.24E-03	0.007975	1.833634	2.13E-06	4.08E-06
	10	PRF_Q_2021_M_CIAN_617_51099.96083.96083.4.0.dta	4	4349.292547	VSKTGAEGAVLDEAK(3)-NINKSLSALGNVISALAEGSTYVPYR(4)	4349.28728	null	3.61E-09	6.45E-03	0.005267	1.211003	1.00E+00	1.27E-09
	11	PRF_Q_2021_M_CIAN_617_51099.96941.96941.3.0.dta	3	4349.294955	VSKTGAEGAVLDEAK(3)-NINKSLSALGNVISALAEGSTYVPYR(4)	4349.28728	null	1.00E+00	6.68E-03	0.007675	1.764657	1.00E+00	4.18E-13
	12	PRF_Q_2021_M_CIAN_617_51099.102891.102891.4.0.dta	4	4349.297191	VSKTGAEGAVLDEAK(3)-NINKSLSALGNVISALAEGSTYVPYR(4)	4349.28728	null	1.60E-03	1.34E-02	0.009911	2.278764	3.09E-06	1.04E-05
	13	PRF_Q_2021_M_CIAN_617_51099.103364.103364.4.0.dta	4	4349.281187	VSKTGAEGAVLDEAK(3)-NINKSLSALGNVISALAEGSTYVPYR(4)	4349.28728	null	1.57E-02	1.95E-02	-0.006093	-1.400919	8.59E-03	4.84E-03
	14	PRF_Q_2021_M_CIAN_617_51099.97529.97529.4.1.dta	4	4349.285911	VSKTGAEGAVLDEAK(3)-NINKSLSALGNVISALAEGSTYVPYR(4)	4349.28728	null	3.11E-13	1.97E-02	-0.001369	-0.314764	3.14E-13	1.16E-10
	15	PRF_Q_2021_M_CIAN_617_51099.103594.103594.4.0.dta	4	4349.317292	VSKTGAEGAVLDEAK(3)-NINKSLSALGNVISALAEGSTYVPYR(4)	4349.28728	null	1.91E-04	2.10E-02	0.030012	6.900441	1.17E-04	1.72E-06
	16	PRF_Q_2021_M_CIAN_617_51099.102256.102256.4.0.dta	4	4349.29144	VSKTGAEGAVLDEAK(3)-NINKSLSALGNVISALAEGSTYVPYR(4)	4349.28728	null	2.17E-05	2.10E-02	0.00416	0.956479	6.53E-07	2.11E-04
	17	PRF_Q_2021_M_CIAN_617_51099.101378.101378.4.0.dta	4	4349.292887	VSKTGAEGAVLDEAK(3)-NINKSLSALGNVISALAEGSTYVPYR(4)	4349.28728	null	4.35E-07	2.19E-02	0.005607	1.289177	8.91E-16	5.01E-07
	18	PRF_Q_2021_M_CIAN_617_51099.109737.109737.4.0.dta	4	4349.295342	VSKTGAEGAVLDEAK(3)-NINKSLSALGNVISALAEGSTYVPYR(4)	4349.28728	null	1.00E+00	2.36E-02	0.008062	1.853637	1.00E+00	1.00E+00
	19	PRF_Q_2021_M_CIAN_617_51099.97338.97338.3.0.dta	3	4349.315595	VSKTGAEGAVLDEAK(3)-NINKSLSALGNVISALAEGSTYVPYR(4)	4349.28728	null	9.00E-05	2.62E-02	0.028315	6.510262	1.00E+00	1.19E-05
	20	PRF_Q_2021_M_CIAN_617_51099.103938.103938.4.0.dta	4	4349.296577	VSKTGAEGAVLDEAK(3)-NINKSLSALGNVISALAEGSTYVPYR(4)	4349.28728	null	1.85E-04	4.04E-02	0.009297	2.137592	1.00E+00	9.24E-07
	21	PRF_Q_2021_M_CIAN_617_51099.101732.101732.4.0.dta	4	4349.26991	VSKTGAEGAVLDEAK(3)-NINKSLSALGNVISALAEGSTYVPYR(4)	4349.28728	null	5.23E-04	5.88E-02	-0.01737	-3.993758	1.10E-09	4.72E-06
	22	PRF_Q_2021_M_CIAN_617_51099.100984.100984.4.1.dta	4	4349.294308	VSKTGAEGAVLDEAK(3)-NINKSLSALGNVISALAEGSTYVPYR(4)	4349.28728	null	2.79E-05	6.79E-02	0.007028	1.615897	1.73E-15	2.97E-07
	23	PRF_Q_2021_M_CIAN_617_51099.109851.109851.4.0.dta	4	4349.297562	VSKTGAEGAVLDEAK(3)-NINKSLSALGNVISALAEGSTYVPYR(4)	4349.28728	null	1.00E+00	7.00E-02	0.010282	2.364065	1.00E+00	1.00E+00
	24	PRF_Q_2021_M_CIAN_617_51099.96257.96257.5.0.dta	5	4349.304187	VSKTGAEGAVLDEAK(3)-NINKSLSALGNVISALAEGSTYVPYR(4)	4349.28728	null	1.37E-05	1.05E-01	0.016907	3.887304	2.76E-10	1.11E-06
	25	PRF_Q_2021_M_CIAN_617_51099.101079.101079.4.2.dta	4	4349.308074	VSKTGAEGAVLDEAK(3)-NINKSLSALGNVISALAEGSTYVPYR(4)	4349.28728	null	2.43E-06	1.13E-01	0.020794	4.781013	5.39E-09	1.26E-09
	26	PRF_Q_2021_M_CIAN_617_51099.103733.103733.4.0.dta	4	4349.31318	VSKTGAEGAVLDEAK(3)-NINKSLSALGNVISALAEGSTYVPYR(4)	4349.28728	null	2.50E-07	1.15E-01	0.0259	5.954999	1.33E-04	3.66E-11
	27	PRF_Q_2021_M_CIAN_617_51099.97112.97112.4.0.dta	4	4349.266218	VSKTGAEGAVLDEAK(3)-NINKSLSALGNVISALAEGSTYVPYR(4)	4349.28728	null	1.13E-08	1.38E-01	-0.021062	-4.842633	1.16E-10	2.46E-08
	28	PRF_Q_2021_M_CIAN_617_51099.102351.102351.4.2.dta	4	4349.294276	VSKTGAEGAVLDEAK(3)-NINKSLSALGNVISALAEGSTYVPYR(4)	4349.28728	null	4.38E-03	1.38E-01	0.006996	1.608539	2.98E-03	1.72E-03
	29	PRF_Q_2021_M_CIAN_617_51099.96824.96824.4.0.dta	4	4349.311736	VSKTGAEGAVLDEAK(3)-NINKSLSALGNVISALAEGSTYVPYR(4)	4349.28728	null	3.58E-07	1.51E-01	0.024456	5.62299	3.29E-13	2.92E-09
	30	PRF_Q_2021_M_CIAN_617_51099.97396.97396.4.0.dta	4	4349.30862	VSKTGAEGAVLDEAK(3)-NINKSLSALGNVISALAEGSTYVPYR(4)	4349.28728	null	1.64E-06	1.54E-01	0.02134	4.906551	2.84E-12	4.65E-07
	31	PRF_Q_2021_M_CIAN_617_51099.109770.109770.4.0.dta	4	4349.310606	VSKTGAEGAVLDEAK(3)-NINKSLSALGNVISALAEGSTYVPYR(4)	4349.28728	null	1.00E+00	1.55E-01	0.023326	5.363178	1.00E+00	1.00E+00
	32	PRF_Q_2021_M_CIAN_617_51099.101938.101938.4.1.dta	4	4349.306039	VSKTGAEGAVLDEAK(3)-NINKSLSALGNVISALAEGSTYVPYR(4)	4349.28728	null	1.31E-02	1.58E-01	0.018759	4.31312	1.65E-04	9.29E-04
	33	PRF_Q_2021_M_CIAN_617_51099.96379.96379.4.0.dta	4	4349.314603	VSKTGAEGAVLDEAK(3)-NINKSLSALGNVISALAEGSTYVPYR(4)	4349.28728	null	8.07E-09	1.68E-01	0.027323	6.282179	1.96E-18	3.30E-07
	34	PRF_Q_2021_M_CIAN_617_51099.96970.96970.4.0.dta	4	4349.261192	VSKTGAEGAVLDEAK(3)-NINKSLSALGNVISALAEGSTYVPYR(4)	4349.28728	null	1.48E-06	1.73E-01	-0.026088	-5.998224	2.27E-10	1.78E-07
	35	PRF_Q_2021_M_CIAN_617_51099.101589.101589.4.0.dta	4	4349.310374	VSKTGAEGAVLDEAK(3)-NINKSLSALGNVISALAEGSTYVPYR(4)	4349.28728	null	4.41E-07	1.84E-01	0.023094	5.309836	7.17E-06	9.10E-07
	36	PRF_Q_2021_M_CIAN_617_51099.96529.96529.4.0.dta	4	4349.311128	VSKTGAEGAVLDEAK(3)-NINKSLSALGNVISALAEGSTYVPYR(4)	4349.28728	null	2.02E-07	1.96E-01	0.023848	5.483197	7.87E-17	1.66E-07
	37	PRF_Q_2021_M_CIAN_617_51099.97248.97248.4.0.dta	4	4349.305994	VSKTGAEGAVLDEAK(3)-NINKSLSALGNVISALAEGSTYVPYR(4)	4349.28728	null	2.57E-08	2.01E-01	0.018714	4.302774	2.06E-10	2.36E-09
	38	PRF_Q_2021_M_CIAN_617_51099.96231.96231.4.0.dta	4	4349.313964	VSKTGAEGAVLDEAK(3)-NINKSLSALGNVISALAEGSTYVPYR(4)	4349.28728	null	1.45E-07	2.18E-01	0.026684	6.135258	1.33E-15	1.08E-07
	39	PRF_Q_2021_M_CIAN_617_51099.101214.101214.4.1.dta	4	4349.32689	VSKTGAEGAVLDEAK(3)-NINKSLSALGNVISALAEGSTYVPYR(4)	4349.28728	null	1.69E-07	2.41E-01	0.03961	9.107239	3.28E-10	5.10E-06
	40	PRF_Q_2021_M_CIAN_617_51099.96373.96373.6.1.dta	6	4349.300201	VSKTGAEGAVLDEAK(3)-NINKSLSALGNVISALAEGSTYVPYR(4)	4349.28728	null	1.31E-01	2.66E-01	0.012921	2.970832	4.12E-01	6.71E-03
	41	PRF_Q_2021_M_CIAN_617_51099.104448.104448.4.3.dta	4	4349.330017	VSKTGAEGAVLDEAK(3)-NINKSLSALGNVISALAEGSTYVPYR(4)	4349.28728	null	1.88E-03	3.21E-01	0.042737	9.826208	2.52E-19	2.54E-04
	42	PRF_Q_2021_M_CIAN_617_51099.98530.98530.4.1.dta	4	4349.310152	VSKTGAEGAVLDEAK(3)-NINKSLSALGNVISALAEGSTYVPYR(4)	4349.28728	null	3.15E-05	4.36E-01	0.022872	5.258793	8.28E-07	1.95E-06
	43	PRF_Q_2021_M_CIAN_617_51099.96400.96400.5.3.dta	5	4349.30816	VSKTGAEGAVLDEAK(3)-NINKSLSALGNVISALAEGSTYVPYR(4)	4349.28728	null	1.64E-06	4.68E-01	0.02088	4.800787	5.11E-06	1.09E-05
	44	PRF_Q_2021_M_CIAN_617_51099.101656.101656.4.0.dta	4	4349.318882	VSKTGAEGAVLDEAK(3)-NINKSLSALGNVISALAEGSTYVPYR(4)	4349.28728	null	1.56E-01	4.98E-01	0.031602	7.266018	2.29E-01	1.14E-01
	45	PRF_Q_2021_M_CIAN_617_51099.100508.100508.3.0.dta	3	4349.259157	VSKTGAEGAVLDEAK(3)-NINKSLSALGNVISALAEGSTYVPYR(4)	4349.28728	null	5.35E-03	6.08E-01	-0.028123	-6.466117	1.00E+00	1.24E-02
	46	PRF_Q_2021_M_CIAN_617_51099.94149.94149.5.0.dta	5	4679.449522	VSKTGAEGAVLDEAK(3)-NINKSLSALGNVISALAEGSTYVPYRDSK(4)	4679.441199	null	3.21E-09	4.22E-05	0.008323	1.778631	2.64E-14	6.86E-09
	47	PRF_Q_2021_M_CIAN_617_51099.94293.94293.5.0.dta	5	4679.452839	VSKTGAEGAVLDEAK(3)-NINKSLSALGNVISALAEGSTYVPYRDSK(4)	4679.441199	null	1.99E-10	1.10E-04	0.01164	2.487476	5.87E-15	2.73E-11
	48	PRF_Q_2021_M_CIAN_617_51099.94441.94441.5.0.dta	5	4679.448211	VSKTGAEGAVLDEAK(3)-NINKSLSALGNVISALAEGSTYVPYRDSK(4)	4679.441199	null	1.57E-06	3.18E-04	0.007012	1.49847	6.53E-10	3.40E-08
	49	PRF_Q_2021_M_CIAN_617_51099.94594.94594.4.0.dta	4	4679.445696	VSKTGAEGAVLDEAK(3)-NINKSLSALGNVISALAEGSTYVPYRDSK(4)	4679.441199	null	1.02E-12	3.47E-04	0.004497	0.961012	3.54E-15	2.01E-08
	50	PRF_Q_2021_M_CIAN_617_51099.94150.94150.4.0.dta	4	4679.44862	VSKTGAEGAVLDEAK(3)-NINKSLSALGNVISALAEGSTYVPYRDSK(4)	4679.441199	null	1.66E-07	6.54E-04	0.007421	1.585873	1.44E-18	5.70E-10
	51	PRF_Q_2021_M_CIAN_617_51099.94011.94011.4.0.dta	4	4679.438281	VSKTGAEGAVLDEAK(3)-NINKSLSALGNVISALAEGSTYVPYRDSK(4)	4679.441199	null	2.94E-09	7.51E-04	-0.002918	-0.623579	6.21E-14	1.64E-07
	52	PRF_Q_2021_M_CIAN_617_51099.94788.94788.4.0.dta	4	4679.456141	VSKTGAEGAVLDEAK(3)-NINKSLSALGNVISALAEGSTYVPYRDSK(4)	4679.441199	null	4.73E-10	1.64E-03	0.014942	3.193116	1.00E+00	3.95E-07
	53	PRF_Q_2021_M_CIAN_617_51099.94010.94010.5.0.dta	5	4679.444359	VSKTGAEGAVLDEAK(3)-NINKSLSALGNVISALAEGSTYVPYRDSK(4)	4679.441199	null	5.18E-07	1.95E-03	0.00316	0.675294	1.16E-13	1.54E-07
	54	PRF_Q_2021_M_CIAN_617_51099.94294.94294.4.0.dta	4	4679.459303	VSKTGAEGAVLDEAK(3)-NINKSLSALGNVISALAEGSTYVPYRDSK(4)	4679.441199	null	1.50E-11	2.07E-03	0.018104	3.868838	2.01E-28	1.21E-12
	55	PRF_Q_2021_M_CIAN_617_51099.94442.94442.4.0.dta	4	4679.468663	VSKTGAEGAVLDEAK(3)-NINKSLSALGNVISALAEGSTYVPYRDSK(4)	4679.441199	null	5.93E-08	2.41E-03	0.027464	5.869077	8.01E-25	4.68E-08
	56	PRF_Q_2021_M_CIAN_617_51099.94805.94805.5.0.dta	5	4679.446119	VSKTGAEGAVLDEAK(3)-NINKSLSALGNVISALAEGSTYVPYRDSK(4)	4679.441199	null	1.38E-07	3.58E-03	0.00492	1.051408	3.59E-14	3.02E-07
	57	PRF_Q_2021_M_CIAN_617_51099.94654.94654.5.0.dta	5	4679.451886	VSKTGAEGAVLDEAK(3)-NINKSLSALGNVISALAEGSTYVPYRDSK(4)	4679.441199	null	4.20E-08	2.15E-02	0.010687	2.28382	1.03E-07	9.69E-08
	58	PRF_Q_2021_M_CIAN_617_51099.95246.95246.4.0.dta	4	4679.409879	VSKTGAEGAVLDEAK(3)-NINKSLSALGNVISALAEGSTYVPYRDSK(4)	4679.441199	null	7.52E-17	7.41E-02	-0.03132	-6.693107	1.00E+00	1.99E-03
	59	PRF_Q_2021_M_CIAN_617_51099.97421.97421.4.0.dta	4	5537.94555	LYLVDLAGSEKVSKTGAEGAVLDEAK(14)-NINKSLSALGNVISALAEGSTYVPYR(4)	5537.926263	null	6.45E-11	1.32E-03	0.019287	3.482712	1.86E-08	6.57E-21
	60	PRF_Q_2021_M_CIAN_617_51099.97571.97571.4.0.dta	4	5537.925165	LYLVDLAGSEKVSKTGAEGAVLDEAK(14)-NINKSLSALGNVISALAEGSTYVPYR(4)	5537.926263	null	1.00E+00	1.54E-03	-0.001098	-0.198269	1.00E+00	1.00E+00
	61	PRF_Q_2021_M_CIAN_617_51099.97510.97510.5.0.dta	5	5537.939143	LYLVDLAGSEKVSKTGAEGAVLDEAK(14)-NINKSLSALGNVISALAEGSTYVPYR(4)	5537.926263	null	2.65E-13	7.16E-03	0.01288	2.32578	2.36E-16	7.39E-12
	62	PRF_Q_2021_M_CIAN_617_51099.97376.97376.5.0.dta	5	5537.938454	LYLVDLAGSEKVSKTGAEGAVLDEAK(14)-NINKSLSALGNVISALAEGSTYVPYR(4)	5537.926263	null	6.49E-11	7.98E-03	0.012191	2.201366	2.59E-11	8.75E-08
34	sp|P33176|KINH_HUMAN (903)-sp|P33176|KINH_HUMAN (909)	3	244
	1	PRF_Q_2021_M_CIAN_617_51099.20808.20808.3.0.dta	3	1558.876112	IKEAVR(2)-SKNMAR(2)	1558.873296	null	1.33E-19	2.23E-05	0.002816	1.806433	7.81E-09	5.94E-27
	2	PRF_Q_2021_M_CIAN_617_51099.15479.15479.3.0.dta	3	1574.86931	IKEAVR(2)-SKNMAR(2)	1574.86821	Oxidation[M](4)	9.35E-11	2.61E-05	0.0011	0.698471	1.89E-05	4.00E-06
	3	PRF_Q_2021_M_CIAN_617_51099.15607.15607.3.0.dta	3	1574.869858	IKEAVR(2)-SKNMAR(2)	1574.86821	Oxidation[M](4)	5.63E-18	3.12E-05	0.001648	1.046437	5.22E-06	2.95E-10
	4	PRF_Q_2021_M_CIAN_617_51099.20683.20683.3.0.dta	3	1558.876158	IKEAVR(2)-SKNMAR(2)	1558.873296	null	4.74E-14	3.27E-05	0.002862	1.835941	1.69E-05	2.14E-10
	5	PRF_Q_2021_M_CIAN_617_51099.20565.20565.3.0.dta	3	1558.876193	IKEAVR(2)-SKNMAR(2)	1558.873296	null	6.78E-13	3.42E-05	0.002897	1.858393	1.03E-14	1.71E-11
	6	PRF_Q_2021_M_CIAN_617_51099.21209.21209.3.0.dta	3	1558.873957	IKEAVR(2)-SKNMAR(2)	1558.873296	null	1.84E-15	3.79E-05	0.000661	0.424024	2.90E-09	1.91E-13
	7	PRF_Q_2021_M_CIAN_617_51099.15980.15980.3.0.dta	3	1574.869519	IKEAVR(2)-SKNMAR(2)	1574.86821	Oxidation[M](4)	1.14E-07	5.66E-05	0.001309	0.831181	1.31E-06	8.59E-09
	8	PRF_Q_2021_M_CIAN_617_51099.20434.20434.3.0.dta	3	1558.876249	IKEAVR(2)-SKNMAR(2)	1558.873296	null	2.30E-13	7.43E-05	0.002953	1.894317	5.36E-06	5.59E-11
	9	PRF_Q_2021_M_CIAN_617_51099.21324.21324.3.0.dta	3	1558.874485	IKEAVR(2)-SKNMAR(2)	1558.873296	null	1.21E-09	7.84E-05	0.001189	0.76273	3.58E-07	1.91E-07
	10	PRF_Q_2021_M_CIAN_617_51099.16094.16094.3.0.dta	3	1574.869449	IKEAVR(2)-SKNMAR(2)	1574.86821	Oxidation[M](4)	1.58E-09	7.85E-05	0.001239	0.786732	1.39E-06	1.22E-07
	11	PRF_Q_2021_M_CIAN_617_51099.20402.20402.3.0.dta	3	1574.86804	IKEAVR(2)-SKNMAR(2)	1574.86821	Oxidation[M](4)	1.13E-05	8.83E-05	-0.00017	-0.107946	2.26E-04	1.11E-06
	12	PRF_Q_2021_M_CIAN_617_51099.18516.18516.3.0.dta	3	1574.867171	IKEAVR(2)-SKNMAR(2)	1574.86821	Oxidation[M](4)	9.98E-11	1.09E-04	-0.001039	-0.659738	3.35E-06	5.77E-09
	13	PRF_Q_2021_M_CIAN_617_51099.16335.16335.3.0.dta	3	1574.868842	IKEAVR(2)-SKNMAR(2)	1574.86821	Oxidation[M](4)	1.62E-13	1.16E-04	0.000632	0.401303	1.31E-05	9.29E-08
	14	PRF_Q_2021_M_CIAN_617_51099.15857.15857.3.0.dta	3	1574.869626	IKEAVR(2)-SKNMAR(2)	1574.86821	Oxidation[M](4)	3.54E-12	1.24E-04	0.001416	0.899123	1.25E-09	7.47E-17
	15	PRF_Q_2021_M_CIAN_617_51099.18876.18876.3.0.dta	3	1574.869749	IKEAVR(2)-SKNMAR(2)	1574.86821	Oxidation[M](4)	4.89E-08	1.36E-04	0.001539	0.977225	9.73E-06	6.89E-10
	16	PRF_Q_2021_M_CIAN_617_51099.15353.15353.3.0.dta	3	1574.869845	IKEAVR(2)-SKNMAR(2)	1574.86821	Oxidation[M](4)	1.80E-08	1.40E-04	0.001635	1.038182	3.89E-05	1.71E-08
	17	PRF_Q_2021_M_CIAN_617_51099.18259.18259.4.0.dta	4	1574.869386	IKEAVR(2)-SKNMAR(2)	1574.86821	Oxidation[M](4)	1.48E-10	1.40E-04	0.001176	0.746729	6.75E-04	7.99E-09
	18	PRF_Q_2021_M_CIAN_617_51099.21759.21759.3.0.dta	3	1558.870511	IKEAVR(2)-SKNMAR(2)	1558.873296	null	1.43E-08	1.61E-04	-0.002785	-1.786547	6.67E-09	6.66E-06
	19	PRF_Q_2021_M_CIAN_617_51099.17066.17066.3.0.dta	3	1574.870039	IKEAVR(2)-SKNMAR(2)	1574.86821	Oxidation[M](4)	1.28E-08	1.67E-04	0.001829	1.161367	3.94E-06	3.39E-07
	20	PRF_Q_2021_M_CIAN_617_51099.16695.16695.3.0.dta	3	1574.869382	IKEAVR(2)-SKNMAR(2)	1574.86821	Oxidation[M](4)	1.08E-11	1.73E-04	0.001172	0.744189	9.70E-07	1.82E-10
	21	PRF_Q_2021_M_CIAN_617_51099.18754.18754.3.0.dta	3	1574.869541	IKEAVR(2)-SKNMAR(2)	1574.86821	Oxidation[M](4)	1.45E-06	1.77E-04	0.001331	0.84515	2.95E-04	2.70E-05
	22	PRF_Q_2021_M_CIAN_617_51099.19749.19749.3.0.dta	3	1574.870135	IKEAVR(2)-SKNMAR(2)	1574.86821	Oxidation[M](4)	2.60E-08	1.77E-04	0.001925	1.222325	2.19E-07	9.95E-11
	23	PRF_Q_2021_M_CIAN_617_51099.18636.18636.3.0.dta	3	1574.868904	IKEAVR(2)-SKNMAR(2)	1574.86821	Oxidation[M](4)	2.18E-11	1.81E-04	0.000694	0.440672	4.87E-09	7.20E-10
	24	PRF_Q_2021_M_CIAN_617_51099.20998.20998.4.0.dta	4	1558.873145	IKEAVR(2)-SKNMAR(2)	1558.873296	null	5.50E-09	1.82E-04	-0.000151	-0.096865	5.53E-10	1.21E-07
	25	PRF_Q_2021_M_CIAN_617_51099.18997.18997.3.0.dta	3	1574.869433	IKEAVR(2)-SKNMAR(2)	1574.86821	Oxidation[M](4)	3.71E-25	1.85E-04	0.001223	0.776573	3.63E-05	2.89E-08
	26	PRF_Q_2021_M_CIAN_617_51099.25434.25434.4.0.dta	4	1558.873024	IKEAVR(2)-SKNMAR(2)	1558.873296	null	8.72E-03	1.91E-04	-0.000272	-0.174485	6.02E-03	7.74E-03
	27	PRF_Q_2021_M_CIAN_617_51099.25568.25568.4.0.dta	4	1558.873186	IKEAVR(2)-SKNMAR(2)	1558.873296	null	7.88E-09	1.96E-04	-0.00011	-0.070564	4.20E-07	1.71E-05
	28	PRF_Q_2021_M_CIAN_617_51099.17238.17238.3.0.dta	3	1574.868103	IKEAVR(2)-SKNMAR(2)	1574.86821	Oxidation[M](4)	8.54E-11	2.07E-04	-0.000107	-0.067942	3.68E-07	6.84E-10
	29	PRF_Q_2021_M_CIAN_617_51099.20944.20944.3.0.dta	3	1558.874716	IKEAVR(2)-SKNMAR(2)	1558.873296	null	9.17E-08	2.13E-04	0.00142	0.910914	2.49E-08	1.89E-07
	30	PRF_Q_2021_M_CIAN_617_51099.16211.16211.3.0.dta	3	1574.869263	IKEAVR(2)-SKNMAR(2)	1574.86821	Oxidation[M](4)	5.81E-14	2.28E-04	0.001053	0.668627	1.31E-07	5.04E-14
	31	PRF_Q_2021_M_CIAN_617_51099.25698.25698.4.0.dta	4	1558.87439	IKEAVR(2)-SKNMAR(2)	1558.873296	null	5.48E-06	2.38E-04	0.001094	0.701789	3.18E-06	1.71E-04
	32	PRF_Q_2021_M_CIAN_617_51099.17653.17653.3.0.dta	3	1574.868979	IKEAVR(2)-SKNMAR(2)	1574.86821	Oxidation[M](4)	8.40E-09	2.38E-04	0.000769	0.488295	4.58E-09	4.13E-09
	33	PRF_Q_2021_M_CIAN_617_51099.16453.16453.3.0.dta	3	1574.869284	IKEAVR(2)-SKNMAR(2)	1574.86821	Oxidation[M](4)	1.06E-08	2.41E-04	0.001074	0.681962	2.17E-06	1.45E-09
	34	PRF_Q_2021_M_CIAN_617_51099.16575.16575.3.0.dta	3	1574.869652	IKEAVR(2)-SKNMAR(2)	1574.86821	Oxidation[M](4)	4.70E-12	2.47E-04	0.001442	0.915632	1.36E-04	2.40E-05
	35	PRF_Q_2021_M_CIAN_617_51099.18327.18327.3.0.dta	3	1574.868713	IKEAVR(2)-SKNMAR(2)	1574.86821	Oxidation[M](4)	1.94E-17	2.68E-04	0.000503	0.319392	5.48E-05	5.73E-11
	36	PRF_Q_2021_M_CIAN_617_51099.29349.29349.4.0.dta	4	1558.873767	IKEAVR(2)-SKNMAR(2)	1558.873296	null	2.41E-04	2.85E-04	0.000471	0.302141	6.79E-03	2.33E-04
	37	PRF_Q_2021_M_CIAN_617_51099.15478.15478.4.0.dta	4	1574.868756	IKEAVR(2)-SKNMAR(2)	1574.86821	Oxidation[M](4)	2.76E-08	3.03E-04	0.000546	0.346696	3.73E-04	7.11E-06
	38	PRF_Q_2021_M_CIAN_617_51099.15730.15730.4.0.dta	4	1574.869254	IKEAVR(2)-SKNMAR(2)	1574.86821	Oxidation[M](4)	1.89E-13	3.14E-04	0.001044	0.662913	5.78E-06	4.66E-06
	39	PRF_Q_2021_M_CIAN_617_51099.16690.16690.4.0.dta	4	1574.868122	IKEAVR(2)-SKNMAR(2)	1574.86821	Oxidation[M](4)	7.65E-10	3.18E-04	-0.000088	-0.055878	2.95E-04	6.34E-06
	40	PRF_Q_2021_M_CIAN_617_51099.25167.25167.4.0.dta	4	1558.873997	IKEAVR(2)-SKNMAR(2)	1558.873296	null	1.86E-05	3.25E-04	0.000701	0.449684	6.14E-05	1.24E-05
	41	PRF_Q_2021_M_CIAN_617_51099.22034.22034.3.0.dta	3	1558.873851	IKEAVR(2)-SKNMAR(2)	1558.873296	null	2.36E-09	3.26E-04	0.000555	0.356026	8.69E-10	3.11E-06
	42	PRF_Q_2021_M_CIAN_617_51099.19119.19119.3.0.dta	3	1574.870439	IKEAVR(2)-SKNMAR(2)	1574.86821	Oxidation[M](4)	3.44E-07	3.45E-04	0.002229	1.415357	1.98E-04	1.19E-06
	43	PRF_Q_2021_M_CIAN_617_51099.21913.21913.3.0.dta	3	1558.873126	IKEAVR(2)-SKNMAR(2)	1558.873296	null	1.35E-05	3.45E-04	-0.00017	-0.109053	2.02E-05	1.16E-04
	44	PRF_Q_2021_M_CIAN_617_51099.22323.22323.3.0.dta	3	1558.874351	IKEAVR(2)-SKNMAR(2)	1558.873296	null	1.72E-11	3.47E-04	0.001055	0.676771	1.76E-08	1.10E-04
	45	PRF_Q_2021_M_CIAN_617_51099.16448.16448.4.0.dta	4	1574.867841	IKEAVR(2)-SKNMAR(2)	1574.86821	Oxidation[M](4)	8.12E-09	3.52E-04	-0.000369	-0.234305	1.36E-03	3.59E-06
	46	PRF_Q_2021_M_CIAN_617_51099.15979.15979.4.0.dta	4	1574.868183	IKEAVR(2)-SKNMAR(2)	1574.86821	Oxidation[M](4)	2.69E-07	3.59E-04	-0.000027	-0.017144	1.55E-04	1.97E-05
	47	PRF_Q_2021_M_CIAN_617_51099.19392.19392.3.0.dta	3	1574.870083	IKEAVR(2)-SKNMAR(2)	1574.86821	Oxidation[M](4)	1.63E-06	3.60E-04	0.001873	1.189306	2.35E-06	2.39E-07
	48	PRF_Q_2021_M_CIAN_617_51099.20487.20487.4.0.dta	4	1558.873515	IKEAVR(2)-SKNMAR(2)	1558.873296	null	6.91E-10	3.98E-04	0.000219	0.140486	1.76E-08	2.08E-07
	49	PRF_Q_2021_M_CIAN_617_51099.20655.20655.3.0.dta	3	1574.868821	IKEAVR(2)-SKNMAR(2)	1574.86821	Oxidation[M](4)	9.55E-05	4.16E-04	0.000611	0.387969	6.87E-05	2.01E-06
	50	PRF_Q_2021_M_CIAN_617_51099.16092.16092.4.0.dta	4	1574.867981	IKEAVR(2)-SKNMAR(2)	1574.86821	Oxidation[M](4)	5.62E-09	4.17E-04	-0.000229	-0.145409	1.84E-04	1.21E-05
	51	PRF_Q_2021_M_CIAN_617_51099.18395.18395.4.0.dta	4	1574.868033	IKEAVR(2)-SKNMAR(2)	1574.86821	Oxidation[M](4)	2.00E-08	4.18E-04	-0.000177	-0.11239	9.68E-05	1.58E-09
	52	PRF_Q_2021_M_CIAN_617_51099.16819.16819.3.0.dta	3	1574.870386	IKEAVR(2)-SKNMAR(2)	1574.86821	Oxidation[M](4)	7.47E-10	4.20E-04	0.002176	1.381703	2.52E-06	6.72E-10
	53	PRF_Q_2021_M_CIAN_617_51099.21876.21876.3.0.dta	3	1558.870409	IKEAVR(2)-SKNMAR(2)	1558.873296	null	3.64E-14	4.21E-04	-0.002887	-1.851979	1.88E-04	6.77E-09
	54	PRF_Q_2021_M_CIAN_617_51099.16943.16943.3.0.dta	3	1574.86937	IKEAVR(2)-SKNMAR(2)	1574.86821	Oxidation[M](4)	1.34E-09	4.23E-04	0.00116	0.73657	9.13E-07	3.43E-08
	55	PRF_Q_2021_M_CIAN_617_51099.22653.22653.4.0.dta	4	1558.873962	IKEAVR(2)-SKNMAR(2)	1558.873296	null	1.35E-06	4.25E-04	0.000666	0.427232	9.15E-07	5.17E-07
	56	PRF_Q_2021_M_CIAN_617_51099.19130.19130.4.0.dta	4	1574.869283	IKEAVR(2)-SKNMAR(2)	1574.86821	Oxidation[M](4)	2.09E-09	4.37E-04	0.001073	0.681327	7.75E-04	1.74E-09
	57	PRF_Q_2021_M_CIAN_617_51099.19544.19544.3.0.dta	3	1574.870462	IKEAVR(2)-SKNMAR(2)	1574.86821	Oxidation[M](4)	4.30E-11	4.40E-04	0.002252	1.429961	5.91E-07	2.60E-13
	58	PRF_Q_2021_M_CIAN_617_51099.17531.17531.3.0.dta	3	1574.868415	IKEAVR(2)-SKNMAR(2)	1574.86821	Oxidation[M](4)	2.04E-05	4.59E-04	0.000205	0.13017	3.05E-04	4.52E-09
	59	PRF_Q_2021_M_CIAN_617_51099.23627.23627.4.0.dta	4	1558.873658	IKEAVR(2)-SKNMAR(2)	1558.873296	null	1.24E-04	4.62E-04	0.000362	0.232219	3.13E-06	2.60E-04
	60	PRF_Q_2021_M_CIAN_617_51099.22932.22932.4.0.dta	4	1558.874145	IKEAVR(2)-SKNMAR(2)	1558.873296	null	1.09E-04	4.64E-04	0.000849	0.544624	7.30E-05	1.22E-04
	61	PRF_Q_2021_M_CIAN_617_51099.17054.17054.4.0.dta	4	1574.869203	IKEAVR(2)-SKNMAR(2)	1574.86821	Oxidation[M](4)	4.68E-10	4.73E-04	0.000993	0.630529	1.09E-04	6.25E-09
	62	PRF_Q_2021_M_CIAN_617_51099.16570.16570.4.0.dta	4	1574.868133	IKEAVR(2)-SKNMAR(2)	1574.86821	Oxidation[M](4)	2.42E-08	4.80E-04	-0.000077	-0.048893	1.69E-04	3.44E-06
	63	PRF_Q_2021_M_CIAN_617_51099.18518.18518.4.0.dta	4	1574.868487	IKEAVR(2)-SKNMAR(2)	1574.86821	Oxidation[M](4)	1.24E-08	4.84E-04	0.000277	0.175888	9.12E-04	3.63E-07
	64	PRF_Q_2021_M_CIAN_617_51099.21080.21080.3.0.dta	3	1558.874205	IKEAVR(2)-SKNMAR(2)	1558.873296	null	1.11E-11	5.29E-04	0.000909	0.583113	3.72E-08	3.96E-08
	65	PRF_Q_2021_M_CIAN_617_51099.20778.20778.3.0.dta	3	1574.870588	IKEAVR(2)-SKNMAR(2)	1574.86821	Oxidation[M](4)	3.85E-08	5.38E-04	0.002378	1.509968	7.18E-07	3.64E-09
	66	PRF_Q_2021_M_CIAN_617_51099.16809.16809.4.0.dta	4	1574.869042	IKEAVR(2)-SKNMAR(2)	1574.86821	Oxidation[M](4)	2.57E-17	5.43E-04	0.000832	0.528298	1.50E-06	5.32E-11
	67	PRF_Q_2021_M_CIAN_617_51099.16330.16330.4.0.dta	4	1574.86769	IKEAVR(2)-SKNMAR(2)	1574.86821	Oxidation[M](4)	2.25E-06	5.44E-04	-0.00052	-0.330186	3.16E-03	5.42E-05
	68	PRF_Q_2021_M_CIAN_617_51099.20609.20609.4.0.dta	4	1558.874097	IKEAVR(2)-SKNMAR(2)	1558.873296	null	2.00E-07	5.78E-04	0.000801	0.513833	1.57E-05	1.69E-06
	69	PRF_Q_2021_M_CIAN_617_51099.17786.17786.3.0.dta	3	1574.871022	IKEAVR(2)-SKNMAR(2)	1574.86821	Oxidation[M](4)	4.92E-09	5.90E-04	0.002812	1.785546	5.73E-07	1.96E-12
	70	PRF_Q_2021_M_CIAN_617_51099.22802.22802.4.0.dta	4	1558.872943	IKEAVR(2)-SKNMAR(2)	1558.873296	null	2.80E-11	6.16E-04	-0.000353	-0.226446	7.89E-09	3.43E-07
	71	PRF_Q_2021_M_CIAN_617_51099.16210.16210.4.0.dta	4	1574.868042	IKEAVR(2)-SKNMAR(2)	1574.86821	Oxidation[M](4)	4.76E-06	6.18E-04	-0.000168	-0.106676	3.44E-04	1.25E-04
	72	PRF_Q_2021_M_CIAN_617_51099.18391.18391.3.0.dta	3	1574.867187	IKEAVR(2)-SKNMAR(2)	1574.86821	Oxidation[M](4)	3.77E-10	6.21E-04	-0.001023	-0.649578	6.57E-07	2.38E-05
	73	PRF_Q_2021_M_CIAN_617_51099.20691.20691.4.0.dta	4	1574.868082	IKEAVR(2)-SKNMAR(2)	1574.86821	Oxidation[M](4)	6.57E-08	6.37E-04	-0.000128	-0.081277	1.40E-04	2.11E-06
	74	PRF_Q_2021_M_CIAN_617_51099.19004.19004.4.0.dta	4	1574.869096	IKEAVR(2)-SKNMAR(2)	1574.86821	Oxidation[M](4)	3.36E-07	6.38E-04	0.000886	0.562587	8.13E-05	2.11E-08
	75	PRF_Q_2021_M_CIAN_617_51099.25004.25004.4.2.dta	4	1558.873381	IKEAVR(2)-SKNMAR(2)	1558.873296	null	7.84E-05	6.45E-04	0.000085	0.054527	4.63E-07	9.35E-04
	76	PRF_Q_2021_M_CIAN_617_51099.15731.15731.3.0.dta	3	1574.870172	IKEAVR(2)-SKNMAR(2)	1574.86821	Oxidation[M](4)	1.38E-07	6.73E-04	0.001962	1.245819	9.61E-05	8.86E-08
	77	PRF_Q_2021_M_CIAN_617_51099.24430.24430.4.0.dta	4	1558.873093	IKEAVR(2)-SKNMAR(2)	1558.873296	null	6.91E-03	7.35E-04	-0.000203	-0.130222	5.72E-06	5.12E-03
	78	PRF_Q_2021_M_CIAN_617_51099.20865.20865.4.0.dta	4	1558.874912	IKEAVR(2)-SKNMAR(2)	1558.873296	null	1.16E-11	7.50E-04	0.001616	1.036646	2.91E-08	1.33E-06
	79	PRF_Q_2021_M_CIAN_617_51099.19262.19262.4.0.dta	4	1574.869263	IKEAVR(2)-SKNMAR(2)	1574.86821	Oxidation[M](4)	6.27E-08	7.53E-04	0.001053	0.668627	1.66E-04	1.84E-06
	80	PRF_Q_2021_M_CIAN_617_51099.32579.32579.4.1.dta	4	1558.873955	IKEAVR(2)-SKNMAR(2)	1558.873296	null	1.58E-01	7.60E-04	0.000659	0.422741	2.85E-01	2.53E-01
	81	PRF_Q_2021_M_CIAN_617_51099.16934.16934.4.0.dta	4	1574.86866	IKEAVR(2)-SKNMAR(2)	1574.86821	Oxidation[M](4)	1.39E-09	7.77E-04	0.00045	0.285738	8.22E-06	3.38E-06
	82	PRF_Q_2021_M_CIAN_617_51099.20534.20534.3.0.dta	3	1574.868593	IKEAVR(2)-SKNMAR(2)	1574.86821	Oxidation[M](4)	7.97E-09	7.81E-04	0.000383	0.243195	3.35E-06	1.24E-07
	83	PRF_Q_2021_M_CIAN_617_51099.23967.23967.3.0.dta	3	1558.872624	IKEAVR(2)-SKNMAR(2)	1558.873296	null	6.14E-08	7.95E-04	-0.000672	-0.431081	2.76E-07	3.84E-05
	84	PRF_Q_2021_M_CIAN_617_51099.18883.18883.4.0.dta	4	1574.869521	IKEAVR(2)-SKNMAR(2)	1574.86821	Oxidation[M](4)	6.39E-07	8.10E-04	0.001311	0.832451	2.16E-04	3.92E-07
	85	PRF_Q_2021_M_CIAN_617_51099.21382.21382.4.0.dta	4	1558.874083	IKEAVR(2)-SKNMAR(2)	1558.873296	null	8.21E-08	8.11E-04	0.000787	0.504852	2.17E-07	1.34E-07
	86	PRF_Q_2021_M_CIAN_617_51099.20567.20567.4.0.dta	4	1574.86787	IKEAVR(2)-SKNMAR(2)	1574.86821	Oxidation[M](4)	6.37E-10	8.36E-04	-0.00034	-0.215891	2.94E-05	8.81E-09
	87	PRF_Q_2021_M_CIAN_617_51099.20821.20821.4.0.dta	4	1574.868888	IKEAVR(2)-SKNMAR(2)	1574.86821	Oxidation[M](4)	2.27E-11	8.56E-04	0.000678	0.430512	1.61E-05	2.48E-06
	88	PRF_Q_2021_M_CIAN_617_51099.23344.23344.4.0.dta	4	1558.873074	IKEAVR(2)-SKNMAR(2)	1558.873296	null	9.60E-03	8.56E-04	-0.000222	-0.142411	3.15E-03	1.28E-02
	89	PRF_Q_2021_M_CIAN_617_51099.20738.20738.4.0.dta	4	1558.874414	IKEAVR(2)-SKNMAR(2)	1558.873296	null	3.79E-07	9.01E-04	0.001118	0.717185	3.59E-06	1.81E-06
	90	PRF_Q_2021_M_CIAN_617_51099.15605.15605.4.0.dta	4	1574.869559	IKEAVR(2)-SKNMAR(2)	1574.86821	Oxidation[M](4)	2.48E-08	9.20E-04	0.001349	0.85658	2.12E-04	8.86E-07
	91	PRF_Q_2021_M_CIAN_617_51099.15856.15856.4.0.dta	4	1574.868733	IKEAVR(2)-SKNMAR(2)	1574.86821	Oxidation[M](4)	3.18E-09	9.39E-04	0.000523	0.332091	6.70E-05	1.87E-07
	92	PRF_Q_2021_M_CIAN_617_51099.20436.20436.4.0.dta	4	1574.868608	IKEAVR(2)-SKNMAR(2)	1574.86821	Oxidation[M](4)	1.99E-07	9.41E-04	0.000398	0.25272	1.03E-04	7.17E-08
	93	PRF_Q_2021_M_CIAN_617_51099.22372.22372.4.0.dta	4	1558.872701	IKEAVR(2)-SKNMAR(2)	1558.873296	null	8.29E-06	9.88E-04	-0.000595	-0.381686	1.87E-07	7.14E-06
	94	PRF_Q_2021_M_CIAN_617_51099.17445.17445.3.0.dta	3	1574.868973	IKEAVR(2)-SKNMAR(2)	1574.86821	Oxidation[M](4)	1.08E-05	1.11E-03	0.000763	0.484485	2.07E-04	2.09E-08
	95	PRF_Q_2021_M_CIAN_617_51099.23837.23837.4.2.dta	4	1574.866404	IKEAVR(2)-SKNMAR(2)	1574.86821	Oxidation[M](4)	1.96E-05	1.12E-03	-0.001806	-1.146763	6.65E-03	4.42E-07
	96	PRF_Q_2021_M_CIAN_617_51099.18757.18757.4.0.dta	4	1574.869025	IKEAVR(2)-SKNMAR(2)	1574.86821	Oxidation[M](4)	6.90E-06	1.12E-03	0.000815	0.517504	2.87E-04	9.21E-06
	97	PRF_Q_2021_M_CIAN_617_51099.21658.21658.4.0.dta	4	1558.873605	IKEAVR(2)-SKNMAR(2)	1558.873296	null	1.46E-05	1.17E-03	0.000309	0.19822	2.48E-05	3.07E-05
	98	PRF_Q_2021_M_CIAN_617_51099.22235.22235.4.0.dta	4	1558.872148	IKEAVR(2)-SKNMAR(2)	1558.873296	null	2.48E-06	1.27E-03	-0.001148	-0.736429	7.66E-06	3.11E-05
	99	PRF_Q_2021_M_CIAN_617_51099.18641.18641.4.0.dta	4	1574.869068	IKEAVR(2)-SKNMAR(2)	1574.86821	Oxidation[M](4)	7.01E-07	1.40E-03	0.000858	0.544807	1.08E-05	2.59E-06
	100	PRF_Q_2021_M_CIAN_617_51099.15352.15352.4.0.dta	4	1574.86929	IKEAVR(2)-SKNMAR(2)	1574.86821	Oxidation[M](4)	2.85E-07	1.45E-03	0.00108	0.685772	7.13E-06	1.24E-07
	101	PRF_Q_2021_M_CIAN_617_51099.24038.24038.4.0.dta	4	1558.875225	IKEAVR(2)-SKNMAR(2)	1558.873296	null	3.38E-06	1.45E-03	0.001929	1.237432	1.23E-05	4.93E-06
	102	PRF_Q_2021_M_CIAN_617_51099.23497.23497.4.0.dta	4	1558.87218	IKEAVR(2)-SKNMAR(2)	1558.873296	null	3.15E-02	1.55E-03	-0.001116	-0.715902	3.41E-02	2.88E-02
	103	PRF_Q_2021_M_CIAN_617_51099.20356.20356.4.0.dta	4	1558.874689	IKEAVR(2)-SKNMAR(2)	1558.873296	null	1.07E-06	1.71E-03	0.001393	0.893594	1.95E-07	3.56E-07
	104	PRF_Q_2021_M_CIAN_617_51099.17185.17185.4.0.dta	4	1574.868587	IKEAVR(2)-SKNMAR(2)	1574.86821	Oxidation[M](4)	1.00E-06	1.77E-03	0.000377	0.239385	1.19E-04	1.55E-05
	105	PRF_Q_2021_M_CIAN_617_51099.21133.21133.4.0.dta	4	1558.872608	IKEAVR(2)-SKNMAR(2)	1558.873296	null	7.77E-05	1.91E-03	-0.000688	-0.441344	8.72E-06	8.69E-05
	106	PRF_Q_2021_M_CIAN_617_51099.21982.21982.4.0.dta	4	1558.874345	IKEAVR(2)-SKNMAR(2)	1558.873296	null	1.28E-06	1.91E-03	0.001049	0.672922	2.71E-06	8.33E-07
	107	PRF_Q_2021_M_CIAN_617_51099.21254.21254.4.0.dta	4	1558.874627	IKEAVR(2)-SKNMAR(2)	1558.873296	null	3.37E-07	1.97E-03	0.001331	0.853822	2.06E-07	1.36E-06
	108	PRF_Q_2021_M_CIAN_617_51099.23904.23904.4.3.dta	4	1558.874308	IKEAVR(2)-SKNMAR(2)	1558.873296	null	2.15E-04	2.30E-03	0.001012	0.649187	3.18E-05	8.76E-04
	109	PRF_Q_2021_M_CIAN_617_51099.21518.21518.4.0.dta	4	1558.874595	IKEAVR(2)-SKNMAR(2)	1558.873296	null	6.99E-05	2.53E-03	0.001299	0.833294	2.55E-05	1.29E-04
	110	PRF_Q_2021_M_CIAN_617_51099.18186.18186.3.0.dta	3	1574.867059	IKEAVR(2)-SKNMAR(2)	1574.86821	Oxidation[M](4)	1.20E-06	2.59E-03	-0.001151	-0.730855	9.20E-06	3.72E-06
	111	PRF_Q_2021_M_CIAN_617_51099.27206.27206.4.0.dta	4	1558.873261	IKEAVR(2)-SKNMAR(2)	1558.873296	null	3.49E-06	2.60E-03	-0.000035	-0.022452	5.91E-03	8.77E-06
	112	PRF_Q_2021_M_CIAN_617_51099.22509.22509.4.1.dta	4	1558.871733	IKEAVR(2)-SKNMAR(2)	1558.873296	null	4.59E-05	2.71E-03	-0.001563	-1.002647	5.41E-05	1.40E-05
	113	PRF_Q_2021_M_CIAN_617_51099.23655.23655.4.0.dta	4	1558.874069	IKEAVR(2)-SKNMAR(2)	1558.873296	null	2.33E-04	2.74E-03	0.000773	0.495871	5.18E-05	3.99E-04
	114	PRF_Q_2021_M_CIAN_617_51099.20290.20290.4.0.dta	4	1574.865169	IKEAVR(2)-SKNMAR(2)	1574.86821	Oxidation[M](4)	2.25E-06	3.44E-03	-0.003041	-1.930955	2.05E-06	9.68E-05
	115	PRF_Q_2021_M_CIAN_617_51099.19250.19250.3.0.dta	3	1574.871126	IKEAVR(2)-SKNMAR(2)	1574.86821	Oxidation[M](4)	6.20E-06	3.53E-03	0.002916	1.851584	1.28E-05	5.27E-08
	116	PRF_Q_2021_M_CIAN_617_51099.23055.23055.4.0.dta	4	1558.87417	IKEAVR(2)-SKNMAR(2)	1558.873296	null	1.12E-04	4.22E-03	0.000874	0.560661	1.09E-05	1.38E-04
	117	PRF_Q_2021_M_CIAN_617_51099.25302.25302.4.0.dta	4	1558.873697	IKEAVR(2)-SKNMAR(2)	1558.873296	null	6.15E-05	5.26E-03	0.000401	0.257237	4.70E-04	1.01E-02
	118	PRF_Q_2021_M_CIAN_617_51099.28268.28268.4.1.dta	4	1558.873035	IKEAVR(2)-SKNMAR(2)	1558.873296	null	1.97E-01	5.43E-03	-0.000261	-0.167429	4.77E-02	4.64E-01
	119	PRF_Q_2021_M_CIAN_617_51099.22175.22175.3.0.dta	3	1558.876948	IKEAVR(2)-SKNMAR(2)	1558.873296	null	5.88E-06	5.97E-03	0.003652	2.342718	1.11E-06	1.11E-05
	120	PRF_Q_2021_M_CIAN_617_51099.23703.23703.3.2.dta	3	1558.875777	IKEAVR(2)-SKNMAR(2)	1558.873296	null	1.04E-05	6.30E-03	0.002481	1.591534	1.32E-06	8.33E-05
	121	PRF_Q_2021_M_CIAN_617_51099.20057.20057.4.2.dta	4	1574.86258	IKEAVR(2)-SKNMAR(2)	1574.86821	Oxidation[M](4)	2.18E-08	7.04E-03	-0.00563	-3.574902	1.17E-04	1.14E-04
	122	PRF_Q_2021_M_CIAN_617_51099.17335.17335.4.0.dta	4	1574.86962	IKEAVR(2)-SKNMAR(2)	1574.86821	Oxidation[M](4)	7.79E-05	7.51E-03	0.00141	0.895313	2.58E-04	1.32E-04
	123	PRF_Q_2021_M_CIAN_617_51099.18043.18043.4.0.dta	4	1574.869406	IKEAVR(2)-SKNMAR(2)	1574.86821	Oxidation[M](4)	5.51E-01	1.17E-02	0.001196	0.759429	9.80E-01	4.00E-01
	124	PRF_Q_2021_M_CIAN_617_51099.17778.17778.4.0.dta	4	1574.869549	IKEAVR(2)-SKNMAR(2)	1574.86821	Oxidation[M](4)	1.09E-02	1.18E-02	0.001339	0.85023	4.46E-02	6.43E-03
	125	PRF_Q_2021_M_CIAN_617_51099.23470.23470.4.2.dta	4	1558.871995	IKEAVR(2)-SKNMAR(2)	1558.873296	null	2.72E-01	1.29E-02	-0.001301	-0.834577	2.61E-01	2.91E-01
	126	PRF_Q_2021_M_CIAN_617_51099.16255.16255.3.0.dta	3	1574.869004	IKEAVR(2)-SKNMAR(2)	1574.86821	Oxidation[M](4)	4.29E-02	1.34E-02	0.000794	0.504169	1.17E-01	4.05E-02
	127	PRF_Q_2021_M_CIAN_617_51099.26175.26175.4.0.dta	4	1558.873751	IKEAVR(2)-SKNMAR(2)	1558.873296	null	4.26E-06	1.41E-02	0.000455	0.291877	1.52E-04	1.16E-03
	128	PRF_Q_2021_M_CIAN_617_51099.26417.26417.4.1.dta	4	1558.869856	IKEAVR(2)-SKNMAR(2)	1558.873296	null	1.86E-02	1.60E-02	-0.00344	-2.206722	1.98E-03	8.11E-03
	129	PRF_Q_2021_M_CIAN_617_51099.26038.26038.4.0.dta	4	1558.874511	IKEAVR(2)-SKNMAR(2)	1558.873296	null	7.68E-05	1.68E-02	0.001215	0.779409	5.91E-04	2.36E-03
	130	PRF_Q_2021_M_CIAN_617_51099.23127.23127.4.1.dta	4	1574.869163	IKEAVR(2)-SKNMAR(2)	1574.86821	Oxidation[M](4)	1.49E-01	1.86E-02	0.000953	0.60513	1.76E-01	1.63E-01
	131	PRF_Q_2021_M_CIAN_617_51099.21827.21827.4.1.dta	4	1558.87369	IKEAVR(2)-SKNMAR(2)	1558.873296	null	5.99E-02	2.31E-02	0.000394	0.252747	1.08E-02	6.07E-02
	132	PRF_Q_2021_M_CIAN_617_51099.29209.29209.4.2.dta	4	1558.874663	IKEAVR(2)-SKNMAR(2)	1558.873296	null	3.23E-03	2.78E-02	0.001367	0.876915	2.21E-03	3.65E-02
	133	PRF_Q_2021_M_CIAN_617_51099.19933.19933.4.3.dta	4	1558.872434	IKEAVR(2)-SKNMAR(2)	1558.873296	null	1.22E-03	3.73E-02	-0.000862	-0.552963	1.07E-03	3.41E-04
	134	PRF_Q_2021_M_CIAN_617_51099.17626.17626.4.0.dta	4	1574.870788	IKEAVR(2)-SKNMAR(2)	1574.86821	Oxidation[M](4)	3.15E-01	3.76E-02	0.002578	1.636962	9.86E-01	7.89E-02
	135	PRF_Q_2021_M_CIAN_617_51099.20915.20915.3.0.dta	3	1574.87083	IKEAVR(2)-SKNMAR(2)	1574.86821	Oxidation[M](4)	1.04E-03	3.80E-02	0.00262	1.663631	9.63E-03	5.64E-04
	136	PRF_Q_2021_M_CIAN_617_51099.17614.17614.4.1.dta	4	1574.871254	IKEAVR(2)-SKNMAR(2)	1574.86821	Oxidation[M](4)	3.36E-01	6.30E-02	0.003044	1.93286	6.43E-01	1.46E-01
	137	PRF_Q_2021_M_CIAN_617_51099.27720.27720.4.0.dta	4	1558.869146	IKEAVR(2)-SKNMAR(2)	1558.873296	null	4.06E-03	6.68E-02	-0.00415	-2.662179	7.54E-03	1.36E-02
	138	PRF_Q_2021_M_CIAN_617_51099.17870.17870.4.0.dta	4	1574.869346	IKEAVR(2)-SKNMAR(2)	1574.86821	Oxidation[M](4)	3.12E-06	6.87E-02	0.001136	0.72133	1.78E-04	3.98E-04
	139	PRF_Q_2021_M_CIAN_617_51099.23294.23294.3.3.dta	3	1558.874614	IKEAVR(2)-SKNMAR(2)	1558.873296	null	1.00E+00	1.25E-01	0.001318	0.845482	1.00E+00	1.00E+00
	140	PRF_Q_2021_M_CIAN_617_51099.16590.16590.3.0.dta	3	1574.869521	IKEAVR(2)-SKNMAR(2)	1574.86821	Oxidation[M](4)	8.08E-02	1.89E-01	0.001311	0.832451	1.33E-01	2.14E-02
	141	PRF_Q_2021_M_CIAN_617_51099.16852.16852.3.0.dta	3	1574.869996	IKEAVR(2)-SKNMAR(2)	1574.86821	Oxidation[M](4)	8.67E-01	2.38E-01	0.001786	1.134063	1.00E+00	5.59E-01
	142	PRF_Q_2021_M_CIAN_617_51099.38350.38350.4.0.dta	4	1558.872559	IKEAVR(2)-SKNMAR(2)	1558.873296	null	1.00E+00	3.07E-01	-0.000737	-0.472777	1.00E+00	1.00E+00
	143	PRF_Q_2021_M_CIAN_617_51099.23330.23330.4.1.dta	4	1574.868226	IKEAVR(2)-SKNMAR(2)	1574.86821	Oxidation[M](4)	1.00E+00	3.20E-01	0.000016	0.01016	1.00E+00	1.00E+00
	144	PRF_Q_2021_M_CIAN_617_51099.20260.20260.3.1.dta	3	1574.862609	IKEAVR(2)-SKNMAR(2)	1574.86821	Oxidation[M](4)	4.14E-03	3.49E-01	-0.005601	-3.556488	7.64E-03	7.80E-04
	145	PRF_Q_2021_M_CIAN_617_51099.17914.17914.4.1.dta	4	1574.86957	IKEAVR(2)-SKNMAR(2)	1574.86821	Oxidation[M](4)	1.00E+00	5.02E-01	0.00136	0.863564	1.00E+00	1.00E+00
	146	PRF_Q_2021_M_CIAN_617_51099.46930.46930.3.0.dta	3	2477.295012	YQQEVDRIKEAVR(9)-SKNMAR(2)	2477.292798	null	2.30E-14	7.99E-04	0.002214	0.893718	3.23E-10	7.70E-12
	147	PRF_Q_2021_M_CIAN_617_51099.46806.46806.3.0.dta	3	2477.293683	YQQEVDRIKEAVR(9)-SKNMAR(2)	2477.292798	null	8.18E-10	5.22E-03	0.000885	0.357245	2.34E-14	8.14E-10
	148	PRF_Q_2021_M_CIAN_617_51099.44089.44089.4.1.dta	4	2493.285349	YQQEVDRIKEAVR(9)-SKNMAR(2)	2493.287713	Oxidation[M](20)	3.84E-07	8.28E-03	-0.002364	-0.948146	5.34E-05	5.22E-14
	149	PRF_Q_2021_M_CIAN_617_51099.42598.42598.4.0.dta	4	2493.290875	YQQEVDRIKEAVR(9)-SKNMAR(2)	2493.287713	Oxidation[M](20)	1.31E-06	1.72E-02	0.003162	1.268205	1.46E-07	9.54E-12
	150	PRF_Q_2021_M_CIAN_617_51099.47059.47059.3.0.dta	3	2477.295105	YQQEVDRIKEAVR(9)-SKNMAR(2)	2477.292798	null	2.85E-11	2.06E-02	0.002307	0.931259	1.30E-07	1.05E-04
	151	PRF_Q_2021_M_CIAN_617_51099.47351.47351.4.0.dta	4	2477.293166	YQQEVDRIKEAVR(9)-SKNMAR(2)	2477.292798	null	3.90E-05	2.71E-02	0.000368	0.148549	4.00E-05	8.61E-10
	152	PRF_Q_2021_M_CIAN_617_51099.41773.41773.4.0.dta	4	2493.289027	YQQEVDRIKEAVR(9)-SKNMAR(2)	2493.287713	Oxidation[M](20)	8.56E-07	3.20E-02	0.001314	0.527015	3.94E-06	4.37E-14
	153	PRF_Q_2021_M_CIAN_617_51099.46943.46943.4.0.dta	4	2477.294269	YQQEVDRIKEAVR(9)-SKNMAR(2)	2477.292798	null	3.94E-05	3.21E-02	0.001471	0.593793	2.31E-06	2.03E-11
	154	PRF_Q_2021_M_CIAN_617_51099.46814.46814.4.0.dta	4	2477.293872	YQQEVDRIKEAVR(9)-SKNMAR(2)	2477.292798	null	2.04E-03	3.95E-02	0.001074	0.433538	5.23E-04	3.53E-11
	155	PRF_Q_2021_M_CIAN_617_51099.47499.47499.4.0.dta	4	2477.292277	YQQEVDRIKEAVR(9)-SKNMAR(2)	2477.292798	null	2.37E-04	4.26E-02	-0.000521	-0.21031	4.91E-04	3.90E-09
	156	PRF_Q_2021_M_CIAN_617_51099.47078.47078.5.0.dta	5	2477.293061	YQQEVDRIKEAVR(9)-SKNMAR(2)	2477.292798	null	9.81E-04	4.49E-02	0.000263	0.106164	2.76E-04	6.79E-08
	157	PRF_Q_2021_M_CIAN_617_51099.42046.42046.5.0.dta	5	2493.288893	YQQEVDRIKEAVR(9)-SKNMAR(2)	2493.287713	Oxidation[M](20)	1.32E-02	4.62E-02	0.00118	0.473271	1.41E-02	3.25E-09
	158	PRF_Q_2021_M_CIAN_617_51099.47212.47212.4.0.dta	4	2477.293748	YQQEVDRIKEAVR(9)-SKNMAR(2)	2477.292798	null	1.30E-06	4.66E-02	0.00095	0.383483	1.64E-06	3.90E-12
	159	PRF_Q_2021_M_CIAN_617_51099.43001.43001.4.0.dta	4	2493.286359	YQQEVDRIKEAVR(9)-SKNMAR(2)	2493.287713	Oxidation[M](20)	1.97E-06	4.83E-02	-0.001354	-0.543058	6.21E-06	4.93E-12
	160	PRF_Q_2021_M_CIAN_617_51099.42454.42454.4.0.dta	4	2493.290074	YQQEVDRIKEAVR(9)-SKNMAR(2)	2493.287713	Oxidation[M](20)	5.19E-06	5.04E-02	0.002361	0.946942	6.48E-07	1.39E-17
	161	PRF_Q_2021_M_CIAN_617_51099.47352.47352.5.0.dta	5	2477.294494	YQQEVDRIKEAVR(9)-SKNMAR(2)	2477.292798	null	8.59E-05	5.17E-02	0.001696	0.684618	5.04E-05	1.28E-07
	162	PRF_Q_2021_M_CIAN_617_51099.47642.47642.5.0.dta	5	2477.29477	YQQEVDRIKEAVR(9)-SKNMAR(2)	2477.292798	null	2.20E-05	5.42E-02	0.001972	0.79603	1.64E-05	3.89E-08
	163	PRF_Q_2021_M_CIAN_617_51099.42738.42738.4.0.dta	4	2493.290009	YQQEVDRIKEAVR(9)-SKNMAR(2)	2493.287713	Oxidation[M](20)	2.64E-06	5.45E-02	0.002296	0.920872	1.85E-05	4.55E-18
	164	PRF_Q_2021_M_CIAN_617_51099.41904.41904.4.0.dta	4	2493.289292	YQQEVDRIKEAVR(9)-SKNMAR(2)	2493.287713	Oxidation[M](20)	8.38E-06	5.60E-02	0.001579	0.6333	1.15E-05	1.90E-17
	165	PRF_Q_2021_M_CIAN_617_51099.46942.46942.5.0.dta	5	2477.293337	YQQEVDRIKEAVR(9)-SKNMAR(2)	2477.292798	null	3.87E-04	6.18E-02	0.000539	0.217576	1.16E-04	9.43E-08
	166	PRF_Q_2021_M_CIAN_617_51099.42313.42313.5.0.dta	5	2493.290661	YQQEVDRIKEAVR(9)-SKNMAR(2)	2493.287713	Oxidation[M](20)	4.54E-03	6.40E-02	0.002948	1.182375	3.74E-03	8.12E-08
	167	PRF_Q_2021_M_CIAN_617_51099.42871.42871.4.0.dta	4	2493.288187	YQQEVDRIKEAVR(9)-SKNMAR(2)	2493.287713	Oxidation[M](20)	7.00E-05	6.46E-02	0.000474	0.19011	2.48E-05	5.24E-09
	168	PRF_Q_2021_M_CIAN_617_51099.42174.42174.4.0.dta	4	2493.289811	YQQEVDRIKEAVR(9)-SKNMAR(2)	2493.287713	Oxidation[M](20)	1.95E-05	6.62E-02	0.002098	0.841459	1.43E-07	1.61E-09
	169	PRF_Q_2021_M_CIAN_617_51099.48482.48482.4.0.dta	4	2477.294226	YQQEVDRIKEAVR(9)-SKNMAR(2)	2477.292798	null	6.65E-09	6.84E-02	0.001428	0.576436	1.26E-05	2.85E-09
	170	PRF_Q_2021_M_CIAN_617_51099.42175.42175.5.0.dta	5	2493.289226	YQQEVDRIKEAVR(9)-SKNMAR(2)	2493.287713	Oxidation[M](20)	5.51E-04	8.69E-02	0.001513	0.606829	5.48E-04	3.62E-08
	171	PRF_Q_2021_M_CIAN_617_51099.42872.42872.5.0.dta	5	2493.290004	YQQEVDRIKEAVR(9)-SKNMAR(2)	2493.287713	Oxidation[M](20)	1.51E-02	9.07E-02	0.002291	0.918867	4.50E-03	2.81E-06
	172	PRF_Q_2021_M_CIAN_617_51099.47500.47500.5.0.dta	5	2477.292812	YQQEVDRIKEAVR(9)-SKNMAR(2)	2477.292798	null	6.42E-04	9.27E-02	0.000014	0.005651	9.03E-05	8.71E-07
	173	PRF_Q_2021_M_CIAN_617_51099.42312.42312.4.0.dta	4	2493.291008	YQQEVDRIKEAVR(9)-SKNMAR(2)	2493.287713	Oxidation[M](20)	1.28E-07	9.51E-02	0.003295	1.321548	5.00E-06	2.62E-13
	174	PRF_Q_2021_M_CIAN_617_51099.47926.47926.4.0.dta	4	2477.295802	YQQEVDRIKEAVR(9)-SKNMAR(2)	2477.292798	null	1.30E-07	1.03E-01	0.003004	1.212614	7.01E-07	2.89E-11
	175	PRF_Q_2021_M_CIAN_617_51099.47077.47077.4.0.dta	4	2477.294182	YQQEVDRIKEAVR(9)-SKNMAR(2)	2477.292798	null	1.68E-04	1.07E-01	0.001384	0.558674	6.83E-04	1.63E-09
	176	PRF_Q_2021_M_CIAN_617_51099.48199.48199.4.0.dta	4	2477.295891	YQQEVDRIKEAVR(9)-SKNMAR(2)	2477.292798	null	2.35E-07	1.09E-01	0.003093	1.24854	3.99E-07	4.55E-10
	177	PRF_Q_2021_M_CIAN_617_51099.41878.41878.3.0.dta	3	2493.288515	YQQEVDRIKEAVR(9)-SKNMAR(2)	2493.287713	Oxidation[M](20)	3.17E-03	1.17E-01	0.000802	0.321664	1.88E-06	1.56E-04
	178	PRF_Q_2021_M_CIAN_617_51099.47213.47213.5.0.dta	5	2477.294169	YQQEVDRIKEAVR(9)-SKNMAR(2)	2477.292798	null	2.03E-03	1.21E-01	0.001371	0.553427	5.11E-04	9.98E-06
	179	PRF_Q_2021_M_CIAN_617_51099.47787.47787.4.0.dta	4	2477.293796	YQQEVDRIKEAVR(9)-SKNMAR(2)	2477.292798	null	3.90E-06	1.23E-01	0.000998	0.402859	1.41E-04	2.33E-11
	180	PRF_Q_2021_M_CIAN_617_51099.43957.43957.4.0.dta	4	2493.286327	YQQEVDRIKEAVR(9)-SKNMAR(2)	2493.287713	Oxidation[M](20)	1.11E-05	1.24E-01	-0.001386	-0.555893	9.85E-05	4.21E-12
	181	PRF_Q_2021_M_CIAN_617_51099.42038.42038.4.0.dta	4	2493.289075	YQQEVDRIKEAVR(9)-SKNMAR(2)	2493.287713	Oxidation[M](20)	7.54E-06	1.28E-01	0.001362	0.546267	6.96E-06	9.71E-17
	182	PRF_Q_2021_M_CIAN_617_51099.41783.41783.5.0.dta	5	2493.287837	YQQEVDRIKEAVR(9)-SKNMAR(2)	2493.287713	Oxidation[M](20)	3.19E-03	1.29E-01	0.000124	0.049734	9.80E-03	2.20E-06
	183	PRF_Q_2021_M_CIAN_617_51099.43698.43698.4.1.dta	4	2493.289589	YQQEVDRIKEAVR(9)-SKNMAR(2)	2493.287713	Oxidation[M](20)	3.46E-07	1.29E-01	0.001876	0.75242	8.26E-07	3.87E-13
	184	PRF_Q_2021_M_CIAN_617_51099.46815.46815.5.0.dta	5	2477.292979	YQQEVDRIKEAVR(9)-SKNMAR(2)	2477.292798	null	8.37E-03	1.33E-01	0.000181	0.073064	2.93E-03	1.22E-07
	185	PRF_Q_2021_M_CIAN_617_51099.44216.44216.4.1.dta	4	2493.284681	YQQEVDRIKEAVR(9)-SKNMAR(2)	2493.287713	Oxidation[M](20)	4.40E-05	1.38E-01	-0.003032	-1.216065	8.31E-04	2.24E-05
	186	PRF_Q_2021_M_CIAN_617_51099.43005.43005.5.0.dta	5	2493.289779	YQQEVDRIKEAVR(9)-SKNMAR(2)	2493.287713	Oxidation[M](20)	3.48E-03	1.41E-01	0.002066	0.828625	4.30E-03	4.96E-07
	187	PRF_Q_2021_M_CIAN_617_51099.43563.43563.4.0.dta	4	2493.290181	YQQEVDRIKEAVR(9)-SKNMAR(2)	2493.287713	Oxidation[M](20)	7.44E-07	1.42E-01	0.002468	0.989858	2.20E-05	6.88E-14
	188	PRF_Q_2021_M_CIAN_617_51099.48342.48342.4.0.dta	4	2477.297147	YQQEVDRIKEAVR(9)-SKNMAR(2)	2477.292798	null	1.27E-07	1.45E-01	0.004349	1.755545	1.57E-06	3.43E-11
	189	PRF_Q_2021_M_CIAN_617_51099.43828.43828.4.1.dta	4	2493.289346	YQQEVDRIKEAVR(9)-SKNMAR(2)	2493.287713	Oxidation[M](20)	3.41E-05	1.47E-01	0.001633	0.654959	5.01E-06	1.54E-11
	190	PRF_Q_2021_M_CIAN_617_51099.47641.47641.4.0.dta	4	2477.293693	YQQEVDRIKEAVR(9)-SKNMAR(2)	2477.292798	null	1.05E-05	1.48E-01	0.000895	0.361281	1.07E-05	2.11E-11
	191	PRF_Q_2021_M_CIAN_617_51099.48061.48061.5.0.dta	5	2477.299644	YQQEVDRIKEAVR(9)-SKNMAR(2)	2477.292798	null	7.44E-05	1.50E-01	0.006846	2.763501	4.42E-05	1.16E-06
	192	PRF_Q_2021_M_CIAN_617_51099.41651.41651.4.0.dta	4	2493.293533	YQQEVDRIKEAVR(9)-SKNMAR(2)	2493.287713	Oxidation[M](20)	4.46E-04	1.55E-01	0.00582	2.334267	9.14E-06	1.25E-13
	193	PRF_Q_2021_M_CIAN_617_51099.41753.41753.3.0.dta	3	2493.287286	YQQEVDRIKEAVR(9)-SKNMAR(2)	2493.287713	Oxidation[M](20)	2.28E-07	1.66E-01	-0.000427	-0.17126	1.00E+00	8.71E-10
	194	PRF_Q_2021_M_CIAN_617_51099.43421.43421.4.0.dta	4	2493.2927	YQQEVDRIKEAVR(9)-SKNMAR(2)	2493.287713	Oxidation[M](20)	3.36E-06	1.67E-01	0.004987	2.00017	8.69E-07	4.64E-13
	195	PRF_Q_2021_M_CIAN_617_51099.42603.42603.5.0.dta	5	2493.290995	YQQEVDRIKEAVR(9)-SKNMAR(2)	2493.287713	Oxidation[M](20)	1.22E-03	1.73E-01	0.003282	1.316334	1.47E-03	1.81E-08
	196	PRF_Q_2021_M_CIAN_617_51099.42740.42740.5.0.dta	5	2493.290331	YQQEVDRIKEAVR(9)-SKNMAR(2)	2493.287713	Oxidation[M](20)	6.11E-03	1.77E-01	0.002618	1.050019	3.45E-03	1.67E-06
	197	PRF_Q_2021_M_CIAN_617_51099.50211.50211.4.2.dta	4	2477.293241	YQQEVDRIKEAVR(9)-SKNMAR(2)	2477.292798	null	2.54E-03	1.83E-01	0.000443	0.178824	1.73E-05	9.91E-04
	198	PRF_Q_2021_M_CIAN_617_51099.48343.48343.5.0.dta	5	2477.301521	YQQEVDRIKEAVR(9)-SKNMAR(2)	2477.292798	null	3.52E-04	1.97E-01	0.008723	3.521182	5.37E-04	2.73E-06
	199	PRF_Q_2021_M_CIAN_617_51099.50495.50495.4.0.dta	4	2477.294	YQQEVDRIKEAVR(9)-SKNMAR(2)	2477.292798	null	3.59E-06	2.24E-01	0.001202	0.485207	4.56E-05	1.09E-06
	200	PRF_Q_2021_M_CIAN_617_51099.44352.44352.4.0.dta	4	2493.287414	YQQEVDRIKEAVR(9)-SKNMAR(2)	2493.287713	Oxidation[M](20)	8.67E-07	2.27E-01	-0.000299	-0.119922	1.86E-02	1.99E-09
	201	PRF_Q_2021_M_CIAN_617_51099.47484.47484.3.0.dta	3	2477.292082	YQQEVDRIKEAVR(9)-SKNMAR(2)	2477.292798	null	2.65E-04	2.27E-01	-0.000716	-0.289025	7.65E-10	9.32E-04
	202	PRF_Q_2021_M_CIAN_617_51099.48784.48784.5.0.dta	5	2477.304001	YQQEVDRIKEAVR(9)-SKNMAR(2)	2477.292798	null	3.91E-05	2.30E-01	0.011203	4.522275	5.60E-05	1.83E-08
	203	PRF_Q_2021_M_CIAN_617_51099.42455.42455.5.0.dta	5	2493.290047	YQQEVDRIKEAVR(9)-SKNMAR(2)	2493.287713	Oxidation[M](20)	5.70E-03	2.42E-01	0.002334	0.936113	8.89E-03	1.80E-06
	204	PRF_Q_2021_M_CIAN_617_51099.48935.48935.5.0.dta	5	2477.306542	YQQEVDRIKEAVR(9)-SKNMAR(2)	2477.292798	null	4.81E-04	2.44E-01	0.013744	5.547992	6.06E-04	9.40E-06
	205	PRF_Q_2021_M_CIAN_617_51099.50795.50795.4.0.dta	4	2477.296762	YQQEVDRIKEAVR(9)-SKNMAR(2)	2477.292798	null	5.89E-04	2.52E-01	0.003964	1.600134	1.42E-02	2.01E-04
	206	PRF_Q_2021_M_CIAN_617_51099.47927.47927.5.0.dta	5	2477.297556	YQQEVDRIKEAVR(9)-SKNMAR(2)	2477.292798	null	9.19E-05	2.52E-01	0.004758	1.920645	2.00E-05	4.29E-07
	207	PRF_Q_2021_M_CIAN_617_51099.48627.48627.4.0.dta	4	2477.295423	YQQEVDRIKEAVR(9)-SKNMAR(2)	2477.292798	null	9.54E-06	2.60E-01	0.002625	1.059624	5.24E-05	8.13E-10
	208	PRF_Q_2021_M_CIAN_617_51099.47777.47777.3.0.dta	3	2477.297509	YQQEVDRIKEAVR(9)-SKNMAR(2)	2477.292798	null	4.72E-15	2.65E-01	0.004711	1.901673	1.00E+00	5.11E-10
	209	PRF_Q_2021_M_CIAN_617_51099.48200.48200.3.0.dta	3	2477.29363	YQQEVDRIKEAVR(9)-SKNMAR(2)	2477.292798	null	5.26E-04	2.74E-01	0.000832	0.33585	1.00E+00	2.28E-05
	210	PRF_Q_2021_M_CIAN_617_51099.50078.50078.4.2.dta	4	2477.296093	YQQEVDRIKEAVR(9)-SKNMAR(2)	2477.292798	null	2.29E-03	3.09E-01	0.003295	1.330081	3.42E-03	2.77E-04
	211	PRF_Q_2021_M_CIAN_617_51099.46684.46684.4.0.dta	4	2477.297108	YQQEVDRIKEAVR(9)-SKNMAR(2)	2477.292798	null	1.56E-04	3.23E-01	0.00431	1.739802	1.00E+00	4.66E-06
	212	PRF_Q_2021_M_CIAN_617_51099.47626.47626.3.0.dta	3	2477.293252	YQQEVDRIKEAVR(9)-SKNMAR(2)	2477.292798	null	5.65E-03	3.34E-01	0.000454	0.183265	1.00E+00	7.09E-04
	213	PRF_Q_2021_M_CIAN_617_51099.48646.48646.5.0.dta	5	2477.30459	YQQEVDRIKEAVR(9)-SKNMAR(2)	2477.292798	null	5.75E-04	3.47E-01	0.011792	4.760035	7.04E-04	4.62E-06
	214	PRF_Q_2021_M_CIAN_617_51099.48060.48060.4.0.dta	4	2477.296597	YQQEVDRIKEAVR(9)-SKNMAR(2)	2477.292798	null	8.70E-07	3.61E-01	0.003799	1.533529	4.39E-07	1.91E-07
	215	PRF_Q_2021_M_CIAN_617_51099.50030.50030.5.1.dta	5	2477.298166	YQQEVDRIKEAVR(9)-SKNMAR(2)	2477.292798	null	5.36E-03	3.62E-01	0.005368	2.166882	6.59E-02	8.77E-05
	216	PRF_Q_2021_M_CIAN_617_51099.41660.41660.5.0.dta	5	2493.283793	YQQEVDRIKEAVR(9)-SKNMAR(2)	2493.287713	Oxidation[M](20)	1.88E-02	3.65E-01	-0.00392	-1.572221	2.43E-02	2.89E-05
	217	PRF_Q_2021_M_CIAN_617_51099.48202.48202.5.0.dta	5	2477.299971	YQQEVDRIKEAVR(9)-SKNMAR(2)	2477.292798	null	8.10E-06	3.70E-01	0.007173	2.895499	1.61E-05	7.61E-08
	218	PRF_Q_2021_M_CIAN_617_51099.47790.47790.5.0.dta	5	2477.29565	YQQEVDRIKEAVR(9)-SKNMAR(2)	2477.292798	null	2.89E-02	3.74E-01	0.002852	1.151257	8.20E-03	3.09E-06
	219	PRF_Q_2021_M_CIAN_617_51099.41915.41915.5.0.dta	5	2493.289023	YQQEVDRIKEAVR(9)-SKNMAR(2)	2493.287713	Oxidation[M](20)	2.98E-02	4.18E-01	0.00131	0.525411	2.30E-04	1.82E-06
	220	PRF_Q_2021_M_CIAN_617_51099.49753.49753.4.1.dta	4	2477.291614	YQQEVDRIKEAVR(9)-SKNMAR(2)	2477.292798	null	2.91E-05	4.22E-01	-0.001184	-0.477941	2.43E-04	5.30E-07
	221	PRF_Q_2021_M_CIAN_617_51099.49269.49269.4.0.dta	4	2477.29655	YQQEVDRIKEAVR(9)-SKNMAR(2)	2477.292798	null	8.45E-07	4.32E-01	0.003752	1.514557	4.46E-06	9.64E-09
	222	PRF_Q_2021_M_CIAN_617_51099.47913.47913.3.0.dta	3	2477.294985	YQQEVDRIKEAVR(9)-SKNMAR(2)	2477.292798	null	1.10E-02	4.42E-01	0.002187	0.882819	1.00E+00	3.71E-03
	223	PRF_Q_2021_M_CIAN_617_51099.43284.43284.4.0.dta	4	2493.292014	YQQEVDRIKEAVR(9)-SKNMAR(2)	2493.287713	Oxidation[M](20)	9.88E-05	4.49E-01	0.004301	1.725032	6.99E-04	3.30E-06
	224	PRF_Q_2021_M_CIAN_617_51099.48483.48483.5.0.dta	5	2477.299599	YQQEVDRIKEAVR(9)-SKNMAR(2)	2477.292798	null	2.45E-02	4.58E-01	0.006801	2.745336	2.14E-02	4.15E-05
	225	PRF_Q_2021_M_CIAN_617_51099.49292.49292.5.0.dta	5	2477.296829	YQQEVDRIKEAVR(9)-SKNMAR(2)	2477.292798	null	2.59E-03	4.61E-01	0.004031	1.627179	1.63E-02	2.12E-06
	226	PRF_Q_2021_M_CIAN_617_51099.48770.48770.4.0.dta	4	2477.29909	YQQEVDRIKEAVR(9)-SKNMAR(2)	2477.292798	null	3.98E-06	5.30E-01	0.006292	2.539869	1.55E-05	9.53E-08
	227	PRF_Q_2021_M_CIAN_617_51099.44783.44783.4.0.dta	4	2493.29153	YQQEVDRIKEAVR(9)-SKNMAR(2)	2493.287713	Oxidation[M](20)	4.42E-03	5.61E-01	0.003817	1.53091	1.99E-03	1.04E-08
	228	PRF_Q_2021_M_CIAN_617_51099.43660.43660.5.0.dta	5	2493.287378	YQQEVDRIKEAVR(9)-SKNMAR(2)	2493.287713	Oxidation[M](20)	1.00E+00	5.79E-01	-0.000335	-0.134361	7.99E-01	8.97E-01
	229	PRF_Q_2021_M_CIAN_617_51099.50353.50353.4.1.dta	4	2477.296531	YQQEVDRIKEAVR(9)-SKNMAR(2)	2477.292798	null	1.20E-03	5.89E-01	0.003733	1.506887	9.69E-04	3.87E-05
	230	PRF_Q_2021_M_CIAN_617_51099.49056.49056.4.0.dta	4	2477.298116	YQQEVDRIKEAVR(9)-SKNMAR(2)	2477.292798	null	4.29E-07	5.92E-01	0.005318	2.146698	2.35E-05	2.92E-10
	231	PRF_Q_2021_M_CIAN_617_51099.49461.49461.4.2.dta	4	2477.29658	YQQEVDRIKEAVR(9)-SKNMAR(2)	2477.292798	null	1.80E-09	5.98E-01	0.003782	1.526667	3.34E-05	3.20E-07
	232	PRF_Q_2021_M_CIAN_617_51099.50645.50645.4.0.dta	4	2477.295442	YQQEVDRIKEAVR(9)-SKNMAR(2)	2477.292798	null	1.37E-03	6.14E-01	0.002644	1.067294	1.87E-03	4.29E-04
	233	PRF_Q_2021_M_CIAN_617_51099.46687.46687.5.0.dta	5	2477.288546	YQQEVDRIKEAVR(9)-SKNMAR(2)	2477.292798	null	1.42E-02	6.52E-01	-0.004252	-1.71639	7.08E-02	6.06E-05
	234	PRF_Q_2021_M_CIAN_617_51099.50170.50170.5.2.dta	5	2477.30016	YQQEVDRIKEAVR(9)-SKNMAR(2)	2477.292798	null	4.83E-02	6.56E-01	0.007362	2.971792	9.51E-03	1.30E-02
	235	PRF_Q_2021_M_CIAN_617_51099.48916.48916.4.0.dta	4	2477.298664	YQQEVDRIKEAVR(9)-SKNMAR(2)	2477.292798	null	1.61E-05	7.26E-01	0.005866	2.367907	1.41E-05	1.89E-08
	236	PRF_Q_2021_M_CIAN_617_51099.49609.49609.4.2.dta	4	2477.293809	YQQEVDRIKEAVR(9)-SKNMAR(2)	2477.292798	null	3.37E-02	7.31E-01	0.001011	0.408107	2.48E-01	7.68E-05
	237	PRF_Q_2021_M_CIAN_617_51099.43273.43273.5.0.dta	5	2493.293355	YQQEVDRIKEAVR(9)-SKNMAR(2)	2493.287713	Oxidation[M](20)	2.31E-02	7.48E-01	0.005642	2.262876	1.68E-01	2.15E-06
	238	PRF_Q_2021_M_CIAN_617_51099.50465.50465.5.1.dta	5	2477.286681	YQQEVDRIKEAVR(9)-SKNMAR(2)	2477.292798	null	8.59E-02	7.74E-01	-0.006117	-2.469228	5.10E-01	1.35E-03
	239	PRF_Q_2021_M_CIAN_617_51099.41672.41672.3.0.dta	3	2493.286935	YQQEVDRIKEAVR(9)-SKNMAR(2)	2493.287713	Oxidation[M](20)	8.73E-02	7.87E-01	-0.000778	-0.312038	1.00E+00	2.49E-01
	240	PRF_Q_2021_M_CIAN_617_51099.52184.52184.4.0.dta	4	2477.304869	YQQEVDRIKEAVR(9)-SKNMAR(2)	2477.292798	null	2.40E-04	7.98E-01	0.012071	4.872658	9.63E-03	2.42E-05
	241	PRF_Q_2021_M_CIAN_617_51099.44236.44236.5.0.dta	5	2633.397418	RYQQEVDRIKEAVR(10)-SKNMAR(2)	2633.393901	null	3.31E-07	5.60E-02	0.003517	1.335539	5.68E-09	5.54E-06
	242	PRF_Q_2021_M_CIAN_617_51099.44522.44522.5.0.dta	5	2633.394902	RYQQEVDRIKEAVR(10)-SKNMAR(2)	2633.393901	null	7.80E-05	8.90E-02	0.001001	0.380118	3.41E-05	3.10E-06
	243	PRF_Q_2021_M_CIAN_617_51099.44369.44369.5.0.dta	5	2633.398475	RYQQEVDRIKEAVR(10)-SKNMAR(2)	2633.393901	null	1.21E-04	1.85E-01	0.004574	1.736922	3.38E-05	9.65E-07
	244	PRF_Q_2021_M_CIAN_617_51099.44107.44107.5.0.dta	5	2633.39724	RYQQEVDRIKEAVR(10)-SKNMAR(2)	2633.393901	null	2.15E-05	2.76E-01	0.003339	1.267946	1.16E-02	1.29E-04
35	sp|P33176|KINH_HUMAN (829)-sp|P33176|KINH_HUMAN (831)	3	47
	1	PRF_Q_2021_M_CIAN_617_51099.80708.80708.3.0.dta	3	3749.874815	SAEIDSDDTGGSAAQKQK(16)-QKISFLENNLEQLTK(2)	3749.871408	null	8.47E-10	2.48E-05	0.003407	0.908564	4.62E-09	6.71E-20
	2	PRF_Q_2021_M_CIAN_617_51099.80567.80567.3.0.dta	3	3749.874298	SAEIDSDDTGGSAAQKQK(16)-QKISFLENNLEQLTK(2)	3749.871408	null	4.15E-09	5.28E-05	0.00289	0.770693	1.16E-08	1.87E-14
	3	PRF_Q_2021_M_CIAN_617_51099.80432.80432.3.0.dta	3	3749.874277	SAEIDSDDTGGSAAQKQK(16)-QKISFLENNLEQLTK(2)	3749.871408	null	3.05E-09	8.33E-05	0.002869	0.765093	2.84E-09	4.60E-15
	4	PRF_Q_2021_M_CIAN_617_51099.80685.80685.4.0.dta	4	3749.874078	SAEIDSDDTGGSAAQKQK(16)-QKISFLENNLEQLTK(2)	3749.871408	null	3.06E-05	3.15E-03	0.00267	0.712024	2.39E-06	1.61E-13
	5	PRF_Q_2021_M_CIAN_617_51099.80406.80406.4.0.dta	4	3749.87517	SAEIDSDDTGGSAAQKQK(16)-QKISFLENNLEQLTK(2)	3749.871408	null	2.46E-06	4.53E-03	0.003762	1.003234	3.92E-07	8.10E-11
	6	PRF_Q_2021_M_CIAN_617_51099.80287.80287.3.0.dta	3	3749.874057	SAEIDSDDTGGSAAQKQK(16)-QKISFLENNLEQLTK(2)	3749.871408	null	1.00E+00	5.22E-03	0.002649	0.706424	1.00E+00	1.00E+00
	7	PRF_Q_2021_M_CIAN_617_51099.80830.80830.4.0.dta	4	3749.87541	SAEIDSDDTGGSAAQKQK(16)-QKISFLENNLEQLTK(2)	3749.871408	null	8.12E-05	2.27E-02	0.004002	1.067237	3.81E-06	6.19E-11
	8	PRF_Q_2021_M_CIAN_617_51099.80546.80546.4.0.dta	4	3749.873959	SAEIDSDDTGGSAAQKQK(16)-QKISFLENNLEQLTK(2)	3749.871408	null	1.60E-03	3.07E-02	0.002551	0.68029	1.71E-04	5.47E-10
	9	PRF_Q_2021_M_CIAN_617_51099.81404.81404.4.0.dta	4	3749.876792	SAEIDSDDTGGSAAQKQK(16)-QKISFLENNLEQLTK(2)	3749.871408	null	4.53E-02	3.33E-02	0.005384	1.435783	1.49E-02	2.01E-05
	10	PRF_Q_2021_M_CIAN_617_51099.80966.80966.4.0.dta	4	3749.875868	SAEIDSDDTGGSAAQKQK(16)-QKISFLENNLEQLTK(2)	3749.871408	null	3.36E-05	3.35E-02	0.00446	1.189374	4.59E-06	1.59E-10
	11	PRF_Q_2021_M_CIAN_617_51099.81032.81032.3.0.dta	3	3749.880434	SAEIDSDDTGGSAAQKQK(16)-QKISFLENNLEQLTK(2)	3749.871408	null	1.21E-01	3.72E-02	0.009026	2.407016	6.41E-02	1.50E-06
	12	PRF_Q_2021_M_CIAN_617_51099.81110.81110.4.0.dta	4	3749.877466	SAEIDSDDTGGSAAQKQK(16)-QKISFLENNLEQLTK(2)	3749.871408	null	1.62E-04	4.11E-02	0.006058	1.615522	1.89E-05	1.75E-09
	13	PRF_Q_2021_M_CIAN_617_51099.83217.83217.4.2.dta	4	3749.874871	SAEIDSDDTGGSAAQKQK(16)-QKISFLENNLEQLTK(2)	3749.871408	null	3.43E-02	4.35E-02	0.003463	0.923498	5.17E-03	5.18E-08
	14	PRF_Q_2021_M_CIAN_617_51099.82245.82245.4.0.dta	4	3749.877394	SAEIDSDDTGGSAAQKQK(16)-QKISFLENNLEQLTK(2)	3749.871408	null	2.90E-01	4.77E-02	0.005986	1.596321	2.61E-01	2.73E-05
	15	PRF_Q_2021_M_CIAN_617_51099.83364.83364.4.2.dta	4	3749.866871	SAEIDSDDTGGSAAQKQK(16)-QKISFLENNLEQLTK(2)	3749.871408	null	6.11E-03	5.26E-02	-0.004537	-1.209908	1.94E-03	3.28E-06
	16	PRF_Q_2021_M_CIAN_617_51099.81250.81250.4.0.dta	4	3749.878171	SAEIDSDDTGGSAAQKQK(16)-QKISFLENNLEQLTK(2)	3749.871408	null	3.82E-03	6.39E-02	0.006763	1.803529	6.41E-04	1.17E-07
	17	PRF_Q_2021_M_CIAN_617_51099.80264.80264.4.0.dta	4	3749.878448	SAEIDSDDTGGSAAQKQK(16)-QKISFLENNLEQLTK(2)	3749.871408	null	3.96E-02	8.98E-02	0.00704	1.877398	1.16E-02	1.57E-08
	18	PRF_Q_2021_M_CIAN_617_51099.81822.81822.4.0.dta	4	3749.883162	SAEIDSDDTGGSAAQKQK(16)-QKISFLENNLEQLTK(2)	3749.871408	null	2.29E-02	9.67E-02	0.011754	3.134507	4.36E-03	1.96E-11
	19	PRF_Q_2021_M_CIAN_617_51099.82848.82848.4.2.dta	4	3749.873274	SAEIDSDDTGGSAAQKQK(16)-QKISFLENNLEQLTK(2)	3749.871408	null	2.68E-01	1.01E-01	0.001866	0.497617	2.58E-01	1.33E-03
	20	PRF_Q_2021_M_CIAN_617_51099.82106.82106.4.1.dta	4	3749.879397	SAEIDSDDTGGSAAQKQK(16)-QKISFLENNLEQLTK(2)	3749.871408	null	5.95E-02	1.19E-01	0.007989	2.130473	1.99E-02	1.90E-07
	21	PRF_Q_2021_M_CIAN_617_51099.81688.81688.4.0.dta	4	3749.882682	SAEIDSDDTGGSAAQKQK(16)-QKISFLENNLEQLTK(2)	3749.871408	null	1.32E-01	1.20E-01	0.011274	3.006503	1.23E-01	2.58E-06
	22	PRF_Q_2021_M_CIAN_617_51099.82704.82704.4.0.dta	4	3749.876508	SAEIDSDDTGGSAAQKQK(16)-QKISFLENNLEQLTK(2)	3749.871408	null	1.33E-01	1.22E-01	0.0051	1.360047	9.99E-02	1.26E-11
	23	PRF_Q_2021_M_CIAN_617_51099.81965.81965.4.0.dta	4	3749.88068	SAEIDSDDTGGSAAQKQK(16)-QKISFLENNLEQLTK(2)	3749.871408	null	8.89E-02	1.48E-01	0.009272	2.472618	3.71E-02	6.34E-08
	24	PRF_Q_2021_M_CIAN_617_51099.82396.82396.4.0.dta	4	3749.881877	SAEIDSDDTGGSAAQKQK(16)-QKISFLENNLEQLTK(2)	3749.871408	null	2.83E-01	1.52E-01	0.010469	2.791829	2.48E-01	5.13E-03
	25	PRF_Q_2021_M_CIAN_617_51099.81184.81184.3.1.dta	3	3749.880285	SAEIDSDDTGGSAAQKQK(16)-QKISFLENNLEQLTK(2)	3749.871408	null	1.00E+00	2.01E-01	0.008877	2.367281	1.00E+00	1.00E+00
	26	PRF_Q_2021_M_CIAN_617_51099.83078.83078.4.1.dta	4	3749.87693	SAEIDSDDTGGSAAQKQK(16)-QKISFLENNLEQLTK(2)	3749.871408	null	1.29E-01	2.57E-01	0.005522	1.472584	1.24E-01	1.35E-06
	27	PRF_Q_2021_M_CIAN_617_51099.82558.82558.4.0.dta	4	3749.884149	SAEIDSDDTGGSAAQKQK(16)-QKISFLENNLEQLTK(2)	3749.871408	null	2.10E-01	4.14E-01	0.012741	3.397717	1.77E-01	1.71E-02
	28	PRF_Q_2021_M_CIAN_617_51099.72304.72304.4.0.dta	4	3877.972438	KSAEIDSDDTGGSAAQKQK(17)-QKISFLENNLEQLTK(2)	3877.966363	null	3.32E-10	9.15E-04	0.006075	1.566543	4.86E-08	7.20E-16
	29	PRF_Q_2021_M_CIAN_617_51099.71868.71868.4.0.dta	4	3877.974914	KSAEIDSDDTGGSAAQKQK(17)-QKISFLENNLEQLTK(2)	3877.966363	null	3.97E-09	1.20E-03	0.008551	2.205022	2.55E-06	1.17E-12
	30	PRF_Q_2021_M_CIAN_617_51099.72350.72350.5.0.dta	5	3877.974631	KSAEIDSDDTGGSAAQKQK(17)-QKISFLENNLEQLTK(2)	3877.966363	null	1.40E-12	1.70E-03	0.008268	2.132045	4.34E-05	4.03E-11
	31	PRF_Q_2021_M_CIAN_617_51099.72014.72014.4.0.dta	4	3877.974114	KSAEIDSDDTGGSAAQKQK(17)-QKISFLENNLEQLTK(2)	3877.966363	null	5.01E-12	1.82E-03	0.007751	1.998728	1.38E-09	1.60E-13
	32	PRF_Q_2021_M_CIAN_617_51099.72153.72153.4.0.dta	4	3877.973539	KSAEIDSDDTGGSAAQKQK(17)-QKISFLENNLEQLTK(2)	3877.966363	null	1.52E-09	2.09E-03	0.007176	1.850454	3.12E-07	1.58E-12
	33	PRF_Q_2021_M_CIAN_617_51099.71910.71910.5.0.dta	5	3877.976704	KSAEIDSDDTGGSAAQKQK(17)-QKISFLENNLEQLTK(2)	3877.966363	null	1.53E-10	2.22E-03	0.010341	2.666604	4.19E-08	2.09E-12
	34	PRF_Q_2021_M_CIAN_617_51099.72055.72055.5.0.dta	5	3877.976993	KSAEIDSDDTGGSAAQKQK(17)-QKISFLENNLEQLTK(2)	3877.966363	null	1.62E-10	2.25E-03	0.01063	2.741127	2.02E-08	3.20E-14
	35	PRF_Q_2021_M_CIAN_617_51099.72209.72209.5.0.dta	5	3877.976159	KSAEIDSDDTGGSAAQKQK(17)-QKISFLENNLEQLTK(2)	3877.966363	null	1.35E-09	3.47E-03	0.009796	2.526066	3.35E-06	9.63E-12
	36	PRF_Q_2021_M_CIAN_617_51099.72498.72498.5.0.dta	5	3877.977372	KSAEIDSDDTGGSAAQKQK(17)-QKISFLENNLEQLTK(2)	3877.966363	null	4.95E-07	1.47E-02	0.011009	2.838859	1.04E-03	6.16E-10
	37	PRF_Q_2021_M_CIAN_617_51099.72447.72447.4.0.dta	4	3877.973433	KSAEIDSDDTGGSAAQKQK(17)-QKISFLENNLEQLTK(2)	3877.966363	null	1.42E-09	1.61E-02	0.00707	1.823121	6.97E-11	3.96E-07
	38	PRF_Q_2021_M_CIAN_617_51099.72603.72603.4.0.dta	4	3877.975064	KSAEIDSDDTGGSAAQKQK(17)-QKISFLENNLEQLTK(2)	3877.966363	null	1.03E-03	1.64E-02	0.008701	2.243702	6.52E-09	1.62E-06
	39	PRF_Q_2021_M_CIAN_617_51099.72663.72663.5.0.dta	5	3877.983263	KSAEIDSDDTGGSAAQKQK(17)-QKISFLENNLEQLTK(2)	3877.966363	null	2.87E-02	3.94E-02	0.0169	4.357954	5.27E-02	1.25E-05
	40	PRF_Q_2021_M_CIAN_617_51099.72804.72804.5.0.dta	5	3877.975387	KSAEIDSDDTGGSAAQKQK(17)-QKISFLENNLEQLTK(2)	3877.966363	null	3.37E-02	4.86E-02	0.009024	2.326993	9.50E-02	1.79E-04
	41	PRF_Q_2021_M_CIAN_617_51099.72194.72194.3.0.dta	3	3877.977473	KSAEIDSDDTGGSAAQKQK(17)-QKISFLENNLEQLTK(2)	3877.966363	null	1.00E+00	8.63E-02	0.01111	2.864904	1.00E+00	1.00E+00
	42	PRF_Q_2021_M_CIAN_617_51099.71769.71769.5.0.dta	5	3877.974237	KSAEIDSDDTGGSAAQKQK(17)-QKISFLENNLEQLTK(2)	3877.966363	null	8.21E-01	1.09E-01	0.007874	2.030446	8.14E-01	1.02E-04
	43	PRF_Q_2021_M_CIAN_617_51099.72041.72041.3.0.dta	3	3877.977282	KSAEIDSDDTGGSAAQKQK(17)-QKISFLENNLEQLTK(2)	3877.966363	null	1.00E+00	1.73E-01	0.010919	2.815651	1.00E+00	1.00E+00
	44	PRF_Q_2021_M_CIAN_617_51099.72754.72754.4.0.dta	4	3877.980795	KSAEIDSDDTGGSAAQKQK(17)-QKISFLENNLEQLTK(2)	3877.966363	null	1.00E+00	1.98E-01	0.014432	3.721538	1.00E+00	1.00E+00
	45	PRF_Q_2021_M_CIAN_617_51099.89568.89568.5.0.dta	5	5282.532776	SAEIDSDDTGGSAAQKQK(16)-SAEIDSDDTGGSAAQKQKISFLENNLEQLTK(18)	5282.530396	null	1.14E-01	2.61E-02	0.00238	0.450542	1.88E-02	7.37E-02
	46	PRF_Q_2021_M_CIAN_617_51099.89428.89428.5.0.dta	5	5282.524618	SAEIDSDDTGGSAAQKQK(16)-SAEIDSDDTGGSAAQKQKISFLENNLEQLTK(18)	5282.530396	null	1.00E+00	2.08E-01	-0.005778	-1.093794	7.90E-02	1.00E+00
	47	PRF_Q_2021_M_CIAN_617_51099.89606.89606.4.0.dta	4	5282.563103	SAEIDSDDTGGSAAQKQK(16)-SAEIDSDDTGGSAAQKQKISFLENNLEQLTK(18)	5282.530396	null	8.92E-01	2.68E-01	0.032707	6.19154	1.00E+00	6.79E-01
36	sp|P33176|KINH_HUMAN (596)-sp|P33176|KINH_HUMAN (602)	3	34
	1	PRF_Q_2021_M_CIAN_617_51099.51495.51495.3.0.dta	3	1941.079921	LYISKMK(5)-SEVKTMVK(4)	1941.079826	null	1.32E-12	5.89E-05	0.000095	0.048942	8.98E-16	6.81E-13
	2	PRF_Q_2021_M_CIAN_617_51099.51509.51509.2.0.dta	2	1941.07941	LYISKMK(5)-SEVKTMVK(4)	1941.079826	null	3.60E-07	9.71E-05	-0.000416	-0.214314	5.64E-08	4.25E-08
	3	PRF_Q_2021_M_CIAN_617_51099.51267.51267.2.0.dta	2	1941.080124	LYISKMK(5)-SEVKTMVK(4)	1941.079826	null	3.74E-06	3.21E-04	0.000298	0.153523	2.09E-08	1.44E-06
	4	PRF_Q_2021_M_CIAN_617_51099.51239.51239.3.0.dta	3	1941.081269	LYISKMK(5)-SEVKTMVK(4)	1941.079826	null	3.34E-09	1.53E-03	0.001443	0.743401	1.39E-17	6.13E-09
	5	PRF_Q_2021_M_CIAN_617_51099.51368.51368.3.0.dta	3	1941.080378	LYISKMK(5)-SEVKTMVK(4)	1941.079826	null	1.79E-07	2.08E-03	0.000552	0.284378	2.38E-11	1.15E-07
	6	PRF_Q_2021_M_CIAN_617_51099.51548.51548.2.0.dta	2	1941.080384	LYISKMK(5)-SEVKTMVK(4)	1941.079826	null	6.52E-05	2.33E-03	0.000558	0.287469	4.28E-07	6.59E-05
	7	PRF_Q_2021_M_CIAN_617_51099.51632.51632.3.0.dta	3	1941.081798	LYISKMK(5)-SEVKTMVK(4)	1941.079826	null	1.33E-08	2.85E-03	0.001972	1.015929	2.21E-09	1.64E-08
	8	PRF_Q_2021_M_CIAN_617_51099.51381.51381.2.0.dta	2	1941.078895	LYISKMK(5)-SEVKTMVK(4)	1941.079826	null	1.06E-05	3.67E-03	-0.000931	-0.47963	2.41E-07	9.16E-07
	9	PRF_Q_2021_M_CIAN_617_51099.45098.45098.3.1.dta	3	1957.075577	LYISKMK(5)-SEVKTMVK(4)	1957.07474	Oxidation[M](17)	1.47E-05	2.15E-02	0.000837	0.427679	3.44E-07	4.60E-05
	10	PRF_Q_2021_M_CIAN_617_51099.51461.51461.4.0.dta	4	1941.080474	LYISKMK(5)-SEVKTMVK(4)	1941.079826	null	2.35E-03	2.19E-02	0.000648	0.333835	1.40E-06	8.74E-05
	11	PRF_Q_2021_M_CIAN_617_51099.51334.51334.4.0.dta	4	1941.080756	LYISKMK(5)-SEVKTMVK(4)	1941.079826	null	2.36E-02	2.70E-02	0.00093	0.479115	4.09E-05	1.94E-03
	12	PRF_Q_2021_M_CIAN_617_51099.51197.51197.4.0.dta	4	1941.081631	LYISKMK(5)-SEVKTMVK(4)	1941.079826	null	5.03E-03	2.87E-02	0.001805	0.929895	2.27E-05	4.25E-03
	13	PRF_Q_2021_M_CIAN_617_51099.51767.51767.4.0.dta	4	1941.084803	LYISKMK(5)-SEVKTMVK(4)	1941.079826	null	7.98E-05	3.16E-02	0.004977	2.564037	1.16E-07	2.87E-05
	14	PRF_Q_2021_M_CIAN_617_51099.43515.43515.4.0.dta	4	1957.078092	LYISKMK(5)-SEVKTMVK(4)	1957.07474	Oxidation[M](6)	5.15E-03	3.76E-02	0.003352	1.71276	2.87E-07	2.06E-03
	15	PRF_Q_2021_M_CIAN_617_51099.43372.43372.4.0.dta	4	1957.079963	LYISKMK(5)-SEVKTMVK(4)	1957.07474	Oxidation[M](6)	1.39E-02	7.61E-02	0.005223	2.668779	9.01E-07	8.98E-03
	16	PRF_Q_2021_M_CIAN_617_51099.52107.52107.4.0.dta	4	1941.080905	LYISKMK(5)-SEVKTMVK(4)	1941.079826	null	3.10E-02	1.57E-01	0.001079	0.555876	6.18E-03	4.77E-02
	17	PRF_Q_2021_M_CIAN_617_51099.44049.44049.4.5.dta	4	1957.070609	LYISKMK(5)-SEVKTMVK(4)	1957.07474	Oxidation[M](6)	1.18E-01	2.03E-01	-0.004131	-2.110803	5.10E-04	2.14E-01
	18	PRF_Q_2021_M_CIAN_617_51099.45567.45567.4.0.dta	4	1957.075305	LYISKMK(5)-SEVKTMVK(4)	1957.07474	Oxidation[M](17)	8.29E-03	2.17E-01	0.000565	0.288696	1.03E-04	9.81E-03
	19	PRF_Q_2021_M_CIAN_617_51099.53020.53020.4.0.dta	4	1941.084953	LYISKMK(5)-SEVKTMVK(4)	1941.079826	null	2.26E-01	2.62E-01	0.005127	2.641313	3.83E-02	5.26E-01
	20	PRF_Q_2021_M_CIAN_617_51099.45023.45023.3.0.dta	3	1957.076694	LYISKMK(5)-SEVKTMVK(4)	1957.07474	Oxidation[M](17)	1.58E-05	2.76E-01	0.001954	0.998429	6.54E-06	1.22E-04
	21	PRF_Q_2021_M_CIAN_617_51099.45141.45141.4.0.dta	4	1957.074571	LYISKMK(5)-SEVKTMVK(4)	1957.07474	Oxidation[M](17)	1.06E-02	2.95E-01	-0.000169	-0.086353	3.37E-03	2.49E-02
	22	PRF_Q_2021_M_CIAN_617_51099.52261.52261.4.0.dta	4	1941.08324	LYISKMK(5)-SEVKTMVK(4)	1941.079826	null	8.62E-02	3.11E-01	0.003414	1.758815	1.02E-02	1.75E-01
	23	PRF_Q_2021_M_CIAN_617_51099.45279.45279.4.0.dta	4	1957.075457	LYISKMK(5)-SEVKTMVK(4)	1957.07474	Oxidation[M](17)	4.25E-04	3.37E-01	0.000717	0.366363	3.05E-05	8.02E-04
	24	PRF_Q_2021_M_CIAN_617_51099.45429.45429.4.0.dta	4	1957.076146	LYISKMK(5)-SEVKTMVK(4)	1957.07474	Oxidation[M](17)	7.04E-03	3.40E-01	0.001406	0.718419	6.21E-04	1.18E-02
	25	PRF_Q_2021_M_CIAN_617_51099.45711.45711.4.0.dta	4	1957.077077	LYISKMK(5)-SEVKTMVK(4)	1957.07474	Oxidation[M](17)	1.07E-01	4.14E-01	0.002337	1.194129	5.52E-03	1.66E-01
	26	PRF_Q_2021_M_CIAN_617_51099.45070.45070.4.1.dta	4	1957.073732	LYISKMK(5)-SEVKTMVK(4)	1957.07474	Oxidation[M](17)	6.00E-02	4.39E-01	-0.001008	-0.515054	3.56E-02	3.30E-02
	27	PRF_Q_2021_M_CIAN_617_51099.43493.43493.2.0.dta	2	1957.08133	LYISKMK(5)-SEVKTMVK(4)	1957.07474	Oxidation[M](6)	1.97E-01	5.50E-01	0.00659	3.36727	2.07E-01	1.46E-01
	28	PRF_Q_2021_M_CIAN_617_51099.44943.44943.3.4.dta	3	1957.075623	LYISKMK(5)-SEVKTMVK(4)	1957.07474	Oxidation[M](17)	5.02E-03	5.66E-01	0.000883	0.451184	3.45E-03	1.10E-04
	29	PRF_Q_2021_M_CIAN_617_51099.43650.43650.4.1.dta	4	1957.069741	LYISKMK(5)-SEVKTMVK(4)	1957.07474	Oxidation[M](6)	1.76E-02	5.87E-01	-0.004999	-2.554322	2.49E-05	2.26E-02
	30	PRF_Q_2021_M_CIAN_617_51099.45919.45919.4.0.dta	4	1957.079623	LYISKMK(5)-SEVKTMVK(4)	1957.07474	Oxidation[M](17)	4.41E-02	6.17E-01	0.004883	2.49505	4.99E-03	5.15E-02
	31	PRF_Q_2021_M_CIAN_617_51099.46209.46209.4.0.dta	4	1957.081214	LYISKMK(5)-SEVKTMVK(4)	1957.07474	Oxidation[M](17)	1.91E-01	7.83E-01	0.006474	3.307998	2.60E-01	8.39E-02
	32	PRF_Q_2021_M_CIAN_617_51099.43533.43533.5.0.dta	5	2097.18001	LYISKMK(5)-SEVKTMVKR(4)	2097.180928	null	2.81E-03	2.40E-02	-0.000918	-0.43773	3.60E-09	1.03E-03
	33	PRF_Q_2021_M_CIAN_617_51099.43629.43629.4.0.dta	4	2097.184481	LYISKMK(5)-SEVKTMVKR(4)	2097.180928	null	3.24E-04	2.23E-01	0.003553	1.694179	1.22E-08	1.70E-04
	34	PRF_Q_2021_M_CIAN_617_51099.40670.40670.5.0.dta	5	2356.326311	LYISKMK(5)-MKSEVKTMVKR(6)	2356.316363	null	4.68E-02	4.58E-01	0.009948	4.221844	7.40E-02	4.36E-03
37	sp|P33176|KINH_HUMAN (620)-sp|P33176|KINH_HUMAN (627)	3	47
	1	PRF_Q_2021_M_CIAN_617_51099.47831.47831.3.0.dta	3	3250.563591	QLESTQTESNKK(11)-MEENEKELAACQLR(6)	3250.556444	Carbamidomethyl[C](11)	3.38E-11	6.13E-05	0.007147	2.1987	1.46E-32	4.25E-13
	2	PRF_Q_2021_M_CIAN_617_51099.47681.47681.3.0.dta	3	3250.563947	QLESTQTESNKK(11)-MEENEKELAACQLR(6)	3250.556444	Carbamidomethyl[C](11)	1.86E-06	2.06E-04	0.007503	2.30822	1.19E-19	3.22E-07
	3	PRF_Q_2021_M_CIAN_617_51099.47980.47980.3.0.dta	3	3250.566246	QLESTQTESNKK(11)-MEENEKELAACQLR(6)	3250.556444	Carbamidomethyl[C](11)	1.74E-07	1.99E-03	0.009802	3.015484	4.99E-18	6.29E-08
	4	PRF_Q_2021_M_CIAN_617_51099.48115.48115.3.0.dta	3	3250.566707	QLESTQTESNKK(11)-MEENEKELAACQLR(6)	3250.556444	Carbamidomethyl[C](11)	8.72E-09	2.07E-03	0.010263	3.157306	1.00E+00	3.40E-11
	5	PRF_Q_2021_M_CIAN_617_51099.47696.47696.3.0.dta	3	3250.563973	QLESTQTESNKK(11)-MEENEKELAACQLR(6)	3250.556444	Carbamidomethyl[C](11)	1.08E-05	2.72E-03	0.007529	2.316219	2.35E-16	1.49E-06
	6	PRF_Q_2021_M_CIAN_617_51099.44969.44969.4.0.dta	4	3266.557056	QLESTQTESNKK(11)-MEENEKELAACQLR(6)	3266.551359	Carbamidomethyl[C](11);Oxidation[M](1)	2.16E-05	3.39E-02	0.005697	1.744041	3.90E-19	3.26E-05
	7	PRF_Q_2021_M_CIAN_617_51099.47925.47925.4.0.dta	4	3250.557171	QLESTQTESNKK(11)-MEENEKELAACQLR(6)	3250.556444	Carbamidomethyl[C](11)	4.75E-03	5.95E-02	0.000727	0.223654	1.44E-12	5.09E-03
	8	PRF_Q_2021_M_CIAN_617_51099.45682.45682.4.1.dta	4	3266.555864	QLESTQTESNKK(11)-MEENEKELAACQLR(6)	3266.551359	Carbamidomethyl[C](11);Oxidation[M](1)	2.67E-02	7.73E-02	0.004505	1.37913	1.78E-07	2.42E-02
	9	PRF_Q_2021_M_CIAN_617_51099.48350.48350.4.0.dta	4	3250.558382	QLESTQTESNKK(11)-MEENEKELAACQLR(6)	3250.556444	Carbamidomethyl[C](11)	3.70E-02	9.13E-02	0.001938	0.596206	2.12E-12	1.09E-01
	10	PRF_Q_2021_M_CIAN_617_51099.47786.47786.4.0.dta	4	3250.555184	QLESTQTESNKK(11)-MEENEKELAACQLR(6)	3250.556444	Carbamidomethyl[C](11)	5.15E-03	9.91E-02	-0.00126	-0.387626	7.03E-16	5.03E-03
	11	PRF_Q_2021_M_CIAN_617_51099.45112.45112.4.0.dta	4	3266.559111	QLESTQTESNKK(11)-MEENEKELAACQLR(6)	3266.551359	Carbamidomethyl[C](11);Oxidation[M](1)	4.37E-05	1.16E-01	0.007752	2.373145	2.04E-20	3.12E-05
	12	PRF_Q_2021_M_CIAN_617_51099.48062.48062.4.0.dta	4	3250.558033	QLESTQTESNKK(11)-MEENEKELAACQLR(6)	3250.556444	Carbamidomethyl[C](11)	9.67E-03	1.25E-01	0.001589	0.488839	2.45E-12	8.88E-03
	13	PRF_Q_2021_M_CIAN_617_51099.45342.45342.3.0.dta	3	3266.564615	QLESTQTESNKK(11)-MEENEKELAACQLR(6)	3266.551359	Carbamidomethyl[C](11);Oxidation[M](1)	1.00E+00	1.54E-01	0.013256	4.058102	1.00E+00	1.00E+00
	14	PRF_Q_2021_M_CIAN_617_51099.48203.48203.4.1.dta	4	3250.557221	QLESTQTESNKK(11)-MEENEKELAACQLR(6)	3250.556444	Carbamidomethyl[C](11)	5.81E-02	1.80E-01	0.000777	0.239036	2.11E-08	3.65E-02
	15	PRF_Q_2021_M_CIAN_617_51099.45408.45408.4.2.dta	4	3266.558003	QLESTQTESNKK(11)-MEENEKELAACQLR(6)	3266.551359	Carbamidomethyl[C](11);Oxidation[M](1)	2.84E-02	2.09E-01	0.006644	2.033949	3.09E-10	3.08E-02
	16	PRF_Q_2021_M_CIAN_617_51099.45546.45546.4.2.dta	4	3266.558553	QLESTQTESNKK(11)-MEENEKELAACQLR(6)	3266.551359	Carbamidomethyl[C](11);Oxidation[M](1)	3.34E-02	3.21E-01	0.007194	2.202323	8.20E-08	1.17E-01
	17	PRF_Q_2021_M_CIAN_617_51099.47647.47647.4.1.dta	4	3250.550561	QLESTQTESNKK(11)-MEENEKELAACQLR(6)	3250.556444	Carbamidomethyl[C](11)	6.08E-02	3.32E-01	-0.005883	-1.809844	6.55E-09	3.69E-02
	18	PRF_Q_2021_M_CIAN_617_51099.45252.45252.4.0.dta	4	3266.564984	QLESTQTESNKK(11)-MEENEKELAACQLR(6)	3266.551359	Carbamidomethyl[C](11);Oxidation[M](1)	7.45E-04	3.41E-01	0.013625	4.171066	2.03E-14	2.68E-03
	19	PRF_Q_2021_M_CIAN_617_51099.45186.45186.3.0.dta	3	3266.558201	QLESTQTESNKK(11)-MEENEKELAACQLR(6)	3266.551359	Carbamidomethyl[C](11);Oxidation[M](1)	1.00E+00	4.16E-01	0.006842	2.094564	1.00E+00	4.24E-02
	20	PRF_Q_2021_M_CIAN_617_51099.38678.38678.5.0.dta	5	3554.684499	CKQLESTQTESNKK(13)-MEENEKELAACQLR(6)	3554.676956	Carbamidomethyl[C](11);Oxidation[M](1);Carbamidomethyl[C](18)	9.25E-05	7.71E-04	0.007543	2.121993	4.86E-06	4.07E-05
	21	PRF_Q_2021_M_CIAN_617_51099.41071.41071.5.0.dta	5	3538.688274	CKQLESTQTESNKK(13)-MEENEKELAACQLR(6)	3538.682042	Carbamidomethyl[C](11);Carbamidomethyl[C](18)	4.83E-10	9.21E-04	0.006232	1.761108	2.61E-12	1.00E-05
	22	PRF_Q_2021_M_CIAN_617_51099.38819.38819.5.0.dta	5	3554.682802	CKQLESTQTESNKK(13)-MEENEKELAACQLR(6)	3554.676956	Carbamidomethyl[C](11);Oxidation[M](1);Carbamidomethyl[C](18)	6.79E-05	1.05E-03	0.005846	1.644594	1.48E-09	1.08E-06
	23	PRF_Q_2021_M_CIAN_617_51099.38967.38967.5.1.dta	5	3554.681078	CKQLESTQTESNKK(13)-MEENEKELAACQLR(6)	3554.676956	Carbamidomethyl[C](11);Oxidation[M](1);Carbamidomethyl[C](18)	3.05E-04	1.54E-03	0.004122	1.159599	1.33E-09	3.34E-06
	24	PRF_Q_2021_M_CIAN_617_51099.44637.44637.4.2.dta	4	3538.684707	CKQLESTQTESNKK(13)-MEENEKELAACQLR(6)	3538.682042	Carbamidomethyl[C](11);Carbamidomethyl[C](18)	3.22E-06	1.73E-03	0.002665	0.753105	8.55E-06	6.15E-06
	25	PRF_Q_2021_M_CIAN_617_51099.44682.44682.5.0.dta	5	3538.686828	CKQLESTQTESNKK(13)-MEENEKELAACQLR(6)	3538.682042	Carbamidomethyl[C](11);Carbamidomethyl[C](18)	5.46E-09	2.90E-03	0.004786	1.352481	1.86E-09	7.62E-07
	26	PRF_Q_2021_M_CIAN_617_51099.38437.38437.5.0.dta	5	3554.683864	CKQLESTQTESNKK(13)-MEENEKELAACQLR(6)	3554.676956	Carbamidomethyl[C](11);Oxidation[M](1);Carbamidomethyl[C](18)	3.59E-02	3.58E-03	0.006908	1.943355	2.44E-04	2.43E-05
	27	PRF_Q_2021_M_CIAN_617_51099.41289.41289.4.1.dta	4	3538.680394	CKQLESTQTESNKK(13)-MEENEKELAACQLR(6)	3538.682042	Carbamidomethyl[C](11);Carbamidomethyl[C](18)	3.54E-05	4.26E-03	-0.001648	-0.46571	8.87E-19	2.76E-11
	28	PRF_Q_2021_M_CIAN_617_51099.38506.38506.4.0.dta	4	3554.677974	CKQLESTQTESNKK(13)-MEENEKELAACQLR(6)	3554.676956	Carbamidomethyl[C](11);Oxidation[M](1);Carbamidomethyl[C](18)	1.08E-02	4.75E-03	0.001018	0.286383	3.70E-14	1.69E-06
	29	PRF_Q_2021_M_CIAN_617_51099.44544.44544.5.0.dta	5	3538.690161	CKQLESTQTESNKK(13)-MEENEKELAACQLR(6)	3538.682042	Carbamidomethyl[C](11);Carbamidomethyl[C](18)	1.08E-06	5.87E-03	0.008119	2.294357	1.01E-06	1.67E-06
	30	PRF_Q_2021_M_CIAN_617_51099.41216.41216.5.0.dta	5	3538.691362	CKQLESTQTESNKK(13)-MEENEKELAACQLR(6)	3538.682042	Carbamidomethyl[C](11);Carbamidomethyl[C](18)	5.70E-08	6.54E-03	0.00932	2.633749	5.57E-11	7.12E-07
	31	PRF_Q_2021_M_CIAN_617_51099.38663.38663.4.1.dta	4	3554.676724	CKQLESTQTESNKK(13)-MEENEKELAACQLR(6)	3554.676956	Carbamidomethyl[C](11);Oxidation[M](1);Carbamidomethyl[C](18)	1.00E+00	7.08E-03	-0.000232	-0.065266	1.00E+00	1.00E+00
	32	PRF_Q_2021_M_CIAN_617_51099.41141.41141.4.0.dta	4	3538.683095	CKQLESTQTESNKK(13)-MEENEKELAACQLR(6)	3538.682042	Carbamidomethyl[C](11);Carbamidomethyl[C](18)	1.57E-04	8.50E-03	0.001053	0.297568	1.95E-08	7.31E-06
	33	PRF_Q_2021_M_CIAN_617_51099.48673.48673.4.3.dta	4	3538.677686	CKQLESTQTESNKK(13)-MEENEKELAACQLR(6)	3538.682042	Carbamidomethyl[C](11);Carbamidomethyl[C](18)	1.00E+00	1.41E-02	-0.004356	-1.230967	4.62E-07	5.72E-06
	34	PRF_Q_2021_M_CIAN_617_51099.44559.44559.4.2.dta	4	3538.677399	CKQLESTQTESNKK(13)-MEENEKELAACQLR(6)	3538.682042	Carbamidomethyl[C](11);Carbamidomethyl[C](18)	1.93E-08	1.83E-02	-0.004643	-1.31207	5.73E-19	2.09E-09
	35	PRF_Q_2021_M_CIAN_617_51099.51603.51603.5.0.dta	5	3538.676044	CKQLESTQTESNKK(13)-MEENEKELAACQLR(6)	3538.682042	Carbamidomethyl[C](11);Carbamidomethyl[C](18)	1.37E-03	2.66E-02	-0.005998	-1.694981	8.57E-07	3.33E-03
	36	PRF_Q_2021_M_CIAN_617_51099.44773.44773.4.1.dta	4	3538.681231	CKQLESTQTESNKK(13)-MEENEKELAACQLR(6)	3538.682042	Carbamidomethyl[C](11);Carbamidomethyl[C](18)	1.64E-03	2.84E-02	-0.000811	-0.229181	1.05E-04	5.43E-04
	37	PRF_Q_2021_M_CIAN_617_51099.51637.51637.4.1.dta	4	3538.682206	CKQLESTQTESNKK(13)-MEENEKELAACQLR(6)	3538.682042	Carbamidomethyl[C](11);Carbamidomethyl[C](18)	1.97E-04	4.16E-02	0.000164	0.046345	1.16E-13	1.13E-05
	38	PRF_Q_2021_M_CIAN_617_51099.45094.45094.5.0.dta	5	3538.69739	CKQLESTQTESNKK(13)-MEENEKELAACQLR(6)	3538.682042	Carbamidomethyl[C](11);Carbamidomethyl[C](18)	1.62E-05	4.57E-02	0.015348	4.337208	3.55E-07	1.52E-04
	39	PRF_Q_2021_M_CIAN_617_51099.57256.57256.3.2.dta	3	3538.681153	CKQLESTQTESNKK(13)-MEENEKELAACQLR(6)	3538.682042	Carbamidomethyl[C](11);Carbamidomethyl[C](18)	1.00E+00	4.86E-02	-0.000889	-0.251223	1.00E+00	1.00E+00
	40	PRF_Q_2021_M_CIAN_617_51099.38823.38823.4.1.dta	4	3554.685028	CKQLESTQTESNKK(13)-MEENEKELAACQLR(6)	3554.676956	Carbamidomethyl[C](11);Oxidation[M](1);Carbamidomethyl[C](18)	1.00E+00	5.57E-02	0.008072	2.270811	1.00E+00	1.00E+00
	41	PRF_Q_2021_M_CIAN_617_51099.44646.44646.3.0.dta	3	3538.69164	CKQLESTQTESNKK(13)-MEENEKELAACQLR(6)	3538.682042	Carbamidomethyl[C](11);Carbamidomethyl[C](18)	1.00E+00	6.83E-02	0.009598	2.712309	1.00E+00	1.00E+00
	42	PRF_Q_2021_M_CIAN_617_51099.44816.44816.5.1.dta	5	3538.694232	CKQLESTQTESNKK(13)-MEENEKELAACQLR(6)	3538.682042	Carbamidomethyl[C](11);Carbamidomethyl[C](18)	1.86E-03	1.06E-01	0.01219	3.444785	6.19E-08	1.99E-03
	43	PRF_Q_2021_M_CIAN_617_51099.57239.57239.3.2.dta	3	3538.680193	CKQLESTQTESNKK(13)-MEENEKELAACQLR(6)	3538.682042	Carbamidomethyl[C](11);Carbamidomethyl[C](18)	1.00E+00	1.41E-01	-0.001849	-0.522511	1.00E+00	1.00E+00
	44	PRF_Q_2021_M_CIAN_617_51099.51760.51760.5.1.dta	5	3538.668101	CKQLESTQTESNKK(13)-MEENEKELAACQLR(6)	3538.682042	Carbamidomethyl[C](11);Carbamidomethyl[C](18)	2.15E-02	2.03E-01	-0.013941	-3.939602	1.98E-07	1.78E-02
	45	PRF_Q_2021_M_CIAN_617_51099.39143.39143.5.0.dta	5	3554.68408	CKQLESTQTESNKK(13)-MEENEKELAACQLR(6)	3554.676956	Carbamidomethyl[C](11);Oxidation[M](1);Carbamidomethyl[C](18)	4.74E-01	4.06E-01	0.007124	2.00412	6.81E-02	1.00E+00
	46	PRF_Q_2021_M_CIAN_617_51099.42606.42606.5.0.dta	5	3554.675766	CKQLESTQTESNKK(13)-MEENEKELAACQLR(6)	3554.676956	Carbamidomethyl[C](11);Oxidation[M](1);Carbamidomethyl[C](18)	1.00E+00	6.75E-01	-0.00119	-0.33477	3.21E-02	1.00E+00
	47	PRF_Q_2021_M_CIAN_617_51099.64259.64259.4.1.dta	4	3694.770457	RCKQLESTQTESNKK(14)-MEENEKELAACQLR(6)	3694.783144	Carbamidomethyl[C](2);Carbamidomethyl[C](29)	2.87E-01	4.64E-01	-0.012687	-3.43376	5.38E-02	7.96E-07
38	sp|P33176|KINH_HUMAN (627)-sp|P33176|KINH_HUMAN (739)	3	60
	1	PRF_Q_2021_M_CIAN_617_51099.79840.79840.3.0.dta	3	4090.95572	MEENEKELAACQLR(6)-LITDLQDQNQKMMLEQER(11)	4090.955019	Carbamidomethyl[C](32)	1.00E+00	6.25E-05	0.000701	0.171354	1.00E+00	1.15E-11
	2	PRF_Q_2021_M_CIAN_617_51099.76983.76983.4.0.dta	4	4106.954365	MEENEKELAACQLR(6)-LITDLQDQNQKMMLEQER(11)	4106.949933	Oxidation[M](13);Carbamidomethyl[C](32)	9.06E-09	7.76E-05	0.004432	1.079146	2.56E-07	1.41E-04
	3	PRF_Q_2021_M_CIAN_617_51099.79702.79702.3.0.dta	3	4090.958441	MEENEKELAACQLR(6)-LITDLQDQNQKMMLEQER(11)	4090.955019	Carbamidomethyl[C](32)	1.98E-17	9.21E-05	0.003422	0.836479	6.16E-10	3.07E-17
	4	PRF_Q_2021_M_CIAN_617_51099.77128.77128.4.0.dta	4	4106.951727	MEENEKELAACQLR(6)-LITDLQDQNQKMMLEQER(11)	4106.949933	Oxidation[M](13);Carbamidomethyl[C](32)	1.46E-07	1.52E-04	0.001794	0.436821	5.75E-08	1.03E-04
	5	PRF_Q_2021_M_CIAN_617_51099.76170.76170.4.0.dta	4	4106.952952	MEENEKELAACQLR(6)-LITDLQDQNQKMMLEQER(11)	4106.949933	Oxidation[M](13);Carbamidomethyl[C](32)	2.65E-09	1.74E-04	0.003019	0.735095	3.72E-11	2.40E-06
	6	PRF_Q_2021_M_CIAN_617_51099.78405.78405.4.0.dta	4	4106.953031	MEENEKELAACQLR(6)-LITDLQDQNQKMMLEQER(11)	4106.949933	Carbamidomethyl[C](32);Oxidation[M](22)	1.07E-10	2.23E-04	0.003098	0.754331	1.87E-09	2.49E-09
	7	PRF_Q_2021_M_CIAN_617_51099.77276.77276.4.1.dta	4	4106.954522	MEENEKELAACQLR(6)-LITDLQDQNQKMMLEQER(11)	4106.949933	Oxidation[M](13);Carbamidomethyl[C](32)	1.41E-05	2.48E-04	0.004589	1.117374	1.00E+00	1.79E-07
	8	PRF_Q_2021_M_CIAN_617_51099.79923.79923.4.0.dta	4	4090.959009	MEENEKELAACQLR(6)-LITDLQDQNQKMMLEQER(11)	4090.955019	Carbamidomethyl[C](32)	1.14E-09	2.67E-04	0.00399	0.975322	1.63E-16	5.87E-11
	9	PRF_Q_2021_M_CIAN_617_51099.76703.76703.4.0.dta	4	4106.953828	MEENEKELAACQLR(6)-LITDLQDQNQKMMLEQER(11)	4106.949933	Oxidation[M](13);Carbamidomethyl[C](32)	9.61E-07	3.12E-04	0.003895	0.948392	7.92E-11	4.28E-06
	10	PRF_Q_2021_M_CIAN_617_51099.79651.79651.4.0.dta	4	4090.956712	MEENEKELAACQLR(6)-LITDLQDQNQKMMLEQER(11)	4090.955019	Carbamidomethyl[C](32)	7.97E-13	3.22E-04	0.001693	0.41384	2.02E-13	6.99E-12
	11	PRF_Q_2021_M_CIAN_617_51099.79780.79780.4.0.dta	4	4090.955439	MEENEKELAACQLR(6)-LITDLQDQNQKMMLEQER(11)	4090.955019	Carbamidomethyl[C](32)	5.26E-13	3.66E-04	0.00042	0.102666	2.37E-14	1.66E-13
	12	PRF_Q_2021_M_CIAN_617_51099.76565.76565.4.0.dta	4	4106.951668	MEENEKELAACQLR(6)-LITDLQDQNQKMMLEQER(11)	4106.949933	Oxidation[M](13);Carbamidomethyl[C](32)	1.03E-07	3.87E-04	0.001735	0.422455	7.96E-10	9.79E-07
	13	PRF_Q_2021_M_CIAN_617_51099.78266.78266.4.0.dta	4	4106.95554	MEENEKELAACQLR(6)-LITDLQDQNQKMMLEQER(11)	4106.949933	Carbamidomethyl[C](32);Oxidation[M](22)	4.86E-20	5.11E-04	0.005607	1.365247	3.77E-14	8.23E-18
	14	PRF_Q_2021_M_CIAN_617_51099.76431.76431.4.2.dta	4	4106.951537	MEENEKELAACQLR(6)-LITDLQDQNQKMMLEQER(11)	4106.949933	Oxidation[M](13);Carbamidomethyl[C](32)	3.95E-08	5.66E-04	0.001604	0.390557	5.08E-13	1.42E-06
	15	PRF_Q_2021_M_CIAN_617_51099.79137.79137.4.0.dta	4	4106.967383	MEENEKELAACQLR(6)-LITDLQDQNQKMMLEQER(11)	4106.949933	Carbamidomethyl[C](32);Oxidation[M](22)	1.00E+00	5.82E-04	0.01745	4.248895	1.00E+00	2.58E-09
	16	PRF_Q_2021_M_CIAN_617_51099.76300.76300.4.0.dta	4	4106.951823	MEENEKELAACQLR(6)-LITDLQDQNQKMMLEQER(11)	4106.949933	Oxidation[M](13);Carbamidomethyl[C](32)	9.07E-14	7.05E-04	0.00189	0.460196	3.82E-12	1.65E-04
	17	PRF_Q_2021_M_CIAN_617_51099.78842.78842.4.0.dta	4	4106.960336	MEENEKELAACQLR(6)-LITDLQDQNQKMMLEQER(11)	4106.949933	Carbamidomethyl[C](32);Oxidation[M](22)	1.02E-08	7.49E-04	0.010403	2.533023	1.00E+00	8.76E-14
	18	PRF_Q_2021_M_CIAN_617_51099.80393.80393.4.1.dta	4	4090.943012	MEENEKELAACQLR(6)-LITDLQDQNQKMMLEQER(11)	4090.955019	Carbamidomethyl[C](32)	8.37E-04	7.58E-04	-0.012007	-2.935011	1.00E+00	1.58E-08
	19	PRF_Q_2021_M_CIAN_617_51099.77982.77982.4.0.dta	4	4106.95773	MEENEKELAACQLR(6)-LITDLQDQNQKMMLEQER(11)	4106.949933	Carbamidomethyl[C](32);Oxidation[M](22)	6.88E-15	8.19E-04	0.007797	1.898489	3.57E-13	6.60E-13
	20	PRF_Q_2021_M_CIAN_617_51099.76842.76842.4.0.dta	4	4106.957795	MEENEKELAACQLR(6)-LITDLQDQNQKMMLEQER(11)	4106.949933	Oxidation[M](13);Carbamidomethyl[C](32)	1.71E-14	1.04E-03	0.007862	1.914316	9.46E-10	9.63E-06
	21	PRF_Q_2021_M_CIAN_617_51099.78997.78997.4.0.dta	4	4106.949961	MEENEKELAACQLR(6)-LITDLQDQNQKMMLEQER(11)	4106.949933	Carbamidomethyl[C](32);Oxidation[M](22)	1.00E+00	1.05E-03	0.000028	0.006818	1.00E+00	1.00E+00
	22	PRF_Q_2021_M_CIAN_617_51099.78557.78557.4.0.dta	4	4106.955998	MEENEKELAACQLR(6)-LITDLQDQNQKMMLEQER(11)	4106.949933	Carbamidomethyl[C](32);Oxidation[M](22)	2.19E-12	1.19E-03	0.006065	1.476765	2.86E-06	1.06E-13
	23	PRF_Q_2021_M_CIAN_617_51099.78116.78116.3.0.dta	3	4106.966422	MEENEKELAACQLR(6)-LITDLQDQNQKMMLEQER(11)	4106.949933	Carbamidomethyl[C](32);Oxidation[M](22)	1.00E+00	1.23E-03	0.016489	4.014902	1.00E+00	1.00E+00
	24	PRF_Q_2021_M_CIAN_617_51099.78123.78123.4.0.dta	4	4106.957944	MEENEKELAACQLR(6)-LITDLQDQNQKMMLEQER(11)	4106.949933	Carbamidomethyl[C](32);Oxidation[M](22)	5.13E-09	1.60E-03	0.008011	1.950596	1.34E-14	2.60E-10
	25	PRF_Q_2021_M_CIAN_617_51099.77836.77836.4.0.dta	4	4106.959425	MEENEKELAACQLR(6)-LITDLQDQNQKMMLEQER(11)	4106.949933	Oxidation[M](12);Carbamidomethyl[C](32)	7.39E-06	2.17E-03	0.009492	2.311204	1.19E-06	2.47E-06
	26	PRF_Q_2021_M_CIAN_617_51099.80206.80206.4.1.dta	4	4090.952573	MEENEKELAACQLR(6)-LITDLQDQNQKMMLEQER(11)	4090.955019	Carbamidomethyl[C](32)	1.00E+00	2.65E-03	-0.002446	-0.597904	1.00E+00	7.24E-06
	27	PRF_Q_2021_M_CIAN_617_51099.76598.76598.3.0.dta	3	4106.946847	MEENEKELAACQLR(6)-LITDLQDQNQKMMLEQER(11)	4106.949933	Oxidation[M](13);Carbamidomethyl[C](32)	1.00E+00	2.67E-03	-0.003086	-0.751409	1.00E+00	1.00E+00
	28	PRF_Q_2021_M_CIAN_617_51099.79728.79728.4.1.dta	4	4106.935811	MEENEKELAACQLR(6)-LITDLQDQNQKMMLEQER(11)	4106.949933	Carbamidomethyl[C](32);Oxidation[M](22)	1.00E+00	5.57E-03	-0.014122	-3.438562	1.00E+00	3.03E-05
	29	PRF_Q_2021_M_CIAN_617_51099.80064.80064.4.0.dta	4	4090.962186	MEENEKELAACQLR(6)-LITDLQDQNQKMMLEQER(11)	4090.955019	Carbamidomethyl[C](32)	1.52E-05	7.93E-03	0.007167	1.751914	9.70E-06	3.59E-05
	30	PRF_Q_2021_M_CIAN_617_51099.75520.75520.4.0.dta	4	4122.980225	MEENEKELAACQLR(6)-LITDLQDQNQKMMLEQER(11)	4122.944848	Oxidation[M](13);Carbamidomethyl[C](32);Oxidation[M](22)	1.00E+00	1.10E-02	0.035377	8.580517	1.00E+00	1.14E-07
	31	PRF_Q_2021_M_CIAN_617_51099.81970.81970.4.1.dta	4	4090.99396	MEENEKELAACQLR(6)-LITDLQDQNQKMMLEQER(11)	4090.955019	Carbamidomethyl[C](32)	1.00E+00	1.22E-02	0.038941	9.518804	1.00E+00	1.00E+00
	32	PRF_Q_2021_M_CIAN_617_51099.77696.77696.4.3.dta	4	4106.96962	MEENEKELAACQLR(6)-LITDLQDQNQKMMLEQER(11)	4106.949933	Oxidation[M](12);Carbamidomethyl[C](32)	1.29E-05	1.84E-02	0.019687	4.793582	3.75E-05	6.64E-08
	33	PRF_Q_2021_M_CIAN_617_51099.75702.75702.4.4.dta	4	4122.97063	MEENEKELAACQLR(6)-LITDLQDQNQKMMLEQER(11)	4122.944848	Oxidation[M](13);Carbamidomethyl[C](32);Oxidation[M](22)	1.00E+00	3.21E-02	0.025782	6.253297	1.00E+00	1.00E+00
	34	PRF_Q_2021_M_CIAN_617_51099.79281.79281.4.0.dta	4	4106.965623	MEENEKELAACQLR(6)-LITDLQDQNQKMMLEQER(11)	4106.949933	Carbamidomethyl[C](32);Oxidation[M](22)	2.94E-04	5.63E-02	0.01569	3.820353	1.00E+00	4.19E-10
	35	PRF_Q_2021_M_CIAN_617_51099.72933.72933.5.0.dta	5	4219.052455	KMEENEKELAACQLR(7)-LITDLQDQNQKMMLEQER(11)	4219.049975	Carbamidomethyl[C](33)	4.78E-07	1.69E-04	0.00248	0.58781	2.10E-14	8.23E-09
	36	PRF_Q_2021_M_CIAN_617_51099.73080.73080.5.0.dta	5	4219.043905	KMEENEKELAACQLR(7)-LITDLQDQNQKMMLEQER(11)	4219.049975	Carbamidomethyl[C](33)	2.88E-05	1.74E-04	-0.00607	-1.438713	1.84E-13	2.90E-07
	37	PRF_Q_2021_M_CIAN_617_51099.73226.73226.5.0.dta	5	4219.04872	KMEENEKELAACQLR(7)-LITDLQDQNQKMMLEQER(11)	4219.049975	Carbamidomethyl[C](33)	1.32E-06	2.79E-04	-0.001255	-0.29746	5.49E-10	7.50E-09
	38	PRF_Q_2021_M_CIAN_617_51099.71064.71064.5.0.dta	5	4235.052713	KMEENEKELAACQLR(7)-LITDLQDQNQKMMLEQER(11)	4235.044889	Carbamidomethyl[C](33);Oxidation[M](23)	3.73E-10	3.03E-04	0.007824	1.847442	1.73E-14	2.04E-09
	39	PRF_Q_2021_M_CIAN_617_51099.72793.72793.5.0.dta	5	4219.058944	KMEENEKELAACQLR(7)-LITDLQDQNQKMMLEQER(11)	4219.049975	Carbamidomethyl[C](33)	2.09E-08	3.55E-04	0.008969	2.125834	8.56E-14	1.65E-10
	40	PRF_Q_2021_M_CIAN_617_51099.72813.72813.4.0.dta	4	4219.064544	KMEENEKELAACQLR(7)-LITDLQDQNQKMMLEQER(11)	4219.049975	Carbamidomethyl[C](33)	2.76E-11	4.62E-04	0.014569	3.453147	8.79E-15	3.64E-08
	41	PRF_Q_2021_M_CIAN_617_51099.70920.70920.5.0.dta	5	4235.053255	KMEENEKELAACQLR(7)-LITDLQDQNQKMMLEQER(11)	4235.044889	Carbamidomethyl[C](33);Oxidation[M](23)	8.66E-10	5.29E-04	0.008366	1.975422	2.30E-11	3.83E-09
	42	PRF_Q_2021_M_CIAN_617_51099.73096.73096.4.2.dta	4	4219.064946	KMEENEKELAACQLR(7)-LITDLQDQNQKMMLEQER(11)	4219.049975	Carbamidomethyl[C](33)	1.00E+00	9.18E-04	0.014971	3.548429	1.00E+00	1.00E+00
	43	PRF_Q_2021_M_CIAN_617_51099.72651.72651.5.0.dta	5	4219.061376	KMEENEKELAACQLR(7)-LITDLQDQNQKMMLEQER(11)	4219.049975	Carbamidomethyl[C](33)	2.03E-06	9.34E-04	0.011401	2.702267	2.04E-18	4.45E-08
	44	PRF_Q_2021_M_CIAN_617_51099.72671.72671.4.0.dta	4	4219.065642	KMEENEKELAACQLR(7)-LITDLQDQNQKMMLEQER(11)	4219.049975	Carbamidomethyl[C](33)	1.41E-06	1.17E-03	0.015667	3.713395	1.50E-23	2.21E-07
	45	PRF_Q_2021_M_CIAN_617_51099.71210.71210.5.0.dta	5	4235.051254	KMEENEKELAACQLR(7)-LITDLQDQNQKMMLEQER(11)	4235.044889	Carbamidomethyl[C](33);Oxidation[M](23)	1.66E-07	1.44E-03	0.006365	1.502936	2.05E-10	5.05E-09
	46	PRF_Q_2021_M_CIAN_617_51099.72501.72501.5.0.dta	5	4219.058789	KMEENEKELAACQLR(7)-LITDLQDQNQKMMLEQER(11)	4219.049975	Carbamidomethyl[C](33)	1.09E-05	2.12E-03	0.008814	2.089096	1.01E-15	1.30E-06
	47	PRF_Q_2021_M_CIAN_617_51099.71373.71373.5.0.dta	5	4235.047283	KMEENEKELAACQLR(7)-LITDLQDQNQKMMLEQER(11)	4235.044889	Carbamidomethyl[C](33);Oxidation[M](23)	9.12E-05	2.39E-03	0.002394	0.565283	5.01E-07	1.73E-05
	48	PRF_Q_2021_M_CIAN_617_51099.72952.72952.4.0.dta	4	4219.071532	KMEENEKELAACQLR(7)-LITDLQDQNQKMMLEQER(11)	4219.049975	Carbamidomethyl[C](33)	1.85E-03	2.45E-03	0.021557	5.109444	3.25E-08	3.33E-08
	49	PRF_Q_2021_M_CIAN_617_51099.73369.73369.5.0.dta	5	4219.062417	KMEENEKELAACQLR(7)-LITDLQDQNQKMMLEQER(11)	4219.049975	Carbamidomethyl[C](33)	1.20E-04	8.35E-03	0.012442	2.949005	4.98E-05	1.02E-08
	50	PRF_Q_2021_M_CIAN_617_51099.68046.68046.5.0.dta	5	4251.024444	KMEENEKELAACQLR(7)-LITDLQDQNQKMMLEQER(11)	4251.039803	Oxidation[M](13);Carbamidomethyl[C](33);Oxidation[M](23)	6.73E-04	9.32E-03	-0.015359	-3.612998	1.68E-07	9.38E-03
	51	PRF_Q_2021_M_CIAN_617_51099.71519.71519.5.0.dta	5	4235.047205	KMEENEKELAACQLR(7)-LITDLQDQNQKMMLEQER(11)	4235.044889	Carbamidomethyl[C](33);Oxidation[M](23)	8.63E-07	2.08E-02	0.002316	0.546866	2.44E-04	4.45E-06
	52	PRF_Q_2021_M_CIAN_617_51099.71028.71028.4.0.dta	4	4235.080062	KMEENEKELAACQLR(7)-LITDLQDQNQKMMLEQER(11)	4235.044889	Carbamidomethyl[C](33);Oxidation[M](23)	1.00E+00	2.64E-02	0.035173	8.305225	2.05E-04	2.59E-03
	53	PRF_Q_2021_M_CIAN_617_51099.72522.72522.4.1.dta	4	4219.075807	KMEENEKELAACQLR(7)-LITDLQDQNQKMMLEQER(11)	4219.049975	Carbamidomethyl[C](33)	1.00E+00	6.50E-02	0.025832	6.122705	1.00E+00	3.94E-03
	54	PRF_Q_2021_M_CIAN_617_51099.70880.70880.4.2.dta	4	4235.081677	KMEENEKELAACQLR(7)-LITDLQDQNQKMMLEQER(11)	4235.044889	Carbamidomethyl[C](33);Oxidation[M](23)	1.30E-02	1.08E-01	0.036788	8.686567	1.00E+00	3.11E-03
	55	PRF_Q_2021_M_CIAN_617_51099.72884.72884.3.0.dta	3	4219.058017	KMEENEKELAACQLR(7)-LITDLQDQNQKMMLEQER(11)	4219.049975	Carbamidomethyl[C](33)	1.00E+00	1.27E-01	0.008042	1.906116	1.00E+00	1.00E+00
	56	PRF_Q_2021_M_CIAN_617_51099.71172.71172.4.0.dta	4	4235.083718	KMEENEKELAACQLR(7)-LITDLQDQNQKMMLEQER(11)	4235.044889	Carbamidomethyl[C](33);Oxidation[M](23)	1.00E+00	1.37E-01	0.038829	9.168498	1.00E+00	6.34E-03
	57	PRF_Q_2021_M_CIAN_617_51099.70609.70609.5.0.dta	5	4235.0538	KMEENEKELAACQLR(7)-LITDLQDQNQKMMLEQER(11)	4235.044889	Oxidation[M](13);Carbamidomethyl[C](33)	1.50E-02	1.46E-01	0.008911	2.10411	2.52E-06	5.03E-02
	58	PRF_Q_2021_M_CIAN_617_51099.70460.70460.5.0.dta	5	4235.049524	KMEENEKELAACQLR(7)-LITDLQDQNQKMMLEQER(11)	4235.044889	Oxidation[M](12);Carbamidomethyl[C](33)	1.81E-02	1.61E-01	0.004635	1.094439	1.23E-03	1.05E-01
	59	PRF_Q_2021_M_CIAN_617_51099.70788.70788.5.0.dta	5	4235.049511	KMEENEKELAACQLR(7)-LITDLQDQNQKMMLEQER(11)	4235.044889	Oxidation[M](13);Carbamidomethyl[C](33)	1.08E-01	3.04E-01	0.004622	1.09137	1.04E-04	4.00E-02
	60	PRF_Q_2021_M_CIAN_617_51099.70190.70190.5.0.dta	5	5464.654626	QLESTQTESNKKMEENEKELAACQLR(18)-LITDLQDQNQKMMLEQER(11)	5464.633625	Carbamidomethyl[C](23)	1.00E+00	4.03E-01	0.021001	3.843076	1.00E+00	1.00E+00
39	sp|P33176|KINH_HUMAN (166)-sp|P33176|KINH_HUMAN (430)	3	9
	1	PRF_Q_2021_M_CIAN_617_51099.58677.58677.4.0.dta	4	3908.958812	VPYVKGCTER(5)-LYKQLDDKDEEINQQSQLVEK(3)	3908.958442	Carbamidomethyl[C](31)	3.05E-09	9.76E-05	0.00037	0.094654	5.28E-14	2.81E-10
	2	PRF_Q_2021_M_CIAN_617_51099.58535.58535.4.1.dta	4	3908.962549	VPYVKGCTER(5)-LYKQLDDKDEEINQQSQLVEK(3)	3908.958442	Carbamidomethyl[C](31)	5.91E-08	3.15E-04	0.004107	1.050664	1.49E-17	2.36E-15
	3	PRF_Q_2021_M_CIAN_617_51099.58393.58393.4.0.dta	4	3908.962013	VPYVKGCTER(5)-LYKQLDDKDEEINQQSQLVEK(3)	3908.958442	Carbamidomethyl[C](31)	9.59E-07	1.16E-03	0.003571	0.913543	1.28E-16	4.14E-10
	4	PRF_Q_2021_M_CIAN_617_51099.58447.58447.5.0.dta	5	3908.951238	VPYVKGCTER(5)-LYKQLDDKDEEINQQSQLVEK(3)	3908.958442	Carbamidomethyl[C](31)	2.81E-10	2.35E-03	-0.007204	-1.842946	4.65E-20	3.39E-09
	5	PRF_Q_2021_M_CIAN_617_51099.53593.53593.5.0.dta	5	4179.106475	NRVPYVKGCTER(7)-LYKQLDDKDEEINQQSQLVEK(3)	4179.102467	Carbamidomethyl[C](33)	3.18E-03	1.61E-01	0.004008	0.959058	7.20E-09	3.16E-04
	6	PRF_Q_2021_M_CIAN_617_51099.52394.52394.5.0.dta	5	5202.601911	TNLSVHEDKNRVPYVKGCTER(16)-LYKQLDDKDEEINQQSQLVEK(3)	5202.600941	Carbamidomethyl[C](42)	1.00E+00	1.86E-01	0.00097	0.186445	2.32E-09	2.61E-04
	7	PRF_Q_2021_M_CIAN_617_51099.52538.52538.5.0.dta	5	5202.606708	TNLSVHEDKNRVPYVKGCTER(16)-LYKQLDDKDEEINQQSQLVEK(3)	5202.600941	Carbamidomethyl[C](42)	4.14E-05	2.96E-01	0.005767	1.108484	8.22E-10	7.90E-07
	8	PRF_Q_2021_M_CIAN_617_51099.52973.52973.5.0.dta	5	5202.614438	TNLSVHEDKNRVPYVKGCTER(16)-LYKQLDDKDEEINQQSQLVEK(3)	5202.600941	Carbamidomethyl[C](42)	1.00E+00	5.79E-01	0.013497	2.594279	1.00E+00	1.00E+00
	9	PRF_Q_2021_M_CIAN_617_51099.52830.52830.5.0.dta	5	5202.608857	TNLSVHEDKNRVPYVKGCTER(16)-LYKQLDDKDEEINQQSQLVEK(3)	5202.600941	Carbamidomethyl[C](42)	1.00E+00	6.92E-01	0.007916	1.521547	1.00E+00	1.00E+00
40	sp|P33176|KINH_HUMAN (575)-sp|P33176|KINH_HUMAN (783)	3	9
	1	PRF_Q_2021_M_CIAN_617_51099.93751.93751.4.1.dta	4	4756.392256	DLAEIGIAVGNNDVKQPEGTGMIDEEFTVAR(15)-QDLKGLEETVAK(4)	4756.387113	null	1.37E-07	3.58E-04	0.005143	1.081283	1.94E-10	7.70E-09
	2	PRF_Q_2021_M_CIAN_617_51099.93470.93470.4.0.dta	4	4756.396136	DLAEIGIAVGNNDVKQPEGTGMIDEEFTVAR(15)-QDLKGLEETVAK(4)	4756.387113	null	5.02E-05	5.48E-03	0.009023	1.897028	6.37E-11	1.01E-04
	3	PRF_Q_2021_M_CIAN_617_51099.93330.93330.4.0.dta	4	4756.403074	DLAEIGIAVGNNDVKQPEGTGMIDEEFTVAR(15)-QDLKGLEETVAK(4)	4756.387113	null	9.74E-06	2.86E-02	0.015961	3.355698	2.95E-23	1.25E-05
	4	PRF_Q_2021_M_CIAN_617_51099.91402.91402.5.0.dta	5	5240.614119	DLAEIGIAVGNNDVKQPEGTGMIDEEFTVAR(15)-EQARQDLKGLEETVAK(8)	5240.626485	null	5.04E-06	3.90E-03	-0.012366	-2.359642	1.35E-12	4.15E-07
	5	PRF_Q_2021_M_CIAN_617_51099.91550.91550.4.0.dta	4	5240.642155	DLAEIGIAVGNNDVKQPEGTGMIDEEFTVAR(15)-EQARQDLKGLEETVAK(8)	5240.626485	null	4.84E-03	9.29E-03	0.01567	2.990101	1.34E-09	1.51E-03
	6	PRF_Q_2021_M_CIAN_617_51099.91546.91546.5.0.dta	5	5240.641962	DLAEIGIAVGNNDVKQPEGTGMIDEEFTVAR(15)-EQARQDLKGLEETVAK(8)	5240.626485	null	7.59E-06	1.24E-02	0.015477	2.953273	2.14E-11	6.30E-07
	7	PRF_Q_2021_M_CIAN_617_51099.91405.91405.4.0.dta	4	5240.642929	DLAEIGIAVGNNDVKQPEGTGMIDEEFTVAR(15)-EQARQDLKGLEETVAK(8)	5240.626485	null	1.94E-05	2.22E-02	0.016444	3.137793	1.13E-12	1.35E-06
	8	PRF_Q_2021_M_CIAN_617_51099.91504.91504.4.1.dta	4	5240.642388	DLAEIGIAVGNNDVKQPEGTGMIDEEFTVAR(15)-EQARQDLKGLEETVAK(8)	5240.626485	null	1.00E+00	8.04E-01	0.015903	3.034561	1.08E-02	1.00E+00
	9	PRF_Q_2021_M_CIAN_617_51099.99815.99815.4.0.dta	4	5801.921291	AAEMMASLLKDLAEIGIAVGNNDVKQPEGTGMIDEEFTVAR(25)-QDLKGLEETVAK(4)	5801.917085	null	5.07E-05	3.82E-02	0.004206	0.724933	1.00E+00	8.07E-03
41	sp|P33176|KINH_HUMAN (526)-sp|P33176|KINH_HUMAN (847)	3	4
	1	PRF_Q_2021_M_CIAN_617_51099.90878.90878.5.0.dta	5	4054.173125	TKEYELLSDELNQKSATLASIDAELQK(14)-VHKQLVR(3)	4054.170472	null	5.52E-05	5.34E-04	0.002653	0.654388	3.27E-18	4.47E-05
	2	PRF_Q_2021_M_CIAN_617_51099.90888.90888.4.0.dta	4	4054.174171	TKEYELLSDELNQKSATLASIDAELQK(14)-VHKQLVR(3)	4054.170472	null	6.98E-06	1.22E-02	0.003699	0.912394	1.35E-10	1.53E-06
	3	PRF_Q_2021_M_CIAN_617_51099.92229.92229.5.0.dta	5	3825.033997	EYELLSDELNQKSATLASIDAELQK(12)-VHKQLVR(3)	3825.027843	null	5.82E-05	1.53E-03	0.006154	1.608877	2.32E-11	5.14E-04
	4	PRF_Q_2021_M_CIAN_617_51099.90733.90733.5.0.dta	5	4869.544801	SQEVEDKTKEYELLSDELNQKSATLASIDAELQK(21)-VHKQLVR(3)	4869.536546	null	1.64E-05	5.05E-01	0.008255	1.695233	1.28E-10	6.86E-05
42	sp|P33176|KINH_HUMAN (596)-sp|P33176|KINH_HUMAN (783)	3	50
	1	PRF_Q_2021_M_CIAN_617_51099.70276.70276.3.0.dta	3	2350.299216	LYISKMK(5)-QDLKGLEETVAK(4)	2350.293699	null	7.57E-05	8.22E-04	0.005517	2.347366	3.48E-12	3.28E-06
	2	PRF_Q_2021_M_CIAN_617_51099.70416.70416.3.0.dta	3	2350.297211	LYISKMK(5)-QDLKGLEETVAK(4)	2350.293699	null	5.88E-06	1.16E-03	0.003512	1.494281	1.12E-14	1.45E-06
	3	PRF_Q_2021_M_CIAN_617_51099.70138.70138.3.0.dta	3	2350.299717	LYISKMK(5)-QDLKGLEETVAK(4)	2350.293699	null	1.15E-05	2.04E-03	0.006018	2.560531	1.14E-12	2.36E-06
	4	PRF_Q_2021_M_CIAN_617_51099.64966.64966.3.0.dta	3	2366.290198	LYISKMK(5)-QDLKGLEETVAK(4)	2366.288613	Oxidation[M](21)	1.33E-04	2.40E-02	0.001585	0.669825	6.96E-12	3.67E-05
	5	PRF_Q_2021_M_CIAN_617_51099.70260.70260.2.0.dta	2	2350.299213	LYISKMK(5)-QDLKGLEETVAK(4)	2350.293699	null	3.51E-03	6.02E-02	0.005514	2.34609	1.35E-02	7.62E-04
	6	PRF_Q_2021_M_CIAN_617_51099.70582.70582.3.0.dta	3	2350.297676	LYISKMK(5)-QDLKGLEETVAK(4)	2350.293699	null	2.39E-06	6.39E-02	0.003977	1.692129	7.52E-10	1.10E-06
	7	PRF_Q_2021_M_CIAN_617_51099.65112.65112.3.0.dta	3	2366.291911	LYISKMK(5)-QDLKGLEETVAK(4)	2366.288613	Oxidation[M](21)	3.45E-05	6.82E-02	0.003298	1.393744	1.16E-09	8.83E-06
	8	PRF_Q_2021_M_CIAN_617_51099.70570.70570.3.0.dta	3	2350.297741	LYISKMK(5)-QDLKGLEETVAK(4)	2350.293699	null	2.14E-04	7.15E-02	0.004042	1.719785	8.15E-11	3.38E-05
	9	PRF_Q_2021_M_CIAN_617_51099.65257.65257.3.0.dta	3	2366.291436	LYISKMK(5)-QDLKGLEETVAK(4)	2366.288613	Oxidation[M](21)	8.54E-04	1.11E-01	0.002823	1.193007	2.77E-06	1.90E-04
	10	PRF_Q_2021_M_CIAN_617_51099.65880.65880.3.0.dta	3	2366.290427	LYISKMK(5)-QDLKGLEETVAK(4)	2366.288613	Oxidation[M](21)	1.74E-03	1.25E-01	0.001814	0.766601	4.45E-05	2.18E-03
	11	PRF_Q_2021_M_CIAN_617_51099.71427.71427.4.0.dta	4	2350.296916	LYISKMK(5)-QDLKGLEETVAK(4)	2350.293699	null	7.73E-02	1.30E-01	0.003217	1.368765	1.83E-05	1.06E-01
	12	PRF_Q_2021_M_CIAN_617_51099.70107.70107.2.0.dta	2	2350.299838	LYISKMK(5)-QDLKGLEETVAK(4)	2350.293699	null	7.21E-03	1.32E-01	0.006139	2.612014	4.76E-02	5.22E-02
	13	PRF_Q_2021_M_CIAN_617_51099.65564.65564.3.0.dta	3	2366.287773	LYISKMK(5)-QDLKGLEETVAK(4)	2366.288613	Oxidation[M](21)	1.90E-03	1.44E-01	-0.00084	-0.354986	5.48E-03	4.04E-03
	14	PRF_Q_2021_M_CIAN_617_51099.70409.70409.2.0.dta	2	2350.296667	LYISKMK(5)-QDLKGLEETVAK(4)	2350.293699	null	1.81E-01	1.63E-01	0.002968	1.262821	1.00E+00	3.74E-02
	15	PRF_Q_2021_M_CIAN_617_51099.70053.70053.3.1.dta	3	2350.300154	LYISKMK(5)-QDLKGLEETVAK(4)	2350.293699	null	4.67E-04	1.89E-01	0.006455	2.746465	7.21E-04	2.41E-03
	16	PRF_Q_2021_M_CIAN_617_51099.70458.70458.4.0.dta	4	2350.297631	LYISKMK(5)-QDLKGLEETVAK(4)	2350.293699	null	2.37E-03	1.96E-01	0.003932	1.672982	6.65E-07	4.23E-03
	17	PRF_Q_2021_M_CIAN_617_51099.70179.70179.4.0.dta	4	2350.3019	LYISKMK(5)-QDLKGLEETVAK(4)	2350.293699	null	6.69E-03	2.10E-01	0.008201	3.489351	4.46E-08	4.52E-03
	18	PRF_Q_2021_M_CIAN_617_51099.65418.65418.3.0.dta	3	2366.28766	LYISKMK(5)-QDLKGLEETVAK(4)	2366.288613	Oxidation[M](21)	1.53E-02	2.35E-01	-0.000953	-0.40274	1.99E-05	2.96E-02
	19	PRF_Q_2021_M_CIAN_617_51099.71744.71744.4.1.dta	4	2350.294791	LYISKMK(5)-QDLKGLEETVAK(4)	2350.293699	null	1.94E-01	2.42E-01	0.001092	0.464623	4.58E-02	1.82E-01
	20	PRF_Q_2021_M_CIAN_617_51099.64819.64819.3.0.dta	3	2366.291324	LYISKMK(5)-QDLKGLEETVAK(4)	2366.288613	Oxidation[M](21)	1.18E-02	2.42E-01	0.002711	1.145676	1.07E-06	1.48E-02
	21	PRF_Q_2021_M_CIAN_617_51099.71282.71282.4.1.dta	4	2350.29904	LYISKMK(5)-QDLKGLEETVAK(4)	2350.293699	null	1.10E-02	2.44E-01	0.005341	2.272482	9.17E-06	3.16E-02
	22	PRF_Q_2021_M_CIAN_617_51099.70318.70318.4.0.dta	4	2350.300674	LYISKMK(5)-QDLKGLEETVAK(4)	2350.293699	null	4.50E-03	2.50E-01	0.006975	2.967714	5.85E-08	3.68E-03
	23	PRF_Q_2021_M_CIAN_617_51099.70604.70604.4.0.dta	4	2350.299521	LYISKMK(5)-QDLKGLEETVAK(4)	2350.293699	null	9.51E-03	3.18E-01	0.005822	2.477137	1.13E-07	7.60E-03
	24	PRF_Q_2021_M_CIAN_617_51099.65707.65707.3.0.dta	3	2366.286242	LYISKMK(5)-QDLKGLEETVAK(4)	2366.288613	Oxidation[M](21)	1.27E-01	3.34E-01	-0.002371	-1.001991	8.87E-05	7.45E-02
	25	PRF_Q_2021_M_CIAN_617_51099.72295.72295.4.2.dta	4	2350.308501	LYISKMK(5)-QDLKGLEETVAK(4)	2350.293699	null	1.63E-02	3.75E-01	0.014802	6.297936	9.43E-04	1.37E-02
	26	PRF_Q_2021_M_CIAN_617_51099.70036.70036.4.0.dta	4	2350.30266	LYISKMK(5)-QDLKGLEETVAK(4)	2350.293699	null	1.03E-01	4.43E-01	0.008961	3.812715	1.99E-07	8.68E-02
	27	PRF_Q_2021_M_CIAN_617_51099.71131.71131.4.3.dta	4	2350.298181	LYISKMK(5)-QDLKGLEETVAK(4)	2350.293699	null	1.47E-01	5.47E-01	0.004482	1.906996	7.43E-05	1.44E-01
	28	PRF_Q_2021_M_CIAN_617_51099.70759.70759.4.0.dta	4	2350.300592	LYISKMK(5)-QDLKGLEETVAK(4)	2350.293699	null	3.04E-02	5.57E-01	0.006893	2.932825	3.05E-07	2.18E-02
	29	PRF_Q_2021_M_CIAN_617_51099.72161.72161.4.2.dta	4	2350.31643	LYISKMK(5)-QDLKGLEETVAK(4)	2350.293699	null	1.00E+00	7.79E-01	0.022731	9.671557	1.00E+00	1.00E+00
	30	PRF_Q_2021_M_CIAN_617_51099.64771.64771.3.0.dta	3	2834.538938	LYISKMK(5)-EQARQDLKGLEETVAK(8)	2834.533071	null	2.91E-11	6.63E-03	0.005867	2.069829	2.59E-19	5.08E-11
	31	PRF_Q_2021_M_CIAN_617_51099.64628.64628.3.0.dta	3	2834.536167	LYISKMK(5)-EQARQDLKGLEETVAK(8)	2834.533071	null	7.86E-09	3.05E-02	0.003096	1.092243	2.43E-09	5.45E-07
	32	PRF_Q_2021_M_CIAN_617_51099.59187.59187.4.0.dta	4	2850.530003	LYISKMK(5)-EQARQDLKGLEETVAK(8)	2850.527985	Oxidation[M](25)	4.16E-04	5.41E-02	0.002018	0.707939	8.41E-13	1.18E-03
	33	PRF_Q_2021_M_CIAN_617_51099.59342.59342.4.0.dta	4	2850.535815	LYISKMK(5)-EQARQDLKGLEETVAK(8)	2850.527985	Oxidation[M](25)	6.93E-05	6.63E-02	0.00783	2.74686	1.67E-09	4.96E-05
	34	PRF_Q_2021_M_CIAN_617_51099.64747.64747.4.0.dta	4	2834.537516	LYISKMK(5)-EQARQDLKGLEETVAK(8)	2834.533071	null	1.18E-06	6.90E-02	0.004445	1.56816	1.02E-14	1.58E-06
	35	PRF_Q_2021_M_CIAN_617_51099.64889.64889.4.0.dta	4	2834.53905	LYISKMK(5)-EQARQDLKGLEETVAK(8)	2834.533071	null	9.95E-06	8.85E-02	0.005979	2.109342	8.28E-11	4.57E-06
	36	PRF_Q_2021_M_CIAN_617_51099.65027.65027.4.0.dta	4	2834.538468	LYISKMK(5)-EQARQDLKGLEETVAK(8)	2834.533071	null	2.43E-05	1.04E-01	0.005397	1.904017	6.98E-11	7.14E-06
	37	PRF_Q_2021_M_CIAN_617_51099.64773.64773.5.0.dta	5	2834.53587	LYISKMK(5)-EQARQDLKGLEETVAK(8)	2834.533071	null	4.79E-03	1.06E-01	0.002799	0.987464	2.72E-11	3.39E-03
	38	PRF_Q_2021_M_CIAN_617_51099.64610.64610.4.0.dta	4	2834.537653	LYISKMK(5)-EQARQDLKGLEETVAK(8)	2834.533071	null	7.56E-06	1.81E-01	0.004582	1.616492	1.51E-11	1.49E-05
	39	PRF_Q_2021_M_CIAN_617_51099.64925.64925.5.0.dta	5	2834.538432	LYISKMK(5)-EQARQDLKGLEETVAK(8)	2834.533071	null	2.71E-04	1.95E-01	0.005361	1.891317	1.27E-09	1.04E-03
	40	PRF_Q_2021_M_CIAN_617_51099.65075.65075.5.0.dta	5	2834.536816	LYISKMK(5)-EQARQDLKGLEETVAK(8)	2834.533071	null	6.35E-03	1.99E-01	0.003745	1.321205	3.01E-14	5.00E-03
	41	PRF_Q_2021_M_CIAN_617_51099.59626.59626.5.0.dta	5	2850.530566	LYISKMK(5)-EQARQDLKGLEETVAK(8)	2850.527985	Oxidation[M](25)	1.18E-01	2.38E-01	0.002581	0.905446	2.49E-03	2.06E-01
	42	PRF_Q_2021_M_CIAN_617_51099.59411.59411.5.0.dta	5	2850.529613	LYISKMK(5)-EQARQDLKGLEETVAK(8)	2850.527985	Oxidation[M](25)	1.73E-01	2.49E-01	0.001628	0.571122	3.04E-04	1.93E-01
	43	PRF_Q_2021_M_CIAN_617_51099.64615.64615.5.0.dta	5	2834.529156	LYISKMK(5)-EQARQDLKGLEETVAK(8)	2834.533071	null	6.09E-03	2.71E-01	-0.003915	-1.38118	4.11E-07	7.83E-03
	44	PRF_Q_2021_M_CIAN_617_51099.65216.65216.5.0.dta	5	2834.538588	LYISKMK(5)-EQARQDLKGLEETVAK(8)	2834.533071	null	3.71E-02	2.81E-01	0.005517	1.946352	2.33E-08	3.24E-02
	45	PRF_Q_2021_M_CIAN_617_51099.59953.59953.5.0.dta	5	2850.534641	LYISKMK(5)-EQARQDLKGLEETVAK(8)	2850.527985	Oxidation[M](25)	3.01E-02	2.94E-01	0.006656	2.335006	3.07E-06	7.45E-02
	46	PRF_Q_2021_M_CIAN_617_51099.64912.64912.3.4.dta	3	2834.542277	LYISKMK(5)-EQARQDLKGLEETVAK(8)	2834.533071	null	1.51E-07	3.37E-01	0.009206	3.247801	2.69E-08	7.26E-08
	47	PRF_Q_2021_M_CIAN_617_51099.65171.65171.4.0.dta	4	2834.536388	LYISKMK(5)-EQARQDLKGLEETVAK(8)	2834.533071	null	1.22E-03	3.52E-01	0.003317	1.17021	1.12E-07	3.66E-03
	48	PRF_Q_2021_M_CIAN_617_51099.59796.59796.5.0.dta	5	2850.533738	LYISKMK(5)-EQARQDLKGLEETVAK(8)	2850.527985	Oxidation[M](25)	5.68E-02	3.62E-01	0.005753	2.018223	2.41E-04	1.24E-01
	49	PRF_Q_2021_M_CIAN_617_51099.65316.65316.4.0.dta	4	2834.538012	LYISKMK(5)-EQARQDLKGLEETVAK(8)	2834.533071	null	9.56E-02	5.28E-01	0.004941	1.743144	1.15E-05	1.40E-01
	50	PRF_Q_2021_M_CIAN_617_51099.92509.92509.5.0.dta	5	3454.904657	LYISKMK(5)-QDLKGLEETVAKELQTLHNLR(4)	3454.897636	null	1.03E-04	8.50E-02	0.007021	2.032188	1.04E-13	4.76E-04
43	sp|P33176|KINH_HUMAN (598)-sp|P33176|KINH_HUMAN (791)	3	25
	1	PRF_Q_2021_M_CIAN_617_51099.81760.81760.4.0.dta	4	2809.518525	MKSEVK(2)-GLEETVAKELQTLHNLR(8)	2809.51267	null	5.30E-08	8.47E-04	0.005855	2.083991	2.31E-17	1.32E-08
	2	PRF_Q_2021_M_CIAN_617_51099.81899.81899.4.0.dta	4	2809.518842	MKSEVK(2)-GLEETVAKELQTLHNLR(8)	2809.51267	null	2.36E-07	1.14E-03	0.006172	2.196822	8.80E-25	5.11E-08
	3	PRF_Q_2021_M_CIAN_617_51099.82050.82050.5.0.dta	5	2809.518477	MKSEVK(2)-GLEETVAKELQTLHNLR(8)	2809.51267	null	1.92E-06	1.16E-03	0.005807	2.066907	3.99E-11	4.52E-07
	4	PRF_Q_2021_M_CIAN_617_51099.82045.82045.4.0.dta	4	2809.517696	MKSEVK(2)-GLEETVAKELQTLHNLR(8)	2809.51267	null	2.69E-09	1.19E-03	0.005026	1.788922	2.34E-17	1.01E-09
	5	PRF_Q_2021_M_CIAN_617_51099.81900.81900.5.0.dta	5	2809.519676	MKSEVK(2)-GLEETVAKELQTLHNLR(8)	2809.51267	null	5.81E-06	2.12E-03	0.007006	2.493671	1.34E-11	6.39E-07
	6	PRF_Q_2021_M_CIAN_617_51099.79937.79937.5.0.dta	5	2825.510262	MKSEVK(2)-GLEETVAKELQTLHNLR(8)	2825.507584	Oxidation[M](21)	3.08E-08	3.70E-03	0.002678	0.947794	3.38E-04	1.36E-07
	7	PRF_Q_2021_M_CIAN_617_51099.79864.79864.4.2.dta	4	2825.514765	MKSEVK(2)-GLEETVAKELQTLHNLR(8)	2825.507584	Oxidation[M](21)	7.93E-08	3.73E-03	0.007181	2.54149	1.34E-09	1.08E-06
	8	PRF_Q_2021_M_CIAN_617_51099.82665.82665.4.0.dta	4	2809.513012	MKSEVK(2)-GLEETVAKELQTLHNLR(8)	2809.51267	null	5.84E-04	6.94E-03	0.000342	0.121729	3.86E-08	2.74E-04
	9	PRF_Q_2021_M_CIAN_617_51099.81622.81622.4.0.dta	4	2809.519583	MKSEVK(2)-GLEETVAKELQTLHNLR(8)	2809.51267	null	1.51E-05	1.23E-02	0.006913	2.460569	1.80E-11	4.82E-06
	10	PRF_Q_2021_M_CIAN_617_51099.81615.81615.5.0.dta	5	2809.51939	MKSEVK(2)-GLEETVAKELQTLHNLR(8)	2809.51267	null	1.43E-02	1.36E-02	0.00672	2.391874	3.69E-11	2.05E-03
	11	PRF_Q_2021_M_CIAN_617_51099.80256.80256.5.0.dta	5	2825.510289	MKSEVK(2)-GLEETVAKELQTLHNLR(8)	2825.507584	Oxidation[M](21)	6.06E-04	2.12E-02	0.002705	0.95735	7.23E-08	2.46E-04
	12	PRF_Q_2021_M_CIAN_617_51099.80335.80335.4.0.dta	4	2825.508253	MKSEVK(2)-GLEETVAKELQTLHNLR(8)	2825.507584	Oxidation[M](21)	4.58E-03	2.26E-02	0.000669	0.236772	8.70E-07	1.64E-03
	13	PRF_Q_2021_M_CIAN_617_51099.81761.81761.5.0.dta	5	2809.518961	MKSEVK(2)-GLEETVAKELQTLHNLR(8)	2809.51267	null	3.29E-04	2.27E-02	0.006291	2.239178	9.27E-12	6.64E-04
	14	PRF_Q_2021_M_CIAN_617_51099.82502.82502.4.1.dta	4	2809.51253	MKSEVK(2)-GLEETVAKELQTLHNLR(8)	2809.51267	null	2.56E-02	2.35E-02	-0.00014	-0.049831	9.48E-04	1.00E-02
	15	PRF_Q_2021_M_CIAN_617_51099.80082.80082.5.0.dta	5	2825.51024	MKSEVK(2)-GLEETVAKELQTLHNLR(8)	2825.507584	Oxidation[M](21)	1.21E-02	2.53E-02	0.002656	0.940008	6.99E-11	1.94E-03
	16	PRF_Q_2021_M_CIAN_617_51099.82199.82199.5.0.dta	5	2809.517323	MKSEVK(2)-GLEETVAKELQTLHNLR(8)	2809.51267	null	1.83E-03	3.85E-02	0.004653	1.656159	2.22E-09	4.58E-04
	17	PRF_Q_2021_M_CIAN_617_51099.80184.80184.4.1.dta	4	2825.504774	MKSEVK(2)-GLEETVAKELQTLHNLR(8)	2825.507584	Oxidation[M](21)	1.37E-02	4.22E-02	-0.00281	-0.994512	3.87E-06	2.01E-02
	18	PRF_Q_2021_M_CIAN_617_51099.79896.79896.4.0.dta	4	2825.516745	MKSEVK(2)-GLEETVAKELQTLHNLR(8)	2825.507584	Oxidation[M](21)	1.94E-05	7.00E-02	0.009161	3.242249	8.58E-14	1.27E-04
	19	PRF_Q_2021_M_CIAN_617_51099.80047.80047.4.0.dta	4	2825.512493	MKSEVK(2)-GLEETVAKELQTLHNLR(8)	2825.507584	Oxidation[M](21)	1.02E-03	8.42E-02	0.004909	1.737387	5.95E-15	7.74E-03
	20	PRF_Q_2021_M_CIAN_617_51099.80210.80210.4.1.dta	4	2825.504543	MKSEVK(2)-GLEETVAKELQTLHNLR(8)	2825.507584	Oxidation[M](21)	2.10E-01	9.23E-02	-0.003041	-1.076267	4.37E-05	1.78E-01
	21	PRF_Q_2021_M_CIAN_617_51099.80245.80245.5.1.dta	5	2825.510121	MKSEVK(2)-GLEETVAKELQTLHNLR(8)	2825.507584	Oxidation[M](21)	1.92E-03	1.09E-01	0.002537	0.897892	5.90E-07	7.81E-04
	22	PRF_Q_2021_M_CIAN_617_51099.72696.72696.5.0.dta	5	2937.615716	MKSEVK(2)-GLEETVAKELQTLHNLRK(8)	2937.607626	null	9.03E-03	1.49E-01	0.00809	2.753942	1.00E+00	3.53E-03
	23	PRF_Q_2021_M_CIAN_617_51099.72540.72540.5.0.dta	5	2937.614354	MKSEVK(2)-GLEETVAKELQTLHNLRK(8)	2937.607626	null	1.21E-02	2.47E-01	0.006728	2.290299	1.27E-02	1.78E-03
	24	PRF_Q_2021_M_CIAN_617_51099.72844.72844.5.0.dta	5	2937.61527	MKSEVK(2)-GLEETVAKELQTLHNLRK(8)	2937.607626	null	2.59E-03	2.94E-01	0.007644	2.602117	3.97E-02	7.08E-04
	25	PRF_Q_2021_M_CIAN_617_51099.80336.80336.5.0.dta	5	3268.765791	MKSEVKTMVK(2)-GLEETVAKELQTLHNLR(8)	3268.764187	null	1.00E+00	1.58E-01	0.001604	0.490705	3.66E-02	1.00E+00
44	sp|P33176|KINH_HUMAN (489)-sp|P33176|KINH_HUMAN (875)	3	11
	1	PRF_Q_2021_M_CIAN_617_51099.96991.96991.4.0.dta	4	4399.329044	LQAENDASKEEVKEVLQALEELAVNYDQK(13)-VKALESALK(2)	4399.312824	null	1.85E-10	9.19E-04	0.01622	3.686939	1.46E-14	7.84E-13
	2	PRF_Q_2021_M_CIAN_617_51099.97204.97204.3.0.dta	3	4399.32138	LQAENDASKEEVKEVLQALEELAVNYDQK(13)-VKALESALK(2)	4399.312824	null	1.81E-16	1.04E-03	0.008556	1.944849	7.25E-15	7.79E-09
	3	PRF_Q_2021_M_CIAN_617_51099.97032.97032.5.0.dta	5	4399.32284	LQAENDASKEEVKEVLQALEELAVNYDQK(13)-VKALESALK(2)	4399.312824	null	1.16E-05	6.12E-03	0.010016	2.276719	7.66E-14	4.98E-06
	4	PRF_Q_2021_M_CIAN_617_51099.97166.97166.5.0.dta	5	4399.32079	LQAENDASKEEVKEVLQALEELAVNYDQK(13)-VKALESALK(2)	4399.312824	null	1.67E-05	6.53E-03	0.007966	1.810737	1.63E-11	3.72E-05
	5	PRF_Q_2021_M_CIAN_617_51099.97310.97310.5.0.dta	5	4399.327772	LQAENDASKEEVKEVLQALEELAVNYDQK(13)-VKALESALK(2)	4399.312824	null	3.18E-06	1.38E-02	0.014948	3.397803	1.50E-17	2.58E-06
	6	PRF_Q_2021_M_CIAN_617_51099.97224.97224.4.0.dta	4	4399.321294	LQAENDASKEEVKEVLQALEELAVNYDQK(13)-VKALESALK(2)	4399.312824	null	4.14E-06	4.14E-02	0.00847	1.925301	1.36E-20	2.79E-08
	7	PRF_Q_2021_M_CIAN_617_51099.97370.97370.4.0.dta	4	4399.32986	LQAENDASKEEVKEVLQALEELAVNYDQK(13)-VKALESALK(2)	4399.312824	null	1.19E-07	6.08E-02	0.017036	3.872423	1.15E-29	3.78E-10
	8	PRF_Q_2021_M_CIAN_617_51099.95552.95552.4.1.dta	4	4727.460371	LQAENDASKEEVKEVLQALEELAVNYDQK(13)-VKALESALKEAK(2)	4727.487477	null	6.96E-12	1.12E-03	-0.027106	-5.733701	1.00E+00	9.05E-09
	9	PRF_Q_2021_M_CIAN_617_51099.95531.95531.5.1.dta	5	4727.476752	LQAENDASKEEVKEVLQALEELAVNYDQK(13)-VKALESALKEAK(2)	4727.487477	null	1.23E-04	5.20E-03	-0.010725	-2.268647	1.09E-34	4.69E-06
	10	PRF_Q_2021_M_CIAN_617_51099.95662.95662.5.0.dta	5	4727.496121	LQAENDASKEEVKEVLQALEELAVNYDQK(13)-VKALESALKEAK(2)	4727.487477	null	1.20E-05	1.01E-02	0.008644	1.828455	1.00E+00	5.20E-13
	11	PRF_Q_2021_M_CIAN_617_51099.99593.99593.5.0.dta	5	5713.856787	DQDNMQAELNRLQAENDASKEEVKEVLQALEELAVNYDQK(24)-VKALESALK(2)	5713.875025	null	8.92E-12	9.66E-02	-0.018238	-3.191879	1.00E+00	2.72E-10
45	sp|P33176|KINH_HUMAN (28)-sp|P33176|KINH_HUMAN (313)	3	50
	1	PRF_Q_2021_M_CIAN_617_51099.82239.82239.3.0.dta	3	3909.932469	GDKYIAK(3)-TTIVICCSPSSYNESETKSTLLFGQR(18)	3909.9247	Carbamidomethyl[C](6);Carbamidomethyl[C](7)	4.34E-02	1.39E-03	0.007769	1.986995	1.00E+00	2.12E-02
	2	PRF_Q_2021_M_CIAN_617_51099.81806.81806.4.0.dta	4	3909.934038	GDKYIAK(3)-TTIVICCSPSSYNESETKSTLLFGQR(18)	3909.9247	Carbamidomethyl[C](6);Carbamidomethyl[C](7)	3.12E-02	2.09E-03	0.009338	2.388281	1.00E+00	3.57E-03
	3	PRF_Q_2021_M_CIAN_617_51099.82512.82512.4.0.dta	4	3909.931809	GDKYIAK(3)-TTIVICCSPSSYNESETKSTLLFGQR(18)	3909.9247	Carbamidomethyl[C](6);Carbamidomethyl[C](7)	7.44E-03	2.14E-03	0.007109	1.818194	1.00E+00	5.75E-04
	4	PRF_Q_2021_M_CIAN_617_51099.82661.82661.4.0.dta	4	3909.929261	GDKYIAK(3)-TTIVICCSPSSYNESETKSTLLFGQR(18)	3909.9247	Carbamidomethyl[C](6);Carbamidomethyl[C](7)	7.29E-03	3.63E-03	0.004561	1.166519	1.00E+00	5.42E-04
	5	PRF_Q_2021_M_CIAN_617_51099.82219.82219.4.0.dta	4	3909.931564	GDKYIAK(3)-TTIVICCSPSSYNESETKSTLLFGQR(18)	3909.9247	Carbamidomethyl[C](6);Carbamidomethyl[C](7)	5.25E-04	3.68E-03	0.006864	1.755533	5.38E-11	3.07E-05
	6	PRF_Q_2021_M_CIAN_617_51099.82364.82364.4.0.dta	4	3909.932116	GDKYIAK(3)-TTIVICCSPSSYNESETKSTLLFGQR(18)	3909.9247	Carbamidomethyl[C](6);Carbamidomethyl[C](7)	2.24E-03	4.33E-03	0.007416	1.896712	2.10E-14	1.34E-04
	7	PRF_Q_2021_M_CIAN_617_51099.82083.82083.4.0.dta	4	3909.933957	GDKYIAK(3)-TTIVICCSPSSYNESETKSTLLFGQR(18)	3909.9247	Carbamidomethyl[C](6);Carbamidomethyl[C](7)	1.44E-03	7.14E-03	0.009257	2.367565	3.61E-18	1.14E-04
[truncated: 2,032 more rows]
