# Supplementary material for: Autoinhibited kinesin-1 adopts a hierarchical folding pattern
Source: eLife. 2023 Nov 1;12:RP86776. doi: 10.7554/eLife.86776 (PMC10619981; doi:10.7554/eLife.86776)
Supplement: Figure 1—source data 1. [file elife-86776-fig1-data1.zip › KIF5B/KIF5B_pLINK_3.csv]

Protein_Order	Protein	Unique_Peptide_Number	Spectrum_Number
	Spectrum_Order	Title	Charge	Precursor_Mass	Peptide	Peptide_Mass	Modifications	Evalue	Score	Precursor_Mass_Error(Da)	Precursor_Mass_Error(ppm)	Alpha_Evalue	Beta_Evalue
1	Kif5b (602)-Kif5b (609)	12	57
	1	PRF_Q_2022_M_CIAN_790_53013.28563.28563.4.0.dta	4	2895.492973	SEVKTMVKR(4)-CKQLESTQTESNKK(2)	2895.491278	Carbamidomethyl[C](1)	2.28E-03	5.66E-04	0.001695	0.585393	1.00E+00	2.38E-04
	2	PRF_Q_2022_M_CIAN_790_53013.28520.28520.5.0.dta	5	2895.491419	SEVKTMVKR(4)-CKQLESTQTESNKK(2)	2895.491278	Carbamidomethyl[C](1)	2.34E-07	1.02E-03	0.000141	0.048696	2.63E-05	9.86E-06
	3	PRF_Q_2022_M_CIAN_790_53013.28642.28642.5.0.dta	5	2895.489524	SEVKTMVKR(4)-CKQLESTQTESNKK(2)	2895.491278	Carbamidomethyl[C](1)	8.66E-09	2.23E-03	-0.001754	-0.605769	6.32E-04	2.07E-05
	4	PRF_Q_2022_M_CIAN_790_53013.28637.28637.4.0.dta	4	2895.499002	SEVKTMVKR(4)-CKQLESTQTESNKK(2)	2895.491278	Carbamidomethyl[C](1)	1.00E+00	1.24E-02	0.007724	2.667596	1.00E+00	4.33E-02
	5	PRF_Q_2022_M_CIAN_790_53013.28534.28534.4.3.dta	4	2895.495624	SEVKTMVKR(4)-CKQLESTQTESNKK(2)	2895.491278	Carbamidomethyl[C](1)	8.37E-04	1.86E-02	0.004346	1.500954	1.00E+00	3.46E-03
	6	PRF_Q_2022_M_CIAN_790_53013.28392.28392.5.0.dta	5	2895.491512	SEVKTMVKR(4)-CKQLESTQTESNKK(2)	2895.491278	Carbamidomethyl[C](1)	4.28E-02	2.62E-02	0.000234	0.080815	1.00E+00	4.39E-02
	7	PRF_Q_2022_M_CIAN_790_53013.28407.28407.4.2.dta	4	2895.497068	SEVKTMVKR(4)-CKQLESTQTESNKK(2)	2895.491278	Carbamidomethyl[C](1)	1.00E+00	3.96E-02	0.00579	1.999661	1.00E+00	4.51E-02
	8	PRF_Q_2022_M_CIAN_790_53013.27756.27756.4.0.dta	4	3154.631206	MKSEVKTMVKR(6)-CKQLESTQTESNKK(2)	3154.626713	Carbamidomethyl[C](1)	6.86E-02	6.29E-04	0.004493	1.424257	2.28E-06	2.22E-02
	9	PRF_Q_2022_M_CIAN_790_53013.22268.22268.5.0.dta	5	3170.625611	MKSEVKTMVKR(6)-CKQLESTQTESNKK(2)	3170.621627	Carbamidomethyl[C](1);Oxidation[M](25)	1.00E+00	7.56E-02	0.003984	1.256536	1.00E+00	1.00E+00
	10	PRF_Q_2022_M_CIAN_790_53013.33074.33074.4.0.dta	4	2767.394944	SEVKTMVKR(4)-CKQLESTQTESNK(2)	2767.396322	Carbamidomethyl[C](1)	8.23E-11	6.31E-04	-0.001378	-0.497941	1.11E-13	2.85E-05
	11	PRF_Q_2022_M_CIAN_790_53013.33044.33044.5.0.dta	5	2767.394117	SEVKTMVKR(4)-CKQLESTQTESNK(2)	2767.396322	Carbamidomethyl[C](1)	8.28E-05	9.86E-03	-0.002205	-0.796778	4.81E-05	2.16E-04
	12	PRF_Q_2022_M_CIAN_790_53013.32959.32959.4.1.dta	4	2767.388991	SEVKTMVKR(4)-CKQLESTQTESNK(2)	2767.396322	Carbamidomethyl[C](1)	1.00E+00	7.46E-02	-0.007331	-2.64906	1.00E+00	1.84E-02
	13	PRF_Q_2022_M_CIAN_790_53013.27340.27340.4.0.dta	4	2783.395384	SEVKTMVKR(4)-CKQLESTQTESNK(2)	2783.391237	Carbamidomethyl[C](1);Oxidation[M](22)	1.00E+00	2.71E-01	0.004147	1.489909	1.00E+00	1.00E+00
	14	PRF_Q_2022_M_CIAN_790_53013.32280.32280.4.0.dta	4	2739.39263	SEVKTMVK(4)-CKQLESTQTESNKK(2)	2739.390176	Carbamidomethyl[C](1)	2.49E-05	1.59E-03	0.002454	0.89582	5.87E-22	3.61E-05
	15	PRF_Q_2022_M_CIAN_790_53013.32243.32243.3.0.dta	3	2739.392502	SEVKTMVK(4)-CKQLESTQTESNKK(2)	2739.390176	Carbamidomethyl[C](1)	3.75E-04	2.41E-03	0.002326	0.849094	1.00E+00	1.62E-03
	16	PRF_Q_2022_M_CIAN_790_53013.32141.32141.4.0.dta	4	2739.393593	SEVKTMVK(4)-CKQLESTQTESNKK(2)	2739.390176	Carbamidomethyl[C](1)	1.39E-07	4.55E-03	0.003417	1.247358	6.92E-06	6.67E-08
	17	PRF_Q_2022_M_CIAN_790_53013.26763.26763.5.0.dta	5	2755.389261	SEVKTMVK(4)-CKQLESTQTESNKK(2)	2755.38509	Carbamidomethyl[C](1);Oxidation[M](23)	1.60E-06	9.27E-03	0.004171	1.513763	1.64E-04	9.61E-05
	18	PRF_Q_2022_M_CIAN_790_53013.26795.26795.4.2.dta	4	2755.38706	SEVKTMVK(4)-CKQLESTQTESNKK(2)	2755.38509	Carbamidomethyl[C](1);Oxidation[M](23)	1.20E-03	5.89E-02	0.00197	0.714964	1.00E+00	3.71E-03
	19	PRF_Q_2022_M_CIAN_790_53013.32167.32167.5.0.dta	5	2739.393707	SEVKTMVK(4)-CKQLESTQTESNKK(2)	2739.390176	Carbamidomethyl[C](1)	1.41E-02	1.22E-01	0.003531	1.288973	2.41E-02	4.94E-03
	20	PRF_Q_2022_M_CIAN_790_53013.26659.26659.4.0.dta	4	2755.389395	SEVKTMVK(4)-CKQLESTQTESNKK(2)	2755.38509	Carbamidomethyl[C](1);Oxidation[M](23)	1.00E+00	2.73E-01	0.004305	1.562395	1.00E+00	1.00E+00
	21	PRF_Q_2022_M_CIAN_790_53013.32351.32351.5.1.dta	5	2739.394403	SEVKTMVK(4)-CKQLESTQTESNKK(2)	2739.390176	Carbamidomethyl[C](1)	7.94E-02	4.73E-01	0.004227	1.543044	1.21E-01	7.62E-02
	22	PRF_Q_2022_M_CIAN_790_53013.35498.35498.4.0.dta	4	2870.433001	MKSEVKTMVK(6)-CKQLESTQTESNK(2)	2870.430655	Carbamidomethyl[C](1)	1.01E-01	2.13E-03	0.002346	0.817299	1.00E+00	4.04E-03
	23	PRF_Q_2022_M_CIAN_790_53013.35523.35523.3.0.dta	3	2870.43241	MKSEVKTMVK(6)-CKQLESTQTESNK(2)	2870.430655	Carbamidomethyl[C](1)	3.65E-02	2.15E-03	0.001755	0.611407	1.00E+00	1.21E-03
	24	PRF_Q_2022_M_CIAN_790_53013.29784.29784.4.0.dta	4	2886.432069	MKSEVKTMVK(6)-CKQLESTQTESNK(2)	2886.425569	Carbamidomethyl[C](1);Oxidation[M](24)	1.00E+00	6.85E-03	0.0065	2.25192	1.00E+00	3.06E-03
	25	PRF_Q_2022_M_CIAN_790_53013.35370.35370.4.1.dta	4	2870.4319	MKSEVKTMVK(6)-CKQLESTQTESNK(2)	2870.430655	Carbamidomethyl[C](1)	1.00E+00	2.32E-02	0.001245	0.433733	1.00E+00	1.00E+00
	26	PRF_Q_2022_M_CIAN_790_53013.35645.35645.4.0.dta	4	2870.435808	MKSEVKTMVK(6)-CKQLESTQTESNK(2)	2870.430655	Carbamidomethyl[C](1)	1.00E+00	5.00E-02	0.005153	1.795201	1.00E+00	4.18E-01
	27	PRF_Q_2022_M_CIAN_790_53013.32630.32630.4.0.dta	4	2886.43195	MKSEVKTMVK(6)-CKQLESTQTESNK(2)	2886.425569	Carbamidomethyl[C](1);Oxidation[M](17)	1.52E-01	1.77E-01	0.006381	2.210693	7.90E-05	2.65E-02
	28	PRF_Q_2022_M_CIAN_790_53013.29914.29914.4.0.dta	4	2886.432552	MKSEVKTMVK(6)-CKQLESTQTESNK(2)	2886.425569	Carbamidomethyl[C](1);Oxidation[M](24)	1.00E+00	2.16E-01	0.006983	2.419255	1.00E+00	1.00E+00
	29	PRF_Q_2022_M_CIAN_790_53013.32769.32769.4.2.dta	4	2886.430327	MKSEVKTMVK(6)-CKQLESTQTESNK(2)	2886.425569	Carbamidomethyl[C](1);Oxidation[M](17)	2.85E-01	2.68E-01	0.004758	1.648406	1.00E+00	5.27E-01
	30	PRF_Q_2022_M_CIAN_790_53013.32139.32139.4.0.dta	4	2767.399697	SEVKTMVK(4)-RCKQLESTQTESNK(3)	2767.396322	Carbamidomethyl[C](2)	1.09E-06	2.69E-03	0.003375	1.219558	1.00E+00	3.00E-08
	31	PRF_Q_2022_M_CIAN_790_53013.32060.32060.5.0.dta	5	2767.394879	SEVKTMVK(4)-RCKQLESTQTESNK(3)	2767.396322	Carbamidomethyl[C](2)	7.69E-07	1.12E-02	-0.001443	-0.521429	9.98E-05	1.32E-04
	32	PRF_Q_2022_M_CIAN_790_53013.32006.32006.4.0.dta	4	2767.400895	SEVKTMVK(4)-RCKQLESTQTESNK(3)	2767.396322	Carbamidomethyl[C](2)	2.94E-03	7.55E-02	0.004573	1.652456	1.00E+00	1.27E-02
	33	PRF_Q_2022_M_CIAN_790_53013.26802.26802.4.1.dta	4	2783.393569	SEVKTMVK(4)-RCKQLESTQTESNK(3)	2783.391237	Carbamidomethyl[C](2);Oxidation[M](23)	6.79E-01	2.69E-01	0.002332	0.837827	1.00E+00	1.00E+00
	34	PRF_Q_2022_M_CIAN_790_53013.38697.38697.4.0.dta	4	2611.299437	SEVKTMVK(4)-CKQLESTQTESNK(2)	2611.29522	Carbamidomethyl[C](1)	4.19E-10	5.03E-03	0.004217	1.614907	5.84E-09	2.06E-07
	35	PRF_Q_2022_M_CIAN_790_53013.38555.38555.4.0.dta	4	2611.301954	SEVKTMVK(4)-CKQLESTQTESNK(2)	2611.29522	Carbamidomethyl[C](1)	5.32E-05	1.53E-02	0.006734	2.578797	8.17E-05	3.27E-06
	36	PRF_Q_2022_M_CIAN_790_53013.31879.31879.4.2.dta	4	2627.293869	SEVKTMVK(4)-CKQLESTQTESNK(2)	2627.290134	Carbamidomethyl[C](1);Oxidation[M](22)	4.05E-03	3.90E-02	0.003735	1.421617	3.72E-10	2.05E-04
	37	PRF_Q_2022_M_CIAN_790_53013.38466.38466.3.0.dta	3	2611.299106	SEVKTMVK(4)-CKQLESTQTESNK(2)	2611.29522	Carbamidomethyl[C](1)	1.00E+00	5.44E-02	0.003886	1.48815	1.00E+00	6.89E-01
	38	PRF_Q_2022_M_CIAN_790_53013.38609.38609.3.0.dta	3	2611.299056	SEVKTMVK(4)-CKQLESTQTESNK(2)	2611.29522	Carbamidomethyl[C](1)	9.37E-03	5.89E-02	0.003836	1.469003	3.42E-07	1.33E-03
	39	PRF_Q_2022_M_CIAN_790_53013.31951.31951.3.0.dta	3	2627.293575	SEVKTMVK(4)-CKQLESTQTESNK(2)	2627.290134	Carbamidomethyl[C](1);Oxidation[M](22)	1.00E+00	2.55E-01	0.003441	1.309715	1.00E+00	1.00E+00
	40	PRF_Q_2022_M_CIAN_790_53013.27428.27428.4.0.dta	4	2895.495949	SEVKTMVK(4)-RCKQLESTQTESNKK(3)	2895.491278	Carbamidomethyl[C](2)	5.27E-08	5.18E-03	0.004671	1.613198	2.70E-03	4.61E-07
	41	PRF_Q_2022_M_CIAN_790_53013.27543.27543.5.0.dta	5	2895.494431	SEVKTMVK(4)-RCKQLESTQTESNKK(3)	2895.491278	Carbamidomethyl[C](2)	1.50E-08	6.37E-03	0.003153	1.088934	4.45E-05	6.18E-06
	42	PRF_Q_2022_M_CIAN_790_53013.27563.27563.4.0.dta	4	2895.494363	SEVKTMVK(4)-RCKQLESTQTESNKK(3)	2895.491278	Carbamidomethyl[C](2)	2.85E-04	4.04E-02	0.003085	1.06545	1.00E+00	1.11E-04
	43	PRF_Q_2022_M_CIAN_790_53013.22749.22749.4.2.dta	4	2911.478711	SEVKTMVK(4)-RCKQLESTQTESNKK(3)	2911.486192	Carbamidomethyl[C](2);Oxidation[M](24)	1.00E+00	5.58E-01	-0.007481	-2.569478	1.00E+00	1.00E+00
	44	PRF_Q_2022_M_CIAN_790_53013.30823.30823.4.0.dta	4	2998.528222	MKSEVKTMVK(6)-CKQLESTQTESNKK(2)	2998.52561	Carbamidomethyl[C](1)	1.00E+00	5.69E-03	0.002612	0.871095	1.00E+00	1.00E+00
	45	PRF_Q_2022_M_CIAN_790_53013.27857.27857.5.0.dta	5	3014.522976	MKSEVKTMVK(6)-CKQLESTQTESNKK(2)	3014.520525	Carbamidomethyl[C](1);Oxidation[M](18)	3.43E-08	7.68E-03	0.002451	0.813065	7.34E-12	2.54E-04
	46	PRF_Q_2022_M_CIAN_790_53013.30822.30822.5.0.dta	5	2998.529258	MKSEVKTMVK(6)-CKQLESTQTESNKK(2)	2998.52561	Carbamidomethyl[C](1)	2.08E-05	1.09E-02	0.003648	1.216598	4.45E-04	1.02E-03
	47	PRF_Q_2022_M_CIAN_790_53013.27957.27957.4.0.dta	4	3014.521487	MKSEVKTMVK(6)-CKQLESTQTESNKK(2)	3014.520525	Carbamidomethyl[C](1);Oxidation[M](18)	1.00E+00	3.59E-02	0.000962	0.319122	1.00E+00	1.00E+00
	48	PRF_Q_2022_M_CIAN_790_53013.25854.25854.4.3.dta	4	3014.517881	MKSEVKTMVK(6)-CKQLESTQTESNKK(2)	3014.520525	Carbamidomethyl[C](1);Oxidation[M](25)	1.00E+00	5.08E-02	-0.002644	-0.877088	1.00E+00	1.00E+00
	49	PRF_Q_2022_M_CIAN_790_53013.25917.25917.5.0.dta	5	3014.523193	MKSEVKTMVK(6)-CKQLESTQTESNKK(2)	3014.520525	Carbamidomethyl[C](1);Oxidation[M](25)	2.05E-01	6.71E-02	0.002668	0.88505	1.00E+00	3.66E-01
	50	PRF_Q_2022_M_CIAN_790_53013.31659.31659.5.0.dta	5	3026.534759	MKSEVKTMVKR(6)-CKQLESTQTESNK(2)	3026.531757	Carbamidomethyl[C](1)	1.26E-03	1.31E-02	0.003002	0.991894	4.49E-07	1.24E-03
	51	PRF_Q_2022_M_CIAN_790_53013.31530.31530.5.0.dta	5	3026.53693	MKSEVKTMVKR(6)-CKQLESTQTESNK(2)	3026.531757	Carbamidomethyl[C](1)	1.00E+00	3.44E-01	0.005173	1.709217	1.00E+00	1.00E+00
	52	PRF_Q_2022_M_CIAN_790_53013.30702.30702.5.0.dta	5	3026.533979	MKSEVKTMVK(6)-RCKQLESTQTESNK(3)	3026.531757	Carbamidomethyl[C](2)	1.52E-04	1.52E-02	0.002222	0.734174	8.65E-05	1.20E-02
	53	PRF_Q_2022_M_CIAN_790_53013.30715.30715.4.0.dta	4	3026.532409	MKSEVKTMVK(6)-RCKQLESTQTESNK(3)	3026.531757	Carbamidomethyl[C](2)	1.00E+00	3.65E-02	0.000652	0.215428	1.00E+00	1.30E-01
	54	PRF_Q_2022_M_CIAN_790_53013.30841.30841.5.0.dta	5	3026.534875	MKSEVKTMVK(6)-RCKQLESTQTESNK(3)	3026.531757	Carbamidomethyl[C](2)	2.25E-02	6.74E-02	0.003118	1.030222	7.88E-03	9.14E-01
	55	PRF_Q_2022_M_CIAN_790_53013.26990.26990.4.0.dta	4	3154.62882	MKSEVKTMVK(6)-RCKQLESTQTESNKK(3)	3154.626713	Carbamidomethyl[C](2)	1.00E+00	2.82E-02	0.002107	0.667908	1.00E+00	2.28E-01
	56	PRF_Q_2022_M_CIAN_790_53013.26866.26866.4.1.dta	4	3154.626918	MKSEVKTMVK(6)-RCKQLESTQTESNKK(3)	3154.626713	Carbamidomethyl[C](2)	5.85E-03	4.07E-02	0.000205	0.064984	1.00E+00	4.07E-02
	57	PRF_Q_2022_M_CIAN_790_53013.24988.24988.5.0.dta	5	3170.62638	MKSEVKTMVK(6)-RCKQLESTQTESNKK(3)	3170.621627	Carbamidomethyl[C](2);Oxidation[M](19)	5.07E-01	8.62E-02	0.004753	1.499075	1.00E+00	6.55E-01
2	Kif5b (602)-Kif5b (783)	6	14
	1	PRF_Q_2022_M_CIAN_790_53013.55486.55486.4.0.dta	4	2545.39689	SEVKTMVKR(4)-QDLKGLEETVAK(4)	2545.390442	null	1.29E-05	2.84E-03	0.006448	2.533207	1.34E-04	2.25E-05
	2	PRF_Q_2022_M_CIAN_790_53013.55337.55337.4.1.dta	4	2545.395904	SEVKTMVKR(4)-QDLKGLEETVAK(4)	2545.390442	null	1.20E-03	1.16E-01	0.005462	2.14584	8.50E-05	2.52E-02
	3	PRF_Q_2022_M_CIAN_790_53013.63074.63074.4.0.dta	4	2389.286122	SEVKTMVK(4)-QDLKGLEETVAK(4)	2389.289339	null	2.03E-02	3.83E-03	-0.003217	-1.346425	1.06E-02	1.40E-03
	4	PRF_Q_2022_M_CIAN_790_53013.63205.63205.4.0.dta	4	2389.292067	SEVKTMVK(4)-QDLKGLEETVAK(4)	2389.289339	null	5.72E-04	5.17E-03	0.002728	1.141762	1.52E-04	1.15E-04
	5	PRF_Q_2022_M_CIAN_790_53013.63204.63204.3.0.dta	3	2389.291868	SEVKTMVK(4)-QDLKGLEETVAK(4)	2389.289339	null	3.81E-02	8.58E-03	0.002529	1.058474	9.80E-05	1.31E-03
	6	PRF_Q_2022_M_CIAN_790_53013.63072.63072.3.0.dta	3	2389.293171	SEVKTMVK(4)-QDLKGLEETVAK(4)	2389.289339	null	4.27E-02	2.07E-02	0.003832	1.603824	1.25E-02	3.31E-03
	7	PRF_Q_2022_M_CIAN_790_53013.57837.57837.4.0.dta	4	2648.429597	MKSEVKTMVK(6)-QDLKGLEETVAK(4)	2648.424774	null	4.10E-04	2.00E-02	0.004823	1.821082	3.86E-05	6.23E-03
	8	PRF_Q_2022_M_CIAN_790_53013.57976.57976.4.0.dta	4	2648.42785	MKSEVKTMVK(6)-QDLKGLEETVAK(4)	2648.424774	null	7.33E-01	6.43E-02	0.003076	1.161445	1.17E-01	1.00E+00
	9	PRF_Q_2022_M_CIAN_790_53013.57700.57700.4.0.dta	4	2648.43031	MKSEVKTMVK(6)-QDLKGLEETVAK(4)	2648.424774	null	4.69E-03	1.98E-01	0.005536	2.090299	5.36E-03	2.00E-01
	10	PRF_Q_2022_M_CIAN_790_53013.55204.55204.4.1.dta	4	2664.425273	MKSEVKTMVK(6)-QDLKGLEETVAK(4)	2664.419688	Oxidation[M](16)	1.00E+00	3.83E-01	0.005585	2.096141	4.56E-02	1.00E+00
	11	PRF_Q_2022_M_CIAN_790_53013.51544.51544.5.1.dta	5	2804.529836	MKSEVKTMVKR(6)-QDLKGLEETVAK(4)	2804.525876	null	4.60E-01	1.28E-01	0.00396	1.412003	3.49E-01	6.12E-01
	12	PRF_Q_2022_M_CIAN_790_53013.51523.51523.4.0.dta	4	2804.531644	MKSEVKTMVKR(6)-QDLKGLEETVAK(4)	2804.525876	null	5.74E-01	2.78E-01	0.005768	2.056676	3.29E-03	4.17E-01
	13	PRF_Q_2022_M_CIAN_790_53013.58313.58313.4.0.dta	4	2873.531806	SEVKTMVK(4)-EQARQDLKGLEETVAK(8)	2873.528711	null	2.88E-02	1.29E-01	0.003095	1.077073	2.56E-01	1.37E-02
	14	PRF_Q_2022_M_CIAN_790_53013.54169.54169.5.0.dta	5	3132.678221	MKSEVKTMVK(6)-EQARQDLKGLEETVAK(8)	3132.664145	null	1.66E-01	2.76E-01	0.014076	4.4933	6.45E-08	2.89E-02
3	Kif5b (755)-Kif5b (761)	5	20
	1	PRF_Q_2022_M_CIAN_790_53013.20284.20284.3.0.dta	3	2004.026357	LKATDQEK(2)-ATDQEKSR(6)	2004.024295	null	1.06E-03	2.93E-03	0.002062	1.02893	3.71E-03	3.93E-05
	2	PRF_Q_2022_M_CIAN_790_53013.20407.20407.3.0.dta	3	2004.026373	LKATDQEK(2)-ATDQEKSR(6)	2004.024295	null	1.58E-02	1.60E-02	0.002078	1.036914	2.83E-02	1.53E-07
	3	PRF_Q_2022_M_CIAN_790_53013.20150.20150.3.0.dta	3	2004.025855	LKATDQEK(2)-ATDQEKSR(6)	2004.024295	null	1.64E-01	2.90E-02	0.00156	0.778434	3.71E-01	9.58E-03
	4	PRF_Q_2022_M_CIAN_790_53013.20178.20178.2.0.dta	2	2004.025164	LKATDQEK(2)-ATDQEKSR(6)	2004.024295	null	2.89E-01	5.29E-02	0.000869	0.433627	4.55E-01	3.68E-02
	5	PRF_Q_2022_M_CIAN_790_53013.20063.20063.4.0.dta	4	2004.025131	LKATDQEK(2)-ATDQEKSR(6)	2004.024295	null	7.47E-02	6.11E-02	0.000836	0.417161	2.47E-01	1.72E-05
	6	PRF_Q_2022_M_CIAN_790_53013.20187.20187.4.0.dta	4	2004.026744	LKATDQEK(2)-ATDQEKSR(6)	2004.024295	null	1.03E-01	7.30E-02	0.002449	1.222041	2.05E-01	4.37E-03
	7	PRF_Q_2022_M_CIAN_790_53013.20533.20533.3.0.dta	3	2004.027314	LKATDQEK(2)-ATDQEKSR(6)	2004.024295	null	1.00E+00	5.18E-01	0.003019	1.506469	1.00E+00	3.01E-01
	8	PRF_Q_2022_M_CIAN_790_53013.22223.22223.3.0.dta	3	2245.205217	LKATDQEK(2)-LKATDQEKSR(8)	2245.203308	null	4.58E-02	1.32E-02	0.001909	0.850257	1.00E+00	3.48E-03
	9	PRF_Q_2022_M_CIAN_790_53013.22004.22004.2.0.dta	2	2245.205342	LKATDQEK(2)-LKATDQEKSR(8)	2245.203308	null	1.00E+00	1.33E-02	0.002034	0.905931	1.00E+00	5.39E-04
	10	PRF_Q_2022_M_CIAN_790_53013.22097.22097.3.0.dta	3	2245.204714	LKATDQEK(2)-LKATDQEKSR(8)	2245.203308	null	8.82E-03	3.18E-02	0.001406	0.626224	1.93E-02	7.25E-04
	11	PRF_Q_2022_M_CIAN_790_53013.22025.22025.5.0.dta	5	2245.206703	LKATDQEK(2)-LKATDQEKSR(8)	2245.203308	null	1.31E-01	4.11E-02	0.003395	1.512113	1.02E-01	1.00E-03
	12	PRF_Q_2022_M_CIAN_790_53013.22090.22090.4.0.dta	4	2245.205821	LKATDQEK(2)-LKATDQEKSR(8)	2245.203308	null	1.99E-01	4.99E-02	0.002513	1.119275	1.00E+00	1.52E-02
	13	PRF_Q_2022_M_CIAN_790_53013.21972.21972.3.0.dta	3	2245.204708	LKATDQEK(2)-LKATDQEKSR(8)	2245.203308	null	4.16E-03	5.01E-02	0.0014	0.623552	1.34E-02	5.78E-04
	14	PRF_Q_2022_M_CIAN_790_53013.21894.21894.5.0.dta	5	2245.205856	LKATDQEK(2)-LKATDQEKSR(8)	2245.203308	null	7.51E-02	7.59E-02	0.002548	1.134864	2.67E-01	8.38E-04
	15	PRF_Q_2022_M_CIAN_790_53013.22339.22339.4.1.dta	4	2245.205498	LKATDQEK(2)-LKATDQEKSR(8)	2245.203308	null	8.37E-01	8.69E-02	0.00219	0.975413	1.00E+00	3.99E-01
	16	PRF_Q_2022_M_CIAN_790_53013.22153.22153.5.0.dta	5	2245.2064	LKATDQEK(2)-LKATDQEKSR(8)	2245.203308	null	1.42E-02	1.27E-01	0.003092	1.377158	7.43E-02	1.04E-02
	17	PRF_Q_2022_M_CIAN_790_53013.21963.21963.4.0.dta	4	2245.206564	LKATDQEK(2)-LKATDQEKSR(8)	2245.203308	null	4.42E-01	1.95E-01	0.003256	1.450203	1.00E+00	3.66E-07
	18	PRF_Q_2022_M_CIAN_790_53013.25358.25358.5.0.dta	5	3136.699472	LRVEHEKLKATDQEK(9)-LKATDQEKSR(8)	3136.695914	null	2.32E-02	4.10E-02	0.003558	1.134315	1.00E+00	2.61E-04
	19	PRF_Q_2022_M_CIAN_790_53013.23941.23941.5.0.dta	5	2895.52059	LRVEHEKLKATDQEK(9)-ATDQEKSR(6)	2895.5169	null	6.83E-01	1.54E-01	0.00369	1.274384	6.95E-02	3.99E-01
	20	PRF_Q_2022_M_CIAN_790_53013.19501.19501.5.0.dta	5	2626.334764	VEHEKLKATDQEK(7)-ATDQEKSR(6)	2626.33174	null	1.00E+00	2.41E-01	0.003024	1.151416	1.00E+00	1.00E+00
4	Kif5b (753)-Kif5b (755)	5	26
	1	PRF_Q_2022_M_CIAN_790_53013.22982.22982.3.0.dta	3	1952.071055	VEHEKLK(5)-LKATDQEK(2)	1952.06979	null	1.67E-03	3.01E-03	0.001265	0.64803	3.56E-04	2.29E-01
	2	PRF_Q_2022_M_CIAN_790_53013.22899.22899.2.0.dta	2	1952.071005	VEHEKLK(5)-LKATDQEK(2)	1952.06979	null	1.66E-08	3.82E-03	0.001215	0.622416	1.28E-08	4.97E-03
	3	PRF_Q_2022_M_CIAN_790_53013.22857.22857.3.0.dta	3	1952.070929	VEHEKLK(5)-LKATDQEK(2)	1952.06979	null	2.38E-04	4.68E-03	0.001139	0.583483	3.10E-03	2.21E-01
	4	PRF_Q_2022_M_CIAN_790_53013.22880.22880.4.0.dta	4	1952.071441	VEHEKLK(5)-LKATDQEK(2)	1952.06979	null	1.19E-02	8.39E-03	0.001651	0.845769	7.60E-07	6.99E-02
	5	PRF_Q_2022_M_CIAN_790_53013.22750.22750.4.0.dta	4	1952.071706	VEHEKLK(5)-LKATDQEK(2)	1952.06979	null	1.71E-02	1.08E-02	0.001916	0.981522	1.57E-04	3.02E-01
	6	PRF_Q_2022_M_CIAN_790_53013.23009.23009.4.0.dta	4	1952.071886	VEHEKLK(5)-LKATDQEK(2)	1952.06979	null	3.78E-03	1.38E-02	0.002096	1.073732	1.00E-07	4.60E-02
	7	PRF_Q_2022_M_CIAN_790_53013.23028.23028.2.0.dta	2	1952.071143	VEHEKLK(5)-LKATDQEK(2)	1952.06979	null	1.00E+00	3.66E-02	0.001353	0.69311	7.43E-03	2.29E-01
	8	PRF_Q_2022_M_CIAN_790_53013.27209.27209.3.0.dta	3	2221.25692	LRVEHEKLK(7)-LKATDQEK(2)	2221.25495	null	1.61E-01	6.27E-03	0.00197	0.886886	1.70E-01	8.40E-03
	9	PRF_Q_2022_M_CIAN_790_53013.27078.27078.4.0.dta	4	2221.258528	LRVEHEKLK(7)-LKATDQEK(2)	2221.25495	null	1.03E-01	7.19E-03	0.003578	1.610801	1.00E+00	2.04E-05
	10	PRF_Q_2022_M_CIAN_790_53013.27079.27079.3.0.dta	3	2221.256342	LRVEHEKLK(7)-LKATDQEK(2)	2221.25495	null	3.03E-01	7.87E-03	0.001392	0.626673	3.12E-01	2.11E-03
	11	PRF_Q_2022_M_CIAN_790_53013.27088.27088.5.0.dta	5	2221.257986	LRVEHEKLK(7)-LKATDQEK(2)	2221.25495	null	1.50E-01	9.41E-03	0.003036	1.366795	1.23E-01	3.50E-08
	12	PRF_Q_2022_M_CIAN_790_53013.27218.27218.5.0.dta	5	2221.25852	LRVEHEKLK(7)-LKATDQEK(2)	2221.25495	null	3.12E-01	1.53E-02	0.00357	1.6072	4.97E-02	7.94E-17
	13	PRF_Q_2022_M_CIAN_790_53013.27120.27120.2.0.dta	2	2221.256957	LRVEHEKLK(7)-LKATDQEK(2)	2221.25495	null	1.00E+00	1.96E-02	0.002007	0.903543	1.00E+00	1.29E-03
	14	PRF_Q_2022_M_CIAN_790_53013.27351.27351.3.0.dta	3	2221.258705	LRVEHEKLK(7)-LKATDQEK(2)	2221.25495	null	1.99E-01	2.15E-02	0.003755	1.690486	1.75E-01	9.70E-04
	15	PRF_Q_2022_M_CIAN_790_53013.26964.26964.5.0.dta	5	2221.257084	LRVEHEKLK(7)-LKATDQEK(2)	2221.25495	null	3.78E-01	2.24E-02	0.002134	0.960718	5.32E-01	3.75E-07
	16	PRF_Q_2022_M_CIAN_790_53013.27350.27350.5.0.dta	5	2221.26078	LRVEHEKLK(7)-LKATDQEK(2)	2221.25495	null	2.93E-01	1.16E-01	0.00583	2.624642	2.76E-01	9.50E-11
	17	PRF_Q_2022_M_CIAN_790_53013.27630.27630.4.0.dta	4	2221.258641	LRVEHEKLK(7)-LKATDQEK(2)	2221.25495	null	5.15E-01	1.72E-01	0.003691	1.661673	7.40E-01	6.80E-03
	18	PRF_Q_2022_M_CIAN_790_53013.27492.27492.3.0.dta	3	2221.25759	LRVEHEKLK(7)-LKATDQEK(2)	2221.25495	null	1.00E+00	1.91E-01	0.00264	1.188517	8.16E-01	1.00E+00
	19	PRF_Q_2022_M_CIAN_790_53013.27208.27208.4.0.dta	4	2221.259005	LRVEHEKLK(7)-LKATDQEK(2)	2221.25495	null	3.38E-01	3.72E-01	0.004055	1.825545	4.29E-01	2.49E-03
	20	PRF_Q_2022_M_CIAN_790_53013.27637.27637.5.0.dta	5	2221.265366	LRVEHEKLK(7)-LKATDQEK(2)	2221.25495	null	9.15E-01	6.01E-01	0.010416	4.689241	1.00E+00	1.07E-07
	21	PRF_Q_2022_M_CIAN_790_53013.26139.26139.5.0.dta	5	2843.562399	LRVEHEKLK(7)-VEHEKLKATDQEK(7)	2843.562396	null	1.99E-03	6.40E-03	0.000003	0.001055	8.60E-05	2.73E-02
	22	PRF_Q_2022_M_CIAN_790_53013.26104.26104.4.0.dta	4	2843.565192	LRVEHEKLK(7)-VEHEKLKATDQEK(7)	2843.562396	null	3.25E-01	9.64E-03	0.002796	0.983274	2.25E-02	5.07E-01
	23	PRF_Q_2022_M_CIAN_790_53013.27668.27668.5.0.dta	5	2893.570363	LRVEHEKLKATDQEK(7)-LKATDQEK(2)	2893.562787	null	1.17E-01	5.08E-02	0.007576	2.618226	1.00E+00	2.98E-01
	24	PRF_Q_2022_M_CIAN_790_53013.27667.27667.4.0.dta	4	2893.579705	LRVEHEKLKATDQEK(7)-LKATDQEK(2)	2893.562787	null	2.76E-04	2.01E-01	0.016918	5.846771	1.00E+00	2.59E-06
	25	PRF_Q_2022_M_CIAN_790_53013.27779.27779.5.0.dta	5	2893.572758	LRVEHEKLKATDQEK(7)-LKATDQEK(2)	2893.562787	null	1.00E+00	3.95E-01	0.009971	3.445925	1.00E+00	1.00E+00
	26	PRF_Q_2022_M_CIAN_790_53013.26241.26241.4.0.dta	4	2843.564374	VEHEKLK(5)-LRVEHEKLKATDQEK(9)	2843.562396	null	1.00E+00	1.11E-01	0.001978	0.695606	1.00E+00	9.62E-01
5	Kif5b (656)-Kif5b (726)	5	11
	1	PRF_Q_2022_M_CIAN_790_53013.71138.71138.4.0.dta	4	3446.849659	SLTEYLQNVEQKKR(12)-QISSLRDEVEAKAK(12)	3446.848772	null	9.36E-01	4.48E-03	0.000887	0.257337	3.29E-04	1.00E+00
	2	PRF_Q_2022_M_CIAN_790_53013.71228.71228.5.0.dta	5	3446.85134	SLTEYLQNVEQKKR(12)-QISSLRDEVEAKAK(12)	3446.848772	null	6.87E-01	4.59E-02	0.002568	0.745028	2.53E-05	1.00E+00
	3	PRF_Q_2022_M_CIAN_790_53013.71004.71004.4.0.dta	4	3446.853514	SLTEYLQNVEQKKR(12)-QISSLRDEVEAKAK(12)	3446.848772	null	1.00E+00	6.89E-02	0.004742	1.375749	2.21E-02	8.45E-01
	4	PRF_Q_2022_M_CIAN_790_53013.71407.71407.4.0.dta	4	3446.852645	SLTEYLQNVEQKKR(12)-QISSLRDEVEAKAK(12)	3446.848772	null	1.00E+00	1.05E-01	0.003873	1.123635	1.00E+00	1.00E+00
	5	PRF_Q_2022_M_CIAN_790_53013.76623.76623.4.0.dta	4	3290.749755	SLTEYLQNVEQKK(12)-QISSLRDEVEAKAK(12)	3290.74767	null	6.29E-01	4.69E-02	0.002085	0.633595	4.72E-02	3.03E-02
	6	PRF_Q_2022_M_CIAN_790_53013.76682.76682.3.0.dta	3	3290.750735	SLTEYLQNVEQKK(12)-QISSLRDEVEAKAK(12)	3290.74767	null	1.00E+00	6.96E-02	0.003065	0.931399	1.00E+00	1.00E+00
	7	PRF_Q_2022_M_CIAN_790_53013.76767.76767.4.0.dta	4	3290.751005	SLTEYLQNVEQKK(12)-QISSLRDEVEAKAK(12)	3290.74767	null	1.00E+00	1.16E-01	0.003335	1.013448	1.00E+00	1.00E+00
	8	PRF_Q_2022_M_CIAN_790_53013.62019.62019.4.0.dta	4	2762.463316	SLTEYLQNVEQKKR(12)-DEVEAKAK(6)	2762.456934	null	2.25E-05	6.30E-02	0.006382	2.310262	3.27E-04	3.45E-06
	9	PRF_Q_2022_M_CIAN_790_53013.71846.71846.5.0.dta	5	3688.036091	IKSLTEYLQNVEQKKR(14)-QISSLRDEVEAKAK(12)	3688.027786	null	7.74E-02	1.16E-01	0.008305	2.251881	9.00E-02	2.34E-01
	10	PRF_Q_2022_M_CIAN_790_53013.72124.72124.5.0.dta	5	3688.034518	IKSLTEYLQNVEQKKR(14)-QISSLRDEVEAKAK(12)	3688.027786	null	5.95E-02	1.55E-01	0.006732	1.825366	1.00E+00	2.29E-01
	11	PRF_Q_2022_M_CIAN_790_53013.76588.76588.5.0.dta	5	3531.937428	IKSLTEYLQNVEQKK(14)-QISSLRDEVEAKAK(12)	3531.926683	null	1.00E+00	1.52E-01	0.010745	3.042249	3.22E-01	1.00E+00
6	Kif5b (753)-Kif5b (761)	5	15
	1	PRF_Q_2022_M_CIAN_790_53013.23345.23345.5.0.dta	5	2223.211526	LRVEHEKLK(7)-ATDQEKSR(6)	2223.209063	null	1.72E-02	8.44E-03	0.002463	1.107858	2.25E-02	2.08E-04
	2	PRF_Q_2022_M_CIAN_790_53013.23252.23252.3.0.dta	3	2223.210139	LRVEHEKLK(7)-ATDQEKSR(6)	2223.209063	null	2.15E-02	1.61E-02	0.001076	0.483985	4.24E-02	9.44E-03
	3	PRF_Q_2022_M_CIAN_790_53013.23380.23380.3.0.dta	3	2223.211273	LRVEHEKLK(7)-ATDQEKSR(6)	2223.209063	null	1.04E-02	1.98E-02	0.00221	0.994059	7.28E-04	6.62E-03
	4	PRF_Q_2022_M_CIAN_790_53013.23354.23354.4.0.dta	4	2223.212592	LRVEHEKLK(7)-ATDQEKSR(6)	2223.209063	null	2.60E-01	2.32E-02	0.003529	1.587345	2.64E-01	2.03E-02
	5	PRF_Q_2022_M_CIAN_790_53013.23216.23216.5.0.dta	5	2223.212021	LRVEHEKLK(7)-ATDQEKSR(6)	2223.209063	null	3.68E-03	4.07E-02	0.002958	1.330509	3.59E-04	1.16E-03
	6	PRF_Q_2022_M_CIAN_790_53013.23124.23124.3.0.dta	3	2223.211671	LRVEHEKLK(7)-ATDQEKSR(6)	2223.209063	null	1.97E-02	5.03E-02	0.002608	1.173079	4.15E-03	1.11E-02
	7	PRF_Q_2022_M_CIAN_790_53013.23627.23627.5.0.dta	5	2223.210402	LRVEHEKLK(7)-ATDQEKSR(6)	2223.209063	null	2.98E-02	5.67E-02	0.001339	0.602283	3.24E-02	1.85E-03
	8	PRF_Q_2022_M_CIAN_790_53013.23493.23493.4.0.dta	4	2223.211914	LRVEHEKLK(7)-ATDQEKSR(6)	2223.209063	null	1.30E-01	7.44E-02	0.002851	1.282381	1.16E-01	9.82E-02
	9	PRF_Q_2022_M_CIAN_790_53013.18377.18377.3.0.dta	3	1954.026462	VEHEKLK(5)-ATDQEKSR(6)	1954.023903	null	3.07E-02	3.49E-02	0.002559	1.309605	3.14E-04	2.01E-03
	10	PRF_Q_2022_M_CIAN_790_53013.18260.18260.3.0.dta	3	1954.026562	VEHEKLK(5)-ATDQEKSR(6)	1954.023903	null	1.31E-02	6.73E-02	0.002659	1.360782	2.71E-03	4.52E-04
	11	PRF_Q_2022_M_CIAN_790_53013.18295.18295.5.0.dta	5	1954.026063	VEHEKLK(5)-ATDQEKSR(6)	1954.023903	null	4.09E-02	1.04E-01	0.00216	1.105411	6.53E-03	3.64E-02
	12	PRF_Q_2022_M_CIAN_790_53013.24070.24070.4.1.dta	4	2895.515907	LRVEHEKLKATDQEK(7)-ATDQEKSR(6)	2895.5169	null	8.69E-01	7.51E-02	-0.000993	-0.342944	1.00E+00	1.00E+00
	13	PRF_Q_2022_M_CIAN_790_53013.19480.19480.4.0.dta	4	2626.334191	VEHEKLKATDQEK(5)-ATDQEKSR(6)	2626.33174	null	5.14E-01	1.33E-01	0.002451	0.933241	1.00E+00	6.57E-01
	14	PRF_Q_2022_M_CIAN_790_53013.19366.19366.4.0.dta	4	2626.337728	VEHEKLKATDQEK(5)-ATDQEKSR(6)	2626.33174	null	6.74E-02	3.62E-01	0.005988	2.279986	1.00E+00	4.90E-02
	15	PRF_Q_2022_M_CIAN_790_53013.21296.21296.4.1.dta	4	2867.515289	VEHEKLKATDQEK(5)-LKATDQEKSR(8)	2867.510754	null	1.00E+00	2.68E-01	0.004535	1.581511	1.00E+00	1.00E+00
7	Kif5b (753)-Kif5b (764)	4	40
	1	PRF_Q_2022_M_CIAN_790_53013.38872.38872.3.0.dta	3	2389.293343	VEHEKLK(5)-KLHELTVMQDR(1)	2389.290677	null	1.00E+00	5.21E-03	0.002666	1.115812	1.00E+00	8.95E-03
	2	PRF_Q_2022_M_CIAN_790_53013.38844.38844.4.0.dta	4	2389.294187	VEHEKLK(5)-KLHELTVMQDR(1)	2389.290677	null	1.66E-01	1.38E-02	0.00351	1.469055	7.54E-08	6.85E-02
	3	PRF_Q_2022_M_CIAN_790_53013.38979.38979.4.0.dta	4	2389.295284	VEHEKLK(5)-KLHELTVMQDR(1)	2389.290677	null	6.97E-03	2.60E-02	0.004607	1.928187	4.75E-04	9.19E-03
	4	PRF_Q_2022_M_CIAN_790_53013.32268.32268.4.0.dta	4	2405.29057	VEHEKLK(5)-KLHELTVMQDR(1)	2405.285592	Oxidation[M](8)	5.78E-03	3.13E-02	0.004978	2.069609	4.85E-06	4.47E-03
	5	PRF_Q_2022_M_CIAN_790_53013.38859.38859.5.0.dta	5	2389.293515	VEHEKLK(5)-KLHELTVMQDR(1)	2389.290677	null	1.72E-01	4.65E-02	0.002838	1.1878	1.05E-02	6.55E-02
	6	PRF_Q_2022_M_CIAN_790_53013.38747.38747.4.0.dta	4	2389.294346	VEHEKLK(5)-KLHELTVMQDR(1)	2389.290677	null	1.78E-02	4.66E-02	0.003669	1.535602	5.93E-06	6.65E-03
	7	PRF_Q_2022_M_CIAN_790_53013.32126.32126.4.0.dta	4	2405.290553	VEHEKLK(5)-KLHELTVMQDR(1)	2405.285592	Oxidation[M](8)	8.90E-03	4.97E-02	0.004961	2.062541	7.70E-07	4.16E-03
	8	PRF_Q_2022_M_CIAN_790_53013.38720.38720.5.0.dta	5	2389.291374	VEHEKLK(5)-KLHELTVMQDR(1)	2389.290677	null	3.85E-04	8.03E-02	0.000697	0.291718	1.86E-05	7.18E-04
	9	PRF_Q_2022_M_CIAN_790_53013.39003.39003.5.0.dta	5	2389.294703	VEHEKLK(5)-KLHELTVMQDR(1)	2389.290677	null	1.18E-02	8.18E-02	0.004026	1.685019	4.47E-02	3.32E-03
	10	PRF_Q_2022_M_CIAN_790_53013.32231.32231.5.0.dta	5	2405.289012	VEHEKLK(5)-KLHELTVMQDR(1)	2405.285592	Oxidation[M](8)	1.00E+00	1.61E-01	0.00342	1.421869	3.65E-05	1.00E+00
	11	PRF_Q_2022_M_CIAN_790_53013.38708.38708.4.0.dta	4	2389.293313	VEHEKLK(5)-KLHELTVMQDR(1)	2389.290677	null	1.00E+00	2.39E-01	0.002636	1.103256	1.67E-01	1.00E+00
	12	PRF_Q_2022_M_CIAN_790_53013.32399.32399.4.0.dta	4	2405.291278	VEHEKLK(5)-KLHELTVMQDR(1)	2405.285592	Oxidation[M](8)	1.00E+00	3.15E-01	0.005686	2.36396	1.78E-02	1.00E+00
	13	PRF_Q_2022_M_CIAN_790_53013.32092.32092.5.0.dta	5	2405.29031	VEHEKLK(5)-KLHELTVMQDR(1)	2405.285592	Oxidation[M](8)	1.00E+00	3.98E-01	0.004718	1.961513	1.16E-02	1.00E+00
	14	PRF_Q_2022_M_CIAN_790_53013.38982.38982.5.0.dta	5	2405.288478	VEHEKLK(5)-KLHELTVMQDR(1)	2405.285592	Oxidation[M](8)	1.00E+00	5.36E-01	0.002886	1.199858	6.89E-02	1.00E+00
	15	PRF_Q_2022_M_CIAN_790_53013.40858.40858.4.0.dta	4	2658.477183	LRVEHEKLK(7)-KLHELTVMQDR(1)	2658.475837	null	2.50E-02	7.83E-03	0.001346	0.506305	8.50E-19	2.66E-02
	16	PRF_Q_2022_M_CIAN_790_53013.40986.40986.4.0.dta	4	2658.47929	LRVEHEKLK(7)-KLHELTVMQDR(1)	2658.475837	null	2.81E-03	9.74E-03	0.003453	1.298865	4.39E-12	3.86E-03
	17	PRF_Q_2022_M_CIAN_790_53013.34754.34754.5.0.dta	5	2674.471574	LRVEHEKLK(7)-KLHELTVMQDR(1)	2674.470752	Oxidation[M](8)	1.50E-03	1.85E-02	0.000822	0.307351	4.57E-06	1.80E-05
	18	PRF_Q_2022_M_CIAN_790_53013.34874.34874.5.0.dta	5	2674.473138	LRVEHEKLK(7)-KLHELTVMQDR(1)	2674.470752	Oxidation[M](8)	9.56E-04	1.89E-02	0.002386	0.892139	8.55E-13	1.22E-04
	19	PRF_Q_2022_M_CIAN_790_53013.34932.34932.4.0.dta	4	2674.473909	LRVEHEKLK(7)-KLHELTVMQDR(1)	2674.470752	Oxidation[M](8)	1.64E-01	2.03E-02	0.003157	1.18042	2.25E-04	9.11E-02
	20	PRF_Q_2022_M_CIAN_790_53013.34904.34904.3.0.dta	3	2674.473791	LRVEHEKLK(7)-KLHELTVMQDR(1)	2674.470752	Oxidation[M](8)	1.00E+00	2.30E-02	0.003039	1.1363	1.00E+00	1.00E+00
	21	PRF_Q_2022_M_CIAN_790_53013.40725.40725.4.0.dta	4	2658.477911	LRVEHEKLK(7)-KLHELTVMQDR(1)	2658.475837	null	3.17E-03	3.34E-02	0.002074	0.780146	4.05E-08	8.14E-03
	22	PRF_Q_2022_M_CIAN_790_53013.34812.34812.4.0.dta	4	2674.472256	LRVEHEKLK(7)-KLHELTVMQDR(1)	2674.470752	Oxidation[M](8)	3.07E-05	3.49E-02	0.001504	0.562354	1.25E-15	2.56E-05
	23	PRF_Q_2022_M_CIAN_790_53013.40828.40828.5.0.dta	5	2674.47373	LRVEHEKLK(7)-KLHELTVMQDR(1)	2674.470752	Oxidation[M](8)	1.07E-01	5.67E-02	0.002978	1.113491	5.09E-04	3.40E-02
	24	PRF_Q_2022_M_CIAN_790_53013.40943.40943.5.0.dta	5	2658.479255	LRVEHEKLK(7)-KLHELTVMQDR(1)	2658.475837	null	2.21E-02	6.07E-02	0.003418	1.285699	4.37E-06	1.80E-02
	25	PRF_Q_2022_M_CIAN_790_53013.34995.34995.5.0.dta	5	2674.472966	LRVEHEKLK(7)-KLHELTVMQDR(1)	2674.470752	Oxidation[M](8)	1.06E-02	6.89E-02	0.002214	0.827827	2.26E-07	3.49E-02
	26	PRF_Q_2022_M_CIAN_790_53013.40970.40970.5.0.dta	5	2674.470264	LRVEHEKLK(7)-KLHELTVMQDR(1)	2674.470752	Oxidation[M](8)	1.97E-01	7.33E-02	-0.000488	-0.182466	9.86E-05	4.89E-01
	27	PRF_Q_2022_M_CIAN_790_53013.40806.40806.5.0.dta	5	2658.479556	LRVEHEKLK(7)-KLHELTVMQDR(1)	2658.475837	null	2.00E-05	1.20E-01	0.003719	1.398922	1.80E-07	1.49E-04
	28	PRF_Q_2022_M_CIAN_790_53013.35102.35102.4.2.dta	4	2674.475115	LRVEHEKLK(7)-KLHELTVMQDR(1)	2674.470752	Oxidation[M](8)	4.79E-02	7.09E-01	0.004363	1.631351	2.38E-03	7.33E-02
	29	PRF_Q_2022_M_CIAN_790_53013.36580.36580.5.0.dta	5	2814.576938	LRVEHEKLK(7)-KLHELTVMQDRR(1)	2814.57694	null	1.67E-06	1.33E-02	-0.000002	-0.000711	7.48E-09	1.38E-05
	30	PRF_Q_2022_M_CIAN_790_53013.36408.36408.4.0.dta	4	2814.579709	LRVEHEKLK(7)-KLHELTVMQDRR(1)	2814.57694	null	4.30E-01	4.89E-02	0.002769	0.983807	6.35E-01	9.48E-04
	31	PRF_Q_2022_M_CIAN_790_53013.36548.36548.4.0.dta	4	2814.579295	LRVEHEKLK(7)-KLHELTVMQDRR(1)	2814.57694	null	4.30E-01	5.18E-02	0.002355	0.836715	8.58E-01	9.31E-02
	32	PRF_Q_2022_M_CIAN_790_53013.36305.36305.5.0.dta	5	2814.57803	LRVEHEKLK(7)-KLHELTVMQDRR(1)	2814.57694	null	2.14E-01	7.62E-02	0.00109	0.38727	7.77E-01	2.56E-02
	33	PRF_Q_2022_M_CIAN_790_53013.36686.36686.4.0.dta	4	2814.577966	LRVEHEKLK(7)-KLHELTVMQDRR(1)	2814.57694	null	1.00E+00	7.72E-02	0.001026	0.364531	1.00E+00	6.82E-01
	34	PRF_Q_2022_M_CIAN_790_53013.36443.36443.5.0.dta	5	2814.58153	LRVEHEKLK(7)-KLHELTVMQDRR(1)	2814.57694	null	1.91E-01	8.83E-02	0.00459	1.630796	1.00E+00	1.69E-02
	35	PRF_Q_2022_M_CIAN_790_53013.31564.31564.5.0.dta	5	2830.575749	LRVEHEKLK(7)-KLHELTVMQDRR(1)	2830.571854	Oxidation[M](8)	2.37E-01	1.35E-01	0.003895	1.376047	3.19E-01	9.26E-03
	36	PRF_Q_2022_M_CIAN_790_53013.31427.31427.5.0.dta	5	2830.575445	LRVEHEKLK(7)-KLHELTVMQDRR(1)	2830.571854	Oxidation[M](8)	1.00E+00	3.02E-01	0.003591	1.268648	1.00E+00	1.00E+00
	37	PRF_Q_2022_M_CIAN_790_53013.31293.31293.5.0.dta	5	2830.577905	LRVEHEKLK(7)-KLHELTVMQDRR(1)	2830.571854	Oxidation[M](8)	1.00E+00	4.51E-01	0.006051	2.137731	1.00E+00	1.00E+00
	38	PRF_Q_2022_M_CIAN_790_53013.34076.34076.5.0.dta	5	2545.398484	VEHEKLK(5)-KLHELTVMQDRR(1)	2545.39178	null	9.47E-04	9.36E-02	0.006704	2.633779	1.41E-03	1.01E-04
	39	PRF_Q_2022_M_CIAN_790_53013.33930.33930.5.0.dta	5	2545.397425	VEHEKLK(5)-KLHELTVMQDRR(1)	2545.39178	null	8.82E-03	1.07E-01	0.005645	2.217733	1.12E-04	4.41E-03
	40	PRF_Q_2022_M_CIAN_790_53013.34040.34040.4.0.dta	4	2545.395819	VEHEKLK(5)-KLHELTVMQDRR(1)	2545.39178	null	7.15E-01	1.32E-01	0.004039	1.586789	1.00E+00	8.15E-04
8	Kif5b (548)-Kif5b (801)	4	30
	1	PRF_Q_2022_M_CIAN_790_53013.36815.36815.3.0.dta	3	2600.420729	LKEMTNHQKK(9)-KLFVQDLATR(1)	2600.422743	Oxidation[M](4)	3.71E-02	1.31E-02	-0.002014	-0.774489	5.20E-02	1.43E-06
	2	PRF_Q_2022_M_CIAN_790_53013.41792.41792.4.0.dta	4	2584.431681	LKEMTNHQKK(9)-KLFVQDLATR(1)	2584.427829	null	1.59E-01	1.63E-02	0.003852	1.490465	1.45E-01	1.91E-05
	3	PRF_Q_2022_M_CIAN_790_53013.36889.36889.4.0.dta	4	2600.42602	LKEMTNHQKK(9)-KLFVQDLATR(1)	2600.422743	Oxidation[M](4)	1.57E-01	3.94E-02	0.003277	1.26018	3.09E-01	3.78E-09
	4	PRF_Q_2022_M_CIAN_790_53013.41628.41628.4.0.dta	4	2600.424176	LKEMTNHQKK(9)-KLFVQDLATR(1)	2600.422743	Oxidation[M](4)	3.53E-01	4.64E-02	0.001433	0.551064	6.65E-01	3.38E-06
	5	PRF_Q_2022_M_CIAN_790_53013.41664.41664.4.0.dta	4	2584.434226	LKEMTNHQKK(9)-KLFVQDLATR(1)	2584.427829	null	1.00E+00	5.56E-02	0.006397	2.475209	1.00E+00	1.32E-05
	6	PRF_Q_2022_M_CIAN_790_53013.41921.41921.4.0.dta	4	2584.430448	LKEMTNHQKK(9)-KLFVQDLATR(1)	2584.427829	null	3.24E-01	5.73E-02	0.002619	1.013377	2.89E-01	7.56E-07
	7	PRF_Q_2022_M_CIAN_790_53013.36948.36948.3.0.dta	3	2600.416413	LKEMTNHQKK(9)-KLFVQDLATR(1)	2600.422743	Oxidation[M](4)	2.28E-02	5.88E-02	-0.00633	-2.43422	2.16E-02	1.05E-05
	8	PRF_Q_2022_M_CIAN_790_53013.41723.41723.5.0.dta	5	2584.431477	LKEMTNHQKK(9)-KLFVQDLATR(1)	2584.427829	null	1.57E-01	7.12E-02	0.003648	1.411531	1.46E-01	5.80E-05
	9	PRF_Q_2022_M_CIAN_790_53013.41665.41665.3.0.dta	3	2584.430962	LKEMTNHQKK(9)-KLFVQDLATR(1)	2584.427829	null	1.00E+00	9.75E-02	0.003133	1.212261	1.00E+00	1.00E+00
	10	PRF_Q_2022_M_CIAN_790_53013.37017.37017.4.1.dta	4	2600.431653	LKEMTNHQKK(9)-KLFVQDLATR(1)	2600.422743	Oxidation[M](4)	6.12E-01	1.19E-01	0.00891	3.426366	1.00E+00	3.35E-06
	11	PRF_Q_2022_M_CIAN_790_53013.36890.36890.5.0.dta	5	2600.424859	LKEMTNHQKK(9)-KLFVQDLATR(1)	2600.422743	Oxidation[M](4)	4.38E-01	1.30E-01	0.002116	0.813714	1.00E+00	2.93E-06
	12	PRF_Q_2022_M_CIAN_790_53013.41588.41588.5.0.dta	5	2584.433111	LKEMTNHQKK(9)-KLFVQDLATR(1)	2584.427829	null	1.95E-01	1.67E-01	0.005282	2.043779	2.61E-01	2.30E-04
	13	PRF_Q_2022_M_CIAN_790_53013.41529.41529.4.0.dta	4	2584.4346	LKEMTNHQKK(9)-KLFVQDLATR(1)	2584.427829	null	9.35E-01	2.08E-01	0.006771	2.619922	1.00E+00	2.39E-07
	14	PRF_Q_2022_M_CIAN_790_53013.36753.36753.4.0.dta	4	2600.428387	LKEMTNHQKK(9)-KLFVQDLATR(1)	2600.422743	Oxidation[M](4)	1.88E-03	3.25E-01	0.005644	2.170416	3.95E-03	3.93E-10
	15	PRF_Q_2022_M_CIAN_790_53013.37150.37150.4.0.dta	4	2600.434389	LKEMTNHQKK(9)-KLFVQDLATR(1)	2600.422743	Oxidation[M](4)	1.00E+00	7.67E-01	0.011646	4.478503	1.00E+00	5.24E-08
	16	PRF_Q_2022_M_CIAN_790_53013.38278.38278.4.0.dta	4	2499.351313	EMTNHQKKR(7)-KLFVQDLATR(1)	2499.349918	null	2.86E-05	2.31E-02	0.001395	0.558145	1.40E-07	4.69E-06
	17	PRF_Q_2022_M_CIAN_790_53013.38211.38211.5.0.dta	5	2499.346461	EMTNHQKKR(7)-KLFVQDLATR(1)	2499.349918	null	1.00E+00	3.73E-01	-0.003457	-1.38316	1.20E-06	1.00E+00
	18	PRF_Q_2022_M_CIAN_790_53013.45134.45134.3.0.dta	3	2343.251862	EMTNHQKK(7)-KLFVQDLATR(1)	2343.248816	null	8.02E-06	2.54E-02	0.003046	1.299905	6.89E-07	1.08E-05
	19	PRF_Q_2022_M_CIAN_790_53013.45433.45433.3.0.dta	3	2343.249055	EMTNHQKK(7)-KLFVQDLATR(1)	2343.248816	null	2.23E-03	2.91E-02	0.000239	0.101995	5.85E-08	1.08E-04
	20	PRF_Q_2022_M_CIAN_790_53013.41960.41960.4.0.dta	4	2359.24478	EMTNHQKK(7)-KLFVQDLATR(1)	2359.24373	Oxidation[M](15)	1.68E-01	5.86E-02	0.00105	0.445058	1.36E-05	3.86E-01
	21	PRF_Q_2022_M_CIAN_790_53013.44980.44980.3.0.dta	3	2343.250668	EMTNHQKK(7)-KLFVQDLATR(1)	2343.248816	null	3.79E-02	6.02E-02	0.001852	0.790356	3.11E-07	2.72E-02
	22	PRF_Q_2022_M_CIAN_790_53013.45281.45281.3.0.dta	3	2343.251102	EMTNHQKK(7)-KLFVQDLATR(1)	2343.248816	null	1.20E-01	1.10E-01	0.002286	0.975569	1.19E-09	5.79E-01
	23	PRF_Q_2022_M_CIAN_790_53013.45140.45140.2.0.dta	2	2343.252417	EMTNHQKK(7)-KLFVQDLATR(1)	2343.248816	null	1.00E+00	1.17E-01	0.003601	1.536755	1.00E+00	1.00E+00
	24	PRF_Q_2022_M_CIAN_790_53013.41826.41826.4.0.dta	4	2359.245282	EMTNHQKK(7)-KLFVQDLATR(1)	2359.24373	Oxidation[M](15)	7.87E-01	1.76E-01	0.001552	0.657838	9.41E-06	1.00E+00
	25	PRF_Q_2022_M_CIAN_790_53013.41710.41710.3.0.dta	3	2359.249799	EMTNHQKK(7)-KLFVQDLATR(1)	2359.24373	Oxidation[M](15)	1.00E+00	3.19E-01	0.006069	2.572435	5.02E-06	1.00E+00
	26	PRF_Q_2022_M_CIAN_790_53013.45056.45056.3.0.dta	3	2359.246602	EMTNHQKK(7)-KLFVQDLATR(1)	2359.24373	Oxidation[M](15)	2.81E-01	3.85E-01	0.002872	1.217339	2.13E-06	6.35E-01
	27	PRF_Q_2022_M_CIAN_790_53013.42103.42103.4.0.dta	4	2359.247866	EMTNHQKK(7)-KLFVQDLATR(1)	2359.24373	Oxidation[M](15)	1.00E+00	4.04E-01	0.004136	1.753104	1.38E-05	1.00E+00
	28	PRF_Q_2022_M_CIAN_790_53013.42030.42030.5.1.dta	5	2359.252135	EMTNHQKK(7)-KLFVQDLATR(1)	2359.24373	Oxidation[M](15)	1.00E+00	7.32E-01	0.008405	3.562582	3.80E-03	1.00E+00
	29	PRF_Q_2022_M_CIAN_790_53013.32181.32181.4.0.dta	4	2756.526867	LKEMTNHQKKR(9)-KLFVQDLATR(1)	2756.523846	Oxidation[M](4)	3.08E-01	5.63E-02	0.003021	1.095946	2.71E-01	8.00E-10
	30	PRF_Q_2022_M_CIAN_790_53013.61662.61662.4.0.dta	4	2740.512988	LKEMTNHQKKR(9)-KLFVQDLATR(1)	2740.528931	null	1.00E+00	6.24E-01	-0.015943	-5.81749	1.00E+00	4.37E-10
9	Kif5b (761)-Kif5b (764)	4	15
	1	PRF_Q_2022_M_CIAN_790_53013.30913.30913.4.0.dta	4	2457.241305	ATDQEKSR(6)-KLHELTVMQDR(1)	2457.240096	Oxidation[M](8)	2.36E-01	2.87E-02	0.001209	0.492015	1.00E+00	3.37E-01
	2	PRF_Q_2022_M_CIAN_790_53013.38394.38394.5.0.dta	5	2441.247824	ATDQEKSR(6)-KLHELTVMQDR(1)	2441.245182	null	1.42E-03	5.61E-02	0.002642	1.082235	1.91E-04	1.08E-03
	3	PRF_Q_2022_M_CIAN_790_53013.30946.30946.5.0.dta	5	2457.242993	ATDQEKSR(6)-KLHELTVMQDR(1)	2457.240096	Oxidation[M](8)	3.32E-02	7.82E-02	0.002897	1.178965	2.15E-03	4.92E-02
	4	PRF_Q_2022_M_CIAN_790_53013.31093.31093.5.0.dta	5	2457.243438	ATDQEKSR(6)-KLHELTVMQDR(1)	2457.240096	Oxidation[M](8)	4.59E-01	2.37E-01	0.003342	1.360062	1.00E-03	4.63E-01
	5	PRF_Q_2022_M_CIAN_790_53013.37261.37261.4.0.dta	4	2682.42892	LKATDQEKSR(8)-KLHELTVMQDR(1)	2682.424195	null	5.99E-03	2.98E-02	0.004725	1.761466	4.21E-06	3.19E-05
	6	PRF_Q_2022_M_CIAN_790_53013.37231.37231.5.0.dta	5	2682.425725	LKATDQEKSR(8)-KLHELTVMQDR(1)	2682.424195	null	1.53E-03	4.75E-02	0.00153	0.57038	4.57E-05	8.51E-02
	7	PRF_Q_2022_M_CIAN_790_53013.37127.37127.4.1.dta	4	2682.437141	LKATDQEKSR(8)-KLHELTVMQDR(1)	2682.424195	null	6.77E-03	1.70E-01	0.012946	4.826231	2.46E-15	1.06E-01
	8	PRF_Q_2022_M_CIAN_790_53013.37198.37198.3.0.dta	3	2682.426767	LKATDQEKSR(8)-KLHELTVMQDR(1)	2682.424195	null	1.00E+00	3.77E-01	0.002572	0.958834	2.36E-02	1.00E+00
	9	PRF_Q_2022_M_CIAN_790_53013.26706.26706.5.0.dta	5	2613.344769	ATDQEKSR(6)-KLHELTVMQDRR(1)	2613.341198	Oxidation[M](8)	4.15E-02	1.95E-01	0.003571	1.36645	1.13E-06	1.16E-02
	10	PRF_Q_2022_M_CIAN_790_53013.32777.32777.4.0.dta	4	2597.349616	ATDQEKSR(6)-KLHELTVMQDRR(1)	2597.346284	null	2.47E-01	2.63E-01	0.003332	1.282848	5.90E-01	1.16E-01
	11	PRF_Q_2022_M_CIAN_790_53013.32747.32747.5.0.dta	5	2597.351367	ATDQEKSR(6)-KLHELTVMQDRR(1)	2597.346284	null	1.81E-01	3.25E-01	0.005083	1.956997	5.07E-05	4.23E-01
	12	PRF_Q_2022_M_CIAN_790_53013.32875.32875.5.0.dta	5	2597.350246	ATDQEKSR(6)-KLHELTVMQDRR(1)	2597.346284	null	2.23E-01	4.88E-01	0.003962	1.525403	5.02E-04	2.49E-01
	13	PRF_Q_2022_M_CIAN_790_53013.32822.32822.3.0.dta	3	2597.349677	ATDQEKSR(6)-KLHELTVMQDRR(1)	2597.346284	null	1.00E+00	5.09E-01	0.003393	1.306333	1.00E+00	3.84E-01
	14	PRF_Q_2022_M_CIAN_790_53013.32716.32716.4.1.dta	4	2838.5289	LKATDQEKSR(8)-KLHELTVMQDRR(1)	2838.525298	null	1.00E+00	2.21E-01	0.003602	1.268969	1.00E+00	1.00E+00
	15	PRF_Q_2022_M_CIAN_790_53013.32856.32856.5.0.dta	5	2838.517186	LKATDQEKSR(8)-KLHELTVMQDRR(1)	2838.525298	null	9.89E-03	3.23E-01	-0.008112	-2.857822	2.22E-02	7.95E-05
10	Kif5b (627)-Kif5b (739)	3	21
	1	PRF_Q_2022_M_CIAN_790_53013.77060.77060.4.0.dta	4	4106.951916	MEENEKELAACQLR(6)-LITDLQDQNQKMMLEQER(11)	4106.949933	Oxidation[M](13);Carbamidomethyl[C](32)	1.00E+00	1.18E-04	0.001983	0.48284	1.00E+00	1.00E+00
	2	PRF_Q_2022_M_CIAN_790_53013.78629.78629.4.0.dta	4	4106.95619	MEENEKELAACQLR(6)-LITDLQDQNQKMMLEQER(11)	4106.949933	Carbamidomethyl[C](32);Oxidation[M](22)	1.00E+00	1.62E-04	0.006257	1.523515	1.00E+00	1.00E+00
	3	PRF_Q_2022_M_CIAN_790_53013.76912.76912.4.0.dta	4	4106.953775	MEENEKELAACQLR(6)-LITDLQDQNQKMMLEQER(11)	4106.949933	Oxidation[M](13);Carbamidomethyl[C](32)	1.74E-05	2.42E-04	0.003842	0.935487	1.00E+00	3.94E-04
	4	PRF_Q_2022_M_CIAN_790_53013.76769.76769.4.0.dta	4	4106.955271	MEENEKELAACQLR(6)-LITDLQDQNQKMMLEQER(11)	4106.949933	Oxidation[M](12);Carbamidomethyl[C](32)	1.50E-05	4.19E-04	0.005338	1.299748	1.00E+00	1.01E-04
	5	PRF_Q_2022_M_CIAN_790_53013.80170.80170.4.0.dta	4	4090.955522	MEENEKELAACQLR(6)-LITDLQDQNQKMMLEQER(11)	4090.955019	Carbamidomethyl[C](32)	1.00E+00	4.69E-04	0.000503	0.122954	1.00E+00	1.00E+00
	6	PRF_Q_2022_M_CIAN_790_53013.80043.80043.4.0.dta	4	4090.952696	MEENEKELAACQLR(6)-LITDLQDQNQKMMLEQER(11)	4090.955019	Carbamidomethyl[C](32)	3.71E-08	1.18E-03	-0.002323	-0.567838	1.00E+00	3.05E-06
	7	PRF_Q_2022_M_CIAN_790_53013.78498.78498.4.0.dta	4	4106.957641	MEENEKELAACQLR(6)-LITDLQDQNQKMMLEQER(11)	4106.949933	Carbamidomethyl[C](32);Oxidation[M](22)	1.00E+00	1.94E-03	0.007708	1.876819	1.00E+00	5.58E-06
	8	PRF_Q_2022_M_CIAN_790_53013.80077.80077.3.0.dta	3	4090.946277	MEENEKELAACQLR(6)-LITDLQDQNQKMMLEQER(11)	4090.955019	Carbamidomethyl[C](32)	1.00E+00	7.80E-03	-0.008742	-2.136909	1.00E+00	1.00E+00
	9	PRF_Q_2022_M_CIAN_790_53013.78762.78762.4.0.dta	4	4106.951412	MEENEKELAACQLR(6)-LITDLQDQNQKMMLEQER(11)	4106.949933	Carbamidomethyl[C](32);Oxidation[M](22)	1.00E+00	9.64E-03	0.001479	0.360121	1.00E+00	1.00E+00
	10	PRF_Q_2022_M_CIAN_790_53013.77212.77212.4.0.dta	4	4106.96277	MEENEKELAACQLR(6)-LITDLQDQNQKMMLEQER(11)	4106.949933	Oxidation[M](13);Carbamidomethyl[C](32)	1.00E+00	9.06E-02	0.012837	3.125677	1.00E+00	1.00E+00
	11	PRF_Q_2022_M_CIAN_790_53013.72976.72976.5.0.dta	5	4219.053932	KMEENEKELAACQLR(7)-LITDLQDQNQKMMLEQER(11)	4219.049975	Carbamidomethyl[C](33)	7.70E-04	2.51E-04	0.003957	0.937889	3.65E-08	4.29E-05
	12	PRF_Q_2022_M_CIAN_790_53013.73118.73118.5.0.dta	5	4219.054715	KMEENEKELAACQLR(7)-LITDLQDQNQKMMLEQER(11)	4219.049975	Carbamidomethyl[C](33)	1.00E+00	4.52E-04	0.00474	1.123476	1.00E+00	1.00E+00
	13	PRF_Q_2022_M_CIAN_790_53013.69683.69683.5.0.dta	5	4235.040065	KMEENEKELAACQLR(7)-LITDLQDQNQKMMLEQER(11)	4235.044889	Oxidation[M](12);Carbamidomethyl[C](33)	1.00E+00	1.93E-03	-0.004824	-1.139067	1.00E+00	1.00E+00
	14	PRF_Q_2022_M_CIAN_790_53013.72834.72834.5.0.dta	5	4219.055702	KMEENEKELAACQLR(7)-LITDLQDQNQKMMLEQER(11)	4219.049975	Carbamidomethyl[C](33)	1.00E+00	2.98E-03	0.005727	1.357415	1.00E+00	1.00E+00
	15	PRF_Q_2022_M_CIAN_790_53013.71192.71192.5.0.dta	5	4235.041946	KMEENEKELAACQLR(7)-LITDLQDQNQKMMLEQER(11)	4235.044889	Carbamidomethyl[C](33);Oxidation[M](23)	1.00E+00	3.11E-03	-0.002943	-0.694916	1.00E+00	1.00E+00
	16	PRF_Q_2022_M_CIAN_790_53013.69537.69537.5.0.dta	5	4235.041022	KMEENEKELAACQLR(7)-LITDLQDQNQKMMLEQER(11)	4235.044889	Oxidation[M](12);Carbamidomethyl[C](33)	1.00E+00	4.21E-03	-0.003867	-0.913095	1.00E+00	1.00E+00
	17	PRF_Q_2022_M_CIAN_790_53013.69827.69827.5.0.dta	5	4235.053047	KMEENEKELAACQLR(7)-LITDLQDQNQKMMLEQER(11)	4235.044889	Oxidation[M](13);Carbamidomethyl[C](33)	1.00E+00	4.44E-03	0.008158	1.926308	1.00E+00	1.00E+00
	18	PRF_Q_2022_M_CIAN_790_53013.72975.72975.4.0.dta	4	4219.043829	KMEENEKELAACQLR(7)-LITDLQDQNQKMMLEQER(11)	4219.049975	Carbamidomethyl[C](33)	2.38E-06	4.48E-03	-0.006146	-1.456726	6.47E-13	1.46E-06
	19	PRF_Q_2022_M_CIAN_790_53013.72838.72838.4.0.dta	4	4219.093154	KMEENEKELAACQLR(7)-LITDLQDQNQKMMLEQER(11)	4219.049975	Carbamidomethyl[C](33)	1.00E+00	1.56E-02	0.043179	10.234295	1.00E+00	1.00E+00
	20	PRF_Q_2022_M_CIAN_790_53013.73123.73123.4.0.dta	4	4219.077949	KMEENEKELAACQLR(7)-LITDLQDQNQKMMLEQER(11)	4219.049975	Carbamidomethyl[C](33)	1.00E+00	2.54E-02	0.027974	6.630403	1.00E+00	1.00E+00
	21	PRF_Q_2022_M_CIAN_790_53013.74240.74240.5.0.dta	5	4290.098361	MEENEKELAACQLR(6)-AKLITDLQDQNQKMMLEQER(13)	4290.087085	Carbamidomethyl[C](34)	1.00E+00	1.34E-01	0.011276	2.628385	1.00E+00	1.00E+00
11	Kif5b (237)-Kif5b (256)	3	8
	1	PRF_Q_2022_M_CIAN_790_53013.98330.98330.4.0.dta	4	4396.380402	LYLVDLAGSEKVSK(11)-NINKSLSALGNVISALAEGSTYVPYR(4)	4396.3648	null	1.00E+00	2.85E-03	0.015602	3.548841	1.00E+00	2.61E-03
	2	PRF_Q_2022_M_CIAN_790_53013.98187.98187.4.0.dta	4	4396.379307	LYLVDLAGSEKVSK(11)-NINKSLSALGNVISALAEGSTYVPYR(4)	4396.3648	null	2.34E-08	8.96E-03	0.014507	3.299772	3.56E-09	2.39E-04
	3	PRF_Q_2022_M_CIAN_790_53013.98208.98208.5.0.dta	5	4396.375767	LYLVDLAGSEKVSK(11)-NINKSLSALGNVISALAEGSTYVPYR(4)	4396.3648	null	1.00E+00	1.29E-02	0.010967	2.494561	1.00E+00	1.35E-01
	4	PRF_Q_2022_M_CIAN_790_53013.98190.98190.3.0.dta	3	4396.380835	LYLVDLAGSEKVSK(11)-NINKSLSALGNVISALAEGSTYVPYR(4)	4396.3648	null	1.00E+00	5.23E-02	0.016035	3.647332	1.00E+00	1.00E+00
	5	PRF_Q_2022_M_CIAN_790_53013.96131.96131.5.0.dta	5	4726.534115	LYLVDLAGSEKVSK(11)-NINKSLSALGNVISALAEGSTYVPYRDSK(4)	4726.518719	null	3.83E-03	3.64E-02	0.015396	3.257366	1.00E+00	1.29E-04
	6	PRF_Q_2022_M_CIAN_790_53013.96152.96152.4.0.dta	4	4726.54948	LYLVDLAGSEKVSK(11)-NINKSLSALGNVISALAEGSTYVPYRDSK(4)	4726.518719	null	1.00E+00	1.85E-01	0.030761	6.508173	1.00E+00	1.00E+00
	7	PRF_Q_2022_M_CIAN_790_53013.96013.96013.4.0.dta	4	4726.531177	LYLVDLAGSEKVSK(11)-NINKSLSALGNVISALAEGSTYVPYRDSK(4)	4726.518719	null	1.00E+00	1.93E-01	0.012458	2.635767	1.00E+00	1.61E-01
	8	PRF_Q_2022_M_CIAN_790_53013.96217.96217.5.0.dta	5	5537.878774	LYLVDLAGSEKVSKTGAEGAVLDEAK(11)-NINKSLSALGNVISALAEGSTYVPYR(4)	5537.926263	null	1.00E+00	1.30E-01	-0.047489	-8.575232	1.00E+00	1.00E+00
12	Kif5b (783)-Kif5b (783)	3	10
	1	PRF_Q_2022_M_CIAN_790_53013.72796.72796.4.0.dta	4	3282.744772	EQARQDLKGLEETVAK(8)-QDLKGLEETVAK(4)	3282.742584	null	2.69E-02	4.13E-03	0.002188	0.666516	1.05E-02	8.57E-02
	2	PRF_Q_2022_M_CIAN_790_53013.72873.72873.5.0.dta	5	3282.743894	EQARQDLKGLEETVAK(8)-QDLKGLEETVAK(4)	3282.742584	null	1.73E-01	5.44E-03	0.00131	0.399057	7.65E-03	2.21E-01
	3	PRF_Q_2022_M_CIAN_790_53013.72926.72926.4.0.dta	4	3282.738836	EQARQDLKGLEETVAK(8)-QDLKGLEETVAK(4)	3282.742584	null	1.06E-01	1.09E-02	-0.003748	-1.141728	8.34E-03	5.70E-02
	4	PRF_Q_2022_M_CIAN_790_53013.72742.72742.5.0.dta	5	3282.745483	EQARQDLKGLEETVAK(8)-QDLKGLEETVAK(4)	3282.742584	null	2.73E-01	1.36E-02	0.002899	0.883103	4.71E-03	1.01E-01
	5	PRF_Q_2022_M_CIAN_790_53013.72863.72863.3.0.dta	3	3282.742397	EQARQDLKGLEETVAK(8)-QDLKGLEETVAK(4)	3282.742584	null	1.00E+00	1.52E-02	-0.000187	-0.056965	1.00E+00	5.38E-01
	6	PRF_Q_2022_M_CIAN_790_53013.78644.78644.3.0.dta	3	2798.509162	QDLKGLEETVAK(4)-QDLKGLEETVAK(4)	2798.503212	null	7.97E-02	2.44E-01	0.00595	2.126137	4.69E-01	2.83E-01
	7	PRF_Q_2022_M_CIAN_790_53013.78681.78681.4.0.dta	4	2798.507869	QDLKGLEETVAK(4)-QDLKGLEETVAK(4)	2798.503212	null	2.50E-01	2.71E-01	0.004657	1.664104	9.16E-02	1.05E-01
	8	PRF_Q_2022_M_CIAN_790_53013.78536.78536.4.0.dta	4	2798.508793	QDLKGLEETVAK(4)-QDLKGLEETVAK(4)	2798.503212	null	1.75E-02	2.90E-01	0.005581	1.99428	7.06E-03	1.62E-02
	9	PRF_Q_2022_M_CIAN_790_53013.78501.78501.3.0.dta	3	2798.509131	QDLKGLEETVAK(4)-QDLKGLEETVAK(4)	2798.503212	null	1.00E+00	4.85E-01	0.005919	2.115059	1.00E+00	1.00E+00
	10	PRF_Q_2022_M_CIAN_790_53013.88776.88776.5.0.dta	5	3903.08337	QDLKGLEETVAKELQTLHNLR(4)-QDLKGLEETVAK(4)	3903.107149	null	1.00E+00	4.47E-01	-0.023779	-6.092326	1.00E+00	1.00E+00
13	Kif5b (642)-Kif5b (644)	3	23
	1	PRF_Q_2022_M_CIAN_790_53013.64258.64258.3.0.dta	3	2883.582505	ISQHEAKIK(7)-IKSLTEYLQNVEQK(2)	2883.582462	null	6.20E-03	5.07E-03	0.000043	0.014912	1.00E-02	6.27E-03
	2	PRF_Q_2022_M_CIAN_790_53013.64189.64189.4.0.dta	4	2883.583837	ISQHEAKIK(7)-IKSLTEYLQNVEQK(2)	2883.582462	null	1.65E-01	6.54E-03	0.001375	0.476837	1.02E-06	1.60E-01
	3	PRF_Q_2022_M_CIAN_790_53013.64478.64478.4.0.dta	4	2883.584876	ISQHEAKIK(7)-IKSLTEYLQNVEQK(2)	2883.582462	null	1.96E-01	9.21E-03	0.002414	0.837153	4.96E-03	1.10E-01
	4	PRF_Q_2022_M_CIAN_790_53013.63988.63988.3.0.dta	3	2883.585116	ISQHEAKIK(7)-IKSLTEYLQNVEQK(2)	2883.582462	null	2.54E-02	9.85E-03	0.002654	0.920383	1.00E+00	1.83E-02
	5	PRF_Q_2022_M_CIAN_790_53013.64392.64392.3.0.dta	3	2883.582913	ISQHEAKIK(7)-IKSLTEYLQNVEQK(2)	2883.582462	null	1.19E-10	1.15E-02	0.000451	0.156403	7.95E-05	1.23E-07
	6	PRF_Q_2022_M_CIAN_790_53013.64518.64518.3.0.dta	3	2883.583766	ISQHEAKIK(7)-IKSLTEYLQNVEQK(2)	2883.582462	null	2.95E-01	1.25E-02	0.001304	0.452215	1.00E+00	6.72E-02
	7	PRF_Q_2022_M_CIAN_790_53013.64123.64123.3.0.dta	3	2883.583581	ISQHEAKIK(7)-IKSLTEYLQNVEQK(2)	2883.582462	null	1.92E-01	1.34E-02	0.001119	0.388059	8.61E-05	4.64E-02
	8	PRF_Q_2022_M_CIAN_790_53013.64219.64219.4.0.dta	4	2883.583597	ISQHEAKIK(7)-IKSLTEYLQNVEQK(2)	2883.582462	null	1.76E-04	1.52E-02	0.001135	0.393608	4.49E-17	1.46E-04
	9	PRF_Q_2022_M_CIAN_790_53013.64259.64259.5.0.dta	5	2883.584413	ISQHEAKIK(7)-IKSLTEYLQNVEQK(2)	2883.582462	null	2.81E-01	2.02E-02	0.001951	0.676589	4.26E-06	2.88E-01
	10	PRF_Q_2022_M_CIAN_790_53013.64048.64048.4.0.dta	4	2883.586193	ISQHEAKIK(7)-IKSLTEYLQNVEQK(2)	2883.582462	null	8.13E-02	2.58E-02	0.003731	1.293877	6.54E-07	3.21E-02
	11	PRF_Q_2022_M_CIAN_790_53013.63898.63898.4.0.dta	4	2883.589859	ISQHEAKIK(7)-IKSLTEYLQNVEQK(2)	2883.582462	null	1.59E-01	3.00E-02	0.007397	2.565212	9.59E-14	8.86E-02
	12	PRF_Q_2022_M_CIAN_790_53013.64391.64391.5.0.dta	5	2883.585453	ISQHEAKIK(7)-IKSLTEYLQNVEQK(2)	2883.582462	null	3.43E-01	3.25E-02	0.002991	1.037251	2.04E-05	3.43E-01
	13	PRF_Q_2022_M_CIAN_790_53013.64749.64749.4.0.dta	4	2883.58724	ISQHEAKIK(7)-IKSLTEYLQNVEQK(2)	2883.582462	null	2.65E-01	5.16E-02	0.004778	1.656967	1.61E-08	1.86E-01
	14	PRF_Q_2022_M_CIAN_790_53013.64610.64610.4.0.dta	4	2883.587444	ISQHEAKIK(7)-IKSLTEYLQNVEQK(2)	2883.582462	null	3.19E-01	5.92E-02	0.004982	1.727712	1.00E+00	2.74E-01
	15	PRF_Q_2022_M_CIAN_790_53013.64651.64651.5.0.dta	5	2883.590006	ISQHEAKIK(7)-IKSLTEYLQNVEQK(2)	2883.582462	null	2.11E-01	7.40E-02	0.007544	2.61619	5.20E-07	2.61E-01
	16	PRF_Q_2022_M_CIAN_790_53013.64122.64122.5.0.dta	5	2883.585383	ISQHEAKIK(7)-IKSLTEYLQNVEQK(2)	2883.582462	null	1.00E+00	1.15E-01	0.002921	1.012976	1.83E-07	1.00E+00
	17	PRF_Q_2022_M_CIAN_790_53013.64516.64516.5.0.dta	5	2883.592317	ISQHEAKIK(7)-IKSLTEYLQNVEQK(2)	2883.582462	null	1.00E+00	2.52E-01	0.009855	3.417624	2.01E-05	1.00E+00
	18	PRF_Q_2022_M_CIAN_790_53013.64891.64891.4.0.dta	4	2883.589042	ISQHEAKIK(7)-IKSLTEYLQNVEQK(2)	2883.582462	null	1.21E-01	2.71E-01	0.00658	2.281884	3.07E-10	2.00E-01
	19	PRF_Q_2022_M_CIAN_790_53013.64936.64936.5.0.dta	5	2883.587717	ISQHEAKIK(7)-IKSLTEYLQNVEQK(2)	2883.582462	null	1.00E+00	3.39E-01	0.005255	1.822386	9.65E-03	1.00E+00
	20	PRF_Q_2022_M_CIAN_790_53013.65691.65691.4.0.dta	4	2883.59621	ISQHEAKIK(7)-IKSLTEYLQNVEQK(2)	2883.582462	null	1.00E+00	4.07E-01	0.013748	4.767681	8.45E-02	1.00E+00
	21	PRF_Q_2022_M_CIAN_790_53013.65254.65254.4.0.dta	4	2883.589932	ISQHEAKIK(7)-IKSLTEYLQNVEQK(2)	2883.582462	null	1.00E+00	4.40E-01	0.00747	2.590528	5.17E-03	1.00E+00
	22	PRF_Q_2022_M_CIAN_790_53013.89541.89541.5.1.dta	5	4316.321683	ISQHEAKIKSLTEYLQNVEQK(7)-IKSLTEYLQNVEQK(2)	4316.302203	null	8.94E-01	5.79E-02	0.01948	4.513122	1.00E+00	3.59E-01
	23	PRF_Q_2022_M_CIAN_790_53013.57396.57396.5.0.dta	5	3011.68326	ISQHEAKIK(7)-IKSLTEYLQNVEQKK(2)	3011.677418	null	5.40E-01	1.17E-01	0.005842	1.939783	7.42E-03	8.65E-01
14	Kif5b (813)-Kif5b (829)	3	8
	1	PRF_Q_2022_M_CIAN_790_53013.37891.37891.4.0.dta	4	3624.665267	KSAEIDSDDTGGSAAQK(1)-SAEIDSDDTGGSAAQKQK(16)	3624.662939	null	5.49E-01	5.94E-03	0.002328	0.642267	7.07E-01	1.86E-04
	2	PRF_Q_2022_M_CIAN_790_53013.37760.37760.4.0.dta	4	3624.665385	KSAEIDSDDTGGSAAQK(1)-SAEIDSDDTGGSAAQKQK(16)	3624.662939	null	5.41E-01	8.05E-03	0.002446	0.674821	7.22E-01	3.80E-05
	3	PRF_Q_2022_M_CIAN_790_53013.37788.37788.3.0.dta	3	3624.665678	KSAEIDSDDTGGSAAQK(1)-SAEIDSDDTGGSAAQKQK(16)	3624.662939	null	1.00E+00	1.05E-02	0.002739	0.755656	1.00E+00	1.00E+00
	4	PRF_Q_2022_M_CIAN_790_53013.37915.37915.3.0.dta	3	3624.663124	KSAEIDSDDTGGSAAQK(1)-SAEIDSDDTGGSAAQKQK(16)	3624.662939	null	3.85E-02	2.04E-02	0.000185	0.051039	3.69E-02	7.73E-08
	5	PRF_Q_2022_M_CIAN_790_53013.38026.38026.4.1.dta	4	3624.670907	KSAEIDSDDTGGSAAQK(1)-SAEIDSDDTGGSAAQKQK(16)	3624.662939	null	4.58E-01	6.94E-02	0.007968	2.198273	6.45E-01	3.70E-05
	6	PRF_Q_2022_M_CIAN_790_53013.32009.32009.4.0.dta	4	3752.764083	KSAEIDSDDTGGSAAQK(1)-KSAEIDSDDTGGSAAQKQK(17)	3752.757895	null	1.00E+00	1.00E-02	0.006188	1.648921	1.00E+00	1.00E+00
	7	PRF_Q_2022_M_CIAN_790_53013.32010.32010.5.0.dta	5	3752.761351	KSAEIDSDDTGGSAAQK(1)-KSAEIDSDDTGGSAAQKQK(17)	3752.757895	null	1.00E+00	2.64E-02	0.003456	0.920923	1.00E+00	1.00E+00
	8	PRF_Q_2022_M_CIAN_790_53013.35328.35328.4.0.dta	4	3851.83033	VKKSAEIDSDDTGGSAAQK(3)-SAEIDSDDTGGSAAQKQK(16)	3851.826303	null	3.18E-01	1.86E-02	0.004027	1.045478	1.41E-04	1.46E-01
15	Kif5b (596)-Kif5b (602)	3	23
	1	PRF_Q_2022_M_CIAN_790_53013.47879.47879.3.0.dta	3	1957.076078	LYISKMK(5)-SEVKTMVK(4)	1957.07474	Oxidation[M](17)	4.43E-06	1.37E-02	0.001338	0.683673	1.73E-10	3.63E-06
	2	PRF_Q_2022_M_CIAN_790_53013.46391.46391.4.0.dta	4	1957.073906	LYISKMK(5)-SEVKTMVK(4)	1957.07474	Oxidation[M](6)	1.07E-01	8.08E-02	-0.000834	-0.426146	1.37E-01	3.71E-01
	3	PRF_Q_2022_M_CIAN_790_53013.46207.46207.2.0.dta	2	1957.080639	LYISKMK(5)-SEVKTMVK(4)	1957.07474	Oxidation[M](6)	6.60E-02	8.25E-02	0.005899	3.014192	8.12E-03	9.89E-02
	4	PRF_Q_2022_M_CIAN_790_53013.47746.47746.3.0.dta	3	1957.074949	LYISKMK(5)-SEVKTMVK(4)	1957.07474	Oxidation[M](17)	1.06E-01	9.42E-02	0.000209	0.106792	1.49E-01	4.55E-02
	5	PRF_Q_2022_M_CIAN_790_53013.47903.47903.4.0.dta	4	1957.073952	LYISKMK(5)-SEVKTMVK(4)	1957.07474	Oxidation[M](17)	1.24E-01	1.80E-01	-0.000788	-0.402642	4.06E-03	1.54E-01
	6	PRF_Q_2022_M_CIAN_790_53013.54040.54040.4.0.dta	4	1941.085993	LYISKMK(5)-SEVKTMVK(4)	1941.079826	null	1.61E-01	2.38E-01	0.006167	3.177098	8.88E-04	7.94E-02
	7	PRF_Q_2022_M_CIAN_790_53013.54042.54042.3.0.dta	3	1941.085187	LYISKMK(5)-SEVKTMVK(4)	1941.079826	null	4.76E-03	2.41E-01	0.005361	2.761865	2.02E-04	2.38E-03
	8	PRF_Q_2022_M_CIAN_790_53013.53895.53895.3.0.dta	3	1941.085801	LYISKMK(5)-SEVKTMVK(4)	1941.079826	null	6.59E-02	2.41E-01	0.005975	3.078184	3.83E-03	3.52E-02
	9	PRF_Q_2022_M_CIAN_790_53013.46271.46271.3.0.dta	3	1957.084468	LYISKMK(5)-SEVKTMVK(4)	1957.07474	Oxidation[M](6)	1.46E-03	2.55E-01	0.009728	4.970684	7.70E-08	2.03E-04
	10	PRF_Q_2022_M_CIAN_790_53013.53894.53894.4.0.dta	4	1941.086918	LYISKMK(5)-SEVKTMVK(4)	1941.079826	null	1.64E-01	2.74E-01	0.007092	3.653636	3.77E-04	3.50E-02
	11	PRF_Q_2022_M_CIAN_790_53013.48019.48019.3.0.dta	3	1957.078028	LYISKMK(5)-SEVKTMVK(4)	1957.07474	Oxidation[M](17)	4.02E-01	2.75E-01	0.003288	1.680058	4.16E-01	2.00E-01
	12	PRF_Q_2022_M_CIAN_790_53013.47760.47760.4.0.dta	4	1957.075366	LYISKMK(5)-SEVKTMVK(4)	1957.07474	Oxidation[M](17)	1.21E-01	2.79E-01	0.000626	0.319865	1.67E-02	2.45E-01
	13	PRF_Q_2022_M_CIAN_790_53013.48533.48533.4.0.dta	4	1957.073174	LYISKMK(5)-SEVKTMVK(4)	1957.07474	Oxidation[M](6)	1.00E+00	4.43E-01	-0.001566	-0.800174	1.00E+00	1.00E+00
	14	PRF_Q_2022_M_CIAN_790_53013.46410.46410.3.0.dta	3	1957.084676	LYISKMK(5)-SEVKTMVK(4)	1957.07474	Oxidation[M](6)	3.23E-01	4.72E-01	0.009936	5.076965	2.76E-03	6.13E-01
	15	PRF_Q_2022_M_CIAN_790_53013.46130.46130.3.0.dta	3	1957.082713	LYISKMK(5)-SEVKTMVK(4)	1957.07474	Oxidation[M](6)	3.26E-03	5.50E-01	0.007973	4.073937	2.52E-04	1.50E-02
	16	PRF_Q_2022_M_CIAN_790_53013.46533.46533.4.0.dta	4	1957.076071	LYISKMK(5)-SEVKTMVK(4)	1957.07474	Oxidation[M](6)	1.00E+00	5.83E-01	0.001331	0.680097	1.00E+00	1.00E+00
	17	PRF_Q_2022_M_CIAN_790_53013.46249.46249.4.0.dta	4	1957.070713	LYISKMK(5)-SEVKTMVK(4)	1957.07474	Oxidation[M](6)	3.24E-02	6.13E-01	-0.004027	-2.057663	1.32E-02	9.02E-02
	18	PRF_Q_2022_M_CIAN_790_53013.48163.48163.3.0.dta	3	1957.077676	LYISKMK(5)-SEVKTMVK(4)	1957.07474	Oxidation[M](17)	1.00E+00	7.58E-01	0.002936	1.500198	1.00E+00	1.00E+00
	19	PRF_Q_2022_M_CIAN_790_53013.46107.46107.3.1.dta	3	1957.083153	LYISKMK(5)-SEVKTMVK(4)	1957.07474	Oxidation[M](6)	1.00E+00	8.09E-01	0.008413	4.298763	1.00E+00	1.00E+00
	20	PRF_Q_2022_M_CIAN_790_53013.46034.46034.4.0.dta	4	2097.185803	LYISKMK(5)-SEVKTMVKR(4)	2097.180928	null	4.09E-02	6.33E-02	0.004875	2.324549	4.38E-06	1.83E-02
	21	PRF_Q_2022_M_CIAN_790_53013.45971.45971.3.0.dta	3	2097.187338	LYISKMK(5)-SEVKTMVKR(4)	2097.180928	null	7.72E-02	2.00E-01	0.00641	3.056484	6.25E-05	2.35E-02
	22	PRF_Q_2022_M_CIAN_790_53013.46066.46066.3.0.dta	3	2097.188553	LYISKMK(5)-SEVKTMVKR(4)	2097.180928	null	1.16E-01	5.49E-01	0.007625	3.635833	1.56E-01	1.69E-01
	23	PRF_Q_2022_M_CIAN_790_53013.48518.48518.4.1.dta	4	2200.217714	LYISKMK(5)-MKSEVKTMVK(6)	2200.215261	null	1.00E+00	2.19E-01	0.002453	1.114891	1.00E+00	5.08E-01
16	Kif5b (150)-Kif5b (166)	3	6
	1	PRF_Q_2022_M_CIAN_790_53013.63623.63623.4.0.dta	4	3428.75491	DLLDVSKTNLSVHEDKNR(7)-VPYVKGCTER(5)	3428.747682	Carbamidomethyl[C](28)	5.40E-02	1.58E-02	0.007228	2.108058	1.00E+00	2.72E-02
	2	PRF_Q_2022_M_CIAN_790_53013.63681.63681.5.0.dta	5	3428.76113	DLLDVSKTNLSVHEDKNR(7)-VPYVKGCTER(5)	3428.747682	Carbamidomethyl[C](28)	8.11E-03	2.85E-02	0.013448	3.922132	1.00E+00	4.31E-03
	3	PRF_Q_2022_M_CIAN_790_53013.63766.63766.4.0.dta	4	3428.75729	DLLDVSKTNLSVHEDKNR(7)-VPYVKGCTER(5)	3428.747682	Carbamidomethyl[C](28)	1.00E+00	5.41E-02	0.009608	2.802189	1.00E+00	2.24E-01
	4	PRF_Q_2022_M_CIAN_790_53013.63825.63825.5.0.dta	5	3428.761853	DLLDVSKTNLSVHEDKNR(7)-VPYVKGCTER(5)	3428.747682	Carbamidomethyl[C](28)	3.55E-02	1.56E-01	0.014171	4.132996	1.00E+00	1.06E-02
	5	PRF_Q_2022_M_CIAN_790_53013.58689.58689.5.0.dta	5	3697.930997	IRDLLDVSKTNLSVHEDKNR(9)-VPYVKGCTER(5)	3697.932842	Carbamidomethyl[C](30)	1.66E-01	2.13E-02	-0.001845	-0.498927	1.00E+00	1.48E-02
	6	PRF_Q_2022_M_CIAN_790_53013.63540.63540.5.0.dta	5	3428.760354	DLLDVSKTNLSVHEDK(7)-NRVPYVKGCTER(7)	3428.747682	Carbamidomethyl[C](28)	1.08E-02	5.52E-02	0.012672	3.69581	4.38E-02	2.11E-04
17	Kif5b (596)-Kif5b (783)	3	28
	1	PRF_Q_2022_M_CIAN_790_53013.71276.71276.3.0.dta	3	2350.29482	LYISKMK(5)-QDLKGLEETVAK(4)	2350.293699	null	3.84E-04	1.71E-02	0.001121	0.476962	4.17E-04	1.25E-02
	2	PRF_Q_2022_M_CIAN_790_53013.71423.71423.3.0.dta	3	2350.296014	LYISKMK(5)-QDLKGLEETVAK(4)	2350.293699	null	7.69E-03	2.57E-02	0.002315	0.984983	2.18E-03	2.66E-02
	3	PRF_Q_2022_M_CIAN_790_53013.66399.66399.3.0.dta	3	2366.288102	LYISKMK(5)-QDLKGLEETVAK(4)	2366.288613	Oxidation[M](21)	6.10E-02	3.18E-02	-0.000511	-0.21595	1.06E-03	3.20E-02
	4	PRF_Q_2022_M_CIAN_790_53013.71141.71141.3.0.dta	3	2350.293166	LYISKMK(5)-QDLKGLEETVAK(4)	2350.293699	null	9.58E-02	4.40E-02	-0.000533	-0.22678	1.44E-02	1.49E-01
	5	PRF_Q_2022_M_CIAN_790_53013.71113.71113.4.0.dta	4	2350.295676	LYISKMK(5)-QDLKGLEETVAK(4)	2350.293699	null	2.23E-01	7.16E-02	0.001977	0.841171	4.85E-02	2.68E-01
	6	PRF_Q_2022_M_CIAN_790_53013.66253.66253.3.0.dta	3	2366.285624	LYISKMK(5)-QDLKGLEETVAK(4)	2366.288613	Oxidation[M](21)	9.57E-03	7.18E-02	-0.002989	-1.26316	5.57E-05	5.12E-03
	7	PRF_Q_2022_M_CIAN_790_53013.66200.66200.4.2.dta	4	2366.289788	LYISKMK(5)-QDLKGLEETVAK(4)	2366.288613	Oxidation[M](21)	3.29E-02	7.23E-02	0.001175	0.496558	1.74E-05	2.64E-02
	8	PRF_Q_2022_M_CIAN_790_53013.71519.71519.4.0.dta	4	2350.297257	LYISKMK(5)-QDLKGLEETVAK(4)	2350.293699	null	5.59E-02	7.94E-02	0.003558	1.513853	1.56E-03	7.02E-02
	9	PRF_Q_2022_M_CIAN_790_53013.66210.66210.4.1.dta	4	2366.290789	LYISKMK(5)-QDLKGLEETVAK(4)	2366.288613	Oxidation[M](21)	2.21E-02	9.86E-02	0.002176	0.919584	3.36E-06	1.57E-02
	10	PRF_Q_2022_M_CIAN_790_53013.71241.71241.4.0.dta	4	2350.296427	LYISKMK(5)-QDLKGLEETVAK(4)	2350.293699	null	3.87E-02	1.04E-01	0.002728	1.160706	2.00E-04	3.96E-02
	11	PRF_Q_2022_M_CIAN_790_53013.66341.66341.4.0.dta	4	2366.292508	LYISKMK(5)-QDLKGLEETVAK(4)	2366.288613	Oxidation[M](21)	4.58E-02	1.45E-01	0.003895	1.646038	1.68E-04	1.91E-02
	12	PRF_Q_2022_M_CIAN_790_53013.71377.71377.4.0.dta	4	2350.297507	LYISKMK(5)-QDLKGLEETVAK(4)	2350.293699	null	3.83E-02	1.45E-01	0.003808	1.620223	5.45E-03	4.86E-02
	13	PRF_Q_2022_M_CIAN_790_53013.66485.66485.4.0.dta	4	2366.291413	LYISKMK(5)-QDLKGLEETVAK(4)	2366.288613	Oxidation[M](21)	3.75E-01	1.61E-01	0.0028	1.183288	2.24E-01	4.38E-01
	14	PRF_Q_2022_M_CIAN_790_53013.71320.71320.3.0.dta	3	2366.286884	LYISKMK(5)-QDLKGLEETVAK(4)	2366.288613	Oxidation[M](21)	1.00E+00	1.72E-01	-0.001729	-0.73068	4.00E-02	1.00E+00
	15	PRF_Q_2022_M_CIAN_790_53013.71122.71122.3.0.dta	3	2350.29276	LYISKMK(5)-QDLKGLEETVAK(4)	2350.293699	null	1.00E+00	2.69E-01	-0.000939	-0.399525	1.20E-01	1.00E+00
	16	PRF_Q_2022_M_CIAN_790_53013.71349.71349.4.0.dta	4	2366.295627	LYISKMK(5)-QDLKGLEETVAK(4)	2366.288613	Oxidation[M](21)	1.35E-01	3.68E-01	0.007014	2.964135	5.90E-04	6.06E-02
	17	PRF_Q_2022_M_CIAN_790_53013.66629.66629.4.0.dta	4	2366.291349	LYISKMK(5)-QDLKGLEETVAK(4)	2366.288613	Oxidation[M](21)	1.00E+00	5.30E-01	0.002736	1.156241	2.56E-01	1.00E+00
	18	PRF_Q_2022_M_CIAN_790_53013.71204.71204.4.1.dta	4	2366.290229	LYISKMK(5)-QDLKGLEETVAK(4)	2366.288613	Oxidation[M](21)	1.00E+00	5.51E-01	0.001616	0.682926	1.73E-02	1.00E+00
	19	PRF_Q_2022_M_CIAN_790_53013.60692.60692.4.0.dta	4	2850.533979	LYISKMK(5)-EQARQDLKGLEETVAK(8)	2850.527985	Oxidation[M](25)	8.73E-03	5.48E-02	0.005994	2.102768	1.98E-02	4.28E-03
	20	PRF_Q_2022_M_CIAN_790_53013.65666.65666.4.0.dta	4	2834.541837	LYISKMK(5)-EQARQDLKGLEETVAK(8)	2834.533071	null	5.34E-02	8.60E-02	0.008766	3.092573	7.62E-03	2.35E-02
	21	PRF_Q_2022_M_CIAN_790_53013.65561.65561.5.0.dta	5	2834.539849	LYISKMK(5)-EQARQDLKGLEETVAK(8)	2834.533071	null	1.03E-02	1.29E-01	0.006778	2.391223	2.47E-03	8.97E-03
	22	PRF_Q_2022_M_CIAN_790_53013.65520.65520.4.0.dta	4	2834.539286	LYISKMK(5)-EQARQDLKGLEETVAK(8)	2834.533071	null	1.27E-01	1.47E-01	0.006215	2.192601	1.00E+00	9.51E-02
	23	PRF_Q_2022_M_CIAN_790_53013.65815.65815.4.0.dta	4	2834.542596	LYISKMK(5)-EQARQDLKGLEETVAK(8)	2834.533071	null	4.31E-01	2.10E-01	0.009525	3.360342	1.00E+00	2.31E-01
	24	PRF_Q_2022_M_CIAN_790_53013.65708.65708.5.0.dta	5	2834.540984	LYISKMK(5)-EQARQDLKGLEETVAK(8)	2834.533071	null	9.73E-02	2.36E-01	0.007913	2.791641	1.37E-03	3.71E-02
	25	PRF_Q_2022_M_CIAN_790_53013.65608.65608.4.0.dta	4	2850.534557	LYISKMK(5)-EQARQDLKGLEETVAK(8)	2850.527985	Oxidation[M](25)	2.76E-01	5.49E-01	0.006572	2.305538	1.09E-01	4.17E-01
	26	PRF_Q_2022_M_CIAN_790_53013.65411.65411.5.0.dta	5	2834.538486	LYISKMK(5)-EQARQDLKGLEETVAK(8)	2834.533071	null	1.36E-01	5.88E-01	0.005415	1.910368	4.16E-02	1.10E-01
	27	PRF_Q_2022_M_CIAN_790_53013.60652.60652.5.0.dta	5	2850.534771	LYISKMK(5)-EQARQDLKGLEETVAK(8)	2850.527985	Oxidation[M](25)	1.00E+00	6.37E-01	0.006786	2.380612	1.00E+00	1.00E+00
	28	PRF_Q_2022_M_CIAN_790_53013.65274.65274.4.0.dta	4	2793.535795	LYISKMKSEVK(5)-QDLKGLEETVAK(4)	2793.531676	null	2.74E-01	1.44E-01	0.004119	1.474478	9.96E-03	4.75E-01
18	Kif5b (256)-Kif5b (427)	3	4
	1	PRF_Q_2022_M_CIAN_790_53013.96247.96247.4.0.dta	4	4157.127239	NINKSLSALGNVISALAEGSTYVPYR(4)-CEEEIAKLYK(7)	4157.147293	Carbamidomethyl[C](30)	1.00E+00	2.56E-02	-0.020054	-4.823981	1.00E+00	1.00E+00
	2	PRF_Q_2022_M_CIAN_790_53013.93999.93999.5.0.dta	5	4285.256797	NINKSLSALGNVISALAEGSTYVPYR(4)-KCEEEIAKLYK(8)	4285.242249	Carbamidomethyl[C](31)	3.68E-01	6.05E-02	0.014548	3.394907	1.00E+00	3.03E-01
	3	PRF_Q_2022_M_CIAN_790_53013.94006.94006.4.1.dta	4	4285.261165	NINKSLSALGNVISALAEGSTYVPYR(4)-KCEEEIAKLYK(8)	4285.242249	Carbamidomethyl[C](31)	1.00E+00	1.14E-01	0.018916	4.41422	1.00E+00	6.42E-01
	4	PRF_Q_2022_M_CIAN_790_53013.92345.92345.5.0.dta	5	4441.349724	NINKSLSALGNVISALAEGSTYVPYR(4)-RKCEEEIAKLYK(9)	4441.343351	Carbamidomethyl[C](32)	2.13E-02	1.18E-01	0.006373	1.434926	1.00E+00	3.93E-02
19	Kif5b (598)-Kif5b (609)	3	3
	1	PRF_Q_2022_M_CIAN_790_53013.30686.30686.5.0.dta	5	2998.527097	MKSEVKTMVK(2)-CKQLESTQTESNKK(2)	2998.52561	Carbamidomethyl[C](1)	1.00E+00	3.83E-02	0.001487	0.49591	1.00E+00	4.88E-01
	2	PRF_Q_2022_M_CIAN_790_53013.29286.29286.4.0.dta	4	2411.184677	MKSEVK(2)-CKQLESTQTESNK(2)	2411.179138	Carbamidomethyl[C](1)	5.88E-02	4.32E-02	0.005539	2.297216	1.00E+00	1.53E-02
	3	PRF_Q_2022_M_CIAN_790_53013.24609.24609.5.0.dta	5	2539.278729	MKSEVK(2)-CKQLESTQTESNKK(2)	2539.274094	Carbamidomethyl[C](1)	5.53E-05	8.84E-02	0.004635	1.825325	1.24E-04	3.46E-03
20	Kif5b (240)-Kif5b (256)	2	16
	1	PRF_Q_2022_M_CIAN_790_53013.93237.93237.5.0.dta	5	4679.446912	VSKTGAEGAVLDEAK(3)-NINKSLSALGNVISALAEGSTYVPYRDSK(4)	4679.441199	null	8.47E-07	5.64E-05	0.005713	1.220872	1.00E+00	1.04E-08
	2	PRF_Q_2022_M_CIAN_790_53013.93091.93091.5.0.dta	5	4679.448139	VSKTGAEGAVLDEAK(3)-NINKSLSALGNVISALAEGSTYVPYRDSK(4)	4679.441199	null	1.74E-06	2.70E-04	0.00694	1.483083	1.62E-11	1.32E-09
	3	PRF_Q_2022_M_CIAN_790_53013.93266.93266.4.0.dta	4	4679.445966	VSKTGAEGAVLDEAK(3)-NINKSLSALGNVISALAEGSTYVPYRDSK(4)	4679.441199	null	9.52E-08	1.27E-03	0.004767	1.018711	1.00E+00	6.01E-09
	4	PRF_Q_2022_M_CIAN_790_53013.93112.93112.4.0.dta	4	4679.449802	VSKTGAEGAVLDEAK(3)-NINKSLSALGNVISALAEGSTYVPYRDSK(4)	4679.441199	null	3.37E-07	5.84E-03	0.008603	1.838467	2.37E-18	9.26E-09
	5	PRF_Q_2022_M_CIAN_790_53013.95302.95302.3.0.dta	3	4349.292051	VSKTGAEGAVLDEAK(3)-NINKSLSALGNVISALAEGSTYVPYR(4)	4349.28728	null	1.00E+00	1.52E-04	0.004771	1.096961	1.00E+00	1.00E+00
	6	PRF_Q_2022_M_CIAN_790_53013.95437.95437.3.0.dta	3	4349.295791	VSKTGAEGAVLDEAK(3)-NINKSLSALGNVISALAEGSTYVPYR(4)	4349.28728	null	1.24E-12	8.74E-04	0.008511	1.956872	1.00E+00	4.71E-14
	7	PRF_Q_2022_M_CIAN_790_53013.95280.95280.3.0.dta	3	4349.293534	VSKTGAEGAVLDEAK(3)-NINKSLSALGNVISALAEGSTYVPYR(4)	4349.28728	null	1.00E+00	4.68E-03	0.006254	1.437937	1.00E+00	1.00E+00
	8	PRF_Q_2022_M_CIAN_790_53013.95591.95591.4.0.dta	4	4349.301614	VSKTGAEGAVLDEAK(3)-NINKSLSALGNVISALAEGSTYVPYR(4)	4349.28728	null	1.32E-05	5.53E-03	0.014334	3.295712	7.80E-10	2.70E-08
	9	PRF_Q_2022_M_CIAN_790_53013.95296.95296.4.0.dta	4	4349.292248	VSKTGAEGAVLDEAK(3)-NINKSLSALGNVISALAEGSTYVPYR(4)	4349.28728	null	6.41E-08	6.32E-03	0.004968	1.142256	2.06E-11	6.78E-12
	10	PRF_Q_2022_M_CIAN_790_53013.95325.95325.5.0.dta	5	4349.296198	VSKTGAEGAVLDEAK(3)-NINKSLSALGNVISALAEGSTYVPYR(4)	4349.28728	null	1.00E+00	6.94E-03	0.008918	2.050451	1.00E+00	1.91E-05
	11	PRF_Q_2022_M_CIAN_790_53013.106896.106896.4.0.dta	4	4349.299742	VSKTGAEGAVLDEAK(3)-NINKSLSALGNVISALAEGSTYVPYR(4)	4349.28728	null	7.75E-04	7.51E-03	0.012462	2.865297	1.00E+00	6.31E-05
	12	PRF_Q_2022_M_CIAN_790_53013.95454.95454.5.0.dta	5	4349.297143	VSKTGAEGAVLDEAK(3)-NINKSLSALGNVISALAEGSTYVPYR(4)	4349.28728	null	1.41E-05	8.69E-03	0.009863	2.267728	9.41E-07	1.36E-08
	13	PRF_Q_2022_M_CIAN_790_53013.95442.95442.4.0.dta	4	4349.298198	VSKTGAEGAVLDEAK(3)-NINKSLSALGNVISALAEGSTYVPYR(4)	4349.28728	null	7.36E-09	9.05E-03	0.010918	2.510296	4.35E-16	9.22E-13
	14	PRF_Q_2022_M_CIAN_790_53013.95571.95571.3.0.dta	3	4349.304915	VSKTGAEGAVLDEAK(3)-NINKSLSALGNVISALAEGSTYVPYR(4)	4349.28728	null	1.00E+00	5.76E-02	0.017635	4.054687	1.00E+00	1.00E+00
	15	PRF_Q_2022_M_CIAN_790_53013.95903.95903.4.0.dta	4	4349.307671	VSKTGAEGAVLDEAK(3)-NINKSLSALGNVISALAEGSTYVPYR(4)	4349.28728	null	1.00E+00	6.29E-02	0.020391	4.688354	1.00E+00	1.00E+00
	16	PRF_Q_2022_M_CIAN_790_53013.95556.95556.5.1.dta	5	4349.301356	VSKTGAEGAVLDEAK(3)-NINKSLSALGNVISALAEGSTYVPYR(4)	4349.28728	null	7.59E-04	1.49E-01	0.014076	3.236392	1.00E+00	1.73E-03
21	Kif5b (903)-Kif5b (909)	2	143
	1	PRF_Q_2022_M_CIAN_790_53013.26439.26439.4.0.dta	4	1558.872983	IKEAVR(2)-SKNMAR(2)	1558.873296	null	2.97E-08	1.63E-04	-0.000313	-0.200786	1.98E-04	2.85E-03
	2	PRF_Q_2022_M_CIAN_790_53013.26558.26558.4.0.dta	4	1558.873276	IKEAVR(2)-SKNMAR(2)	1558.873296	null	1.17E-05	1.65E-04	-0.00002	-0.01283	4.42E-05	1.34E-03
	3	PRF_Q_2022_M_CIAN_790_53013.20956.20956.4.0.dta	4	1574.869682	IKEAVR(2)-SKNMAR(2)	1574.86821	Oxidation[M](4)	1.83E-06	3.11E-04	0.001472	0.934681	1.58E-03	5.65E-04
	4	PRF_Q_2022_M_CIAN_790_53013.26984.26984.3.0.dta	3	1558.875634	IKEAVR(2)-SKNMAR(2)	1558.873296	null	4.38E-06	3.19E-04	0.002338	1.499801	6.64E-05	1.15E-02
	5	PRF_Q_2022_M_CIAN_790_53013.20425.20425.3.0.dta	3	1574.869829	IKEAVR(2)-SKNMAR(2)	1574.86821	Oxidation[M](4)	3.13E-03	3.60E-04	0.001619	1.028023	6.26E-04	2.94E-03
	6	PRF_Q_2022_M_CIAN_790_53013.26689.26689.4.0.dta	4	1558.874188	IKEAVR(2)-SKNMAR(2)	1558.873296	null	2.81E-07	3.65E-04	0.000892	0.572208	1.71E-05	2.10E-03
	7	PRF_Q_2022_M_CIAN_790_53013.26409.26409.4.0.dta	4	1574.86709	IKEAVR(2)-SKNMAR(2)	1574.86821	Oxidation[M](4)	8.68E-04	4.52E-04	-0.00112	-0.711171	4.42E-05	2.01E-04
	8	PRF_Q_2022_M_CIAN_790_53013.22946.22946.4.0.dta	4	1574.868394	IKEAVR(2)-SKNMAR(2)	1574.86821	Oxidation[M](4)	7.18E-08	4.85E-04	0.000184	0.116835	5.69E-04	3.59E-05
	9	PRF_Q_2022_M_CIAN_790_53013.20705.20705.4.0.dta	4	1574.86896	IKEAVR(2)-SKNMAR(2)	1574.86821	Oxidation[M](4)	1.56E-05	4.89E-04	0.00075	0.47623	1.92E-03	1.99E-02
	10	PRF_Q_2022_M_CIAN_790_53013.23106.23106.4.0.dta	4	1574.868469	IKEAVR(2)-SKNMAR(2)	1574.86821	Oxidation[M](4)	1.10E-04	5.15E-04	0.000259	0.164458	3.65E-03	3.53E-04
	11	PRF_Q_2022_M_CIAN_790_53013.21207.21207.4.0.dta	4	1574.869885	IKEAVR(2)-SKNMAR(2)	1574.86821	Oxidation[M](4)	3.55E-10	5.32E-04	0.001675	1.063581	2.25E-03	6.99E-04
	12	PRF_Q_2022_M_CIAN_790_53013.27196.27196.4.0.dta	4	1558.87439	IKEAVR(2)-SKNMAR(2)	1558.873296	null	2.00E-09	6.57E-04	0.001094	0.701789	6.03E-05	4.17E-04
	13	PRF_Q_2022_M_CIAN_790_53013.21337.21337.4.0.dta	4	1574.868991	IKEAVR(2)-SKNMAR(2)	1574.86821	Oxidation[M](4)	1.42E-05	7.10E-04	0.000781	0.495915	2.45E-03	3.05E-06
	14	PRF_Q_2022_M_CIAN_790_53013.26528.26528.4.0.dta	4	1574.867943	IKEAVR(2)-SKNMAR(2)	1574.86821	Oxidation[M](4)	1.60E-03	7.12E-04	-0.000267	-0.169538	2.64E-03	2.39E-05
	15	PRF_Q_2022_M_CIAN_790_53013.20832.20832.4.0.dta	4	1574.869063	IKEAVR(2)-SKNMAR(2)	1574.86821	Oxidation[M](4)	2.81E-05	7.61E-04	0.000853	0.541633	1.33E-03	5.74E-04
	16	PRF_Q_2022_M_CIAN_790_53013.27339.27339.4.0.dta	4	1558.875091	IKEAVR(2)-SKNMAR(2)	1558.873296	null	6.07E-07	8.12E-04	0.001795	1.151473	2.50E-04	3.34E-03
	17	PRF_Q_2022_M_CIAN_790_53013.21851.21851.4.0.dta	4	1574.869241	IKEAVR(2)-SKNMAR(2)	1574.86821	Oxidation[M](4)	1.86E-04	8.76E-04	0.001031	0.654658	2.07E-06	1.58E-03
	18	PRF_Q_2022_M_CIAN_790_53013.22426.22426.4.0.dta	4	1574.86707	IKEAVR(2)-SKNMAR(2)	1574.86821	Oxidation[M](4)	1.92E-08	9.24E-04	-0.00114	-0.72387	9.32E-04	5.60E-06
	19	PRF_Q_2022_M_CIAN_790_53013.22684.22684.4.0.dta	4	1574.867794	IKEAVR(2)-SKNMAR(2)	1574.86821	Oxidation[M](4)	1.65E-08	9.37E-04	-0.000416	-0.264149	3.08E-02	4.29E-06
	20	PRF_Q_2022_M_CIAN_790_53013.21465.21465.4.0.dta	4	1574.868718	IKEAVR(2)-SKNMAR(2)	1574.86821	Oxidation[M](4)	4.79E-06	9.89E-04	0.000508	0.322567	1.49E-03	2.32E-05
	21	PRF_Q_2022_M_CIAN_790_53013.26308.26308.4.0.dta	4	1558.87368	IKEAVR(2)-SKNMAR(2)	1558.873296	null	1.02E-03	1.02E-03	0.000384	0.246332	5.53E-05	1.36E-04
	22	PRF_Q_2022_M_CIAN_790_53013.26803.26803.4.0.dta	4	1574.866943	IKEAVR(2)-SKNMAR(2)	1574.86821	Oxidation[M](4)	5.40E-09	1.03E-03	-0.001267	-0.804512	2.25E-03	9.93E-06
	23	PRF_Q_2022_M_CIAN_790_53013.20580.20580.4.0.dta	4	1574.868934	IKEAVR(2)-SKNMAR(2)	1574.86821	Oxidation[M](4)	5.22E-09	1.14E-03	0.000724	0.459721	2.64E-03	6.62E-05
	24	PRF_Q_2022_M_CIAN_790_53013.26818.26818.4.0.dta	4	1558.872979	IKEAVR(2)-SKNMAR(2)	1558.873296	null	1.23E-06	1.21E-03	-0.000317	-0.203352	1.46E-05	3.56E-06
	25	PRF_Q_2022_M_CIAN_790_53013.21076.21076.4.0.dta	4	1574.870055	IKEAVR(2)-SKNMAR(2)	1574.86821	Oxidation[M](4)	1.17E-10	1.34E-03	0.001845	1.171527	1.83E-04	9.14E-05
	26	PRF_Q_2022_M_CIAN_790_53013.26855.26855.3.0.dta	3	1558.875354	IKEAVR(2)-SKNMAR(2)	1558.873296	null	1.35E-04	1.36E-03	0.002058	1.320184	3.59E-03	6.82E-02
	27	PRF_Q_2022_M_CIAN_790_53013.21984.21984.4.0.dta	4	1574.868583	IKEAVR(2)-SKNMAR(2)	1574.86821	Oxidation[M](4)	1.07E-05	1.42E-03	0.000373	0.236845	7.52E-04	1.35E-03
	28	PRF_Q_2022_M_CIAN_790_53013.22109.22109.4.0.dta	4	1574.868645	IKEAVR(2)-SKNMAR(2)	1574.86821	Oxidation[M](4)	2.42E-04	1.67E-03	0.000435	0.276214	3.35E-02	2.30E-05
	29	PRF_Q_2022_M_CIAN_790_53013.27064.27064.4.0.dta	4	1558.873125	IKEAVR(2)-SKNMAR(2)	1558.873296	null	3.37E-05	2.25E-03	-0.000171	-0.109695	2.97E-06	1.26E-04
	30	PRF_Q_2022_M_CIAN_790_53013.20450.20450.4.0.dta	4	1574.868816	IKEAVR(2)-SKNMAR(2)	1574.86821	Oxidation[M](4)	2.16E-06	2.43E-03	0.000606	0.384794	1.53E-04	1.52E-07
	31	PRF_Q_2022_M_CIAN_790_53013.26438.26438.3.0.dta	3	1558.875209	IKEAVR(2)-SKNMAR(2)	1558.873296	null	3.38E-02	3.34E-03	0.001913	1.227168	3.32E-02	1.00E+00
	32	PRF_Q_2022_M_CIAN_790_53013.22817.22817.4.2.dta	4	1574.867666	IKEAVR(2)-SKNMAR(2)	1574.86821	Oxidation[M](4)	1.48E-06	4.26E-03	-0.000544	-0.345426	9.00E-03	3.30E-06
	33	PRF_Q_2022_M_CIAN_790_53013.20320.20320.4.0.dta	4	1574.869259	IKEAVR(2)-SKNMAR(2)	1574.86821	Oxidation[M](4)	2.45E-04	4.46E-03	0.001049	0.666087	1.43E-03	2.23E-04
	34	PRF_Q_2022_M_CIAN_790_53013.23976.23976.4.0.dta	4	1574.867978	IKEAVR(2)-SKNMAR(2)	1574.86821	Oxidation[M](4)	4.85E-04	4.47E-03	-0.000232	-0.147314	5.52E-04	4.48E-02
	35	PRF_Q_2022_M_CIAN_790_53013.26943.26943.4.0.dta	4	1558.872917	IKEAVR(2)-SKNMAR(2)	1558.873296	null	1.47E-05	4.80E-03	-0.000379	-0.243124	2.40E-05	1.72E-04
	36	PRF_Q_2022_M_CIAN_790_53013.25514.25514.4.0.dta	4	1574.868611	IKEAVR(2)-SKNMAR(2)	1574.86821	Oxidation[M](4)	7.49E-03	6.35E-03	0.000401	0.254624	6.84E-03	1.12E-02
	37	PRF_Q_2022_M_CIAN_790_53013.29328.29328.4.3.dta	4	1558.875027	IKEAVR(2)-SKNMAR(2)	1558.873296	null	3.54E-03	6.37E-03	0.001731	1.110417	2.87E-03	2.81E-02
	38	PRF_Q_2022_M_CIAN_790_53013.25260.25260.4.0.dta	4	1574.870134	IKEAVR(2)-SKNMAR(2)	1574.86821	Oxidation[M](4)	1.01E-03	6.59E-03	0.001924	1.22169	2.08E-04	2.58E-03
	39	PRF_Q_2022_M_CIAN_790_53013.25757.25757.4.0.dta	4	1574.868525	IKEAVR(2)-SKNMAR(2)	1574.86821	Oxidation[M](4)	3.74E-02	8.23E-03	0.000315	0.200017	4.66E-02	4.22E-03
	40	PRF_Q_2022_M_CIAN_790_53013.26729.26729.3.0.dta	3	1558.876128	IKEAVR(2)-SKNMAR(2)	1558.873296	null	2.34E-02	8.72E-03	0.002832	1.816697	4.06E-02	2.84E-05
	41	PRF_Q_2022_M_CIAN_790_53013.28721.28721.4.2.dta	4	1558.873922	IKEAVR(2)-SKNMAR(2)	1558.873296	null	7.03E-05	9.45E-03	0.000626	0.401572	5.18E-05	2.93E-04
	42	PRF_Q_2022_M_CIAN_790_53013.23375.23375.4.0.dta	4	1574.8699	IKEAVR(2)-SKNMAR(2)	1574.86821	Oxidation[M](4)	4.26E-03	1.04E-02	0.00169	1.073106	2.41E-04	1.57E-02
	43	PRF_Q_2022_M_CIAN_790_53013.26573.26573.3.0.dta	3	1574.868835	IKEAVR(2)-SKNMAR(2)	1574.86821	Oxidation[M](4)	3.38E-03	1.19E-02	0.000625	0.396859	1.36E-03	2.18E-02
	44	PRF_Q_2022_M_CIAN_790_53013.24741.24741.4.0.dta	4	1574.869573	IKEAVR(2)-SKNMAR(2)	1574.86821	Oxidation[M](4)	7.62E-03	1.19E-02	0.001363	0.865469	3.07E-02	4.56E-04
	45	PRF_Q_2022_M_CIAN_790_53013.26278.26278.4.0.dta	4	1574.866426	IKEAVR(2)-SKNMAR(2)	1574.86821	Oxidation[M](4)	1.50E-02	1.21E-02	-0.001784	-1.132793	1.00E-01	1.14E-02
	46	PRF_Q_2022_M_CIAN_790_53013.24997.24997.4.0.dta	4	1574.870391	IKEAVR(2)-SKNMAR(2)	1574.86821	Oxidation[M](4)	2.51E-02	1.24E-02	0.002181	1.384878	3.08E-03	1.52E-02
	47	PRF_Q_2022_M_CIAN_790_53013.22975.22975.4.0.dta	4	1574.868273	IKEAVR(2)-SKNMAR(2)	1574.86821	Oxidation[M](4)	2.25E-04	1.26E-02	0.000063	0.040003	2.66E-03	3.39E-03
	48	PRF_Q_2022_M_CIAN_790_53013.23238.23238.4.0.dta	4	1574.868677	IKEAVR(2)-SKNMAR(2)	1574.86821	Oxidation[M](4)	8.92E-03	1.27E-02	0.000467	0.296533	1.48E-03	3.96E-03
	49	PRF_Q_2022_M_CIAN_790_53013.20799.20799.3.0.dta	3	1574.870222	IKEAVR(2)-SKNMAR(2)	1574.86821	Oxidation[M](4)	2.52E-03	1.45E-02	0.002012	1.277567	3.27E-03	1.32E-02
	50	PRF_Q_2022_M_CIAN_790_53013.25893.25893.4.0.dta	4	1574.86869	IKEAVR(2)-SKNMAR(2)	1574.86821	Oxidation[M](4)	1.45E-02	1.61E-02	0.00048	0.304787	5.43E-03	4.28E-03
	51	PRF_Q_2022_M_CIAN_790_53013.26703.26703.3.0.dta	3	1574.869864	IKEAVR(2)-SKNMAR(2)	1574.86821	Oxidation[M](4)	7.13E-08	1.62E-02	0.001654	1.050247	2.28E-02	5.05E-04
	52	PRF_Q_2022_M_CIAN_790_53013.20549.20549.3.0.dta	3	1574.869839	IKEAVR(2)-SKNMAR(2)	1574.86821	Oxidation[M](4)	1.72E-02	1.65E-02	0.001629	1.034372	3.06E-02	5.15E-02
	53	PRF_Q_2022_M_CIAN_790_53013.23845.23845.4.1.dta	4	1574.868732	IKEAVR(2)-SKNMAR(2)	1574.86821	Oxidation[M](4)	4.88E-03	1.79E-02	0.000522	0.331456	2.66E-04	9.83E-03
	54	PRF_Q_2022_M_CIAN_790_53013.27771.27771.4.0.dta	4	1558.874783	IKEAVR(2)-SKNMAR(2)	1558.873296	null	2.36E-02	1.86E-02	0.001487	0.953894	3.78E-02	5.91E-02
	55	PRF_Q_2022_M_CIAN_790_53013.20673.20673.3.0.dta	3	1574.869989	IKEAVR(2)-SKNMAR(2)	1574.86821	Oxidation[M](4)	7.93E-03	1.95E-02	0.001779	1.129618	2.69E-03	1.11E-02
	56	PRF_Q_2022_M_CIAN_790_53013.21725.21725.4.0.dta	4	1574.86911	IKEAVR(2)-SKNMAR(2)	1574.86821	Oxidation[M](4)	6.73E-04	2.02E-02	0.0009	0.571476	8.26E-04	6.72E-03
	57	PRF_Q_2022_M_CIAN_790_53013.21593.21593.4.0.dta	4	1574.869671	IKEAVR(2)-SKNMAR(2)	1574.86821	Oxidation[M](4)	1.63E-02	2.09E-02	0.001461	0.927697	5.04E-02	1.41E-01
	58	PRF_Q_2022_M_CIAN_790_53013.27631.27631.4.0.dta	4	1558.874252	IKEAVR(2)-SKNMAR(2)	1558.873296	null	1.37E-01	2.14E-02	0.000956	0.613263	5.36E-02	1.96E-01
	59	PRF_Q_2022_M_CIAN_790_53013.25390.25390.4.0.dta	4	1574.869825	IKEAVR(2)-SKNMAR(2)	1574.86821	Oxidation[M](4)	1.77E-02	2.18E-02	0.001615	1.025483	6.26E-03	1.40E-02
	60	PRF_Q_2022_M_CIAN_790_53013.23576.23576.3.0.dta	3	1574.868236	IKEAVR(2)-SKNMAR(2)	1574.86821	Oxidation[M](4)	1.66E-02	2.18E-02	0.000026	0.016509	1.00E-01	3.39E-03
	61	PRF_Q_2022_M_CIAN_790_53013.24330.24330.3.0.dta	3	1574.867923	IKEAVR(2)-SKNMAR(2)	1574.86821	Oxidation[M](4)	5.08E-02	2.81E-02	-0.000287	-0.182237	1.87E-01	2.61E-03
	62	PRF_Q_2022_M_CIAN_790_53013.25129.25129.4.0.dta	4	1574.87048	IKEAVR(2)-SKNMAR(2)	1574.86821	Oxidation[M](4)	3.20E-02	2.83E-02	0.00227	1.44139	1.15E-03	1.16E-01
	63	PRF_Q_2022_M_CIAN_790_53013.21421.21421.3.0.dta	3	1574.869126	IKEAVR(2)-SKNMAR(2)	1574.86821	Oxidation[M](4)	3.19E-02	2.91E-02	0.000916	0.581636	1.61E-02	1.44E-02
	64	PRF_Q_2022_M_CIAN_790_53013.26665.26665.4.0.dta	4	1574.868816	IKEAVR(2)-SKNMAR(2)	1574.86821	Oxidation[M](4)	5.60E-07	2.96E-02	0.000606	0.384794	2.97E-05	1.32E-03
	65	PRF_Q_2022_M_CIAN_790_53013.21167.21167.3.0.dta	3	1574.87097	IKEAVR(2)-SKNMAR(2)	1574.86821	Oxidation[M](4)	5.54E-04	3.04E-02	0.00276	1.752528	3.74E-03	1.04E-03
	66	PRF_Q_2022_M_CIAN_790_53013.26440.26440.3.0.dta	3	1574.867276	IKEAVR(2)-SKNMAR(2)	1574.86821	Oxidation[M](4)	1.31E-01	3.15E-02	-0.000934	-0.593065	1.70E-01	9.82E-02
	67	PRF_Q_2022_M_CIAN_790_53013.22311.22311.4.0.dta	4	1574.867428	IKEAVR(2)-SKNMAR(2)	1574.86821	Oxidation[M](4)	4.24E-03	3.47E-02	-0.000782	-0.496549	4.63E-03	9.07E-03
	68	PRF_Q_2022_M_CIAN_790_53013.21295.21295.3.0.dta	3	1574.870913	IKEAVR(2)-SKNMAR(2)	1574.86821	Oxidation[M](4)	1.00E+00	3.60E-02	0.002703	1.716334	1.00E+00	4.88E-02
	69	PRF_Q_2022_M_CIAN_790_53013.24868.24868.4.0.dta	4	1574.86985	IKEAVR(2)-SKNMAR(2)	1574.86821	Oxidation[M](4)	1.14E-02	3.67E-02	0.00164	1.041357	6.98E-02	2.35E-04
	70	PRF_Q_2022_M_CIAN_790_53013.24605.24605.4.0.dta	4	1574.869863	IKEAVR(2)-SKNMAR(2)	1574.86821	Oxidation[M](4)	3.76E-02	4.25E-02	0.001653	1.049612	2.41E-02	1.66E-02
	71	PRF_Q_2022_M_CIAN_790_53013.23157.23157.3.0.dta	3	1574.870804	IKEAVR(2)-SKNMAR(2)	1574.86821	Oxidation[M](4)	2.12E-02	4.99E-02	0.002594	1.647122	1.20E-01	2.70E-03
	72	PRF_Q_2022_M_CIAN_790_53013.21042.21042.3.0.dta	3	1574.870358	IKEAVR(2)-SKNMAR(2)	1574.86821	Oxidation[M](4)	8.88E-04	5.33E-02	0.002148	1.363924	3.21E-02	6.07E-04
	73	PRF_Q_2022_M_CIAN_790_53013.27488.27488.4.0.dta	4	1558.874652	IKEAVR(2)-SKNMAR(2)	1558.873296	null	1.60E-01	5.67E-02	0.001356	0.869859	2.20E-01	1.10E-01
	74	PRF_Q_2022_M_CIAN_790_53013.22765.22765.3.1.dta	3	1574.870159	IKEAVR(2)-SKNMAR(2)	1574.86821	Oxidation[M](4)	2.30E-02	5.72E-02	0.001949	1.237564	4.20E-01	2.72E-02
	75	PRF_Q_2022_M_CIAN_790_53013.27111.27111.3.0.dta	3	1558.874613	IKEAVR(2)-SKNMAR(2)	1558.873296	null	1.34E-01	6.00E-02	0.001317	0.844841	7.53E-02	5.56E-02
	76	PRF_Q_2022_M_CIAN_790_53013.22900.22900.3.1.dta	3	1574.870083	IKEAVR(2)-SKNMAR(2)	1574.86821	Oxidation[M](4)	5.75E-04	6.61E-02	0.001873	1.189306	2.25E-02	4.42E-03
	77	PRF_Q_2022_M_CIAN_790_53013.22365.22365.3.0.dta	3	1574.869584	IKEAVR(2)-SKNMAR(2)	1574.86821	Oxidation[M](4)	7.75E-02	7.07E-02	0.001374	0.872454	2.39E-01	7.72E-02
	78	PRF_Q_2022_M_CIAN_790_53013.27247.27247.3.0.dta	3	1558.875489	IKEAVR(2)-SKNMAR(2)	1558.873296	null	6.32E-03	7.10E-02	0.002193	1.406785	1.82E-02	7.75E-04
	79	PRF_Q_2022_M_CIAN_790_53013.24855.24855.3.0.dta	3	1574.871135	IKEAVR(2)-SKNMAR(2)	1574.86821	Oxidation[M](4)	1.00E+00	8.09E-02	0.002925	1.857298	1.00E+00	1.00E+00
	80	PRF_Q_2022_M_CIAN_790_53013.22546.22546.4.0.dta	4	1574.867437	IKEAVR(2)-SKNMAR(2)	1574.86821	Oxidation[M](4)	2.64E-02	8.38E-02	-0.000773	-0.490835	4.12E-02	7.14E-04
	81	PRF_Q_2022_M_CIAN_790_53013.26593.26593.3.0.dta	3	1558.87594	IKEAVR(2)-SKNMAR(2)	1558.873296	null	1.00E+00	8.52E-02	0.002644	1.696097	1.00E+00	1.00E+00
	82	PRF_Q_2022_M_CIAN_790_53013.25781.25781.3.0.dta	3	1574.869747	IKEAVR(2)-SKNMAR(2)	1574.86821	Oxidation[M](4)	6.00E-02	9.15E-02	0.001537	0.975955	1.60E-01	1.38E-02
	83	PRF_Q_2022_M_CIAN_790_53013.24589.24589.3.0.dta	3	1574.869544	IKEAVR(2)-SKNMAR(2)	1574.86821	Oxidation[M](4)	1.00E+00	9.27E-02	0.001334	0.847055	1.00E+00	1.00E+00
	84	PRF_Q_2022_M_CIAN_790_53013.23422.23422.3.0.dta	3	1574.869969	IKEAVR(2)-SKNMAR(2)	1574.86821	Oxidation[M](4)	3.87E-02	9.52E-02	0.001759	1.116919	1.18E-01	2.56E-03
	85	PRF_Q_2022_M_CIAN_790_53013.20921.20921.3.0.dta	3	1574.869712	IKEAVR(2)-SKNMAR(2)	1574.86821	Oxidation[M](4)	5.31E-03	9.56E-02	0.001502	0.953731	8.35E-02	2.49E-03
	86	PRF_Q_2022_M_CIAN_790_53013.27916.27916.4.0.dta	4	1558.873136	IKEAVR(2)-SKNMAR(2)	1558.873296	null	2.13E-01	1.02E-01	-0.00016	-0.102638	2.87E-01	8.93E-02
	87	PRF_Q_2022_M_CIAN_790_53013.25408.25408.3.0.dta	3	1574.870722	IKEAVR(2)-SKNMAR(2)	1574.86821	Oxidation[M](4)	6.09E-03	1.02E-01	0.002512	1.595054	1.08E-01	1.17E-02
	88	PRF_Q_2022_M_CIAN_790_53013.24257.24257.3.0.dta	3	1574.86847	IKEAVR(2)-SKNMAR(2)	1574.86821	Oxidation[M](4)	1.28E-01	1.05E-01	0.00026	0.165093	3.39E-01	4.17E-05
	89	PRF_Q_2022_M_CIAN_790_53013.27279.27279.4.0.dta	4	1558.874983	IKEAVR(2)-SKNMAR(2)	1558.873296	null	2.98E-01	1.17E-01	0.001687	1.082192	2.31E-02	1.00E+00
	90	PRF_Q_2022_M_CIAN_790_53013.22481.22481.3.0.dta	3	1574.869883	IKEAVR(2)-SKNMAR(2)	1574.86821	Oxidation[M](4)	5.96E-01	1.42E-01	0.001673	1.062311	1.00E+00	8.26E-02
	91	PRF_Q_2022_M_CIAN_790_53013.21877.21877.3.0.dta	3	1574.870082	IKEAVR(2)-SKNMAR(2)	1574.86821	Oxidation[M](4)	6.35E-01	1.71E-01	0.001872	1.188671	1.00E+00	6.58E-02
	92	PRF_Q_2022_M_CIAN_790_53013.23966.23966.3.0.dta	3	1574.869609	IKEAVR(2)-SKNMAR(2)	1574.86821	Oxidation[M](4)	1.00E+00	1.78E-01	0.001399	0.888328	1.00E+00	1.00E+00
	93	PRF_Q_2022_M_CIAN_790_53013.26466.26466.3.0.dta	3	1558.875256	IKEAVR(2)-SKNMAR(2)	1558.873296	null	9.17E-07	1.81E-01	0.00196	1.257318	7.28E-04	5.63E-03
	94	PRF_Q_2022_M_CIAN_790_53013.21547.21547.3.0.dta	3	1574.869446	IKEAVR(2)-SKNMAR(2)	1574.86821	Oxidation[M](4)	9.32E-02	1.92E-01	0.001236	0.784828	3.74E-01	2.10E-03
	95	PRF_Q_2022_M_CIAN_790_53013.26307.26307.3.0.dta	3	1558.875432	IKEAVR(2)-SKNMAR(2)	1558.873296	null	1.00E+00	2.16E-01	0.002136	1.37022	5.24E-01	1.00E+00
	96	PRF_Q_2022_M_CIAN_790_53013.23836.23836.3.0.dta	3	1574.870261	IKEAVR(2)-SKNMAR(2)	1574.86821	Oxidation[M](4)	1.00E+00	2.23E-01	0.002051	1.302331	1.00E+00	1.00E+00
	97	PRF_Q_2022_M_CIAN_790_53013.26175.26175.3.0.dta	3	1574.869961	IKEAVR(2)-SKNMAR(2)	1574.86821	Oxidation[M](4)	2.25E-01	2.76E-01	0.001751	1.111839	4.41E-02	3.72E-01
	98	PRF_Q_2022_M_CIAN_790_53013.23290.23290.3.0.dta	3	1574.870692	IKEAVR(2)-SKNMAR(2)	1574.86821	Oxidation[M](4)	4.62E-02	2.77E-01	0.002482	1.576005	1.52E-01	1.94E-03
	99	PRF_Q_2022_M_CIAN_790_53013.23029.23029.3.0.dta	3	1574.8703	IKEAVR(2)-SKNMAR(2)	1574.86821	Oxidation[M](4)	8.91E-02	3.06E-01	0.00209	1.327095	2.28E-01	4.01E-03
	100	PRF_Q_2022_M_CIAN_790_53013.29068.29068.4.1.dta	4	1558.871415	IKEAVR(2)-SKNMAR(2)	1558.873296	null	2.32E-03	3.36E-01	-0.001881	-1.206641	5.48E-01	7.23E-02
	101	PRF_Q_2022_M_CIAN_790_53013.22007.22007.3.0.dta	3	1574.870657	IKEAVR(2)-SKNMAR(2)	1574.86821	Oxidation[M](4)	2.45E-01	3.42E-01	0.002447	1.553781	8.62E-01	6.19E-02
	102	PRF_Q_2022_M_CIAN_790_53013.22136.22136.3.0.dta	3	1574.870885	IKEAVR(2)-SKNMAR(2)	1574.86821	Oxidation[M](4)	4.10E-01	3.96E-01	0.002675	1.698555	1.00E+00	2.46E-01
	103	PRF_Q_2022_M_CIAN_790_53013.27758.27758.3.0.dta	3	1558.877407	IKEAVR(2)-SKNMAR(2)	1558.873296	null	3.28E-01	5.24E-01	0.004111	2.637161	2.98E-01	7.19E-01
	104	PRF_Q_2022_M_CIAN_790_53013.48903.48903.4.0.dta	4	2477.294808	YQQEVDRIKEAVR(9)-SKNMAR(2)	2477.292798	null	7.70E-16	8.24E-02	0.00201	0.81137	1.25E-13	7.39E-13
	105	PRF_Q_2022_M_CIAN_790_53013.44137.44137.5.0.dta	5	2493.287856	YQQEVDRIKEAVR(9)-SKNMAR(2)	2493.287713	Oxidation[M](20)	4.91E-02	1.13E-01	0.000143	0.057354	1.86E-04	1.66E-06
	106	PRF_Q_2022_M_CIAN_790_53013.44199.44199.4.0.dta	4	2493.292119	YQQEVDRIKEAVR(9)-SKNMAR(2)	2493.287713	Oxidation[M](20)	4.86E-01	1.38E-01	0.004406	1.767145	4.00E-01	5.03E-03
	107	PRF_Q_2022_M_CIAN_790_53013.48802.48802.4.0.dta	4	2493.288273	YQQEVDRIKEAVR(9)-SKNMAR(2)	2493.287713	Oxidation[M](20)	1.78E-01	1.58E-01	0.00056	0.224603	1.00E+00	1.43E-02
	108	PRF_Q_2022_M_CIAN_790_53013.44793.44793.5.0.dta	5	2493.290184	YQQEVDRIKEAVR(9)-SKNMAR(2)	2493.287713	Oxidation[M](20)	3.78E-02	1.80E-01	0.002471	0.991061	1.00E+00	2.22E-04
	109	PRF_Q_2022_M_CIAN_790_53013.44658.44658.5.0.dta	5	2493.289649	YQQEVDRIKEAVR(9)-SKNMAR(2)	2493.287713	Oxidation[M](20)	3.49E-05	1.80E-01	0.001936	0.776485	1.00E+00	2.97E-04
	110	PRF_Q_2022_M_CIAN_790_53013.49070.49070.5.0.dta	5	2477.294967	YQQEVDRIKEAVR(9)-SKNMAR(2)	2477.292798	null	1.02E-04	1.86E-01	0.002169	0.875553	5.16E-01	1.63E-04
	111	PRF_Q_2022_M_CIAN_790_53013.44267.44267.5.0.dta	5	2493.290607	YQQEVDRIKEAVR(9)-SKNMAR(2)	2493.287713	Oxidation[M](20)	1.83E-01	2.28E-01	0.002894	1.160716	2.55E-01	1.74E-07
	112	PRF_Q_2022_M_CIAN_790_53013.48946.48946.5.0.dta	5	2477.294334	YQQEVDRIKEAVR(9)-SKNMAR(2)	2477.292798	null	5.02E-03	2.28E-01	0.001536	0.620032	3.71E-01	1.08E-04
	113	PRF_Q_2022_M_CIAN_790_53013.44333.44333.4.0.dta	4	2493.292288	YQQEVDRIKEAVR(9)-SKNMAR(2)	2493.287713	Oxidation[M](20)	1.29E-02	2.29E-01	0.004575	1.834927	1.00E+00	2.42E-03
	114	PRF_Q_2022_M_CIAN_790_53013.44406.44406.5.0.dta	5	2493.290694	YQQEVDRIKEAVR(9)-SKNMAR(2)	2493.287713	Oxidation[M](20)	1.33E-01	2.30E-01	0.002981	1.19561	3.47E-02	1.22E-07
	115	PRF_Q_2022_M_CIAN_790_53013.44878.44878.4.0.dta	4	2493.291593	YQQEVDRIKEAVR(9)-SKNMAR(2)	2493.287713	Oxidation[M](20)	4.71E-01	2.35E-01	0.00388	1.556178	5.31E-01	1.71E-02
	116	PRF_Q_2022_M_CIAN_790_53013.49053.49053.4.0.dta	4	2493.288249	YQQEVDRIKEAVR(9)-SKNMAR(2)	2493.287713	Oxidation[M](20)	1.00E+00	2.36E-01	0.000536	0.214977	1.00E+00	8.52E-01
	117	PRF_Q_2022_M_CIAN_790_53013.48968.48968.3.0.dta	3	2477.293899	YQQEVDRIKEAVR(9)-SKNMAR(2)	2477.292798	null	3.06E-01	2.54E-01	0.001101	0.444437	1.00E+00	6.59E-01
	118	PRF_Q_2022_M_CIAN_790_53013.44466.44466.4.0.dta	4	2493.292242	YQQEVDRIKEAVR(9)-SKNMAR(2)	2493.287713	Oxidation[M](20)	8.42E-02	2.63E-01	0.004529	1.816477	1.55E-01	7.73E-05
	119	PRF_Q_2022_M_CIAN_790_53013.49997.49997.5.0.dta	5	2477.297411	YQQEVDRIKEAVR(9)-SKNMAR(2)	2477.292798	null	6.42E-02	2.66E-01	0.004613	1.862113	1.00E+00	3.08E-02
	120	PRF_Q_2022_M_CIAN_790_53013.44739.44739.4.0.dta	4	2493.292601	YQQEVDRIKEAVR(9)-SKNMAR(2)	2493.287713	Oxidation[M](20)	1.98E-01	2.75E-01	0.004888	1.960464	1.00E+00	6.69E-02
	121	PRF_Q_2022_M_CIAN_790_53013.49024.49024.4.0.dta	4	2477.295075	YQQEVDRIKEAVR(9)-SKNMAR(2)	2477.292798	null	7.08E-01	2.81E-01	0.002277	0.919149	8.77E-01	5.20E-03
	122	PRF_Q_2022_M_CIAN_790_53013.48684.48684.5.0.dta	5	2477.29907	YQQEVDRIKEAVR(9)-SKNMAR(2)	2477.292798	null	4.47E-05	2.91E-01	0.006272	2.531796	1.00E+00	2.03E-03
	123	PRF_Q_2022_M_CIAN_790_53013.49344.49344.5.0.dta	5	2477.299785	YQQEVDRIKEAVR(9)-SKNMAR(2)	2477.292798	null	1.03E-01	3.18E-01	0.006987	2.820418	1.45E-01	3.67E-05
	124	PRF_Q_2022_M_CIAN_790_53013.49976.49976.5.0.dta	5	2477.276127	YQQEVDRIKEAVR(9)-SKNMAR(2)	2477.292798	null	1.53E-06	3.20E-01	-0.016671	-6.729523	1.00E+00	1.19E-02
	125	PRF_Q_2022_M_CIAN_790_53013.49201.49201.5.0.dta	5	2477.29695	YQQEVDRIKEAVR(9)-SKNMAR(2)	2477.292798	null	5.11E-03	3.22E-01	0.004152	1.676023	9.92E-02	1.66E-04
	126	PRF_Q_2022_M_CIAN_790_53013.49790.49790.5.0.dta	5	2477.300405	YQQEVDRIKEAVR(9)-SKNMAR(2)	2477.292798	null	1.75E-03	3.31E-01	0.007607	3.070691	1.00E+00	1.57E-02
	127	PRF_Q_2022_M_CIAN_790_53013.48785.48785.4.0.dta	4	2477.294916	YQQEVDRIKEAVR(9)-SKNMAR(2)	2477.292798	null	1.14E-01	3.56E-01	0.002118	0.854966	1.00E+00	3.71E-03
	128	PRF_Q_2022_M_CIAN_790_53013.48849.48849.3.0.dta	3	2477.294061	YQQEVDRIKEAVR(9)-SKNMAR(2)	2477.292798	null	1.00E+00	3.72E-01	0.001263	0.509831	1.00E+00	3.62E-01
	129	PRF_Q_2022_M_CIAN_790_53013.48822.48822.5.0.dta	5	2477.294906	YQQEVDRIKEAVR(9)-SKNMAR(2)	2477.292798	null	4.80E-03	3.73E-01	0.002108	0.850929	8.45E-01	2.48E-05
	130	PRF_Q_2022_M_CIAN_790_53013.44600.44600.4.0.dta	4	2493.292276	YQQEVDRIKEAVR(9)-SKNMAR(2)	2493.287713	Oxidation[M](20)	3.97E-01	3.79E-01	0.004563	1.830114	1.00E+00	2.35E-02
	131	PRF_Q_2022_M_CIAN_790_53013.48929.48929.4.0.dta	4	2493.285609	YQQEVDRIKEAVR(9)-SKNMAR(2)	2493.287713	Oxidation[M](20)	7.35E-02	4.70E-01	-0.002104	-0.843866	1.00E+00	1.07E-01
	132	PRF_Q_2022_M_CIAN_790_53013.48930.48930.5.0.dta	5	2493.283316	YQQEVDRIKEAVR(9)-SKNMAR(2)	2493.287713	Oxidation[M](20)	9.83E-03	4.78E-01	-0.004397	-1.763535	2.17E-01	2.62E-04
	133	PRF_Q_2022_M_CIAN_790_53013.50737.50737.5.1.dta	5	2477.296758	YQQEVDRIKEAVR(9)-SKNMAR(2)	2477.292798	null	7.32E-01	5.21E-01	0.00396	1.598519	1.00E+00	9.09E-01
	134	PRF_Q_2022_M_CIAN_790_53013.44941.44941.5.0.dta	5	2493.29173	YQQEVDRIKEAVR(9)-SKNMAR(2)	2493.287713	Oxidation[M](20)	1.71E-01	5.24E-01	0.004017	1.611126	1.00E+00	1.68E-05
	135	PRF_Q_2022_M_CIAN_790_53013.49150.49150.4.0.dta	4	2477.295355	YQQEVDRIKEAVR(9)-SKNMAR(2)	2477.292798	null	1.65E-01	5.34E-01	0.002557	1.032175	1.00E+00	2.75E-01
	136	PRF_Q_2022_M_CIAN_790_53013.49285.49285.4.0.dta	4	2477.297063	YQQEVDRIKEAVR(9)-SKNMAR(2)	2477.292798	null	4.14E-01	5.51E-01	0.004265	1.721637	1.79E-01	4.45E-01
	137	PRF_Q_2022_M_CIAN_790_53013.49427.49427.4.0.dta	4	2477.297396	YQQEVDRIKEAVR(9)-SKNMAR(2)	2477.292798	null	3.31E-02	5.76E-01	0.004598	1.856058	1.00E+00	1.80E-01
	138	PRF_Q_2022_M_CIAN_790_53013.49054.49054.5.0.dta	5	2493.283494	YQQEVDRIKEAVR(9)-SKNMAR(2)	2493.287713	Oxidation[M](20)	1.84E-01	6.04E-01	-0.004219	-1.692143	1.00E+00	4.60E-06
	139	PRF_Q_2022_M_CIAN_790_53013.48803.48803.5.0.dta	5	2493.28423	YQQEVDRIKEAVR(9)-SKNMAR(2)	2493.287713	Oxidation[M](20)	2.78E-01	6.17E-01	-0.003483	-1.396951	1.00E+00	8.26E-05
	140	PRF_Q_2022_M_CIAN_790_53013.52288.52288.4.2.dta	4	2477.299038	YQQEVDRIKEAVR(9)-SKNMAR(2)	2477.292798	null	2.20E-02	6.67E-01	0.00624	2.518879	1.00E+00	1.14E-01
	141	PRF_Q_2022_M_CIAN_790_53013.51568.51568.5.2.dta	5	2477.289969	YQQEVDRIKEAVR(9)-SKNMAR(2)	2477.292798	null	1.00E+00	6.69E-01	-0.002829	-1.141972	1.00E+00	1.00E+00
	142	PRF_Q_2022_M_CIAN_790_53013.44360.44360.3.0.dta	3	2493.290642	YQQEVDRIKEAVR(9)-SKNMAR(2)	2493.287713	Oxidation[M](20)	1.00E+00	7.09E-01	0.002929	1.174754	1.00E+00	1.05E-01
	143	PRF_Q_2022_M_CIAN_790_53013.45396.45396.4.1.dta	4	2493.288563	YQQEVDRIKEAVR(9)-SKNMAR(2)	2493.287713	Oxidation[M](20)	1.00E+00	7.79E-01	0.00085	0.340915	1.00E+00	1.00E+00
22	Kif5b (813)-Kif5b (813)	2	7
	1	PRF_Q_2022_M_CIAN_790_53013.35542.35542.4.0.dta	4	3723.772054	VKKSAEIDSDDTGGSAAQK(3)-KSAEIDSDDTGGSAAQK(1)	3723.767732	null	1.00E+00	1.78E-04	0.004322	1.160652	1.00E+00	1.00E+00
	2	PRF_Q_2022_M_CIAN_790_53013.35587.35587.5.0.dta	5	3723.774744	VKKSAEIDSDDTGGSAAQK(3)-KSAEIDSDDTGGSAAQK(1)	3723.767732	null	1.00E+00	3.62E-03	0.007012	1.883039	1.00E+00	1.00E+00
	3	PRF_Q_2022_M_CIAN_790_53013.38291.38291.3.0.dta	3	3496.605876	KSAEIDSDDTGGSAAQK(1)-KSAEIDSDDTGGSAAQK(1)	3496.604368	null	1.00E+00	1.82E-03	0.001508	0.431276	1.00E+00	1.00E+00
	4	PRF_Q_2022_M_CIAN_790_53013.38311.38311.4.0.dta	4	3496.607937	KSAEIDSDDTGGSAAQK(1)-KSAEIDSDDTGGSAAQK(1)	3496.604368	null	5.38E-02	1.42E-02	0.003569	1.020705	2.74E-02	3.48E-02
	5	PRF_Q_2022_M_CIAN_790_53013.38443.38443.3.0.dta	3	3496.606231	KSAEIDSDDTGGSAAQK(1)-KSAEIDSDDTGGSAAQK(1)	3496.604368	null	1.00E+00	1.84E-02	0.001863	0.532803	1.00E+00	1.00E+00
	6	PRF_Q_2022_M_CIAN_790_53013.38463.38463.4.0.dta	4	3496.607701	KSAEIDSDDTGGSAAQK(1)-KSAEIDSDDTGGSAAQK(1)	3496.604368	null	1.00E+00	3.39E-02	0.003333	0.953211	1.00E+00	1.00E+00
	7	PRF_Q_2022_M_CIAN_790_53013.38611.38611.4.0.dta	4	3496.612322	KSAEIDSDDTGGSAAQK(1)-KSAEIDSDDTGGSAAQK(1)	3496.604368	null	1.00E+00	2.77E-01	0.007954	2.274778	1.00E+00	1.00E+00
23	Kif5b (791)-Kif5b (801)	2	11
	1	PRF_Q_2022_M_CIAN_790_53013.91321.91321.3.0.dta	3	3278.81191	GLEETVAKELQTLHNLR(8)-KLFVQDLATR(1)	3278.810544	null	2.11E-09	1.97E-04	0.001366	0.416614	9.17E-15	2.77E-11
	2	PRF_Q_2022_M_CIAN_790_53013.91444.91444.4.0.dta	4	3278.814457	GLEETVAKELQTLHNLR(8)-KLFVQDLATR(1)	3278.810544	null	2.34E-08	2.24E-04	0.003913	1.193421	1.00E+00	3.71E-18
	3	PRF_Q_2022_M_CIAN_790_53013.91302.91302.4.0.dta	4	3278.814272	GLEETVAKELQTLHNLR(8)-KLFVQDLATR(1)	3278.810544	null	2.51E-11	6.38E-04	0.003728	1.136998	1.00E+00	7.39E-16
	4	PRF_Q_2022_M_CIAN_790_53013.91423.91423.5.0.dta	5	3278.816116	GLEETVAKELQTLHNLR(8)-KLFVQDLATR(1)	3278.810544	null	5.93E-05	5.85E-03	0.005572	1.699397	1.00E+00	7.33E-14
	5	PRF_Q_2022_M_CIAN_790_53013.91473.91473.3.0.dta	3	3278.812567	GLEETVAKELQTLHNLR(8)-KLFVQDLATR(1)	3278.810544	null	4.08E-03	2.44E-02	0.002023	0.616992	1.00E+00	1.16E-03
	6	PRF_Q_2022_M_CIAN_790_53013.91597.91597.4.0.dta	4	3278.81636	GLEETVAKELQTLHNLR(8)-KLFVQDLATR(1)	3278.810544	null	1.00E+00	2.66E-02	0.005816	1.773814	1.00E+00	8.86E-05
	7	PRF_Q_2022_M_CIAN_790_53013.91286.91286.5.0.dta	5	3278.815812	GLEETVAKELQTLHNLR(8)-KLFVQDLATR(1)	3278.810544	null	1.00E+00	4.09E-02	0.005268	1.60668	1.00E+00	1.91E-04
	8	PRF_Q_2022_M_CIAN_790_53013.88858.88858.5.0.dta	5	3406.907363	GLEETVAKELQTLHNLRK(8)-KLFVQDLATR(1)	3406.9055	null	9.65E-13	7.80E-03	0.001863	0.546831	1.00E+00	3.62E-11
	9	PRF_Q_2022_M_CIAN_790_53013.88720.88720.5.0.dta	5	3406.90647	GLEETVAKELQTLHNLRK(8)-KLFVQDLATR(1)	3406.9055	null	2.32E-05	9.43E-03	0.00097	0.284716	1.00E+00	1.11E-11
	10	PRF_Q_2022_M_CIAN_790_53013.88863.88863.4.0.dta	4	3406.910192	GLEETVAKELQTLHNLRK(8)-KLFVQDLATR(1)	3406.9055	null	7.30E-05	2.63E-02	0.004692	1.377203	1.00E+00	2.51E-12
	11	PRF_Q_2022_M_CIAN_790_53013.88733.88733.4.1.dta	4	3406.910322	GLEETVAKELQTLHNLRK(8)-KLFVQDLATR(1)	3406.9055	null	4.12E-04	6.16E-02	0.004822	1.415361	1.00E+00	9.64E-06
24	Kif5b (801)-Kif5b (813)	2	15
	1	PRF_Q_2022_M_CIAN_790_53013.62060.62060.4.0.dta	4	3007.528676	KLFVQDLATR(1)-KSAEIDSDDTGGSAAQK(1)	3007.521709	null	5.15E-07	2.10E-04	0.006967	2.316525	2.61E-09	4.22E-07
	2	PRF_Q_2022_M_CIAN_790_53013.62061.62061.3.0.dta	3	3007.525166	KLFVQDLATR(1)-KSAEIDSDDTGGSAAQK(1)	3007.521709	null	1.00E+00	2.86E-04	0.003457	1.149451	1.00E+00	1.62E-04
	3	PRF_Q_2022_M_CIAN_790_53013.61791.61791.3.0.dta	3	3007.522596	KLFVQDLATR(1)-KSAEIDSDDTGGSAAQK(1)	3007.521709	null	1.21E-05	3.70E-04	0.000887	0.294927	1.00E+00	3.89E-05
	4	PRF_Q_2022_M_CIAN_790_53013.61911.61911.4.0.dta	4	3007.525697	KLFVQDLATR(1)-KSAEIDSDDTGGSAAQK(1)	3007.521709	null	1.50E-06	5.42E-04	0.003988	1.326009	1.06E-12	3.73E-07
	5	PRF_Q_2022_M_CIAN_790_53013.61770.61770.4.0.dta	4	3007.528211	KLFVQDLATR(1)-KSAEIDSDDTGGSAAQK(1)	3007.521709	null	4.15E-06	7.62E-04	0.006502	2.161913	9.37E-09	1.28E-07
	6	PRF_Q_2022_M_CIAN_790_53013.62196.62196.4.1.dta	4	3007.527828	KLFVQDLATR(1)-KSAEIDSDDTGGSAAQK(1)	3007.521709	null	7.14E-08	8.41E-04	0.006119	2.034566	2.15E-10	1.60E-08
	7	PRF_Q_2022_M_CIAN_790_53013.61927.61927.3.0.dta	3	3007.520887	KLFVQDLATR(1)-KSAEIDSDDTGGSAAQK(1)	3007.521709	null	1.00E+00	9.23E-04	-0.000822	-0.273315	1.00E+00	1.66E-04
	8	PRF_Q_2022_M_CIAN_790_53013.62824.62824.4.1.dta	4	3007.519883	KLFVQDLATR(1)-KSAEIDSDDTGGSAAQK(1)	3007.521709	null	1.06E-02	1.14E-03	-0.001826	-0.607144	1.00E+00	1.23E-04
	9	PRF_Q_2022_M_CIAN_790_53013.63312.63312.4.0.dta	4	3007.524174	KLFVQDLATR(1)-KSAEIDSDDTGGSAAQK(1)	3007.521709	null	1.00E+00	9.40E-03	0.002465	0.819612	1.00E+00	1.00E+00
	10	PRF_Q_2022_M_CIAN_790_53013.62336.62336.4.0.dta	4	3007.527816	KLFVQDLATR(1)-KSAEIDSDDTGGSAAQK(1)	3007.521709	null	1.69E-05	1.34E-02	0.006107	2.030576	1.15E-06	9.90E-06
	11	PRF_Q_2022_M_CIAN_790_53013.64276.64276.4.0.dta	4	3007.524776	KLFVQDLATR(1)-KSAEIDSDDTGGSAAQK(1)	3007.521709	null	8.70E-02	1.26E-01	0.003067	1.019777	1.92E-01	5.09E-02
	12	PRF_Q_2022_M_CIAN_790_53013.56062.56062.5.0.dta	5	3234.688329	KLFVQDLATR(1)-VKKSAEIDSDDTGGSAAQK(3)	3234.685073	null	3.86E-04	1.08E-03	0.003256	1.006589	1.45E-06	1.69E-06
	13	PRF_Q_2022_M_CIAN_790_53013.55955.55955.3.0.dta	3	3234.688794	KLFVQDLATR(1)-VKKSAEIDSDDTGGSAAQK(3)	3234.685073	null	4.47E-06	1.96E-03	0.003721	1.150344	1.00E+00	8.46E-08
	14	PRF_Q_2022_M_CIAN_790_53013.55915.55915.5.0.dta	5	3234.69019	KLFVQDLATR(1)-VKKSAEIDSDDTGGSAAQK(3)	3234.685073	null	1.57E-06	2.23E-03	0.005117	1.581916	2.19E-07	6.78E-12
	15	PRF_Q_2022_M_CIAN_790_53013.55914.55914.4.0.dta	4	3234.689027	KLFVQDLATR(1)-VKKSAEIDSDDTGGSAAQK(3)	3234.685073	null	4.38E-02	5.81E-03	0.003954	1.222376	1.00E+00	2.62E-10
25	Kif5b (627)-Kif5b (755)	2	12
	1	PRF_Q_2022_M_CIAN_790_53013.48824.48824.4.0.dta	4	2806.361608	MEENEKELAACQLR(6)-LKATDQEK(2)	2806.359604	Carbamidomethyl[C](11);Oxidation[M](1)	8.27E-08	4.13E-04	0.002004	0.714092	7.69E-07	4.81E-10
	2	PRF_Q_2022_M_CIAN_790_53013.51461.51461.3.0.dta	3	2790.368609	MEENEKELAACQLR(6)-LKATDQEK(2)	2790.36469	Carbamidomethyl[C](11)	5.94E-05	1.46E-03	0.003919	1.404476	1.00E+00	1.26E-04
	3	PRF_Q_2022_M_CIAN_790_53013.51340.51340.4.0.dta	4	2790.366334	MEENEKELAACQLR(6)-LKATDQEK(2)	2790.36469	Carbamidomethyl[C](11)	1.65E-11	1.47E-03	0.001644	0.58917	1.00E+00	4.75E-13
	4	PRF_Q_2022_M_CIAN_790_53013.51627.51627.4.0.dta	4	2790.368789	MEENEKELAACQLR(6)-LKATDQEK(2)	2790.36469	Carbamidomethyl[C](11)	8.33E-04	2.92E-03	0.004099	1.468984	1.00E+00	2.21E-06
	5	PRF_Q_2022_M_CIAN_790_53013.51479.51479.4.0.dta	4	2790.369236	MEENEKELAACQLR(6)-LKATDQEK(2)	2790.36469	Carbamidomethyl[C](11)	3.81E-03	2.99E-03	0.004546	1.629178	1.00E+00	2.48E-04
	6	PRF_Q_2022_M_CIAN_790_53013.48681.48681.4.0.dta	4	2806.361946	MEENEKELAACQLR(6)-LKATDQEK(2)	2806.359604	Carbamidomethyl[C](11);Oxidation[M](1)	1.84E-07	3.85E-03	0.002342	0.834533	1.00E+00	8.05E-04
	7	PRF_Q_2022_M_CIAN_790_53013.48811.48811.3.0.dta	3	2806.361978	MEENEKELAACQLR(6)-LKATDQEK(2)	2806.359604	Carbamidomethyl[C](11);Oxidation[M](1)	1.00E+00	6.01E-03	0.002374	0.845936	1.00E+00	1.00E+00
	8	PRF_Q_2022_M_CIAN_790_53013.51609.51609.3.0.dta	3	2790.369209	MEENEKELAACQLR(6)-LKATDQEK(2)	2790.36469	Carbamidomethyl[C](11)	1.00E+00	4.19E-02	0.004519	1.619502	1.00E+00	1.00E+00
	9	PRF_Q_2022_M_CIAN_790_53013.48965.48965.4.1.dta	4	2806.362853	MEENEKELAACQLR(6)-LKATDQEK(2)	2806.359604	Carbamidomethyl[C](11);Oxidation[M](1)	7.13E-03	6.00E-02	0.003249	1.157728	1.00E+00	1.68E-04
	10	PRF_Q_2022_M_CIAN_790_53013.44343.44343.4.0.dta	4	2918.462674	KMEENEKELAACQLR(7)-LKATDQEK(2)	2918.459645	Carbamidomethyl[C](12)	8.88E-04	4.12E-03	0.003029	1.037876	1.00E+00	2.60E-03
	11	PRF_Q_2022_M_CIAN_790_53013.41629.41629.4.1.dta	4	2934.460197	KMEENEKELAACQLR(7)-LKATDQEK(2)	2934.454559	Carbamidomethyl[C](12);Oxidation[M](2)	6.10E-07	8.73E-03	0.005638	1.921311	1.00E+00	1.17E-05
	12	PRF_Q_2022_M_CIAN_790_53013.41484.41484.4.0.dta	4	2934.465958	KMEENEKELAACQLR(7)-LKATDQEK(2)	2934.454559	Carbamidomethyl[C](12);Oxidation[M](2)	1.00E+00	6.29E-01	0.011399	3.884538	1.00E+00	2.47E-01
26	Kif5b (829)-Kif5b (831)	2	16
	1	PRF_Q_2022_M_CIAN_790_53013.73040.73040.4.0.dta	4	3877.956209	KSAEIDSDDTGGSAAQKQK(17)-QKISFLENNLEQLTK(2)	3877.966363	null	3.63E-06	5.02E-04	-0.010154	-2.618383	5.30E-07	3.28E-08
	2	PRF_Q_2022_M_CIAN_790_53013.72907.72907.4.0.dta	4	3877.962727	KSAEIDSDDTGGSAAQKQK(17)-QKISFLENNLEQLTK(2)	3877.966363	null	4.19E-08	3.56E-03	-0.003636	-0.937605	6.13E-06	1.30E-11
	3	PRF_Q_2022_M_CIAN_790_53013.72758.72758.5.0.dta	5	3877.969369	KSAEIDSDDTGGSAAQKQK(17)-QKISFLENNLEQLTK(2)	3877.966363	null	1.00E+00	8.10E-03	0.003006	0.775149	1.00E+00	1.00E+00
	4	PRF_Q_2022_M_CIAN_790_53013.72942.72942.3.0.dta	3	3877.970653	KSAEIDSDDTGGSAAQKQK(17)-QKISFLENNLEQLTK(2)	3877.966363	null	1.00E+00	9.95E-03	0.00429	1.10625	1.00E+00	1.00E+00
	5	PRF_Q_2022_M_CIAN_790_53013.73025.73025.5.0.dta	5	3877.970145	KSAEIDSDDTGGSAAQKQK(17)-QKISFLENNLEQLTK(2)	3877.966363	null	1.00E+00	1.19E-02	0.003782	0.975253	1.00E+00	1.00E+00
	6	PRF_Q_2022_M_CIAN_790_53013.72889.72889.5.0.dta	5	3877.966703	KSAEIDSDDTGGSAAQKQK(17)-QKISFLENNLEQLTK(2)	3877.966363	null	1.24E-03	1.29E-02	0.00034	0.087675	1.31E-02	5.23E-07
	7	PRF_Q_2022_M_CIAN_790_53013.72763.72763.4.0.dta	4	3877.963861	KSAEIDSDDTGGSAAQKQK(17)-QKISFLENNLEQLTK(2)	3877.966363	null	1.00E+00	5.98E-02	-0.002502	-0.645184	1.00E+00	1.00E+00
	8	PRF_Q_2022_M_CIAN_790_53013.81527.81527.3.0.dta	3	3749.877443	SAEIDSDDTGGSAAQKQK(16)-QKISFLENNLEQLTK(2)	3749.871408	null	1.00E+00	2.01E-03	0.006035	1.609389	1.00E+00	7.63E-06
	9	PRF_Q_2022_M_CIAN_790_53013.81885.81885.4.0.dta	4	3749.874955	SAEIDSDDTGGSAAQKQK(16)-QKISFLENNLEQLTK(2)	3749.871408	null	1.00E+00	3.37E-03	0.003547	0.945899	2.43E-01	4.44E-04
	10	PRF_Q_2022_M_CIAN_790_53013.81381.81381.3.0.dta	3	3749.876685	SAEIDSDDTGGSAAQKQK(16)-QKISFLENNLEQLTK(2)	3749.871408	null	1.36E-02	3.81E-03	0.005277	1.407248	9.14E-03	8.50E-11
	11	PRF_Q_2022_M_CIAN_790_53013.81750.81750.4.0.dta	4	3749.878119	SAEIDSDDTGGSAAQKQK(16)-QKISFLENNLEQLTK(2)	3749.871408	null	1.00E+00	1.08E-02	0.006711	1.789661	1.00E+00	2.58E-06
	12	PRF_Q_2022_M_CIAN_790_53013.81614.81614.4.0.dta	4	3749.880114	SAEIDSDDTGGSAAQKQK(16)-QKISFLENNLEQLTK(2)	3749.871408	null	6.64E-02	1.31E-02	0.008706	2.32168	7.44E-02	6.30E-05
	13	PRF_Q_2022_M_CIAN_790_53013.81472.81472.4.0.dta	4	3749.877731	SAEIDSDDTGGSAAQKQK(16)-QKISFLENNLEQLTK(2)	3749.871408	null	2.09E-01	1.43E-02	0.006323	1.686191	1.47E-01	2.25E-05
	14	PRF_Q_2022_M_CIAN_790_53013.81318.81318.4.0.dta	4	3749.878079	SAEIDSDDTGGSAAQKQK(16)-QKISFLENNLEQLTK(2)	3749.871408	null	1.31E-01	5.90E-02	0.006671	1.778994	1.16E-01	1.66E-05
	15	PRF_Q_2022_M_CIAN_790_53013.82029.82029.4.0.dta	4	3749.876437	SAEIDSDDTGGSAAQKQK(16)-QKISFLENNLEQLTK(2)	3749.871408	null	1.00E+00	7.97E-02	0.005029	1.341113	1.00E+00	1.00E+00
	16	PRF_Q_2022_M_CIAN_790_53013.83828.83828.4.2.dta	4	3749.878585	SAEIDSDDTGGSAAQKQK(16)-QKISFLENNLEQLTK(2)	3749.871408	null	1.77E-01	1.30E-01	0.007177	1.913932	2.04E-01	6.69E-02
27	Kif5b (402)-Kif5b (420)	2	4
	1	PRF_Q_2022_M_CIAN_790_53013.90128.90128.4.0.dta	4	4764.397511	ANLEAFTVDKDITLTNDKPATAIGVIGNFTDAER(18)-KCEEEIAK(1)	4764.392199	Carbamidomethyl[C](39)	5.11E-07	7.92E-04	0.005312	1.114938	1.00E+00	5.87E-05
	2	PRF_Q_2022_M_CIAN_790_53013.90104.90104.5.0.dta	5	4764.399781	ANLEAFTVDKDITLTNDKPATAIGVIGNFTDAER(18)-KCEEEIAK(1)	4764.392199	Carbamidomethyl[C](39)	6.16E-06	3.91E-02	0.007582	1.591389	1.00E+00	3.52E-03
	3	PRF_Q_2022_M_CIAN_790_53013.88679.88679.5.0.dta	5	4920.497302	ANLEAFTVDKDITLTNDKPATAIGVIGNFTDAERR(18)-KCEEEIAK(1)	4920.493301	Carbamidomethyl[C](40)	1.48E-07	3.08E-02	0.004001	0.81313	1.00E+00	9.74E-12
	4	PRF_Q_2022_M_CIAN_790_53013.88543.88543.5.0.dta	5	4920.496645	ANLEAFTVDKDITLTNDKPATAIGVIGNFTDAERR(18)-KCEEEIAK(1)	4920.493301	Carbamidomethyl[C](40)	5.61E-11	5.04E-02	0.003344	0.679607	1.00E+00	7.69E-06
28	Kif5b (575)-Kif5b (783)	2	4
	1	PRF_Q_2022_M_CIAN_790_53013.92738.92738.4.0.dta	4	4756.389213	DLAEIGIAVGNNDVKQPEGTGMIDEEFTVAR(15)-QDLKGLEETVAK(4)	4756.387113	null	3.44E-06	8.14E-04	0.0021	0.441512	1.00E+00	7.24E-08
	2	PRF_Q_2022_M_CIAN_790_53013.92601.92601.4.0.dta	4	4756.395825	DLAEIGIAVGNNDVKQPEGTGMIDEEFTVAR(15)-QDLKGLEETVAK(4)	4756.387113	null	1.35E-08	4.65E-03	0.008712	1.831642	1.00E+00	2.15E-12
	3	PRF_Q_2022_M_CIAN_790_53013.92645.92645.5.0.dta	5	4756.369268	DLAEIGIAVGNNDVKQPEGTGMIDEEFTVAR(15)-QDLKGLEETVAK(4)	4756.387113	null	1.75E-01	9.18E-02	-0.017845	-3.751797	1.00E+00	4.44E-02
	4	PRF_Q_2022_M_CIAN_790_53013.90714.90714.5.0.dta	5	5240.646169	DLAEIGIAVGNNDVKQPEGTGMIDEEFTVAR(15)-EQARQDLKGLEETVAK(8)	5240.626485	null	6.02E-05	2.15E-02	0.019684	3.756039	9.65E-11	1.77E-06
29	Kif5b (512)-Kif5b (847)	2	9
	1	PRF_Q_2022_M_CIAN_790_53013.69873.69873.4.0.dta	4	3541.843983	SQEVEDKTKEYELLSDELNQK(7)-VHKQLVR(3)	3541.838266	null	1.70E-07	8.85E-04	0.005717	1.614134	1.00E+00	9.08E-04
	2	PRF_Q_2022_M_CIAN_790_53013.61912.61912.5.0.dta	5	3541.84261	SQEVEDKTKEYELLSDELNQK(7)-VHKQLVR(3)	3541.838266	null	9.77E-09	1.38E-03	0.004344	1.226482	1.00E+00	2.85E-04
	3	PRF_Q_2022_M_CIAN_790_53013.61771.61771.5.0.dta	5	3541.845912	SQEVEDKTKEYELLSDELNQK(7)-VHKQLVR(3)	3541.838266	null	8.06E-08	4.04E-03	0.007646	2.158766	1.00E+00	1.00E-04
	4	PRF_Q_2022_M_CIAN_790_53013.69732.69732.4.0.dta	4	3541.841653	SQEVEDKTKEYELLSDELNQK(7)-VHKQLVR(3)	3541.838266	null	4.33E-03	5.07E-03	0.003387	0.956283	1.00E+00	2.03E-03
	5	PRF_Q_2022_M_CIAN_790_53013.69669.69669.5.0.dta	5	3541.841145	SQEVEDKTKEYELLSDELNQK(7)-VHKQLVR(3)	3541.838266	null	2.07E-04	1.37E-02	0.002879	0.812855	1.00E+00	2.39E-03
	6	PRF_Q_2022_M_CIAN_790_53013.62063.62063.5.0.dta	5	3541.845589	SQEVEDKTKEYELLSDELNQK(7)-VHKQLVR(3)	3541.838266	null	1.05E-04	1.49E-02	0.007323	2.06757	1.00E+00	4.41E-03
	7	PRF_Q_2022_M_CIAN_790_53013.61620.61620.5.0.dta	5	3541.847471	SQEVEDKTKEYELLSDELNQK(7)-VHKQLVR(3)	3541.838266	null	4.86E-02	2.08E-01	0.009205	2.598933	1.00E+00	3.21E-02
	8	PRF_Q_2022_M_CIAN_790_53013.62200.62200.5.0.dta	5	3541.847433	SQEVEDKTKEYELLSDELNQK(7)-VHKQLVR(3)	3541.838266	null	1.81E-02	2.61E-01	0.009167	2.588204	1.00E+00	1.11E-02
	9	PRF_Q_2022_M_CIAN_790_53013.89838.89838.5.0.dta	5	4869.545782	SQEVEDKTKEYELLSDELNQKSATLASIDAELQK(7)-VHKQLVR(3)	4869.536546	null	6.53E-01	5.19E-01	0.009236	1.89669	1.00E+00	4.22E-01
30	Kif5b (71)-Kif5b (909)	2	15
	1	PRF_Q_2022_M_CIAN_790_53013.70614.70614.4.0.dta	4	3418.77115	KIVKDVLEGYNGTIFAYGQTSSGK(4)-SKNMAR(2)	3418.767356	null	4.17E-03	1.10E-03	0.003794	1.109757	1.00E+00	2.61E-04
	2	PRF_Q_2022_M_CIAN_790_53013.70472.70472.4.0.dta	4	3418.772773	KIVKDVLEGYNGTIFAYGQTSSGK(4)-SKNMAR(2)	3418.767356	null	2.03E-03	2.24E-03	0.005417	1.584489	1.00E+00	1.19E-04
	3	PRF_Q_2022_M_CIAN_790_53013.70620.70620.5.0.dta	5	3418.770097	KIVKDVLEGYNGTIFAYGQTSSGK(4)-SKNMAR(2)	3418.767356	null	1.24E-01	2.04E-02	0.002741	0.801751	1.00E+00	1.84E-01
	4	PRF_Q_2022_M_CIAN_790_53013.70476.70476.5.0.dta	5	3418.769786	KIVKDVLEGYNGTIFAYGQTSSGK(4)-SKNMAR(2)	3418.767356	null	1.93E-01	3.70E-02	0.00243	0.710782	1.00E+00	4.55E-01
	5	PRF_Q_2022_M_CIAN_790_53013.70578.70578.3.0.dta	3	3418.770102	KIVKDVLEGYNGTIFAYGQTSSGK(4)-SKNMAR(2)	3418.767356	null	1.00E+00	1.26E-01	0.002746	0.803213	1.00E+00	1.00E+00
	6	PRF_Q_2022_M_CIAN_790_53013.67659.67659.5.0.dta	5	3434.768208	KIVKDVLEGYNGTIFAYGQTSSGK(4)-SKNMAR(2)	3434.762271	Oxidation[M](31)	9.68E-01	1.70E-01	0.005937	1.728504	1.00E+00	5.26E-01
	7	PRF_Q_2022_M_CIAN_790_53013.67521.67521.5.0.dta	5	3434.767936	KIVKDVLEGYNGTIFAYGQTSSGK(4)-SKNMAR(2)	3434.762271	Oxidation[M](31)	4.63E-01	2.68E-01	0.005665	1.649314	1.00E+00	9.82E-01
	8	PRF_Q_2022_M_CIAN_790_53013.78343.78343.3.0.dta	3	3290.681645	IVKDVLEGYNGTIFAYGQTSSGK(3)-SKNMAR(2)	3290.672401	null	7.26E-05	5.30E-03	0.009244	2.809152	1.00E+00	4.43E-08
	9	PRF_Q_2022_M_CIAN_790_53013.78439.78439.4.0.dta	4	3290.680254	IVKDVLEGYNGTIFAYGQTSSGK(3)-SKNMAR(2)	3290.672401	null	4.94E-02	2.64E-02	0.007853	2.386442	1.00E+00	8.76E-02
	10	PRF_Q_2022_M_CIAN_790_53013.78576.78576.4.0.dta	4	3290.682058	IVKDVLEGYNGTIFAYGQTSSGK(3)-SKNMAR(2)	3290.672401	null	2.49E-02	2.82E-02	0.009657	2.934659	1.00E+00	6.22E-02
	11	PRF_Q_2022_M_CIAN_790_53013.81570.81570.4.3.dta	4	3290.667494	IVKDVLEGYNGTIFAYGQTSSGK(3)-SKNMAR(2)	3290.672401	null	5.95E-03	3.07E-02	-0.004907	-1.491185	1.00E+00	1.66E-02
	12	PRF_Q_2022_M_CIAN_790_53013.78485.78485.3.0.dta	3	3290.683223	IVKDVLEGYNGTIFAYGQTSSGK(3)-SKNMAR(2)	3290.672401	null	1.00E+00	1.11E-01	0.010822	3.28869	1.00E+00	1.01E-01
	13	PRF_Q_2022_M_CIAN_790_53013.81423.81423.4.3.dta	4	3290.69324	IVKDVLEGYNGTIFAYGQTSSGK(3)-SKNMAR(2)	3290.672401	null	2.25E-02	1.14E-01	0.020839	6.332748	1.00E+00	1.82E-02
	14	PRF_Q_2022_M_CIAN_790_53013.78729.78729.4.2.dta	4	3306.662739	IVKDVLEGYNGTIFAYGQTSSGK(3)-SKNMAR(2)	3306.667315	Oxidation[M](30)	7.46E-02	1.20E-01	-0.004576	-1.383871	1.00E+00	3.44E-03
	15	PRF_Q_2022_M_CIAN_790_53013.78581.78581.4.3.dta	4	3306.668517	IVKDVLEGYNGTIFAYGQTSSGK(3)-SKNMAR(2)	3306.667315	Oxidation[M](30)	2.95E-01	1.73E-01	0.001202	0.363508	1.00E+00	2.16E-01
31	Kif5b (783)-Kif5b (791)	2	4
	1	PRF_Q_2022_M_CIAN_790_53013.90543.90543.4.0.dta	4	3418.849117	QDLKGLEETVAK(4)-GLEETVAKELQTLHNLR(8)	3418.842626	null	9.68E-12	1.16E-03	0.006491	1.898596	3.23E-04	4.27E-08
	2	PRF_Q_2022_M_CIAN_790_53013.90404.90404.4.0.dta	4	3418.848509	QDLKGLEETVAK(4)-GLEETVAKELQTLHNLR(8)	3418.842626	null	4.68E-04	3.84E-03	0.005883	1.720758	1.00E+00	3.04E-04
	3	PRF_Q_2022_M_CIAN_790_53013.88922.88922.5.0.dta	5	3903.084508	EQARQDLKGLEETVAK(8)-GLEETVAKELQTLHNLR(8)	3903.081997	null	2.58E-03	3.48E-03	0.002511	0.643338	1.74E-04	2.37E-04
	4	PRF_Q_2022_M_CIAN_790_53013.88829.88829.4.0.dta	4	3903.093989	EQARQDLKGLEETVAK(8)-GLEETVAKELQTLHNLR(8)	3903.081997	null	2.68E-07	6.34E-02	0.011992	3.072444	2.54E-04	4.43E-07
32	Kif5b (783)-Kif5b (801)	2	5
	1	PRF_Q_2022_M_CIAN_790_53013.81200.81200.4.0.dta	4	2658.475273	QDLKGLEETVAK(4)-KLFVQDLATR(1)	2658.471131	null	5.50E-02	1.22E-03	0.004142	1.558038	1.98E-02	6.09E-12
	2	PRF_Q_2022_M_CIAN_790_53013.81342.81342.4.0.dta	4	2658.476732	QDLKGLEETVAK(4)-KLFVQDLATR(1)	2658.471131	null	1.56E-01	1.27E-02	0.005601	2.10685	1.65E-01	4.85E-07
	3	PRF_Q_2022_M_CIAN_790_53013.81214.81214.3.1.dta	3	2658.453302	QDLKGLEETVAK(4)-KLFVQDLATR(1)	2658.471131	null	7.62E-03	1.41E-01	-0.017829	-6.706486	2.75E-03	1.25E-04
	4	PRF_Q_2022_M_CIAN_790_53013.81065.81065.4.0.dta	4	2658.480643	QDLKGLEETVAK(4)-KLFVQDLATR(1)	2658.471131	null	1.00E+00	1.85E-01	0.009512	3.577996	1.00E+00	1.00E+00
	5	PRF_Q_2022_M_CIAN_790_53013.74694.74694.4.0.dta	4	3142.714325	EQARQDLKGLEETVAK(8)-KLFVQDLATR(1)	3142.710503	null	1.32E-01	2.09E-02	0.003822	1.216148	1.00E+00	1.65E-08
33	Kif5b (450)-Kif5b (903)	2	4
	1	PRF_Q_2022_M_CIAN_790_53013.68206.68206.4.0.dta	4	2728.494556	LKTQMLDQEELLASTR(2)-IKEAVR(2)	2728.491209	null	2.63E-07	1.24E-03	0.003347	1.226685	1.46E-07	4.68E-06
	2	PRF_Q_2022_M_CIAN_790_53013.68342.68342.4.0.dta	4	2728.496923	LKTQMLDQEELLASTR(2)-IKEAVR(2)	2728.491209	null	1.14E-06	1.82E-03	0.005714	2.094198	3.60E-07	1.69E-03
	3	PRF_Q_2022_M_CIAN_790_53013.68364.68364.3.0.dta	3	2728.496353	LKTQMLDQEELLASTR(2)-IKEAVR(2)	2728.491209	null	5.33E-01	3.26E-01	0.005144	1.885291	1.00E+00	5.41E-01
	4	PRF_Q_2022_M_CIAN_790_53013.60704.60704.4.0.dta	4	2884.597253	LKTQMLDQEELLASTRR(2)-IKEAVR(2)	2884.592311	null	3.47E-10	1.90E-02	0.004942	1.71324	1.00E+00	1.47E-05
34	Kif5b (450)-Kif5b (909)	2	16
	1	PRF_Q_2022_M_CIAN_790_53013.64827.64827.4.0.dta	4	2719.415605	LKTQMLDQEELLASTR(2)-SKNMAR(2)	2719.41158	null	1.22E-06	1.24E-03	0.004025	1.4801	6.39E-10	2.24E-07
	2	PRF_Q_2022_M_CIAN_790_53013.64969.64969.4.0.dta	4	2719.41549	LKTQMLDQEELLASTR(2)-SKNMAR(2)	2719.41158	null	4.83E-03	2.08E-03	0.00391	1.437811	1.81E-07	1.89E-04
	3	PRF_Q_2022_M_CIAN_790_53013.60766.60766.4.0.dta	4	2735.409893	LKTQMLDQEELLASTR(2)-SKNMAR(2)	2735.406494	Oxidation[M](23)	5.38E-03	2.82E-03	0.003399	1.242594	1.00E+00	4.05E-04
	4	PRF_Q_2022_M_CIAN_790_53013.64869.64869.3.0.dta	3	2719.415258	LKTQMLDQEELLASTR(2)-SKNMAR(2)	2719.41158	null	2.63E-04	2.54E-02	0.003678	1.352498	1.00E+00	4.93E-11
	5	PRF_Q_2022_M_CIAN_790_53013.64915.64915.4.2.dta	4	2735.407858	LKTQMLDQEELLASTR(2)-SKNMAR(2)	2735.406494	Oxidation[M](5)	5.74E-01	7.90E-02	0.001364	0.498646	3.39E-05	2.83E-01
	6	PRF_Q_2022_M_CIAN_790_53013.65008.65008.3.0.dta	3	2719.416809	LKTQMLDQEELLASTR(2)-SKNMAR(2)	2719.41158	null	1.76E-02	1.25E-01	0.005229	1.922842	1.00E+00	9.40E-02
	7	PRF_Q_2022_M_CIAN_790_53013.60807.60807.3.0.dta	3	2735.409865	LKTQMLDQEELLASTR(2)-SKNMAR(2)	2735.406494	Oxidation[M](23)	1.00E+00	1.62E-01	0.003371	1.232358	1.00E+00	1.00E+00
	8	PRF_Q_2022_M_CIAN_790_53013.56148.56148.3.0.dta	3	2735.405951	LKTQMLDQEELLASTR(2)-SKNMAR(2)	2735.406494	Oxidation[M](5)	1.00E+00	1.95E-01	-0.000543	-0.198508	1.00E+00	1.00E+00
	9	PRF_Q_2022_M_CIAN_790_53013.56303.56303.3.0.dta	3	2735.408715	LKTQMLDQEELLASTR(2)-SKNMAR(2)	2735.406494	Oxidation[M](5)	4.55E-01	2.05E-01	0.002221	0.811945	1.00E+00	8.43E-01
	10	PRF_Q_2022_M_CIAN_790_53013.52049.52049.4.0.dta	4	2751.410419	LKTQMLDQEELLASTR(2)-SKNMAR(2)	2751.401408	Oxidation[M](5);Oxidation[M](23)	1.00E+00	5.68E-01	0.009011	3.275058	1.00E+00	1.00E+00
	11	PRF_Q_2022_M_CIAN_790_53013.49534.49534.4.0.dta	4	2891.509333	LKTQMLDQEELLASTRR(2)-SKNMAR(2)	2891.507596	Oxidation[M](5)	2.56E-06	3.05E-02	0.001737	0.600725	1.00E+00	8.56E-09
	12	PRF_Q_2022_M_CIAN_790_53013.53523.53523.5.0.dta	5	2891.511982	LKTQMLDQEELLASTRR(2)-SKNMAR(2)	2891.507596	Oxidation[M](24)	9.39E-09	4.39E-02	0.004386	1.516856	2.05E-02	1.41E-08
	13	PRF_Q_2022_M_CIAN_790_53013.53599.53599.4.0.dta	4	2891.509181	LKTQMLDQEELLASTRR(2)-SKNMAR(2)	2891.507596	Oxidation[M](24)	2.61E-07	6.83E-02	0.001585	0.548157	1.00E+00	7.63E-09
	14	PRF_Q_2022_M_CIAN_790_53013.49391.49391.4.0.dta	4	2891.509788	LKTQMLDQEELLASTRR(2)-SKNMAR(2)	2891.507596	Oxidation[M](5)	1.26E-07	7.19E-02	0.002192	0.758082	1.00E+00	9.88E-08
	15	PRF_Q_2022_M_CIAN_790_53013.57444.57444.4.0.dta	4	2875.516947	LKTQMLDQEELLASTRR(2)-SKNMAR(2)	2875.512682	null	1.66E-08	7.70E-02	0.004265	1.483214	1.00E+00	1.51E-10
	16	PRF_Q_2022_M_CIAN_790_53013.57302.57302.4.0.dta	4	2875.517323	LKTQMLDQEELLASTRR(2)-SKNMAR(2)	2875.512682	null	3.26E-06	1.59E-01	0.004641	1.613973	1.00E+00	4.04E-12
35	Kif5b (539)-Kif5b (801)	2	9
	1	PRF_Q_2022_M_CIAN_790_53013.90565.90565.4.0.dta	4	2915.650161	SATLASIDAELQKLK(13)-KLFVQDLATR(1)	2915.645059	null	9.53E-08	1.36E-03	0.005102	1.74987	8.37E-07	2.15E-15
	2	PRF_Q_2022_M_CIAN_790_53013.90710.90710.4.0.dta	4	2915.65123	SATLASIDAELQKLK(13)-KLFVQDLATR(1)	2915.645059	null	2.48E-04	1.28E-02	0.006171	2.116513	4.12E-05	1.58E-10
	3	PRF_Q_2022_M_CIAN_790_53013.90836.90836.3.0.dta	3	2915.648867	SATLASIDAELQKLK(13)-KLFVQDLATR(1)	2915.645059	null	1.24E-03	1.64E-02	0.003808	1.306057	1.00E+00	1.27E-03
	4	PRF_Q_2022_M_CIAN_790_53013.90547.90547.3.0.dta	3	2915.646369	SATLASIDAELQKLK(13)-KLFVQDLATR(1)	2915.645059	null	7.80E-02	2.21E-02	0.00131	0.4493	2.19E-01	3.18E-05
	5	PRF_Q_2022_M_CIAN_790_53013.90689.90689.3.0.dta	3	2915.647177	SATLASIDAELQKLK(13)-KLFVQDLATR(1)	2915.645059	null	3.53E-02	3.04E-02	0.002118	0.726426	6.88E-02	5.89E-07
	6	PRF_Q_2022_M_CIAN_790_53013.90858.90858.4.0.dta	4	2915.651503	SATLASIDAELQKLK(13)-KLFVQDLATR(1)	2915.645059	null	5.76E-04	3.49E-02	0.006444	2.210146	1.09E-02	1.58E-09
	7	PRF_Q_2022_M_CIAN_790_53013.88969.88969.4.1.dta	4	2915.647807	SATLASIDAELQKLK(13)-KLFVQDLATR(1)	2915.645059	null	4.39E-01	5.39E-02	0.002748	0.942502	1.00E+00	9.99E-02
	8	PRF_Q_2022_M_CIAN_790_53013.89954.89954.5.0.dta	5	3784.029763	SATLASIDAELQKLKEMTNHQK(13)-KLFVQDLATR(1)	3784.031154	null	4.23E-04	1.16E-02	-0.001391	-0.367597	5.36E-05	5.11E-12
	9	PRF_Q_2022_M_CIAN_790_53013.89952.89952.4.1.dta	4	3784.027536	SATLASIDAELQKLKEMTNHQK(13)-KLFVQDLATR(1)	3784.031154	null	8.36E-05	2.13E-02	-0.003618	-0.956123	1.00E+00	2.86E-05
36	Kif5b (514)-Kif5b (847)	2	7
	1	PRF_Q_2022_M_CIAN_790_53013.61772.61772.4.0.dta	4	3541.843689	SQEVEDKTKEYELLSDELNQK(9)-VHKQLVR(3)	3541.838266	null	1.32E-07	3.08E-03	0.005423	1.531126	1.00E+00	2.41E-04
	2	PRF_Q_2022_M_CIAN_790_53013.69803.69803.5.0.dta	5	3541.843988	SQEVEDKTKEYELLSDELNQK(9)-VHKQLVR(3)	3541.838266	null	2.50E-07	5.90E-03	0.005722	1.615545	1.00E+00	2.33E-04
	3	PRF_Q_2022_M_CIAN_790_53013.61915.61915.4.0.dta	4	3541.841358	SQEVEDKTKEYELLSDELNQK(9)-VHKQLVR(3)	3541.838266	null	6.72E-04	3.46E-02	0.003092	0.872993	1.00E+00	1.25E-03
	4	PRF_Q_2022_M_CIAN_790_53013.69951.69951.5.0.dta	5	3541.844607	SQEVEDKTKEYELLSDELNQK(9)-VHKQLVR(3)	3541.838266	null	6.82E-04	1.07E-01	0.006341	1.790313	1.00E+00	4.92E-04
	5	PRF_Q_2022_M_CIAN_790_53013.61719.61719.4.0.dta	4	2726.478869	TKEYELLSDELNQK(2)-VHKQLVR(3)	2726.472192	null	2.20E-07	6.77E-03	0.006677	2.448952	1.59E-09	2.16E-04
	6	PRF_Q_2022_M_CIAN_790_53013.61857.61857.4.1.dta	4	2726.450771	TKEYELLSDELNQK(2)-VHKQLVR(3)	2726.472192	null	4.20E-09	1.64E-02	-0.021421	-7.856673	1.04E-05	7.94E-04
	7	PRF_Q_2022_M_CIAN_790_53013.61581.61581.4.0.dta	4	2726.47938	TKEYELLSDELNQK(2)-VHKQLVR(3)	2726.472192	null	2.60E-01	2.19E-01	0.007188	2.636374	1.00E+00	4.07E-01
37	Kif5b (812)-Kif5b (813)	2	6
	1	PRF_Q_2022_M_CIAN_790_53013.35680.35680.4.0.dta	4	3723.774079	VKKSAEIDSDDTGGSAAQK(2)-KSAEIDSDDTGGSAAQK(1)	3723.767732	null	1.00E+00	3.30E-03	0.006347	1.704456	1.00E+00	1.00E+00
	2	PRF_Q_2022_M_CIAN_790_53013.35729.35729.5.0.dta	5	3723.775124	VKKSAEIDSDDTGGSAAQK(2)-KSAEIDSDDTGGSAAQK(1)	3723.767732	null	1.00E+00	8.74E-03	0.007392	1.985086	1.00E+00	1.00E+00
	3	PRF_Q_2022_M_CIAN_790_53013.35436.35436.5.3.dta	5	3723.77044	VKKSAEIDSDDTGGSAAQK(2)-KSAEIDSDDTGGSAAQK(1)	3723.767732	null	1.00E+00	8.14E-02	0.002708	0.72722	1.00E+00	1.00E+00
	4	PRF_Q_2022_M_CIAN_790_53013.35619.35619.4.0.dta	4	3723.773047	VKKSAEIDSDDTGGSAAQK(2)-KSAEIDSDDTGGSAAQK(1)	3723.767732	null	1.00E+00	9.97E-02	0.005315	1.427318	1.00E+00	1.00E+00
	5	PRF_Q_2022_M_CIAN_790_53013.35558.35558.3.0.dta	3	3723.773477	VKKSAEIDSDDTGGSAAQK(2)-KSAEIDSDDTGGSAAQK(1)	3723.767732	null	1.00E+00	1.08E-01	0.005745	1.542792	1.00E+00	1.00E+00
	6	PRF_Q_2022_M_CIAN_790_53013.33739.33739.5.0.dta	5	3950.932661	VKKSAEIDSDDTGGSAAQK(2)-VKKSAEIDSDDTGGSAAQK(3)	3950.931096	null	1.00E+00	3.47E-02	0.001565	0.396109	1.00E+00	1.00E+00
38	Kif5b (28)-Kif5b (313)	2	6
	1	PRF_Q_2022_M_CIAN_790_53013.82066.82066.4.0.dta	4	3909.928244	GDKYIAK(3)-TTIVICCSPSSYNESETKSTLLFGQR(18)	3909.9247	Carbamidomethyl[C](6);Carbamidomethyl[C](7)	2.68E-01	4.77E-03	0.003544	0.906411	1.00E+00	1.22E-01
	2	PRF_Q_2022_M_CIAN_790_53013.82205.82205.4.0.dta	4	3909.928071	GDKYIAK(3)-TTIVICCSPSSYNESETKSTLLFGQR(18)	3909.9247	Carbamidomethyl[C](6);Carbamidomethyl[C](7)	1.80E-01	7.68E-03	0.003371	0.862165	1.00E+00	4.65E-02
	3	PRF_Q_2022_M_CIAN_790_53013.82338.82338.4.0.dta	4	3909.928594	GDKYIAK(3)-TTIVICCSPSSYNESETKSTLLFGQR(18)	3909.9247	Carbamidomethyl[C](6);Carbamidomethyl[C](7)	3.89E-01	1.08E-02	0.003894	0.995927	1.00E+00	3.73E-01
	4	PRF_Q_2022_M_CIAN_790_53013.81924.81924.4.0.dta	4	3909.928983	GDKYIAK(3)-TTIVICCSPSSYNESETKSTLLFGQR(18)	3909.9247	Carbamidomethyl[C](6);Carbamidomethyl[C](7)	9.56E-02	1.65E-02	0.004283	1.095418	1.00E+00	1.70E-02
	5	PRF_Q_2022_M_CIAN_790_53013.76220.76220.5.0.dta	5	5251.604299	FRPLNESEVNRGDKYIAK(14)-TTIVICCSPSSYNESETKSTLLFGQR(18)	5251.603584	Carbamidomethyl[C](6);Carbamidomethyl[C](7)	1.00E+00	6.26E-02	0.000715	0.136149	1.00E+00	1.00E+00
	6	PRF_Q_2022_M_CIAN_790_53013.76276.76276.4.0.dta	4	5251.607659	FRPLNESEVNRGDKYIAK(14)-TTIVICCSPSSYNESETKSTLLFGQR(18)	5251.603584	Carbamidomethyl[C](6);Carbamidomethyl[C](7)	1.00E+00	1.33E-01	0.004075	0.775953	1.00E+00	1.00E+00
39	Kif5b (141)-Kif5b (281)	2	13
	1	PRF_Q_2022_M_CIAN_790_53013.90276.90276.4.0.dta	4	2420.257683	VSYFEIYLDKIR(10)-DSKMTR(3)	2420.252898	null	6.56E-08	5.26E-03	0.004785	1.977066	8.38E-08	9.55E-08
	2	PRF_Q_2022_M_CIAN_790_53013.89324.89324.4.0.dta	4	2436.252127	VSYFEIYLDKIR(10)-DSKMTR(3)	2436.247812	Oxidation[M](19)	1.09E-04	1.05E-02	0.004315	1.771166	5.76E-07	4.50E-04
	3	PRF_Q_2022_M_CIAN_790_53013.90418.90418.4.0.dta	4	2420.257509	VSYFEIYLDKIR(10)-DSKMTR(3)	2420.252898	null	2.46E-04	3.32E-02	0.004611	1.905173	2.46E-04	9.53E-06
	4	PRF_Q_2022_M_CIAN_790_53013.90566.90566.4.0.dta	4	2420.256531	VSYFEIYLDKIR(10)-DSKMTR(3)	2420.252898	null	2.93E-04	3.40E-02	0.003633	1.501083	4.12E-03	2.71E-03
	5	PRF_Q_2022_M_CIAN_790_53013.90344.90344.4.0.dta	4	2436.246132	VSYFEIYLDKIR(10)-DSKMTR(3)	2436.247812	Oxidation[M](19)	9.00E-01	4.75E-02	-0.00168	-0.689585	3.81E-04	1.00E+00
	6	PRF_Q_2022_M_CIAN_790_53013.89473.89473.4.0.dta	4	2436.251684	VSYFEIYLDKIR(10)-DSKMTR(3)	2436.247812	Oxidation[M](19)	1.24E-05	5.39E-02	0.003872	1.589329	3.22E-04	2.48E-04
	7	PRF_Q_2022_M_CIAN_790_53013.89326.89326.3.0.dta	3	2436.250827	VSYFEIYLDKIR(10)-DSKMTR(3)	2436.247812	Oxidation[M](19)	1.11E-01	7.77E-02	0.003015	1.237559	1.29E-04	3.36E-01
	8	PRF_Q_2022_M_CIAN_790_53013.90280.90280.3.0.dta	3	2420.255734	VSYFEIYLDKIR(10)-DSKMTR(3)	2420.252898	null	1.68E-02	1.49E-01	0.002836	1.171778	1.20E-07	2.44E-03
	9	PRF_Q_2022_M_CIAN_790_53013.90336.90336.2.0.dta	2	2420.256812	VSYFEIYLDKIR(10)-DSKMTR(3)	2420.252898	null	3.39E-01	4.35E-01	0.003914	1.617186	1.00E+00	3.52E-01
	10	PRF_Q_2022_M_CIAN_790_53013.98633.98633.5.0.dta	5	3190.677426	VSYFEIYLDKIRDLLDVSK(10)-DSKMTR(3)	3190.67028	null	4.05E-02	1.69E-02	0.007146	2.239655	1.00E+00	2.05E-02
	11	PRF_Q_2022_M_CIAN_790_53013.98058.98058.5.0.dta	5	3206.671026	VSYFEIYLDKIRDLLDVSK(10)-DSKMTR(3)	3206.665194	Oxidation[M](26)	2.98E-05	4.21E-02	0.005832	1.818712	1.00E+00	3.44E-03
	12	PRF_Q_2022_M_CIAN_790_53013.98497.98497.5.0.dta	5	3190.684946	VSYFEIYLDKIRDLLDVSK(10)-DSKMTR(3)	3190.67028	null	6.99E-03	5.99E-02	0.014666	4.596526	5.02E-02	7.98E-03
	13	PRF_Q_2022_M_CIAN_790_53013.98498.98498.3.0.dta	3	3190.680591	VSYFEIYLDKIRDLLDVSK(10)-DSKMTR(3)	3190.67028	null	5.19E-04	7.35E-02	0.010311	3.231609	1.58E-04	1.34E-04
40	Kif5b (141)-Kif5b (240)	2	6
	1	PRF_Q_2022_M_CIAN_790_53013.97459.97459.4.0.dta	4	3928.087003	VSYFEIYLDKIRDLLDVSK(10)-VSKTGAEGAVLDEAK(3)	3928.083958	null	1.01E-05	5.47E-03	0.003045	0.775187	4.03E-05	5.41E-07
	2	PRF_Q_2022_M_CIAN_790_53013.97461.97461.5.0.dta	5	3928.085398	VSYFEIYLDKIRDLLDVSK(10)-VSKTGAEGAVLDEAK(3)	3928.083958	null	2.43E-04	6.76E-03	0.00144	0.366591	3.64E-04	1.21E-05
	3	PRF_Q_2022_M_CIAN_790_53013.97505.97505.3.0.dta	3	3928.096094	VSYFEIYLDKIRDLLDVSK(10)-VSKTGAEGAVLDEAK(3)	3928.083958	null	2.17E-05	1.68E-02	0.012136	3.089547	1.00E+00	9.97E-04
	4	PRF_Q_2022_M_CIAN_790_53013.97484.97484.3.0.dta	3	3928.096094	VSYFEIYLDKIRDLLDVSK(10)-VSKTGAEGAVLDEAK(3)	3928.083958	null	3.56E-04	2.54E-02	0.012136	3.089547	1.00E+00	4.28E-04
	5	PRF_Q_2022_M_CIAN_790_53013.90405.90405.4.0.dta	4	3157.67184	VSYFEIYLDKIR(10)-VSKTGAEGAVLDEAK(3)	3157.666577	null	6.06E-07	3.85E-02	0.005263	1.666737	1.19E-04	3.22E-03
	6	PRF_Q_2022_M_CIAN_790_53013.90544.90544.4.0.dta	4	3157.671362	VSYFEIYLDKIR(10)-VSKTGAEGAVLDEAK(3)	3157.666577	null	2.37E-05	5.64E-02	0.004785	1.515359	1.90E-02	2.02E-04
41	Kif5b (71)-Kif5b (903)	2	3
	1	PRF_Q_2022_M_CIAN_790_53013.81029.81029.4.0.dta	4	3299.752326	IVKDVLEGYNGTIFAYGQTSSGK(3)-IKEAVR(2)	3299.75203	null	1.15E-03	6.54E-03	0.000296	0.089704	1.00E+00	1.37E-07
	2	PRF_Q_2022_M_CIAN_790_53013.80889.80889.4.0.dta	4	3299.753549	IVKDVLEGYNGTIFAYGQTSSGK(3)-IKEAVR(2)	3299.75203	null	8.29E-04	1.03E-02	0.001519	0.460338	1.00E+00	1.91E-05
	3	PRF_Q_2022_M_CIAN_790_53013.73512.73512.5.0.dta	5	3427.847312	KIVKDVLEGYNGTIFAYGQTSSGK(4)-IKEAVR(2)	3427.846985	null	1.00E+00	1.71E-01	0.000327	0.095395	1.00E+00	1.00E+00
42	Kif5b (656)-Kif5b (714)	2	8
	1	PRF_Q_2022_M_CIAN_790_53013.62834.62834.4.0.dta	4	3871.02161	SLTEYLQNVEQKKR(12)-ETHQKQISSLRDEVEAK(5)	3871.0194	null	1.00E+00	7.56E-03	0.00221	0.570909	1.00E+00	6.97E-06
	2	PRF_Q_2022_M_CIAN_790_53013.62803.62803.5.0.dta	5	3871.018225	SLTEYLQNVEQKKR(12)-ETHQKQISSLRDEVEAK(5)	3871.0194	null	6.09E-03	1.07E-02	-0.001175	-0.303538	5.76E-03	3.15E-04
	3	PRF_Q_2022_M_CIAN_790_53013.62953.62953.4.0.dta	4	3871.020555	SLTEYLQNVEQKKR(12)-ETHQKQISSLRDEVEAK(5)	3871.0194	null	1.00E+00	2.75E-02	0.001155	0.298371	1.00E+00	1.31E-04
	4	PRF_Q_2022_M_CIAN_790_53013.62929.62929.5.0.dta	5	3871.013202	SLTEYLQNVEQKKR(12)-ETHQKQISSLRDEVEAK(5)	3871.0194	null	2.92E-04	1.03E-01	-0.006198	-1.601129	4.08E-05	8.75E-05
	5	PRF_Q_2022_M_CIAN_790_53013.63053.63053.5.0.dta	5	3871.013168	SLTEYLQNVEQKKR(12)-ETHQKQISSLRDEVEAK(5)	3871.0194	null	1.32E-02	1.09E-01	-0.006232	-1.609912	4.14E-03	9.48E-13
	6	PRF_Q_2022_M_CIAN_790_53013.68039.68039.4.0.dta	4	3714.918189	SLTEYLQNVEQKK(12)-ETHQKQISSLRDEVEAK(5)	3714.918298	null	1.00E+00	2.72E-01	-0.000109	-0.029341	1.00E+00	1.00E+00
	7	PRF_Q_2022_M_CIAN_790_53013.68180.68180.5.0.dta	5	3714.931751	SLTEYLQNVEQKK(12)-ETHQKQISSLRDEVEAK(5)	3714.918298	null	1.41E-01	4.18E-01	0.013453	3.621345	1.98E-01	1.82E-01
	8	PRF_Q_2022_M_CIAN_790_53013.68038.68038.5.1.dta	5	3714.9378	SLTEYLQNVEQKK(12)-ETHQKQISSLRDEVEAK(5)	3714.918298	null	1.28E-03	5.05E-01	0.019502	5.249644	2.48E-04	4.04E-04
43	Kif5b (606)-Kif5b (609)	2	23
	1	PRF_Q_2022_M_CIAN_790_53013.25744.25744.4.0.dta	4	2452.255656	TMVKR(4)-CKQLESTQTESNKK(2)	2452.253302	Carbamidomethyl[C](1)	1.11E-02	8.01E-03	0.002354	0.959933	1.00E+00	4.48E-02
	2	PRF_Q_2022_M_CIAN_790_53013.25497.25497.4.0.dta	4	2452.256216	TMVKR(4)-CKQLESTQTESNKK(2)	2452.253302	Carbamidomethyl[C](1)	1.89E-08	9.69E-03	0.002914	1.188295	2.33E-07	3.06E-05
	3	PRF_Q_2022_M_CIAN_790_53013.25324.25324.4.0.dta	4	2468.250127	TMVKR(4)-CKQLESTQTESNKK(2)	2468.248216	Carbamidomethyl[C](1);Oxidation[M](19)	1.79E-04	1.03E-02	0.001911	0.774233	1.00E+00	6.99E-04
	4	PRF_Q_2022_M_CIAN_790_53013.25450.25450.4.0.dta	4	2468.248792	TMVKR(4)-CKQLESTQTESNKK(2)	2468.248216	Carbamidomethyl[C](1);Oxidation[M](19)	7.89E-04	1.13E-02	0.000576	0.233364	3.50E-08	1.80E-02
	5	PRF_Q_2022_M_CIAN_790_53013.21382.21382.4.0.dta	4	2468.250903	TMVKR(4)-CKQLESTQTESNKK(2)	2468.248216	Carbamidomethyl[C](1);Oxidation[M](19)	2.98E-03	1.35E-02	0.002687	1.088626	1.00E+00	1.11E-03
	6	PRF_Q_2022_M_CIAN_790_53013.25618.25618.4.0.dta	4	2452.256369	TMVKR(4)-CKQLESTQTESNKK(2)	2452.253302	Carbamidomethyl[C](1)	5.45E-04	1.59E-02	0.003067	1.250686	1.38E-07	4.22E-03
	7	PRF_Q_2022_M_CIAN_790_53013.21284.21284.5.0.dta	5	2468.252243	TMVKR(4)-CKQLESTQTESNKK(2)	2468.248216	Carbamidomethyl[C](1);Oxidation[M](19)	1.30E-02	1.90E-02	0.004027	1.631521	1.05E-08	2.19E-03
	8	PRF_Q_2022_M_CIAN_790_53013.25433.25433.5.0.dta	5	2468.250271	TMVKR(4)-CKQLESTQTESNKK(2)	2468.248216	Carbamidomethyl[C](1);Oxidation[M](19)	1.38E-02	2.12E-02	0.002055	0.832574	9.86E-09	4.11E-03
	9	PRF_Q_2022_M_CIAN_790_53013.21256.21256.4.0.dta	4	2468.251779	TMVKR(4)-CKQLESTQTESNKK(2)	2468.248216	Carbamidomethyl[C](1);Oxidation[M](19)	1.61E-02	2.33E-02	0.003563	1.443534	2.42E-05	2.40E-02
	10	PRF_Q_2022_M_CIAN_790_53013.25368.25368.4.0.dta	4	2452.260282	TMVKR(4)-CKQLESTQTESNKK(2)	2452.253302	Carbamidomethyl[C](1)	1.57E-04	3.06E-02	0.00698	2.846362	3.24E-06	5.52E-03
	11	PRF_Q_2022_M_CIAN_790_53013.25506.25506.5.0.dta	5	2452.256936	TMVKR(4)-CKQLESTQTESNKK(2)	2452.253302	Carbamidomethyl[C](1)	3.10E-03	3.23E-02	0.003634	1.481902	7.41E-16	7.76E-03
	12	PRF_Q_2022_M_CIAN_790_53013.25380.25380.5.0.dta	5	2452.259256	TMVKR(4)-CKQLESTQTESNKK(2)	2452.253302	Carbamidomethyl[C](1)	1.84E-03	3.44E-02	0.005954	2.427971	7.15E-11	1.43E-02
	13	PRF_Q_2022_M_CIAN_790_53013.25498.25498.3.0.dta	3	2452.254623	TMVKR(4)-CKQLESTQTESNKK(2)	2452.253302	Carbamidomethyl[C](1)	1.44E-03	4.21E-02	0.001321	0.538688	1.00E+00	2.11E-04
	14	PRF_Q_2022_M_CIAN_790_53013.25626.25626.5.0.dta	5	2452.257032	TMVKR(4)-CKQLESTQTESNKK(2)	2452.253302	Carbamidomethyl[C](1)	1.60E-05	5.37E-02	0.00373	1.52105	3.19E-03	8.02E-04
	15	PRF_Q_2022_M_CIAN_790_53013.25249.25249.5.0.dta	5	2452.257882	TMVKR(4)-CKQLESTQTESNKK(2)	2452.253302	Carbamidomethyl[C](1)	5.87E-03	5.77E-02	0.00458	1.86767	1.00E+00	1.49E-02
	16	PRF_Q_2022_M_CIAN_790_53013.25572.25572.4.0.dta	4	2468.250077	TMVKR(4)-CKQLESTQTESNKK(2)	2468.248216	Carbamidomethyl[C](1);Oxidation[M](19)	1.52E-02	5.94E-02	0.001861	0.753976	1.00E+00	3.98E-02
	17	PRF_Q_2022_M_CIAN_790_53013.25369.25369.3.0.dta	3	2452.256816	TMVKR(4)-CKQLESTQTESNKK(2)	2452.253302	Carbamidomethyl[C](1)	3.02E-03	6.07E-02	0.003514	1.432968	3.00E-05	8.48E-04
	18	PRF_Q_2022_M_CIAN_790_53013.21151.21151.5.0.dta	5	2468.253071	TMVKR(4)-CKQLESTQTESNKK(2)	2468.248216	Carbamidomethyl[C](1);Oxidation[M](19)	6.98E-04	6.77E-02	0.004855	1.966982	9.08E-05	4.11E-03
	19	PRF_Q_2022_M_CIAN_790_53013.21411.21411.5.0.dta	5	2468.251373	TMVKR(4)-CKQLESTQTESNKK(2)	2468.248216	Carbamidomethyl[C](1);Oxidation[M](19)	6.61E-02	1.06E-01	0.003157	1.279045	4.69E-02	7.35E-02
	20	PRF_Q_2022_M_CIAN_790_53013.25557.25557.5.1.dta	5	2468.25076	TMVKR(4)-CKQLESTQTESNKK(2)	2468.248216	Carbamidomethyl[C](1);Oxidation[M](19)	9.76E-01	1.32E-01	0.002544	1.030691	1.00E+00	1.00E+00
	21	PRF_Q_2022_M_CIAN_790_53013.21263.21263.3.0.dta	3	2468.251963	TMVKR(4)-CKQLESTQTESNKK(2)	2468.248216	Carbamidomethyl[C](1);Oxidation[M](19)	8.94E-03	1.87E-01	0.003747	1.518081	1.00E+00	1.49E-02
	22	PRF_Q_2022_M_CIAN_790_53013.25305.25305.5.1.dta	5	2468.251851	TMVKR(4)-CKQLESTQTESNKK(2)	2468.248216	Carbamidomethyl[C](1);Oxidation[M](19)	8.89E-01	3.14E-01	0.003635	1.472704	1.00E+00	6.89E-01
	23	PRF_Q_2022_M_CIAN_790_53013.30482.30482.4.0.dta	4	2340.154623	TMVKR(4)-CKQLESTQTESNK(2)	2340.15326	Carbamidomethyl[C](1);Oxidation[M](18)	1.00E+00	1.36E-01	0.001363	0.58244	1.00E+00	1.00E+00
44	Kif5b (606)-Kif5b (783)	2	7
	1	PRF_Q_2022_M_CIAN_790_53013.52007.52007.4.0.dta	4	2586.392047	TMVKR(4)-EQARQDLKGLEETVAK(8)	2586.391837	null	1.79E-01	8.74E-03	0.00021	0.081194	1.00E+00	4.16E-02
	2	PRF_Q_2022_M_CIAN_790_53013.51868.51868.4.0.dta	4	2586.38459	TMVKR(4)-EQARQDLKGLEETVAK(8)	2586.391837	null	3.72E-02	3.52E-02	-0.007247	-2.801973	5.94E-05	9.81E-03
	3	PRF_Q_2022_M_CIAN_790_53013.51960.51960.5.1.dta	5	2586.396187	TMVKR(4)-EQARQDLKGLEETVAK(8)	2586.391837	null	1.23E-02	1.19E-01	0.00435	1.68188	1.00E+00	3.65E-02
	4	PRF_Q_2022_M_CIAN_790_53013.56494.56494.3.0.dta	3	2102.15378	TMVKR(4)-QDLKGLEETVAK(4)	2102.152465	null	5.45E-04	1.75E-02	0.001315	0.625549	2.37E-04	1.17E-03
	5	PRF_Q_2022_M_CIAN_790_53013.56356.56356.3.0.dta	3	2102.153287	TMVKR(4)-QDLKGLEETVAK(4)	2102.152465	null	3.87E-02	5.02E-02	0.000822	0.391028	1.17E-03	3.96E-02
	6	PRF_Q_2022_M_CIAN_790_53013.51480.51480.4.0.dta	4	2118.153564	TMVKR(4)-QDLKGLEETVAK(4)	2118.147379	Oxidation[M](17)	8.88E-03	9.30E-02	0.006185	2.920005	1.69E-02	3.60E-02
	7	PRF_Q_2022_M_CIAN_790_53013.51542.51542.4.0.dta	4	2118.153357	TMVKR(4)-QDLKGLEETVAK(4)	2118.147379	Oxidation[M](17)	6.25E-01	2.63E-01	0.005978	2.822278	7.01E-02	8.46E-01
45	Kif5b (726)-Kif5b (728)	2	13
	1	PRF_Q_2022_M_CIAN_790_53013.67327.67327.3.0.dta	3	3225.737289	QISSLRDEVEAKAK(12)-AKLITDLQDQNQK(2)	3225.732355	null	1.00E+00	1.20E-02	0.004934	1.529575	1.00E+00	1.00E+00
	2	PRF_Q_2022_M_CIAN_790_53013.67467.67467.4.0.dta	4	3225.738791	QISSLRDEVEAKAK(12)-AKLITDLQDQNQK(2)	3225.732355	null	1.00E+00	4.29E-02	0.006436	1.995206	1.00E+00	1.00E+00
	3	PRF_Q_2022_M_CIAN_790_53013.67472.67472.3.0.dta	3	3225.736836	QISSLRDEVEAKAK(12)-AKLITDLQDQNQK(2)	3225.732355	null	1.00E+00	6.26E-02	0.004481	1.389142	1.00E+00	1.00E+00
	4	PRF_Q_2022_M_CIAN_790_53013.67325.67325.4.0.dta	4	3225.738607	QISSLRDEVEAKAK(12)-AKLITDLQDQNQK(2)	3225.732355	null	1.00E+00	8.16E-02	0.006252	1.938165	1.00E+00	1.41E-03
	5	PRF_Q_2022_M_CIAN_790_53013.67468.67468.5.0.dta	5	3225.740836	QISSLRDEVEAKAK(12)-AKLITDLQDQNQK(2)	3225.732355	null	6.31E-01	9.21E-02	0.008481	2.62917	4.15E-01	2.02E-04
	6	PRF_Q_2022_M_CIAN_790_53013.67175.67175.4.0.dta	4	3225.7376	QISSLRDEVEAKAK(12)-AKLITDLQDQNQK(2)	3225.732355	null	1.00E+00	1.06E-01	0.005245	1.625987	1.00E+00	2.51E-03
	7	PRF_Q_2022_M_CIAN_790_53013.67756.67756.4.0.dta	4	3225.739518	QISSLRDEVEAKAK(12)-AKLITDLQDQNQK(2)	3225.732355	null	1.00E+00	1.40E-01	0.007163	2.220581	1.00E+00	1.00E+00
	8	PRF_Q_2022_M_CIAN_790_53013.67326.67326.5.0.dta	5	3225.740414	QISSLRDEVEAKAK(12)-AKLITDLQDQNQK(2)	3225.732355	null	1.00E+00	3.29E-01	0.008059	2.498347	1.00E+00	4.21E-05
	9	PRF_Q_2022_M_CIAN_790_53013.67623.67623.5.0.dta	5	3225.74106	QISSLRDEVEAKAK(12)-AKLITDLQDQNQK(2)	3225.732355	null	1.00E+00	3.45E-01	0.008705	2.698612	1.00E+00	9.67E-06
	10	PRF_Q_2022_M_CIAN_790_53013.67189.67189.5.0.dta	5	3225.737967	QISSLRDEVEAKAK(12)-AKLITDLQDQNQK(2)	3225.732355	null	1.00E+00	4.69E-01	0.005612	1.73976	1.00E+00	9.05E-05
	11	PRF_Q_2022_M_CIAN_790_53013.67776.67776.5.2.dta	5	3225.740367	QISSLRDEVEAKAK(12)-AKLITDLQDQNQK(2)	3225.732355	null	1.00E+00	7.88E-01	0.008012	2.483777	1.00E+00	4.50E-03
	12	PRF_Q_2022_M_CIAN_790_53013.55225.55225.4.0.dta	4	2541.338708	DEVEAKAK(6)-AKLITDLQDQNQK(2)	2541.340517	null	4.90E-02	3.22E-02	-0.001809	-0.711829	3.65E-08	1.21E-01
	13	PRF_Q_2022_M_CIAN_790_53013.55205.55205.3.1.dta	3	2541.342042	DEVEAKAK(6)-AKLITDLQDQNQK(2)	2541.340517	null	1.09E-01	4.83E-02	0.001525	0.600077	3.76E-03	2.24E-02
46	Kif5b (485)-Kif5b (875)	2	2
	1	PRF_Q_2022_M_CIAN_790_53013.96115.96115.5.0.dta	5	4399.326829	LQAENDASKEEVKEVLQALEELAVNYDQK(9)-VKALESALK(2)	4399.312824	null	7.43E-06	1.23E-02	0.014005	3.183452	1.00E+00	1.02E-08
	2	PRF_Q_2022_M_CIAN_790_53013.94605.94605.5.0.dta	5	4727.529896	LQAENDASKEEVKEVLQALEELAVNYDQK(9)-VKALESALKEAK(2)	4727.487477	null	5.14E-01	4.50E-01	0.042419	8.972842	1.00E+00	7.74E-01
47	Kif5b (575)-Kif5b (596)	2	18
	1	PRF_Q_2022_M_CIAN_790_53013.92219.92219.4.1.dta	4	4308.180889	DLAEIGIAVGNNDVKQPEGTGMIDEEFTVAR(15)-LYISKMK(5)	4308.1776	null	1.80E-01	1.24E-02	0.003289	0.763432	1.00E+00	7.30E-02
	2	PRF_Q_2022_M_CIAN_790_53013.92370.92370.4.0.dta	4	4308.17753	DLAEIGIAVGNNDVKQPEGTGMIDEEFTVAR(15)-LYISKMK(5)	4308.1776	null	5.06E-01	1.48E-02	-0.00007	-0.016248	1.00E+00	2.38E-01
	3	PRF_Q_2022_M_CIAN_790_53013.92071.92071.4.0.dta	4	4308.183832	DLAEIGIAVGNNDVKQPEGTGMIDEEFTVAR(15)-LYISKMK(5)	4308.1776	null	6.95E-02	1.84E-02	0.006232	1.446551	1.00E+00	4.35E-02
	4	PRF_Q_2022_M_CIAN_790_53013.91777.91777.4.0.dta	4	4308.179002	DLAEIGIAVGNNDVKQPEGTGMIDEEFTVAR(15)-LYISKMK(5)	4308.1776	null	4.47E-03	2.10E-02	0.001402	0.325428	1.50E-04	2.66E-04
	5	PRF_Q_2022_M_CIAN_790_53013.92798.92798.4.1.dta	4	4308.187395	DLAEIGIAVGNNDVKQPEGTGMIDEEFTVAR(15)-LYISKMK(5)	4308.1776	null	4.11E-02	3.45E-02	0.009795	2.273583	1.00E+00	2.47E-02
	6	PRF_Q_2022_M_CIAN_790_53013.92948.92948.4.0.dta	4	4308.182591	DLAEIGIAVGNNDVKQPEGTGMIDEEFTVAR(15)-LYISKMK(5)	4308.1776	null	1.51E-01	4.16E-02	0.004991	1.158494	1.00E+00	8.92E-02
	7	PRF_Q_2022_M_CIAN_790_53013.91743.91743.5.0.dta	5	4308.165189	DLAEIGIAVGNNDVKQPEGTGMIDEEFTVAR(15)-LYISKMK(5)	4308.1776	null	1.46E-01	4.88E-02	-0.012411	-2.8808	1.00E+00	1.14E-01
	8	PRF_Q_2022_M_CIAN_790_53013.91734.91734.5.0.dta	5	4308.16562	DLAEIGIAVGNNDVKQPEGTGMIDEEFTVAR(15)-LYISKMK(5)	4308.1776	null	1.10E-02	4.89E-02	-0.01198	-2.780758	1.00E+00	7.87E-03
	9	PRF_Q_2022_M_CIAN_790_53013.90607.90607.4.0.dta	4	4324.175623	DLAEIGIAVGNNDVKQPEGTGMIDEEFTVAR(15)-LYISKMK(5)	4324.172514	Oxidation[M](22)	5.14E-02	5.30E-02	0.003109	0.718981	1.00E+00	9.05E-03
	10	PRF_Q_2022_M_CIAN_790_53013.91928.91928.4.0.dta	4	4308.181485	DLAEIGIAVGNNDVKQPEGTGMIDEEFTVAR(15)-LYISKMK(5)	4308.1776	null	6.87E-02	5.32E-02	0.003885	0.901773	1.00E+00	3.67E-02
	11	PRF_Q_2022_M_CIAN_790_53013.89729.89729.4.0.dta	4	4340.173433	DLAEIGIAVGNNDVKQPEGTGMIDEEFTVAR(15)-LYISKMK(5)	4340.167428	Oxidation[M](22);Oxidation[M](40)	1.56E-01	6.26E-02	0.006005	1.383587	1.00E+00	3.75E-02
	12	PRF_Q_2022_M_CIAN_790_53013.90859.90859.4.0.dta	4	4324.176745	DLAEIGIAVGNNDVKQPEGTGMIDEEFTVAR(15)-LYISKMK(5)	4324.172514	Oxidation[M](40)	2.50E-01	7.77E-02	0.004231	0.978453	6.30E-08	1.81E-01
	13	PRF_Q_2022_M_CIAN_790_53013.91007.91007.4.0.dta	4	4324.176904	DLAEIGIAVGNNDVKQPEGTGMIDEEFTVAR(15)-LYISKMK(5)	4324.172514	Oxidation[M](40)	5.53E-02	7.82E-02	0.00439	1.015223	1.00E+00	6.16E-02
	14	PRF_Q_2022_M_CIAN_790_53013.91731.91731.3.0.dta	3	4308.186286	DLAEIGIAVGNNDVKQPEGTGMIDEEFTVAR(15)-LYISKMK(5)	4308.1776	null	1.34E-01	1.27E-01	0.008686	2.016166	1.00E+00	2.24E-02
	15	PRF_Q_2022_M_CIAN_790_53013.92518.92518.4.1.dta	4	4308.194016	DLAEIGIAVGNNDVKQPEGTGMIDEEFTVAR(15)-LYISKMK(5)	4308.1776	null	2.76E-01	1.36E-01	0.016416	3.810428	1.00E+00	5.45E-02
	16	PRF_Q_2022_M_CIAN_790_53013.91816.91816.4.2.dta	4	4324.201961	DLAEIGIAVGNNDVKQPEGTGMIDEEFTVAR(15)-LYISKMK(5)	4324.172514	Oxidation[M](40)	4.92E-01	3.53E-01	0.029447	6.809858	1.00E+00	7.74E-01
	17	PRF_Q_2022_M_CIAN_790_53013.93090.93090.4.3.dta	4	4308.218142	DLAEIGIAVGNNDVKQPEGTGMIDEEFTVAR(15)-LYISKMK(5)	4308.1776	null	1.00E+00	4.29E-01	0.040542	9.410476	1.00E+00	1.00E+00
	18	PRF_Q_2022_M_CIAN_790_53013.98094.98094.5.0.dta	5	5353.742971	AAEMMASLLKDLAEIGIAVGNNDVKQPEGTGMIDEEFTVAR(25)-LYISKMK(5)	5353.707572	null	7.65E-02	1.32E-01	0.035399	6.612053	1.00E+00	8.08E-02
48	Kif5b (620)-Kif5b (627)	2	6
	1	PRF_Q_2022_M_CIAN_790_53013.43364.43364.5.0.dta	5	3538.687279	CKQLESTQTESNKK(13)-MEENEKELAACQLR(6)	3538.682042	Carbamidomethyl[C](11);Carbamidomethyl[C](18)	4.80E-04	1.34E-02	0.005237	1.47993	5.67E-06	2.95E-03
	2	PRF_Q_2022_M_CIAN_790_53013.43406.43406.4.0.dta	4	3538.689118	CKQLESTQTESNKK(13)-MEENEKELAACQLR(6)	3538.682042	Carbamidomethyl[C](11);Carbamidomethyl[C](18)	1.00E+00	1.37E-02	0.007076	1.999615	1.00E+00	8.81E-02
	3	PRF_Q_2022_M_CIAN_790_53013.53266.53266.5.0.dta	5	3538.689687	CKQLESTQTESNKK(13)-MEENEKELAACQLR(6)	3538.682042	Carbamidomethyl[C](11);Carbamidomethyl[C](18)	1.00E+00	2.58E-02	0.007645	2.160409	1.00E+00	1.00E+00
	4	PRF_Q_2022_M_CIAN_790_53013.49999.49999.4.0.dta	4	3250.558535	QLESTQTESNKK(11)-MEENEKELAACQLR(6)	3250.556444	Carbamidomethyl[C](11)	1.64E-01	4.01E-02	0.002091	0.643274	7.67E-03	3.49E-01
	5	PRF_Q_2022_M_CIAN_790_53013.49910.49910.3.0.dta	3	3250.557632	QLESTQTESNKK(11)-MEENEKELAACQLR(6)	3250.556444	Carbamidomethyl[C](11)	2.78E-02	5.32E-02	0.001188	0.365476	4.38E-07	7.33E-02
	6	PRF_Q_2022_M_CIAN_790_53013.47372.47372.4.0.dta	4	3266.557935	QLESTQTESNKK(11)-MEENEKELAACQLR(6)	3266.551359	Carbamidomethyl[C](11);Oxidation[M](1)	1.00E+00	5.01E-01	0.006576	2.013132	6.85E-06	1.00E+00
49	Kif5b (575)-Kif5b (598)	2	4
	1	PRF_Q_2022_M_CIAN_790_53013.89712.89712.4.0.dta	4	4147.06247	DLAEIGIAVGNNDVKQPEGTGMIDEEFTVAR(15)-MKSEVK(2)	4147.057158	null	1.18E-01	1.77E-02	0.005312	1.280908	1.00E+00	8.62E-03
	2	PRF_Q_2022_M_CIAN_790_53013.89851.89851.4.0.dta	4	4147.062025	DLAEIGIAVGNNDVKQPEGTGMIDEEFTVAR(15)-MKSEVK(2)	4147.057158	null	1.38E-01	3.72E-02	0.004867	1.173603	1.00E+00	4.87E-02
	3	PRF_Q_2022_M_CIAN_790_53013.97507.97507.5.0.dta	5	5192.593421	AAEMMASLLKDLAEIGIAVGNNDVKQPEGTGMIDEEFTVAR(25)-MKSEVK(2)	5192.58713	null	7.76E-04	1.94E-02	0.006291	1.211535	1.00E+00	2.01E-04
	4	PRF_Q_2022_M_CIAN_790_53013.97537.97537.4.0.dta	4	5192.578009	AAEMMASLLKDLAEIGIAVGNNDVKQPEGTGMIDEEFTVAR(25)-MKSEVK(2)	5192.58713	null	2.86E-02	1.23E-01	-0.009121	-1.756543	1.00E+00	1.30E-03
50	Kif5b (485)-Kif5b (885)	2	4
	1	PRF_Q_2022_M_CIAN_790_53013.95729.95729.5.0.dta	5	4345.187234	LQAENDASKEEVKEVLQALEELAVNYDQK(9)-EAKENASR(3)	4345.167955	null	1.54E-04	1.98E-02	0.019279	4.436883	1.00E+00	4.54E-07
	2	PRF_Q_2022_M_CIAN_790_53013.95599.95599.5.0.dta	5	5057.590708	LQAENDASKEEVKEVLQALEELAVNYDQK(9)-ALESALKEAKENASR(10)	5057.57986	null	5.12E-03	2.45E-02	0.010848	2.144899	1.00E+00	6.20E-03
	3	PRF_Q_2022_M_CIAN_790_53013.95459.95459.5.0.dta	5	5057.5984	LQAENDASKEEVKEVLQALEELAVNYDQK(9)-ALESALKEAKENASR(10)	5057.57986	null	1.19E-04	3.51E-02	0.01854	3.665785	1.00E+00	4.01E-05
	4	PRF_Q_2022_M_CIAN_790_53013.95901.95901.5.0.dta	5	5057.594028	LQAENDASKEEVKEVLQALEELAVNYDQK(9)-ALESALKEAKENASR(10)	5057.57986	null	1.00E+00	1.40E-01	0.014168	2.80134	1.00E+00	3.03E-01
51	Kif5b (427)-Kif5b (435)	2	2
	1	PRF_Q_2022_M_CIAN_790_53013.58433.58433.5.0.dta	5	3862.936344	RKCEEEIAKLYK(9)-QLDDKDEEINQQSQLVEK(5)	3862.937707	Carbamidomethyl[C](24)	7.03E-02	2.03E-02	-0.001363	-0.35284	1.00E+00	2.19E-01
	2	PRF_Q_2022_M_CIAN_790_53013.64099.64099.5.0.dta	5	3706.839415	KCEEEIAKLYK(8)-QLDDKDEEINQQSQLVEK(5)	3706.836605	Carbamidomethyl[C](23)	4.90E-01	3.70E-02	0.00281	0.758059	4.18E-02	1.54E-01
52	Kif5b (539)-Kif5b (813)	2	6
	1	PRF_Q_2022_M_CIAN_790_53013.80305.80305.4.0.dta	4	3404.735936	SATLASIDAELQKLK(13)-KSAEIDSDDTGGSAAQK(1)	3404.727718	null	6.26E-01	2.08E-02	0.008218	2.413703	4.25E-04	2.37E-01
	2	PRF_Q_2022_M_CIAN_790_53013.80307.80307.3.0.dta	3	3404.73363	SATLASIDAELQKLK(13)-KSAEIDSDDTGGSAAQK(1)	3404.727718	null	1.00E+00	4.81E-02	0.005912	1.736409	1.00E+00	1.00E+00
	3	PRF_Q_2022_M_CIAN_790_53013.80173.80173.4.0.dta	4	3404.733451	SATLASIDAELQKLK(13)-KSAEIDSDDTGGSAAQK(1)	3404.727718	null	1.00E+00	9.17E-02	0.005733	1.683835	1.00E+00	1.00E+00
	4	PRF_Q_2022_M_CIAN_790_53013.80448.80448.3.0.dta	3	3404.733841	SATLASIDAELQKLK(13)-KSAEIDSDDTGGSAAQK(1)	3404.727718	null	1.00E+00	1.15E-01	0.006123	1.798382	1.00E+00	1.00E+00
	5	PRF_Q_2022_M_CIAN_790_53013.80580.80580.4.1.dta	4	3404.733239	SATLASIDAELQKLK(13)-KSAEIDSDDTGGSAAQK(1)	3404.727718	null	1.00E+00	1.79E-01	0.005521	1.621569	3.15E-02	1.00E+00
	6	PRF_Q_2022_M_CIAN_790_53013.73312.73312.4.0.dta	4	3631.890361	SATLASIDAELQKLK(13)-VKKSAEIDSDDTGGSAAQK(3)	3631.891082	null	2.84E-01	3.95E-02	-0.000721	-0.198519	2.38E-04	4.57E-01
53	Kif5b (829)-Kif5b (829)	2	2
	1	PRF_Q_2022_M_CIAN_790_53013.89416.89416.5.0.dta	5	5282.530014	SAEIDSDDTGGSAAQKQKISFLENNLEQLTK(16)-SAEIDSDDTGGSAAQKQK(16)	5282.530396	null	1.00E+00	2.09E-02	-0.000382	-0.072314	1.00E+00	1.00E+00
	2	PRF_Q_2022_M_CIAN_790_53013.36764.36764.4.0.dta	4	3752.722272	SAEIDSDDTGGSAAQKQK(16)-SAEIDSDDTGGSAAQKQK(16)	3752.72151	null	1.00E+00	3.80E-01	0.000762	0.203053	1.00E+00	1.00E+00
54	Kif5b (606)-Kif5b (764)	2	14
	1	PRF_Q_2022_M_CIAN_790_53013.42856.42856.4.0.dta	4	2141.160488	TMVKR(4)-KLHELTVMQDR(1)	2141.156837	null	1.08E-02	2.17E-02	0.003651	1.705153	2.02E-08	3.94E-02
	2	PRF_Q_2022_M_CIAN_790_53013.42767.42767.5.0.dta	5	2141.159017	TMVKR(4)-KLHELTVMQDR(1)	2141.156837	null	1.00E+00	3.68E-02	0.00218	1.018141	2.85E-02	1.00E+00
	3	PRF_Q_2022_M_CIAN_790_53013.42716.42716.4.0.dta	4	2141.160428	TMVKR(4)-KLHELTVMQDR(1)	2141.156837	null	1.97E-01	4.20E-02	0.003591	1.677131	1.95E-02	3.91E-01
	4	PRF_Q_2022_M_CIAN_790_53013.38103.38103.4.0.dta	4	2157.152306	TMVKR(4)-KLHELTVMQDR(1)	2157.151751	Oxidation[M](16)	5.96E-02	4.66E-02	0.000555	0.257284	1.00E+00	2.12E-02
	5	PRF_Q_2022_M_CIAN_790_53013.42812.42812.3.0.dta	3	2141.160045	TMVKR(4)-KLHELTVMQDR(1)	2141.156837	null	6.27E-01	6.60E-02	0.003208	1.498255	1.67E-07	5.43E-01
	6	PRF_Q_2022_M_CIAN_790_53013.42989.42989.4.0.dta	4	2141.162347	TMVKR(4)-KLHELTVMQDR(1)	2141.156837	null	1.00E+00	9.09E-02	0.00551	2.573375	5.84E-07	1.00E+00
	7	PRF_Q_2022_M_CIAN_790_53013.35418.35418.4.0.dta	4	2157.158256	TMVKR(4)-KLHELTVMQDR(1)	2157.151751	Oxidation[M](8)	1.83E-01	1.03E-01	0.006505	3.01555	1.63E-05	1.99E-01
	8	PRF_Q_2022_M_CIAN_790_53013.42815.42815.5.0.dta	5	2141.159153	TMVKR(4)-KLHELTVMQDR(1)	2141.156837	null	6.99E-01	1.60E-01	0.002316	1.081658	4.11E-06	5.41E-01
	9	PRF_Q_2022_M_CIAN_790_53013.42946.42946.3.0.dta	3	2141.164035	TMVKR(4)-KLHELTVMQDR(1)	2141.156837	null	3.91E-01	2.66E-01	0.007198	3.361734	1.00E+00	3.97E-01
	10	PRF_Q_2022_M_CIAN_790_53013.43096.43096.4.3.dta	4	2141.154583	TMVKR(4)-KLHELTVMQDR(1)	2141.156837	null	1.00E+00	3.93E-01	-0.002254	-1.052702	3.24E-01	1.00E+00
	11	PRF_Q_2022_M_CIAN_790_53013.38229.38229.3.0.dta	3	2157.157878	TMVKR(4)-KLHELTVMQDR(1)	2157.151751	Oxidation[M](16)	1.00E+00	4.21E-01	0.006127	2.840319	1.06E-03	1.00E+00
	12	PRF_Q_2022_M_CIAN_790_53013.38171.38171.3.0.dta	3	2157.157389	TMVKR(4)-KLHELTVMQDR(1)	2157.151751	Oxidation[M](16)	1.00E+00	5.52E-01	0.005638	2.613632	1.78E-02	1.00E+00
	13	PRF_Q_2022_M_CIAN_790_53013.35559.35559.4.1.dta	4	2157.157319	TMVKR(4)-KLHELTVMQDR(1)	2157.151751	Oxidation[M](8)	1.00E+00	8.01E-01	0.005568	2.581181	1.68E-01	1.00E+00
	14	PRF_Q_2022_M_CIAN_790_53013.36876.36876.5.0.dta	5	2297.259177	TMVKR(4)-KLHELTVMQDRR(1)	2297.257939	null	1.12E-01	7.20E-02	0.001238	0.538903	1.82E-04	4.83E-02
55	Kif5b (159)-Kif5b (213)	2	8
	1	PRF_Q_2022_M_CIAN_790_53013.60243.60243.4.0.dta	4	4280.234957	TNLSVHEDKNRVPYVK(9)-SHSIFLINVKQENTQTEQK(10)	4280.230773	null	1.00E+00	2.24E-02	0.004184	0.977517	1.00E+00	1.00E+00
	2	PRF_Q_2022_M_CIAN_790_53013.60204.60204.5.0.dta	5	4280.236927	TNLSVHEDKNRVPYVK(9)-SHSIFLINVKQENTQTEQK(10)	4280.230773	null	1.00E+00	4.16E-02	0.006154	1.437773	3.75E-05	1.00E+00
	3	PRF_Q_2022_M_CIAN_790_53013.60100.60100.4.0.dta	4	4280.237387	TNLSVHEDKNRVPYVK(9)-SHSIFLINVKQENTQTEQK(10)	4280.230773	null	1.46E-01	8.19E-02	0.006614	1.545244	7.01E-04	1.16E-01
	4	PRF_Q_2022_M_CIAN_790_53013.60059.60059.5.0.dta	5	4280.23731	TNLSVHEDKNRVPYVK(9)-SHSIFLINVKQENTQTEQK(10)	4280.230773	null	1.00E+00	1.38E-01	0.006537	1.527254	1.02E-05	1.00E+00
	5	PRF_Q_2022_M_CIAN_790_53013.55069.55069.4.0.dta	4	3693.886979	TNLSVHEDKNR(9)-SHSIFLINVKQENTQTEQK(10)	3693.882917	null	3.28E-03	2.53E-02	0.004062	1.099656	1.00E+00	8.47E-02
	6	PRF_Q_2022_M_CIAN_790_53013.54934.54934.4.0.dta	4	3693.890106	TNLSVHEDKNR(9)-SHSIFLINVKQENTQTEQK(10)	3693.882917	null	4.24E-05	5.73E-02	0.007189	1.946191	2.70E-19	5.97E-05
	7	PRF_Q_2022_M_CIAN_790_53013.55029.55029.5.0.dta	5	3693.887451	TNLSVHEDKNR(9)-SHSIFLINVKQENTQTEQK(10)	3693.882917	null	2.74E-03	6.19E-02	0.004534	1.227435	1.00E+00	1.75E-01
	8	PRF_Q_2022_M_CIAN_790_53013.55155.55155.5.1.dta	5	3693.884746	TNLSVHEDKNR(9)-SHSIFLINVKQENTQTEQK(10)	3693.882917	null	1.00E+00	3.03E-01	0.001829	0.495143	1.00E+00	1.00E+00
56	Kif5b (598)-Kif5b (783)	2	6
	1	PRF_Q_2022_M_CIAN_790_53013.51329.51329.3.0.dta	3	2205.170951	MKSEVK(2)-QDLKGLEETVAK(4)	2205.168171	Oxidation[M](16)	1.00E+00	2.53E-02	0.00278	1.260675	1.00E+00	1.00E+00
	2	PRF_Q_2022_M_CIAN_790_53013.54752.54752.3.0.dta	3	2189.175575	MKSEVK(2)-QDLKGLEETVAK(4)	2189.173257	null	3.07E-02	4.19E-02	0.002318	1.058847	1.78E-08	8.09E-03
	3	PRF_Q_2022_M_CIAN_790_53013.54719.54719.4.2.dta	4	2189.177083	MKSEVK(2)-QDLKGLEETVAK(4)	2189.173257	null	5.02E-01	7.84E-02	0.003826	1.747692	3.07E-02	4.38E-01
	4	PRF_Q_2022_M_CIAN_790_53013.54857.54857.4.0.dta	4	2189.17702	MKSEVK(2)-QDLKGLEETVAK(4)	2189.173257	null	7.31E-01	2.96E-01	0.003763	1.718914	2.78E-01	6.18E-01
	5	PRF_Q_2022_M_CIAN_790_53013.54825.54825.3.0.dta	3	2189.17673	MKSEVK(2)-QDLKGLEETVAK(4)	2189.173257	null	1.00E+00	7.44E-01	0.003473	1.586444	1.00E+00	1.00E+00
	6	PRF_Q_2022_M_CIAN_790_53013.50301.50301.5.0.dta	5	2673.422603	MKSEVK(2)-EQARQDLKGLEETVAK(8)	2673.412629	null	2.03E-01	2.27E-01	0.009974	3.730812	1.00E+00	1.35E-01
57	Kif5b (526)-Kif5b (829)	2	2
	1	PRF_Q_2022_M_CIAN_790_53013.91365.91365.5.0.dta	5	4982.447744	TKEYELLSDELNQKSATLASIDAELQK(14)-SAEIDSDDTGGSAAQKQK(16)	4982.448577	null	1.00E+00	3.80E-02	-0.000833	-0.167187	1.00E+00	1.00E+00
	2	PRF_Q_2022_M_CIAN_790_53013.90800.90800.5.0.dta	5	5797.834863	SQEVEDKTKEYELLSDELNQKSATLASIDAELQK(21)-SAEIDSDDTGGSAAQKQK(16)	5797.814651	null	1.00E+00	1.27E-01	0.020212	3.486141	1.00E+00	1.00E+00
58	Kif5b (539)-Kif5b (548)	2	5
	1	PRF_Q_2022_M_CIAN_790_53013.66241.66241.4.0.dta	4	2740.456044	SATLASIDAELQKLK(13)-EMTNHQKK(7)	2740.454825	null	4.58E-03	4.00E-02	0.001219	0.444817	2.33E-03	3.74E-02
	2	PRF_Q_2022_M_CIAN_790_53013.66373.66373.4.0.dta	4	2740.456444	SATLASIDAELQKLK(13)-EMTNHQKK(7)	2740.454825	null	5.63E-04	1.23E-01	0.001619	0.590778	3.39E-04	8.66E-03
	3	PRF_Q_2022_M_CIAN_790_53013.66261.66261.3.0.dta	3	2740.456128	SATLASIDAELQKLK(13)-EMTNHQKK(7)	2740.454825	null	6.79E-02	1.35E-01	0.001303	0.475469	5.73E-04	8.71E-02
	4	PRF_Q_2022_M_CIAN_790_53013.64192.64192.4.1.dta	4	2756.449705	SATLASIDAELQKLK(13)-EMTNHQKK(7)	2756.449739	Oxidation[M](20)	1.00E+00	2.12E-01	-0.000034	-0.012335	3.69E-02	1.00E+00
	5	PRF_Q_2022_M_CIAN_790_53013.60311.60311.5.0.dta	5	2981.641401	SATLASIDAELQKLK(13)-LKEMTNHQKK(9)	2981.633838	null	1.74E-01	6.01E-02	0.007563	2.536529	1.31E-02	1.00E+00
59	Kif5b (394)-Kif5b (420)	2	3
	1	PRF_Q_2022_M_CIAN_790_53013.89833.89833.5.0.dta	5	4764.382368	ANLEAFTVDKDITLTNDKPATAIGVIGNFTDAER(10)-KCEEEIAK(1)	4764.392199	Carbamidomethyl[C](39)	9.91E-10	5.54E-02	-0.009831	-2.063432	1.00E+00	5.97E-07
	2	PRF_Q_2022_M_CIAN_790_53013.88813.88813.5.0.dta	5	4920.500481	ANLEAFTVDKDITLTNDKPATAIGVIGNFTDAERR(10)-KCEEEIAK(1)	4920.493301	Carbamidomethyl[C](40)	2.11E-01	1.70E-01	0.00718	1.459203	1.00E+00	2.67E-01
	3	PRF_Q_2022_M_CIAN_790_53013.87962.87962.5.0.dta	5	4920.51163	ANLEAFTVDKDITLTNDKPATAIGVIGNFTDAERR(10)-KCEEEIAK(1)	4920.493301	Carbamidomethyl[C](40)	1.47E-06	1.91E-01	0.018329	3.725033	1.00E+00	8.96E-04
60	Kif5b (560)-Kif5b (598)	2	4
	1	PRF_Q_2022_M_CIAN_790_53013.97536.97536.5.0.dta	5	5208.603484	AAEMMASLLKDLAEIGIAVGNNDVKQPEGTGMIDEEFTVAR(10)-MKSEVK(2)	5208.582044	Oxidation[M](45)	1.63E-02	6.01E-02	0.02144	4.116283	1.00E+00	8.10E-04
	2	PRF_Q_2022_M_CIAN_790_53013.97475.97475.5.0.dta	5	5208.556094	AAEMMASLLKDLAEIGIAVGNNDVKQPEGTGMIDEEFTVAR(10)-MKSEVK(2)	5208.582044	Oxidation[M](45)	7.53E-03	8.55E-02	-0.02595	-4.982162	1.00E+00	1.02E-03
	3	PRF_Q_2022_M_CIAN_790_53013.95974.95974.5.0.dta	5	5208.606319	AAEMMASLLKDLAEIGIAVGNNDVKQPEGTGMIDEEFTVAR(10)-MKSEVK(2)	5208.582044	Oxidation[M](4)	8.91E-03	1.15E-01	0.024275	4.660577	1.00E+00	4.20E-10
	4	PRF_Q_2022_M_CIAN_790_53013.98045.98045.3.0.dta	3	3431.797107	AAEMMASLLKDLAEIGIAVGNNDVK(10)-MKSEVK(2)	3431.783262	null	9.63E-01	8.34E-02	0.013845	4.034346	1.00E+00	1.00E+00
61	Kif5b (801)-Kif5b (829)	2	2
	1	PRF_Q_2022_M_CIAN_790_53013.60848.60848.3.0.dta	3	3135.58313	KLFVQDLATR(1)-SAEIDSDDTGGSAAQKQK(16)	3135.58028	null	1.06E-01	6.47E-02	0.00285	0.908923	1.00E+00	4.01E-02
	2	PRF_Q_2022_M_CIAN_790_53013.52386.52386.5.0.dta	5	3263.68424	KLFVQDLATR(1)-KSAEIDSDDTGGSAAQKQK(17)	3263.675236	null	1.00E+00	3.33E-01	0.009004	2.758853	1.00E+00	1.00E+00
62	Kif5b (448)-Kif5b (450)	2	5
	1	PRF_Q_2022_M_CIAN_790_53013.79130.79130.5.0.dta	5	4429.270291	QLDDKDEEINQQSQLVEKLK(18)-LKTQMLDQEELLASTR(2)	4429.265219	Oxidation[M](28)	1.00E+00	6.50E-02	0.005072	1.145111	1.00E+00	1.09E-04
	2	PRF_Q_2022_M_CIAN_790_53013.85045.85045.4.0.dta	4	4413.286524	QLDDKDEEINQQSQLVEKLK(18)-LKTQMLDQEELLASTR(2)	4413.270305	null	1.00E+00	1.14E-01	0.016219	3.675052	1.00E+00	5.86E-04
	3	PRF_Q_2022_M_CIAN_790_53013.85023.85023.5.0.dta	5	4413.256851	QLDDKDEEINQQSQLVEKLK(18)-LKTQMLDQEELLASTR(2)	4413.270305	null	1.00E+00	1.65E-01	-0.013454	-3.048533	1.00E+00	2.42E-04
	4	PRF_Q_2022_M_CIAN_790_53013.79092.79092.5.0.dta	5	4569.376817	QLDDKDEEINQQSQLVEKLK(18)-LKTQMLDQEELLASTRR(2)	4569.371407	null	2.77E-03	9.72E-02	0.00541	1.18397	1.77E-03	8.23E-05
	5	PRF_Q_2022_M_CIAN_790_53013.78961.78961.5.0.dta	5	4569.383791	QLDDKDEEINQQSQLVEKLK(18)-LKTQMLDQEELLASTRR(2)	4569.371407	null	3.44E-02	2.16E-01	0.012384	2.71022	1.11E-07	9.44E-02
63	Kif5b (885)-Kif5b (893)	2	3
	1	PRF_Q_2022_M_CIAN_790_53013.21606.21606.5.0.dta	5	2263.146569	EAKENASR(3)-KRYQQEVDR(1)	2263.142441	null	1.28E-02	1.10E-01	0.004128	1.824012	1.57E-02	6.41E-03
	2	PRF_Q_2022_M_CIAN_790_53013.21483.21483.5.0.dta	5	2263.14743	EAKENASR(3)-KRYQQEVDR(1)	2263.142441	null	1.00E+00	1.15E-01	0.004989	2.204457	1.00E+00	1.00E+00
	3	PRF_Q_2022_M_CIAN_790_53013.93959.93959.2.1.dta	2	2173.105718	EAKENASR(3)-ENASRDRKR(8)	2173.106726	null	1.00E+00	7.76E-01	-0.001008	-0.463852	1.00E+00	1.00E+00
64	Kif5b (755)-Kif5b (755)	2	2
	1	PRF_Q_2022_M_CIAN_790_53013.25140.25140.3.0.dta	3	2002.073988	LKATDQEK(2)-LKATDQEK(2)	2002.070182	null	6.02E-01	3.38E-01	0.003806	1.901032	4.87E-01	4.36E-01
	2	PRF_Q_2022_M_CIAN_790_53013.27762.27762.4.0.dta	4	2893.57551	LRVEHEKLKATDQEK(9)-LKATDQEK(2)	2893.562787	null	1.00E+00	4.55E-01	0.012723	4.397002	1.00E+00	1.00E+00
65	Kif5b (903)-Kif5b (922)	2	3
	1	PRF_Q_2022_M_CIAN_790_53013.32565.32565.5.0.dta	5	3635.010973	IKEAVR(2)-GHSAQIAKPIRPGQHPAASPTHPSAIR(8)	3635.003915	null	1.75E-02	1.73E-01	0.007058	1.941676	1.00E+00	4.16E-01
	2	PRF_Q_2022_M_CIAN_790_53013.32880.32880.6.1.dta	6	3635.014416	IKEAVR(2)-GHSAQIAKPIRPGQHPAASPTHPSAIR(8)	3635.003915	null	1.77E-03	4.21E-01	0.010501	2.888855	1.00E+00	3.17E-03
	3	PRF_Q_2022_M_CIAN_790_53013.30625.30625.5.0.dta	5	3791.108569	IKEAVR(2)-RGHSAQIAKPIRPGQHPAASPTHPSAIR(9)	3791.105017	null	1.21E-01	2.73E-01	0.003552	0.93693	1.00E+00	1.13E-01
66	Kif5b (813)-Kif5b (831)	1	5
	1	PRF_Q_2022_M_CIAN_790_53013.82085.82085.3.0.dta	3	3621.817615	KSAEIDSDDTGGSAAQK(1)-QKISFLENNLEQLTK(2)	3621.812836	null	1.00E+00	6.30E-05	0.004779	1.319505	1.00E+00	1.00E+00
	2	PRF_Q_2022_M_CIAN_790_53013.82149.82149.4.0.dta	4	3621.817626	KSAEIDSDDTGGSAAQK(1)-QKISFLENNLEQLTK(2)	3621.812836	null	1.00E+00	2.46E-04	0.00479	1.322542	3.83E-04	1.00E+00
	3	PRF_Q_2022_M_CIAN_790_53013.82006.82006.4.0.dta	4	3621.818182	KSAEIDSDDTGGSAAQK(1)-QKISFLENNLEQLTK(2)	3621.812836	null	4.15E-05	2.58E-04	0.005346	1.476056	5.55E-05	7.35E-07
	4	PRF_Q_2022_M_CIAN_790_53013.82289.82289.4.0.dta	4	3621.815335	KSAEIDSDDTGGSAAQK(1)-QKISFLENNLEQLTK(2)	3621.812836	null	5.46E-09	2.78E-04	0.002499	0.689986	2.15E-10	1.47E-06
	5	PRF_Q_2022_M_CIAN_790_53013.82229.82229.3.0.dta	3	3621.81808	KSAEIDSDDTGGSAAQK(1)-QKISFLENNLEQLTK(2)	3621.812836	null	1.00E+00	6.84E-02	0.005244	1.447894	1.00E+00	1.00E+00
67	Kif5b (875)-Kif5b (885)	1	10
	1	PRF_Q_2022_M_CIAN_790_53013.40349.40349.3.0.dta	3	2000.100381	VKALESALK(2)-EAKENASR(3)	2000.102149	null	9.65E-07	2.31E-04	-0.001768	-0.883955	2.46E-03	1.66E-04
	2	PRF_Q_2022_M_CIAN_790_53013.40178.40178.4.0.dta	4	2000.103769	VKALESALK(2)-EAKENASR(3)	2000.102149	null	9.45E-10	1.07E-03	0.00162	0.809959	2.07E-08	2.65E-04
	3	PRF_Q_2022_M_CIAN_790_53013.40431.40431.4.0.dta	4	2000.10708	VKALESALK(2)-EAKENASR(3)	2000.102149	null	8.97E-12	1.13E-03	0.004931	2.465374	1.06E-03	8.25E-06
	4	PRF_Q_2022_M_CIAN_790_53013.40044.40044.4.0.dta	4	2000.104834	VKALESALK(2)-EAKENASR(3)	2000.102149	null	6.34E-06	3.20E-03	0.002685	1.342431	9.48E-04	9.46E-04
	5	PRF_Q_2022_M_CIAN_790_53013.40240.40240.2.0.dta	2	2000.101313	VKALESALK(2)-EAKENASR(3)	2000.102149	null	4.47E-03	3.38E-03	-0.000836	-0.417979	1.16E-01	6.66E-03
	6	PRF_Q_2022_M_CIAN_790_53013.40086.40086.3.0.dta	3	2000.104499	VKALESALK(2)-EAKENASR(3)	2000.102149	null	1.49E-08	3.90E-03	0.00235	1.17494	3.75E-06	8.80E-04
	7	PRF_Q_2022_M_CIAN_790_53013.40219.40219.3.0.dta	3	2000.103532	VKALESALK(2)-EAKENASR(3)	2000.102149	null	1.52E-03	3.91E-03	0.001383	0.691465	1.87E-03	2.93E-03
	8	PRF_Q_2022_M_CIAN_790_53013.40308.40308.4.0.dta	4	2000.105212	VKALESALK(2)-EAKENASR(3)	2000.102149	null	1.50E-07	4.44E-03	0.003063	1.531422	3.53E-07	6.26E-05
	9	PRF_Q_2022_M_CIAN_790_53013.40591.40591.4.0.dta	4	2000.108508	VKALESALK(2)-EAKENASR(3)	2000.102149	null	1.85E-04	6.40E-03	0.006359	3.179338	1.29E-03	4.44E-04
	10	PRF_Q_2022_M_CIAN_790_53013.40472.40472.3.0.dta	3	2000.094822	VKALESALK(2)-EAKENASR(3)	2000.102149	null	1.26E-07	8.09E-03	-0.007327	-3.663313	2.00E-05	1.08E-04
68	Kif5b (644)-Kif5b (739)	1	7
	1	PRF_Q_2022_M_CIAN_790_53013.88955.88955.4.0.dta	4	4079.072873	IKSLTEYLQNVEQK(2)-LITDLQDQNQKMMLEQER(11)	4079.06733	Oxidation[M](12)	1.00E+00	3.58E-04	0.005543	1.358889	1.00E+00	2.50E-04
	2	PRF_Q_2022_M_CIAN_790_53013.89757.89757.4.0.dta	4	4063.080404	IKSLTEYLQNVEQK(2)-LITDLQDQNQKMMLEQER(11)	4063.072416	null	1.00E+00	1.59E-03	0.007988	1.966	1.00E+00	2.80E-02
	3	PRF_Q_2022_M_CIAN_790_53013.88817.88817.4.1.dta	4	4079.074982	IKSLTEYLQNVEQK(2)-LITDLQDQNQKMMLEQER(11)	4079.06733	Oxidation[M](12)	1.00E+00	1.99E-03	0.007652	1.875919	1.00E+00	4.12E-04
	4	PRF_Q_2022_M_CIAN_790_53013.89871.89871.4.0.dta	4	4063.07798	IKSLTEYLQNVEQK(2)-LITDLQDQNQKMMLEQER(11)	4063.072416	null	4.28E-04	2.21E-03	0.005564	1.369407	1.60E-16	1.30E-05
	5	PRF_Q_2022_M_CIAN_790_53013.89102.89102.4.0.dta	4	4079.074533	IKSLTEYLQNVEQK(2)-LITDLQDQNQKMMLEQER(11)	4079.06733	Oxidation[M](13)	6.48E-08	2.46E-03	0.007203	1.765845	1.19E-09	3.27E-09
	6	PRF_Q_2022_M_CIAN_790_53013.90002.90002.4.1.dta	4	4063.06977	IKSLTEYLQNVEQK(2)-LITDLQDQNQKMMLEQER(11)	4063.072416	null	1.69E-03	5.11E-03	-0.002646	-0.651231	6.20E-04	1.16E-03
	7	PRF_Q_2022_M_CIAN_790_53013.89242.89242.4.0.dta	4	4079.074685	IKSLTEYLQNVEQK(2)-LITDLQDQNQKMMLEQER(11)	4079.06733	Oxidation[M](13)	1.00E+00	2.37E-01	0.007355	1.803108	1.00E+00	1.00E+00
69	Kif5b (598)-Kif5b (791)	1	4
	1	PRF_Q_2022_M_CIAN_790_53013.82266.82266.4.0.dta	4	2809.515249	MKSEVK(2)-GLEETVAKELQTLHNLR(8)	2809.51267	null	8.63E-08	7.08E-04	0.002579	0.917953	9.93E-10	7.24E-07
	2	PRF_Q_2022_M_CIAN_790_53013.82124.82124.4.0.dta	4	2809.516573	MKSEVK(2)-GLEETVAKELQTLHNLR(8)	2809.51267	null	5.10E-03	1.17E-02	0.003903	1.389209	6.55E-05	2.21E-03
	3	PRF_Q_2022_M_CIAN_790_53013.82251.82251.5.0.dta	5	2809.516044	MKSEVK(2)-GLEETVAKELQTLHNLR(8)	2809.51267	null	1.04E-02	1.53E-02	0.003374	1.20092	1.70E-05	1.03E-02
	4	PRF_Q_2022_M_CIAN_790_53013.82108.82108.5.0.dta	5	2809.516869	MKSEVK(2)-GLEETVAKELQTLHNLR(8)	2809.51267	null	2.79E-02	2.19E-02	0.004199	1.494565	1.00E+00	4.90E-03
70	Kif5b (32)-Kif5b (313)	1	2
	1	PRF_Q_2022_M_CIAN_790_53013.89932.89932.5.0.dta	5	5633.786099	YIAKFQGEDTVVIASKPYAFDR(4)-TTIVICCSPSSYNESETKSTLLFGQR(18)	5633.781594	Carbamidomethyl[C](6);Carbamidomethyl[C](7)	1.00E+00	8.91E-04	0.004505	0.799641	1.00E+00	1.00E+00
	2	PRF_Q_2022_M_CIAN_790_53013.90060.90060.5.0.dta	5	5633.79463	YIAKFQGEDTVVIASKPYAFDR(4)-TTIVICCSPSSYNESETKSTLLFGQR(18)	5633.781594	Carbamidomethyl[C](6);Carbamidomethyl[C](7)	1.00E+00	1.41E-02	0.013036	2.313899	1.00E+00	1.00E+00
71	Kif5b (801)-Kif5b (831)	1	1
	1	PRF_Q_2022_M_CIAN_790_53013.90847.90847.4.0.dta	4	3132.733641	KLFVQDLATR(1)-QKISFLENNLEQLTK(2)	3132.730177	null	1.00E+00	1.15E-03	0.003464	1.105745	1.00E+00	1.90E-03
72	Kif5b (240)-Kif5b (313)	1	5
	1	PRF_Q_2022_M_CIAN_790_53013.86067.86067.4.0.dta	4	4590.258508	VSKTGAEGAVLDEAK(3)-TTIVICCSPSSYNESETKSTLLFGQR(18)	4590.25875	Carbamidomethyl[C](6);Carbamidomethyl[C](7)	1.00E+00	1.17E-03	-0.000242	-0.05272	1.00E+00	1.18E-06
	2	PRF_Q_2022_M_CIAN_790_53013.85925.85925.4.0.dta	4	4590.26439	VSKTGAEGAVLDEAK(3)-TTIVICCSPSSYNESETKSTLLFGQR(18)	4590.25875	Carbamidomethyl[C](6);Carbamidomethyl[C](7)	1.94E-09	2.23E-03	0.00564	1.228689	1.00E+00	1.30E-08
	3	PRF_Q_2022_M_CIAN_790_53013.85653.85653.4.0.dta	4	4590.267914	VSKTGAEGAVLDEAK(3)-TTIVICCSPSSYNESETKSTLLFGQR(18)	4590.25875	Carbamidomethyl[C](6);Carbamidomethyl[C](7)	1.07E-10	5.15E-03	0.009164	1.996402	1.00E+00	1.34E-23
	4	PRF_Q_2022_M_CIAN_790_53013.85795.85795.4.0.dta	4	4590.265105	VSKTGAEGAVLDEAK(3)-TTIVICCSPSSYNESETKSTLLFGQR(18)	4590.25875	Carbamidomethyl[C](6);Carbamidomethyl[C](7)	1.17E-05	5.22E-03	0.006355	1.384454	1.00E+00	6.35E-18
	5	PRF_Q_2022_M_CIAN_790_53013.85757.85757.5.0.dta	5	4590.26601	VSKTGAEGAVLDEAK(3)-TTIVICCSPSSYNESETKSTLLFGQR(18)	4590.25875	Carbamidomethyl[C](6);Carbamidomethyl[C](7)	1.00E+00	5.72E-03	0.00726	1.58161	1.00E+00	7.10E-05
73	Kif5b (801)-Kif5b (847)	1	5
	1	PRF_Q_2022_M_CIAN_790_53013.55287.55287.4.0.dta	4	2207.305798	KLFVQDLATR(1)-VHKQLVR(3)	2207.302175	null	8.47E-11	1.38E-03	0.003623	1.64137	6.60E-09	8.60E-06
	2	PRF_Q_2022_M_CIAN_790_53013.55345.55345.3.0.dta	3	2207.302448	KLFVQDLATR(1)-VHKQLVR(3)	2207.302175	null	1.36E-01	4.93E-02	0.000273	0.12368	1.00E+00	1.81E-01
	3	PRF_Q_2022_M_CIAN_790_53013.55160.55160.4.0.dta	4	2207.305715	KLFVQDLATR(1)-VHKQLVR(3)	2207.302175	null	4.33E-06	8.57E-02	0.00354	1.603768	2.49E-08	1.21E-04
	4	PRF_Q_2022_M_CIAN_790_53013.55432.55432.4.0.dta	4	2207.30518	KLFVQDLATR(1)-VHKQLVR(3)	2207.302175	null	1.08E-03	9.36E-02	0.003005	1.36139	1.50E-05	5.42E-02
	5	PRF_Q_2022_M_CIAN_790_53013.55208.55208.3.0.dta	3	2207.302711	KLFVQDLATR(1)-VHKQLVR(3)	2207.302175	null	6.03E-02	9.70E-02	0.000536	0.24283	1.00E+00	8.35E-02
74	Kif5b (909)-Kif5b (909)	1	33
	1	PRF_Q_2022_M_CIAN_790_53013.16440.16440.3.0.dta	3	1565.789394	SKNMAR(2)-SKNMAR(2)	1565.788581	Oxidation[M](4)	2.85E-02	1.98E-03	0.000813	0.519227	1.01E-03	2.31E-02
	2	PRF_Q_2022_M_CIAN_790_53013.16567.16567.4.0.dta	4	1565.78834	SKNMAR(2)-SKNMAR(2)	1565.788581	Oxidation[M](4)	5.69E-03	1.20E-02	-0.000241	-0.153916	9.10E-08	5.75E-03
	3	PRF_Q_2022_M_CIAN_790_53013.16446.16446.4.0.dta	4	1565.788212	SKNMAR(2)-SKNMAR(2)	1565.788581	Oxidation[M](4)	4.85E-03	1.47E-02	-0.000369	-0.235664	6.52E-07	4.57E-03
	4	PRF_Q_2022_M_CIAN_790_53013.16326.16326.4.0.dta	4	1565.788246	SKNMAR(2)-SKNMAR(2)	1565.788581	Oxidation[M](4)	1.71E-02	2.09E-02	-0.000335	-0.21395	3.42E-04	1.41E-02
	5	PRF_Q_2022_M_CIAN_790_53013.17613.17613.3.1.dta	3	1565.791781	SKNMAR(2)-SKNMAR(2)	1565.788581	Oxidation[M](4)	4.50E-02	2.33E-02	0.0032	2.043699	5.47E-02	3.96E-02
	6	PRF_Q_2022_M_CIAN_790_53013.16796.16796.4.0.dta	4	1565.789476	SKNMAR(2)-SKNMAR(2)	1565.788581	Oxidation[M](4)	2.13E-02	2.38E-02	0.000895	0.571597	6.72E-05	1.85E-02
	7	PRF_Q_2022_M_CIAN_790_53013.16899.16899.4.0.dta	4	1565.790207	SKNMAR(2)-SKNMAR(2)	1565.788581	Oxidation[M](4)	3.54E-02	4.51E-02	0.001626	1.038454	7.14E-04	2.94E-02
	8	PRF_Q_2022_M_CIAN_790_53013.16687.16687.4.0.dta	4	1565.789048	SKNMAR(2)-SKNMAR(2)	1565.788581	Oxidation[M](4)	5.63E-03	5.03E-02	0.000467	0.298252	3.64E-05	7.53E-03
	9	PRF_Q_2022_M_CIAN_790_53013.21441.21441.3.0.dta	3	1565.789521	SKNMAR(2)-SKNMAR(2)	1565.788581	Oxidation[M](4)	3.88E-02	7.64E-02	0.00094	0.600336	1.22E-03	1.00E+00
	10	PRF_Q_2022_M_CIAN_790_53013.12306.12306.3.0.dta	3	1581.785288	SKNMAR(2)-SKNMAR(2)	1581.783495	Oxidation[M](4);Oxidation[M](13)	1.00E+00	9.76E-02	0.001793	1.133531	2.15E-02	1.14E-03
	11	PRF_Q_2022_M_CIAN_790_53013.21566.21566.3.0.dta	3	1565.790325	SKNMAR(2)-SKNMAR(2)	1565.788581	Oxidation[M](4)	1.40E-02	9.96E-02	0.001744	1.113816	1.83E-04	2.07E-02
	12	PRF_Q_2022_M_CIAN_790_53013.16788.16788.3.0.dta	3	1565.790517	SKNMAR(2)-SKNMAR(2)	1565.788581	Oxidation[M](4)	5.59E-02	1.03E-01	0.001936	1.236438	3.50E-02	4.78E-02
	13	PRF_Q_2022_M_CIAN_790_53013.16560.16560.3.0.dta	3	1565.790034	SKNMAR(2)-SKNMAR(2)	1565.788581	Oxidation[M](4)	1.00E+00	1.11E-01	0.001453	0.927967	8.87E-04	1.00E+00
	14	PRF_Q_2022_M_CIAN_790_53013.21531.21531.3.0.dta	3	1549.795325	SKNMAR(2)-SKNMAR(2)	1549.793667	null	3.18E-02	1.21E-01	0.001658	1.06982	1.75E-01	5.83E-02
	15	PRF_Q_2022_M_CIAN_790_53013.16612.16612.3.0.dta	3	1581.785124	SKNMAR(2)-SKNMAR(2)	1581.783495	Oxidation[M](4);Oxidation[M](13)	1.00E+00	1.88E-01	0.001629	1.02985	1.41E-01	1.08E-01
	16	PRF_Q_2022_M_CIAN_790_53013.21403.21403.3.0.dta	3	1549.795861	SKNMAR(2)-SKNMAR(2)	1549.793667	null	1.00E+00	1.94E-01	0.002194	1.415672	1.00E+00	2.62E-01
	17	PRF_Q_2022_M_CIAN_790_53013.16342.16342.4.0.dta	4	1581.781387	SKNMAR(2)-SKNMAR(2)	1581.783495	Oxidation[M](4);Oxidation[M](13)	2.92E-01	1.98E-01	-0.002108	-1.332673	9.16E-01	2.11E-01
	18	PRF_Q_2022_M_CIAN_790_53013.21404.21404.4.0.dta	4	1549.794248	SKNMAR(2)-SKNMAR(2)	1549.793667	null	4.87E-01	2.56E-01	0.000581	0.374889	6.82E-01	4.88E-01
	19	PRF_Q_2022_M_CIAN_790_53013.21532.21532.4.0.dta	4	1549.794103	SKNMAR(2)-SKNMAR(2)	1549.793667	null	3.27E-01	2.56E-01	0.000436	0.281328	2.64E-01	3.74E-01
	20	PRF_Q_2022_M_CIAN_790_53013.21715.21715.3.1.dta	3	1549.79601	SKNMAR(2)-SKNMAR(2)	1549.793667	null	1.00E+00	2.67E-01	0.002343	1.511814	1.00E+00	1.00E+00
	21	PRF_Q_2022_M_CIAN_790_53013.16995.16995.3.0.dta	3	1565.791429	SKNMAR(2)-SKNMAR(2)	1565.788581	Oxidation[M](4)	4.38E-05	2.88E-01	0.002848	1.818892	1.78E-02	5.38E-03
	22	PRF_Q_2022_M_CIAN_790_53013.16675.16675.3.0.dta	3	1565.790457	SKNMAR(2)-SKNMAR(2)	1565.788581	Oxidation[M](4)	3.86E-02	3.09E-01	0.001876	1.198118	2.11E-02	3.99E-02
	23	PRF_Q_2022_M_CIAN_790_53013.17496.17496.4.4.dta	4	1565.791789	SKNMAR(2)-SKNMAR(2)	1565.788581	Oxidation[M](4)	6.80E-02	3.32E-01	0.003208	2.048808	2.39E-04	7.96E-02
	24	PRF_Q_2022_M_CIAN_790_53013.16488.16488.3.0.dta	3	1581.78457	SKNMAR(2)-SKNMAR(2)	1581.783495	Oxidation[M](4);Oxidation[M](13)	1.00E+00	3.33E-01	0.001075	0.679613	1.00E+00	1.00E+00
	25	PRF_Q_2022_M_CIAN_790_53013.16315.16315.3.0.dta	3	1565.789985	SKNMAR(2)-SKNMAR(2)	1565.788581	Oxidation[M](4)	1.09E-01	3.48E-01	0.001404	0.896673	1.94E-01	1.05E-01
	26	PRF_Q_2022_M_CIAN_790_53013.21414.21414.3.0.dta	3	1581.784518	SKNMAR(2)-SKNMAR(2)	1581.783495	Oxidation[M](4);Oxidation[M](13)	1.00E+00	3.67E-01	0.001023	0.646738	1.00E+00	1.00E+00
	27	PRF_Q_2022_M_CIAN_790_53013.21660.21660.3.0.dta	3	1549.795724	SKNMAR(2)-SKNMAR(2)	1549.793667	null	3.22E-01	3.79E-01	0.002057	1.327273	5.02E-01	4.02E-01
	28	PRF_Q_2022_M_CIAN_790_53013.12334.12334.4.0.dta	4	1581.784652	SKNMAR(2)-SKNMAR(2)	1581.783495	Oxidation[M](4);Oxidation[M](13)	9.35E-01	3.85E-01	0.001157	0.731453	8.64E-01	1.00E+00
	29	PRF_Q_2022_M_CIAN_790_53013.21661.21661.4.0.dta	4	1549.792883	SKNMAR(2)-SKNMAR(2)	1549.793667	null	1.00E+00	4.30E-01	-0.000784	-0.505874	1.00E+00	1.00E+00
	30	PRF_Q_2022_M_CIAN_790_53013.16890.16890.3.0.dta	3	1565.791165	SKNMAR(2)-SKNMAR(2)	1565.788581	Oxidation[M](4)	4.68E-02	4.60E-01	0.002584	1.650287	2.03E-02	4.55E-02
	31	PRF_Q_2022_M_CIAN_790_53013.16463.16463.4.0.dta	4	1581.781979	SKNMAR(2)-SKNMAR(2)	1581.783495	Oxidation[M](4);Oxidation[M](13)	1.00E+00	4.69E-01	-0.001516	-0.958412	1.00E+00	1.00E+00
	32	PRF_Q_2022_M_CIAN_790_53013.12212.12212.4.0.dta	4	1581.784904	SKNMAR(2)-SKNMAR(2)	1581.783495	Oxidation[M](4);Oxidation[M](13)	3.35E-01	5.67E-01	0.001409	0.890767	3.67E-01	3.29E-01
	33	PRF_Q_2022_M_CIAN_790_53013.17488.17488.3.3.dta	3	1565.795303	SKNMAR(2)-SKNMAR(2)	1565.788581	Oxidation[M](4)	1.69E-01	6.28E-01	0.006722	4.293044	2.57E-02	2.58E-01
75	Kif5b (621)-Kif5b (755)	1	1
	1	PRF_Q_2022_M_CIAN_790_53013.44477.44477.4.0.dta	4	2918.462754	KMEENEKELAACQLR(1)-LKATDQEK(2)	2918.459645	Carbamidomethyl[C](12)	2.18E-05	2.31E-03	0.003109	1.065288	1.00E+00	4.72E-07
76	Kif5b (213)-Kif5b (226)	1	1
	1	PRF_Q_2022_M_CIAN_790_53013.88647.88647.5.0.dta	5	3974.112416	SHSIFLINVKQENTQTEQK(10)-LSGKLYLVDLAGSEK(4)	3974.1119	null	1.00E+00	2.33E-03	0.000516	0.12984	1.00E+00	1.00E+00
77	Kif5b (512)-Kif5b (844)	1	2
	1	PRF_Q_2022_M_CIAN_790_53013.87704.87704.5.0.dta	5	4575.339713	SQEVEDKTKEYELLSDELNQK(7)-ISFLENNLEQLTKVHK(13)	4575.335011	null	1.23E-03	2.57E-03	0.004702	1.027684	6.48E-08	6.02E-05
	2	PRF_Q_2022_M_CIAN_790_53013.87836.87836.5.0.dta	5	4575.339555	SQEVEDKTKEYELLSDELNQK(7)-ISFLENNLEQLTKVHK(13)	4575.335011	null	1.00E+00	8.01E-03	0.004544	0.993151	1.00E+00	8.94E-03
78	Kif5b (575)-Kif5b (801)	1	3
	1	PRF_Q_2022_M_CIAN_790_53013.93542.93542.4.0.dta	4	4616.36743	DLAEIGIAVGNNDVKQPEGTGMIDEEFTVAR(15)-KLFVQDLATR(1)	4616.355032	null	5.02E-07	2.62E-03	0.012398	2.685669	1.00E+00	9.71E-07
	2	PRF_Q_2022_M_CIAN_790_53013.93396.93396.4.0.dta	4	4616.363193	DLAEIGIAVGNNDVKQPEGTGMIDEEFTVAR(15)-KLFVQDLATR(1)	4616.355032	null	1.97E-06	1.69E-02	0.008161	1.767845	1.00E+00	1.22E-03
	3	PRF_Q_2022_M_CIAN_790_53013.93673.93673.4.0.dta	4	4616.363613	DLAEIGIAVGNNDVKQPEGTGMIDEEFTVAR(15)-KLFVQDLATR(1)	4616.355032	null	1.00E-03	4.88E-02	0.008581	1.858826	1.00E+00	3.01E-03
79	Kif5b (489)-Kif5b (875)	1	2
	1	PRF_Q_2022_M_CIAN_790_53013.96234.96234.4.0.dta	4	4399.323367	LQAENDASKEEVKEVLQALEELAVNYDQK(13)-VKALESALK(2)	4399.312824	null	7.51E-09	3.26E-03	0.010543	2.396511	1.00E+00	2.35E-09
	2	PRF_Q_2022_M_CIAN_790_53013.96245.96245.5.0.dta	5	4399.32518	LQAENDASKEEVKEVLQALEELAVNYDQK(13)-VKALESALK(2)	4399.312824	null	3.06E-09	1.32E-02	0.012356	2.80862	1.00E+00	1.69E-07
80	Kif5b (67)-Kif5b (909)	1	8
	1	PRF_Q_2022_M_CIAN_790_53013.34944.34944.3.0.dta	3	2978.395398	VFQSSTSQEQVYNDCAKK(17)-SKNMAR(2)	2978.398109	Carbamidomethyl[C](15);Oxidation[M](25)	1.85E-07	3.53E-03	-0.002711	-0.910221	1.00E+00	5.80E-09
	2	PRF_Q_2022_M_CIAN_790_53013.34916.34916.4.0.dta	4	2978.398049	VFQSSTSQEQVYNDCAKK(17)-SKNMAR(2)	2978.398109	Carbamidomethyl[C](15);Oxidation[M](25)	2.59E-01	4.68E-02	-0.00006	-0.020145	1.00E+00	2.59E-01
	3	PRF_Q_2022_M_CIAN_790_53013.34826.34826.3.0.dta	3	2978.398104	VFQSSTSQEQVYNDCAKK(17)-SKNMAR(2)	2978.398109	Carbamidomethyl[C](15);Oxidation[M](25)	1.89E-04	6.79E-02	-0.000005	-0.001679	1.00E+00	3.37E-04
	4	PRF_Q_2022_M_CIAN_790_53013.40212.40212.4.0.dta	4	2962.406847	VFQSSTSQEQVYNDCAKK(17)-SKNMAR(2)	2962.403195	Carbamidomethyl[C](15)	3.47E-02	7.57E-02	0.003652	1.232783	1.01E-07	6.60E-02
	5	PRF_Q_2022_M_CIAN_790_53013.35040.35040.4.0.dta	4	2978.399232	VFQSSTSQEQVYNDCAKK(17)-SKNMAR(2)	2978.398109	Carbamidomethyl[C](15);Oxidation[M](25)	1.75E-01	7.61E-02	0.001123	0.377048	4.13E-03	1.84E-01
	6	PRF_Q_2022_M_CIAN_790_53013.40084.40084.4.0.dta	4	2962.408911	VFQSSTSQEQVYNDCAKK(17)-SKNMAR(2)	2962.403195	Carbamidomethyl[C](15)	1.00E+00	1.11E-01	0.005716	1.929515	1.00E+00	1.00E+00
	7	PRF_Q_2022_M_CIAN_790_53013.39943.39943.4.0.dta	4	2962.410586	VFQSSTSQEQVYNDCAKK(17)-SKNMAR(2)	2962.403195	Carbamidomethyl[C](15)	1.00E+00	1.61E-01	0.007391	2.494934	1.00E+00	1.00E+00
	8	PRF_Q_2022_M_CIAN_790_53013.39922.39922.4.3.dta	4	2978.399685	VFQSSTSQEQVYNDCAKK(17)-SKNMAR(2)	2978.398109	Carbamidomethyl[C](15);Oxidation[M](25)	7.42E-01	3.85E-01	0.001576	0.529143	5.23E-03	9.00E-01
81	Kif5b (44)-Kif5b (313)	1	6
	1	PRF_Q_2022_M_CIAN_790_53013.91273.91273.5.0.dta	5	5158.501353	FQGEDTVVIASKPYAFDR(12)-TTIVICCSPSSYNESETKSTLLFGQR(18)	5158.502147	Carbamidomethyl[C](6);Carbamidomethyl[C](7)	1.46E-06	3.74E-03	-0.000794	-0.153921	1.00E+00	2.30E-11
	2	PRF_Q_2022_M_CIAN_790_53013.91404.91404.5.0.dta	5	5158.500897	FQGEDTVVIASKPYAFDR(12)-TTIVICCSPSSYNESETKSTLLFGQR(18)	5158.502147	Carbamidomethyl[C](6);Carbamidomethyl[C](7)	6.46E-30	5.81E-03	-0.00125	-0.242318	1.77E-06	3.66E-15
	3	PRF_Q_2022_M_CIAN_790_53013.91382.91382.4.0.dta	4	5158.506911	FQGEDTVVIASKPYAFDR(12)-TTIVICCSPSSYNESETKSTLLFGQR(18)	5158.502147	Carbamidomethyl[C](6);Carbamidomethyl[C](7)	8.98E-07	7.38E-03	0.004764	0.923524	1.00E+00	3.04E-11
	4	PRF_Q_2022_M_CIAN_790_53013.91529.91529.4.0.dta	4	5158.511153	FQGEDTVVIASKPYAFDR(12)-TTIVICCSPSSYNESETKSTLLFGQR(18)	5158.502147	Carbamidomethyl[C](6);Carbamidomethyl[C](7)	1.00E+00	4.63E-02	0.009006	1.745856	1.00E+00	1.00E+00
	5	PRF_Q_2022_M_CIAN_790_53013.91673.91673.4.0.dta	4	5158.492621	FQGEDTVVIASKPYAFDR(12)-TTIVICCSPSSYNESETKSTLLFGQR(18)	5158.502147	Carbamidomethyl[C](6);Carbamidomethyl[C](7)	1.00E+00	1.05E-01	-0.009526	-1.84666	1.00E+00	1.00E+00
	6	PRF_Q_2022_M_CIAN_790_53013.91238.91238.4.0.dta	4	5158.50533	FQGEDTVVIASKPYAFDR(12)-TTIVICCSPSSYNESETKSTLLFGQR(18)	5158.502147	Carbamidomethyl[C](6);Carbamidomethyl[C](7)	1.00E+00	1.19E-01	0.003183	0.61704	1.00E+00	1.00E+00
82	Kif5b (237)-Kif5b (313)	1	8
	1	PRF_Q_2022_M_CIAN_790_53013.91285.91285.5.0.dta	5	4637.33999	LYLVDLAGSEKVSK(11)-TTIVICCSPSSYNESETKSTLLFGQR(18)	4637.33627	Carbamidomethyl[C](6);Carbamidomethyl[C](7)	2.10E-04	4.01E-03	0.00372	0.802185	1.00E+00	1.08E-05
	2	PRF_Q_2022_M_CIAN_790_53013.91424.91424.5.0.dta	5	4637.33903	LYLVDLAGSEKVSK(11)-TTIVICCSPSSYNESETKSTLLFGQR(18)	4637.33627	Carbamidomethyl[C](6);Carbamidomethyl[C](7)	1.15E-07	5.57E-03	0.00276	0.595169	1.00E+00	9.36E-08
	3	PRF_Q_2022_M_CIAN_790_53013.91403.91403.4.0.dta	4	4637.340579	LYLVDLAGSEKVSK(11)-TTIVICCSPSSYNESETKSTLLFGQR(18)	4637.33627	Carbamidomethyl[C](6);Carbamidomethyl[C](7)	1.08E-03	1.40E-02	0.004309	0.929197	1.00E+00	3.85E-05
	4	PRF_Q_2022_M_CIAN_790_53013.91691.91691.4.1.dta	4	4637.337972	LYLVDLAGSEKVSK(11)-TTIVICCSPSSYNESETKSTLLFGQR(18)	4637.33627	Carbamidomethyl[C](6);Carbamidomethyl[C](7)	1.00E+00	1.50E-02	0.001702	0.367021	1.00E+00	9.47E-03
	5	PRF_Q_2022_M_CIAN_790_53013.91551.91551.4.0.dta	4	4637.344537	LYLVDLAGSEKVSK(11)-TTIVICCSPSSYNESETKSTLLFGQR(18)	4637.33627	Carbamidomethyl[C](6);Carbamidomethyl[C](7)	8.50E-04	1.55E-02	0.008267	1.782704	1.00E+00	3.51E-05
	6	PRF_Q_2022_M_CIAN_790_53013.91258.91258.4.0.dta	4	4637.337686	LYLVDLAGSEKVSK(11)-TTIVICCSPSSYNESETKSTLLFGQR(18)	4637.33627	Carbamidomethyl[C](6);Carbamidomethyl[C](7)	4.03E-02	2.07E-02	0.001416	0.305348	1.00E+00	1.83E-02
	7	PRF_Q_2022_M_CIAN_790_53013.106883.106883.4.0.dta	4	4637.355185	LYLVDLAGSEKVSK(11)-TTIVICCSPSSYNESETKSTLLFGQR(18)	4637.33627	Carbamidomethyl[C](6);Carbamidomethyl[C](7)	3.83E-02	2.67E-02	0.018915	4.07885	1.00E+00	8.15E-03
	8	PRF_Q_2022_M_CIAN_790_53013.92287.92287.4.2.dta	4	4637.340354	LYLVDLAGSEKVSK(11)-TTIVICCSPSSYNESETKSTLLFGQR(18)	4637.33627	Carbamidomethyl[C](6);Carbamidomethyl[C](7)	1.00E+00	5.14E-02	0.004084	0.880678	1.00E+00	3.36E-02
83	Kif5b (44)-Kif5b (323)	1	9
	1	PRF_Q_2022_M_CIAN_790_53013.71126.71126.4.0.dta	4	2740.458498	FQGEDTVVIASKPYAFDR(12)-AKTIK(2)	2740.455482	null	1.90E-04	4.32E-03	0.003016	1.100547	1.00E+00	2.20E-02
	2	PRF_Q_2022_M_CIAN_790_53013.71405.71405.4.0.dta	4	2740.460721	FQGEDTVVIASKPYAFDR(12)-AKTIK(2)	2740.455482	null	6.70E-04	2.15E-02	0.005239	1.911726	1.00E+00	5.85E-02
	3	PRF_Q_2022_M_CIAN_790_53013.71260.71260.4.0.dta	4	2740.458614	FQGEDTVVIASKPYAFDR(12)-AKTIK(2)	2740.455482	null	4.62E-04	2.70E-02	0.003132	1.142876	1.00E+00	4.82E-02
	4	PRF_Q_2022_M_CIAN_790_53013.71058.71058.3.0.dta	3	2740.453433	FQGEDTVVIASKPYAFDR(12)-AKTIK(2)	2740.455482	null	1.00E-02	3.08E-02	-0.002049	-0.747686	1.00E+00	7.82E-02
	5	PRF_Q_2022_M_CIAN_790_53013.71332.71332.3.0.dta	3	2740.454966	FQGEDTVVIASKPYAFDR(12)-AKTIK(2)	2740.455482	null	3.38E-04	3.39E-02	-0.000516	-0.18829	1.00E+00	4.97E-02
	6	PRF_Q_2022_M_CIAN_790_53013.71191.71191.3.0.dta	3	2740.455221	FQGEDTVVIASKPYAFDR(12)-AKTIK(2)	2740.455482	null	5.44E-02	1.56E-01	-0.000261	-0.09524	1.00E+00	1.49E-01
	7	PRF_Q_2022_M_CIAN_790_53013.70991.70991.4.0.dta	4	2740.462876	FQGEDTVVIASKPYAFDR(12)-AKTIK(2)	2740.455482	null	1.00E+00	2.25E-01	0.007394	2.698092	1.00E+00	1.00E+00
	8	PRF_Q_2022_M_CIAN_790_53013.71541.71541.4.1.dta	4	2740.46228	FQGEDTVVIASKPYAFDR(12)-AKTIK(2)	2740.455482	null	9.18E-02	2.68E-01	0.006798	2.48061	1.00E+00	1.51E-01
	9	PRF_Q_2022_M_CIAN_790_53013.71678.71678.4.0.dta	4	2740.462926	FQGEDTVVIASKPYAFDR(12)-AKTIK(2)	2740.455482	null	2.53E-02	3.07E-01	0.007444	2.716337	1.00E+00	7.01E-02
84	Kif5b (685)-Kif5b (698)	1	13
	1	PRF_Q_2022_M_CIAN_790_53013.62398.62398.5.0.dta	5	3723.896255	VHEMEKEHLNK(6)-VQTANEVKQAVEQQIQSHR(8)	3723.886955	null	1.45E-06	5.68E-03	0.0093	2.497391	1.00E+00	9.95E-04
	2	PRF_Q_2022_M_CIAN_790_53013.57852.57852.5.0.dta	5	3739.884246	VHEMEKEHLNK(6)-VQTANEVKQAVEQQIQSHR(8)	3739.881869	Oxidation[M](26)	5.10E-03	8.16E-03	0.002377	0.635582	1.91E-04	1.55E-04
	3	PRF_Q_2022_M_CIAN_790_53013.61839.61839.5.0.dta	5	3723.895054	VHEMEKEHLNK(6)-VQTANEVKQAVEQQIQSHR(8)	3723.886955	null	2.72E-05	1.26E-02	0.008099	2.174878	1.02E-05	1.79E-05
	4	PRF_Q_2022_M_CIAN_790_53013.61118.61118.4.0.dta	4	3723.890953	VHEMEKEHLNK(6)-VQTANEVKQAVEQQIQSHR(8)	3723.886955	null	5.91E-11	1.96E-02	0.003998	1.073609	1.00E+00	3.92E-06
	5	PRF_Q_2022_M_CIAN_790_53013.60987.60987.4.0.dta	4	3723.892504	VHEMEKEHLNK(6)-VQTANEVKQAVEQQIQSHR(8)	3723.886955	null	6.00E-04	3.74E-02	0.005549	1.49011	1.00E+00	2.28E-02
	6	PRF_Q_2022_M_CIAN_790_53013.57433.57433.5.0.dta	5	3739.888512	VHEMEKEHLNK(6)-VQTANEVKQAVEQQIQSHR(8)	3739.881869	Oxidation[M](26)	1.46E-03	5.39E-02	0.006643	1.776259	1.00E+00	1.20E-05
	7	PRF_Q_2022_M_CIAN_790_53013.62261.62261.5.0.dta	5	3723.89553	VHEMEKEHLNK(6)-VQTANEVKQAVEQQIQSHR(8)	3723.886955	null	1.83E-05	5.42E-02	0.008575	2.302701	1.00E+00	1.96E-03
	8	PRF_Q_2022_M_CIAN_790_53013.61309.61309.4.1.dta	4	3723.890383	VHEMEKEHLNK(6)-VQTANEVKQAVEQQIQSHR(8)	3723.886955	null	2.19E-06	7.70E-02	0.003428	0.920544	8.73E-03	1.37E-04
	9	PRF_Q_2022_M_CIAN_790_53013.61698.61698.5.0.dta	5	3723.895337	VHEMEKEHLNK(6)-VQTANEVKQAVEQQIQSHR(8)	3723.886955	null	1.08E-06	8.43E-02	0.008382	2.250874	3.97E-04	1.13E-03
	10	PRF_Q_2022_M_CIAN_790_53013.64216.64216.5.0.dta	5	3723.889891	VHEMEKEHLNK(6)-VQTANEVKQAVEQQIQSHR(8)	3723.886955	null	1.00E+00	3.78E-01	0.002936	0.788424	1.00E+00	1.00E+00
	11	PRF_Q_2022_M_CIAN_790_53013.64060.64060.5.0.dta	5	3723.896113	VHEMEKEHLNK(6)-VQTANEVKQAVEQQIQSHR(8)	3723.886955	null	1.00E+00	5.66E-01	0.009158	2.459258	1.00E+00	6.81E-01
	12	PRF_Q_2022_M_CIAN_790_53013.63997.63997.5.0.dta	5	3723.902569	VHEMEKEHLNK(6)-VQTANEVKQAVEQQIQSHR(8)	3723.886955	null	1.00E+00	7.07E-01	0.015614	4.192931	1.00E+00	1.00E+00
	13	PRF_Q_2022_M_CIAN_790_53013.63296.63296.5.3.dta	5	3723.904144	VHEMEKEHLNK(6)-VQTANEVKQAVEQQIQSHR(8)	3723.886955	null	1.00E+00	7.47E-01	0.017189	4.615876	1.00E+00	1.00E+00
85	Kif5b (213)-Kif5b (909)	1	4
	1	PRF_Q_2022_M_CIAN_790_53013.54670.54670.5.0.dta	5	3087.597126	SHSIFLINVKQENTQTEQK(10)-SKNMAR(2)	3087.589012	null	1.67E-03	6.26E-03	0.008114	2.62794	6.48E-16	2.64E-04
	2	PRF_Q_2022_M_CIAN_790_53013.54542.54542.5.1.dta	5	3087.601047	SHSIFLINVKQENTQTEQK(10)-SKNMAR(2)	3087.589012	null	1.28E-02	1.32E-02	0.012035	3.897863	3.79E-06	1.54E-03
	3	PRF_Q_2022_M_CIAN_790_53013.54528.54528.4.0.dta	4	3087.593118	SHSIFLINVKQENTQTEQK(10)-SKNMAR(2)	3087.589012	null	9.70E-01	1.99E-01	0.004106	1.32984	1.00E+00	1.00E+00
	4	PRF_Q_2022_M_CIAN_790_53013.54655.54655.4.2.dta	4	3087.594759	SHSIFLINVKQENTQTEQK(10)-SKNMAR(2)	3087.589012	null	8.69E-01	3.30E-01	0.005747	1.861323	1.00E+00	9.29E-01
86	Kif5b (159)-Kif5b (166)	1	7
	1	PRF_Q_2022_M_CIAN_790_53013.38767.38767.4.0.dta	4	2658.333135	TNLSVHEDKNR(9)-VPYVKGCTER(5)	2658.3303	Carbamidomethyl[C](21)	5.70E-02	6.50E-03	0.002835	1.066459	6.49E-02	2.33E-02
	2	PRF_Q_2022_M_CIAN_790_53013.38901.38901.4.0.dta	4	2658.334005	TNLSVHEDKNR(9)-VPYVKGCTER(5)	2658.3303	Carbamidomethyl[C](21)	2.42E-01	5.34E-02	0.003705	1.393732	8.37E-01	2.01E-02
	3	PRF_Q_2022_M_CIAN_790_53013.33160.33160.3.0.dta	3	2658.332774	TNLSVHEDKNR(9)-VPYVKGCTER(5)	2658.3303	Carbamidomethyl[C](21)	1.00E+00	8.34E-02	0.002474	0.930659	6.09E-01	1.00E+00
	4	PRF_Q_2022_M_CIAN_790_53013.33286.33286.3.0.dta	3	2658.33141	TNLSVHEDKNR(9)-VPYVKGCTER(5)	2658.3303	Carbamidomethyl[C](21)	1.00E+00	1.25E-01	0.00111	0.417555	6.32E-01	1.00E+00
	5	PRF_Q_2022_M_CIAN_790_53013.38890.38890.5.0.dta	5	2658.335676	TNLSVHEDKNR(9)-VPYVKGCTER(5)	2658.3303	Carbamidomethyl[C](21)	8.61E-01	2.16E-01	0.005376	2.022322	1.00E+00	2.02E-01
	6	PRF_Q_2022_M_CIAN_790_53013.38815.38815.3.0.dta	3	2658.33366	TNLSVHEDKNR(9)-VPYVKGCTER(5)	2658.3303	Carbamidomethyl[C](21)	1.00E+00	3.24E-01	0.00336	1.263951	1.00E+00	1.00E+00
	7	PRF_Q_2022_M_CIAN_790_53013.38755.38755.5.0.dta	5	2658.33467	TNLSVHEDKNR(9)-VPYVKGCTER(5)	2658.3303	Carbamidomethyl[C](21)	1.00E+00	4.20E-01	0.00437	1.643889	1.00E+00	5.38E-02
87	Kif5b (98)-Kif5b (909)	1	4
	1	PRF_Q_2022_M_CIAN_790_53013.52537.52537.5.0.dta	5	2962.477633	THTMEGKLHDPEGMGIIPR(7)-SKNMAR(2)	2962.469438	null	5.37E-05	6.58E-03	0.008195	2.766273	1.00E+00	9.52E-05
	2	PRF_Q_2022_M_CIAN_790_53013.52680.52680.5.0.dta	5	2962.476134	THTMEGKLHDPEGMGIIPR(7)-SKNMAR(2)	2962.469438	null	9.17E-07	3.90E-02	0.006696	2.260276	1.00E+00	2.56E-05
	3	PRF_Q_2022_M_CIAN_790_53013.52809.52809.5.0.dta	5	2962.480551	THTMEGKLHDPEGMGIIPR(7)-SKNMAR(2)	2962.469438	null	7.57E-05	7.16E-02	0.011113	3.751262	1.00E+00	2.08E-03
	4	PRF_Q_2022_M_CIAN_790_53013.52400.52400.5.0.dta	5	2962.480434	THTMEGKLHDPEGMGIIPR(7)-SKNMAR(2)	2962.469438	null	2.70E-06	1.82E-01	0.010996	3.711768	1.00E+00	1.80E-04
88	Kif5b (596)-Kif5b (801)	1	6
	1	PRF_Q_2022_M_CIAN_790_53013.74149.74149.3.0.dta	3	2210.264757	LYISKMK(5)-KLFVQDLATR(1)	2210.261618	null	3.03E-02	6.65E-03	0.003139	1.420194	1.57E-05	1.65E-02
	2	PRF_Q_2022_M_CIAN_790_53013.73884.73884.3.0.dta	3	2210.264155	LYISKMK(5)-KLFVQDLATR(1)	2210.261618	null	1.55E-01	7.69E-03	0.002537	1.147828	3.52E-04	1.51E-01
	3	PRF_Q_2022_M_CIAN_790_53013.74011.74011.3.0.dta	3	2210.264504	LYISKMK(5)-KLFVQDLATR(1)	2210.261618	null	3.16E-02	1.03E-02	0.002886	1.305728	4.90E-06	7.25E-03
	4	PRF_Q_2022_M_CIAN_790_53013.73983.73983.2.0.dta	2	2210.264865	LYISKMK(5)-KLFVQDLATR(1)	2210.261618	null	1.00E+00	5.59E-02	0.003247	1.469057	1.00E+00	3.44E-01
	5	PRF_Q_2022_M_CIAN_790_53013.74012.74012.4.0.dta	4	2210.265048	LYISKMK(5)-KLFVQDLATR(1)	2210.261618	null	6.90E-02	9.43E-02	0.00343	1.551852	2.64E-03	3.16E-02
	6	PRF_Q_2022_M_CIAN_790_53013.74150.74150.4.0.dta	4	2210.26639	LYISKMK(5)-KLFVQDLATR(1)	2210.261618	null	7.14E-02	1.86E-01	0.004772	2.15902	9.83E-03	2.75E-02
89	Kif5b (256)-Kif5b (281)	1	9
	1	PRF_Q_2022_M_CIAN_790_53013.96263.96263.4.0.dta	4	3611.881025	NINKSLSALGNVISALAEGSTYVPYR(4)-DSKMTR(3)	3611.873601	null	5.08E-02	6.78E-03	0.007424	2.055443	1.00E+00	4.34E-02
	2	PRF_Q_2022_M_CIAN_790_53013.96288.96288.3.0.dta	3	3611.879743	NINKSLSALGNVISALAEGSTYVPYR(4)-DSKMTR(3)	3611.873601	null	1.00E+00	7.38E-03	0.006142	1.700502	1.00E+00	4.65E-02
	3	PRF_Q_2022_M_CIAN_790_53013.96516.96516.4.0.dta	4	3611.870577	NINKSLSALGNVISALAEGSTYVPYR(4)-DSKMTR(3)	3611.873601	null	1.00E+00	1.58E-02	-0.003024	-0.837239	1.00E+00	8.43E-01
	4	PRF_Q_2022_M_CIAN_790_53013.96092.96092.4.0.dta	4	3627.880672	NINKSLSALGNVISALAEGSTYVPYR(4)-DSKMTR(3)	3627.868516	Oxidation[M](33)	5.70E-03	4.16E-02	0.012156	3.350728	1.00E+00	3.05E-02
	5	PRF_Q_2022_M_CIAN_790_53013.96424.96424.3.0.dta	3	3611.87843	NINKSLSALGNVISALAEGSTYVPYR(4)-DSKMTR(3)	3611.873601	null	3.51E-04	4.55E-02	0.004829	1.336979	3.45E-09	1.22E-04
	6	PRF_Q_2022_M_CIAN_790_53013.96389.96389.4.0.dta	4	3611.879499	NINKSLSALGNVISALAEGSTYVPYR(4)-DSKMTR(3)	3611.873601	null	5.06E-04	5.26E-02	0.005898	1.632948	3.37E-22	2.65E-05
	7	PRF_Q_2022_M_CIAN_790_53013.96275.96275.3.0.dta	3	3611.879168	NINKSLSALGNVISALAEGSTYVPYR(4)-DSKMTR(3)	3611.873601	null	1.00E+00	1.01E-01	0.005567	1.541305	1.00E+00	7.13E-01
	8	PRF_Q_2022_M_CIAN_790_53013.95991.95991.3.0.dta	3	3627.879301	NINKSLSALGNVISALAEGSTYVPYR(4)-DSKMTR(3)	3627.868516	Oxidation[M](33)	1.00E+00	3.68E-01	0.010785	2.97282	1.00E+00	1.00E+00
	9	PRF_Q_2022_M_CIAN_790_53013.95945.95945.4.0.dta	4	3627.87924	NINKSLSALGNVISALAEGSTYVPYR(4)-DSKMTR(3)	3627.868516	Oxidation[M](33)	1.00E+00	4.51E-01	0.010724	2.956006	1.00E+00	4.50E-02
90	Kif5b (739)-Kif5b (801)	1	1
	1	PRF_Q_2022_M_CIAN_790_53013.86194.86194.4.0.dta	4	3560.840245	LITDLQDQNQKMMLEQER(11)-KLFVQDLATR(1)	3560.844945	null	6.60E-04	7.00E-03	-0.0047	-1.319911	1.00E+00	3.98E-03
91	Kif5b (621)-Kif5b (739)	1	2
	1	PRF_Q_2022_M_CIAN_790_53013.68165.68165.5.0.dta	5	4251.037065	KMEENEKELAACQLR(1)-LITDLQDQNQKMMLEQER(11)	4251.039803	Oxidation[M](13);Carbamidomethyl[C](33);Oxidation[M](23)	1.00E+00	7.06E-03	-0.002738	-0.644078	1.00E+00	1.00E+00
	2	PRF_Q_2022_M_CIAN_790_53013.71061.71061.5.0.dta	5	4235.04384	KMEENEKELAACQLR(1)-LITDLQDQNQKMMLEQER(11)	4235.044889	Carbamidomethyl[C](33);Oxidation[M](23)	1.00E+00	3.72E-02	-0.001049	-0.247695	1.00E+00	1.00E+00
92	Kif5b (801)-Kif5b (812)	1	5
	1	PRF_Q_2022_M_CIAN_790_53013.46297.46297.5.0.dta	5	3234.68767	KLFVQDLATR(1)-VKKSAEIDSDDTGGSAAQK(2)	3234.685073	null	1.33E-07	7.42E-03	0.002597	0.80286	1.39E-06	9.90E-07
	2	PRF_Q_2022_M_CIAN_790_53013.46253.46253.3.0.dta	3	3234.683082	KLFVQDLATR(1)-VKKSAEIDSDDTGGSAAQK(2)	3234.685073	null	2.55E-05	7.81E-03	-0.001991	-0.615516	2.75E-04	5.09E-05
	3	PRF_Q_2022_M_CIAN_790_53013.46161.46161.5.0.dta	5	3234.688283	KLFVQDLATR(1)-VKKSAEIDSDDTGGSAAQK(2)	3234.685073	null	1.29E-07	1.03E-02	0.00321	0.992369	6.14E-05	2.15E-07
	4	PRF_Q_2022_M_CIAN_790_53013.55770.55770.5.0.dta	5	3234.694609	KLFVQDLATR(1)-VKKSAEIDSDDTGGSAAQK(2)	3234.685073	null	9.61E-03	3.15E-02	0.009536	2.948046	1.00E+00	9.36E-05
	5	PRF_Q_2022_M_CIAN_790_53013.56060.56060.4.0.dta	4	3234.68629	KLFVQDLATR(1)-VKKSAEIDSDDTGGSAAQK(2)	3234.685073	null	1.88E-01	6.93E-02	0.001217	0.376234	1.00E+00	1.17E-10
93	Kif5b (642)-Kif5b (728)	1	5
	1	PRF_Q_2022_M_CIAN_790_53013.44344.44344.3.0.dta	3	2705.486727	ISQHEAKIK(7)-AKLITDLQDQNQK(2)	2705.483089	null	6.53E-03	7.79E-03	0.003638	1.344677	1.57E-06	3.53E-03
	2	PRF_Q_2022_M_CIAN_790_53013.44433.44433.4.0.dta	4	2705.485449	ISQHEAKIK(7)-AKLITDLQDQNQK(2)	2705.483089	null	3.62E-04	1.14E-02	0.00236	0.872303	6.73E-14	1.33E-04
	3	PRF_Q_2022_M_CIAN_790_53013.44300.44300.4.0.dta	4	2705.486385	ISQHEAKIK(7)-AKLITDLQDQNQK(2)	2705.483089	null	1.61E-03	1.40E-02	0.003296	1.218267	1.11E-12	3.37E-04
	4	PRF_Q_2022_M_CIAN_790_53013.44481.44481.3.0.dta	3	2705.489141	ISQHEAKIK(7)-AKLITDLQDQNQK(2)	2705.483089	null	1.00E+00	9.58E-02	0.006052	2.236939	1.00E+00	4.55E-01
	5	PRF_Q_2022_M_CIAN_790_53013.44559.44559.4.0.dta	4	2705.487605	ISQHEAKIK(7)-AKLITDLQDQNQK(2)	2705.483089	null	4.71E-01	2.75E-01	0.004516	1.669203	1.58E-05	6.77E-01
94	Kif5b (485)-Kif5b (882)	1	1
	1	PRF_Q_2022_M_CIAN_790_53013.96175.96175.5.0.dta	5	4500.339829	LQAENDASKEEVKEVLQALEELAVNYDQK(9)-ALESALKEAK(7)	4500.324113	null	3.08E-01	7.83E-03	0.015716	3.492193	1.00E+00	3.65E-01
95	Kif5b (44)-Kif5b (240)	1	3
	1	PRF_Q_2022_M_CIAN_790_53013.81944.81944.4.0.dta	4	3654.858524	FQGEDTVVIASKPYAFDR(12)-VSKTGAEGAVLDEAK(3)	3654.85358	null	2.44E-15	9.14E-03	0.004944	1.352722	5.01E-10	9.51E-10
	2	PRF_Q_2022_M_CIAN_790_53013.81814.81814.4.0.dta	4	3654.865116	FQGEDTVVIASKPYAFDR(12)-VSKTGAEGAVLDEAK(3)	3654.85358	null	5.37E-07	1.29E-02	0.011536	3.156351	1.00E+00	7.72E-05
	3	PRF_Q_2022_M_CIAN_790_53013.82091.82091.4.0.dta	4	3654.850804	FQGEDTVVIASKPYAFDR(12)-VSKTGAEGAVLDEAK(3)	3654.85358	null	1.00E+00	6.77E-02	-0.002776	-0.759538	1.00E+00	4.72E-01
96	Kif5b (213)-Kif5b (222)	1	3
	1	PRF_Q_2022_M_CIAN_790_53013.60623.60623.5.0.dta	5	3871.969008	SHSIFLINVKQENTQTEQK(10)-QENTQTEQKLSGK(9)	3871.967032	null	1.00E+00	1.14E-02	0.001976	0.510335	1.00E+00	2.21E-04
	2	PRF_Q_2022_M_CIAN_790_53013.60493.60493.4.0.dta	4	3871.964481	SHSIFLINVKQENTQTEQK(10)-QENTQTEQKLSGK(9)	3871.967032	null	1.00E+00	2.96E-02	-0.002551	-0.658838	1.00E+00	1.00E+00
	3	PRF_Q_2022_M_CIAN_790_53013.60642.60642.4.0.dta	4	3871.971515	SHSIFLINVKQENTQTEQK(10)-QENTQTEQKLSGK(9)	3871.967032	null	1.00E+00	5.12E-02	0.004483	1.157809	1.00E+00	1.38E-02
97	Kif5b (98)-Kif5b (187)	1	26
	1	PRF_Q_2022_M_CIAN_790_53013.84261.84261.5.0.dta	5	4455.073982	THTMEGKLHDPEGMGIIPR(7)-FVCSPDEVMDTIDEGKSNR(16)	4455.072162	Carbamidomethyl[C](3)	1.00E+00	1.26E-02	0.00182	0.408523	1.00E+00	1.00E+00
	2	PRF_Q_2022_M_CIAN_790_53013.83971.83971.5.0.dta	5	4471.067444	THTMEGKLHDPEGMGIIPR(7)-FVCSPDEVMDTIDEGKSNR(16)	4471.067076	Carbamidomethyl[C](3);Oxidation[M](26)	1.00E+00	1.65E-02	0.000368	0.082307	1.00E+00	1.00E+00
	3	PRF_Q_2022_M_CIAN_790_53013.79419.79419.5.0.dta	5	4471.067061	THTMEGKLHDPEGMGIIPR(7)-FVCSPDEVMDTIDEGKSNR(16)	4471.067076	Carbamidomethyl[C](3);Oxidation[M](36)	1.00E+00	2.43E-02	-0.000015	-0.003355	1.00E+00	1.00E+00
	4	PRF_Q_2022_M_CIAN_790_53013.84251.84251.5.0.dta	5	4471.0665	THTMEGKLHDPEGMGIIPR(7)-FVCSPDEVMDTIDEGKSNR(16)	4471.067076	Carbamidomethyl[C](3);Oxidation[M](9)	1.40E-01	2.51E-02	-0.000576	-0.128828	6.49E-03	1.00E+00
	5	PRF_Q_2022_M_CIAN_790_53013.84402.84402.5.0.dta	5	4455.076441	THTMEGKLHDPEGMGIIPR(7)-FVCSPDEVMDTIDEGKSNR(16)	4455.072162	Carbamidomethyl[C](3)	1.00E+00	3.65E-02	0.004279	0.960478	1.00E+00	1.00E+00
	6	PRF_Q_2022_M_CIAN_790_53013.84130.84130.5.0.dta	5	4455.079057	THTMEGKLHDPEGMGIIPR(7)-FVCSPDEVMDTIDEGKSNR(16)	4455.072162	Carbamidomethyl[C](3)	4.73E-08	4.25E-02	0.006895	1.547674	2.67E-04	1.21E-07
	7	PRF_Q_2022_M_CIAN_790_53013.75389.75389.5.0.dta	5	4471.066815	THTMEGKLHDPEGMGIIPR(7)-FVCSPDEVMDTIDEGKSNR(16)	4471.067076	Carbamidomethyl[C](3);Oxidation[M](9)	1.00E+00	4.82E-02	-0.000261	-0.058375	6.51E-04	1.00E+00
	8	PRF_Q_2022_M_CIAN_790_53013.83987.83987.5.0.dta	5	4455.086556	THTMEGKLHDPEGMGIIPR(7)-FVCSPDEVMDTIDEGKSNR(16)	4455.072162	Carbamidomethyl[C](3)	5.96E-12	5.92E-02	0.014394	3.230924	6.21E-05	5.33E-05
	9	PRF_Q_2022_M_CIAN_790_53013.79947.79947.5.0.dta	5	4471.065844	THTMEGKLHDPEGMGIIPR(7)-FVCSPDEVMDTIDEGKSNR(16)	4471.067076	Carbamidomethyl[C](3);Oxidation[M](26)	1.66E-08	6.35E-02	-0.001232	-0.275549	7.82E-07	1.07E-06
	10	PRF_Q_2022_M_CIAN_790_53013.75079.75079.5.0.dta	5	4487.059421	THTMEGKLHDPEGMGIIPR(7)-FVCSPDEVMDTIDEGKSNR(16)	4487.06199	Carbamidomethyl[C](3);Oxidation[M](9);Oxidation[M](36)	1.00E+00	6.68E-02	-0.002569	-0.572535	1.00E+00	1.00E+00
	11	PRF_Q_2022_M_CIAN_790_53013.75115.75115.5.0.dta	5	4471.071377	THTMEGKLHDPEGMGIIPR(7)-FVCSPDEVMDTIDEGKSNR(16)	4471.067076	Carbamidomethyl[C](3);Oxidation[M](9)	3.19E-02	7.43E-02	0.004301	0.961963	2.07E-03	3.05E-03
	12	PRF_Q_2022_M_CIAN_790_53013.79550.79550.5.0.dta	5	4471.069286	THTMEGKLHDPEGMGIIPR(7)-FVCSPDEVMDTIDEGKSNR(16)	4471.067076	Carbamidomethyl[C](3);Oxidation[M](36)	1.49E-04	7.66E-02	0.00221	0.494289	4.03E-03	6.51E-05
	13	PRF_Q_2022_M_CIAN_790_53013.84119.84119.5.0.dta	5	4471.065776	THTMEGKLHDPEGMGIIPR(7)-FVCSPDEVMDTIDEGKSNR(16)	4471.067076	Carbamidomethyl[C](3);Oxidation[M](9)	1.94E-12	7.68E-02	-0.0013	-0.290758	9.79E-05	3.00E-04
	14	PRF_Q_2022_M_CIAN_790_53013.84242.84242.4.0.dta	4	4455.073425	THTMEGKLHDPEGMGIIPR(7)-FVCSPDEVMDTIDEGKSNR(16)	4455.072162	Carbamidomethyl[C](3)	1.00E+00	8.08E-02	0.001263	0.283497	1.00E+00	1.00E+00
	15	PRF_Q_2022_M_CIAN_790_53013.75256.75256.5.0.dta	5	4471.068007	THTMEGKLHDPEGMGIIPR(7)-FVCSPDEVMDTIDEGKSNR(16)	4471.067076	Carbamidomethyl[C](3);Oxidation[M](9)	1.46E-01	8.96E-02	0.000931	0.208228	5.84E-04	2.00E-02
	16	PRF_Q_2022_M_CIAN_790_53013.75338.75338.4.0.dta	4	4471.070772	THTMEGKLHDPEGMGIIPR(7)-FVCSPDEVMDTIDEGKSNR(16)	4471.067076	Carbamidomethyl[C](3);Oxidation[M](26)	1.00E+00	9.16E-02	0.003696	0.826648	1.00E+00	1.00E+00
	17	PRF_Q_2022_M_CIAN_790_53013.79517.79517.4.0.dta	4	4471.060742	THTMEGKLHDPEGMGIIPR(7)-FVCSPDEVMDTIDEGKSNR(16)	4471.067076	Carbamidomethyl[C](3);Oxidation[M](36)	1.00E+00	1.04E-01	-0.006334	-1.416664	1.00E+00	1.00E+00
	18	PRF_Q_2022_M_CIAN_790_53013.79683.79683.5.0.dta	5	4471.074579	THTMEGKLHDPEGMGIIPR(7)-FVCSPDEVMDTIDEGKSNR(16)	4471.067076	Carbamidomethyl[C](3);Oxidation[M](36)	1.03E-04	1.07E-01	0.007503	1.678123	3.54E-04	3.30E-06
	19	PRF_Q_2022_M_CIAN_790_53013.80066.80066.5.0.dta	5	4471.068727	THTMEGKLHDPEGMGIIPR(7)-FVCSPDEVMDTIDEGKSNR(16)	4471.067076	Carbamidomethyl[C](3);Oxidation[M](26)	1.17E-07	1.17E-01	0.001651	0.369263	3.14E-05	1.01E-08
	20	PRF_Q_2022_M_CIAN_790_53013.79823.79823.5.0.dta	5	4471.073211	THTMEGKLHDPEGMGIIPR(7)-FVCSPDEVMDTIDEGKSNR(16)	4471.067076	Carbamidomethyl[C](3);Oxidation[M](36)	9.89E-02	1.26E-01	0.006135	1.372156	1.92E-03	5.99E-04
	21	PRF_Q_2022_M_CIAN_790_53013.75530.75530.5.0.dta	5	4471.073984	THTMEGKLHDPEGMGIIPR(7)-FVCSPDEVMDTIDEGKSNR(16)	4471.067076	Carbamidomethyl[C](3);Oxidation[M](9)	1.00E+00	1.70E-01	0.006908	1.545045	2.06E-03	1.00E+00
	22	PRF_Q_2022_M_CIAN_790_53013.80044.80044.4.2.dta	4	4471.057814	THTMEGKLHDPEGMGIIPR(7)-FVCSPDEVMDTIDEGKSNR(16)	4471.067076	Carbamidomethyl[C](3);Oxidation[M](9)	1.00E+00	1.73E-01	-0.009262	-2.071541	1.00E+00	1.00E+00
	23	PRF_Q_2022_M_CIAN_790_53013.84113.84113.4.0.dta	4	4455.078045	THTMEGKLHDPEGMGIIPR(7)-FVCSPDEVMDTIDEGKSNR(16)	4455.072162	Carbamidomethyl[C](3)	3.14E-12	1.95E-01	0.005883	1.320517	3.61E-04	2.47E-06
	24	PRF_Q_2022_M_CIAN_790_53013.75196.75196.4.0.dta	4	4471.077129	THTMEGKLHDPEGMGIIPR(7)-FVCSPDEVMDTIDEGKSNR(16)	4471.067076	Carbamidomethyl[C](3);Oxidation[M](26)	1.00E+00	2.59E-01	0.010053	2.248457	1.00E+00	1.00E+00
	25	PRF_Q_2022_M_CIAN_790_53013.83967.83967.4.0.dta	4	4455.083917	THTMEGKLHDPEGMGIIPR(7)-FVCSPDEVMDTIDEGKSNR(16)	4455.072162	Carbamidomethyl[C](3)	6.50E-07	2.82E-01	0.011755	2.638566	1.91E-04	3.90E-08
	26	PRF_Q_2022_M_CIAN_790_53013.84134.84134.5.0.dta	5	4487.048555	THTMEGKLHDPEGMGIIPR(7)-FVCSPDEVMDTIDEGKSNR(16)	4487.06199	Carbamidomethyl[C](3);Oxidation[M](9);Oxidation[M](36)	1.00E+00	6.49E-01	-0.013435	-2.994164	1.00E+00	1.00E+00
98	Kif5b (801)-Kif5b (844)	1	2
	1	PRF_Q_2022_M_CIAN_790_53013.88734.88734.5.0.dta	5	3240.800907	KLFVQDLATR(1)-ISFLENNLEQLTKVHK(13)	3240.79892	null	7.05E-07	1.31E-02	0.001987	0.61312	1.00E+00	9.09E-08
	2	PRF_Q_2022_M_CIAN_790_53013.88738.88738.4.0.dta	4	3240.802456	KLFVQDLATR(1)-ISFLENNLEQLTKVHK(13)	3240.79892	null	3.15E-01	5.38E-02	0.003536	1.091089	5.07E-02	1.64E-06
99	Kif5b (98)-Kif5b (903)	1	7
	1	PRF_Q_2022_M_CIAN_790_53013.56143.56143.4.0.dta	4	2971.549663	THTMEGKLHDPEGMGIIPR(7)-IKEAVR(2)	2971.549067	null	2.09E-02	1.44E-02	0.000596	0.200569	1.00E+00	8.69E-02
	2	PRF_Q_2022_M_CIAN_790_53013.56123.56123.5.0.dta	5	2971.551077	THTMEGKLHDPEGMGIIPR(7)-IKEAVR(2)	2971.549067	null	7.64E-03	2.20E-02	0.00201	0.676415	1.00E+00	3.39E-03
	3	PRF_Q_2022_M_CIAN_790_53013.55978.55978.5.0.dta	5	2971.550709	THTMEGKLHDPEGMGIIPR(7)-IKEAVR(2)	2971.549067	null	3.90E-04	3.67E-02	0.001642	0.552574	1.00E+00	1.65E-04
	4	PRF_Q_2022_M_CIAN_790_53013.56000.56000.4.0.dta	4	2971.548618	THTMEGKLHDPEGMGIIPR(7)-IKEAVR(2)	2971.549067	null	6.39E-01	1.12E-01	-0.000449	-0.1511	1.00E+00	5.26E-01
	5	PRF_Q_2022_M_CIAN_790_53013.50106.50106.5.1.dta	5	2987.547587	THTMEGKLHDPEGMGIIPR(7)-IKEAVR(2)	2987.543981	Oxidation[M](4)	1.44E-02	1.47E-01	0.003606	1.207012	6.83E-04	1.71E-02
	6	PRF_Q_2022_M_CIAN_790_53013.56301.56301.4.0.dta	4	2971.552146	THTMEGKLHDPEGMGIIPR(7)-IKEAVR(2)	2971.549067	null	3.15E-02	2.27E-01	0.003079	1.03616	1.00E+00	6.55E-02
	7	PRF_Q_2022_M_CIAN_790_53013.49685.49685.5.1.dta	5	2987.544253	THTMEGKLHDPEGMGIIPR(7)-IKEAVR(2)	2987.543981	Oxidation[M](14)	4.23E-01	3.93E-01	0.000272	0.091045	1.00E+00	5.03E-01
100	Kif5b (598)-Kif5b (606)	1	35
	1	PRF_Q_2022_M_CIAN_790_53013.20825.20825.4.0.dta	4	1524.812526	MKSEVK(2)-TMVKR(4)	1524.812338	Oxidation[M](1);Oxidation[M](11)	5.28E-02	1.45E-02	0.000188	0.123294	7.80E-02	1.71E-01
	2	PRF_Q_2022_M_CIAN_790_53013.25755.25755.3.0.dta	3	1508.819024	MKSEVK(2)-TMVKR(4)	1508.817424	Oxidation[M](1)	1.09E-01	1.51E-02	0.0016	1.060433	5.63E-02	1.42E-01
	3	PRF_Q_2022_M_CIAN_790_53013.26038.26038.4.0.dta	4	1524.813398	MKSEVK(2)-TMVKR(4)	1524.812338	Oxidation[M](1);Oxidation[M](11)	1.96E-02	1.66E-02	0.00106	0.695168	8.04E-02	8.02E-02
	4	PRF_Q_2022_M_CIAN_790_53013.25837.25837.4.0.dta	4	1508.81808	MKSEVK(2)-TMVKR(4)	1508.817424	Oxidation[M](1)	2.35E-02	2.06E-02	0.000656	0.434778	1.62E-02	3.17E-02
	5	PRF_Q_2022_M_CIAN_790_53013.25964.25964.4.0.dta	4	1508.818253	MKSEVK(2)-TMVKR(4)	1508.817424	Oxidation[M](1)	3.29E-02	2.71E-02	0.000829	0.549437	1.36E-02	3.80E-02
	6	PRF_Q_2022_M_CIAN_790_53013.25782.25782.4.0.dta	4	1524.812718	MKSEVK(2)-TMVKR(4)	1524.812338	Oxidation[M](1);Oxidation[M](11)	2.35E-01	4.09E-02	0.00038	0.249211	1.02E-01	8.72E-01
	7	PRF_Q_2022_M_CIAN_790_53013.22042.22042.4.0.dta	4	1508.818785	MKSEVK(2)-TMVKR(4)	1508.817424	Oxidation[M](1)	3.95E-02	5.33E-02	0.001361	0.902031	7.19E-02	3.61E-02
	8	PRF_Q_2022_M_CIAN_790_53013.26095.26095.4.0.dta	4	1508.818494	MKSEVK(2)-TMVKR(4)	1508.817424	Oxidation[M](1)	5.51E-01	5.41E-02	0.00107	0.709165	1.93E-02	9.58E-01
	9	PRF_Q_2022_M_CIAN_790_53013.26011.26011.3.0.dta	3	1508.81943	MKSEVK(2)-TMVKR(4)	1508.817424	Oxidation[M](1)	1.35E-01	6.00E-02	0.002006	1.329518	4.26E-02	1.85E-01
	10	PRF_Q_2022_M_CIAN_790_53013.22039.22039.3.0.dta	3	1508.821282	MKSEVK(2)-TMVKR(4)	1508.817424	Oxidation[M](1)	8.57E-03	7.90E-02	0.003858	2.556969	2.84E-02	2.24E-02
	11	PRF_Q_2022_M_CIAN_790_53013.25890.25890.3.0.dta	3	1524.814236	MKSEVK(2)-TMVKR(4)	1524.812338	Oxidation[M](1);Oxidation[M](11)	5.14E-04	8.04E-02	0.001898	1.244743	1.50E-01	1.78E-03
	12	PRF_Q_2022_M_CIAN_790_53013.25883.25883.3.0.dta	3	1508.818221	MKSEVK(2)-TMVKR(4)	1508.817424	Oxidation[M](1)	6.78E-01	9.42E-02	0.000797	0.528228	5.46E-02	1.00E+00
	13	PRF_Q_2022_M_CIAN_790_53013.25908.25908.4.0.dta	4	1524.812745	MKSEVK(2)-TMVKR(4)	1524.812338	Oxidation[M](1);Oxidation[M](11)	2.46E-02	1.11E-01	0.000407	0.266918	1.53E-02	5.72E-02
	14	PRF_Q_2022_M_CIAN_790_53013.21914.21914.3.0.dta	3	1508.820315	MKSEVK(2)-TMVKR(4)	1508.817424	Oxidation[M](1)	3.22E-02	1.12E-01	0.002891	1.91607	5.98E-02	2.03E-02
	15	PRF_Q_2022_M_CIAN_790_53013.21915.21915.4.0.dta	4	1508.820214	MKSEVK(2)-TMVKR(4)	1508.817424	Oxidation[M](1)	9.53E-03	1.16E-01	0.00279	1.84913	1.55E-02	1.41E-02
	16	PRF_Q_2022_M_CIAN_790_53013.25453.25453.4.0.dta	4	1508.818464	MKSEVK(2)-TMVKR(4)	1508.817424	Oxidation[M](1)	8.75E-01	1.26E-01	0.00104	0.689282	7.70E-01	1.00E+00
	17	PRF_Q_2022_M_CIAN_790_53013.22006.22006.2.0.dta	2	1508.820153	MKSEVK(2)-TMVKR(4)	1508.817424	Oxidation[M](1)	2.01E-01	1.31E-01	0.002729	1.808701	1.63E-01	4.88E-01
	18	PRF_Q_2022_M_CIAN_790_53013.22180.22180.4.0.dta	4	1508.817562	MKSEVK(2)-TMVKR(4)	1508.817424	Oxidation[M](1)	4.94E-01	1.38E-01	0.000138	0.091462	5.88E-01	2.98E-01
	19	PRF_Q_2022_M_CIAN_790_53013.20971.20971.4.0.dta	4	1508.817678	MKSEVK(2)-TMVKR(4)	1508.817424	Oxidation[M](1)	2.70E-01	1.75E-01	0.000254	0.168344	1.97E-02	5.16E-01
	20	PRF_Q_2022_M_CIAN_790_53013.21097.21097.4.0.dta	4	1508.818415	MKSEVK(2)-TMVKR(4)	1508.817424	Oxidation[M](1)	2.47E-01	1.84E-01	0.000991	0.656806	9.31E-03	5.33E-01
	21	PRF_Q_2022_M_CIAN_790_53013.22215.22215.3.0.dta	3	1508.822318	MKSEVK(2)-TMVKR(4)	1508.817424	Oxidation[M](1)	1.00E+00	1.86E-01	0.004894	3.2436	1.00E+00	1.00E+00
	22	PRF_Q_2022_M_CIAN_790_53013.22325.22325.4.0.dta	4	1508.81859	MKSEVK(2)-TMVKR(4)	1508.817424	Oxidation[M](1)	1.00E+00	2.02E-01	0.001166	0.772791	1.00E+00	1.00E+00
	23	PRF_Q_2022_M_CIAN_790_53013.21876.21876.2.0.dta	2	1508.819664	MKSEVK(2)-TMVKR(4)	1508.817424	Oxidation[M](1)	5.45E-01	2.14E-01	0.00224	1.484606	3.46E-01	1.00E+00
	24	PRF_Q_2022_M_CIAN_790_53013.26142.26142.3.0.dta	3	1508.821162	MKSEVK(2)-TMVKR(4)	1508.817424	Oxidation[M](1)	1.00E+00	2.27E-01	0.003738	2.477437	4.28E-01	1.00E+00
	25	PRF_Q_2022_M_CIAN_790_53013.17648.17648.4.0.dta	4	1524.814587	MKSEVK(2)-TMVKR(4)	1524.812338	Oxidation[M](1);Oxidation[M](11)	1.83E-01	2.30E-01	0.002249	1.474936	2.12E-01	6.44E-01
	26	PRF_Q_2022_M_CIAN_790_53013.22354.22354.4.0.dta	4	1508.811357	MKSEVK(2)-TMVKR(4)	1508.817424	Oxidation[M](1)	1.70E-01	2.61E-01	-0.006067	-4.02103	2.98E-01	1.09E-01
	27	PRF_Q_2022_M_CIAN_790_53013.20602.20602.4.0.dta	4	1508.818419	MKSEVK(2)-TMVKR(4)	1508.817424	Oxidation[M](1)	2.08E-01	2.76E-01	0.000995	0.659457	1.46E-02	4.06E-01
	28	PRF_Q_2022_M_CIAN_790_53013.21792.21792.3.0.dta	3	1508.822412	MKSEVK(2)-TMVKR(4)	1508.817424	Oxidation[M](1)	3.11E-01	2.83E-01	0.004988	3.3059	3.22E-01	3.34E-01
	29	PRF_Q_2022_M_CIAN_790_53013.20726.20726.4.0.dta	4	1508.818259	MKSEVK(2)-TMVKR(4)	1508.817424	Oxidation[M](1)	5.34E-01	2.88E-01	0.000835	0.553414	5.45E-03	1.00E+00
	30	PRF_Q_2022_M_CIAN_790_53013.17521.17521.4.0.dta	4	1524.815471	MKSEVK(2)-TMVKR(4)	1524.812338	Oxidation[M](1);Oxidation[M](11)	7.15E-02	2.90E-01	0.003133	2.054679	1.49E-01	3.02E-01
	31	PRF_Q_2022_M_CIAN_790_53013.22565.22565.4.0.dta	4	1508.820431	MKSEVK(2)-TMVKR(4)	1508.817424	Oxidation[M](1)	1.00E+00	3.63E-01	0.003007	1.992952	1.12E-01	1.00E+00
	32	PRF_Q_2022_M_CIAN_790_53013.17629.17629.3.0.dta	3	1524.815955	MKSEVK(2)-TMVKR(4)	1524.812338	Oxidation[M](1);Oxidation[M](11)	6.44E-01	3.88E-01	0.003617	2.372095	6.59E-01	1.00E+00
	33	PRF_Q_2022_M_CIAN_790_53013.22443.22443.4.0.dta	4	1508.819534	MKSEVK(2)-TMVKR(4)	1508.817424	Oxidation[M](1)	5.62E-01	4.38E-01	0.00211	1.398446	2.19E-01	8.07E-01
	34	PRF_Q_2022_M_CIAN_790_53013.21791.21791.4.0.dta	4	1508.819336	MKSEVK(2)-TMVKR(4)	1508.817424	Oxidation[M](1)	5.51E-01	4.53E-01	0.001912	1.267218	6.37E-01	4.01E-01
	35	PRF_Q_2022_M_CIAN_790_53013.22167.22167.3.2.dta	3	1508.82221	MKSEVK(2)-TMVKR(4)	1508.817424	Oxidation[M](1)	6.74E-01	5.65E-01	0.004786	3.172021	1.00E+00	3.72E-01
101	Kif5b (714)-Kif5b (726)	1	1
	1	PRF_Q_2022_M_CIAN_790_53013.36837.36837.3.0.dta	3	2353.234293	ETHQKQISSLR(5)-DEVEAKAK(6)	2353.235667	null	3.67E-01	1.53E-02	-0.001374	-0.583877	1.00E+00	2.63E-01
102	Kif5b (642)-Kif5b (739)	1	3
	1	PRF_Q_2022_M_CIAN_790_53013.56042.56042.4.0.dta	4	3439.74389	ISQHEAKIK(7)-LITDLQDQNQKMMLEQER(11)	3439.755802	Oxidation[M](13)	1.28E-03	1.56E-02	-0.011912	-3.463037	4.47E-05	2.21E-03
	2	PRF_Q_2022_M_CIAN_790_53013.55957.55957.5.1.dta	5	3439.751	ISQHEAKIK(7)-LITDLQDQNQKMMLEQER(11)	3439.755802	Oxidation[M](13)	6.92E-02	6.97E-02	-0.004802	-1.396029	1.12E-03	3.54E-02
	3	PRF_Q_2022_M_CIAN_790_53013.56102.56102.5.0.dta	5	3439.753862	ISQHEAKIK(7)-LITDLQDQNQKMMLEQER(11)	3439.755802	Oxidation[M](13)	6.08E-03	7.02E-02	-0.00194	-0.563994	1.03E-03	9.80E-03
103	Kif5b (598)-Kif5b (801)	1	2
	1	PRF_Q_2022_M_CIAN_790_53013.56495.56495.4.0.dta	4	2049.143937	MKSEVK(2)-KLFVQDLATR(1)	2049.141176	null	5.22E-02	1.69E-02	0.002761	1.347394	3.90E-06	1.15E-02
	2	PRF_Q_2022_M_CIAN_790_53013.52992.52992.4.0.dta	4	2065.140494	MKSEVK(2)-KLFVQDLATR(1)	2065.13609	Oxidation[M](14)	1.00E+00	2.26E-01	0.004404	2.132547	4.42E-01	1.00E+00
104	Kif5b (644)-Kif5b (728)	1	1
	1	PRF_Q_2022_M_CIAN_790_53013.86140.86140.4.0.dta	4	3344.793189	IKSLTEYLQNVEQK(2)-AKLITDLQDQNQK(2)	3344.794617	null	1.00E+00	1.74E-02	-0.001428	-0.426932	1.00E+00	1.00E+00
105	Kif5b (222)-Kif5b (909)	1	1
	1	PRF_Q_2022_M_CIAN_790_53013.31266.31266.4.1.dta	4	2334.177834	QENTQTEQKLSGK(9)-SKNMAR(2)	2334.171687	null	1.24E-03	2.12E-02	0.006147	2.633482	1.00E+00	3.65E-04
106	Kif5b (141)-Kif5b (252)	1	3
	1	PRF_Q_2022_M_CIAN_790_53013.91448.91448.3.0.dta	3	3312.744585	VSYFEIYLDKIR(10)-TGAEGAVLDEAKNINK(12)	3312.736046	null	5.85E-07	2.19E-02	0.008539	2.577628	4.47E-03	2.22E-04
	2	PRF_Q_2022_M_CIAN_790_53013.91392.91392.4.0.dta	4	3312.733534	VSYFEIYLDKIR(10)-TGAEGAVLDEAKNINK(12)	3312.736046	null	1.01E-05	2.88E-02	-0.002512	-0.758286	2.04E-03	2.12E-03
	3	PRF_Q_2022_M_CIAN_790_53013.91374.91374.3.0.dta	3	3312.744388	VSYFEIYLDKIR(10)-TGAEGAVLDEAKNINK(12)	3312.736046	null	1.65E-04	5.50E-02	0.008342	2.51816	1.32E-02	1.52E-03
107	Kif5b (44)-Kif5b (237)	1	1
	1	PRF_Q_2022_M_CIAN_790_53013.90567.90567.4.0.dta	4	3701.93317	FQGEDTVVIASKPYAFDR(12)-LYLVDLAGSEKVSK(11)	3701.9311	null	4.52E-05	2.28E-02	0.00207	0.559168	4.54E-03	3.08E-03
108	Kif5b (141)-Kif5b (450)	1	1
	1	PRF_Q_2022_M_CIAN_790_53013.98037.98037.4.0.dta	4	4345.293146	VSYFEIYLDKIRDLLDVSK(10)-LKTQMLDQEELLASTR(2)	4345.288528	Oxidation[M](27)	1.00E+00	2.41E-02	0.004618	1.06276	1.00E+00	1.00E+00
109	Kif5b (237)-Kif5b (252)	1	3
	1	PRF_Q_2022_M_CIAN_790_53013.84536.84536.4.0.dta	4	3288.748599	LYLVDLAGSEKVSK(11)-TGAEGAVLDEAKNINK(12)	3288.757173	null	1.00E+00	2.45E-02	-0.008574	-2.607064	1.00E+00	2.16E-01
	2	PRF_Q_2022_M_CIAN_790_53013.84548.84548.3.0.dta	3	3288.746653	LYLVDLAGSEKVSK(11)-TGAEGAVLDEAKNINK(12)	3288.757173	null	1.39E-02	6.90E-02	-0.01052	-3.198777	1.15E-01	4.99E-03
	3	PRF_Q_2022_M_CIAN_790_53013.84618.84618.4.0.dta	4	3288.747926	LYLVDLAGSEKVSK(11)-TGAEGAVLDEAKNINK(12)	3288.757173	null	1.00E+00	1.57E-01	-0.009247	-2.8117	1.00E+00	1.00E+00
110	Kif5b (657)-Kif5b (714)	1	1
	1	PRF_Q_2022_M_CIAN_790_53013.63188.63188.5.0.dta	5	3871.020199	SLTEYLQNVEQKKR(13)-ETHQKQISSLRDEVEAK(5)	3871.0194	null	1.00E+00	2.48E-02	0.000799	0.206406	1.00E+00	1.00E+00
111	Kif5b (526)-Kif5b (831)	1	1
	1	PRF_Q_2022_M_CIAN_790_53013.97539.97539.4.4.dta	4	4750.471411	EYELLSDELNQKSATLASIDAELQK(12)-QKISFLENNLEQLTK(2)	4750.455844	null	1.55E-06	2.97E-02	0.015567	3.276949	1.00E+00	4.00E-10
112	Kif5b (847)-Kif5b (862)	1	5
	1	PRF_Q_2022_M_CIAN_790_53013.45800.45800.4.0.dta	4	2033.160795	VHKQLVR(3)-CELPKLEK(5)	2033.157494	Carbamidomethyl[C](1)	5.76E-01	3.07E-02	0.003301	1.623583	7.11E-03	8.99E-01
	2	PRF_Q_2022_M_CIAN_790_53013.45655.45655.4.0.dta	4	2033.161231	VHKQLVR(3)-CELPKLEK(5)	2033.157494	Carbamidomethyl[C](1)	5.67E-01	1.15E-01	0.003737	1.838028	3.96E-02	1.00E+00
	3	PRF_Q_2022_M_CIAN_790_53013.45582.45582.3.1.dta	3	2033.160844	VHKQLVR(3)-CELPKLEK(5)	2033.157494	Carbamidomethyl[C](1)	4.01E-01	1.30E-01	0.00335	1.647683	8.63E-03	3.31E-01
	4	PRF_Q_2022_M_CIAN_790_53013.45504.45504.4.0.dta	4	2033.161432	VHKQLVR(3)-CELPKLEK(5)	2033.157494	Carbamidomethyl[C](1)	9.00E-01	2.07E-01	0.003938	1.936889	8.68E-02	1.00E+00
	5	PRF_Q_2022_M_CIAN_790_53013.43766.43766.4.0.dta	4	2033.163897	VHKQLVR(3)-CELPKLEK(5)	2033.157494	Carbamidomethyl[C](1)	4.31E-01	2.47E-01	0.006403	3.149289	1.65E-01	1.00E+00
113	Kif5b (801)-Kif5b (801)	1	7
	1	PRF_Q_2022_M_CIAN_790_53013.83868.83868.4.0.dta	4	2518.44547	KLFVQDLATR(1)-KLFVQDLATR(1)	2518.43905	null	1.63E-19	3.25E-02	0.00642	2.549198	9.36E-04	3.92E-12
	2	PRF_Q_2022_M_CIAN_790_53013.83763.83763.3.0.dta	3	2518.443863	KLFVQDLATR(1)-KLFVQDLATR(1)	2518.43905	null	1.15E-04	4.29E-02	0.004813	1.911104	4.87E-06	4.02E-06
	3	PRF_Q_2022_M_CIAN_790_53013.83903.83903.3.0.dta	3	2518.438597	KLFVQDLATR(1)-KLFVQDLATR(1)	2518.43905	null	1.20E-02	4.65E-02	-0.000453	-0.179873	2.66E-02	1.29E-03
	4	PRF_Q_2022_M_CIAN_790_53013.83616.83616.3.0.dta	3	2518.445415	KLFVQDLATR(1)-KLFVQDLATR(1)	2518.43905	null	1.00E+00	4.76E-02	0.006365	2.527359	1.00E+00	1.00E+00
	5	PRF_Q_2022_M_CIAN_790_53013.83721.83721.4.0.dta	4	2518.446696	KLFVQDLATR(1)-KLFVQDLATR(1)	2518.43905	null	1.06E-11	1.03E-01	0.007646	3.036008	1.56E-03	2.16E-08
	6	PRF_Q_2022_M_CIAN_790_53013.83873.83873.4.0.dta	4	2518.44547	KLFVQDLATR(1)-KLFVQDLATR(1)	2518.43905	null	1.08E-02	1.36E-01	0.00642	2.549198	5.43E-02	1.87E-02
	7	PRF_Q_2022_M_CIAN_790_53013.84008.84008.4.0.dta	4	2518.434342	KLFVQDLATR(1)-KLFVQDLATR(1)	2518.43905	null	3.90E-01	2.47E-01	-0.004708	-1.869412	4.14E-01	1.37E-01
114	Kif5b (256)-Kif5b (430)	1	1
	1	PRF_Q_2022_M_CIAN_790_53013.92578.92578.5.0.dta	5	5767.986871	NINKSLSALGNVISALAEGSTYVPYRDSK(4)-LYKQLDDKDEEINQQSQLVEK(3)	5767.954988	null	1.00E+00	3.40E-02	0.031883	5.527609	1.00E+00	1.00E+00
115	Kif5b (812)-Kif5b (829)	1	4
	1	PRF_Q_2022_M_CIAN_790_53013.35237.35237.5.0.dta	5	3851.83311	VKKSAEIDSDDTGGSAAQK(2)-SAEIDSDDTGGSAAQKQK(16)	3851.826303	null	4.10E-01	3.43E-02	0.006807	1.767214	4.55E-03	7.14E-01
	2	PRF_Q_2022_M_CIAN_790_53013.35381.35381.5.0.dta	5	3851.829916	VKKSAEIDSDDTGGSAAQK(2)-SAEIDSDDTGGSAAQKQK(16)	3851.826303	null	6.11E-02	3.45E-02	0.003613	0.937997	2.56E-04	4.51E-01
	3	PRF_Q_2022_M_CIAN_790_53013.35354.35354.3.0.dta	3	3851.829335	VKKSAEIDSDDTGGSAAQK(2)-SAEIDSDDTGGSAAQKQK(16)	3851.826303	null	1.00E+00	4.45E-02	0.003032	0.787159	1.00E+00	1.00E+00
	4	PRF_Q_2022_M_CIAN_790_53013.35464.35464.4.0.dta	4	3851.827596	VKKSAEIDSDDTGGSAAQK(2)-SAEIDSDDTGGSAAQKQK(16)	3851.826303	null	1.00E+00	6.43E-02	0.001293	0.335685	1.00E+00	1.00E+00
116	Kif5b (596)-Kif5b (791)	1	2
	1	PRF_Q_2022_M_CIAN_790_53013.89443.89443.4.0.dta	4	2970.645115	LYISKMK(5)-GLEETVAKELQTLHNLR(8)	2970.633112	null	9.37E-02	3.52E-02	0.012003	4.040553	1.00E+00	2.55E-02
	2	PRF_Q_2022_M_CIAN_790_53013.89446.89446.5.0.dta	5	2970.638213	LYISKMK(5)-GLEETVAKELQTLHNLR(8)	2970.633112	null	7.72E-02	9.64E-02	0.005101	1.717142	1.00E+00	8.21E-03
117	Kif5b (213)-Kif5b (903)	1	1
	1	PRF_Q_2022_M_CIAN_790_53013.58392.58392.5.0.dta	5	3096.670897	SHSIFLINVKQENTQTEQK(10)-IKEAVR(2)	3096.668641	null	1.00E+00	3.59E-02	0.002256	0.728525	1.00E+00	1.00E+00
118	Kif5b (187)-Kif5b (909)	1	1
	1	PRF_Q_2022_M_CIAN_790_53013.72487.72487.4.0.dta	4	3042.400991	FVCSPDEVMDTIDEGKSNR(16)-SKNMAR(2)	3042.396391	Carbamidomethyl[C](3)	3.32E-03	3.81E-02	0.0046	1.511966	1.00E+00	2.68E-02
119	Kif5b (541)-Kif5b (801)	1	1
	1	PRF_Q_2022_M_CIAN_790_53013.89815.89815.4.1.dta	4	3784.034766	SATLASIDAELQKLKEMTNHQK(15)-KLFVQDLATR(1)	3784.031154	null	1.24E-03	4.06E-02	0.003612	0.954538	1.00E+00	2.84E-04
120	Kif5b (420)-Kif5b (430)	1	3
	1	PRF_Q_2022_M_CIAN_790_53013.54342.54342.5.0.dta	5	3706.843247	KCEEEIAK(1)-LYKQLDDKDEEINQQSQLVEK(3)	3706.836605	Carbamidomethyl[C](26)	1.68E-02	4.79E-02	0.006642	1.791824	1.00E+00	1.30E-01
	2	PRF_Q_2022_M_CIAN_790_53013.54316.54316.4.0.dta	4	3706.841823	KCEEEIAK(1)-LYKQLDDKDEEINQQSQLVEK(3)	3706.836605	Carbamidomethyl[C](26)	4.72E-01	1.50E-01	0.005218	1.407669	1.00E+00	1.00E+00
	3	PRF_Q_2022_M_CIAN_790_53013.54200.54200.5.0.dta	5	3706.845323	KCEEEIAK(1)-LYKQLDDKDEEINQQSQLVEK(3)	3706.836605	Carbamidomethyl[C](26)	1.04E-01	1.87E-01	0.008718	2.351871	1.00E+00	5.87E-02
121	Kif5b (644)-Kif5b (644)	1	1
	1	PRF_Q_2022_M_CIAN_790_53013.89604.89604.5.0.dta	5	4316.324665	ISQHEAKIKSLTEYLQNVEQK(9)-IKSLTEYLQNVEQK(2)	4316.302203	null	6.88E-01	5.30E-02	0.022462	5.203992	4.89E-01	5.72E-01
122	Kif5b (755)-Kif5b (847)	1	1
	1	PRF_Q_2022_M_CIAN_790_53013.27734.27734.4.0.dta	4	1949.12069	LKATDQEK(2)-VHKQLVR(3)	1949.117741	null	9.26E-02	5.40E-02	0.002949	1.512992	7.57E-03	1.19E-01
123	Kif5b (187)-Kif5b (903)	1	1
	1	PRF_Q_2022_M_CIAN_790_53013.75511.75511.4.0.dta	4	3051.479723	FVCSPDEVMDTIDEGKSNR(16)-IKEAVR(2)	3051.47602	Carbamidomethyl[C](3)	1.00E+00	5.69E-02	0.003703	1.213511	1.00E+00	1.00E+00
124	Kif5b (489)-Kif5b (885)	1	1
	1	PRF_Q_2022_M_CIAN_790_53013.95755.95755.4.0.dta	4	4345.184316	LQAENDASKEEVKEVLQALEELAVNYDQK(13)-EAKENASR(3)	4345.167955	null	9.65E-04	6.29E-02	0.016361	3.765332	1.00E+00	6.45E-04
125	Kif5b (679)-Kif5b (690)	1	1
	1	PRF_Q_2022_M_CIAN_790_53013.32746.32746.4.0.dta	4	2875.468017	AQEKVHEMEK(4)-EHLNKVQTANEVK(5)	2875.461697	null	1.03E-02	6.50E-02	0.00632	2.197908	1.00E+00	2.85E-03
126	Kif5b (539)-Kif5b (829)	1	3
	1	PRF_Q_2022_M_CIAN_790_53013.79035.79035.4.0.dta	4	3532.789762	SATLASIDAELQKLK(13)-SAEIDSDDTGGSAAQKQK(16)	3532.786289	null	1.00E+00	6.88E-02	0.003473	0.983077	1.00E+00	1.00E+00
	2	PRF_Q_2022_M_CIAN_790_53013.79036.79036.3.0.dta	3	3532.791049	SATLASIDAELQKLK(13)-SAEIDSDDTGGSAAQKQK(16)	3532.786289	null	8.65E-01	1.22E-01	0.00476	1.347378	1.00E+00	5.82E-01
	3	PRF_Q_2022_M_CIAN_790_53013.79177.79177.3.0.dta	3	3532.787631	SATLASIDAELQKLK(13)-SAEIDSDDTGGSAAQKQK(16)	3532.786289	null	1.00E+00	3.00E-01	0.001342	0.37987	1.00E+00	1.00E+00
127	Kif5b (656)-Kif5b (657)	1	1
	1	PRF_Q_2022_M_CIAN_790_53013.89611.89611.5.0.dta	5	4115.204214	SLTEYLQNVEQKKR(12)-KRQLEESVDALSEELVQLR(1)	4115.198079	null	1.00E+00	7.00E-02	0.006135	1.490815	1.00E+00	1.00E+00
128	Kif5b (801)-Kif5b (885)	1	1
	1	PRF_Q_2022_M_CIAN_790_53013.91598.91598.4.0.dta	4	3336.83943	ELQTLHNLRKLFVQDLATR(10)-EAKENASR(3)	3336.802102	null	5.79E-01	7.18E-02	0.037328	11.186759	1.00E+00	8.54E-01
129	Kif5b (575)-Kif5b (764)	1	1
	1	PRF_Q_2022_M_CIAN_790_53013.90135.90135.5.1.dta	5	4795.399342	DLAEIGIAVGNNDVKQPEGTGMIDEEFTVAR(15)-KLHELTVMQDR(1)	4795.391485	null	1.43E-01	7.34E-02	0.007857	1.638448	1.00E+00	1.09E-01
130	Kif5b (514)-Kif5b (844)	1	2
	1	PRF_Q_2022_M_CIAN_790_53013.89460.89460.5.0.dta	5	3759.978057	TKEYELLSDELNQK(2)-ISFLENNLEQLTKVHK(13)	3759.968937	null	1.00E+00	7.89E-02	0.00912	2.425552	1.00E+00	1.80E-02
	2	PRF_Q_2022_M_CIAN_790_53013.89497.89497.4.2.dta	4	3759.975049	TKEYELLSDELNQK(2)-ISFLENNLEQLTKVHK(13)	3759.968937	null	1.00E+00	2.67E-01	0.006112	1.625545	1.00E+00	1.00E+00
131	Kif5b (642)-Kif5b (726)	1	4
	1	PRF_Q_2022_M_CIAN_790_53013.45984.45984.4.0.dta	4	2764.523418	ISQHEAKIK(7)-QISSLRDEVEAKAK(12)	2764.5202	null	6.88E-02	8.23E-02	0.003218	1.164036	3.39E-03	3.02E-02
	2	PRF_Q_2022_M_CIAN_790_53013.45835.45835.4.0.dta	4	2764.521785	ISQHEAKIK(7)-QISSLRDEVEAKAK(12)	2764.5202	null	5.75E-01	1.49E-01	0.001585	0.573336	2.74E-01	2.66E-01
	3	PRF_Q_2022_M_CIAN_790_53013.46010.46010.5.0.dta	5	2764.523354	ISQHEAKIK(7)-QISSLRDEVEAKAK(12)	2764.5202	null	2.52E-01	1.67E-01	0.003154	1.140885	1.00E+00	7.09E-02
	4	PRF_Q_2022_M_CIAN_790_53013.46127.46127.4.0.dta	4	2764.526748	ISQHEAKIK(7)-QISSLRDEVEAKAK(12)	2764.5202	null	1.42E-01	5.80E-01	0.006548	2.368585	9.39E-01	4.85E-03
132	Kif5b (159)-Kif5b (430)	1	2
	1	PRF_Q_2022_M_CIAN_790_53013.56436.56436.5.0.dta	5	4599.359761	TNLSVHEDKNRVPYVK(9)-LYKQLDDKDEEINQQSQLVEK(3)	4599.357475	null	5.81E-02	8.49E-02	0.002286	0.497026	1.00E+00	1.93E-02
	2	PRF_Q_2022_M_CIAN_790_53013.56396.56396.5.0.dta	5	4599.35929	TNLSVHEDKNRVPYVK(9)-LYKQLDDKDEEINQQSQLVEK(3)	4599.357475	null	1.00E+00	1.33E-01	0.001815	0.39462	1.00E+00	1.00E+00
133	Kif5b (28)-Kif5b (44)	1	1
	1	PRF_Q_2022_M_CIAN_790_53013.79725.79725.5.0.dta	5	4316.199039	FRPLNESEVNRGDKYIAK(14)-FQGEDTVVIASKPYAFDR(12)	4316.198414	null	1.00E+00	9.12E-02	0.000625	0.144803	1.00E+00	6.25E-03
134	Kif5b (448)-Kif5b (903)	1	3
	1	PRF_Q_2022_M_CIAN_790_53013.62357.62357.5.0.dta	5	3252.740687	QLDDKDEEINQQSQLVEKLK(18)-IKEAVR(2)	3252.732021	null	1.35E-10	1.01E-01	0.008666	2.664222	1.00E+00	1.97E-09
	2	PRF_Q_2022_M_CIAN_790_53013.62234.62234.4.0.dta	4	3252.740063	QLDDKDEEINQQSQLVEKLK(18)-IKEAVR(2)	3252.732021	null	1.97E-05	1.65E-01	0.008042	2.472383	1.00E+00	1.30E-04
	3	PRF_Q_2022_M_CIAN_790_53013.62216.62216.5.0.dta	5	3252.741449	QLDDKDEEINQQSQLVEKLK(18)-IKEAVR(2)	3252.732021	null	4.76E-09	3.58E-01	0.009428	2.898487	5.75E-04	3.65E-08
135	Kif5b (753)-Kif5b (753)	1	1
	1	PRF_Q_2022_M_CIAN_790_53013.21698.21698.4.0.dta	4	2574.380968	VEHEKLKATDQEK(5)-VEHEKLK(5)	2574.377236	null	1.00E+00	1.01E-01	0.003732	1.449671	1.00E+00	1.00E+00
136	Kif5b (159)-Kif5b (222)	1	6
	1	PRF_Q_2022_M_CIAN_790_53013.44441.44441.5.0.dta	5	3526.814741	TNLSVHEDKNRVPYVK(9)-QENTQTEQKLSGK(9)	3526.813448	null	2.44E-01	1.04E-01	0.001293	0.36662	5.88E-01	3.32E-11
	2	PRF_Q_2022_M_CIAN_790_53013.44491.44491.4.0.dta	4	3526.819139	TNLSVHEDKNRVPYVK(9)-QENTQTEQKLSGK(9)	3526.813448	null	1.92E-02	1.12E-01	0.005691	1.613638	4.24E-02	1.48E-06
	3	PRF_Q_2022_M_CIAN_790_53013.44571.44571.5.0.dta	5	3526.817597	TNLSVHEDKNRVPYVK(9)-QENTQTEQKLSGK(9)	3526.813448	null	1.34E-02	1.24E-01	0.004149	1.176416	6.41E-02	2.41E-16
	4	PRF_Q_2022_M_CIAN_790_53013.44311.44311.5.0.dta	5	3526.816299	TNLSVHEDKNRVPYVK(9)-QENTQTEQKLSGK(9)	3526.813448	null	6.90E-01	1.51E-01	0.002851	0.808378	8.64E-01	8.71E-05
	5	PRF_Q_2022_M_CIAN_790_53013.44354.44354.4.0.dta	4	3526.818041	TNLSVHEDKNRVPYVK(9)-QENTQTEQKLSGK(9)	3526.813448	null	1.99E-02	1.52E-01	0.004593	1.302309	3.29E-02	5.04E-05
	6	PRF_Q_2022_M_CIAN_790_53013.44703.44703.5.0.dta	5	3526.822553	TNLSVHEDKNRVPYVK(9)-QENTQTEQKLSGK(9)	3526.813448	null	1.35E-01	3.25E-01	0.009105	2.581651	3.50E-02	4.00E-02
137	Kif5b (240)-Kif5b (435)	1	1
	1	PRF_Q_2022_M_CIAN_790_53013.65195.65195.5.0.dta	5	4175.141528	VSKTGAEGAVLDEAK(3)-LYKQLDDKDEEINQQSQLVEK(8)	4175.123973	null	1.00E+00	1.10E-01	0.017555	4.204666	1.00E+00	1.00E+00
138	Kif5b (485)-Kif5b (865)	1	1
	1	PRF_Q_2022_M_CIAN_790_53013.94565.94565.5.0.dta	5	4613.38524	LQAENDASKEEVKEVLQALEELAVNYDQK(9)-CELPKLEKR(8)	4613.365261	Carbamidomethyl[C](33)	1.00E+00	1.14E-01	0.019979	4.330678	1.00E+00	3.43E-01
139	Kif5b (67)-Kif5b (903)	1	1
	1	PRF_Q_2022_M_CIAN_790_53013.43635.43635.4.0.dta	4	2971.487782	VFQSSTSQEQVYNDCAKK(17)-IKEAVR(2)	2971.482824	Carbamidomethyl[C](15)	1.00E+00	1.15E-01	0.004958	1.668527	1.00E+00	1.00E+00
140	Kif5b (813)-Kif5b (847)	1	3
	1	PRF_Q_2022_M_CIAN_790_53013.33929.33929.4.0.dta	4	2696.388244	KSAEIDSDDTGGSAAQK(1)-VHKQLVR(3)	2696.384834	null	1.00E+00	1.51E-01	0.00341	1.264656	2.11E-04	8.44E-01
	2	PRF_Q_2022_M_CIAN_790_53013.33914.33914.4.0.dta	4	2696.387938	KSAEIDSDDTGGSAAQK(1)-VHKQLVR(3)	2696.384834	null	1.00E+00	2.46E-01	0.003104	1.151171	1.66E-04	1.00E+00
	3	PRF_Q_2022_M_CIAN_790_53013.34063.34063.4.1.dta	4	2696.388247	KSAEIDSDDTGGSAAQK(1)-VHKQLVR(3)	2696.384834	null	7.93E-01	2.56E-01	0.003413	1.265769	7.98E-04	7.87E-01
141	Kif5b (909)-Kif5b (922)	1	1
	1	PRF_Q_2022_M_CIAN_790_53013.30299.30299.5.0.dta	5	3625.926997	SKNMAR(2)-GHSAQIAKPIRPGQHPAASPTHPSAIR(8)	3625.924286	null	9.55E-01	1.57E-01	0.002711	0.747671	1.00E+00	1.00E+00
142	Kif5b (448)-Kif5b (909)	1	6
	1	PRF_Q_2022_M_CIAN_790_53013.55258.55258.5.0.dta	5	3259.65601	QLDDKDEEINQQSQLVEKLK(18)-SKNMAR(2)	3259.647306	Oxidation[M](27)	1.95E-07	1.59E-01	0.008704	2.670228	2.18E-04	8.02E-06
	2	PRF_Q_2022_M_CIAN_790_53013.59122.59122.3.0.dta	3	3243.6584	QLDDKDEEINQQSQLVEKLK(18)-SKNMAR(2)	3243.652392	null	2.28E-05	1.62E-01	0.006008	1.852233	1.00E+00	1.50E-05
	3	PRF_Q_2022_M_CIAN_790_53013.55153.55153.4.0.dta	4	3259.647234	QLDDKDEEINQQSQLVEKLK(18)-SKNMAR(2)	3259.647306	Oxidation[M](27)	3.07E-02	1.68E-01	-0.000072	-0.022088	3.89E-06	4.21E-02
	4	PRF_Q_2022_M_CIAN_790_53013.54987.54987.5.0.dta	5	3259.652215	QLDDKDEEINQQSQLVEKLK(18)-SKNMAR(2)	3259.647306	Oxidation[M](27)	4.40E-03	2.56E-01	0.004909	1.505991	1.00E+00	5.36E-04
	5	PRF_Q_2022_M_CIAN_790_53013.55127.55127.5.0.dta	5	3259.651497	QLDDKDEEINQQSQLVEKLK(18)-SKNMAR(2)	3259.647306	Oxidation[M](27)	2.04E-04	2.64E-01	0.004191	1.285722	3.53E-02	2.31E-07
	6	PRF_Q_2022_M_CIAN_790_53013.55400.55400.5.0.dta	5	3259.658034	QLDDKDEEINQQSQLVEKLK(18)-SKNMAR(2)	3259.647306	Oxidation[M](27)	1.24E-04	4.26E-01	0.010728	3.291154	1.00E+00	8.08E-05
143	Kif5b (829)-Kif5b (847)	1	1
	1	PRF_Q_2022_M_CIAN_790_53013.33988.33988.5.0.dta	5	2824.451667	SAEIDSDDTGGSAAQKQK(16)-VHKQLVR(3)	2824.443406	null	1.08E-01	1.61E-01	0.008261	2.924824	1.00E+00	4.60E-02
144	Kif5b (596)-Kif5b (598)	1	4
	1	PRF_Q_2022_M_CIAN_790_53013.43777.43777.3.0.dta	3	1740.969502	LYISKMK(5)-MKSEVK(2)	1740.963744	null	1.00E+00	1.67E-01	0.005758	3.307364	1.00E+00	1.00E+00
	2	PRF_Q_2022_M_CIAN_790_53013.43818.43818.4.0.dta	4	1740.967879	LYISKMK(5)-MKSEVK(2)	1740.963744	null	7.65E-02	1.82E-01	0.004135	2.375121	1.72E-01	1.61E-01
	3	PRF_Q_2022_M_CIAN_790_53013.40154.40154.4.1.dta	4	1756.960256	LYISKMK(5)-MKSEVK(2)	1756.958658	Oxidation[M](11)	1.00E+00	2.95E-01	0.001598	0.909526	1.00E+00	1.00E+00
	4	PRF_Q_2022_M_CIAN_790_53013.43681.43681.4.0.dta	4	1740.967655	LYISKMK(5)-MKSEVK(2)	1740.963744	null	1.00E+00	3.36E-01	0.003911	2.246457	1.00E+00	1.00E+00
145	Kif5b (166)-Kif5b (281)	1	1
	1	PRF_Q_2022_M_CIAN_790_53013.41147.41147.3.0.dta	3	2083.035337	VPYVKGCTER(5)-DSKMTR(3)	2083.030974	Carbamidomethyl[C](7)	1.67E-02	1.69E-01	0.004363	2.094544	1.70E-03	6.30E-03
146	Kif5b (549)-Kif5b (801)	1	3
	1	PRF_Q_2022_M_CIAN_790_53013.36363.36363.5.0.dta	5	2740.534122	LKEMTNHQKKR(10)-KLFVQDLATR(1)	2740.528931	null	1.49E-01	1.70E-01	0.005191	1.89416	2.28E-01	2.14E-16
	2	PRF_Q_2022_M_CIAN_790_53013.36497.36497.5.0.dta	5	2740.534266	LKEMTNHQKKR(10)-KLFVQDLATR(1)	2740.528931	null	2.90E-01	2.56E-01	0.005335	1.946704	2.08E-01	1.04E-10
	3	PRF_Q_2022_M_CIAN_790_53013.36227.36227.5.0.dta	5	2740.53357	LKEMTNHQKKR(10)-KLFVQDLATR(1)	2740.528931	null	1.70E-01	5.37E-01	0.004639	1.692739	1.66E-01	7.79E-07
147	gi|CON_Chymotrypsin|SWISS-PROT:P00766 (175)-gi|CON_IPI00384444.5|SWISS-PROT:P02533 (250)	1	1
SameSet	gi|CON_Chymotrypsin|SWISS-PROT:P00766 (175)-gi|CON_IPI00450768.7|SWISS-PROT:Q04695 (219)	1	1
SameSet	gi|CON_Chymotrypsin|SWISS-PROT:P00766 (175)-gi|CON_IPI00112947.1|SWISS-PROT:P19001 (218)	1	1
SameSet	gi|CON_Chymotrypsin|SWISS-PROT:P00766 (175)-gi|CON_IPI00230365.5|SWISS-PROT:Q9QWL7 (219)	1	1
SameSet	gi|CON_Chymotrypsin|SWISS-PROT:P00766 (175)-gi|CON_IPI00479145.2|SWISS-PROT:P08727 (215)	1	1
	1	PRF_Q_2022_M_CIAN_790_53013.22978.22978.3.0.dta	3	2154.235496	KYWGTKIK(6)-EELAYLKK(7)	2154.220805	null	1.00E+00	3.72E-01	0.014691	6.819635	1.00E+00	1.00E+00
148	Kif5b (903)-Kif5b (903)	1	1
	1	PRF_Q_2022_M_CIAN_790_53013.31298.31298.4.0.dta	4	1567.955442	IKEAVR(2)-IKEAVR(2)	1567.952925	null	1.00E+00	3.99E-01	0.002517	1.605278	1.00E+00	1.00E+00
149	Kif5b (813)-gi|CON_IPI00713757.2|SWISS-PROT:Q28085 (625)	1	3
	1	PRF_Q_2022_M_CIAN_790_53013.23039.23039.3.0.dta	3	2418.274069	KSAEIDSDDTGGSAAQK(1)-VKKVK(3)	2418.272108	null	1.00E+00	4.06E-01	0.001961	0.81091	1.00E+00	1.00E+00
	2	PRF_Q_2022_M_CIAN_790_53013.23060.23060.4.0.dta	4	2418.275659	KSAEIDSDDTGGSAAQK(1)-VKKVK(3)	2418.272108	null	1.00E+00	5.85E-01	0.003551	1.468404	1.66E-03	1.00E+00
	3	PRF_Q_2022_M_CIAN_790_53013.23191.23191.4.0.dta	4	2418.27512	KSAEIDSDDTGGSAAQK(1)-VKKVK(3)	2418.272108	null	1.00E+00	5.88E-01	0.003012	1.245517	2.04E-07	1.00E+00
150	Kif5b (801)-gi|CON_IPI00710799.1|SWISS-PROT:P00735 (443)	1	1
	1	PRF_Q_2022_M_CIAN_790_53013.84276.84276.4.0.dta	4	2518.431733	KLFVQDLATR(1)-KVEKISMLDK(4)	2518.431186	null	1.44E-01	4.43E-01	0.000547	0.217199	4.66E-06	6.08E-01
151	Kif5b (256)-gi|CON_IPI00691533.1|SWISS-PROT:Q28107 (2038)	1	1
	1	PRF_Q_2022_M_CIAN_790_53013.98212.98212.4.0.dta	4	4710.524202	NINKSLSALGNVISALAEGSTYVPYR(4)-YIRISPTGSYNKPALR(12)	4710.525143	null	1.00E+00	4.55E-01	-0.000941	-0.199765	1.00E+00	1.00E+00
152	Kif5b (539)-Kif5b (831)	1	1
	1	PRF_Q_2022_M_CIAN_790_53013.93243.93243.4.2.dta	4	3529.938342	SATLASIDAELQKLK(13)-QKISFLENNLEQLTK(2)	3529.936186	null	1.00E+00	1.82E-01	0.002156	0.610776	1.00E+00	4.75E-01
153	Kif5b (812)-Kif5b (885)	1	1
	1	PRF_Q_2022_M_CIAN_790_53013.36085.36085.5.1.dta	5	3219.546544	VKKSAEIDSDDTGGSAAQK(2)-EAKENASRDR(3)	3219.572229	null	7.16E-01	2.07E-01	-0.025685	-7.977768	1.00E+00	1.00E+00
154	Kif5b (755)-Kif5b (801)	1	2
	1	PRF_Q_2022_M_CIAN_790_53013.57519.57519.3.0.dta	3	2260.258176	LKATDQEK(2)-KLFVQDLATR(1)	2260.254616	null	1.00E+00	2.17E-01	0.00356	1.575044	1.00E+00	1.00E+00
	2	PRF_Q_2022_M_CIAN_790_53013.57416.57416.4.0.dta	4	2260.259176	LKATDQEK(2)-KLFVQDLATR(1)	2260.254616	null	3.22E-01	4.03E-01	0.00456	2.017472	1.00E+00	7.84E-01
155	Kif5b (627)-Kif5b (761)	1	1
	1	PRF_Q_2022_M_CIAN_790_53013.48013.48013.4.0.dta	4	2792.330439	MEENEKELAACQLR(6)-ATDQEKSR(6)	2792.318802	Carbamidomethyl[C](11)	1.00E+00	2.39E-01	0.011637	4.167504	1.23E-02	1.00E+00
156	Kif5b (606)-Kif5b (620)	1	1
	1	PRF_Q_2022_M_CIAN_790_53013.37089.37089.6.1.dta	6	4170.048363	TMVKRCK(4)-QLESTQTESNKKMEENEKELAACQLR(11)	4170.029574	Carbamidomethyl[C](23);Oxidation[M](13);Carbamidomethyl[C](35)	4.94E-01	2.66E-01	0.018789	4.505723	1.00E+00	2.84E-01
157	Kif5b (430)-Kif5b (909)	1	1
	1	PRF_Q_2022_M_CIAN_790_53013.51163.51163.5.0.dta	5	3406.72372	LYKQLDDKDEEINQQSQLVEK(3)-SKNMAR(2)	3406.715714	null	2.62E-02	2.76E-01	0.008006	2.350064	1.00E+00	1.29E-01
158	Kif5b (844)-Kif5b (847)	1	1
	1	PRF_Q_2022_M_CIAN_790_53013.67563.67563.5.0.dta	5	2929.667947	ISFLENNLEQLTKVHK(13)-VHKQLVR(3)	2929.662046	null	1.67E-01	2.82E-01	0.005901	2.014226	1.55E-03	6.13E-02
159	Kif5b (620)-Kif5b (755)	1	1
	1	PRF_Q_2022_M_CIAN_790_53013.26000.26000.4.0.dta	4	2462.264797	QLESTQTESNKK(11)-LKATDQEK(2)	2462.261937	null	4.70E-01	3.19E-01	0.00286	1.161534	1.00E+00	5.00E-02
160	Kif5b (844)-Kif5b (885)	1	2
	1	PRF_Q_2022_M_CIAN_790_53013.93736.93736.4.3.dta	4	2954.555572	ISFLENNLEQLTKVHK(13)-EAKENASR(3)	2954.558036	null	1.00E+00	3.57E-01	-0.002464	-0.833966	4.41E-03	1.00E+00
	2	PRF_Q_2022_M_CIAN_790_53013.93868.93868.4.3.dta	4	2954.554651	ISFLENNLEQLTKVHK(13)-EAKENASR(3)	2954.558036	null	1.00E+00	3.64E-01	-0.003385	-1.145687	8.08E-09	1.00E+00
161	Kif5b (256)-Kif5b (420)	1	1
	1	PRF_Q_2022_M_CIAN_790_53013.94753.94753.3.0.dta	3	3881.009123	NINKSLSALGNVISALAEGSTYVPYR(4)-KCEEEIAK(1)	3880.999913	Carbamidomethyl[C](31)	1.00E+00	3.57E-01	0.00921	2.3731	1.00E+00	1.00E+00
162	Kif5b (281)-Kif5b (812)	1	1
	1	PRF_Q_2022_M_CIAN_790_53013.90737.90737.4.0.dta	4	3824.926976	DSKMTR(3)-LFVQDLATRVKKSAEIDSDDTGGSAAQK(11)	3824.93329	null	1.00E+00	3.85E-01	-0.006314	-1.650748	1.00E+00	1.00E+00
163	Kif5b (98)-Kif5b (885)	1	1
	1	PRF_Q_2022_M_CIAN_790_53013.68986.68986.5.0.dta	5	3872.980289	THTMEGKLHDPEGMGIIPR(7)-ALESALKEAKENASR(10)	3872.963149	null	4.29E-01	4.03E-01	0.01714	4.425552	2.76E-03	1.00E+00
164	Kif5b (882)-Kif5b (893)	1	1
	1	PRF_Q_2022_M_CIAN_790_53013.44168.44168.5.0.dta	5	2555.429258	VKALESALKEAK(9)-ENASRDRKR(8)	2555.426247	null	7.02E-01	4.20E-01	0.003011	1.178277	8.99E-05	8.11E-01
165	Kif5b (596)-Kif5b (606)	1	2
	1	PRF_Q_2022_M_CIAN_790_53013.45384.45384.2.0.dta	2	1653.94935	LYISKMK(5)-TMVKR(4)	1653.942952	null	1.61E-02	4.86E-01	0.006398	3.868332	4.34E-04	3.09E-02
	2	PRF_Q_2022_M_CIAN_790_53013.45458.45458.3.0.dta	3	1653.949302	LYISKMK(5)-TMVKR(4)	1653.942952	null	1.00E+00	6.02E-01	0.00635	3.83931	3.38E-01	1.00E+00
166	Kif5b (609)-Kif5b (885)	1	1
	1	PRF_Q_2022_M_CIAN_790_53013.40300.40300.5.0.dta	5	2878.459077	RCKQLESTQTESNKK(3)-EAKENASR(3)	2878.432185	Carbamidomethyl[C](2)	1.00E+00	4.91E-01	0.026892	9.342586	1.35E-07	1.00E+00
167	Kif5b (575)-Kif5b (602)	1	1
	1	PRF_Q_2022_M_CIAN_790_53013.88421.88421.5.1.dta	5	4606.329235	DLAEIGIAVGNNDVKQPEGTGMIDEEFTVAR(15)-MKSEVKTMVK(6)	4606.308675	null	1.00E+00	5.37E-01	0.02056	4.463444	1.00E+00	1.00E+00
168	Kif5b (32)-Kif5b (893)	1	1
	1	PRF_Q_2022_M_CIAN_790_53013.90288.90288.4.0.dta	4	3786.970299	YIAKFQGEDTVVIASKPYAFDR(4)-ENASRDRKR(8)	3786.95602	null	1.00E+00	5.80E-01	0.014279	3.770575	1.00E+00	1.00E+00
169	gi|CON_IPI00694561.1|ENSEMBL:ENSBTAP00000001528 (380)-gi|CON_IPI00694561.1|ENSEMBL:ENSBTAP00000001528 (635)	1	1
	1	PRF_Q_2022_M_CIAN_790_53013.98690.98690.3.1.dta	3	2610.33915	QALLEQQRKEQER(9)-QKEQER(2)	2610.359291	null	1.00E+00	6.29E-01	-0.020141	-7.715796	1.00E+00	1.00E+00
170	Kif5b (548)-Kif5b (602)	1	1
	1	PRF_Q_2022_M_CIAN_790_53013.50806.50806.5.2.dta	5	3307.662594	EMTNHQKKRAAEMMASLLK(7)-SEVKTMVK(4)	3307.687926	Oxidation[M](2);Oxidation[M](13)	1.00E+00	6.36E-01	-0.025332	-7.658522	1.00E+00	1.00E+00
171	Kif5b (609)-Kif5b (844)	1	1
	1	PRF_Q_2022_M_CIAN_790_53013.91787.91787.4.0.dta	4	4099.181522	CKQLESTQTESNK(2)-ISFLENNLEQLTKVHKQLVR(13)	4099.149023	Carbamidomethyl[C](24)	2.67E-01	6.38E-01	0.032499	7.928231	1.51E-06	1.00E+00
172	Kif5b (159)-Kif5b (281)	1	1
	1	PRF_Q_2022_M_CIAN_790_53013.25095.25095.5.2.dta	5	2187.087607	TNLSVHEDKNR(9)-DSKMTR(3)	2187.082152	null	1.00E+00	6.40E-01	0.005455	2.494191	1.00E+00	3.22E-01
173	Kif5b (620)-Kif5b (698)	1	2
	1	PRF_Q_2022_M_CIAN_790_53013.66734.66734.5.0.dta	5	3722.886641	QLESTQTESNKK(11)-VQTANEVKQAVEQQIQSHR(8)	3722.894207	null	1.00E+00	6.69E-01	-0.007566	-2.03229	7.96E-03	1.00E+00
	2	PRF_Q_2022_M_CIAN_790_53013.71092.71092.5.1.dta	5	3722.873842	QLESTQTESNKK(11)-VQTANEVKQAVEQQIQSHR(8)	3722.894207	null	1.00E+00	7.57E-01	-0.020365	-5.470206	4.62E-04	1.00E+00
174	Kif5b (32)-gi|CON_YFP|SWISS-PROT:P21578|LUXY_VIBFI (70)	1	1
	1	PRF_Q_2022_M_CIAN_790_53013.92303.92303.4.0.dta	4	3790.953233	YIAKFQGEDTVVIASKPYAFDR(4)-EARKLDTFR(4)	3790.980112	null	1.00E+00	5.16E-01	-0.026879	-7.090251	1.00E+00	1.00E+00
175	Kif5b (791)-gi|CON_IPI00450768.7|SWISS-PROT:Q04695 (2)	1	1
	1	PRF_Q_2022_M_CIAN_790_53013.93782.93782.3.0.dta	3	2665.45138	GLEETVAKELQTLHNLR(8)-TTSIR(1)	2665.451791	null	1.00E+00	5.33E-01	-0.000411	-0.154195	1.00E+00	1.00E+00
176	Kif5b (346)-Kif5b (602)	1	1
	1	PRF_Q_2022_M_CIAN_790_53013.31310.31310.4.3.dta	4	1899.013106	KYEKEK(4)-SEVKTMVK(4)	1899.014253	Oxidation[M](6)	1.00E+00	6.95E-01	-0.001147	-0.603998	1.00E+00	1.00E+00
177	Kif5b (222)-Kif5b (882)	1	1
	1	PRF_Q_2022_M_CIAN_790_53013.97406.97406.3.1.dta	3	3244.640284	QENTQTEQKLSGK(9)-ALESALKEAKENASR(7)	3244.665398	null	1.00E+00	7.02E-01	-0.025114	-7.740089	1.00E+00	1.00E+00
178	Kif5b (685)-Kif5b (685)	1	1
	1	PRF_Q_2022_M_CIAN_790_53013.29455.29455.6.5.dta	6	3809.901139	VHEMEKEHLNKVQTANEVK(6)-VHEMEKEHLNK(6)	3809.89474	Oxidation[M](4)	1.00E+00	7.10E-01	0.006399	1.679574	1.00E+00	1.00E+00
179	Kif5b (402)-Kif5b (761)	1	1
	1	PRF_Q_2022_M_CIAN_790_53013.88585.88585.5.0.dta	5	3759.926615	DITLTNDKPATAIGVIGNFTDAERR(8)-ATDQEKSR(6)	3759.914607	null	1.00E+00	7.14E-01	0.012008	3.19369	1.00E+00	1.00E+00
180	gi|CON_IPI00329306.3|SWISS-PROT:Q7RTS7 (352)-gi|CON_IPI00347110.2|TREMBL:Q6NXH9 (343)	1	1
SameSet	gi|CON_IPI00329306.3|SWISS-PROT:Q7RTS7 (352)-gi|CON_IPI00329306.3|SWISS-PROT:Q7RTS7 (352)	1	1
	1	PRF_Q_2022_M_CIAN_790_53013.41388.41388.3.0.dta	3	3268.584947	HGDDLKHTRSEMVELNR(6)-HGDDLKHTR(6)	3268.587442	Oxidation[M](12)	1.00E+00	7.78E-01	-0.002495	-0.763327	1.00E+00	1.00E+00
181	gi|CON_IPI00731432.2|SWISS-PROT:P04258 (1)-gi|CON_IPI00731432.2|SWISS-PROT:P04258 (436)	1	1
	1	PRF_Q_2022_M_CIAN_790_53013.38058.38058.3.1.dta	3	2064.014092	MMSFVQK(1)-GAAGEPGKNGAK(8)	2064.025162	null	1.00E+00	8.05E-01	-0.01107	-5.363307	1.00E+00	1.00E+00
182	Kif5b (489)-gi|CON_IPI00714876.1|ENSEMBL:ENSBTAP00000038253 (451)	1	1
	1	PRF_Q_2022_M_CIAN_790_53013.96827.96827.3.1.dta	3	3304.664688	EEVKEVLQALEELAVNYDQK(4)-AKEDMAR(2)	3304.66156	null	1.00E+00	5.44E-01	0.003128	0.946542	1.00E+00	1.00E+00
183	Kif5b (609)-gi|CON_IPI00710490.3|SWISS-PROT:P01030 (663)	1	1
SameSet	Kif5b (609)-gi|CON_IPI00727340.2|ENSEMBL:ENSBTAP00000007350 (664)	1	1
	1	PRF_Q_2022_M_CIAN_790_53013.51478.51478.5.0.dta	5	3292.70138	RCKQLESTQTESNKK(3)-TEIRKSLSCPK(5)	3292.698625	Carbamidomethyl[C](2);Carbamidomethyl[C](27)	1.00E+00	5.86E-01	0.002755	0.8367	1.36E-02	1.00E+00
184	Kif5b (755)-gi|CON_IPI00788576.1|TREMBL:Q0IIK2 (625)	1	1
SameSet	Kif5b (755)-gi|CON_SEROTRANS|SWISS-PROT:Q29443 (606)	1	1
	1	PRF_Q_2022_M_CIAN_790_53013.21339.21339.5.0.dta	5	2867.514698	VEHEKLKATDQEK(7)-ATCVEKILNK(6)	2867.518148	Carbamidomethyl[C](19)	1.00E+00	5.96E-01	-0.00345	-1.203131	1.00E+00	1.00E+00
185	Kif5b (548)-gi|CON_IPI00135197.5|SWISS-PROT:Q9D312 (1)	1	1
SameSet	Kif5b (548)-gi|CON_IPI00021298.1|SWISS-PROT:P35900 (1)	1	1
	1	PRF_Q_2022_M_CIAN_790_53013.42041.42041.2.0.dta	2	1807.840482	EMTNHQKK(7)-MDFSR(1)	1807.846483	null	1.00E+00	6.21E-01	-0.006001	-3.319419	1.00E+00	1.00E+00
