# Supplementary material for: Autoinhibited kinesin-1 adopts a hierarchical folding pattern
Source: eLife. 2023 Nov 1;12:RP86776. doi: 10.7554/eLife.86776 (PMC10619981; doi:10.7554/eLife.86776)
Supplement: Figure 1—source data 1. [file elife-86776-fig1-data1.zip › KIF5B/KIF5B_pLINK_1.csv]

Protein_Order	Protein	Unique_Peptide_Number	Spectrum_Number
	Spectrum_Order	Title	Charge	Precursor_Mass	Peptide	Peptide_Mass	Modifications	Evalue	Score	Precursor_Mass_Error(Da)	Precursor_Mass_Error(ppm)	Alpha_Evalue	Beta_Evalue
1	sp|P33176|KINH_HUMAN (602)-sp|P33176|KINH_HUMAN (609)	18	124
	1	PRF_Q_2022_M_CIAN_733_51990.27260.27260.5.0.dta	5	2895.499103	SEVKTMVKR(4)-CKQLESTQTESNKK(2)	2895.491278	Carbamidomethyl[C](1)	6.166398e-009	7.786588e-006	0.007825	2.702477	1.019616e-010	3.042589e-007
	2	PRF_Q_2022_M_CIAN_733_51990.27410.27410.5.0.dta	5	2895.499159	SEVKTMVKR(4)-CKQLESTQTESNKK(2)	2895.491278	Carbamidomethyl[C](1)	3.467874e-006	2.106240e-005	0.007881	2.721818	4.184778e-010	2.312280e-006
	3	PRF_Q_2022_M_CIAN_733_51990.27253.27253.5.0.dta	5	2895.498640	SEVKTMVKR(4)-CKQLESTQTESNKK(2)	2895.491278	Carbamidomethyl[C](1)	1.524176e-006	2.867088e-005	0.007362	2.542574	2.865507e-017	4.926335e-008
	4	PRF_Q_2022_M_CIAN_733_51990.27349.27349.3.1.dta	3	2895.500185	SEVKTMVKR(4)-CKQLESTQTESNKK(2)	2895.491278	Carbamidomethyl[C](1)	2.587728e-018	7.694213e-005	0.008907	3.076162	2.076160e-012	1.552734e-007
	5	PRF_Q_2022_M_CIAN_733_51990.27367.27367.4.3.dta	4	2895.497502	SEVKTMVKR(4)-CKQLESTQTESNKK(2)	2895.491278	Carbamidomethyl[C](1)	1.821697e-006	8.560425e-005	0.006224	2.149549	4.057657e-016	7.488451e-008
	6	PRF_Q_2022_M_CIAN_733_51990.27556.27556.5.0.dta	5	2895.498972	SEVKTMVKR(4)-CKQLESTQTESNKK(2)	2895.491278	Carbamidomethyl[C](1)	5.338280e-007	3.134208e-002	0.007694	2.657235	2.773522e-005	7.935919e-005
	7	PRF_Q_2022_M_CIAN_733_51990.27184.27184.5.3.dta	5	2895.498006	SEVKTMVKR(4)-CKQLESTQTESNKK(2)	2895.491278	Carbamidomethyl[C](1)	9.106381e-003	3.533555e-001	0.006728	2.323613	1.606553e-002	3.563572e-003
	8	PRF_Q_2022_M_CIAN_733_51990.27138.27138.3.0.dta	3	3014.526443	MKSEVKTMVK(6)-CKQLESTQTESNKK(2)	3014.520525	Carbamidomethyl[C](1);Oxidation[M](18)	1.022224e-005	1.446014e-005	0.005918	1.963165	9.698534e-007	7.635450e-004
	9	PRF_Q_2022_M_CIAN_733_51990.29533.29533.3.0.dta	3	2998.537925	MKSEVKTMVK(6)-CKQLESTQTESNKK(2)	2998.525610	Carbamidomethyl[C](1)	9.773946e-007	7.819161e-005	0.012315	4.107018	6.147881e-009	1.819652e-007
	10	PRF_Q_2022_M_CIAN_733_51990.27137.27137.4.0.dta	4	3014.529829	MKSEVKTMVK(6)-CKQLESTQTESNKK(2)	3014.520525	Carbamidomethyl[C](1);Oxidation[M](18)	3.710254e-011	3.444938e-004	0.009304	3.086395	1.497301e-014	8.720005e-007
	11	PRF_Q_2022_M_CIAN_733_51990.24544.24544.4.1.dta	4	3014.535176	MKSEVKTMVK(6)-CKQLESTQTESNKK(2)	3014.520525	Carbamidomethyl[C](1);Oxidation[M](25)	1.000000e+000	1.424285e-003	0.014651	4.860143	1.000000e+000	2.738705e-004
	12	PRF_Q_2022_M_CIAN_733_51990.29517.29517.5.0.dta	5	2998.538434	MKSEVKTMVK(6)-CKQLESTQTESNKK(2)	2998.525610	Carbamidomethyl[C](1)	1.735935e-014	2.214437e-003	0.012824	4.276769	4.564251e-009	6.743828e-004
	13	PRF_Q_2022_M_CIAN_733_51990.29374.29374.5.0.dta	5	2998.538569	MKSEVKTMVK(6)-CKQLESTQTESNKK(2)	2998.525610	Carbamidomethyl[C](1)	1.139046e-004	2.223094e-003	0.012959	4.321791	5.001578e-003	3.652126e-004
	14	PRF_Q_2022_M_CIAN_733_51990.24562.24562.5.0.dta	5	3014.530948	MKSEVKTMVK(6)-CKQLESTQTESNKK(2)	3014.520525	Carbamidomethyl[C](1);Oxidation[M](25)	5.220301e-006	2.718101e-003	0.010423	3.457598	3.171602e-006	6.789997e-007
	15	PRF_Q_2022_M_CIAN_733_51990.29518.29518.4.0.dta	4	2998.537207	MKSEVKTMVK(6)-CKQLESTQTESNKK(2)	2998.525610	Carbamidomethyl[C](1)	2.530462e-013	2.911677e-003	0.011597	3.867567	7.208115e-009	3.857457e-016
	16	PRF_Q_2022_M_CIAN_733_51990.29383.29383.4.0.dta	4	2998.539664	MKSEVKTMVK(6)-CKQLESTQTESNKK(2)	2998.525610	Carbamidomethyl[C](1)	2.990758e-004	3.004605e-003	0.014054	4.686970	1.000000e+000	8.852217e-005
	17	PRF_Q_2022_M_CIAN_733_51990.29653.29653.5.0.dta	5	2998.529747	MKSEVKTMVK(6)-CKQLESTQTESNKK(2)	2998.525610	Carbamidomethyl[C](1)	1.434570e-005	3.042132e-003	0.004137	1.379678	2.968205e-012	7.900606e-003
	18	PRF_Q_2022_M_CIAN_733_51990.24672.24672.4.0.dta	4	3014.533230	MKSEVKTMVK(6)-CKQLESTQTESNKK(2)	3014.520525	Carbamidomethyl[C](1);Oxidation[M](25)	1.239094e-006	3.885541e-003	0.012705	4.214601	1.291049e-004	1.675121e-003
	19	PRF_Q_2022_M_CIAN_733_51990.29439.29439.5.0.dta	5	3014.524765	MKSEVKTMVK(6)-CKQLESTQTESNKK(2)	3014.520525	Carbamidomethyl[C](1);Oxidation[M](25)	7.836572e-004	8.426931e-003	0.004240	1.406526	1.426968e-007	1.547066e-003
	20	PRF_Q_2022_M_CIAN_733_51990.27152.27152.5.4.dta	5	3014.532131	MKSEVKTMVK(6)-CKQLESTQTESNKK(2)	3014.520525	Carbamidomethyl[C](1);Oxidation[M](18)	1.384034e-006	8.795680e-003	0.011606	3.850032	4.479453e-008	2.054055e-005
	21	PRF_Q_2022_M_CIAN_733_51990.24691.24691.5.0.dta	5	3014.532853	MKSEVKTMVK(6)-CKQLESTQTESNKK(2)	3014.520525	Carbamidomethyl[C](1);Oxidation[M](25)	3.855775e-002	2.124832e-002	0.012328	4.089539	4.952901e-013	1.108631e-002
	22	PRF_Q_2022_M_CIAN_733_51990.29564.29564.4.0.dta	4	3014.520340	MKSEVKTMVK(6)-CKQLESTQTESNKK(2)	3014.520525	Carbamidomethyl[C](1);Oxidation[M](25)	1.000000e+000	4.599966e-002	-0.000185	-0.061370	1.000000e+000	4.943691e-002
	23	PRF_Q_2022_M_CIAN_733_51990.29578.29578.5.0.dta	5	3014.525085	MKSEVKTMVK(6)-CKQLESTQTESNKK(2)	3014.520525	Carbamidomethyl[C](1);Oxidation[M](25)	5.260847e-002	8.535242e-002	0.004560	1.512678	1.391572e-006	3.780322e-002
	24	PRF_Q_2022_M_CIAN_733_51990.29659.29659.4.1.dta	4	2998.542047	MKSEVKTMVK(6)-CKQLESTQTESNKK(2)	2998.525610	Carbamidomethyl[C](1)	1.000000e+000	1.821438e-001	0.016437	5.481694	1.000000e+000	2.128543e-002
	25	PRF_Q_2022_M_CIAN_733_51990.29810.29810.5.0.dta	5	2998.541412	MKSEVKTMVK(6)-CKQLESTQTESNKK(2)	2998.525610	Carbamidomethyl[C](1)	6.294350e-001	5.956333e-001	0.015802	5.269923	2.361193e-002	9.491269e-001
	26	PRF_Q_2022_M_CIAN_733_51990.29467.29467.5.2.dta	5	3030.535268	MKSEVKTMVK(6)-CKQLESTQTESNKK(2)	3030.515439	Carbamidomethyl[C](1);Oxidation[M](18);Oxidation[M](25)	2.808572e-001	6.092967e-001	0.019829	6.543111	3.957920e-008	1.657365e-001
	27	PRF_Q_2022_M_CIAN_733_51990.31776.31776.3.0.dta	3	2767.406364	SEVKTMVKR(4)-CKQLESTQTESNK(2)	2767.396322	Carbamidomethyl[C](1)	5.769130e-004	1.690473e-005	0.010042	3.628682	3.627901e-006	2.788945e-002
	28	PRF_Q_2022_M_CIAN_733_51990.31730.31730.4.0.dta	4	2767.406716	SEVKTMVKR(4)-CKQLESTQTESNK(2)	2767.396322	Carbamidomethyl[C](1)	2.071679e-010	2.382146e-005	0.010394	3.755877	2.049484e-013	8.115649e-007
	29	PRF_Q_2022_M_CIAN_733_51990.31647.31647.3.0.dta	3	2767.408395	SEVKTMVKR(4)-CKQLESTQTESNK(2)	2767.396322	Carbamidomethyl[C](1)	1.975366e-003	7.554247e-005	0.012073	4.362584	1.000000e+000	1.684431e-002
	30	PRF_Q_2022_M_CIAN_733_51990.31685.31685.5.0.dta	5	2767.410192	SEVKTMVKR(4)-CKQLESTQTESNK(2)	2767.396322	Carbamidomethyl[C](1)	1.193163e-006	1.239793e-003	0.013870	5.011931	4.198927e-008	5.107495e-006
	31	PRF_Q_2022_M_CIAN_733_51990.31813.31813.5.0.dta	5	2767.397331	SEVKTMVKR(4)-CKQLESTQTESNK(2)	2767.396322	Carbamidomethyl[C](1)	6.357314e-006	4.815012e-003	0.001009	0.364603	1.506388e-004	1.382423e-005
	32	PRF_Q_2022_M_CIAN_733_51990.31598.31598.4.0.dta	4	2767.408646	SEVKTMVKR(4)-CKQLESTQTESNK(2)	2767.396322	Carbamidomethyl[C](1)	5.574015e-002	1.795425e-001	0.012324	4.453283	1.355479e-002	1.043184e-001
	33	PRF_Q_2022_M_CIAN_733_51990.31035.31035.4.0.dta	4	2739.399630	SEVKTMVK(4)-CKQLESTQTESNKK(2)	2739.390176	Carbamidomethyl[C](1)	8.496204e-011	4.944353e-005	0.009454	3.451133	1.104409e-017	6.774739e-011
	34	PRF_Q_2022_M_CIAN_733_51990.31111.31111.3.0.dta	3	2739.400768	SEVKTMVK(4)-CKQLESTQTESNKK(2)	2739.390176	Carbamidomethyl[C](1)	1.311020e-006	6.548199e-005	0.010592	3.866554	9.063071e-008	4.968308e-006
	35	PRF_Q_2022_M_CIAN_733_51990.30901.30901.4.0.dta	4	2739.400243	SEVKTMVK(4)-CKQLESTQTESNKK(2)	2739.390176	Carbamidomethyl[C](1)	2.519467e-009	1.710404e-004	0.010067	3.674905	1.271432e-014	3.874624e-007
	36	PRF_Q_2022_M_CIAN_733_51990.30982.30982.3.0.dta	3	2739.399886	SEVKTMVK(4)-CKQLESTQTESNKK(2)	2739.390176	Carbamidomethyl[C](1)	3.042725e-010	1.833354e-004	0.009710	3.544585	4.442524e-006	1.924628e-007
	37	PRF_Q_2022_M_CIAN_733_51990.31167.31167.4.0.dta	4	2739.400469	SEVKTMVK(4)-CKQLESTQTESNKK(2)	2739.390176	Carbamidomethyl[C](1)	2.169600e-009	2.285882e-004	0.010293	3.757406	1.130721e-011	2.570943e-008
	38	PRF_Q_2022_M_CIAN_733_51990.30999.30999.5.0.dta	5	2739.399377	SEVKTMVK(4)-CKQLESTQTESNKK(2)	2739.390176	Carbamidomethyl[C](1)	3.108896e-007	6.194803e-004	0.009201	3.358777	2.309013e-010	1.648100e-005
	39	PRF_Q_2022_M_CIAN_733_51990.31125.31125.5.0.dta	5	2739.399855	SEVKTMVK(4)-CKQLESTQTESNKK(2)	2739.390176	Carbamidomethyl[C](1)	1.399812e-005	9.724004e-004	0.009679	3.533268	5.637427e-010	1.760887e-006
	40	PRF_Q_2022_M_CIAN_733_51990.25674.25674.5.0.dta	5	2755.395276	SEVKTMVK(4)-CKQLESTQTESNKK(2)	2755.385090	Carbamidomethyl[C](1);Oxidation[M](23)	2.439945e-004	1.180660e-003	0.010186	3.696761	1.192948e-005	6.981637e-005
	41	PRF_Q_2022_M_CIAN_733_51990.30865.30865.5.0.dta	5	2739.397957	SEVKTMVK(4)-CKQLESTQTESNKK(2)	2739.390176	Carbamidomethyl[C](1)	5.702895e-006	1.742188e-003	0.007781	2.840413	1.682804e-012	2.931470e-006
	42	PRF_Q_2022_M_CIAN_733_51990.30971.30971.5.0.dta	5	2755.392196	SEVKTMVK(4)-CKQLESTQTESNKK(2)	2755.385090	Carbamidomethyl[C](1);Oxidation[M](23)	5.396430e-003	3.204786e-003	0.007106	2.578950	4.755990e-005	1.915181e-003
	43	PRF_Q_2022_M_CIAN_733_51990.25547.25547.5.0.dta	5	2755.397936	SEVKTMVK(4)-CKQLESTQTESNKK(2)	2755.385090	Carbamidomethyl[C](1);Oxidation[M](23)	1.451622e-004	3.442633e-003	0.012846	4.662143	1.000000e+000	1.090220e-003
	44	PRF_Q_2022_M_CIAN_733_51990.25615.25615.4.0.dta	4	2755.390324	SEVKTMVK(4)-CKQLESTQTESNKK(2)	2755.385090	Carbamidomethyl[C](1);Oxidation[M](23)	2.488896e-003	7.083137e-003	0.005234	1.899553	1.723448e-004	3.640300e-004
	45	PRF_Q_2022_M_CIAN_733_51990.30844.30844.3.0.dta	3	2739.398442	SEVKTMVK(4)-CKQLESTQTESNKK(2)	2739.390176	Carbamidomethyl[C](1)	1.000000e+000	7.343931e-003	0.008266	3.017460	1.000000e+000	1.051054e-001
	46	PRF_Q_2022_M_CIAN_733_51990.25619.25619.3.0.dta	3	2755.388079	SEVKTMVK(4)-CKQLESTQTESNKK(2)	2755.385090	Carbamidomethyl[C](1);Oxidation[M](23)	1.000000e+000	2.470627e-001	0.002989	1.084785	1.000000e+000	3.470481e-001
	47	PRF_Q_2022_M_CIAN_733_51990.25746.25746.4.0.dta	4	2755.394011	SEVKTMVK(4)-CKQLESTQTESNKK(2)	2755.385090	Carbamidomethyl[C](1);Oxidation[M](23)	3.532273e-001	4.384751e-001	0.008921	3.237660	2.348875e-002	2.712117e-001
	48	PRF_Q_2022_M_CIAN_733_51990.37022.37022.2.0.dta	2	2611.299679	SEVKTMVK(4)-CKQLESTQTESNK(2)	2611.295220	Carbamidomethyl[C](1)	8.325813e-003	5.180096e-005	0.004459	1.707582	1.000000e+000	6.482437e-004
	49	PRF_Q_2022_M_CIAN_733_51990.30423.30423.4.0.dta	4	2627.297746	SEVKTMVK(4)-CKQLESTQTESNK(2)	2627.290134	Carbamidomethyl[C](1);Oxidation[M](22)	7.275571e-009	1.674012e-004	0.007612	2.897282	7.770677e-005	9.929485e-011
	50	PRF_Q_2022_M_CIAN_733_51990.37154.37154.2.0.dta	2	2611.298771	SEVKTMVK(4)-CKQLESTQTESNK(2)	2611.295220	Carbamidomethyl[C](1)	1.880297e-003	1.690664e-004	0.003551	1.359862	1.000000e+000	5.060840e-004
	51	PRF_Q_2022_M_CIAN_733_51990.30527.30527.4.0.dta	4	2627.294886	SEVKTMVK(4)-CKQLESTQTESNK(2)	2627.290134	Carbamidomethyl[C](1);Oxidation[M](22)	1.595023e-002	2.537772e-004	0.004752	1.808708	4.138056e-009	4.505161e-004
	52	PRF_Q_2022_M_CIAN_733_51990.37109.37109.4.0.dta	4	2611.307014	SEVKTMVK(4)-CKQLESTQTESNK(2)	2611.295220	Carbamidomethyl[C](1)	1.251534e-004	4.745447e-004	0.011794	4.516533	3.858445e-007	3.924846e-005
	53	PRF_Q_2022_M_CIAN_733_51990.37117.37117.3.0.dta	3	2611.300702	SEVKTMVK(4)-CKQLESTQTESNK(2)	2611.295220	Carbamidomethyl[C](1)	1.515890e-005	7.331476e-003	0.005482	2.099341	2.892321e-010	6.212216e-007
	54	PRF_Q_2022_M_CIAN_733_51990.36980.36980.4.0.dta	4	2611.308377	SEVKTMVK(4)-CKQLESTQTESNK(2)	2611.295220	Carbamidomethyl[C](1)	1.103139e-005	8.175616e-003	0.013157	5.038496	2.241078e-010	9.689682e-006
	55	PRF_Q_2022_M_CIAN_733_51990.36988.36988.3.0.dta	3	2611.300179	SEVKTMVK(4)-CKQLESTQTESNK(2)	2611.295220	Carbamidomethyl[C](1)	3.306225e-006	1.029672e-002	0.004959	1.899058	5.770117e-010	5.367845e-004
	56	PRF_Q_2022_M_CIAN_733_51990.37019.37019.2.0.dta	2	2611.299679	SEVKTMVK(4)-CKQLESTQTESNK(2)	2611.295220	Carbamidomethyl[C](1)	6.069942e-002	1.187892e-002	0.004459	1.707582	1.000000e+000	3.226470e-002
	57	PRF_Q_2022_M_CIAN_733_51990.30334.30334.3.0.dta	3	2627.296650	SEVKTMVK(4)-CKQLESTQTESNK(2)	2627.290134	Carbamidomethyl[C](1);Oxidation[M](22)	9.391382e-002	2.981517e-001	0.006516	2.480122	9.961663e-008	8.392978e-002
	58	PRF_Q_2022_M_CIAN_733_51990.37658.37658.4.1.dta	4	2611.299027	SEVKTMVK(4)-CKQLESTQTESNK(2)	2611.295220	Carbamidomethyl[C](1)	4.805142e-001	3.559353e-001	0.003807	1.457897	2.798346e-001	7.390774e-001
	59	PRF_Q_2022_M_CIAN_733_51990.46217.46217.3.2.dta	3	2611.281788	SEVKTMVK(4)-CKQLESTQTESNK(2)	2611.295220	Carbamidomethyl[C](1)	1.000000e+000	3.727351e-001	-0.013432	-5.143808	5.529821e-005	1.000000e+000
	60	PRF_Q_2022_M_CIAN_733_51990.37357.37357.4.0.dta	4	2611.310670	SEVKTMVK(4)-CKQLESTQTESNK(2)	2611.295220	Carbamidomethyl[C](1)	1.000000e+000	5.154259e-001	0.015450	5.916604	9.005224e-003	1.000000e+000
	61	PRF_Q_2022_M_CIAN_733_51990.46078.46078.3.1.dta	3	2611.283074	SEVKTMVK(4)-CKQLESTQTESNK(2)	2611.295220	Carbamidomethyl[C](1)	1.000000e+000	5.530254e-001	-0.012146	-4.651332	1.000000e+000	1.000000e+000
	62	PRF_Q_2022_M_CIAN_733_51990.46838.46838.3.1.dta	3	2611.283654	SEVKTMVK(4)-CKQLESTQTESNK(2)	2611.295220	Carbamidomethyl[C](1)	1.000000e+000	6.693689e-001	-0.011566	-4.429220	1.000000e+000	1.000000e+000
	63	PRF_Q_2022_M_CIAN_733_51990.54010.54010.3.1.dta	3	2611.280620	SEVKTMVK(4)-CKQLESTQTESNK(2)	2611.295220	Carbamidomethyl[C](1)	1.000000e+000	6.914357e-001	-0.014600	-5.591095	1.249704e-002	1.000000e+000
	64	PRF_Q_2022_M_CIAN_733_51990.34235.34235.3.0.dta	3	2870.440926	MKSEVKTMVK(6)-CKQLESTQTESNK(2)	2870.430655	Carbamidomethyl[C](1)	2.250867e-003	7.623452e-005	0.010271	3.578209	1.944705e-004	9.863958e-005
	65	PRF_Q_2022_M_CIAN_733_51990.34377.34377.3.0.dta	3	2870.442371	MKSEVKTMVK(6)-CKQLESTQTESNK(2)	2870.430655	Carbamidomethyl[C](1)	1.253427e-012	2.758245e-004	0.011716	4.081618	9.053478e-010	1.805145e-003
	66	PRF_Q_2022_M_CIAN_733_51990.34359.34359.4.0.dta	4	2870.443026	MKSEVKTMVK(6)-CKQLESTQTESNK(2)	2870.430655	Carbamidomethyl[C](1)	1.592091e-006	7.905348e-004	0.012371	4.309806	3.101150e-011	6.881529e-006
	67	PRF_Q_2022_M_CIAN_733_51990.34494.34494.4.0.dta	4	2870.444444	MKSEVKTMVK(6)-CKQLESTQTESNK(2)	2870.430655	Carbamidomethyl[C](1)	3.231930e-008	2.372869e-003	0.013789	4.803809	1.629669e-010	4.218170e-010
	68	PRF_Q_2022_M_CIAN_733_51990.34215.34215.4.0.dta	4	2870.436263	MKSEVKTMVK(6)-CKQLESTQTESNK(2)	2870.430655	Carbamidomethyl[C](1)	7.966702e-006	5.098081e-003	0.005608	1.953714	5.112351e-028	4.883701e-005
	69	PRF_Q_2022_M_CIAN_733_51990.34439.34439.4.2.dta	4	2886.434756	MKSEVKTMVK(6)-CKQLESTQTESNK(2)	2886.425569	Carbamidomethyl[C](1);Oxidation[M](17)	5.043566e-004	5.383385e-003	0.009187	3.182829	3.226853e-006	1.155790e-002
	70	PRF_Q_2022_M_CIAN_733_51990.31440.31440.4.0.dta	4	2886.435705	MKSEVKTMVK(6)-CKQLESTQTESNK(2)	2886.425569	Carbamidomethyl[C](1);Oxidation[M](17)	1.872578e-006	9.773491e-003	0.010136	3.511610	1.097394e-007	6.012960e-005
	71	PRF_Q_2022_M_CIAN_733_51990.34287.34287.4.0.dta	4	2886.434243	MKSEVKTMVK(6)-CKQLESTQTESNK(2)	2886.425569	Carbamidomethyl[C](1);Oxidation[M](17)	1.480095e-002	2.889573e-002	0.008674	3.005101	3.092016e-007	4.965669e-004
	72	PRF_Q_2022_M_CIAN_733_51990.31567.31567.4.0.dta	4	2886.439430	MKSEVKTMVK(6)-CKQLESTQTESNK(2)	2886.425569	Carbamidomethyl[C](1);Oxidation[M](17)	1.068693e-004	2.248610e-001	0.013861	4.802133	1.180001e-002	1.467276e-006
	73	PRF_Q_2022_M_CIAN_733_51990.28487.28487.4.0.dta	4	2886.432939	MKSEVKTMVK(6)-CKQLESTQTESNK(2)	2886.425569	Carbamidomethyl[C](1);Oxidation[M](24)	1.000000e+000	2.263828e-001	0.007370	2.553331	1.000000e+000	1.308910e-001
	74	PRF_Q_2022_M_CIAN_733_51990.31304.31304.4.0.dta	4	2886.438971	MKSEVKTMVK(6)-CKQLESTQTESNK(2)	2886.425569	Carbamidomethyl[C](1);Oxidation[M](17)	1.480483e-002	2.419295e-001	0.013402	4.643113	7.271517e-002	3.249707e-002
	75	PRF_Q_2022_M_CIAN_733_51990.34640.34640.4.0.dta	4	2870.444266	MKSEVKTMVK(6)-CKQLESTQTESNK(2)	2870.430655	Carbamidomethyl[C](1)	7.825878e-002	3.124977e-001	0.013611	4.741797	8.139041e-002	1.304383e-002
	76	PRF_Q_2022_M_CIAN_733_51990.28403.28403.3.0.dta	3	2886.431319	MKSEVKTMVK(6)-CKQLESTQTESNK(2)	2886.425569	Carbamidomethyl[C](1);Oxidation[M](24)	1.000000e+000	4.614725e-001	0.005750	1.992083	1.000000e+000	1.000000e+000
	77	PRF_Q_2022_M_CIAN_733_51990.28364.28364.4.0.dta	4	2886.433611	MKSEVKTMVK(6)-CKQLESTQTESNK(2)	2886.425569	Carbamidomethyl[C](1);Oxidation[M](24)	1.000000e+000	4.830922e-001	0.008042	2.786145	1.751478e-004	3.423469e-001
	78	PRF_Q_2022_M_CIAN_733_51990.26848.26848.4.0.dta	4	3154.642458	MKSEVKTMVKR(6)-CKQLESTQTESNKK(2)	3154.626713	Carbamidomethyl[C](1)	4.449011e-003	1.759297e-004	0.015745	4.991082	6.477482e-016	3.607337e-004
	79	PRF_Q_2022_M_CIAN_733_51990.27110.27110.4.0.dta	4	3154.641609	MKSEVKTMVKR(6)-CKQLESTQTESNKK(2)	3154.626713	Carbamidomethyl[C](1)	6.577311e-003	1.854629e-004	0.014896	4.721953	3.080104e-011	1.105333e-003
	80	PRF_Q_2022_M_CIAN_733_51990.26970.26970.4.0.dta	4	3154.641773	MKSEVKTMVKR(6)-CKQLESTQTESNKK(2)	3154.626713	Carbamidomethyl[C](1)	2.131859e-004	5.495891e-004	0.015060	4.773940	2.391140e-013	2.218952e-006
	81	PRF_Q_2022_M_CIAN_733_51990.24433.24433.5.0.dta	5	3170.631662	MKSEVKTMVKR(6)-CKQLESTQTESNKK(2)	3170.621627	Carbamidomethyl[C](1);Oxidation[M](18)	9.120954e-002	1.450472e-002	0.010035	3.164994	1.000000e+000	1.713891e-001
	82	PRF_Q_2022_M_CIAN_733_51990.24576.24576.5.0.dta	5	3170.632522	MKSEVKTMVKR(6)-CKQLESTQTESNKK(2)	3170.621627	Carbamidomethyl[C](1);Oxidation[M](18)	1.000000e+000	3.992913e-001	0.010895	3.436235	1.000000e+000	3.876707e-001
	83	PRF_Q_2022_M_CIAN_733_51990.21020.21020.5.0.dta	5	3170.626951	MKSEVKTMVKR(6)-CKQLESTQTESNKK(2)	3170.621627	Carbamidomethyl[C](1);Oxidation[M](25)	1.000000e+000	7.973640e-001	0.005324	1.679166	1.000000e+000	1.000000e+000
	84	PRF_Q_2022_M_CIAN_733_51990.26773.26773.5.0.dta	5	2895.496869	SEVKTMVK(4)-RCKQLESTQTESNKK(3)	2895.491278	Carbamidomethyl[C](2)	1.380139e-008	3.383200e-004	0.005591	1.930933	9.690578e-004	1.409645e-006
	85	PRF_Q_2022_M_CIAN_733_51990.26676.26676.5.0.dta	5	2911.499006	SEVKTMVK(4)-RCKQLESTQTESNKK(3)	2911.486192	Carbamidomethyl[C](2);Oxidation[M](24)	4.448895e-004	7.959404e-004	0.012814	4.401189	1.000000e+000	5.233595e-003
	86	PRF_Q_2022_M_CIAN_733_51990.26615.26615.4.0.dta	4	2895.500685	SEVKTMVK(4)-RCKQLESTQTESNKK(3)	2895.491278	Carbamidomethyl[C](2)	2.173720e-011	9.391742e-004	0.009407	3.248844	3.490076e-017	7.502544e-011
	87	PRF_Q_2022_M_CIAN_733_51990.26642.26642.5.0.dta	5	2895.502159	SEVKTMVK(4)-RCKQLESTQTESNKK(3)	2895.491278	Carbamidomethyl[C](2)	3.464046e-009	1.581940e-003	0.010881	3.757912	5.609904e-008	6.048381e-005
	88	PRF_Q_2022_M_CIAN_733_51990.26749.26749.4.0.dta	4	2895.501776	SEVKTMVK(4)-RCKQLESTQTESNKK(3)	2895.491278	Carbamidomethyl[C](2)	1.036306e-008	2.213200e-003	0.010498	3.625637	2.255727e-008	9.759787e-008
	89	PRF_Q_2022_M_CIAN_733_51990.26506.26506.5.0.dta	5	2895.493039	SEVKTMVK(4)-RCKQLESTQTESNKK(3)	2895.491278	Carbamidomethyl[C](2)	2.592685e-005	9.482871e-003	0.001761	0.608187	1.269439e-003	1.874269e-004
	90	PRF_Q_2022_M_CIAN_733_51990.21582.21582.5.0.dta	5	2911.500418	SEVKTMVK(4)-RCKQLESTQTESNKK(3)	2911.486192	Carbamidomethyl[C](2);Oxidation[M](24)	1.922610e-005	9.596453e-002	0.014226	4.886164	1.000000e+000	4.481102e-002
	91	PRF_Q_2022_M_CIAN_733_51990.26595.26595.4.1.dta	4	2911.504100	SEVKTMVK(4)-RCKQLESTQTESNKK(3)	2911.486192	Carbamidomethyl[C](2);Oxidation[M](24)	8.666951e-001	6.209247e-001	0.017908	6.150811	1.000000e+000	8.464180e-001
	92	PRF_Q_2022_M_CIAN_733_51990.26478.26478.5.0.dta	5	2895.491322	SEVKTMVK(4)-RCKQLESTQTESNKK(3)	2895.491278	Carbamidomethyl[C](2)	1.000000e+000	6.744284e-001	0.000044	0.015196	1.000000e+000	1.000000e+000
	93	PRF_Q_2022_M_CIAN_733_51990.21453.21453.4.0.dta	4	2911.502311	SEVKTMVK(4)-RCKQLESTQTESNKK(3)	2911.486192	Carbamidomethyl[C](2);Oxidation[M](24)	3.177058e-001	6.888966e-001	0.016119	5.536348	1.000000e+000	1.000000e+000
	94	PRF_Q_2022_M_CIAN_733_51990.30116.30116.4.0.dta	4	3026.542472	MKSEVKTMVKR(6)-CKQLESTQTESNK(2)	3026.531757	Carbamidomethyl[C](1)	6.044769e-008	3.399881e-004	0.010715	3.540356	3.906491e-016	2.464499e-007
	95	PRF_Q_2022_M_CIAN_733_51990.30104.30104.5.0.dta	5	3026.543087	MKSEVKTMVKR(6)-CKQLESTQTESNK(2)	3026.531757	Carbamidomethyl[C](1)	7.003151e-005	5.884617e-004	0.011330	3.743559	4.161427e-008	2.519262e-005
	96	PRF_Q_2022_M_CIAN_733_51990.29974.29974.5.1.dta	5	3026.540657	MKSEVKTMVKR(6)-CKQLESTQTESNK(2)	3026.531757	Carbamidomethyl[C](1)	6.142415e-004	4.037395e-003	0.008900	2.940660	1.079395e-010	7.274223e-004
	97	PRF_Q_2022_M_CIAN_733_51990.30045.30045.3.0.dta	3	3026.542645	MKSEVKTMVKR(6)-CKQLESTQTESNK(2)	3026.531757	Carbamidomethyl[C](1)	1.000000e+000	4.327048e-002	0.010888	3.597517	1.000000e+000	1.000000e+000
	98	PRF_Q_2022_M_CIAN_733_51990.29976.29976.4.0.dta	4	3026.543086	MKSEVKTMVKR(6)-CKQLESTQTESNK(2)	3026.531757	Carbamidomethyl[C](1)	2.703791e-001	2.739982e-001	0.011329	3.743229	3.479824e-004	1.283855e-001
	99	PRF_Q_2022_M_CIAN_733_51990.30637.30637.4.0.dta	4	2783.405702	SEVKTMVK(4)-RCKQLESTQTESNK(3)	2783.391237	Carbamidomethyl[C](2);Oxidation[M](23)	1.026207e-005	3.551767e-004	0.014465	5.196898	8.943182e-005	1.928733e-005
	100	PRF_Q_2022_M_CIAN_733_51990.30684.30684.3.0.dta	3	2767.409340	SEVKTMVK(4)-RCKQLESTQTESNK(3)	2767.396322	Carbamidomethyl[C](2)	6.746283e-007	4.029722e-004	0.013018	4.704061	1.000000e+000	2.588098e-006
	101	PRF_Q_2022_M_CIAN_733_51990.30772.30772.4.2.dta	4	2783.400159	SEVKTMVK(4)-RCKQLESTQTESNK(3)	2783.391237	Carbamidomethyl[C](2);Oxidation[M](23)	2.191827e-006	4.305786e-004	0.008922	3.205442	2.350505e-003	9.335242e-007
	102	PRF_Q_2022_M_CIAN_733_51990.30544.30544.4.0.dta	4	2767.405628	SEVKTMVK(4)-RCKQLESTQTESNK(3)	2767.396322	Carbamidomethyl[C](2)	1.111616e-003	8.114711e-004	0.009306	3.362728	1.000000e+000	9.225273e-005
	103	PRF_Q_2022_M_CIAN_733_51990.30675.30675.4.0.dta	4	2767.408758	SEVKTMVK(4)-RCKQLESTQTESNK(3)	2767.396322	Carbamidomethyl[C](2)	4.528043e-007	1.872288e-003	0.012436	4.493755	2.078428e-016	1.302086e-006
	104	PRF_Q_2022_M_CIAN_733_51990.30811.30811.4.0.dta	4	2767.407570	SEVKTMVK(4)-RCKQLESTQTESNK(3)	2767.396322	Carbamidomethyl[C](2)	1.020889e-004	1.778159e-002	0.011248	4.064470	1.818529e-004	2.208887e-004
	105	PRF_Q_2022_M_CIAN_733_51990.25585.25585.4.0.dta	4	2783.400262	SEVKTMVK(4)-RCKQLESTQTESNK(3)	2783.391237	Carbamidomethyl[C](2);Oxidation[M](23)	5.458899e-001	4.956099e-001	0.009025	3.242448	1.000000e+000	1.000000e+000
	106	PRF_Q_2022_M_CIAN_733_51990.25764.25764.4.0.dta	4	3154.637276	MKSEVKTMVK(6)-RCKQLESTQTESNKK(3)	3154.626713	Carbamidomethyl[C](2)	6.943602e-005	7.126765e-004	0.010563	3.348415	4.248738e-003	6.946241e-005
	107	PRF_Q_2022_M_CIAN_733_51990.25675.25675.5.0.dta	5	3154.637471	MKSEVKTMVK(6)-RCKQLESTQTESNKK(3)	3154.626713	Carbamidomethyl[C](2)	8.010197e-013	4.329863e-003	0.010758	3.410229	8.041814e-005	1.502599e-002
	108	PRF_Q_2022_M_CIAN_733_51990.25807.25807.5.0.dta	5	3154.632762	MKSEVKTMVK(6)-RCKQLESTQTESNKK(3)	3154.626713	Carbamidomethyl[C](2)	3.271131e-008	7.898442e-003	0.006049	1.917501	4.792109e-007	1.224884e-001
	109	PRF_Q_2022_M_CIAN_733_51990.23475.23475.5.1.dta	5	3170.630084	MKSEVKTMVK(6)-RCKQLESTQTESNKK(3)	3170.621627	Carbamidomethyl[C](2);Oxidation[M](19)	4.117168e-001	2.017536e-001	0.008457	2.667300	1.000000e+000	2.706164e-001
	110	PRF_Q_2022_M_CIAN_733_51990.21068.21068.4.0.dta	4	3170.628500	MKSEVKTMVK(6)-RCKQLESTQTESNKK(3)	3170.621627	Carbamidomethyl[C](2);Oxidation[M](26)	1.000000e+000	2.135581e-001	0.006873	2.167714	1.000000e+000	6.655743e-003
	111	PRF_Q_2022_M_CIAN_733_51990.29220.29220.4.0.dta	4	3026.542722	MKSEVKTMVK(6)-RCKQLESTQTESNK(3)	3026.531757	Carbamidomethyl[C](2)	4.222444e-005	4.759319e-003	0.010965	3.622959	5.722450e-003	6.111099e-004
	112	PRF_Q_2022_M_CIAN_733_51990.29378.29378.5.0.dta	5	3026.544097	MKSEVKTMVK(6)-RCKQLESTQTESNK(3)	3026.531757	Carbamidomethyl[C](2)	1.591388e-004	9.515992e-003	0.012340	4.077274	3.923738e-006	4.359936e-005
	113	PRF_Q_2022_M_CIAN_733_51990.29363.29363.4.0.dta	4	3026.543628	MKSEVKTMVK(6)-RCKQLESTQTESNK(3)	3026.531757	Carbamidomethyl[C](2)	2.162748e-003	1.337873e-002	0.011871	3.922311	2.457897e-005	1.232852e-004
	114	PRF_Q_2022_M_CIAN_733_51990.29238.29238.5.0.dta	5	3026.543027	MKSEVKTMVK(6)-RCKQLESTQTESNK(3)	3026.531757	Carbamidomethyl[C](2)	6.675747e-005	1.686891e-002	0.011270	3.723734	2.982389e-006	5.236752e-005
	115	PRF_Q_2022_M_CIAN_733_51990.37945.37945.4.1.dta	4	3310.735757	MKSEVKTMVKR(6)-RCKQLESTQTESNKK(3)	3310.727815	Carbamidomethyl[C](2)	1.000000e+000	1.625086e-001	0.007942	2.398868	1.000000e+000	2.677305e-001
	116	PRF_Q_2022_M_CIAN_733_51990.27608.27608.5.0.dta	5	3914.946604	MKSEVKTMVKR(6)-CKQLESTQTESNKKMEENEK(2)	3914.932832	Carbamidomethyl[C](1)	4.784923e-002	3.925390e-001	0.013772	3.517813	1.000000e+000	3.831436e-001
	117	PRF_Q_2022_M_CIAN_733_51990.29874.29874.5.2.dta	5	3758.839697	MKSEVKTMVK(6)-CKQLESTQTESNKKMEENEK(2)	3758.831730	Carbamidomethyl[C](1)	2.156979e-002	4.406427e-001	0.007967	2.119542	4.571256e-005	8.946449e-003
	118	PRF_Q_2022_M_CIAN_733_51990.52556.52556.4.1.dta	4	2923.482932	SEVKTMVKR(4)-RCKQLESTQTESNK(3)	2923.497425	Carbamidomethyl[C](2)	2.688758e-001	4.933629e-001	-0.014493	-4.957418	1.185163e-009	5.135363e-001
	119	PRF_Q_2022_M_CIAN_733_51990.51881.51881.4.0.dta	4	2923.490063	SEVKTMVKR(4)-RCKQLESTQTESNK(3)	2923.497425	Carbamidomethyl[C](2)	1.346933e-001	6.616733e-001	-0.007362	-2.518217	3.129242e-008	1.443019e-001
	120	PRF_Q_2022_M_CIAN_733_51990.51905.51905.3.0.dta	3	2923.493485	SEVKTMVKR(4)-RCKQLESTQTESNK(3)	2923.497425	Carbamidomethyl[C](2)	1.000000e+000	6.954289e-001	-0.003940	-1.347701	1.000000e+000	1.000000e+000
	121	PRF_Q_2022_M_CIAN_733_51990.31090.31090.5.1.dta	5	3499.716672	SEVKTMVK(4)-CKQLESTQTESNKKMEENEK(2)	3499.696296	Carbamidomethyl[C](1)	7.754013e-002	5.632206e-001	0.020376	5.822219	1.000000e+000	1.252624e-002
	122	PRF_Q_2022_M_CIAN_733_51990.40431.40431.4.3.dta	4	3051.595150	SEVKTMVKR(4)-RCKQLESTQTESNKK(3)	3051.592380	Carbamidomethyl[C](2)	3.058313e-001	6.200779e-001	0.002770	0.907723	1.000000e+000	5.068095e-001
	123	PRF_Q_2022_M_CIAN_733_51990.45184.45184.4.0.dta	4	3051.581336	SEVKTMVKR(4)-RCKQLESTQTESNKK(3)	3051.592380	Carbamidomethyl[C](2)	1.360173e-001	6.336466e-001	-0.011044	-3.619094	3.752848e-008	9.282559e-002
	124	PRF_Q_2022_M_CIAN_733_51990.45775.45775.4.0.dta	4	3051.575919	SEVKTMVKR(4)-RCKQLESTQTESNKK(3)	3051.592380	Carbamidomethyl[C](2)	1.000000e+000	7.559016e-001	-0.016461	-5.394233	1.000000e+000	1.000000e+000
2	sp|P33176|KINH_HUMAN (606)-sp|P33176|KINH_HUMAN (609)	8	49
	1	PRF_Q_2022_M_CIAN_733_51990.24332.24332.4.0.dta	4	2452.264694	TMVKR(4)-CKQLESTQTESNKK(2)	2452.253302	Carbamidomethyl[C](1)	2.086869e-007	3.951068e-005	0.011392	4.645523	1.115629e-014	2.785919e-007
	2	PRF_Q_2022_M_CIAN_733_51990.24076.24076.4.0.dta	4	2452.262943	TMVKR(4)-CKQLESTQTESNKK(2)	2452.253302	Carbamidomethyl[C](1)	1.377169e-009	4.050681e-005	0.009641	3.931486	3.959643e-018	2.012131e-007
	3	PRF_Q_2022_M_CIAN_733_51990.24109.24109.3.0.dta	3	2452.262054	TMVKR(4)-CKQLESTQTESNKK(2)	2452.253302	Carbamidomethyl[C](1)	1.010667e-009	4.958860e-005	0.008752	3.568962	4.464657e-008	1.211734e-007
	4	PRF_Q_2022_M_CIAN_733_51990.24240.24240.3.0.dta	3	2452.264272	TMVKR(4)-CKQLESTQTESNKK(2)	2452.253302	Carbamidomethyl[C](1)	1.127792e-010	6.478511e-005	0.010970	4.473437	2.948792e-009	3.441387e-008
	5	PRF_Q_2022_M_CIAN_733_51990.24205.24205.4.0.dta	4	2452.265302	TMVKR(4)-CKQLESTQTESNKK(2)	2452.253302	Carbamidomethyl[C](1)	4.520509e-005	8.699786e-005	0.012000	4.893459	7.677711e-014	8.456833e-006
	6	PRF_Q_2022_M_CIAN_733_51990.20354.20354.4.0.dta	4	2468.260744	TMVKR(4)-CKQLESTQTESNKK(2)	2468.248216	Carbamidomethyl[C](1);Oxidation[M](19)	5.120304e-005	1.547848e-004	0.012528	5.075665	6.792720e-015	9.917663e-006
	7	PRF_Q_2022_M_CIAN_733_51990.24094.24094.5.0.dta	5	2452.264160	TMVKR(4)-CKQLESTQTESNKK(2)	2452.253302	Carbamidomethyl[C](1)	1.442524e-006	1.974041e-004	0.010858	4.427764	1.583275e-016	8.365105e-007
	8	PRF_Q_2022_M_CIAN_733_51990.24222.24222.5.0.dta	5	2452.265742	TMVKR(4)-CKQLESTQTESNKK(2)	2452.253302	Carbamidomethyl[C](1)	5.221553e-006	3.094359e-004	0.012440	5.072885	6.136920e-014	1.067894e-005
	9	PRF_Q_2022_M_CIAN_733_51990.24479.24479.5.0.dta	5	2452.266411	TMVKR(4)-CKQLESTQTESNKK(2)	2452.253302	Carbamidomethyl[C](1)	1.498687e-005	3.172669e-004	0.013109	5.345696	2.871468e-011	1.846142e-005
	10	PRF_Q_2022_M_CIAN_733_51990.24602.24602.4.0.dta	4	2452.263824	TMVKR(4)-CKQLESTQTESNKK(2)	2452.253302	Carbamidomethyl[C](1)	4.105737e-002	1.218421e-003	0.010522	4.290748	2.851078e-005	2.240340e-003
	11	PRF_Q_2022_M_CIAN_733_51990.24161.24161.4.0.dta	4	2468.254755	TMVKR(4)-CKQLESTQTESNKK(2)	2468.248216	Carbamidomethyl[C](1);Oxidation[M](19)	1.047563e-002	3.187550e-003	0.006539	2.649247	7.307996e-012	1.513232e-002
	12	PRF_Q_2022_M_CIAN_733_51990.24466.24466.4.0.dta	4	2452.262957	TMVKR(4)-CKQLESTQTESNKK(2)	2452.253302	Carbamidomethyl[C](1)	6.316009e-004	3.955086e-003	0.009655	3.937195	2.854677e-015	1.077557e-003
	13	PRF_Q_2022_M_CIAN_733_51990.24737.24737.4.0.dta	4	2452.263315	TMVKR(4)-CKQLESTQTESNKK(2)	2452.253302	Carbamidomethyl[C](1)	5.295723e-005	4.199632e-003	0.010013	4.083183	1.000000e+000	8.613503e-004
	14	PRF_Q_2022_M_CIAN_733_51990.20293.20293.5.0.dta	5	2468.259557	TMVKR(4)-CKQLESTQTESNKK(2)	2468.248216	Carbamidomethyl[C](1);Oxidation[M](19)	2.636253e-003	5.211305e-003	0.011341	4.594757	5.717759e-011	2.566221e-003
	15	PRF_Q_2022_M_CIAN_733_51990.20370.20370.3.0.dta	3	2468.260746	TMVKR(4)-CKQLESTQTESNKK(2)	2468.248216	Carbamidomethyl[C](1);Oxidation[M](19)	4.839111e-006	5.217893e-003	0.012530	5.076475	1.000000e+000	3.637003e-006
	16	PRF_Q_2022_M_CIAN_733_51990.20416.20416.5.0.dta	5	2468.258999	TMVKR(4)-CKQLESTQTESNKK(2)	2468.248216	Carbamidomethyl[C](1);Oxidation[M](19)	6.765357e-004	5.848177e-003	0.010783	4.368685	2.095361e-011	4.258856e-003
	17	PRF_Q_2022_M_CIAN_733_51990.24171.24171.5.0.dta	5	2468.256029	TMVKR(4)-CKQLESTQTESNKK(2)	2468.248216	Carbamidomethyl[C](1);Oxidation[M](19)	6.207411e-003	5.917477e-003	0.007813	3.165403	1.230380e-012	2.994627e-003
	18	PRF_Q_2022_M_CIAN_733_51990.24609.24609.5.0.dta	5	2452.267226	TMVKR(4)-CKQLESTQTESNKK(2)	2452.253302	Carbamidomethyl[C](1)	3.008304e-004	6.399534e-003	0.013924	5.678043	1.141461e-010	4.572039e-004
	19	PRF_Q_2022_M_CIAN_733_51990.24366.24366.3.0.dta	3	2452.262977	TMVKR(4)-CKQLESTQTESNKK(2)	2452.253302	Carbamidomethyl[C](1)	2.005246e-002	8.054797e-003	0.009675	3.945351	1.000000e+000	9.571898e-003
	20	PRF_Q_2022_M_CIAN_733_51990.24042.24042.5.0.dta	5	2468.260181	TMVKR(4)-CKQLESTQTESNKK(2)	2468.248216	Carbamidomethyl[C](1);Oxidation[M](19)	6.936969e-003	8.856304e-003	0.011965	4.847568	3.428602e-008	2.098997e-002
	21	PRF_Q_2022_M_CIAN_733_51990.23973.23973.5.0.dta	5	2452.267980	TMVKR(4)-CKQLESTQTESNKK(2)	2452.253302	Carbamidomethyl[C](1)	9.325475e-004	1.193987e-002	0.014678	5.985515	1.194652e-008	1.858547e-003
	22	PRF_Q_2022_M_CIAN_733_51990.24036.24036.4.0.dta	4	2468.254466	TMVKR(4)-CKQLESTQTESNKK(2)	2468.248216	Carbamidomethyl[C](1);Oxidation[M](19)	1.008111e-003	1.350058e-002	0.006250	2.532160	7.278741e-005	2.975807e-004
	23	PRF_Q_2022_M_CIAN_733_51990.24352.24352.5.0.dta	5	2452.264962	TMVKR(4)-CKQLESTQTESNKK(2)	2452.253302	Carbamidomethyl[C](1)	2.271304e-004	1.626310e-002	0.011660	4.754811	7.387977e-014	1.005304e-003
	24	PRF_Q_2022_M_CIAN_733_51990.20481.20481.4.0.dta	4	2468.258539	TMVKR(4)-CKQLESTQTESNKK(2)	2468.248216	Carbamidomethyl[C](1);Oxidation[M](19)	1.115438e-002	2.061653e-002	0.010323	4.182318	7.652156e-006	1.570646e-003
	25	PRF_Q_2022_M_CIAN_733_51990.23985.23985.3.0.dta	3	2452.262766	TMVKR(4)-CKQLESTQTESNKK(2)	2452.253302	Carbamidomethyl[C](1)	2.119479e-006	2.775721e-002	0.009464	3.859308	1.000000e+000	4.554743e-007
	26	PRF_Q_2022_M_CIAN_733_51990.23991.23991.3.0.dta	3	2452.263131	TMVKR(4)-CKQLESTQTESNKK(2)	2452.253302	Carbamidomethyl[C](1)	2.023396e-004	4.286372e-002	0.009829	4.008150	1.000000e+000	6.997848e-006
	27	PRF_Q_2022_M_CIAN_733_51990.24736.24736.5.0.dta	5	2452.264616	TMVKR(4)-CKQLESTQTESNKK(2)	2452.253302	Carbamidomethyl[C](1)	1.994453e-004	1.235309e-001	0.011314	4.613716	1.104104e-005	3.342775e-003
	28	PRF_Q_2022_M_CIAN_733_51990.24175.24175.3.0.dta	3	2468.256089	TMVKR(4)-CKQLESTQTESNKK(2)	2468.248216	Carbamidomethyl[C](1);Oxidation[M](19)	2.606681e-002	1.378492e-001	0.007873	3.189712	1.000000e+000	1.944811e-002
	29	PRF_Q_2022_M_CIAN_733_51990.23963.23963.4.1.dta	4	2452.262925	TMVKR(4)-CKQLESTQTESNKK(2)	2452.253302	Carbamidomethyl[C](1)	1.072546e-001	2.350360e-001	0.009623	3.924146	1.000000e+000	1.385104e-001
	30	PRF_Q_2022_M_CIAN_733_51990.24805.24805.5.1.dta	5	2452.257786	TMVKR(4)-CKQLESTQTESNKK(2)	2452.253302	Carbamidomethyl[C](1)	7.971465e-002	8.001273e-001	0.004484	1.828522	2.323785e-001	1.142221e-001
	31	PRF_Q_2022_M_CIAN_733_51990.45637.45637.3.0.dta	3	2480.250529	TMVKR(4)-RCKQLESTQTESNK(3)	2480.259448	Carbamidomethyl[C](2)	2.422556e-004	1.056982e-003	-0.008919	-3.595995	6.162157e-029	1.892882e-004
	32	PRF_Q_2022_M_CIAN_733_51990.53354.53354.3.0.dta	3	2480.252645	TMVKR(4)-RCKQLESTQTESNK(3)	2480.259448	Carbamidomethyl[C](2)	6.155273e-001	1.603212e-001	-0.006803	-2.742858	1.000000e+000	5.927629e-001
	33	PRF_Q_2022_M_CIAN_733_51990.45509.45509.3.0.dta	3	2480.252820	TMVKR(4)-RCKQLESTQTESNK(3)	2480.259448	Carbamidomethyl[C](2)	1.000000e+000	2.559950e-001	-0.006628	-2.672301	1.000000e+000	1.000000e+000
	34	PRF_Q_2022_M_CIAN_733_51990.29117.29117.4.0.dta	4	2324.169190	TMVKR(4)-CKQLESTQTESNK(2)	2324.158346	Carbamidomethyl[C](1)	1.810555e-009	1.483628e-003	0.010844	4.665775	5.745250e-010	1.197575e-007
	35	PRF_Q_2022_M_CIAN_733_51990.25189.25189.4.1.dta	4	2340.154211	TMVKR(4)-CKQLESTQTESNK(2)	2340.153260	Carbamidomethyl[C](1);Oxidation[M](18)	1.000000e+000	7.192844e-001	0.000951	0.406384	1.000000e+000	1.000000e+000
	36	PRF_Q_2022_M_CIAN_733_51990.25600.25600.5.0.dta	5	3212.571750	TMVKR(4)-CKQLESTQTESNKKMEENEK(2)	3212.559421	Carbamidomethyl[C](1)	9.878528e-004	1.243300e-002	0.012329	3.837750	1.000000e+000	3.209515e-003
	37	PRF_Q_2022_M_CIAN_733_51990.25590.25590.4.2.dta	4	3212.574158	TMVKR(4)-CKQLESTQTESNKKMEENEK(2)	3212.559421	Carbamidomethyl[C](1)	1.636018e-004	1.130769e-001	0.014737	4.587308	1.000000e+000	1.048772e-004
	38	PRF_Q_2022_M_CIAN_733_51990.47777.47777.5.0.dta	5	3182.625882	MKSEVKTMVKR(10)-RCKQLESTQTESNK(3)	3182.632859	Carbamidomethyl[C](2)	1.642465e-002	4.388985e-002	-0.006977	-2.192210	9.993939e-006	2.152663e-002
	39	PRF_Q_2022_M_CIAN_733_51990.43453.43453.4.3.dta	4	3182.637140	MKSEVKTMVKR(10)-RCKQLESTQTESNK(3)	3182.632859	Carbamidomethyl[C](2)	8.147782e-001	1.741883e-001	0.004281	1.345113	1.000000e+000	3.564338e-001
	40	PRF_Q_2022_M_CIAN_733_51990.43316.43316.4.1.dta	4	3182.636320	MKSEVKTMVKR(10)-RCKQLESTQTESNK(3)	3182.632859	Carbamidomethyl[C](2)	1.000000e+000	5.859343e-001	0.003461	1.087464	1.000000e+000	1.000000e+000
	41	PRF_Q_2022_M_CIAN_733_51990.48604.48604.5.0.dta	5	3182.625925	MKSEVKTMVKR(10)-RCKQLESTQTESNK(3)	3182.632859	Carbamidomethyl[C](2)	1.000000e+000	6.175143e-001	-0.006934	-2.178699	4.944355e-002	1.000000e+000
	42	PRF_Q_2022_M_CIAN_733_51990.47936.47936.5.0.dta	5	3182.629468	MKSEVKTMVKR(10)-RCKQLESTQTESNK(3)	3182.632859	Carbamidomethyl[C](2)	1.000000e+000	7.137594e-001	-0.003391	-1.065470	1.162018e-001	1.000000e+000
	43	PRF_Q_2022_M_CIAN_733_51990.43452.43452.4.3.dta	4	3182.637140	MKSEVKTMVKR(10)-RCKQLESTQTESNK(3)	3182.632859	Carbamidomethyl[C](2)	6.573873e-001	7.811140e-001	0.004281	1.345113	1.129306e-004	1.000000e+000
	44	PRF_Q_2022_M_CIAN_733_51990.48695.48695.4.0.dta	4	3182.621177	MKSEVKTMVKR(10)-RCKQLESTQTESNK(3)	3182.632859	Carbamidomethyl[C](2)	1.000000e+000	7.881350e-001	-0.011682	-3.670546	8.367501e-004	1.000000e+000
	45	PRF_Q_2022_M_CIAN_733_51990.42816.42816.5.0.dta	5	3310.718468	MKSEVKTMVKR(10)-RCKQLESTQTESNKK(3)	3310.727815	Carbamidomethyl[C](2)	1.083931e-002	9.038361e-002	-0.009347	-2.823246	1.664397e-008	7.986235e-003
	46	PRF_Q_2022_M_CIAN_733_51990.41806.41806.4.0.dta	4	3310.715733	MKSEVKTMVKR(10)-RCKQLESTQTESNKK(3)	3310.727815	Carbamidomethyl[C](2)	9.058758e-002	1.253110e-001	-0.012082	-3.649349	8.656819e-005	4.397866e-002
	47	PRF_Q_2022_M_CIAN_733_51990.42848.42848.4.1.dta	4	3310.723297	MKSEVKTMVKR(10)-RCKQLESTQTESNKK(3)	3310.727815	Carbamidomethyl[C](2)	1.000000e+000	5.993165e-001	-0.004518	-1.364655	1.000000e+000	1.000000e+000
	48	PRF_Q_2022_M_CIAN_733_51990.52024.52024.4.0.dta	4	2923.488248	SEVKTMVKR(8)-RCKQLESTQTESNK(3)	2923.497425	Carbamidomethyl[C](2)	1.137539e-002	4.814810e-001	-0.009177	-3.139048	1.005379e-010	4.260546e-003
	49	PRF_Q_2022_M_CIAN_733_51990.45328.45328.4.1.dta	4	3051.575796	SEVKTMVKR(8)-RCKQLESTQTESNKK(3)	3051.592380	Carbamidomethyl[C](2)	9.353567e-001	6.014051e-001	-0.016584	-5.434540	1.000000e+000	1.000000e+000
3	sp|P33176|KINH_HUMAN (602)-sp|P33176|KINH_HUMAN (783)	7	18
	1	PRF_Q_2022_M_CIAN_733_51990.53958.53958.4.0.dta	4	2545.393602	SEVKTMVKR(4)-QDLKGLEETVAK(4)	2545.390442	null	5.956701e-006	2.256022e-005	0.003160	1.241460	6.536580e-006	3.568699e-007
	2	PRF_Q_2022_M_CIAN_733_51990.53979.53979.5.1.dta	5	2545.403763	SEVKTMVKR(4)-QDLKGLEETVAK(4)	2545.390442	null	2.566152e-005	9.408197e-005	0.013321	5.233382	1.326925e-005	2.112060e-006
	3	PRF_Q_2022_M_CIAN_733_51990.61533.61533.2.0.dta	2	2389.301997	SEVKTMVK(4)-QDLKGLEETVAK(4)	2389.289339	null	1.000000e+000	2.757804e-004	0.012658	5.297810	1.000000e+000	1.241913e-003
	4	PRF_Q_2022_M_CIAN_733_51990.61582.61582.3.0.dta	3	2389.300547	SEVKTMVK(4)-QDLKGLEETVAK(4)	2389.289339	null	3.176732e-006	3.053062e-004	0.011208	4.690935	3.879614e-008	1.214249e-006
	5	PRF_Q_2022_M_CIAN_733_51990.61563.61563.4.0.dta	4	2389.302231	SEVKTMVK(4)-QDLKGLEETVAK(4)	2389.289339	null	5.441833e-005	5.574445e-004	0.012892	5.395747	2.435659e-005	7.342724e-006
	6	PRF_Q_2022_M_CIAN_733_51990.61444.61444.3.0.dta	3	2389.303049	SEVKTMVK(4)-QDLKGLEETVAK(4)	2389.289339	null	1.077843e-007	7.616359e-004	0.013710	5.738108	5.686328e-007	9.601859e-008
	7	PRF_Q_2022_M_CIAN_733_51990.61422.61422.4.0.dta	4	2389.303911	SEVKTMVK(4)-QDLKGLEETVAK(4)	2389.289339	null	9.112014e-007	1.727640e-003	0.014572	6.098885	4.870347e-008	4.048065e-006
	8	PRF_Q_2022_M_CIAN_733_51990.61487.61487.4.3.dta	4	2405.295109	SEVKTMVK(4)-QDLKGLEETVAK(4)	2405.284254	Oxidation[M](21)	6.929069e-005	2.266838e-003	0.010855	4.512980	6.727430e-005	2.034890e-004
	9	PRF_Q_2022_M_CIAN_733_51990.50471.50471.5.0.dta	5	2804.531361	MKSEVKTMVKR(6)-QDLKGLEETVAK(4)	2804.525876	null	8.814065e-010	3.668686e-004	0.005485	1.955767	1.190610e-008	3.010646e-009
	10	PRF_Q_2022_M_CIAN_733_51990.43176.43176.3.0.dta	3	2804.535397	MKSEVKTMVKR(6)-QDLKGLEETVAK(4)	2804.525876	null	1.000000e+000	3.670979e-001	0.009521	3.394870	8.825367e-002	1.000000e+000
	11	PRF_Q_2022_M_CIAN_733_51990.56971.56971.5.2.dta	5	2873.536266	SEVKTMVK(4)-EQARQDLKGLEETVAK(8)	2873.528711	null	3.359377e-005	4.911302e-004	0.007555	2.629172	2.824908e-004	7.647720e-005
	12	PRF_Q_2022_M_CIAN_733_51990.56948.56948.4.0.dta	4	2873.543826	SEVKTMVK(4)-EQARQDLKGLEETVAK(8)	2873.528711	null	2.336027e-005	3.477597e-003	0.015115	5.260083	3.755489e-005	5.911664e-005
	13	PRF_Q_2022_M_CIAN_733_51990.56922.56922.4.1.dta	4	2873.543826	SEVKTMVK(4)-EQARQDLKGLEETVAK(8)	2873.528711	null	3.101926e-004	1.889133e-002	0.015115	5.260083	2.034274e-004	6.168541e-006
	14	PRF_Q_2022_M_CIAN_733_51990.56615.56615.5.0.dta	5	2648.433044	MKSEVKTMVK(6)-QDLKGLEETVAK(4)	2648.424774	null	2.839107e-002	7.526254e-004	0.008270	3.122611	5.945884e-002	6.204938e-003
	15	PRF_Q_2022_M_CIAN_733_51990.56669.56669.4.0.dta	4	2648.433577	MKSEVKTMVK(6)-QDLKGLEETVAK(4)	2648.424774	null	8.501921e-006	1.403136e-002	0.008803	3.323863	1.026066e-005	1.575627e-005
	16	PRF_Q_2022_M_CIAN_733_51990.50619.50619.6.0.dta	6	3029.643549	SEVKTMVKR(4)-EQARQDLKGLEETVAK(8)	3029.629813	null	8.551593e-006	4.546956e-003	0.013736	4.533887	1.089884e-002	6.444741e-005
	17	PRF_Q_2022_M_CIAN_733_51990.53021.53021.5.0.dta	5	3132.680592	MKSEVKTMVK(6)-EQARQDLKGLEETVAK(8)	3132.664145	null	1.308539e-003	1.946482e-002	0.016447	5.250164	3.966278e-007	1.333284e-004
	18	PRF_Q_2022_M_CIAN_733_51990.53001.53001.4.0.dta	4	3132.674726	MKSEVKTMVK(6)-EQARQDLKGLEETVAK(8)	3132.664145	null	6.144006e-006	2.883770e-002	0.010581	3.377636	6.331135e-005	1.038319e-005
4	sp|P33176|KINH_HUMAN (753)-sp|P33176|KINH_HUMAN (761)	6	25
	1	PRF_Q_2022_M_CIAN_733_51990.17693.17693.3.0.dta	3	1954.032162	VEHEKLK(5)-ATDQEKSR(6)	1954.023903	null	2.427519e-008	1.041327e-007	0.008259	4.226663	5.005768e-013	1.830284e-009
	2	PRF_Q_2022_M_CIAN_733_51990.17759.17759.4.0.dta	4	1954.030203	VEHEKLK(5)-ATDQEKSR(6)	1954.023903	null	6.843308e-007	8.044954e-005	0.006300	3.224116	1.858959e-008	5.959549e-009
	3	PRF_Q_2022_M_CIAN_733_51990.17669.17669.5.0.dta	5	1954.029219	VEHEKLK(5)-ATDQEKSR(6)	1954.023903	null	2.611639e-004	2.349220e-003	0.005316	2.720540	4.188183e-005	2.066246e-005
	4	PRF_Q_2022_M_CIAN_733_51990.17799.17799.5.0.dta	5	1954.027790	VEHEKLK(5)-ATDQEKSR(6)	1954.023903	null	6.315787e-004	3.529582e-003	0.003887	1.989228	3.218377e-004	1.266835e-004
	5	PRF_Q_2022_M_CIAN_733_51990.17819.17819.3.0.dta	3	1954.028110	VEHEKLK(5)-ATDQEKSR(6)	1954.023903	null	2.647599e-004	7.391395e-003	0.004207	2.152993	1.680978e-004	1.494683e-004
	6	PRF_Q_2022_M_CIAN_733_51990.17575.17575.3.0.dta	3	1954.032723	VEHEKLK(5)-ATDQEKSR(6)	1954.023903	null	4.866400e-002	3.366636e-002	0.008820	4.513763	2.702589e-002	5.905375e-003
	7	PRF_Q_2022_M_CIAN_733_51990.17632.17632.4.0.dta	4	1954.030618	VEHEKLK(5)-ATDQEKSR(6)	1954.023903	null	1.145730e-003	4.150223e-002	0.006715	3.436498	2.045430e-004	3.814121e-005
	8	PRF_Q_2022_M_CIAN_733_51990.17553.17553.5.0.dta	5	1954.030585	VEHEKLK(5)-ATDQEKSR(6)	1954.023903	null	3.882396e-003	7.777925e-002	0.006682	3.419610	1.347938e-003	5.742488e-004
	9	PRF_Q_2022_M_CIAN_733_51990.17694.17694.2.0.dta	2	1954.032519	VEHEKLK(5)-ATDQEKSR(6)	1954.023903	null	9.496481e-002	9.418535e-002	0.008616	4.409363	1.643099e-002	7.177859e-004
	10	PRF_Q_2022_M_CIAN_733_51990.21864.21864.3.0.dta	3	2223.217328	LRVEHEKLK(7)-ATDQEKSR(6)	2223.209063	null	1.290335e-009	5.603016e-006	0.008265	3.717599	1.669624e-009	7.882304e-013
	11	PRF_Q_2022_M_CIAN_733_51990.21987.21987.3.0.dta	3	2223.217615	LRVEHEKLK(7)-ATDQEKSR(6)	2223.209063	null	1.118244e-009	2.495029e-005	0.008552	3.846692	2.990962e-012	8.304214e-012
	12	PRF_Q_2022_M_CIAN_733_51990.21732.21732.3.0.dta	3	2223.217801	LRVEHEKLK(7)-ATDQEKSR(6)	2223.209063	null	2.008249e-007	3.728434e-005	0.008738	3.930355	2.032744e-015	2.104932e-007
	13	PRF_Q_2022_M_CIAN_733_51990.21845.21845.4.0.dta	4	2223.219964	LRVEHEKLK(7)-ATDQEKSR(6)	2223.209063	null	4.529912e-003	4.103431e-003	0.010901	4.903273	3.210544e-004	1.155027e-003
	14	PRF_Q_2022_M_CIAN_733_51990.21974.21974.4.0.dta	4	2223.216646	LRVEHEKLK(7)-ATDQEKSR(6)	2223.209063	null	4.794163e-003	5.135343e-003	0.007583	3.410835	7.476862e-004	8.428590e-004
	15	PRF_Q_2022_M_CIAN_733_51990.21724.21724.3.0.dta	3	2223.218097	LRVEHEKLK(7)-ATDQEKSR(6)	2223.209063	null	4.774438e-002	7.019842e-003	0.009034	4.063495	7.230898e-005	1.821908e-002
	16	PRF_Q_2022_M_CIAN_733_51990.22102.22102.4.0.dta	4	2223.217005	LRVEHEKLK(7)-ATDQEKSR(6)	2223.209063	null	8.574260e-002	8.507781e-003	0.007942	3.572314	8.685028e-002	5.144643e-003
	17	PRF_Q_2022_M_CIAN_733_51990.21883.21883.5.0.dta	5	2223.217258	LRVEHEKLK(7)-ATDQEKSR(6)	2223.209063	null	1.859545e-004	1.979330e-002	0.008195	3.686113	2.538654e-006	9.481857e-004
	18	PRF_Q_2022_M_CIAN_733_51990.21711.21711.4.0.dta	4	2223.221238	LRVEHEKLK(7)-ATDQEKSR(6)	2223.209063	null	3.739504e-003	2.146002e-002	0.012175	5.476318	1.432389e-003	1.353081e-003
	19	PRF_Q_2022_M_CIAN_733_51990.22006.22006.5.0.dta	5	2223.216751	LRVEHEKLK(7)-ATDQEKSR(6)	2223.209063	null	1.717341e-005	7.082599e-002	0.007688	3.458064	6.416946e-005	6.175063e-004
	20	PRF_Q_2022_M_CIAN_733_51990.21751.21751.5.0.dta	5	2223.217127	LRVEHEKLK(7)-ATDQEKSR(6)	2223.209063	null	8.287207e-004	1.435810e-001	0.008064	3.627189	1.909770e-006	4.478876e-003
	21	PRF_Q_2022_M_CIAN_733_51990.21961.21961.5.0.dta	5	2895.525131	LRVEHEKLKATDQEK(7)-ATDQEKSR(6)	2895.516900	null	6.593123e-001	2.029951e-002	0.008231	2.842670	1.000000e+000	5.872281e-001
	22	PRF_Q_2022_M_CIAN_733_51990.18716.18716.5.1.dta	5	2351.314079	LRVEHEKLK(7)-ATDQEKSRK(6)	2351.304019	null	6.589662e-003	2.442857e-002	0.010060	4.278477	1.628673e-004	6.857598e-003
	23	PRF_Q_2022_M_CIAN_733_51990.18312.18312.5.0.dta	5	2626.340027	VEHEKLKATDQEK(5)-ATDQEKSR(6)	2626.331740	null	7.843576e-002	2.459019e-002	0.008287	3.155352	2.316385e-005	2.999959e-002
	24	PRF_Q_2022_M_CIAN_733_51990.18316.18316.4.0.dta	4	2626.346778	VEHEKLKATDQEK(5)-ATDQEKSR(6)	2626.331740	null	3.230033e-001	1.620844e-001	0.015038	5.725857	1.477591e-002	2.668167e-001
	25	PRF_Q_2022_M_CIAN_733_51990.23717.23717.5.0.dta	5	3136.707644	LRVEHEKLKATDQEK(7)-LKATDQEKSR(8)	3136.695914	null	1.329066e-001	4.530108e-001	0.011730	3.739604	1.000000e+000	1.062298e-002
5	sp|P33176|KINH_HUMAN (753)-sp|P33176|KINH_HUMAN (764)	5	54
	1	PRF_Q_2022_M_CIAN_733_51990.39635.39635.4.0.dta	4	2658.486069	LRVEHEKLK(7)-KLHELTVMQDR(1)	2658.475837	null	9.206439e-006	5.732651e-005	0.010232	3.848822	2.365906e-011	1.442558e-006
	2	PRF_Q_2022_M_CIAN_733_51990.39806.39806.5.0.dta	5	2674.477040	LRVEHEKLK(7)-KLHELTVMQDR(1)	2674.470752	Oxidation[M](8)	8.750340e-010	1.538559e-004	0.006288	2.351119	4.905408e-016	2.077260e-010
	3	PRF_Q_2022_M_CIAN_733_51990.39737.39737.5.0.dta	5	2658.488582	LRVEHEKLK(7)-KLHELTVMQDR(1)	2658.475837	null	1.250483e-008	2.118585e-004	0.012745	4.794100	8.307645e-012	1.045348e-009
	4	PRF_Q_2022_M_CIAN_733_51990.39600.39600.5.0.dta	5	2658.487583	LRVEHEKLK(7)-KLHELTVMQDR(1)	2658.475837	null	3.751210e-007	3.344696e-004	0.011746	4.418321	2.826315e-012	5.688052e-008
	5	PRF_Q_2022_M_CIAN_733_51990.39758.39758.3.0.dta	3	2658.485041	LRVEHEKLK(7)-KLHELTVMQDR(1)	2658.475837	null	1.593773e-005	5.683413e-004	0.009204	3.462134	1.410455e-007	4.980441e-012
	6	PRF_Q_2022_M_CIAN_733_51990.39770.39770.4.0.dta	4	2658.484718	LRVEHEKLK(7)-KLHELTVMQDR(1)	2658.475837	null	7.396101e-006	8.152909e-004	0.008881	3.340636	2.119030e-010	1.067311e-006
	7	PRF_Q_2022_M_CIAN_733_51990.33699.33699.5.0.dta	5	2674.479673	LRVEHEKLK(7)-KLHELTVMQDR(1)	2674.470752	Oxidation[M](8)	1.762696e-011	1.210537e-003	0.008921	3.335613	2.068150e-015	9.954347e-011
	8	PRF_Q_2022_M_CIAN_733_51990.39618.39618.3.0.dta	3	2658.486119	LRVEHEKLK(7)-KLHELTVMQDR(1)	2658.475837	null	2.195980e-002	2.479119e-003	0.010282	3.867630	1.457831e-008	7.940302e-005
	9	PRF_Q_2022_M_CIAN_733_51990.33750.33750.6.2.dta	6	2674.480236	LRVEHEKLK(7)-KLHELTVMQDR(1)	2674.470752	Oxidation[M](8)	1.083184e-006	4.423283e-003	0.009484	3.546122	1.274212e-006	7.640912e-008
	10	PRF_Q_2022_M_CIAN_733_51990.33760.33760.6.2.dta	6	2674.480322	LRVEHEKLK(7)-KLHELTVMQDR(1)	2674.470752	Oxidation[M](8)	4.764734e-004	5.214728e-003	0.009570	3.578278	6.834200e-005	1.804294e-004
	11	PRF_Q_2022_M_CIAN_733_51990.39906.39906.4.0.dta	4	2658.498411	LRVEHEKLK(7)-KLHELTVMQDR(1)	2658.475837	null	1.211084e-005	6.134581e-003	0.022574	8.491332	2.962467e-017	5.177532e-004
	12	PRF_Q_2022_M_CIAN_733_51990.39671.39671.5.0.dta	5	2674.479610	LRVEHEKLK(7)-KLHELTVMQDR(1)	2674.470752	Oxidation[M](8)	6.525355e-007	1.124648e-002	0.008858	3.312057	3.107074e-014	3.425053e-007
	13	PRF_Q_2022_M_CIAN_733_51990.39867.39867.5.0.dta	5	2658.484689	LRVEHEKLK(7)-KLHELTVMQDR(1)	2658.475837	null	3.319274e-007	1.210187e-002	0.008852	3.329727	9.195661e-012	4.079302e-007
	14	PRF_Q_2022_M_CIAN_733_51990.33835.33835.5.1.dta	5	2674.481212	LRVEHEKLK(7)-KLHELTVMQDR(1)	2674.470752	Oxidation[M](8)	3.620379e-004	1.444068e-002	0.010460	3.911054	5.394976e-011	8.681827e-005
	15	PRF_Q_2022_M_CIAN_733_51990.33564.33564.5.0.dta	5	2674.478703	LRVEHEKLK(7)-KLHELTVMQDR(1)	2674.470752	Oxidation[M](8)	2.412383e-007	3.337705e-002	0.007951	2.972925	1.130819e-014	1.428303e-007
	16	PRF_Q_2022_M_CIAN_733_51990.39676.39676.4.1.dta	4	2674.476951	LRVEHEKLK(7)-KLHELTVMQDR(1)	2674.470752	Oxidation[M](8)	1.976378e-003	5.154740e-002	0.006199	2.317842	3.963719e-014	3.584332e-004
	17	PRF_Q_2022_M_CIAN_733_51990.33603.33603.4.1.dta	4	2674.477784	LRVEHEKLK(7)-KLHELTVMQDR(1)	2674.470752	Oxidation[M](8)	4.992830e-005	5.753204e-002	0.007032	2.629305	4.066437e-008	2.535568e-005
	18	PRF_Q_2022_M_CIAN_733_51990.33748.33748.4.0.dta	4	2674.478119	LRVEHEKLK(7)-KLHELTVMQDR(1)	2674.470752	Oxidation[M](8)	1.472142e-003	1.152359e-001	0.007367	2.754564	6.355065e-014	3.306879e-004
	19	PRF_Q_2022_M_CIAN_733_51990.40375.40375.5.0.dta	5	2658.484904	LRVEHEKLK(7)-KLHELTVMQDR(1)	2658.475837	null	8.340616e-003	1.865948e-001	0.009067	3.410601	8.888418e-005	2.696920e-003
	20	PRF_Q_2022_M_CIAN_733_51990.37566.37566.3.0.dta	3	2389.302047	VEHEKLK(5)-KLHELTVMQDR(1)	2389.290677	null	3.705512e-004	2.143149e-004	0.011370	4.758735	1.676830e-020	5.248319e-006
	21	PRF_Q_2022_M_CIAN_733_51990.37675.37675.4.0.dta	4	2389.302528	VEHEKLK(5)-KLHELTVMQDR(1)	2389.290677	null	1.704415e-004	6.301830e-004	0.011851	4.960049	2.587806e-013	4.549178e-006
	22	PRF_Q_2022_M_CIAN_733_51990.37533.37533.4.0.dta	4	2389.302190	VEHEKLK(5)-KLHELTVMQDR(1)	2389.290677	null	3.158197e-004	9.873876e-004	0.011513	4.818585	3.465323e-014	1.431471e-005
	23	PRF_Q_2022_M_CIAN_733_51990.37824.37824.4.0.dta	4	2389.303455	VEHEKLK(5)-KLHELTVMQDR(1)	2389.290677	null	4.677067e-006	2.519430e-003	0.012778	5.348031	5.117686e-010	6.620397e-005
	24	PRF_Q_2022_M_CIAN_733_51990.37392.37392.4.0.dta	4	2389.299683	VEHEKLK(5)-KLHELTVMQDR(1)	2389.290677	null	2.276092e-003	3.298413e-003	0.009006	3.769320	4.072223e-006	1.987592e-003
	25	PRF_Q_2022_M_CIAN_733_51990.37712.37712.3.0.dta	3	2389.301329	VEHEKLK(5)-KLHELTVMQDR(1)	2389.290677	null	2.995895e-004	6.969624e-003	0.010652	4.458227	2.225612e-006	2.267951e-005
	26	PRF_Q_2022_M_CIAN_733_51990.37532.37532.5.0.dta	5	2389.303077	VEHEKLK(5)-KLHELTVMQDR(1)	2389.290677	null	9.952494e-008	9.700596e-003	0.012400	5.189825	8.140477e-007	8.124601e-008
	27	PRF_Q_2022_M_CIAN_733_51990.37674.37674.5.0.dta	5	2389.302977	VEHEKLK(5)-KLHELTVMQDR(1)	2389.290677	null	1.215084e-006	1.087784e-002	0.012300	5.147971	1.884845e-007	1.596890e-007
	28	PRF_Q_2022_M_CIAN_733_51990.30824.30824.4.0.dta	4	2405.298859	VEHEKLK(5)-KLHELTVMQDR(1)	2405.285592	Oxidation[M](8)	2.290850e-005	1.150991e-002	0.013267	5.515769	2.474498e-009	5.695703e-005
	29	PRF_Q_2022_M_CIAN_733_51990.30695.30695.4.0.dta	4	2405.301507	VEHEKLK(5)-KLHELTVMQDR(1)	2405.285592	Oxidation[M](8)	5.859221e-005	1.236077e-002	0.015915	6.616678	8.334201e-017	5.424424e-003
	30	PRF_Q_2022_M_CIAN_733_51990.37821.37821.5.0.dta	5	2389.299575	VEHEKLK(5)-KLHELTVMQDR(1)	2389.290677	null	8.949358e-007	1.338177e-002	0.008898	3.724118	3.369092e-009	1.992612e-007
	31	PRF_Q_2022_M_CIAN_733_51990.37390.37390.5.0.dta	5	2389.300497	VEHEKLK(5)-KLHELTVMQDR(1)	2389.290677	null	1.534881e-004	5.133855e-002	0.009820	4.110006	5.073301e-009	2.324246e-005
	32	PRF_Q_2022_M_CIAN_733_51990.31087.31087.4.0.dta	4	2405.297230	VEHEKLK(5)-KLHELTVMQDR(1)	2405.285592	Oxidation[M](8)	1.000000e+000	4.170049e-001	0.011638	4.838511	3.917882e-003	7.721570e-001
	33	PRF_Q_2022_M_CIAN_733_51990.37416.37416.3.0.dta	3	2389.301405	VEHEKLK(5)-KLHELTVMQDR(1)	2389.290677	null	2.182092e-001	4.378306e-001	0.010728	4.490036	8.506644e-009	2.114734e-001
	34	PRF_Q_2022_M_CIAN_733_51990.37978.37978.5.0.dta	5	2389.293868	VEHEKLK(5)-KLHELTVMQDR(1)	2389.290677	null	5.268485e-001	5.217325e-001	0.003191	1.335543	2.208547e-003	4.714039e-001
	35	PRF_Q_2022_M_CIAN_733_51990.37749.37749.5.0.dta	5	2405.295523	VEHEKLK(5)-KLHELTVMQDR(1)	2405.285592	Oxidation[M](8)	4.814858e-001	5.778374e-001	0.009931	4.128824	3.332810e-002	5.731398e-001
	36	PRF_Q_2022_M_CIAN_733_51990.30855.30855.3.0.dta	3	2405.292282	VEHEKLK(5)-KLHELTVMQDR(1)	2405.285592	Oxidation[M](8)	2.220754e-001	6.168060e-001	0.006690	2.781374	1.000000e+000	3.269465e-001
	37	PRF_Q_2022_M_CIAN_733_51990.37724.37724.4.0.dta	4	2405.295780	VEHEKLK(5)-KLHELTVMQDR(1)	2405.285592	Oxidation[M](8)	1.000000e+000	7.996182e-001	0.010188	4.235672	1.132635e-002	1.000000e+000
	38	PRF_Q_2022_M_CIAN_733_51990.35326.35326.4.0.dta	4	2814.596503	LRVEHEKLK(7)-KLHELTVMQDRR(1)	2814.576940	null	1.129311e-012	3.406787e-004	0.019563	6.950601	1.063440e-024	9.678826e-010
	39	PRF_Q_2022_M_CIAN_733_51990.35331.35331.5.0.dta	5	2814.576896	LRVEHEKLK(7)-KLHELTVMQDRR(1)	2814.576940	null	3.269098e-008	1.380222e-003	-0.000044	-0.015633	9.280835e-011	3.501647e-009
	40	PRF_Q_2022_M_CIAN_733_51990.35203.35203.5.0.dta	5	2814.580575	LRVEHEKLK(7)-KLHELTVMQDRR(1)	2814.576940	null	2.134103e-007	4.199422e-003	0.003635	1.291491	3.656053e-008	2.573965e-007
	41	PRF_Q_2022_M_CIAN_733_51990.35195.35195.4.1.dta	4	2814.589400	LRVEHEKLK(7)-KLHELTVMQDRR(1)	2814.576940	null	1.006109e-003	5.213224e-003	0.012460	4.426953	2.972699e-003	4.789495e-010
	42	PRF_Q_2022_M_CIAN_733_51990.30043.30043.5.0.dta	5	2830.583996	LRVEHEKLK(7)-KLHELTVMQDRR(1)	2830.571854	Oxidation[M](8)	5.803797e-003	1.024548e-002	0.012142	4.289593	3.939137e-004	9.824021e-004
	43	PRF_Q_2022_M_CIAN_733_51990.29888.29888.5.0.dta	5	2830.581387	LRVEHEKLK(7)-KLHELTVMQDRR(1)	2830.571854	Oxidation[M](8)	9.081983e-005	2.275261e-002	0.009533	3.367871	2.348693e-004	3.296442e-005
	44	PRF_Q_2022_M_CIAN_733_51990.35466.35466.5.0.dta	5	2814.577097	LRVEHEKLK(7)-KLHELTVMQDRR(1)	2814.576940	null	4.989176e-008	3.127172e-002	0.000157	0.055781	7.313785e-006	6.245655e-006
	45	PRF_Q_2022_M_CIAN_733_51990.35069.35069.5.0.dta	5	2814.584107	LRVEHEKLK(7)-KLHELTVMQDRR(1)	2814.576940	null	1.434851e-004	5.346251e-002	0.007167	2.546386	2.048603e-007	5.405631e-006
	46	PRF_Q_2022_M_CIAN_733_51990.29959.29959.6.3.dta	6	2830.588320	LRVEHEKLK(7)-KLHELTVMQDRR(1)	2830.571854	Oxidation[M](8)	9.406879e-003	3.272102e-001	0.016466	5.817199	1.109979e-002	2.594631e-003
	47	PRF_Q_2022_M_CIAN_733_51990.35059.35059.4.0.dta	4	2814.590010	LRVEHEKLK(7)-KLHELTVMQDRR(1)	2814.576940	null	1.916884e-001	3.783659e-001	0.013070	4.643682	4.948963e-002	1.681923e-002
	48	PRF_Q_2022_M_CIAN_733_51990.32728.32728.4.0.dta	4	2545.403930	VEHEKLK(5)-KLHELTVMQDRR(1)	2545.391780	null	1.310605e-003	2.281313e-003	0.012150	4.773332	1.728082e-004	5.953417e-005
	49	PRF_Q_2022_M_CIAN_733_51990.32849.32849.4.0.dta	4	2545.403165	VEHEKLK(5)-KLHELTVMQDRR(1)	2545.391780	null	7.536604e-003	5.821493e-003	0.011385	4.472789	2.666314e-002	1.066130e-005
	50	PRF_Q_2022_M_CIAN_733_51990.32614.32614.4.0.dta	4	2545.412500	VEHEKLK(5)-KLHELTVMQDRR(1)	2545.391780	null	1.291719e-001	1.893958e-002	0.020720	8.140201	3.845653e-002	6.573823e-005
	51	PRF_Q_2022_M_CIAN_733_51990.32580.32580.4.1.dta	4	2545.413993	VEHEKLK(5)-KLHELTVMQDRR(1)	2545.391780	null	5.850786e-002	7.399240e-002	0.022213	8.726751	2.042687e-001	3.280223e-001
	52	PRF_Q_2022_M_CIAN_733_51990.32733.32733.3.0.dta	3	2545.398499	VEHEKLK(5)-KLHELTVMQDRR(1)	2545.391780	null	3.123102e-002	8.959011e-002	0.006719	2.639672	1.000000e+000	4.061454e-006
	53	PRF_Q_2022_M_CIAN_733_51990.32697.32697.5.0.dta	5	2545.399730	VEHEKLK(5)-KLHELTVMQDRR(1)	2545.391780	null	1.430414e-003	4.004383e-001	0.007950	3.123291	2.752590e-003	6.377174e-003
	54	PRF_Q_2022_M_CIAN_733_51990.51852.51852.5.0.dta	5	3217.685292	VEHEKLKATDQEK(5)-KLHELTVMQDRR(1)	3217.699617	null	2.572702e-004	1.268325e-001	-0.014325	-4.451938	4.824079e-004	4.904982e-004
6	sp|P33176|KINH_HUMAN (150)-sp|P33176|KINH_HUMAN (166)	5	12
	1	PRF_Q_2022_M_CIAN_733_51990.61746.61746.4.1.dta	4	3428.754877	DLLDVSKTNLSVHEDKNR(7)-VPYVKGCTER(5)	3428.747682	Carbamidomethyl[C](28)	5.519775e-006	5.928707e-005	0.007195	2.098434	1.833154e-008	2.024811e-008
	2	PRF_Q_2022_M_CIAN_733_51990.61745.61745.5.0.dta	5	3428.765229	DLLDVSKTNLSVHEDKNR(7)-VPYVKGCTER(5)	3428.747682	Carbamidomethyl[C](28)	4.717196e-006	1.432844e-003	0.017547	5.117612	4.170108e-007	3.940851e-009
	3	PRF_Q_2022_M_CIAN_733_51990.61896.61896.4.0.dta	4	3428.760724	DLLDVSKTNLSVHEDKNR(7)-VPYVKGCTER(5)	3428.747682	Carbamidomethyl[C](28)	6.008298e-002	3.835944e-002	0.013042	3.803721	1.000000e+000	4.342780e-002
	4	PRF_Q_2022_M_CIAN_733_51990.61894.61894.5.0.dta	5	3428.770827	DLLDVSKTNLSVHEDKNR(7)-VPYVKGCTER(5)	3428.747682	Carbamidomethyl[C](28)	3.614477e-003	6.942924e-002	0.023145	6.750278	1.409620e-006	5.171494e-004
	5	PRF_Q_2022_M_CIAN_733_51990.67786.67786.5.0.dta	5	3158.606239	DLLDVSKTNLSVHEDK(7)-VPYVKGCTER(5)	3158.603658	Carbamidomethyl[C](26)	6.084313e-005	1.245490e-003	0.002581	0.817133	1.375849e-009	7.153640e-007
	6	PRF_Q_2022_M_CIAN_733_51990.67876.67876.4.0.dta	4	3158.623129	DLLDVSKTNLSVHEDK(7)-VPYVKGCTER(5)	3158.603658	Carbamidomethyl[C](26)	1.215939e-003	5.177964e-002	0.019471	6.164433	1.505315e-003	4.572723e-004
	7	PRF_Q_2022_M_CIAN_733_51990.67729.67729.4.0.dta	4	3158.618326	DLLDVSKTNLSVHEDK(7)-VPYVKGCTER(5)	3158.603658	Carbamidomethyl[C](26)	1.474732e-001	5.785496e-002	0.014668	4.643824	1.710644e-003	4.985165e-002
	8	PRF_Q_2022_M_CIAN_733_51990.61599.61599.5.0.dta	5	3428.766265	DLLDVSKTNLSVHEDK(7)-NRVPYVKGCTER(7)	3428.747682	Carbamidomethyl[C](28)	4.789112e-005	8.290417e-003	0.018583	5.419763	7.724876e-006	4.972477e-006
	9	PRF_Q_2022_M_CIAN_733_51990.57287.57287.5.0.dta	5	3697.959177	IRDLLDVSKTNLSVHEDKNR(9)-VPYVKGCTER(5)	3697.932842	Carbamidomethyl[C](30)	5.445659e-003	1.066327e-002	0.026335	7.121546	1.000000e+000	1.286573e-003
	10	PRF_Q_2022_M_CIAN_733_51990.57344.57344.5.0.dta	5	3697.954348	IRDLLDVSKTNLSVHEDKNR(9)-VPYVKGCTER(5)	3697.932842	Carbamidomethyl[C](30)	3.898213e-003	6.395164e-002	0.021506	5.815682	2.088393e-011	5.852168e-005
	11	PRF_Q_2022_M_CIAN_733_51990.57493.57493.5.0.dta	5	3697.929521	IRDLLDVSKTNLSVHEDKNR(9)-VPYVKGCTER(5)	3697.932842	Carbamidomethyl[C](30)	1.000000e+000	8.107084e-001	-0.003321	-0.898069	1.736066e-001	1.000000e+000
	12	PRF_Q_2022_M_CIAN_733_51990.57576.57576.5.0.dta	5	3697.952560	IRDLLDVSKTNLSVHEDK(9)-NRVPYVKGCTER(7)	3697.932842	Carbamidomethyl[C](30)	2.440088e-001	4.080165e-001	0.019718	5.332168	4.259438e-003	4.513313e-001
7	sp|P33176|KINH_HUMAN (656)-sp|P33176|KINH_HUMAN (726)	5	22
	1	PRF_Q_2022_M_CIAN_733_51990.69140.69140.3.0.dta	3	3446.863958	SLTEYLQNVEQKKR(12)-QISSLRDEVEAKAK(12)	3446.848772	null	1.012319e-010	3.266776e-004	0.015186	4.405763	2.136416e-008	3.279054e-012
	2	PRF_Q_2022_M_CIAN_733_51990.69000.69000.3.0.dta	3	3446.863891	SLTEYLQNVEQKKR(12)-QISSLRDEVEAKAK(12)	3446.848772	null	5.780020e-013	1.224508e-002	0.015119	4.386325	2.891880e-023	9.323655e-006
	3	PRF_Q_2022_M_CIAN_733_51990.69226.69226.4.1.dta	4	3446.862337	SLTEYLQNVEQKKR(12)-QISSLRDEVEAKAK(12)	3446.848772	null	2.305181e-004	4.126263e-002	0.013565	3.935479	9.476733e-008	5.910089e-006
	4	PRF_Q_2022_M_CIAN_733_51990.68810.68810.4.0.dta	4	3446.866033	SLTEYLQNVEQKKR(12)-QISSLRDEVEAKAK(12)	3446.848772	null	5.491450e-007	8.744247e-002	0.017261	5.007762	3.551049e-009	8.516029e-009
	5	PRF_Q_2022_M_CIAN_733_51990.69096.69096.4.0.dta	4	3446.862767	SLTEYLQNVEQKKR(12)-QISSLRDEVEAKAK(12)	3446.848772	null	1.926891e-004	1.197974e-001	0.013995	4.060230	1.365510e-016	9.684184e-005
	6	PRF_Q_2022_M_CIAN_733_51990.68957.68957.4.0.dta	4	3446.865066	SLTEYLQNVEQKKR(12)-QISSLRDEVEAKAK(12)	3446.848772	null	4.493118e-006	1.297919e-001	0.016294	4.727216	8.643562e-013	4.888045e-006
	7	PRF_Q_2022_M_CIAN_733_51990.69353.69353.4.0.dta	4	3446.859735	SLTEYLQNVEQKKR(12)-QISSLRDEVEAKAK(12)	3446.848772	null	1.226280e-003	1.978875e-001	0.010963	3.180586	6.092566e-015	6.474963e-006
	8	PRF_Q_2022_M_CIAN_733_51990.68956.68956.5.0.dta	5	3446.873908	SLTEYLQNVEQKKR(12)-QISSLRDEVEAKAK(12)	3446.848772	null	2.769193e-001	6.902931e-001	0.025136	7.292458	6.379416e-007	1.568508e-001
	9	PRF_Q_2022_M_CIAN_733_51990.69084.69084.5.0.dta	5	3446.871513	SLTEYLQNVEQKKR(12)-QISSLRDEVEAKAK(12)	3446.848772	null	2.158872e-001	6.920818e-001	0.022741	6.597620	1.417342e-007	4.521837e-001
	10	PRF_Q_2022_M_CIAN_733_51990.69214.69214.5.0.dta	5	3446.867088	SLTEYLQNVEQKKR(12)-QISSLRDEVEAKAK(12)	3446.848772	null	8.917623e-002	7.713289e-001	0.018316	5.313839	3.608958e-010	1.922775e-001
	11	PRF_Q_2022_M_CIAN_733_51990.74206.74206.3.0.dta	3	3290.760467	SLTEYLQNVEQKK(12)-QISSLRDEVEAKAK(12)	3290.747670	null	2.116508e-010	6.226208e-004	0.012797	3.888782	2.423157e-006	9.769649e-013
	12	PRF_Q_2022_M_CIAN_733_51990.74327.74327.4.0.dta	4	3290.757193	SLTEYLQNVEQKK(12)-QISSLRDEVEAKAK(12)	3290.747670	null	1.888906e-007	3.183118e-002	0.009523	2.893871	1.146442e-002	3.233170e-005
	13	PRF_Q_2022_M_CIAN_733_51990.74172.74172.4.0.dta	4	3290.757611	SLTEYLQNVEQKK(12)-QISSLRDEVEAKAK(12)	3290.747670	null	6.467368e-010	1.005670e-001	0.009941	3.020894	2.159928e-004	2.491840e-009
	14	PRF_Q_2022_M_CIAN_733_51990.74388.74388.5.0.dta	5	3290.762900	SLTEYLQNVEQKK(12)-QISSLRDEVEAKAK(12)	3290.747670	null	1.378112e-002	4.703782e-001	0.015230	4.628128	3.613410e-001	5.466584e-005
	15	PRF_Q_2022_M_CIAN_733_51990.74245.74245.5.0.dta	5	3290.765254	SLTEYLQNVEQKK(12)-QISSLRDEVEAKAK(12)	3290.747670	null	4.405080e-003	5.294877e-001	0.017584	5.343467	8.989341e-002	6.830347e-005
	16	PRF_Q_2022_M_CIAN_733_51990.74473.74473.4.0.dta	4	3290.764917	SLTEYLQNVEQKK(12)-QISSLRDEVEAKAK(12)	3290.747670	null	1.749587e-001	5.356002e-001	0.017247	5.241058	1.529643e-001	5.272717e-001
	17	PRF_Q_2022_M_CIAN_733_51990.74066.74066.3.0.dta	3	3290.759043	SLTEYLQNVEQKK(12)-QISSLRDEVEAKAK(12)	3290.747670	null	1.000000e+000	6.205268e-001	0.011373	3.456053	1.000000e+000	1.000000e+000
	18	PRF_Q_2022_M_CIAN_733_51990.67212.67212.3.0.dta	3	2606.361999	SLTEYLQNVEQKK(12)-DEVEAKAK(6)	2606.355832	null	4.417993e-008	9.917275e-004	0.006167	2.366139	1.190308e-005	2.012577e-009
	19	PRF_Q_2022_M_CIAN_733_51990.67130.67130.4.0.dta	4	2606.363549	SLTEYLQNVEQKK(12)-DEVEAKAK(6)	2606.355832	null	1.063897e-003	3.871277e-001	0.007717	2.960839	1.017840e-003	1.522527e-003
	20	PRF_Q_2022_M_CIAN_733_51990.60445.60445.3.0.dta	3	2762.471316	SLTEYLQNVEQKKR(12)-DEVEAKAK(6)	2762.456934	null	5.708578e-002	9.412906e-002	0.014382	5.206235	1.000000e+000	2.922369e-002
	21	PRF_Q_2022_M_CIAN_733_51990.60443.60443.5.0.dta	5	2762.471918	SLTEYLQNVEQKKR(12)-DEVEAKAK(6)	2762.456934	null	1.530938e-003	1.415264e-001	0.014984	5.424157	1.668881e-008	2.024968e-004
	22	PRF_Q_2022_M_CIAN_733_51990.69844.69844.5.0.dta	5	3688.045059	IKSLTEYLQNVEQKKR(14)-QISSLRDEVEAKAK(12)	3688.027786	null	1.621964e-001	8.030742e-001	0.017273	4.683533	1.387923e-004	1.155787e-001
8	sp|P33176|KINH_HUMAN (256)-sp|P33176|KINH_HUMAN (427)	5	8
	1	PRF_Q_2022_M_CIAN_733_51990.95663.95663.4.0.dta	4	4157.186187	NINKSLSALGNVISALAEGSTYVPYR(4)-CEEEIAKLYK(7)	4157.147293	Carbamidomethyl[C](30)	2.255969e-005	7.534833e-004	0.038894	9.355935	1.154733e-014	5.115401e-005
	2	PRF_Q_2022_M_CIAN_733_51990.95802.95802.4.1.dta	4	4157.159859	NINKSLSALGNVISALAEGSTYVPYR(4)-CEEEIAKLYK(7)	4157.147293	Carbamidomethyl[C](30)	2.912623e-003	2.755697e-001	0.012566	3.022746	3.726133e-002	2.714414e-002
	3	PRF_Q_2022_M_CIAN_733_51990.93556.93556.5.0.dta	5	4285.270275	NINKSLSALGNVISALAEGSTYVPYR(4)-KCEEEIAKLYK(8)	4285.242249	Carbamidomethyl[C](31)	1.370349e-006	4.039871e-002	0.028026	6.540120	8.022851e-019	4.191961e-007
	4	PRF_Q_2022_M_CIAN_733_51990.93538.93538.4.0.dta	4	4285.271907	NINKSLSALGNVISALAEGSTYVPYR(4)-KCEEEIAKLYK(8)	4285.242249	Carbamidomethyl[C](31)	1.746900e-004	2.744681e-001	0.029658	6.920962	4.230441e-017	2.030342e-005
	5	PRF_Q_2022_M_CIAN_733_51990.91908.91908.4.0.dta	4	4441.327220	NINKSLSALGNVISALAEGSTYVPYR(4)-RKCEEEIAKLYK(9)	4441.343351	Carbamidomethyl[C](32)	1.447717e-002	1.389905e-001	-0.016131	-3.632009	3.505565e-013	4.549422e-003
	6	PRF_Q_2022_M_CIAN_733_51990.91885.91885.5.0.dta	5	4441.366979	NINKSLSALGNVISALAEGSTYVPYR(4)-RKCEEEIAKLYK(9)	4441.343351	Carbamidomethyl[C](32)	4.021195e-005	5.113915e-001	0.023628	5.320012	4.574740e-017	7.206474e-004
	7	PRF_Q_2022_M_CIAN_733_51990.91811.91811.5.0.dta	5	4615.439360	NINKSLSALGNVISALAEGSTYVPYRDSK(4)-KCEEEIAKLYK(8)	4615.396168	Carbamidomethyl[C](34)	4.393215e-002	2.269858e-001	0.043192	9.358243	5.847122e-007	1.794181e-002
	8	PRF_Q_2022_M_CIAN_733_51990.90535.90535.5.0.dta	5	4771.511656	NINKSLSALGNVISALAEGSTYVPYRDSK(4)-RKCEEEIAKLYK(9)	4771.497270	Carbamidomethyl[C](35)	1.538489e-007	3.961894e-001	0.014386	3.014987	6.074067e-011	1.654108e-002
9	sp|P33176|KINH_HUMAN (598)-sp|P33176|KINH_HUMAN (609)	5	7
	1	PRF_Q_2022_M_CIAN_733_51990.19448.19448.5.0.dta	5	2695.387751	MKSEVK(2)-RCKQLESTQTESNKK(3)	2695.375196	Carbamidomethyl[C](2)	1.978671e-003	6.380740e-003	0.012555	4.657979	1.000000e+000	7.225572e-004
	2	PRF_Q_2022_M_CIAN_733_51990.23050.23050.3.0.dta	3	2711.399084	MKSEVK(2)-RCKQLESTQTESNKK(3)	2711.370110	Carbamidomethyl[C](2);Oxidation[M](19)	9.692226e-003	3.386048e-001	0.028974	10.686110	1.000000e+000	3.964339e-002
	3	PRF_Q_2022_M_CIAN_733_51990.27851.27851.3.0.dta	3	2411.186894	MKSEVK(2)-CKQLESTQTESNK(2)	2411.179138	Carbamidomethyl[C](1)	2.897617e-002	7.341671e-003	0.007756	3.216683	1.000000e+000	8.429653e-004
	4	PRF_Q_2022_M_CIAN_733_51990.45693.45693.4.3.dta	4	2870.415513	MKSEVKTMVK(2)-CKQLESTQTESNK(2)	2870.430655	Carbamidomethyl[C](1)	2.118494e-003	2.877392e-002	-0.015142	-5.275167	8.660598e-015	1.118565e-002
	5	PRF_Q_2022_M_CIAN_733_51990.23049.23049.3.1.dta	3	2539.281408	MKSEVK(2)-CKQLESTQTESNKK(2)	2539.274094	Carbamidomethyl[C](1)	3.792355e-005	3.240754e-002	0.007314	2.880351	4.701469e-004	1.750900e-003
	6	PRF_Q_2022_M_CIAN_733_51990.41663.41663.4.2.dta	4	3014.515011	MKSEVKTMVK(2)-CKQLESTQTESNKK(2)	3014.520525	Carbamidomethyl[C](1);Oxidation[M](25)	1.624516e-001	1.056515e-001	-0.005514	-1.829147	4.664283e-003	1.875262e-001
	7	PRF_Q_2022_M_CIAN_733_51990.29426.29426.4.0.dta	4	3014.520860	MKSEVKTMVK(2)-CKQLESTQTESNKK(2)	3014.520525	Carbamidomethyl[C](1);Oxidation[M](25)	1.000000e+000	1.188820e-001	0.000335	0.111129	1.000000e+000	3.387167e-001
10	sp|P33176|KINH_HUMAN (539)-sp|P33176|KINH_HUMAN (548)	5	30
	1	PRF_Q_2022_M_CIAN_733_51990.65488.65488.5.0.dta	5	2740.460540	SATLASIDAELQKLK(13)-EMTNHQKK(7)	2740.454825	null	2.014597e-006	2.112866e-002	0.005715	2.085420	3.489894e-009	6.189373e-006
	2	PRF_Q_2022_M_CIAN_733_51990.63522.63522.5.0.dta	5	2756.464373	SATLASIDAELQKLK(13)-EMTNHQKK(7)	2756.449739	Oxidation[M](20)	1.399620e-003	1.476831e-001	0.014634	5.309003	2.649041e-006	9.195170e-004
	3	PRF_Q_2022_M_CIAN_733_51990.65416.65416.3.0.dta	3	2740.467703	SATLASIDAELQKLK(13)-EMTNHQKK(7)	2740.454825	null	9.337525e-001	1.843348e-001	0.012878	4.699220	1.543735e-002	1.000000e+000
	4	PRF_Q_2022_M_CIAN_733_51990.65104.65104.3.0.dta	3	2740.467457	SATLASIDAELQKLK(13)-EMTNHQKK(7)	2740.454825	null	5.040442e-001	2.241854e-001	0.012632	4.609454	1.000000e+000	1.000000e+000
	5	PRF_Q_2022_M_CIAN_733_51990.65284.65284.5.0.dta	5	2756.458063	SATLASIDAELQKLK(13)-EMTNHQKK(7)	2756.449739	Oxidation[M](20)	1.351793e-002	2.554316e-001	0.008324	3.019827	1.847445e-006	1.687043e-002
	6	PRF_Q_2022_M_CIAN_733_51990.63373.63373.5.0.dta	5	2756.461525	SATLASIDAELQKLK(13)-EMTNHQKK(7)	2756.449739	Oxidation[M](20)	1.364342e-002	2.701162e-001	0.011786	4.275790	4.507916e-005	2.838408e-002
	7	PRF_Q_2022_M_CIAN_733_51990.65360.65360.4.0.dta	4	2740.462757	SATLASIDAELQKLK(13)-EMTNHQKK(7)	2740.454825	null	2.385104e-002	2.710324e-001	0.007932	2.894410	6.599403e-004	3.495683e-002
	8	PRF_Q_2022_M_CIAN_733_51990.65500.65500.4.2.dta	4	2740.459255	SATLASIDAELQKLK(13)-EMTNHQKK(7)	2740.454825	null	6.328488e-003	2.828387e-001	0.004430	1.616520	9.326078e-005	5.344672e-003
	9	PRF_Q_2022_M_CIAN_733_51990.65075.65075.5.0.dta	5	2740.465245	SATLASIDAELQKLK(13)-EMTNHQKK(7)	2740.454825	null	7.283509e-007	3.047307e-001	0.010420	3.802289	1.764600e-008	2.418066e-004
	10	PRF_Q_2022_M_CIAN_733_51990.65629.65629.5.0.dta	5	2740.464587	SATLASIDAELQKLK(13)-EMTNHQKK(7)	2740.454825	null	3.037627e-001	4.013155e-001	0.009762	3.562182	2.829761e-006	6.461716e-001
	11	PRF_Q_2022_M_CIAN_733_51990.65221.65221.5.0.dta	5	2740.465614	SATLASIDAELQKLK(13)-EMTNHQKK(7)	2740.454825	null	1.895768e-004	4.639049e-001	0.010789	3.936938	4.715029e-008	3.450789e-003
	12	PRF_Q_2022_M_CIAN_733_51990.54047.54047.4.2.dta	4	3137.747764	SATLASIDAELQKLK(13)-LKEMTNHQKKR(9)	3137.734941	null	1.016629e-003	3.452688e-002	0.012823	4.086706	1.062060e-003	3.135608e-005
	13	PRF_Q_2022_M_CIAN_733_51990.54025.54025.5.0.dta	5	3137.743619	SATLASIDAELQKLK(13)-LKEMTNHQKKR(9)	3137.734941	null	7.744955e-002	9.730450e-002	0.008678	2.765689	1.832147e-002	2.265450e-002
	14	PRF_Q_2022_M_CIAN_733_51990.54158.54158.5.0.dta	5	3137.745890	SATLASIDAELQKLK(13)-LKEMTNHQKKR(9)	3137.734941	null	4.837000e-002	2.389327e-001	0.010949	3.489460	3.214154e-003	1.812762e-002
	15	PRF_Q_2022_M_CIAN_733_51990.58508.58508.4.0.dta	4	2896.567026	SATLASIDAELQKLK(13)-EMTNHQKKR(7)	2896.555927	null	2.166661e-007	5.031725e-002	0.011099	3.831792	2.198434e-007	8.030524e-008
	16	PRF_Q_2022_M_CIAN_733_51990.58664.58664.4.0.dta	4	2896.566703	SATLASIDAELQKLK(13)-EMTNHQKKR(7)	2896.555927	null	3.741717e-009	6.365477e-002	0.010776	3.720280	1.822788e-008	5.539021e-009
	17	PRF_Q_2022_M_CIAN_733_51990.58377.58377.4.0.dta	4	2896.568349	SATLASIDAELQKLK(13)-EMTNHQKKR(7)	2896.555927	null	1.004041e-007	1.548876e-001	0.012422	4.288541	3.768506e-006	5.888144e-008
	18	PRF_Q_2022_M_CIAN_733_51990.58392.58392.5.0.dta	5	2896.567325	SATLASIDAELQKLK(13)-EMTNHQKKR(7)	2896.555927	null	2.594627e-002	2.203393e-001	0.011398	3.935018	3.084355e-006	1.004990e-002
	19	PRF_Q_2022_M_CIAN_733_51990.58417.58417.3.0.dta	3	2896.558856	SATLASIDAELQKLK(13)-EMTNHQKKR(7)	2896.555927	null	1.170167e-001	2.898028e-001	0.002929	1.011201	2.252606e-003	3.337945e-002
	20	PRF_Q_2022_M_CIAN_733_51990.58530.58530.5.0.dta	5	2896.567207	SATLASIDAELQKLK(13)-EMTNHQKKR(7)	2896.555927	null	3.965014e-003	3.291663e-001	0.011280	3.894280	2.634188e-007	5.162723e-003
	21	PRF_Q_2022_M_CIAN_733_51990.58553.58553.3.0.dta	3	2896.557869	SATLASIDAELQKLK(13)-EMTNHQKKR(7)	2896.555927	null	1.203182e-002	3.333818e-001	0.001942	0.670451	2.790832e-003	3.481040e-003
	22	PRF_Q_2022_M_CIAN_733_51990.58681.58681.5.0.dta	5	2896.568254	SATLASIDAELQKLK(13)-EMTNHQKKR(7)	2896.555927	null	2.095106e-002	3.650254e-001	0.012327	4.255744	6.885963e-006	3.929851e-002
	23	PRF_Q_2022_M_CIAN_733_51990.59880.59880.5.0.dta	5	2981.646835	SATLASIDAELQKLK(13)-LKEMTNHQKK(9)	2981.633838	null	4.760847e-005	2.238187e-001	0.012997	4.359019	2.515508e-006	7.048995e-004
	24	PRF_Q_2022_M_CIAN_733_51990.59896.59896.3.0.dta	3	2981.640554	SATLASIDAELQKLK(13)-LKEMTNHQKK(9)	2981.633838	null	1.000000e+000	2.380047e-001	0.006716	2.252456	1.000000e+000	2.448136e-002
	25	PRF_Q_2022_M_CIAN_733_51990.59852.59852.5.0.dta	5	2997.637121	SATLASIDAELQKLK(13)-LKEMTNHQKK(9)	2997.628753	Oxidation[M](22)	1.000000e+000	3.331507e-001	0.008368	2.791540	5.335426e-004	1.000000e+000
	26	PRF_Q_2022_M_CIAN_733_51990.59722.59722.6.0.dta	6	2981.651513	SATLASIDAELQKLK(13)-LKEMTNHQKK(9)	2981.633838	null	2.241906e-001	4.000084e-001	0.017675	5.927958	5.836747e-004	3.269768e-001
	27	PRF_Q_2022_M_CIAN_733_51990.59754.59754.5.0.dta	5	2981.656093	SATLASIDAELQKLK(13)-LKEMTNHQKK(9)	2981.633838	null	4.016161e-002	5.743768e-001	0.022255	7.464029	7.248139e-005	1.013601e-001
	28	PRF_Q_2022_M_CIAN_733_51990.59791.59791.3.1.dta	3	2981.643998	SATLASIDAELQKLK(13)-LKEMTNHQKK(9)	2981.633838	null	1.436580e-001	7.267179e-001	0.010160	3.407528	1.000000e+000	1.734016e-001
	29	PRF_Q_2022_M_CIAN_733_51990.60022.60022.5.4.dta	5	2981.648675	SATLASIDAELQKLK(13)-LKEMTNHQKK(9)	2981.633838	null	3.566298e-003	7.608636e-001	0.014837	4.976131	9.259158e-006	2.353506e-002
	30	PRF_Q_2022_M_CIAN_733_51990.69943.69943.5.0.dta	5	3608.857852	SATLASIDAELQKLKEMTNHQK(13)-EMTNHQKK(7)	3608.840920	null	1.000000e+000	5.156347e-001	0.016932	4.691811	1.000000e+000	1.000000e+000
11	sp|P33176|KINH_HUMAN (141)-sp|P33176|KINH_HUMAN (450)	4	9
	1	PRF_Q_2022_M_CIAN_733_51990.92744.92744.3.0.dta	3	3558.922774	VSYFEIYLDKIR(10)-LKTQMLDQEELLASTR(2)	3558.876232	null	2.637775e-014	1.093841e-007	0.046542	13.077724	4.650195e-016	2.524743e-013
	2	PRF_Q_2022_M_CIAN_733_51990.92865.92865.4.0.dta	4	3558.899333	VSYFEIYLDKIR(10)-LKTQMLDQEELLASTR(2)	3558.876232	null	1.535241e-013	1.208101e-004	0.023101	6.491094	6.246698e-011	4.548977e-012
	3	PRF_Q_2022_M_CIAN_733_51990.92714.92714.4.0.dta	4	3558.900559	VSYFEIYLDKIR(10)-LKTQMLDQEELLASTR(2)	3558.876232	null	1.657647e-009	1.837317e-004	0.024327	6.835585	2.041084e-013	2.137311e-007
	4	PRF_Q_2022_M_CIAN_733_51990.97916.97916.4.0.dta	4	4329.324058	VSYFEIYLDKIRDLLDVSK(10)-LKTQMLDQEELLASTR(2)	4329.293613	null	1.289136e-010	9.784873e-005	0.030445	7.032325	3.185604e-008	9.884059e-019
	5	PRF_Q_2022_M_CIAN_733_51990.98037.98037.5.0.dta	5	4329.334872	VSYFEIYLDKIRDLLDVSK(10)-LKTQMLDQEELLASTR(2)	4329.293613	null	7.746434e-009	1.469854e-004	0.041259	9.530192	6.205895e-009	3.628446e-011
	6	PRF_Q_2022_M_CIAN_733_51990.97889.97889.5.0.dta	5	4329.331248	VSYFEIYLDKIRDLLDVSK(10)-LKTQMLDQEELLASTR(2)	4329.293613	null	5.414071e-010	1.254491e-003	0.037635	8.693104	6.923134e-006	3.366872e-014
	7	PRF_Q_2022_M_CIAN_733_51990.90805.90805.5.0.dta	5	3714.993721	VSYFEIYLDKIR(10)-LKTQMLDQEELLASTRR(2)	3714.977334	null	1.960392e-007	2.145104e-003	0.016387	4.411063	1.120386e-006	1.498091e-010
	8	PRF_Q_2022_M_CIAN_733_51990.96389.96389.5.0.dta	5	4485.405985	VSYFEIYLDKIRDLLDVSK(10)-LKTQMLDQEELLASTRR(2)	4485.394716	null	1.410850e-009	3.375435e-003	0.011269	2.512376	9.548548e-010	1.157225e-010
	9	PRF_Q_2022_M_CIAN_733_51990.96250.96250.5.0.dta	5	4485.411978	VSYFEIYLDKIRDLLDVSK(10)-LKTQMLDQEELLASTRR(2)	4485.394716	null	2.912137e-003	2.661997e-001	0.017262	3.848491	1.536992e-007	1.288642e-003
12	sp|P33176|KINH_HUMAN (548)-sp|P33176|KINH_HUMAN (801)	4	83
	1	PRF_Q_2022_M_CIAN_733_51990.37011.37011.3.0.dta	3	2499.359813	EMTNHQKKR(7)-KLFVQDLATR(1)	2499.349918	null	5.269879e-019	1.819561e-007	0.009895	3.959029	8.744007e-046	2.948630e-029
	2	PRF_Q_2022_M_CIAN_733_51990.36879.36879.3.0.dta	3	2499.362661	EMTNHQKKR(7)-KLFVQDLATR(1)	2499.349918	null	2.307943e-007	3.448678e-005	0.012743	5.098526	1.446301e-012	1.016222e-009
	3	PRF_Q_2022_M_CIAN_733_51990.34239.34239.3.0.dta	3	2515.351360	EMTNHQKKR(7)-KLFVQDLATR(1)	2515.344832	Oxidation[M](15)	1.000000e+000	1.289947e-004	0.006528	2.595270	1.000000e+000	1.000000e+000
	4	PRF_Q_2022_M_CIAN_733_51990.34096.34096.3.0.dta	3	2515.351347	EMTNHQKKR(7)-KLFVQDLATR(1)	2515.344832	Oxidation[M](15)	1.000000e+000	2.561298e-004	0.006515	2.590102	1.191843e-004	1.612128e-007
	5	PRF_Q_2022_M_CIAN_733_51990.37100.37100.4.0.dta	4	2499.355706	EMTNHQKKR(7)-KLFVQDLATR(1)	2499.349918	null	4.085605e-008	1.160484e-002	0.005788	2.315802	1.299446e-009	2.891686e-007
	6	PRF_Q_2022_M_CIAN_733_51990.36968.36968.4.0.dta	4	2499.358827	EMTNHQKKR(7)-KLFVQDLATR(1)	2499.349918	null	3.204093e-004	1.717848e-002	0.008909	3.564527	1.835271e-008	1.680121e-004
	7	PRF_Q_2022_M_CIAN_733_51990.36969.36969.5.0.dta	5	2499.358369	EMTNHQKKR(7)-KLFVQDLATR(1)	2499.349918	null	5.372450e-004	9.597667e-002	0.008451	3.381279	3.905597e-009	8.382284e-004
	8	PRF_Q_2022_M_CIAN_733_51990.36984.36984.3.0.dta	3	2515.355129	EMTNHQKKR(7)-KLFVQDLATR(1)	2515.344832	Oxidation[M](15)	1.000000e+000	1.537548e-001	0.010297	4.093673	1.000000e+000	1.765286e-002
	9	PRF_Q_2022_M_CIAN_733_51990.37101.37101.5.0.dta	5	2499.357979	EMTNHQKKR(7)-KLFVQDLATR(1)	2499.349918	null	1.023323e-003	1.913627e-001	0.008061	3.225239	1.967268e-009	4.980738e-003
	10	PRF_Q_2022_M_CIAN_733_51990.34076.34076.4.0.dta	4	2515.349122	EMTNHQKKR(7)-KLFVQDLATR(1)	2515.344832	Oxidation[M](15)	8.197284e-003	2.487706e-001	0.004290	1.705532	1.426838e-008	1.465564e-002
	11	PRF_Q_2022_M_CIAN_733_51990.34362.34362.5.0.dta	5	2515.354334	EMTNHQKKR(7)-KLFVQDLATR(1)	2515.344832	Oxidation[M](15)	4.217059e-003	3.157175e-001	0.009502	3.777613	7.960139e-010	2.238169e-003
	12	PRF_Q_2022_M_CIAN_733_51990.37072.37072.6.3.dta	6	2499.356601	EMTNHQKKR(7)-KLFVQDLATR(1)	2499.349918	null	1.786377e-004	3.204569e-001	0.006683	2.673895	1.260242e-007	2.837100e-004
	13	PRF_Q_2022_M_CIAN_733_51990.34412.34412.4.0.dta	4	2515.352778	EMTNHQKKR(7)-KLFVQDLATR(1)	2515.344832	Oxidation[M](15)	2.706560e-001	5.545782e-001	0.007946	3.159010	3.058513e-006	6.262901e-001
	14	PRF_Q_2022_M_CIAN_733_51990.37065.37065.5.0.dta	5	2515.351005	EMTNHQKKR(7)-KLFVQDLATR(1)	2515.344832	Oxidation[M](15)	2.276070e-002	6.200412e-001	0.006173	2.454137	4.610676e-007	7.073314e-002
	15	PRF_Q_2022_M_CIAN_733_51990.40681.40681.3.0.dta	3	2584.441618	LKEMTNHQKK(9)-KLFVQDLATR(1)	2584.427829	null	3.127837e-006	2.131249e-006	0.013789	5.335417	5.461816e-010	2.605086e-009
	16	PRF_Q_2022_M_CIAN_733_51990.40812.40812.4.0.dta	4	2584.440665	LKEMTNHQKK(9)-KLFVQDLATR(1)	2584.427829	null	9.063478e-007	2.398895e-006	0.012836	4.966670	6.538124e-008	1.138529e-014
	17	PRF_Q_2022_M_CIAN_733_51990.40680.40680.4.0.dta	4	2584.443882	LKEMTNHQKK(9)-KLFVQDLATR(1)	2584.427829	null	1.040355e-004	4.233827e-006	0.016053	6.211433	1.024049e-005	1.328618e-011
	18	PRF_Q_2022_M_CIAN_733_51990.40547.40547.3.0.dta	3	2584.440035	LKEMTNHQKK(9)-KLFVQDLATR(1)	2584.427829	null	7.331253e-004	3.618713e-004	0.012206	4.722902	2.235422e-004	1.444176e-014
	19	PRF_Q_2022_M_CIAN_733_51990.40540.40540.4.0.dta	4	2584.442468	LKEMTNHQKK(9)-KLFVQDLATR(1)	2584.427829	null	9.660329e-004	1.818705e-003	0.014639	5.664310	1.292289e-004	1.805197e-012
	20	PRF_Q_2022_M_CIAN_733_51990.40919.40919.5.0.dta	5	2584.441105	LKEMTNHQKK(9)-KLFVQDLATR(1)	2584.427829	null	1.388597e-005	3.608493e-003	0.013276	5.136920	7.661739e-007	2.179563e-010
	21	PRF_Q_2022_M_CIAN_733_51990.35944.35944.3.0.dta	3	2600.431014	LKEMTNHQKK(9)-KLFVQDLATR(1)	2600.422743	Oxidation[M](4)	1.197654e-001	7.877078e-003	0.008271	3.180637	4.091860e-002	2.391587e-013
	22	PRF_Q_2022_M_CIAN_733_51990.40639.40639.5.0.dta	5	2584.444507	LKEMTNHQKK(9)-KLFVQDLATR(1)	2584.427829	null	1.757580e-006	9.234055e-003	0.016678	6.453266	1.082513e-004	1.853441e-009
	23	PRF_Q_2022_M_CIAN_733_51990.40766.40766.5.0.dta	5	2584.443705	LKEMTNHQKK(9)-KLFVQDLATR(1)	2584.427829	null	7.161371e-004	1.084132e-002	0.015876	6.142946	3.091829e-004	1.105284e-009
	24	PRF_Q_2022_M_CIAN_733_51990.36093.36093.5.0.dta	5	2600.433959	LKEMTNHQKK(9)-KLFVQDLATR(1)	2600.422743	Oxidation[M](4)	1.899823e-004	1.220728e-002	0.011216	4.313145	1.936851e-003	3.054395e-010
	25	PRF_Q_2022_M_CIAN_733_51990.35978.35978.4.0.dta	4	2600.431030	LKEMTNHQKK(9)-KLFVQDLATR(1)	2600.422743	Oxidation[M](4)	2.101172e-002	2.788839e-002	0.008287	3.186790	2.143124e-002	3.658182e-009
	26	PRF_Q_2022_M_CIAN_733_51990.36227.36227.5.0.dta	5	2600.433219	LKEMTNHQKK(9)-KLFVQDLATR(1)	2600.422743	Oxidation[M](4)	1.329894e-004	4.118753e-002	0.010476	4.028576	3.997309e-004	4.154438e-012
	27	PRF_Q_2022_M_CIAN_733_51990.40718.40718.4.0.dta	4	2600.433172	LKEMTNHQKK(9)-KLFVQDLATR(1)	2600.422743	Oxidation[M](4)	2.557567e-003	6.716225e-002	0.010429	4.010502	4.648709e-003	6.383911e-011
	28	PRF_Q_2022_M_CIAN_733_51990.36107.36107.4.0.dta	4	2600.431618	LKEMTNHQKK(9)-KLFVQDLATR(1)	2600.422743	Oxidation[M](4)	1.462873e-002	7.140200e-002	0.008875	3.412907	1.767835e-002	1.777366e-008
	29	PRF_Q_2022_M_CIAN_733_51990.35826.35826.5.0.dta	5	2600.434481	LKEMTNHQKK(9)-KLFVQDLATR(1)	2600.422743	Oxidation[M](4)	9.043771e-003	1.050144e-001	0.011738	4.513881	7.041162e-003	2.897354e-009
	30	PRF_Q_2022_M_CIAN_733_51990.36246.36246.4.0.dta	4	2600.433525	LKEMTNHQKK(9)-KLFVQDLATR(1)	2600.422743	Oxidation[M](4)	6.979593e-003	1.633419e-001	0.010782	4.146249	5.613370e-003	9.830899e-011
	31	PRF_Q_2022_M_CIAN_733_51990.35960.35960.5.0.dta	5	2600.432890	LKEMTNHQKK(9)-KLFVQDLATR(1)	2600.422743	Oxidation[M](4)	2.669003e-002	1.933512e-001	0.010147	3.902058	3.615904e-002	3.065378e-008
	32	PRF_Q_2022_M_CIAN_733_51990.35843.35843.4.0.dta	4	2600.434440	LKEMTNHQKK(9)-KLFVQDLATR(1)	2600.422743	Oxidation[M](4)	4.309844e-003	2.189322e-001	0.011697	4.498115	1.625290e-002	2.482791e-011
	33	PRF_Q_2022_M_CIAN_733_51990.40506.40506.5.0.dta	5	2584.441670	LKEMTNHQKK(9)-KLFVQDLATR(1)	2584.427829	null	1.657855e-002	2.259610e-001	0.013841	5.355537	8.475097e-003	3.919121e-006
	34	PRF_Q_2022_M_CIAN_733_51990.40760.40760.5.0.dta	5	2600.433791	LKEMTNHQKK(9)-KLFVQDLATR(1)	2600.422743	Oxidation[M](4)	7.834227e-003	4.080419e-001	0.011048	4.248540	6.806230e-003	4.661406e-010
	35	PRF_Q_2022_M_CIAN_733_51990.41287.41287.5.0.dta	5	2584.442723	LKEMTNHQKK(9)-KLFVQDLATR(1)	2584.427829	null	1.124238e-001	4.411131e-001	0.014894	5.762978	1.144678e-001	1.097398e-006
	36	PRF_Q_2022_M_CIAN_733_51990.36415.36415.4.0.dta	4	2600.437789	LKEMTNHQKK(9)-KLFVQDLATR(1)	2600.422743	Oxidation[M](4)	7.873298e-001	4.539048e-001	0.015046	5.785982	1.000000e+000	5.646996e-006
	37	PRF_Q_2022_M_CIAN_733_51990.40619.40619.5.0.dta	5	2600.432491	LKEMTNHQKK(9)-KLFVQDLATR(1)	2600.422743	Oxidation[M](4)	4.528073e-003	4.647247e-001	0.009748	3.748621	9.009523e-003	8.065617e-009
	38	PRF_Q_2022_M_CIAN_733_51990.41141.41141.5.0.dta	5	2584.437334	LKEMTNHQKK(9)-KLFVQDLATR(1)	2584.427829	null	5.192735e-001	5.761213e-001	0.009505	3.677797	5.192596e-001	1.064666e-004
	39	PRF_Q_2022_M_CIAN_733_51990.40816.40816.3.0.dta	3	2584.440930	LKEMTNHQKK(9)-KLFVQDLATR(1)	2584.427829	null	1.000000e+000	6.991253e-001	0.013101	5.069207	1.000000e+000	1.000000e+000
	40	PRF_Q_2022_M_CIAN_733_51990.41533.41533.5.1.dta	5	2584.438726	LKEMTNHQKK(9)-KLFVQDLATR(1)	2584.427829	null	2.334877e-002	7.046539e-001	0.010897	4.216407	8.711391e-002	1.582664e-006
	41	PRF_Q_2022_M_CIAN_733_51990.40581.40581.4.1.dta	4	2600.432903	LKEMTNHQKK(9)-KLFVQDLATR(1)	2600.422743	Oxidation[M](4)	1.231320e-002	7.821875e-001	0.010160	3.907057	6.866182e-002	1.980543e-007
	42	PRF_Q_2022_M_CIAN_733_51990.44459.44459.3.0.dta	3	2343.259248	EMTNHQKK(7)-KLFVQDLATR(1)	2343.248816	null	8.425521e-012	3.512223e-004	0.010432	4.451939	1.018090e-021	4.185447e-012
	43	PRF_Q_2022_M_CIAN_733_51990.44357.44357.2.0.dta	2	2343.258721	EMTNHQKK(7)-KLFVQDLATR(1)	2343.248816	null	5.713918e-009	1.305895e-003	0.009905	4.227037	1.145613e-007	1.671836e-009
	44	PRF_Q_2022_M_CIAN_733_51990.44219.44219.2.0.dta	2	2343.254550	EMTNHQKK(7)-KLFVQDLATR(1)	2343.248816	null	5.377752e-005	1.977998e-003	0.005734	2.447030	1.489848e-006	8.893933e-010
	45	PRF_Q_2022_M_CIAN_733_51990.41070.41070.3.0.dta	3	2359.253181	EMTNHQKK(7)-KLFVQDLATR(1)	2359.243730	Oxidation[M](15)	2.991478e-004	3.091847e-003	0.009451	4.005945	3.544598e-012	8.444096e-006
	46	PRF_Q_2022_M_CIAN_733_51990.44320.44320.3.0.dta	3	2343.257719	EMTNHQKK(7)-KLFVQDLATR(1)	2343.248816	null	6.348063e-008	3.926236e-003	0.008903	3.799426	3.382525e-011	1.400388e-010
	47	PRF_Q_2022_M_CIAN_733_51990.44379.44379.3.0.dta	3	2359.253149	EMTNHQKK(7)-KLFVQDLATR(1)	2359.243730	Oxidation[M](15)	3.958746e-004	8.216015e-003	0.009419	3.992381	3.267812e-012	1.100564e-004
	48	PRF_Q_2022_M_CIAN_733_51990.44606.44606.3.0.dta	3	2343.259837	EMTNHQKK(7)-KLFVQDLATR(1)	2343.248816	null	6.765771e-009	8.240742e-003	0.011021	4.703299	8.771962e-021	5.059788e-008
	49	PRF_Q_2022_M_CIAN_733_51990.44529.44529.3.0.dta	3	2359.254515	EMTNHQKK(7)-KLFVQDLATR(1)	2359.243730	Oxidation[M](15)	3.231979e-009	1.829883e-002	0.010785	4.571380	1.017898e-014	9.817102e-012
	50	PRF_Q_2022_M_CIAN_733_51990.41236.41236.4.0.dta	4	2359.253647	EMTNHQKK(7)-KLFVQDLATR(1)	2359.243730	Oxidation[M](15)	5.764237e-005	1.840783e-002	0.009917	4.203466	7.598425e-009	1.451368e-006
	51	PRF_Q_2022_M_CIAN_733_51990.44177.44177.3.0.dta	3	2343.256302	EMTNHQKK(7)-KLFVQDLATR(1)	2343.248816	null	1.714225e-006	1.923465e-002	0.007486	3.194710	2.661756e-015	2.240383e-008
	52	PRF_Q_2022_M_CIAN_733_51990.41383.41383.4.0.dta	4	2359.254750	EMTNHQKK(7)-KLFVQDLATR(1)	2359.243730	Oxidation[M](15)	2.548634e-007	2.046905e-002	0.011020	4.670988	2.315430e-009	7.124431e-006
	53	PRF_Q_2022_M_CIAN_733_51990.41084.41084.4.0.dta	4	2359.248327	EMTNHQKK(7)-KLFVQDLATR(1)	2359.243730	Oxidation[M](15)	2.954914e-005	2.978537e-002	0.004597	1.948506	4.826569e-011	3.223527e-005
	54	PRF_Q_2022_M_CIAN_733_51990.44965.44965.3.0.dta	3	2343.243517	EMTNHQKK(7)-KLFVQDLATR(1)	2343.248816	null	1.197236e-002	4.616406e-002	-0.005299	-2.261390	5.368079e-010	2.924307e-003
	55	PRF_Q_2022_M_CIAN_733_51990.44281.44281.5.0.dta	5	2343.257613	EMTNHQKK(7)-KLFVQDLATR(1)	2343.248816	null	3.624296e-003	4.699898e-002	0.008797	3.754189	5.893957e-007	4.595525e-003
	56	PRF_Q_2022_M_CIAN_733_51990.40945.40945.4.0.dta	4	2359.249605	EMTNHQKK(7)-KLFVQDLATR(1)	2359.243730	Oxidation[M](15)	4.075098e-004	4.857878e-002	0.005875	2.490205	8.097872e-010	1.191228e-003
	57	PRF_Q_2022_M_CIAN_733_51990.41529.41529.4.0.dta	4	2359.253465	EMTNHQKK(7)-KLFVQDLATR(1)	2359.243730	Oxidation[M](15)	1.163479e-003	6.219485e-002	0.009735	4.126322	1.562944e-009	3.069078e-003
	58	PRF_Q_2022_M_CIAN_733_51990.45124.45124.3.0.dta	3	2343.255886	EMTNHQKK(7)-KLFVQDLATR(1)	2343.248816	null	5.368395e-002	8.023119e-002	0.007070	3.017179	7.551277e-006	1.534162e-001
	59	PRF_Q_2022_M_CIAN_733_51990.41536.41536.5.0.dta	5	2359.254648	EMTNHQKK(7)-KLFVQDLATR(1)	2359.243730	Oxidation[M](15)	6.534036e-003	1.408643e-001	0.010918	4.627754	1.013302e-008	5.501873e-003
	60	PRF_Q_2022_M_CIAN_733_51990.41238.41238.5.0.dta	5	2359.254932	EMTNHQKK(7)-KLFVQDLATR(1)	2359.243730	Oxidation[M](15)	8.911448e-003	1.511987e-001	0.011202	4.748132	9.073224e-009	5.132221e-003
	61	PRF_Q_2022_M_CIAN_733_51990.41038.41038.2.0.dta	2	2359.242069	EMTNHQKK(7)-KLFVQDLATR(1)	2359.243730	Oxidation[M](15)	1.000000e+000	1.541286e-001	-0.001661	-0.704039	1.000000e+000	1.000000e+000
	62	PRF_Q_2022_M_CIAN_733_51990.41371.41371.3.0.dta	3	2359.256840	EMTNHQKK(7)-KLFVQDLATR(1)	2359.243730	Oxidation[M](15)	3.487665e-003	1.573167e-001	0.013110	5.556865	1.918814e-007	1.008658e-001
	63	PRF_Q_2022_M_CIAN_733_51990.41386.41386.5.0.dta	5	2359.255018	EMTNHQKK(7)-KLFVQDLATR(1)	2359.243730	Oxidation[M](15)	6.781454e-003	1.633665e-001	0.011288	4.784584	2.563919e-008	4.556186e-003
	64	PRF_Q_2022_M_CIAN_733_51990.40942.40942.5.0.dta	5	2359.253596	EMTNHQKK(7)-KLFVQDLATR(1)	2359.243730	Oxidation[M](15)	5.504199e-003	1.916460e-001	0.009866	4.181849	7.651707e-008	4.830344e-003
	65	PRF_Q_2022_M_CIAN_733_51990.44421.44421.5.0.dta	5	2343.259820	EMTNHQKK(7)-KLFVQDLATR(1)	2343.248816	null	1.419687e-004	2.032734e-001	0.011004	4.696044	2.756697e-009	2.482806e-004
	66	PRF_Q_2022_M_CIAN_733_51990.41218.41218.3.0.dta	3	2359.255054	EMTNHQKK(7)-KLFVQDLATR(1)	2359.243730	Oxidation[M](15)	1.000850e-002	2.103977e-001	0.011324	4.799843	4.373283e-008	9.741723e-002
	67	PRF_Q_2022_M_CIAN_733_51990.44144.44144.5.0.dta	5	2343.257502	EMTNHQKK(7)-KLFVQDLATR(1)	2343.248816	null	5.779513e-004	2.456146e-001	0.008686	3.706819	8.320588e-009	1.033031e-003
	68	PRF_Q_2022_M_CIAN_733_51990.44297.44297.4.1.dta	4	2359.249531	EMTNHQKK(7)-KLFVQDLATR(1)	2359.243730	Oxidation[M](15)	2.917685e-002	3.735804e-001	0.005801	2.458839	4.804176e-009	1.214658e-001
	69	PRF_Q_2022_M_CIAN_733_51990.41087.41087.5.0.dta	5	2359.251907	EMTNHQKK(7)-KLFVQDLATR(1)	2359.243730	Oxidation[M](15)	4.818170e-001	3.777618e-001	0.008177	3.465941	9.248441e-005	6.548123e-001
	70	PRF_Q_2022_M_CIAN_733_51990.44243.44243.3.0.dta	3	2359.252104	EMTNHQKK(7)-KLFVQDLATR(1)	2359.243730	Oxidation[M](15)	1.228012e-001	3.923044e-001	0.008374	3.549443	6.635474e-008	2.961612e-001
	71	PRF_Q_2022_M_CIAN_733_51990.42089.42089.5.0.dta	5	2359.249773	EMTNHQKK(7)-KLFVQDLATR(1)	2359.243730	Oxidation[M](15)	1.000000e+000	5.591335e-001	0.006043	2.561414	2.360150e-005	1.000000e+000
	72	PRF_Q_2022_M_CIAN_733_51990.40935.40935.3.0.dta	3	2359.256752	EMTNHQKK(7)-KLFVQDLATR(1)	2359.243730	Oxidation[M](15)	1.000000e+000	5.683529e-001	0.013022	5.519565	8.762267e-014	1.000000e+000
	73	PRF_Q_2022_M_CIAN_733_51990.44244.44244.4.1.dta	4	2343.258313	EMTNHQKK(7)-KLFVQDLATR(1)	2343.248816	null	1.326633e-004	5.787093e-001	0.009497	4.052920	1.230676e-008	2.245196e-004
	74	PRF_Q_2022_M_CIAN_733_51990.41686.41686.5.0.dta	5	2359.256836	EMTNHQKK(7)-KLFVQDLATR(1)	2359.243730	Oxidation[M](15)	7.754390e-002	6.591910e-001	0.013106	5.555170	6.482446e-007	1.242440e-001
	75	PRF_Q_2022_M_CIAN_733_51990.44322.44322.5.0.dta	5	2359.253484	EMTNHQKK(7)-KLFVQDLATR(1)	2359.243730	Oxidation[M](15)	1.273393e-001	6.646797e-001	0.009754	4.134376	1.158436e-007	2.537058e-001
	76	PRF_Q_2022_M_CIAN_733_51990.44187.44187.5.0.dta	5	2359.252389	EMTNHQKK(7)-KLFVQDLATR(1)	2359.243730	Oxidation[M](15)	4.447753e-001	7.761952e-001	0.008659	3.670244	6.712383e-007	7.459783e-001
	77	PRF_Q_2022_M_CIAN_733_51990.49034.49034.5.1.dta	5	2343.262026	EMTNHQKK(7)-KLFVQDLATR(1)	2343.248816	null	2.206762e-001	7.795455e-001	0.013210	5.637472	3.947530e-007	4.456782e-001
	78	PRF_Q_2022_M_CIAN_733_51990.35150.35150.3.0.dta	3	2740.547404	LKEMTNHQKKR(9)-KLFVQDLATR(1)	2740.528931	null	1.000000e+000	1.356535e-001	0.018473	6.740670	1.000000e+000	5.212952e-003
	79	PRF_Q_2022_M_CIAN_733_51990.35242.35242.5.0.dta	5	2740.531682	LKEMTNHQKKR(9)-KLFVQDLATR(1)	2740.528931	null	9.159070e-004	2.127581e-001	0.002751	1.003821	2.262289e-004	4.656470e-009
	80	PRF_Q_2022_M_CIAN_733_51990.35111.35111.5.0.dta	5	2740.542267	LKEMTNHQKKR(9)-KLFVQDLATR(1)	2740.528931	null	3.850754e-004	3.864185e-001	0.013336	4.866214	1.503708e-004	1.766217e-010
	81	PRF_Q_2022_M_CIAN_733_51990.35106.35106.5.1.dta	5	2756.534597	LKEMTNHQKKR(9)-KLFVQDLATR(1)	2756.523846	Oxidation[M](4)	7.344948e-004	4.762521e-001	0.010751	3.900202	9.521489e-003	3.111167e-012
	82	PRF_Q_2022_M_CIAN_733_51990.34982.34982.5.0.dta	5	2740.540617	LKEMTNHQKKR(9)-KLFVQDLATR(1)	2740.528931	null	1.080068e-003	5.224938e-001	0.011686	4.264140	1.283940e-003	4.106406e-013
	83	PRF_Q_2022_M_CIAN_733_51990.35253.35253.6.0.dta	6	2740.536258	LKEMTNHQKKR(9)-KLFVQDLATR(1)	2740.528931	null	1.689780e-002	6.381041e-001	0.007327	2.673571	4.014459e-002	9.991662e-007
13	sp|P33176|KINH_HUMAN (755)-sp|P33176|KINH_HUMAN (761)	4	28
	1	PRF_Q_2022_M_CIAN_733_51990.19193.19193.3.0.dta	3	2004.032073	LKATDQEK(2)-ATDQEKSR(6)	2004.024295	null	4.280297e-009	6.082982e-007	0.007778	3.881190	6.438517e-007	7.084702e-012
	2	PRF_Q_2022_M_CIAN_733_51990.19070.19070.3.0.dta	3	2004.031709	LKATDQEK(2)-ATDQEKSR(6)	2004.024295	null	3.752929e-008	9.808944e-007	0.007414	3.699556	7.517769e-005	6.625183e-010
	3	PRF_Q_2022_M_CIAN_733_51990.18948.18948.3.0.dta	3	2004.031349	LKATDQEK(2)-ATDQEKSR(6)	2004.024295	null	1.071490e-005	2.479131e-006	0.007054	3.519917	1.757279e-008	1.010585e-009
	4	PRF_Q_2022_M_CIAN_733_51990.18990.18990.2.0.dta	2	2004.030614	LKATDQEK(2)-ATDQEKSR(6)	2004.024295	null	1.025680e-004	1.146502e-004	0.006319	3.153155	7.132831e-007	1.772651e-006
	5	PRF_Q_2022_M_CIAN_733_51990.19312.19312.3.0.dta	3	2004.028776	LKATDQEK(2)-ATDQEKSR(6)	2004.024295	null	1.820632e-003	1.019921e-003	0.004481	2.236001	2.293159e-003	9.936298e-007
	6	PRF_Q_2022_M_CIAN_733_51990.19511.19511.3.0.dta	3	2004.033735	LKATDQEK(2)-ATDQEKSR(6)	2004.024295	null	4.248234e-003	1.549271e-003	0.009440	4.710522	1.198451e-002	5.047183e-009
	7	PRF_Q_2022_M_CIAN_733_51990.18992.18992.4.0.dta	4	2004.033062	LKATDQEK(2)-ATDQEKSR(6)	2004.024295	null	2.832628e-003	2.534756e-003	0.008767	4.374697	5.190335e-003	2.122588e-006
	8	PRF_Q_2022_M_CIAN_733_51990.19160.19160.4.0.dta	4	2004.033426	LKATDQEK(2)-ATDQEKSR(6)	2004.024295	null	3.707767e-004	2.676007e-003	0.009131	4.556332	5.088339e-003	3.005442e-006
	9	PRF_Q_2022_M_CIAN_733_51990.19561.19561.4.0.dta	4	2004.032302	LKATDQEK(2)-ATDQEKSR(6)	2004.024295	null	7.343195e-003	2.818494e-003	0.008007	3.995461	2.919598e-003	9.497299e-006
	10	PRF_Q_2022_M_CIAN_733_51990.19119.19119.2.0.dta	2	2004.031885	LKATDQEK(2)-ATDQEKSR(6)	2004.024295	null	2.221485e-001	2.137576e-002	0.007590	3.787379	2.982197e-001	2.093161e-003
	11	PRF_Q_2022_M_CIAN_733_51990.18871.18871.2.0.dta	2	2004.032216	LKATDQEK(2)-ATDQEKSR(6)	2004.024295	null	1.892008e-001	2.559226e-001	0.007921	3.952547	6.226224e-001	2.470391e-001
	12	PRF_Q_2022_M_CIAN_733_51990.18831.18831.3.0.dta	3	2004.032634	LKATDQEK(2)-ATDQEKSR(6)	2004.024295	null	1.000000e+000	4.546797e-001	0.008339	4.161127	1.000000e+000	1.000000e+000
	13	PRF_Q_2022_M_CIAN_733_51990.20952.20952.3.0.dta	3	2245.211757	LKATDQEK(2)-LKATDQEKSR(8)	2245.203308	null	4.751115e-008	2.383814e-005	0.008449	3.763134	6.354213e-008	2.107738e-010
	14	PRF_Q_2022_M_CIAN_733_51990.20815.20815.3.0.dta	3	2245.211849	LKATDQEK(2)-LKATDQEKSR(8)	2245.203308	null	2.898885e-006	5.356842e-004	0.008541	3.804110	6.177055e-007	1.567396e-006
	15	PRF_Q_2022_M_CIAN_733_51990.20940.20940.4.0.dta	4	2245.214102	LKATDQEK(2)-LKATDQEKSR(8)	2245.203308	null	3.247838e-005	1.652075e-003	0.010794	4.807582	2.655583e-005	1.935225e-006
	16	PRF_Q_2022_M_CIAN_733_51990.20842.20842.5.0.dta	5	2245.211570	LKATDQEK(2)-LKATDQEKSR(8)	2245.203308	null	4.673397e-006	6.713958e-003	0.008262	3.679845	1.948651e-005	4.243540e-005
	17	PRF_Q_2022_M_CIAN_733_51990.20832.20832.2.0.dta	2	2245.213050	LKATDQEK(2)-LKATDQEKSR(8)	2245.203308	null	1.000000e+000	6.841590e-003	0.009742	4.339028	1.000000e+000	5.391870e-002
	18	PRF_Q_2022_M_CIAN_733_51990.20979.20979.5.0.dta	5	2245.210856	LKATDQEK(2)-LKATDQEKSR(8)	2245.203308	null	1.659828e-003	1.578709e-002	0.007548	3.361834	8.101526e-003	2.215301e-005
	19	PRF_Q_2022_M_CIAN_733_51990.20964.20964.2.0.dta	2	2245.212725	LKATDQEK(2)-LKATDQEKSR(8)	2245.203308	null	3.686920e-003	1.750446e-002	0.009417	4.194275	1.000000e+000	2.823211e-003
	20	PRF_Q_2022_M_CIAN_733_51990.20804.20804.4.0.dta	4	2245.214775	LKATDQEK(2)-LKATDQEKSR(8)	2245.203308	null	6.611429e-004	5.324835e-002	0.011467	5.107333	4.072049e-004	1.240081e-008
	21	PRF_Q_2022_M_CIAN_733_51990.21127.21127.4.0.dta	4	2245.215554	LKATDQEK(2)-LKATDQEKSR(8)	2245.203308	null	4.586708e-003	8.757822e-002	0.012246	5.454294	8.664060e-003	3.625850e-006
	22	PRF_Q_2022_M_CIAN_733_51990.21344.21344.4.0.dta	4	2245.214525	LKATDQEK(2)-LKATDQEKSR(8)	2245.203308	null	7.660570e-001	1.403990e-001	0.011217	4.995984	7.434448e-001	2.034810e-003
	23	PRF_Q_2022_M_CIAN_733_51990.21076.21076.4.1.dta	4	2245.213615	LKATDQEK(2)-LKATDQEKSR(8)	2245.203308	null	1.884889e-003	2.056824e-001	0.010307	4.590676	3.413959e-003	2.430598e-006
	24	PRF_Q_2022_M_CIAN_733_51990.21032.21032.5.1.dta	5	2245.211130	LKATDQEK(2)-LKATDQEKSR(8)	2245.203308	null	1.018722e-001	5.830343e-001	0.007822	3.483872	1.771636e-001	3.773350e-003
	25	PRF_Q_2022_M_CIAN_733_51990.25708.25708.4.2.dta	4	2245.212476	LKATDQEK(2)-LKATDQEKSR(8)	2245.203308	null	1.000000e+000	7.020368e-001	0.009168	4.083372	1.000000e+000	5.290168e-004
	26	PRF_Q_2022_M_CIAN_733_51990.22080.22080.4.0.dta	4	2895.526138	LRVEHEKLKATDQEK(9)-ATDQEKSR(6)	2895.516900	null	4.628898e-003	1.295045e-002	0.009238	3.190449	1.000000e+000	4.996615e-004
	27	PRF_Q_2022_M_CIAN_733_51990.22085.22085.5.0.dta	5	2895.528937	LRVEHEKLKATDQEK(9)-ATDQEKSR(6)	2895.516900	null	5.644134e-001	1.079745e-001	0.012037	4.157116	1.818647e-005	2.938830e-001
	28	PRF_Q_2022_M_CIAN_733_51990.15747.15747.4.0.dta	4	2132.127207	LKATDQEK(2)-ATDQEKSRK(6)	2132.119250	null	2.505189e-001	1.255820e-001	0.007957	3.731968	2.072158e-001	3.906835e-004
14	sp|P33176|KINH_HUMAN (813)-sp|P33176|KINH_HUMAN (829)	4	20
	1	PRF_Q_2022_M_CIAN_733_51990.35476.35476.3.0.dta	3	3624.672335	KSAEIDSDDTGGSAAQK(1)-SAEIDSDDTGGSAAQKQK(16)	3624.662939	null	4.138876e-007	1.645935e-006	0.009396	2.592241	4.262182e-009	1.244471e-010
	2	PRF_Q_2022_M_CIAN_733_51990.35615.35615.3.0.dta	3	3624.668616	KSAEIDSDDTGGSAAQK(1)-SAEIDSDDTGGSAAQKQK(16)	3624.662939	null	1.555781e-005	8.602922e-006	0.005677	1.566215	5.804325e-008	5.551448e-015
	3	PRF_Q_2022_M_CIAN_733_51990.35551.35551.4.0.dta	4	3624.674015	KSAEIDSDDTGGSAAQK(1)-SAEIDSDDTGGSAAQKQK(16)	3624.662939	null	1.602975e-003	1.575509e-003	0.011076	3.055732	3.720435e-004	8.161239e-007
	4	PRF_Q_2022_M_CIAN_733_51990.35519.35519.5.0.dta	5	3624.684832	KSAEIDSDDTGGSAAQK(1)-SAEIDSDDTGGSAAQKQK(16)	3624.662939	null	4.310323e-002	1.267297e-002	0.021893	6.040010	3.394442e-002	2.329426e-006
	5	PRF_Q_2022_M_CIAN_733_51990.35417.35417.4.1.dta	4	3624.678585	KSAEIDSDDTGGSAAQK(1)-SAEIDSDDTGGSAAQKQK(16)	3624.662939	null	1.355276e-001	3.496118e-002	0.015646	4.316539	7.243381e-002	1.612088e-008
	6	PRF_Q_2022_M_CIAN_733_51990.35683.35683.4.0.dta	4	3624.675086	KSAEIDSDDTGGSAAQK(1)-SAEIDSDDTGGSAAQKQK(16)	3624.662939	null	1.396696e-001	5.146533e-002	0.012147	3.351208	9.729287e-002	5.341835e-007
	7	PRF_Q_2022_M_CIAN_733_51990.36081.36081.4.0.dta	4	3624.674069	KSAEIDSDDTGGSAAQK(1)-SAEIDSDDTGGSAAQKQK(16)	3624.662939	null	6.811935e-001	1.195498e-001	0.011130	3.070630	1.000000e+000	2.569185e-004
	8	PRF_Q_2022_M_CIAN_733_51990.35821.35821.4.0.dta	4	3624.678692	KSAEIDSDDTGGSAAQK(1)-SAEIDSDDTGGSAAQKQK(16)	3624.662939	null	8.445013e-001	2.867897e-001	0.015753	4.346059	1.000000e+000	5.300977e-007
	9	PRF_Q_2022_M_CIAN_733_51990.35957.35957.4.0.dta	4	3624.678919	KSAEIDSDDTGGSAAQK(1)-SAEIDSDDTGGSAAQKQK(16)	3624.662939	null	1.000000e+000	4.995413e-001	0.015980	4.408686	1.000000e+000	8.951973e-004
	10	PRF_Q_2022_M_CIAN_733_51990.53516.53516.5.0.dta	5	3624.691402	KSAEIDSDDTGGSAAQK(1)-SAEIDSDDTGGSAAQKQK(16)	3624.662939	null	7.954970e-001	7.158023e-001	0.028463	7.852592	1.000000e+000	3.687329e-005
	11	PRF_Q_2022_M_CIAN_733_51990.30040.30040.5.0.dta	5	3752.770205	KSAEIDSDDTGGSAAQK(1)-KSAEIDSDDTGGSAAQKQK(17)	3752.757895	null	5.289902e-007	4.501479e-006	0.012310	3.280254	9.540895e-005	5.637261e-007
	12	PRF_Q_2022_M_CIAN_733_51990.29902.29902.5.0.dta	5	3752.771332	KSAEIDSDDTGGSAAQK(1)-KSAEIDSDDTGGSAAQKQK(17)	3752.757895	null	8.063927e-004	3.898869e-005	0.013437	3.580567	2.160189e-003	2.223484e-007
	13	PRF_Q_2022_M_CIAN_733_51990.30022.30022.4.1.dta	4	3752.771775	KSAEIDSDDTGGSAAQK(1)-KSAEIDSDDTGGSAAQKQK(17)	3752.757895	null	5.127103e-020	4.438343e-005	0.013880	3.698613	7.826466e-027	3.069272e-009
	14	PRF_Q_2022_M_CIAN_733_51990.29962.29962.3.0.dta	3	3752.762771	KSAEIDSDDTGGSAAQK(1)-KSAEIDSDDTGGSAAQKQK(17)	3752.757895	null	1.000000e+000	7.465866e-003	0.004876	1.299311	1.000000e+000	1.000000e+000
	15	PRF_Q_2022_M_CIAN_733_51990.29889.29889.4.1.dta	4	3752.771105	KSAEIDSDDTGGSAAQK(1)-KSAEIDSDDTGGSAAQKQK(17)	3752.757895	null	1.000000e+000	4.012890e-001	0.013210	3.520078	1.000000e+000	1.000000e+000
	16	PRF_Q_2022_M_CIAN_733_51990.29056.29056.5.0.dta	5	3979.937449	VKKSAEIDSDDTGGSAAQK(3)-KSAEIDSDDTGGSAAQKQK(17)	3979.921259	null	1.000000e+000	1.266559e-004	0.016190	4.067920	1.000000e+000	1.000000e+000
	17	PRF_Q_2022_M_CIAN_733_51990.33487.33487.5.0.dta	5	3851.842817	VKKSAEIDSDDTGGSAAQK(3)-SAEIDSDDTGGSAAQKQK(16)	3851.826303	null	2.348262e-003	2.350298e-003	0.016514	4.287317	1.225739e-005	1.991426e-004
	18	PRF_Q_2022_M_CIAN_733_51990.33589.33589.4.0.dta	4	3851.839989	VKKSAEIDSDDTGGSAAQK(3)-SAEIDSDDTGGSAAQKQK(16)	3851.826303	null	3.066535e-002	3.334176e-003	0.013686	3.553120	3.620679e-012	2.097502e-002
	19	PRF_Q_2022_M_CIAN_733_51990.33627.33627.5.0.dta	5	3851.840039	VKKSAEIDSDDTGGSAAQK(3)-SAEIDSDDTGGSAAQKQK(16)	3851.826303	null	6.513570e-002	5.801329e-003	0.013736	3.566101	7.563009e-004	9.356208e-003
	20	PRF_Q_2022_M_CIAN_733_51990.33664.33664.4.0.dta	4	3851.840750	VKKSAEIDSDDTGGSAAQK(3)-SAEIDSDDTGGSAAQKQK(16)	3851.826303	null	9.578942e-001	2.044631e-001	0.014447	3.750688	7.606105e-007	9.699544e-001
15	sp|P33176|KINH_HUMAN (753)-sp|P33176|KINH_HUMAN (755)	4	36
	1	PRF_Q_2022_M_CIAN_733_51990.25948.25948.3.0.dta	3	2221.264076	LRVEHEKLK(7)-LKATDQEK(2)	2221.254950	null	8.424403e-010	2.185858e-006	0.009126	4.108488	6.536735e-011	1.856573e-020
	2	PRF_Q_2022_M_CIAN_733_51990.25804.25804.3.0.dta	3	2221.262618	LRVEHEKLK(7)-LKATDQEK(2)	2221.254950	null	4.424354e-006	7.671429e-006	0.007668	3.452103	3.620038e-006	1.235141e-012
	3	PRF_Q_2022_M_CIAN_733_51990.25805.25805.2.0.dta	2	2221.262897	LRVEHEKLK(7)-LKATDQEK(2)	2221.254950	null	6.363387e-004	3.551926e-005	0.007947	3.577707	1.799763e-003	6.421159e-010
	4	PRF_Q_2022_M_CIAN_733_51990.25676.25676.3.0.dta	3	2221.262388	LRVEHEKLK(7)-LKATDQEK(2)	2221.254950	null	4.450428e-003	4.003784e-004	0.007438	3.348558	7.012435e-003	9.045787e-009
	5	PRF_Q_2022_M_CIAN_733_51990.25664.25664.5.0.dta	5	2221.264954	LRVEHEKLK(7)-LKATDQEK(2)	2221.254950	null	1.401150e-005	6.561335e-004	0.010004	4.503760	4.513595e-006	1.040481e-010
	6	PRF_Q_2022_M_CIAN_733_51990.25914.25914.4.0.dta	4	2221.264868	LRVEHEKLK(7)-LKATDQEK(2)	2221.254950	null	1.738393e-001	1.177387e-003	0.009918	4.465044	1.161969e-001	7.435015e-009
	7	PRF_Q_2022_M_CIAN_733_51990.26492.26492.5.0.dta	5	2221.266448	LRVEHEKLK(7)-LKATDQEK(2)	2221.254950	null	7.478111e-006	1.415947e-003	0.011498	5.176353	1.556164e-005	1.558910e-007
	8	PRF_Q_2022_M_CIAN_733_51990.26087.26087.3.0.dta	3	2221.262981	LRVEHEKLK(7)-LKATDQEK(2)	2221.254950	null	1.556098e-002	1.680587e-003	0.008031	3.615524	2.047543e-002	2.391463e-007
	9	PRF_Q_2022_M_CIAN_733_51990.26859.26859.4.0.dta	4	2221.265134	LRVEHEKLK(7)-LKATDQEK(2)	2221.254950	null	7.601953e-002	1.824651e-003	0.010184	4.584796	5.312162e-002	1.661664e-010
	10	PRF_Q_2022_M_CIAN_733_51990.26048.26048.4.0.dta	4	2221.261853	LRVEHEKLK(7)-LKATDQEK(2)	2221.254950	null	1.166074e-005	1.836748e-003	0.006903	3.107703	1.658836e-005	1.195632e-011
	11	PRF_Q_2022_M_CIAN_733_51990.26600.26600.4.0.dta	4	2221.264771	LRVEHEKLK(7)-LKATDQEK(2)	2221.254950	null	4.372405e-003	2.005489e-003	0.009821	4.421375	6.784130e-003	5.586317e-009
	12	PRF_Q_2022_M_CIAN_733_51990.25785.25785.5.0.dta	5	2221.263609	LRVEHEKLK(7)-LKATDQEK(2)	2221.254950	null	1.144134e-002	3.244643e-003	0.008659	3.898247	1.282012e-002	1.837221e-011
	13	PRF_Q_2022_M_CIAN_733_51990.25778.25778.4.0.dta	4	2221.265606	LRVEHEKLK(7)-LKATDQEK(2)	2221.254950	null	5.133548e-002	3.763033e-003	0.010656	4.797288	4.490381e-002	3.010255e-013
	14	PRF_Q_2022_M_CIAN_733_51990.26474.26474.4.0.dta	4	2221.263167	LRVEHEKLK(7)-LKATDQEK(2)	2221.254950	null	5.830598e-003	4.045002e-003	0.008217	3.699260	1.556345e-002	2.130417e-009
	15	PRF_Q_2022_M_CIAN_733_51990.26222.26222.3.0.dta	3	2221.263986	LRVEHEKLK(7)-LKATDQEK(2)	2221.254950	null	3.720026e-002	5.107879e-003	0.009036	4.067971	3.288495e-002	1.464753e-002
	16	PRF_Q_2022_M_CIAN_733_51990.26985.26985.4.0.dta	4	2221.265160	LRVEHEKLK(7)-LKATDQEK(2)	2221.254950	null	7.945475e-002	6.261154e-003	0.010210	4.596501	5.271472e-002	1.032275e-007
	17	PRF_Q_2022_M_CIAN_733_51990.25655.25655.4.0.dta	4	2221.264901	LRVEHEKLK(7)-LKATDQEK(2)	2221.254950	null	4.598044e-003	1.028602e-002	0.009951	4.479900	8.035223e-003	1.349330e-012
	18	PRF_Q_2022_M_CIAN_733_51990.25933.25933.5.0.dta	5	2221.264061	LRVEHEKLK(7)-LKATDQEK(2)	2221.254950	null	2.271452e-003	1.067667e-002	0.009111	4.101735	2.077617e-003	8.279686e-013
	19	PRF_Q_2022_M_CIAN_733_51990.26071.26071.5.0.dta	5	2221.267818	LRVEHEKLK(7)-LKATDQEK(2)	2221.254950	null	2.717840e-003	1.169546e-002	0.012868	5.793122	4.812371e-003	3.704804e-008
	20	PRF_Q_2022_M_CIAN_733_51990.26342.26342.4.0.dta	4	2221.261645	LRVEHEKLK(7)-LKATDQEK(2)	2221.254950	null	8.182379e-004	2.635522e-002	0.006695	3.014062	1.717616e-003	1.856978e-010
	21	PRF_Q_2022_M_CIAN_733_51990.26189.26189.4.0.dta	4	2221.261612	LRVEHEKLK(7)-LKATDQEK(2)	2221.254950	null	4.927170e-004	3.156232e-002	0.006662	2.999205	5.866997e-004	5.133934e-010
	22	PRF_Q_2022_M_CIAN_733_51990.27023.27023.5.0.dta	5	2221.264516	LRVEHEKLK(7)-LKATDQEK(2)	2221.254950	null	6.380594e-004	4.061169e-002	0.009566	4.306575	4.037482e-004	1.778939e-007
	23	PRF_Q_2022_M_CIAN_733_51990.26738.26738.4.0.dta	4	2221.266106	LRVEHEKLK(7)-LKATDQEK(2)	2221.254950	null	3.527394e-001	1.780961e-001	0.011156	5.022386	3.666193e-001	1.398748e-007
	24	PRF_Q_2022_M_CIAN_733_51990.26303.26303.5.0.dta	5	2221.269461	LRVEHEKLK(7)-LKATDQEK(2)	2221.254950	null	1.272655e-003	1.906241e-001	0.014511	6.532794	2.940992e-004	2.019489e-010
	25	PRF_Q_2022_M_CIAN_733_51990.21669.21669.2.0.dta	2	1952.077736	VEHEKLK(5)-LKATDQEK(2)	1952.069790	null	5.980328e-005	6.583088e-006	0.007946	4.070551	3.619962e-014	2.886551e-004
	26	PRF_Q_2022_M_CIAN_733_51990.21679.21679.4.0.dta	4	1952.079208	VEHEKLK(5)-LKATDQEK(2)	1952.069790	null	2.819948e-007	1.253093e-004	0.009418	4.824623	1.987720e-008	4.056099e-005
	27	PRF_Q_2022_M_CIAN_733_51990.21656.21656.3.0.dta	3	1952.078227	VEHEKLK(5)-LKATDQEK(2)	1952.069790	null	9.596954e-010	2.042973e-004	0.008437	4.322079	1.280727e-009	6.464873e-004
	28	PRF_Q_2022_M_CIAN_733_51990.21539.21539.4.0.dta	4	1952.078606	VEHEKLK(5)-LKATDQEK(2)	1952.069790	null	2.943008e-008	4.130247e-004	0.008816	4.516232	2.095551e-010	1.207542e-005
	29	PRF_Q_2022_M_CIAN_733_51990.21823.21823.4.0.dta	4	1952.078791	VEHEKLK(5)-LKATDQEK(2)	1952.069790	null	3.658301e-008	4.212554e-004	0.009001	4.611003	2.946483e-006	2.776964e-005
	30	PRF_Q_2022_M_CIAN_733_51990.21521.21521.3.0.dta	3	1952.078165	VEHEKLK(5)-LKATDQEK(2)	1952.069790	null	1.086637e-001	6.967386e-002	0.008375	4.290318	6.580860e-002	2.275024e-001
	31	PRF_Q_2022_M_CIAN_733_51990.24952.24952.4.1.dta	4	1952.079326	VEHEKLK(5)-LKATDQEK(2)	1952.069790	null	1.000000e+000	6.472306e-001	0.009536	4.885071	1.053605e-001	1.000000e+000
	32	PRF_Q_2022_M_CIAN_733_51990.24771.24771.5.0.dta	5	2843.574718	LRVEHEKLK(7)-VEHEKLKATDQEK(7)	2843.562396	null	6.045013e-002	1.558518e-003	0.012322	4.333297	1.688742e-002	2.672165e-002
	33	PRF_Q_2022_M_CIAN_733_51990.24732.24732.4.0.dta	4	2843.576476	LRVEHEKLK(7)-VEHEKLKATDQEK(7)	2843.562396	null	8.235251e-002	1.549594e-002	0.014080	4.951535	2.420474e-003	8.455702e-002
	34	PRF_Q_2022_M_CIAN_733_51990.24645.24645.5.0.dta	5	2843.575661	LRVEHEKLK(7)-VEHEKLKATDQEK(7)	2843.562396	null	2.909305e-001	1.754079e-002	0.013265	4.664923	8.677368e-003	2.329530e-001
	35	PRF_Q_2022_M_CIAN_733_51990.27631.27631.5.0.dta	5	3112.751316	LRVEHEKLK(7)-LRVEHEKLKATDQEK(9)	3112.747556	null	5.602876e-002	5.548494e-002	0.003760	1.207936	2.358615e-002	3.766195e-002
	36	PRF_Q_2022_M_CIAN_733_51990.27645.27645.5.0.dta	5	3112.751567	LRVEHEKLK(7)-LRVEHEKLKATDQEK(9)	3112.747556	null	1.000000e+000	5.560494e-001	0.004011	1.288572	1.000000e+000	1.000000e+000
16	sp|P33176|KINH_HUMAN (783)-sp|P33176|KINH_HUMAN (791)	4	12
	1	PRF_Q_2022_M_CIAN_733_51990.90141.90141.3.0.dta	3	3418.859909	QDLKGLEETVAK(4)-GLEETVAKELQTLHNLR(8)	3418.842626	null	5.596528e-013	6.884715e-006	0.017283	5.055220	5.536262e-006	7.222110e-011
	2	PRF_Q_2022_M_CIAN_733_51990.90232.90232.4.0.dta	4	3418.862365	QDLKGLEETVAK(4)-GLEETVAKELQTLHNLR(8)	3418.842626	null	2.079098e-005	7.939784e-005	0.019739	5.773591	3.836584e-011	1.309389e-005
	3	PRF_Q_2022_M_CIAN_733_51990.90092.90092.4.0.dta	4	3418.862809	QDLKGLEETVAK(4)-GLEETVAKELQTLHNLR(8)	3418.842626	null	1.078284e-005	1.112077e-004	0.020183	5.903460	1.395515e-009	4.654383e-006
	4	PRF_Q_2022_M_CIAN_733_51990.87562.87562.4.0.dta	4	3903.116869	EQARQDLKGLEETVAK(8)-GLEETVAKELQTLHNLR(8)	3903.081997	null	1.853192e-004	7.358339e-004	0.034872	8.934478	2.994240e-009	4.594961e-006
	5	PRF_Q_2022_M_CIAN_733_51990.87663.87663.5.0.dta	5	3903.100115	EQARQDLKGLEETVAK(8)-GLEETVAKELQTLHNLR(8)	3903.081997	null	1.145713e-004	2.027464e-003	0.018118	4.641973	1.943793e-009	1.731866e-005
	6	PRF_Q_2022_M_CIAN_733_51990.87519.87519.5.0.dta	5	3903.103279	EQARQDLKGLEETVAK(8)-GLEETVAKELQTLHNLR(8)	3903.081997	null	4.352509e-006	3.491069e-003	0.021282	5.452614	1.063830e-010	1.207923e-006
	7	PRF_Q_2022_M_CIAN_733_51990.87369.87369.5.0.dta	5	3903.103148	EQARQDLKGLEETVAK(8)-GLEETVAKELQTLHNLR(8)	3903.081997	null	1.036860e-008	1.001833e-002	0.021151	5.419051	1.952537e-005	2.427841e-006
	8	PRF_Q_2022_M_CIAN_733_51990.87625.87625.4.0.dta	4	3903.112718	EQARQDLKGLEETVAK(8)-GLEETVAKELQTLHNLR(8)	3903.081997	null	1.050556e-002	1.487448e-001	0.030721	7.870959	6.903712e-004	3.089691e-004
	9	PRF_Q_2022_M_CIAN_733_51990.87641.87641.6.1.dta	6	3903.102052	EQARQDLKGLEETVAK(8)-GLEETVAKELQTLHNLR(8)	3903.081997	null	4.372334e-004	2.740563e-001	0.020055	5.138247	1.828381e-004	7.267014e-004
	10	PRF_Q_2022_M_CIAN_733_51990.87407.87407.4.0.dta	4	3903.098529	EQARQDLKGLEETVAK(8)-GLEETVAKELQTLHNLR(8)	3903.081997	null	2.628092e-001	3.817814e-001	0.016532	4.235627	8.515111e-004	2.425856e-001
	11	PRF_Q_2022_M_CIAN_733_51990.94192.94192.5.0.dta	5	4059.199432	REQARQDLKGLEETVAK(9)-GLEETVAKELQTLHNLR(8)	4059.183099	null	2.517801e-004	1.144422e-002	0.016333	4.023716	1.577348e-004	3.316079e-007
	12	PRF_Q_2022_M_CIAN_733_51990.85051.85051.5.2.dta	5	3546.943330	QDLKGLEETVAK(4)-GLEETVAKELQTLHNLRK(8)	3546.937581	null	1.074989e-002	5.421949e-002	0.005749	1.620835	2.302585e-002	2.245328e-004
17	sp|P33176|KINH_HUMAN (642)-sp|P33176|KINH_HUMAN (644)	4	40
	1	PRF_Q_2022_M_CIAN_733_51990.63416.63416.4.0.dta	4	2883.597962	ISQHEAKIK(7)-IKSLTEYLQNVEQK(2)	2883.582462	null	2.099320e-003	5.300030e-005	0.015500	5.375258	1.489368e-012	4.080500e-003
	2	PRF_Q_2022_M_CIAN_733_51990.63087.63087.4.0.dta	4	2883.597648	ISQHEAKIK(7)-IKSLTEYLQNVEQK(2)	2883.582462	null	1.193479e-004	8.753975e-005	0.015186	5.266366	9.309959e-013	1.346836e-004
	3	PRF_Q_2022_M_CIAN_733_51990.62705.62705.2.0.dta	2	2883.593632	ISQHEAKIK(7)-IKSLTEYLQNVEQK(2)	2883.582462	null	3.574744e-003	1.110865e-004	0.011170	3.873654	5.386176e-011	9.858491e-004
	4	PRF_Q_2022_M_CIAN_733_51990.62563.62563.2.0.dta	2	2883.593401	ISQHEAKIK(7)-IKSLTEYLQNVEQK(2)	2883.582462	null	7.208440e-010	1.876771e-004	0.010939	3.793545	2.165569e-005	4.647052e-012
	5	PRF_Q_2022_M_CIAN_733_51990.62788.62788.3.0.dta	3	2883.592760	ISQHEAKIK(7)-IKSLTEYLQNVEQK(2)	2883.582462	null	2.407001e-003	4.074072e-004	0.010298	3.571252	1.535319e-019	4.792127e-004
	6	PRF_Q_2022_M_CIAN_733_51990.63341.63341.5.0.dta	5	2883.590481	ISQHEAKIK(7)-IKSLTEYLQNVEQK(2)	2883.582462	null	1.973587e-003	9.369811e-004	0.008019	2.780916	2.483500e-010	2.576756e-003
	7	PRF_Q_2022_M_CIAN_733_51990.62946.62946.4.0.dta	4	2883.592779	ISQHEAKIK(7)-IKSLTEYLQNVEQK(2)	2883.582462	null	3.040854e-002	1.417970e-003	0.010317	3.577841	8.794383e-014	2.704937e-002
	8	PRF_Q_2022_M_CIAN_733_51990.62637.62637.3.0.dta	3	2883.591064	ISQHEAKIK(7)-IKSLTEYLQNVEQK(2)	2883.582462	null	1.198670e-007	1.688171e-003	0.008602	2.983095	4.386185e-004	2.768024e-009
	9	PRF_Q_2022_M_CIAN_733_51990.62503.62503.4.0.dta	4	2883.597181	ISQHEAKIK(7)-IKSLTEYLQNVEQK(2)	2883.582462	null	3.947484e-003	1.810627e-003	0.014719	5.104414	1.202185e-019	7.219237e-003
	10	PRF_Q_2022_M_CIAN_733_51990.62807.62807.4.0.dta	4	2883.596856	ISQHEAKIK(7)-IKSLTEYLQNVEQK(2)	2883.582462	null	1.476059e-002	1.941405e-003	0.014394	4.991707	7.422544e-012	7.967081e-003
	11	PRF_Q_2022_M_CIAN_733_51990.62655.62655.4.0.dta	4	2883.598331	ISQHEAKIK(7)-IKSLTEYLQNVEQK(2)	2883.582462	null	3.967756e-002	2.020758e-003	0.015869	5.503224	9.098100e-013	1.656731e-002
	12	PRF_Q_2022_M_CIAN_733_51990.62929.62929.3.0.dta	3	2883.591281	ISQHEAKIK(7)-IKSLTEYLQNVEQK(2)	2883.582462	null	1.202699e-003	4.194366e-003	0.008819	3.058348	1.395882e-012	2.271676e-003
	13	PRF_Q_2022_M_CIAN_733_51990.63553.63553.4.0.dta	4	2883.601581	ISQHEAKIK(7)-IKSLTEYLQNVEQK(2)	2883.582462	null	3.809564e-002	5.679593e-003	0.019119	6.630294	3.057594e-014	5.008811e-002
	14	PRF_Q_2022_M_CIAN_733_51990.62483.62483.5.0.dta	5	2883.598890	ISQHEAKIK(7)-IKSLTEYLQNVEQK(2)	2883.582462	null	2.953307e-004	9.729362e-003	0.016428	5.697080	6.721596e-015	1.063385e-003
	15	PRF_Q_2022_M_CIAN_733_51990.62852.62852.2.0.dta	2	2883.594600	ISQHEAKIK(7)-IKSLTEYLQNVEQK(2)	2883.582462	null	5.885248e-001	1.947398e-002	0.012138	4.209347	1.000000e+000	4.567617e-001
	16	PRF_Q_2022_M_CIAN_733_51990.62766.62766.5.0.dta	5	2883.597983	ISQHEAKIK(7)-IKSLTEYLQNVEQK(2)	2883.582462	null	9.093590e-002	3.100503e-002	0.015521	5.382541	2.131730e-011	9.893297e-002
	17	PRF_Q_2022_M_CIAN_733_51990.63192.63192.5.0.dta	5	2883.592600	ISQHEAKIK(7)-IKSLTEYLQNVEQK(2)	2883.582462	null	1.189303e-002	3.458861e-002	0.010138	3.515766	4.658095e-011	2.109703e-002
	18	PRF_Q_2022_M_CIAN_733_51990.63844.63844.4.0.dta	4	2883.598526	ISQHEAKIK(7)-IKSLTEYLQNVEQK(2)	2883.582462	null	9.763349e-002	3.676752e-002	0.016064	5.570848	5.117896e-008	1.306091e-001
	19	PRF_Q_2022_M_CIAN_733_51990.64662.64662.4.3.dta	4	2883.597855	ISQHEAKIK(7)-IKSLTEYLQNVEQK(2)	2883.582462	null	5.763655e-002	4.043711e-002	0.015393	5.338151	8.752804e-006	6.115564e-002
	20	PRF_Q_2022_M_CIAN_733_51990.62492.62492.3.0.dta	3	2883.593191	ISQHEAKIK(7)-IKSLTEYLQNVEQK(2)	2883.582462	null	7.009611e-001	4.264599e-002	0.010729	3.720719	1.000000e+000	9.936727e-001
	21	PRF_Q_2022_M_CIAN_733_51990.62906.62906.5.0.dta	5	2883.596514	ISQHEAKIK(7)-IKSLTEYLQNVEQK(2)	2883.582462	null	1.448341e-002	5.532323e-002	0.014052	4.873105	5.395557e-016	2.655528e-002
	22	PRF_Q_2022_M_CIAN_733_51990.63699.63699.4.0.dta	4	2883.603828	ISQHEAKIK(7)-IKSLTEYLQNVEQK(2)	2883.582462	null	1.648885e-002	5.689125e-002	0.021366	7.409533	4.321041e-009	2.480831e-002
	23	PRF_Q_2022_M_CIAN_733_51990.62619.62619.5.0.dta	5	2883.597065	ISQHEAKIK(7)-IKSLTEYLQNVEQK(2)	2883.582462	null	8.391850e-003	6.420232e-002	0.014603	5.064187	4.258507e-012	1.388487e-002
	24	PRF_Q_2022_M_CIAN_733_51990.63900.63900.5.0.dta	5	2883.595746	ISQHEAKIK(7)-IKSLTEYLQNVEQK(2)	2883.582462	null	2.499743e-002	7.134434e-002	0.013284	4.606770	4.554331e-009	2.589122e-002
	25	PRF_Q_2022_M_CIAN_733_51990.64226.64226.5.0.dta	5	2883.595090	ISQHEAKIK(7)-IKSLTEYLQNVEQK(2)	2883.582462	null	5.552696e-002	8.432061e-002	0.012628	4.379275	6.317219e-012	7.716300e-002
	26	PRF_Q_2022_M_CIAN_733_51990.63075.63075.3.0.dta	3	2883.589069	ISQHEAKIK(7)-IKSLTEYLQNVEQK(2)	2883.582462	null	3.344705e-001	8.497378e-002	0.006607	2.291247	1.000000e+000	5.609913e-001
	27	PRF_Q_2022_M_CIAN_733_51990.63052.63052.5.0.dta	5	2883.593105	ISQHEAKIK(7)-IKSLTEYLQNVEQK(2)	2883.582462	null	5.969743e-004	8.793046e-002	0.010643	3.690895	2.322029e-010	6.073070e-004
	28	PRF_Q_2022_M_CIAN_733_51990.63763.63763.5.0.dta	5	2883.604129	ISQHEAKIK(7)-IKSLTEYLQNVEQK(2)	2883.582462	null	3.986075e-002	1.217170e-001	0.021667	7.513917	5.082055e-009	8.778636e-002
	29	PRF_Q_2022_M_CIAN_733_51990.63627.63627.5.0.dta	5	2883.602465	ISQHEAKIK(7)-IKSLTEYLQNVEQK(2)	2883.582462	null	3.996228e-002	1.369366e-001	0.020003	6.936857	2.010053e-010	6.056467e-002
	30	PRF_Q_2022_M_CIAN_733_51990.63483.63483.5.0.dta	5	2883.597563	ISQHEAKIK(7)-IKSLTEYLQNVEQK(2)	2883.582462	null	4.723420e-003	1.376283e-001	0.015101	5.236889	3.377148e-014	9.938583e-003
	31	PRF_Q_2022_M_CIAN_733_51990.64795.64795.5.0.dta	5	2883.591545	ISQHEAKIK(7)-IKSLTEYLQNVEQK(2)	2883.582462	null	1.000000e+000	1.755055e-001	0.009083	3.149901	3.883972e-004	1.000000e+000
	32	PRF_Q_2022_M_CIAN_733_51990.64658.64658.5.2.dta	5	2883.592868	ISQHEAKIK(7)-IKSLTEYLQNVEQK(2)	2883.582462	null	5.069067e-002	2.338192e-001	0.010406	3.608706	9.285009e-009	2.887201e-002
	33	PRF_Q_2022_M_CIAN_733_51990.64523.64523.4.2.dta	4	2883.594184	ISQHEAKIK(7)-IKSLTEYLQNVEQK(2)	2883.582462	null	1.000000e+000	3.269945e-001	0.011722	4.065082	3.836755e-008	1.000000e+000
	34	PRF_Q_2022_M_CIAN_733_51990.64510.64510.5.2.dta	5	2883.592241	ISQHEAKIK(7)-IKSLTEYLQNVEQK(2)	2883.582462	null	8.339767e-001	5.160507e-001	0.009779	3.391268	7.525055e-011	9.589490e-001
	35	PRF_Q_2022_M_CIAN_733_51990.64375.64375.5.2.dta	5	2883.594385	ISQHEAKIK(7)-IKSLTEYLQNVEQK(2)	2883.582462	null	5.398606e-001	5.265722e-001	0.011923	4.134787	1.198772e-007	5.692625e-001
	36	PRF_Q_2022_M_CIAN_733_51990.65111.65111.5.2.dta	5	2883.588653	ISQHEAKIK(7)-IKSLTEYLQNVEQK(2)	2883.582462	null	1.450106e-001	5.930748e-001	0.006191	2.146982	3.692039e-004	2.248630e-001
	37	PRF_Q_2022_M_CIAN_733_51990.89069.89069.4.1.dta	4	4316.338608	ISQHEAKIKSLTEYLQNVEQK(7)-IKSLTEYLQNVEQK(2)	4316.302203	null	3.564203e-001	1.550448e-003	0.036405	8.434303	5.215944e-002	3.867146e-001
	38	PRF_Q_2022_M_CIAN_733_51990.51510.51510.5.1.dta	5	3167.798653	ISQHEAKIK(7)-IKSLTEYLQNVEQKKR(2)	3167.778520	null	1.274210e-002	2.693049e-001	0.020133	6.355558	2.611601e-007	1.837616e-003
	39	PRF_Q_2022_M_CIAN_733_51990.56835.56835.4.2.dta	4	3011.688432	ISQHEAKIK(7)-IKSLTEYLQNVEQKK(2)	3011.677418	null	1.000000e+000	5.352671e-001	0.011014	3.657098	7.656546e-003	1.000000e+000
	40	PRF_Q_2022_M_CIAN_733_51990.56832.56832.5.0.dta	5	3011.686489	ISQHEAKIK(7)-IKSLTEYLQNVEQKK(2)	3011.677418	null	1.000000e+000	6.360579e-001	0.009071	3.011943	1.000000e+000	1.000000e+000
18	sp|P33176|KINH_HUMAN (402)-sp|P33176|KINH_HUMAN (420)	4	14
	1	PRF_Q_2022_M_CIAN_733_51990.89634.89634.4.0.dta	4	4764.410257	ANLEAFTVDKDITLTNDKPATAIGVIGNFTDAER(18)-KCEEEIAK(1)	4764.392199	Carbamidomethyl[C](39)	7.335079e-006	1.236391e-004	0.018058	3.790200	3.807206e-012	4.043917e-008
	2	PRF_Q_2022_M_CIAN_733_51990.89623.89623.5.0.dta	5	4764.409222	ANLEAFTVDKDITLTNDKPATAIGVIGNFTDAER(18)-KCEEEIAK(1)	4764.392199	Carbamidomethyl[C](39)	6.997809e-011	3.141644e-004	0.017023	3.572964	4.877125e-013	2.560338e-009
	3	PRF_Q_2022_M_CIAN_733_51990.89893.89893.5.1.dta	5	4764.421560	ANLEAFTVDKDITLTNDKPATAIGVIGNFTDAER(18)-KCEEEIAK(1)	4764.392199	Carbamidomethyl[C](39)	8.693149e-003	7.867554e-002	0.029361	6.162591	1.000000e+000	2.768366e-003
	4	PRF_Q_2022_M_CIAN_733_51990.82052.82052.5.0.dta	5	3831.955790	DITLTNDKPATAIGVIGNFTDAERR(8)-KCEEEIAK(1)	3831.943128	Carbamidomethyl[C](30)	4.894756e-005	8.660368e-003	0.012662	3.304329	6.685870e-010	3.447335e-004
	5	PRF_Q_2022_M_CIAN_733_51990.82201.82201.5.1.dta	5	3831.957328	DITLTNDKPATAIGVIGNFTDAERR(8)-KCEEEIAK(1)	3831.943128	Carbamidomethyl[C](30)	7.536625e-001	6.430315e-001	0.014200	3.705692	1.800222e-007	6.931628e-001
	6	PRF_Q_2022_M_CIAN_733_51990.82156.82156.4.2.dta	4	3831.967853	DITLTNDKPATAIGVIGNFTDAERR(8)-KCEEEIAK(1)	3831.943128	Carbamidomethyl[C](30)	3.155855e-003	7.990247e-001	0.024725	6.452340	1.000000e+000	6.601653e-002
	7	PRF_Q_2022_M_CIAN_733_51990.85893.85893.5.0.dta	5	4920.531275	ANLEAFTVDKDITLTNDKPATAIGVIGNFTDAER(18)-RKCEEEIAK(2)	4920.493301	Carbamidomethyl[C](40)	8.590977e-006	1.933090e-002	0.037974	7.717519	3.165842e-017	1.018776e-005
	8	PRF_Q_2022_M_CIAN_733_51990.85752.85752.5.0.dta	5	4920.536009	ANLEAFTVDKDITLTNDKPATAIGVIGNFTDAER(18)-RKCEEEIAK(2)	4920.493301	Carbamidomethyl[C](40)	6.536762e-014	2.256063e-002	0.042708	8.679618	1.000000e+000	6.163196e-015
	9	PRF_Q_2022_M_CIAN_733_51990.85917.85917.4.0.dta	4	4920.520789	ANLEAFTVDKDITLTNDKPATAIGVIGNFTDAER(18)-RKCEEEIAK(2)	4920.493301	Carbamidomethyl[C](40)	1.000000e+000	3.715014e-002	0.027488	5.586432	1.000000e+000	2.694924e-001
	10	PRF_Q_2022_M_CIAN_733_51990.86720.86720.5.0.dta	5	4920.523337	ANLEAFTVDKDITLTNDKPATAIGVIGNFTDAERR(18)-KCEEEIAK(1)	4920.493301	Carbamidomethyl[C](40)	2.240136e-009	9.539951e-002	0.030036	6.104266	1.958394e-018	9.267365e-009
	11	PRF_Q_2022_M_CIAN_733_51990.86858.86858.5.0.dta	5	4920.524266	ANLEAFTVDKDITLTNDKPATAIGVIGNFTDAERR(18)-KCEEEIAK(1)	4920.493301	Carbamidomethyl[C](40)	2.109275e-005	1.173736e-001	0.030965	6.293068	1.000000e+000	2.091181e-005
	12	PRF_Q_2022_M_CIAN_733_51990.86586.86586.5.0.dta	5	4920.524182	ANLEAFTVDKDITLTNDKPATAIGVIGNFTDAERR(18)-KCEEEIAK(1)	4920.493301	Carbamidomethyl[C](40)	2.517550e-005	1.767825e-001	0.030881	6.275997	1.000000e+000	9.653336e-007
	13	PRF_Q_2022_M_CIAN_733_51990.86761.86761.4.0.dta	4	4920.511379	ANLEAFTVDKDITLTNDKPATAIGVIGNFTDAERR(18)-KCEEEIAK(1)	4920.493301	Carbamidomethyl[C](40)	3.326746e-005	2.386709e-001	0.018078	3.674022	1.000000e+000	5.087141e-003
	14	PRF_Q_2022_M_CIAN_733_51990.86610.86610.4.0.dta	4	4920.513314	ANLEAFTVDKDITLTNDKPATAIGVIGNFTDAERR(18)-KCEEEIAK(1)	4920.493301	Carbamidomethyl[C](40)	7.988577e-002	2.800786e-001	0.020013	4.067275	1.000000e+000	1.230118e-001
19	sp|P33176|KINH_HUMAN (761)-sp|P33176|KINH_HUMAN (764)	4	15
	1	PRF_Q_2022_M_CIAN_733_51990.36017.36017.3.0.dta	3	2682.433518	LKATDQEKSR(8)-KLHELTVMQDR(1)	2682.424195	null	5.800649e-003	1.469076e-004	0.009323	3.475587	5.663239e-009	4.935344e-007
	2	PRF_Q_2022_M_CIAN_733_51990.35953.35953.5.0.dta	5	2682.434303	LKATDQEKSR(8)-KLHELTVMQDR(1)	2682.424195	null	3.622748e-005	4.010423e-003	0.010108	3.768233	5.513903e-010	2.936493e-005
	3	PRF_Q_2022_M_CIAN_733_51990.36005.36005.4.0.dta	4	2682.434208	LKATDQEKSR(8)-KLHELTVMQDR(1)	2682.424195	null	2.809909e-002	5.038180e-002	0.010013	3.732818	1.175906e-008	4.028680e-002
	4	PRF_Q_2022_M_CIAN_733_51990.35877.35877.4.0.dta	4	2682.434614	LKATDQEKSR(8)-KLHELTVMQDR(1)	2682.424195	null	1.017538e-005	1.043677e-001	0.010419	3.884173	3.015876e-006	4.003826e-004
	5	PRF_Q_2022_M_CIAN_733_51990.36875.36875.5.0.dta	5	2441.254116	ATDQEKSR(6)-KLHELTVMQDR(1)	2441.245182	null	1.055784e-003	7.029747e-003	0.008934	3.659608	2.654653e-007	4.655162e-004
	6	PRF_Q_2022_M_CIAN_733_51990.29396.29396.3.0.dta	3	2457.248863	ATDQEKSR(6)-KLHELTVMQDR(1)	2457.240096	Oxidation[M](8)	1.000000e+000	6.021654e-001	0.008767	3.567824	1.000000e+000	1.491692e-001
	7	PRF_Q_2022_M_CIAN_733_51990.36920.36920.3.0.dta	3	2457.248887	ATDQEKSR(6)-KLHELTVMQDR(1)	2457.240096	Oxidation[M](8)	4.238078e-001	7.079615e-001	0.008791	3.577591	1.000000e+000	4.973533e-001
	8	PRF_Q_2022_M_CIAN_733_51990.31441.31441.4.0.dta	4	2597.355922	ATDQEKSR(6)-KLHELTVMQDRR(1)	2597.346284	null	8.196500e-003	2.113341e-002	0.009638	3.710710	2.116166e-005	4.736040e-003
	9	PRF_Q_2022_M_CIAN_733_51990.31311.31311.4.0.dta	4	2597.358104	ATDQEKSR(6)-KLHELTVMQDRR(1)	2597.346284	null	4.706132e-003	2.423344e-002	0.011820	4.550799	5.384359e-007	4.437006e-003
	10	PRF_Q_2022_M_CIAN_733_51990.31363.31363.3.0.dta	3	2597.358769	ATDQEKSR(6)-KLHELTVMQDRR(1)	2597.346284	null	6.629918e-003	2.266263e-001	0.012485	4.806829	1.646091e-006	6.454882e-004
	11	PRF_Q_2022_M_CIAN_733_51990.31391.31391.5.0.dta	5	2597.357399	ATDQEKSR(6)-KLHELTVMQDRR(1)	2597.346284	null	1.430957e-002	2.991814e-001	0.011115	4.279368	1.046261e-004	1.851233e-002
	12	PRF_Q_2022_M_CIAN_733_51990.31352.31352.5.0.dta	5	2838.533487	LKATDQEKSR(8)-KLHELTVMQDRR(1)	2838.525298	null	5.285001e-006	1.980670e-001	0.008189	2.884949	1.912252e-004	8.020997e-005
	13	PRF_Q_2022_M_CIAN_733_51990.31480.31480.4.0.dta	4	2838.537671	LKATDQEKSR(8)-KLHELTVMQDRR(1)	2838.525298	null	7.664175e-003	3.923900e-001	0.012373	4.358954	1.000000e+000	9.387818e-004
	14	PRF_Q_2022_M_CIAN_733_51990.31344.31344.4.0.dta	4	2838.538600	LKATDQEKSR(8)-KLHELTVMQDRR(1)	2838.525298	null	3.542624e-004	5.993674e-001	0.013302	4.686236	4.034384e-003	8.713434e-007
	15	PRF_Q_2022_M_CIAN_733_51990.31493.31493.5.0.dta	5	2838.532176	LKATDQEKSR(8)-KLHELTVMQDRR(1)	2838.525298	null	4.453548e-005	6.370310e-001	0.006878	2.423089	3.251448e-005	2.820907e-004
20	sp|P33176|KINH_HUMAN (627)-sp|P33176|KINH_HUMAN (753)	4	7
	1	PRF_Q_2022_M_CIAN_733_51990.36471.36471.4.0.dta	4	2868.470635	KMEENEKELAACQLR(7)-VEHEKLK(5)	2868.459254	Carbamidomethyl[C](12)	1.241126e-004	5.905533e-004	0.011381	3.967635	1.000000e+000	3.921630e-003
	2	PRF_Q_2022_M_CIAN_733_51990.39822.39822.5.2.dta	5	2868.470222	KMEENEKELAACQLR(7)-VEHEKLK(5)	2868.459254	Carbamidomethyl[C](12)	5.728671e-004	3.279465e-003	0.010968	3.823655	3.224859e-011	6.976117e-003
	3	PRF_Q_2022_M_CIAN_733_51990.46070.46070.4.0.dta	4	3009.563899	MEENEKELAACQLR(6)-LRVEHEKLK(7)	3009.549458	Carbamidomethyl[C](11)	8.311249e-003	4.565597e-003	0.014441	4.798393	4.166740e-007	3.271968e-002
	4	PRF_Q_2022_M_CIAN_733_51990.45937.45937.4.0.dta	4	3009.561593	MEENEKELAACQLR(6)-LRVEHEKLK(7)	3009.549458	Carbamidomethyl[C](11)	2.079283e-001	1.414766e-001	0.012135	4.032165	1.000000e+000	2.013351e-001
	5	PRF_Q_2022_M_CIAN_733_51990.41064.41064.5.0.dta	5	3137.656557	KMEENEKELAACQLR(7)-LRVEHEKLK(7)	3137.644414	Carbamidomethyl[C](12)	9.997298e-008	1.135160e-002	0.012143	3.870101	1.876478e-014	1.037738e-003
	6	PRF_Q_2022_M_CIAN_733_51990.34418.34418.5.0.dta	5	3153.653198	KMEENEKELAACQLR(7)-LRVEHEKLK(7)	3153.639328	Carbamidomethyl[C](12);Oxidation[M](2)	2.653646e-001	6.342156e-001	0.013870	4.398093	1.000000e+000	6.633722e-001
	7	PRF_Q_2022_M_CIAN_733_51990.45758.45758.5.1.dta	5	2740.377715	MEENEKELAACQLR(6)-VEHEKLK(5)	2740.364298	Carbamidomethyl[C](11)	7.086566e-003	4.129904e-002	0.013417	4.896064	1.567382e-013	6.724933e-003
21	sp|P33176|KINH_HUMAN (909)-sp|P33176|KINH_HUMAN (922)	4	9
	1	PRF_Q_2022_M_CIAN_733_51990.28635.28635.5.0.dta	5	3625.941068	SKNMAR(2)-GHSAQIAKPIRPGQHPAASPTHPSAIR(8)	3625.924286	null	4.115016e-003	1.340979e-002	0.016782	4.628337	1.000000e+000	6.087758e-005
	2	PRF_Q_2022_M_CIAN_733_51990.28644.28644.4.0.dta	4	3625.939834	SKNMAR(2)-GHSAQIAKPIRPGQHPAASPTHPSAIR(8)	3625.924286	null	3.184639e-005	1.758458e-001	0.015548	4.288010	1.000000e+000	1.507587e-001
	3	PRF_Q_2022_M_CIAN_733_51990.28747.28747.5.0.dta	5	3641.934690	SKNMAR(2)-GHSAQIAKPIRPGQHPAASPTHPSAIR(8)	3641.919200	Oxidation[M](34)	6.940843e-001	2.475839e-001	0.015490	4.253252	1.000000e+000	1.000000e+000
	4	PRF_Q_2022_M_CIAN_733_51990.26292.26292.6.1.dta	6	3641.932547	SKNMAR(2)-GHSAQIAKPIRPGQHPAASPTHPSAIR(8)	3641.919200	Oxidation[M](34)	1.000000e+000	6.276602e-001	0.013347	3.664826	1.000000e+000	1.000000e+000
	5	PRF_Q_2022_M_CIAN_733_51990.28758.28758.5.0.dta	5	3625.936512	SKNMAR(2)-GHSAQIAKPIRPGQHPAASPTHPSAIR(8)	3625.924286	null	4.343634e-001	7.152479e-001	0.012226	3.371830	1.000000e+000	9.922426e-001
	6	PRF_Q_2022_M_CIAN_733_51990.25044.25044.5.0.dta	5	2177.214545	SKNMAR(2)-RGHSAQIAKPIR(9)	2177.208292	null	3.507287e-003	5.551534e-002	0.006253	2.872027	4.903354e-003	2.383399e-004
	7	PRF_Q_2022_M_CIAN_733_51990.29200.29200.4.0.dta	4	2021.115178	SKNMAR(2)-GHSAQIAKPIR(8)	2021.107190	null	4.390342e-003	8.542662e-002	0.007988	3.952289	4.560797e-005	1.039489e-002
	8	PRF_Q_2022_M_CIAN_733_51990.29170.29170.4.0.dta	4	2021.115331	SKNMAR(2)-GHSAQIAKPIR(8)	2021.107190	null	3.517480e-001	6.553303e-001	0.008141	4.027990	2.927423e-001	5.694352e-001
	9	PRF_Q_2022_M_CIAN_733_51990.27226.27226.6.1.dta	6	3782.042049	SKNMAR(2)-RGHSAQIAKPIRPGQHPAASPTHPSAIR(9)	3782.025388	null	2.477032e-002	2.272368e-001	0.016661	4.405312	1.000000e+000	1.196190e-001
22	sp|P33176|KINH_HUMAN (685)-sp|P33176|KINH_HUMAN (690)	4	5
	1	PRF_Q_2022_M_CIAN_733_51990.30669.30669.4.0.dta	4	3040.565365	VHEMEKEHLNK(6)-EHLNKVQTANEVK(5)	3040.551902	null	1.328409e-002	1.846827e-002	0.013463	4.427815	3.440458e-004	8.027108e-003
	2	PRF_Q_2022_M_CIAN_733_51990.29683.29683.5.0.dta	5	4250.146438	AQEKVHEMEKEHLNK(10)-VHEMEKEHLNKVQTANEVK(11)	4250.133051	null	1.000000e+000	9.726938e-002	0.013387	3.149784	1.000000e+000	1.000000e+000
	3	PRF_Q_2022_M_CIAN_733_51990.30678.30678.5.0.dta	5	3793.917876	VHEMEKEHLNK(6)-VHEMEKEHLNKVQTANEVK(11)	3793.899826	null	2.375928e-002	1.531417e-001	0.018050	4.757637	1.000000e+000	6.929280e-002
	4	PRF_Q_2022_M_CIAN_733_51990.30540.30540.5.0.dta	5	3793.915001	VHEMEKEHLNK(6)-VHEMEKEHLNKVQTANEVK(11)	3793.899826	null	1.588038e-002	4.129104e-001	0.015175	3.999842	5.434680e-006	1.354537e-002
	5	PRF_Q_2022_M_CIAN_733_51990.34740.34740.5.0.dta	5	3910.031791	VHEMEKEHLNKVQTANEVK(6)-EHLNKVQTANEVK(5)	3910.012540	null	1.000000e+000	1.589034e-001	0.019251	4.923514	1.000000e+000	1.000000e+000
23	sp|P33176|KINH_HUMAN (903)-sp|P33176|KINH_HUMAN (909)	3	176
	1	PRF_Q_2022_M_CIAN_733_51990.19761.19761.3.0.dta	3	1574.873363	IKEAVR(2)-SKNMAR(2)	1574.868210	Oxidation[M](4)	7.999505e-007	1.015834e-006	0.005153	3.272020	1.535526e-003	1.753237e-005
	2	PRF_Q_2022_M_CIAN_733_51990.19527.19527.3.0.dta	3	1574.875279	IKEAVR(2)-SKNMAR(2)	1574.868210	Oxidation[M](4)	1.275242e-007	1.741434e-006	0.007069	4.488630	6.891663e-003	3.648062e-003
	3	PRF_Q_2022_M_CIAN_733_51990.19646.19646.3.0.dta	3	1574.875394	IKEAVR(2)-SKNMAR(2)	1574.868210	Oxidation[M](4)	7.297541e-012	2.306216e-006	0.007184	4.561652	1.168125e-003	3.642947e-006
	4	PRF_Q_2022_M_CIAN_733_51990.25425.25425.3.0.dta	3	1558.879565	IKEAVR(2)-SKNMAR(2)	1558.873296	null	1.363083e-010	2.828390e-006	0.006269	4.021494	5.979389e-008	3.005917e-007
	5	PRF_Q_2022_M_CIAN_733_51990.23408.23408.3.0.dta	3	1574.872542	IKEAVR(2)-SKNMAR(2)	1574.868210	Oxidation[M](4)	4.210181e-003	5.459761e-006	0.004332	2.750706	2.003359e-002	2.150945e-003
	6	PRF_Q_2022_M_CIAN_733_51990.19875.19875.3.0.dta	3	1574.873931	IKEAVR(2)-SKNMAR(2)	1574.868210	Oxidation[M](4)	4.346257e-011	6.100706e-006	0.005721	3.632685	2.002646e-003	1.349399e-005
	7	PRF_Q_2022_M_CIAN_733_51990.20217.20217.3.0.dta	3	1574.874954	IKEAVR(2)-SKNMAR(2)	1574.868210	Oxidation[M](4)	1.305603e-006	8.051855e-006	0.006744	4.282263	4.107536e-003	1.540113e-004
	8	PRF_Q_2022_M_CIAN_733_51990.20583.20583.3.0.dta	3	1574.873505	IKEAVR(2)-SKNMAR(2)	1574.868210	Oxidation[M](4)	8.404729e-006	8.436792e-006	0.005295	3.362186	6.642938e-004	7.293138e-005
	9	PRF_Q_2022_M_CIAN_733_51990.20462.20462.3.0.dta	3	1574.874521	IKEAVR(2)-SKNMAR(2)	1574.868210	Oxidation[M](4)	2.690987e-010	1.026459e-005	0.006311	4.007319	9.636146e-003	1.488794e-004
	10	PRF_Q_2022_M_CIAN_733_51990.25302.25302.3.0.dta	3	1558.879592	IKEAVR(2)-SKNMAR(2)	1558.873296	null	1.155642e-006	1.064297e-005	0.006296	4.038814	2.207690e-005	4.978874e-004
	11	PRF_Q_2022_M_CIAN_733_51990.20333.20333.3.0.dta	3	1574.876524	IKEAVR(2)-SKNMAR(2)	1574.868210	Oxidation[M](4)	2.925711e-013	1.293449e-005	0.008314	5.279172	8.390783e-003	1.964201e-004
	12	PRF_Q_2022_M_CIAN_733_51990.20713.20713.3.0.dta	3	1574.875113	IKEAVR(2)-SKNMAR(2)	1574.868210	Oxidation[M](4)	1.023467e-008	1.400895e-005	0.006903	4.383224	2.328968e-003	1.296488e-005
	13	PRF_Q_2022_M_CIAN_733_51990.25178.25178.3.0.dta	3	1558.879429	IKEAVR(2)-SKNMAR(2)	1558.873296	null	2.279771e-007	1.527619e-005	0.006133	3.934252	9.502586e-004	7.840746e-004
	14	PRF_Q_2022_M_CIAN_733_51990.25341.25341.3.0.dta	3	1574.872948	IKEAVR(2)-SKNMAR(2)	1574.868210	Oxidation[M](4)	7.234026e-008	1.598570e-005	0.004738	3.008506	1.760080e-003	2.974427e-006
	15	PRF_Q_2022_M_CIAN_733_51990.20102.20102.3.0.dta	3	1574.874680	IKEAVR(2)-SKNMAR(2)	1574.868210	Oxidation[M](4)	1.621021e-009	3.180994e-005	0.006470	4.108280	3.058853e-004	3.516755e-007
	16	PRF_Q_2022_M_CIAN_733_51990.25050.25050.3.0.dta	3	1558.879306	IKEAVR(2)-SKNMAR(2)	1558.873296	null	6.674155e-011	3.235531e-005	0.006010	3.855349	1.830349e-007	4.321273e-008
	17	PRF_Q_2022_M_CIAN_733_51990.26947.26947.3.0.dta	3	1558.882329	IKEAVR(2)-SKNMAR(2)	1558.873296	null	1.968848e-006	3.533504e-005	0.009033	5.794570	1.873489e-005	2.029109e-002
	18	PRF_Q_2022_M_CIAN_733_51990.25468.25468.3.0.dta	3	1574.874430	IKEAVR(2)-SKNMAR(2)	1574.868210	Oxidation[M](4)	3.679389e-006	4.251972e-005	0.006220	3.949537	4.524762e-004	1.617916e-009
	19	PRF_Q_2022_M_CIAN_733_51990.30559.30559.4.0.dta	4	1558.877687	IKEAVR(2)-SKNMAR(2)	1558.873296	null	2.285156e-013	4.744272e-005	0.004391	2.816778	2.022385e-004	7.876989e-004
	20	PRF_Q_2022_M_CIAN_733_51990.25559.25559.3.0.dta	3	1558.880138	IKEAVR(2)-SKNMAR(2)	1558.873296	null	1.008942e-006	4.767289e-005	0.006842	4.389067	7.302475e-005	8.401930e-005
	21	PRF_Q_2022_M_CIAN_733_51990.30837.30837.4.0.dta	4	1558.877678	IKEAVR(2)-SKNMAR(2)	1558.873296	null	2.093055e-003	5.619312e-005	0.004382	2.811005	2.834315e-004	1.704143e-002
	22	PRF_Q_2022_M_CIAN_733_51990.29707.29707.4.0.dta	4	1558.878915	IKEAVR(2)-SKNMAR(2)	1558.873296	null	1.520967e-004	5.938319e-005	0.005619	3.604526	1.214722e-004	6.077427e-004
	23	PRF_Q_2022_M_CIAN_733_51990.26423.26423.3.0.dta	3	1558.879912	IKEAVR(2)-SKNMAR(2)	1558.873296	null	1.284427e-005	6.236649e-005	0.006616	4.244091	9.344205e-006	1.743007e-006
	24	PRF_Q_2022_M_CIAN_733_51990.25209.25209.3.0.dta	3	1574.871979	IKEAVR(2)-SKNMAR(2)	1574.868210	Oxidation[M](4)	7.476311e-005	6.677534e-005	0.003769	2.393216	2.937588e-004	1.175390e-007
	25	PRF_Q_2022_M_CIAN_733_51990.19987.19987.3.0.dta	3	1574.874087	IKEAVR(2)-SKNMAR(2)	1574.868210	Oxidation[M](4)	7.022161e-010	7.317233e-005	0.005877	3.731741	1.311281e-004	2.050375e-008
	26	PRF_Q_2022_M_CIAN_733_51990.26290.26290.3.0.dta	3	1558.879719	IKEAVR(2)-SKNMAR(2)	1558.873296	null	3.857041e-007	7.367230e-005	0.006423	4.120284	1.515604e-006	2.704427e-004
	27	PRF_Q_2022_M_CIAN_733_51990.21712.21712.3.1.dta	3	1574.875252	IKEAVR(2)-SKNMAR(2)	1574.868210	Oxidation[M](4)	1.157663e-009	1.265306e-004	0.007042	4.471485	1.320592e-002	2.904531e-005
	28	PRF_Q_2022_M_CIAN_733_51990.34425.34425.4.0.dta	4	1558.878392	IKEAVR(2)-SKNMAR(2)	1558.873296	null	1.481399e-002	1.306772e-004	0.005096	3.269028	7.954891e-003	6.326400e-003
	29	PRF_Q_2022_M_CIAN_733_51990.25685.25685.3.0.dta	3	1558.879916	IKEAVR(2)-SKNMAR(2)	1558.873296	null	6.407607e-009	1.323590e-004	0.006620	4.246657	1.011349e-005	9.358203e-004
	30	PRF_Q_2022_M_CIAN_733_51990.25162.25162.4.0.dta	4	1558.877074	IKEAVR(2)-SKNMAR(2)	1558.873296	null	1.159772e-006	1.355330e-004	0.003778	2.423545	3.812121e-007	2.764110e-006
	31	PRF_Q_2022_M_CIAN_733_51990.21577.21577.3.1.dta	3	1574.876088	IKEAVR(2)-SKNMAR(2)	1574.868210	Oxidation[M](4)	2.210004e-003	1.374174e-004	0.007878	5.002323	4.928933e-002	4.844075e-004
	32	PRF_Q_2022_M_CIAN_733_51990.21450.21450.3.1.dta	3	1574.874386	IKEAVR(2)-SKNMAR(2)	1574.868210	Oxidation[M](4)	2.993908e-005	1.413882e-004	0.006176	3.921598	8.841127e-003	5.251893e-006
	33	PRF_Q_2022_M_CIAN_733_51990.25285.25285.4.0.dta	4	1558.877836	IKEAVR(2)-SKNMAR(2)	1558.873296	null	2.546539e-007	1.467314e-004	0.004540	2.912360	6.991108e-007	1.657829e-005
	34	PRF_Q_2022_M_CIAN_733_51990.19778.19778.4.0.dta	4	1574.871779	IKEAVR(2)-SKNMAR(2)	1574.868210	Oxidation[M](4)	2.882142e-011	1.475051e-004	0.003569	2.266221	2.458398e-006	3.136042e-007
	35	PRF_Q_2022_M_CIAN_733_51990.21959.21959.4.0.dta	4	1574.874540	IKEAVR(2)-SKNMAR(2)	1574.868210	Oxidation[M](4)	3.935054e-004	1.511964e-004	0.006330	4.019384	3.763469e-003	1.466864e-004
	36	PRF_Q_2022_M_CIAN_733_51990.25408.25408.4.0.dta	4	1558.878389	IKEAVR(2)-SKNMAR(2)	1558.873296	null	9.050666e-006	1.566970e-004	0.005093	3.267103	5.070797e-006	8.137499e-006
	37	PRF_Q_2022_M_CIAN_733_51990.22295.22295.3.0.dta	3	1574.874192	IKEAVR(2)-SKNMAR(2)	1574.868210	Oxidation[M](4)	5.776026e-003	1.855464e-004	0.005982	3.798413	8.830913e-003	1.971846e-002
	38	PRF_Q_2022_M_CIAN_733_51990.21830.21830.4.0.dta	4	1574.873214	IKEAVR(2)-SKNMAR(2)	1574.868210	Oxidation[M](4)	5.928725e-008	2.039442e-004	0.005004	3.177409	1.622563e-003	1.220196e-006
	39	PRF_Q_2022_M_CIAN_733_51990.25081.25081.3.0.dta	3	1574.872532	IKEAVR(2)-SKNMAR(2)	1574.868210	Oxidation[M](4)	1.764444e-005	2.310790e-004	0.004322	2.744357	2.163418e-004	3.242240e-006
	40	PRF_Q_2022_M_CIAN_733_51990.24182.24182.4.0.dta	4	1574.874468	IKEAVR(2)-SKNMAR(2)	1574.868210	Oxidation[M](4)	1.938008e-007	2.320606e-004	0.006258	3.973666	2.009703e-004	4.377796e-005
	41	PRF_Q_2022_M_CIAN_733_51990.28671.28671.4.0.dta	4	1558.878968	IKEAVR(2)-SKNMAR(2)	1558.873296	null	1.178497e-005	2.438679e-004	0.005672	3.638525	5.170084e-006	4.863034e-005
	42	PRF_Q_2022_M_CIAN_733_51990.24820.24820.4.0.dta	4	1574.873703	IKEAVR(2)-SKNMAR(2)	1574.868210	Oxidation[M](4)	1.353913e-008	2.470927e-004	0.005493	3.487911	3.924646e-004	6.358180e-005
	43	PRF_Q_2022_M_CIAN_733_51990.28969.28969.3.0.dta	3	1558.878721	IKEAVR(2)-SKNMAR(2)	1558.873296	null	9.873136e-005	2.488155e-004	0.005425	3.480078	1.824311e-004	3.911144e-002
	44	PRF_Q_2022_M_CIAN_733_51990.25662.25662.4.0.dta	4	1558.878147	IKEAVR(2)-SKNMAR(2)	1558.873296	null	9.810956e-006	2.565219e-004	0.004851	3.111863	8.858122e-006	6.942919e-006
	45	PRF_Q_2022_M_CIAN_733_51990.24345.24345.4.0.dta	4	1558.879986	IKEAVR(2)-SKNMAR(2)	1558.873296	null	8.750495e-008	2.842051e-004	0.006690	4.291561	4.562439e-005	6.904364e-004
	46	PRF_Q_2022_M_CIAN_733_51990.24056.24056.4.0.dta	4	1574.874996	IKEAVR(2)-SKNMAR(2)	1574.868210	Oxidation[M](4)	1.313627e-006	2.865388e-004	0.006786	4.308932	3.583313e-004	8.050156e-006
	47	PRF_Q_2022_M_CIAN_733_51990.25467.25467.4.0.dta	4	1574.873183	IKEAVR(2)-SKNMAR(2)	1574.868210	Oxidation[M](4)	1.054533e-009	2.884530e-004	0.004973	3.157725	7.995296e-005	1.909230e-007
	48	PRF_Q_2022_M_CIAN_733_51990.22138.22138.4.0.dta	4	1574.872644	IKEAVR(2)-SKNMAR(2)	1574.868210	Oxidation[M](4)	1.587446e-003	2.913715e-004	0.004434	2.815474	3.865734e-003	2.937244e-003
	49	PRF_Q_2022_M_CIAN_733_51990.27566.27566.4.0.dta	4	1558.878097	IKEAVR(2)-SKNMAR(2)	1558.873296	null	4.876143e-006	2.930337e-004	0.004801	3.079788	4.313303e-005	9.313695e-006
	50	PRF_Q_2022_M_CIAN_733_51990.27151.27151.4.0.dta	4	1558.877734	IKEAVR(2)-SKNMAR(2)	1558.873296	null	3.452782e-006	2.965317e-004	0.004438	2.846928	1.194975e-006	1.380999e-004
	51	PRF_Q_2022_M_CIAN_733_51990.25536.25536.4.0.dta	4	1558.878825	IKEAVR(2)-SKNMAR(2)	1558.873296	null	1.201488e-007	2.982799e-004	0.005529	3.546792	1.552493e-006	8.732254e-006
	52	PRF_Q_2022_M_CIAN_733_51990.19546.19546.4.0.dta	4	1574.874278	IKEAVR(2)-SKNMAR(2)	1574.868210	Oxidation[M](4)	1.180010e-008	3.100800e-004	0.006068	3.853021	8.490609e-004	6.087564e-006
	53	PRF_Q_2022_M_CIAN_733_51990.24693.24693.4.0.dta	4	1574.875274	IKEAVR(2)-SKNMAR(2)	1574.868210	Oxidation[M](4)	4.546489e-006	3.118489e-004	0.007064	4.485455	2.865410e-004	4.059729e-004
	54	PRF_Q_2022_M_CIAN_733_51990.22265.22265.4.0.dta	4	1574.872540	IKEAVR(2)-SKNMAR(2)	1574.868210	Oxidation[M](4)	1.994792e-003	3.456114e-004	0.004330	2.749436	3.665486e-003	7.310787e-005
	55	PRF_Q_2022_M_CIAN_733_51990.26146.26146.3.0.dta	3	1558.879571	IKEAVR(2)-SKNMAR(2)	1558.873296	null	8.713655e-006	3.505558e-004	0.006275	4.025343	2.346057e-005	1.464834e-004
	56	PRF_Q_2022_M_CIAN_733_51990.25028.25028.4.0.dta	4	1558.877477	IKEAVR(2)-SKNMAR(2)	1558.873296	null	5.572962e-007	3.610691e-004	0.004181	2.682065	5.309947e-008	5.626054e-005
	57	PRF_Q_2022_M_CIAN_733_51990.31132.31132.4.1.dta	4	1558.875457	IKEAVR(2)-SKNMAR(2)	1558.873296	null	3.086404e-002	3.834722e-004	0.002161	1.386258	1.384565e-002	2.956439e-002
	58	PRF_Q_2022_M_CIAN_733_51990.29091.29091.4.0.dta	4	1558.879170	IKEAVR(2)-SKNMAR(2)	1558.873296	null	5.385408e-002	3.886743e-004	0.005874	3.768106	2.908616e-002	1.979220e-002
	59	PRF_Q_2022_M_CIAN_733_51990.25208.25208.4.0.dta	4	1574.870971	IKEAVR(2)-SKNMAR(2)	1574.868210	Oxidation[M](4)	1.298338e-005	4.106740e-004	0.002761	1.753163	6.834613e-004	2.946117e-005
	60	PRF_Q_2022_M_CIAN_733_51990.21405.21405.4.0.dta	4	1574.873209	IKEAVR(2)-SKNMAR(2)	1574.868210	Oxidation[M](4)	1.142413e-003	4.163117e-004	0.004999	3.174234	4.765310e-003	1.006684e-005
	61	PRF_Q_2022_M_CIAN_733_51990.19895.19895.4.0.dta	4	1574.872257	IKEAVR(2)-SKNMAR(2)	1574.868210	Oxidation[M](4)	2.842333e-010	4.282693e-004	0.004047	2.569739	4.001052e-004	8.687783e-008
	62	PRF_Q_2022_M_CIAN_733_51990.25858.25858.3.0.dta	3	1558.878894	IKEAVR(2)-SKNMAR(2)	1558.873296	null	2.538931e-005	4.318847e-004	0.005598	3.591055	4.078991e-006	4.144551e-004
	63	PRF_Q_2022_M_CIAN_733_51990.20814.20814.4.0.dta	4	1574.874586	IKEAVR(2)-SKNMAR(2)	1574.868210	Oxidation[M](4)	3.397622e-007	4.377389e-004	0.006376	4.048593	6.438672e-005	1.250259e-005
	64	PRF_Q_2022_M_CIAN_733_51990.20006.20006.4.0.dta	4	1574.872797	IKEAVR(2)-SKNMAR(2)	1574.868210	Oxidation[M](4)	6.009950e-007	4.712172e-004	0.004587	2.912625	1.286229e-004	8.228771e-006
	65	PRF_Q_2022_M_CIAN_733_51990.26686.26686.4.1.dta	4	1574.874940	IKEAVR(2)-SKNMAR(2)	1574.868210	Oxidation[M](4)	8.666850e-003	4.942820e-004	0.006730	4.273373	8.046904e-002	4.348389e-002
	66	PRF_Q_2022_M_CIAN_733_51990.20121.20121.4.0.dta	4	1574.873871	IKEAVR(2)-SKNMAR(2)	1574.868210	Oxidation[M](4)	3.394435e-008	5.076554e-004	0.005661	3.594586	6.159427e-005	6.473385e-007
	67	PRF_Q_2022_M_CIAN_733_51990.25687.25687.4.0.dta	4	1574.873950	IKEAVR(2)-SKNMAR(2)	1574.868210	Oxidation[M](4)	1.979307e-004	5.178588e-004	0.005740	3.644749	9.026455e-004	1.231739e-005
	68	PRF_Q_2022_M_CIAN_733_51990.25786.25786.4.0.dta	4	1558.877986	IKEAVR(2)-SKNMAR(2)	1558.873296	null	3.392796e-006	5.700080e-004	0.004690	3.008583	1.343576e-006	9.608535e-005
	69	PRF_Q_2022_M_CIAN_733_51990.21375.21375.4.0.dta	4	1574.873112	IKEAVR(2)-SKNMAR(2)	1574.868210	Oxidation[M](4)	4.913957e-004	5.868056e-004	0.004902	3.112641	4.114059e-003	9.400750e-005
	70	PRF_Q_2022_M_CIAN_733_51990.19662.19662.4.0.dta	4	1574.874735	IKEAVR(2)-SKNMAR(2)	1574.868210	Oxidation[M](4)	1.628861e-006	6.072758e-004	0.006525	4.143204	1.663119e-004	5.910894e-006
	71	PRF_Q_2022_M_CIAN_733_51990.20235.20235.4.0.dta	4	1574.874240	IKEAVR(2)-SKNMAR(2)	1574.868210	Oxidation[M](4)	4.851915e-007	6.698344e-004	0.006030	3.828892	5.999368e-004	5.901073e-006
	72	PRF_Q_2022_M_CIAN_733_51990.20677.20677.4.0.dta	4	1574.873873	IKEAVR(2)-SKNMAR(2)	1574.868210	Oxidation[M](4)	9.766292e-006	6.820809e-004	0.005663	3.595856	3.079897e-003	5.248512e-006
	73	PRF_Q_2022_M_CIAN_733_51990.20967.20967.4.0.dta	4	1574.873008	IKEAVR(2)-SKNMAR(2)	1574.868210	Oxidation[M](4)	2.531176e-006	7.273465e-004	0.004798	3.046604	1.395033e-004	5.514205e-006
	74	PRF_Q_2022_M_CIAN_733_51990.25340.25340.4.0.dta	4	1574.871653	IKEAVR(2)-SKNMAR(2)	1574.868210	Oxidation[M](4)	1.557400e-005	7.431271e-004	0.003443	2.186215	1.389345e-004	3.948081e-006
	75	PRF_Q_2022_M_CIAN_733_51990.27019.27019.4.0.dta	4	1558.879026	IKEAVR(2)-SKNMAR(2)	1558.873296	null	3.278709e-005	7.726666e-004	0.005730	3.675732	1.409791e-005	5.802541e-005
	76	PRF_Q_2022_M_CIAN_733_51990.34392.34392.4.2.dta	4	1558.878341	IKEAVR(2)-SKNMAR(2)	1558.873296	null	7.224937e-002	7.844131e-004	0.005045	3.236312	7.415048e-002	1.114485e-002
	77	PRF_Q_2022_M_CIAN_733_51990.28005.28005.4.0.dta	4	1558.876383	IKEAVR(2)-SKNMAR(2)	1558.873296	null	1.675334e-003	9.028147e-004	0.003087	1.980276	8.862252e-004	1.866879e-003
	78	PRF_Q_2022_M_CIAN_733_51990.24356.24356.4.0.dta	4	1574.874466	IKEAVR(2)-SKNMAR(2)	1574.868210	Oxidation[M](4)	6.030823e-003	9.123264e-004	0.006256	3.972396	1.354411e-003	4.491345e-003
	79	PRF_Q_2022_M_CIAN_733_51990.25080.25080.4.0.dta	4	1574.871063	IKEAVR(2)-SKNMAR(2)	1574.868210	Oxidation[M](4)	1.339127e-005	9.320236e-004	0.002853	1.811580	9.307128e-004	4.004954e-005
	80	PRF_Q_2022_M_CIAN_733_51990.26898.26898.4.0.dta	4	1558.879653	IKEAVR(2)-SKNMAR(2)	1558.873296	null	5.690336e-006	9.390710e-004	0.006357	4.077945	3.185043e-005	2.018168e-004
	81	PRF_Q_2022_M_CIAN_733_51990.26823.26823.3.0.dta	3	1558.881174	IKEAVR(2)-SKNMAR(2)	1558.873296	null	1.855191e-004	9.500172e-004	0.007878	5.053650	2.153228e-003	3.693233e-006
	82	PRF_Q_2022_M_CIAN_733_51990.21682.21682.4.0.dta	4	1574.873662	IKEAVR(2)-SKNMAR(2)	1574.868210	Oxidation[M](4)	9.328506e-004	9.508813e-004	0.005452	3.461877	4.354054e-003	8.885591e-006
	83	PRF_Q_2022_M_CIAN_733_51990.20442.20442.4.0.dta	4	1574.874227	IKEAVR(2)-SKNMAR(2)	1574.868210	Oxidation[M](4)	1.058527e-004	1.004179e-003	0.006017	3.820637	1.464795e-004	9.497542e-005
	84	PRF_Q_2022_M_CIAN_733_51990.28531.28531.4.0.dta	4	1558.878776	IKEAVR(2)-SKNMAR(2)	1558.873296	null	3.068987e-001	1.042240e-003	0.005480	3.515359	1.278936e-001	3.583657e-001
	85	PRF_Q_2022_M_CIAN_733_51990.26646.26646.4.0.dta	4	1558.879575	IKEAVR(2)-SKNMAR(2)	1558.873296	null	4.437069e-004	1.070915e-003	0.006279	4.027909	2.718227e-004	6.897681e-004
	86	PRF_Q_2022_M_CIAN_733_51990.21541.21541.4.2.dta	4	1574.874100	IKEAVR(2)-SKNMAR(2)	1574.868210	Oxidation[M](4)	1.154463e-003	1.321481e-003	0.005890	3.739995	6.343476e-003	1.646280e-005
	87	PRF_Q_2022_M_CIAN_733_51990.25997.25997.4.0.dta	4	1558.877223	IKEAVR(2)-SKNMAR(2)	1558.873296	null	4.192564e-005	1.566271e-003	0.003927	2.519127	1.536331e-005	2.378053e-004
	88	PRF_Q_2022_M_CIAN_733_51990.19421.19421.4.0.dta	4	1574.874982	IKEAVR(2)-SKNMAR(2)	1574.868210	Oxidation[M](4)	8.464650e-006	1.649388e-003	0.006772	4.300042	2.572816e-004	5.916042e-005
	89	PRF_Q_2022_M_CIAN_733_51990.24365.24365.4.1.dta	4	1574.874371	IKEAVR(2)-SKNMAR(2)	1574.868210	Oxidation[M](4)	1.155997e-002	1.657162e-003	0.006161	3.912073	7.773660e-003	1.181370e-002
	90	PRF_Q_2022_M_CIAN_733_51990.26317.26317.4.0.dta	4	1558.876994	IKEAVR(2)-SKNMAR(2)	1558.873296	null	1.952468e-005	1.912251e-003	0.003698	2.372226	3.372126e-005	4.257021e-004
	91	PRF_Q_2022_M_CIAN_733_51990.28950.28950.4.2.dta	4	1558.879169	IKEAVR(2)-SKNMAR(2)	1558.873296	null	4.631398e-002	2.065305e-003	0.005873	3.767465	2.062558e-002	3.076618e-002
	92	PRF_Q_2022_M_CIAN_733_51990.27894.27894.4.2.dta	4	1574.872851	IKEAVR(2)-SKNMAR(2)	1574.868210	Oxidation[M](4)	1.566596e-002	2.172851e-003	0.004641	2.946913	3.056303e-002	6.596543e-005
	93	PRF_Q_2022_M_CIAN_733_51990.21144.21144.4.1.dta	4	1574.873053	IKEAVR(2)-SKNMAR(2)	1574.868210	Oxidation[M](4)	1.381228e-001	2.228046e-003	0.004843	3.075178	7.418558e-002	3.178330e-001
	94	PRF_Q_2022_M_CIAN_733_51990.28773.28773.4.1.dta	4	1558.877193	IKEAVR(2)-SKNMAR(2)	1558.873296	null	4.328676e-001	2.335176e-003	0.003897	2.499882	1.637915e-001	6.168394e-001
	95	PRF_Q_2022_M_CIAN_733_51990.27727.27727.4.2.dta	4	1558.875930	IKEAVR(2)-SKNMAR(2)	1558.873296	null	2.107402e-004	2.353372e-003	0.002634	1.689682	2.871035e-005	1.259901e-003
	96	PRF_Q_2022_M_CIAN_733_51990.26774.26774.4.0.dta	4	1558.879459	IKEAVR(2)-SKNMAR(2)	1558.873296	null	2.840053e-005	2.390117e-003	0.006163	3.953496	1.036629e-004	8.774766e-004
	97	PRF_Q_2022_M_CIAN_733_51990.26128.26128.4.0.dta	4	1558.876754	IKEAVR(2)-SKNMAR(2)	1558.873296	null	3.266132e-004	2.808674e-003	0.003458	2.218269	1.757932e-004	4.018014e-004
	98	PRF_Q_2022_M_CIAN_733_51990.23573.23573.4.0.dta	4	1574.873915	IKEAVR(2)-SKNMAR(2)	1574.868210	Oxidation[M](4)	3.626904e-004	3.212654e-003	0.005705	3.622525	3.135076e-003	9.005093e-003
	99	PRF_Q_2022_M_CIAN_733_51990.27991.27991.3.1.dta	3	1558.874187	IKEAVR(2)-SKNMAR(2)	1558.873296	null	2.425966e-002	3.218488e-003	0.000891	0.571567	6.473201e-004	1.032094e-001
	100	PRF_Q_2022_M_CIAN_733_51990.26700.26700.3.0.dta	3	1558.882011	IKEAVR(2)-SKNMAR(2)	1558.873296	null	1.830449e-004	3.457762e-003	0.008715	5.590576	6.290696e-006	1.329949e-005
	101	PRF_Q_2022_M_CIAN_733_51990.26031.26031.4.0.dta	4	1558.876483	IKEAVR(2)-SKNMAR(2)	1558.873296	null	4.700926e-003	3.655865e-003	0.003187	2.044425	6.164300e-003	4.658691e-003
	102	PRF_Q_2022_M_CIAN_733_51990.21009.21009.4.0.dta	4	1574.873099	IKEAVR(2)-SKNMAR(2)	1574.868210	Oxidation[M](4)	1.543300e-002	3.983948e-003	0.004889	3.104387	2.864052e-002	2.733065e-002
	103	PRF_Q_2022_M_CIAN_733_51990.27295.27295.4.2.dta	4	1558.875690	IKEAVR(2)-SKNMAR(2)	1558.873296	null	9.507753e-004	4.993064e-003	0.002394	1.535725	1.221139e-005	2.601028e-003
	104	PRF_Q_2022_M_CIAN_733_51990.27439.27439.4.2.dta	4	1558.876222	IKEAVR(2)-SKNMAR(2)	1558.873296	null	1.935782e-004	5.196448e-003	0.002926	1.876997	2.273707e-006	1.035816e-003
	105	PRF_Q_2022_M_CIAN_733_51990.25772.25772.4.1.dta	4	1574.872590	IKEAVR(2)-SKNMAR(2)	1574.868210	Oxidation[M](4)	6.368094e-003	6.516630e-003	0.004380	2.781185	6.374377e-002	3.646046e-003
	106	PRF_Q_2022_M_CIAN_733_51990.21979.21979.3.0.dta	3	1574.873714	IKEAVR(2)-SKNMAR(2)	1574.868210	Oxidation[M](4)	1.266771e-003	7.669613e-003	0.005504	3.494896	1.784371e-001	2.391169e-002
	107	PRF_Q_2022_M_CIAN_733_51990.27366.27366.3.1.dta	3	1558.874845	IKEAVR(2)-SKNMAR(2)	1558.873296	null	8.416544e-003	7.885288e-003	0.001549	0.993666	1.045299e-005	3.301222e-002
	108	PRF_Q_2022_M_CIAN_733_51990.22105.22105.3.0.dta	3	1574.874453	IKEAVR(2)-SKNMAR(2)	1574.868210	Oxidation[M](4)	7.352193e-002	8.444413e-003	0.006243	3.964141	4.706960e-002	2.397313e-003
	109	PRF_Q_2022_M_CIAN_733_51990.24078.24078.4.0.dta	4	1574.875018	IKEAVR(2)-SKNMAR(2)	1574.868210	Oxidation[M](4)	4.154860e-001	1.131597e-002	0.006808	4.322901	1.000000e+000	7.891791e-002
	110	PRF_Q_2022_M_CIAN_733_51990.33035.33035.4.1.dta	4	1558.875654	IKEAVR(2)-SKNMAR(2)	1558.873296	null	2.946352e-005	1.550464e-002	0.002358	1.512631	9.268599e-004	6.336403e-003
	111	PRF_Q_2022_M_CIAN_733_51990.31764.31764.4.1.dta	4	1558.873975	IKEAVR(2)-SKNMAR(2)	1558.873296	null	4.397125e-002	2.004239e-002	0.000679	0.435571	1.281151e-002	1.292424e-001
	112	PRF_Q_2022_M_CIAN_733_51990.33267.33267.4.0.dta	4	1558.877873	IKEAVR(2)-SKNMAR(2)	1558.873296	null	3.204891e-003	2.384586e-002	0.004577	2.936095	3.207255e-002	1.002979e-002
	113	PRF_Q_2022_M_CIAN_733_51990.22240.22240.3.0.dta	3	1574.872875	IKEAVR(2)-SKNMAR(2)	1574.868210	Oxidation[M](4)	5.706494e-003	2.508011e-002	0.004665	2.962153	5.809555e-002	4.502179e-002
	114	PRF_Q_2022_M_CIAN_733_51990.21850.21850.3.0.dta	3	1574.874772	IKEAVR(2)-SKNMAR(2)	1574.868210	Oxidation[M](4)	1.395181e-002	2.549195e-002	0.006562	4.166698	4.642070e-002	7.096143e-003
	115	PRF_Q_2022_M_CIAN_733_51990.27302.27302.3.5.dta	3	1558.872612	IKEAVR(2)-SKNMAR(2)	1558.873296	null	3.479355e-002	3.267513e-002	-0.000684	-0.438778	3.838533e-004	9.596213e-002
	116	PRF_Q_2022_M_CIAN_733_51990.30428.30428.4.0.dta	4	1558.877259	IKEAVR(2)-SKNMAR(2)	1558.873296	null	1.605324e-004	3.935129e-002	0.003963	2.542221	1.561745e-002	4.399243e-003
	117	PRF_Q_2022_M_CIAN_733_51990.31579.31579.4.0.dta	4	1558.879061	IKEAVR(2)-SKNMAR(2)	1558.873296	null	2.066587e-003	5.173890e-002	0.005765	3.698184	7.979056e-003	2.424382e-002
	118	PRF_Q_2022_M_CIAN_733_51990.24179.24179.3.0.dta	3	1574.872768	IKEAVR(2)-SKNMAR(2)	1574.868210	Oxidation[M](4)	1.155954e-002	5.983470e-002	0.004558	2.894210	1.060226e-001	1.005892e-002
	119	PRF_Q_2022_M_CIAN_733_51990.22719.22719.3.0.dta	3	1574.874029	IKEAVR(2)-SKNMAR(2)	1574.868210	Oxidation[M](4)	5.431180e-002	6.056736e-002	0.005819	3.694912	9.160693e-002	2.739231e-002
	120	PRF_Q_2022_M_CIAN_733_51990.28542.28542.4.0.dta	4	1558.878553	IKEAVR(2)-SKNMAR(2)	1558.873296	null	9.325359e-003	6.066872e-002	0.005257	3.372307	2.234361e-002	4.312489e-003
	121	PRF_Q_2022_M_CIAN_733_51990.22993.22993.3.1.dta	3	1574.874522	IKEAVR(2)-SKNMAR(2)	1574.868210	Oxidation[M](4)	5.641395e-003	6.392770e-002	0.006312	4.007954	1.041923e-002	1.856544e-002
	122	PRF_Q_2022_M_CIAN_733_51990.34657.34657.4.0.dta	4	1558.879805	IKEAVR(2)-SKNMAR(2)	1558.873296	null	1.384560e-001	6.710588e-002	0.006509	4.175452	1.485935e-002	4.831031e-001
	123	PRF_Q_2022_M_CIAN_733_51990.21275.21275.4.0.dta	4	1574.873162	IKEAVR(2)-SKNMAR(2)	1574.868210	Oxidation[M](4)	1.239163e-001	1.178416e-001	0.004952	3.144390	6.323083e-002	6.280899e-001
	124	PRF_Q_2022_M_CIAN_733_51990.20841.20841.3.0.dta	3	1574.873068	IKEAVR(2)-SKNMAR(2)	1574.868210	Oxidation[M](4)	1.184410e-001	2.018374e-001	0.004858	3.084703	1.493536e-001	1.411049e-001
	125	PRF_Q_2022_M_CIAN_733_51990.24017.24017.3.0.dta	3	1574.872009	IKEAVR(2)-SKNMAR(2)	1574.868210	Oxidation[M](4)	5.449421e-001	2.294552e-001	0.003799	2.412265	1.000000e+000	2.303743e-003
	126	PRF_Q_2022_M_CIAN_733_51990.31619.31619.4.1.dta	4	1558.878904	IKEAVR(2)-SKNMAR(2)	1558.873296	null	3.491538e-001	2.461578e-001	0.005608	3.597470	3.832503e-001	3.298866e-001
	127	PRF_Q_2022_M_CIAN_733_51990.26593.26593.3.1.dta	3	1558.880878	IKEAVR(2)-SKNMAR(2)	1558.873296	null	6.749346e-002	2.993913e-001	0.007582	4.863769	8.939588e-002	2.347481e-002
	128	PRF_Q_2022_M_CIAN_733_51990.20896.20896.3.0.dta	3	1574.871385	IKEAVR(2)-SKNMAR(2)	1574.868210	Oxidation[M](4)	1.000000e+000	3.566427e-001	0.003175	2.016042	1.000000e+000	1.000000e+000
	129	PRF_Q_2022_M_CIAN_733_51990.21090.21090.3.1.dta	3	1574.873306	IKEAVR(2)-SKNMAR(2)	1574.868210	Oxidation[M](4)	1.000000e+000	3.639300e-001	0.005096	3.235826	1.000000e+000	1.000000e+000
	130	PRF_Q_2022_M_CIAN_733_51990.23899.23899.3.0.dta	3	1574.872030	IKEAVR(2)-SKNMAR(2)	1574.868210	Oxidation[M](4)	7.717731e-001	4.348483e-001	0.003820	2.425600	9.443687e-001	2.241462e-003
	131	PRF_Q_2022_M_CIAN_733_51990.34794.34794.4.1.dta	4	1558.878831	IKEAVR(2)-SKNMAR(2)	1558.873296	null	1.000000e+000	4.538527e-001	0.005535	3.550641	1.000000e+000	1.000000e+000
	132	PRF_Q_2022_M_CIAN_733_51990.24384.24384.3.0.dta	3	1574.874318	IKEAVR(2)-SKNMAR(2)	1574.868210	Oxidation[M](4)	3.072025e-002	4.943902e-001	0.006108	3.878420	1.123182e-001	1.504893e-003
	133	PRF_Q_2022_M_CIAN_733_51990.23556.23556.3.0.dta	3	1574.871217	IKEAVR(2)-SKNMAR(2)	1574.868210	Oxidation[M](4)	1.148709e-001	6.830299e-001	0.003007	1.909366	2.135007e-001	3.613581e-002
	134	PRF_Q_2022_M_CIAN_733_51990.28852.28852.3.1.dta	3	1558.878729	IKEAVR(2)-SKNMAR(2)	1558.873296	null	1.000000e+000	7.204629e-001	0.005433	3.485209	1.000000e+000	1.000000e+000
	135	PRF_Q_2022_M_CIAN_733_51990.28908.28908.4.3.dta	4	1558.878733	IKEAVR(2)-SKNMAR(2)	1558.873296	null	6.538614e-001	7.253664e-001	0.005437	3.487775	9.009083e-001	1.656682e-001
	136	PRF_Q_2022_M_CIAN_733_51990.21299.21299.3.0.dta	3	1574.872605	IKEAVR(2)-SKNMAR(2)	1574.868210	Oxidation[M](4)	1.000000e+000	7.313613e-001	0.004395	2.790710	1.000000e+000	1.000000e+000
	137	PRF_Q_2022_M_CIAN_733_51990.43443.43443.4.0.dta	4	2493.291440	YQQEVDRIKEAVR(9)-SKNMAR(2)	2493.287713	Oxidation[M](20)	7.970816e-005	2.170597e-003	0.003727	1.494813	1.117587e-003	5.287368e-011
	138	PRF_Q_2022_M_CIAN_733_51990.43313.43313.4.0.dta	4	2493.297333	YQQEVDRIKEAVR(9)-SKNMAR(2)	2493.287713	Oxidation[M](20)	1.768563e-003	1.171710e-002	0.009620	3.858359	8.299656e-005	8.453256e-011
	139	PRF_Q_2022_M_CIAN_733_51990.48812.48812.5.0.dta	5	2477.309933	YQQEVDRIKEAVR(9)-SKNMAR(2)	2477.292798	null	1.194941e-004	7.851477e-002	0.017135	6.916825	1.665899e-004	7.055616e-006
	140	PRF_Q_2022_M_CIAN_733_51990.47655.47655.5.0.dta	5	2477.305530	YQQEVDRIKEAVR(9)-SKNMAR(2)	2477.292798	null	2.286407e-003	7.980422e-002	0.012732	5.139481	1.663916e-003	2.065589e-005
	141	PRF_Q_2022_M_CIAN_733_51990.47791.47791.5.0.dta	5	2477.305479	YQQEVDRIKEAVR(9)-SKNMAR(2)	2477.292798	null	1.468597e-005	8.363061e-002	0.012681	5.118894	3.654920e-008	3.173516e-008
	142	PRF_Q_2022_M_CIAN_733_51990.43500.43500.5.0.dta	5	2493.299668	YQQEVDRIKEAVR(9)-SKNMAR(2)	2493.287713	Oxidation[M](20)	1.695539e-002	8.525801e-002	0.011955	4.794874	4.132595e-002	2.672080e-007
	143	PRF_Q_2022_M_CIAN_733_51990.47924.47924.4.0.dta	4	2477.304997	YQQEVDRIKEAVR(9)-SKNMAR(2)	2477.292798	null	3.877279e-005	9.928986e-002	0.012199	4.924327	2.449022e-004	2.612384e-006
	144	PRF_Q_2022_M_CIAN_733_51990.47772.47772.4.0.dta	4	2477.304312	YQQEVDRIKEAVR(9)-SKNMAR(2)	2477.292798	null	1.964380e-004	1.046765e-001	0.011514	4.647816	3.175152e-004	9.140698e-009
	145	PRF_Q_2022_M_CIAN_733_51990.43095.43095.5.0.dta	5	2493.293144	YQQEVDRIKEAVR(9)-SKNMAR(2)	2493.287713	Oxidation[M](20)	2.735931e-003	1.047131e-001	0.005431	2.178248	1.190384e-002	1.768852e-006
	146	PRF_Q_2022_M_CIAN_733_51990.43182.43182.4.0.dta	4	2493.297058	YQQEVDRIKEAVR(9)-SKNMAR(2)	2493.287713	Oxidation[M](20)	5.727912e-003	1.112536e-001	0.009345	3.748063	7.553850e-003	2.133586e-008
	147	PRF_Q_2022_M_CIAN_733_51990.43229.43229.5.0.dta	5	2493.292189	YQQEVDRIKEAVR(9)-SKNMAR(2)	2493.287713	Oxidation[M](20)	3.013533e-003	1.228106e-001	0.004476	1.795220	6.812952e-003	9.900125e-007
	148	PRF_Q_2022_M_CIAN_733_51990.43639.43639.5.0.dta	5	2493.298961	YQQEVDRIKEAVR(9)-SKNMAR(2)	2493.287713	Oxidation[M](20)	1.607483e-003	1.290505e-001	0.011248	4.511312	2.802406e-003	7.088376e-008
	149	PRF_Q_2022_M_CIAN_733_51990.48032.48032.5.0.dta	5	2493.296635	YQQEVDRIKEAVR(9)-SKNMAR(2)	2493.287713	Oxidation[M](20)	3.755848e-004	1.504597e-001	0.008922	3.578408	8.838771e-003	3.298053e-005
	150	PRF_Q_2022_M_CIAN_733_51990.48220.48220.5.0.dta	5	2477.305730	YQQEVDRIKEAVR(9)-SKNMAR(2)	2477.292798	null	5.140240e-004	1.615460e-001	0.012932	5.220215	5.467564e-005	1.050932e-007
	151	PRF_Q_2022_M_CIAN_733_51990.48201.48201.4.0.dta	4	2477.302843	YQQEVDRIKEAVR(9)-SKNMAR(2)	2477.292798	null	4.489906e-005	1.656840e-001	0.010045	4.054830	2.463542e-004	1.520372e-007
	152	PRF_Q_2022_M_CIAN_733_51990.43582.43582.4.0.dta	4	2493.296237	YQQEVDRIKEAVR(9)-SKNMAR(2)	2493.287713	Oxidation[M](20)	6.520246e-003	1.711229e-001	0.008524	3.418779	3.407720e-002	2.659973e-007
	153	PRF_Q_2022_M_CIAN_733_51990.48078.48078.5.0.dta	5	2477.304373	YQQEVDRIKEAVR(9)-SKNMAR(2)	2477.292798	null	1.195656e-003	1.752929e-001	0.011575	4.672439	3.607042e-004	8.978064e-008
	154	PRF_Q_2022_M_CIAN_733_51990.47886.47886.5.0.dta	5	2493.293663	YQQEVDRIKEAVR(9)-SKNMAR(2)	2493.287713	Oxidation[M](20)	4.630766e-004	1.944657e-001	0.005950	2.386407	2.441410e-003	3.824533e-004
	155	PRF_Q_2022_M_CIAN_733_51990.48945.48945.5.0.dta	5	2477.311360	YQQEVDRIKEAVR(9)-SKNMAR(2)	2477.292798	null	3.163868e-004	2.106004e-001	0.018562	7.492857	3.533274e-004	1.814059e-005
	156	PRF_Q_2022_M_CIAN_733_51990.44200.44200.5.0.dta	5	2493.295302	YQQEVDRIKEAVR(9)-SKNMAR(2)	2493.287713	Oxidation[M](20)	2.329486e-004	2.128502e-001	0.007589	3.043772	1.083479e-002	1.794760e-006
	157	PRF_Q_2022_M_CIAN_733_51990.43717.43717.4.0.dta	4	2493.299255	YQQEVDRIKEAVR(9)-SKNMAR(2)	2493.287713	Oxidation[M](20)	1.217785e-002	2.266736e-001	0.011542	4.629229	7.533704e-006	1.773196e-006
	158	PRF_Q_2022_M_CIAN_733_51990.48067.48067.4.0.dta	4	2477.303734	YQQEVDRIKEAVR(9)-SKNMAR(2)	2477.292798	null	3.337766e-006	2.270384e-001	0.010936	4.414496	5.033545e-005	1.595905e-008
	159	PRF_Q_2022_M_CIAN_733_51990.43914.43914.5.0.dta	5	2493.295819	YQQEVDRIKEAVR(9)-SKNMAR(2)	2493.287713	Oxidation[M](20)	3.351143e-003	2.274775e-001	0.008106	3.251129	8.287827e-003	3.704554e-004
	160	PRF_Q_2022_M_CIAN_733_51990.45349.45349.5.2.dta	5	2493.297915	YQQEVDRIKEAVR(9)-SKNMAR(2)	2493.287713	Oxidation[M](20)	4.218906e-003	2.422524e-001	0.010202	4.091786	1.214906e-003	4.499212e-005
	161	PRF_Q_2022_M_CIAN_733_51990.47890.47890.4.2.dta	4	2493.293393	YQQEVDRIKEAVR(9)-SKNMAR(2)	2493.287713	Oxidation[M](20)	9.500168e-002	2.754374e-001	0.005680	2.278117	4.531885e-003	1.877443e-002
	162	PRF_Q_2022_M_CIAN_733_51990.49937.49937.5.0.dta	5	2477.310009	YQQEVDRIKEAVR(9)-SKNMAR(2)	2477.292798	null	3.573236e-002	3.477552e-001	0.017211	6.947503	2.104228e-002	7.244660e-004
	163	PRF_Q_2022_M_CIAN_733_51990.43775.43775.5.0.dta	5	2493.297322	YQQEVDRIKEAVR(9)-SKNMAR(2)	2493.287713	Oxidation[M](20)	4.362008e-003	3.532187e-001	0.009609	3.853948	4.784500e-002	3.567018e-007
	164	PRF_Q_2022_M_CIAN_733_51990.48347.48347.4.0.dta	4	2477.303696	YQQEVDRIKEAVR(9)-SKNMAR(2)	2477.292798	null	4.280225e-002	4.006734e-001	0.010898	4.399157	1.456349e-001	3.847128e-004
	165	PRF_Q_2022_M_CIAN_733_51990.48660.48660.5.0.dta	5	2477.305184	YQQEVDRIKEAVR(9)-SKNMAR(2)	2477.292798	null	3.970969e-003	4.106936e-001	0.012386	4.999813	2.971520e-003	1.009834e-006
	166	PRF_Q_2022_M_CIAN_733_51990.43366.43366.5.0.dta	5	2493.298218	YQQEVDRIKEAVR(9)-SKNMAR(2)	2493.287713	Oxidation[M](20)	8.235713e-003	4.169951e-001	0.010505	4.213312	9.284024e-003	4.615416e-006
	167	PRF_Q_2022_M_CIAN_733_51990.48514.48514.5.0.dta	5	2477.305425	YQQEVDRIKEAVR(9)-SKNMAR(2)	2477.292798	null	5.085517e-003	5.257061e-001	0.012627	5.097096	4.504764e-003	1.583466e-005
	168	PRF_Q_2022_M_CIAN_733_51990.47941.47941.5.0.dta	5	2477.305792	YQQEVDRIKEAVR(9)-SKNMAR(2)	2477.292798	null	5.914291e-002	5.686605e-001	0.012994	5.245242	8.954178e-003	3.393328e-005
	169	PRF_Q_2022_M_CIAN_733_51990.47752.47752.4.0.dta	4	2493.292684	YQQEVDRIKEAVR(9)-SKNMAR(2)	2493.287713	Oxidation[M](20)	3.923176e-003	5.986836e-001	0.004971	1.993753	3.388539e-003	6.675799e-005
	170	PRF_Q_2022_M_CIAN_733_51990.47792.47792.3.0.dta	3	2477.302255	YQQEVDRIKEAVR(9)-SKNMAR(2)	2477.292798	null	5.104062e-004	6.265773e-001	0.009457	3.817474	1.000000e+000	1.259606e-004
	171	PRF_Q_2022_M_CIAN_733_51990.52171.52171.5.1.dta	5	2477.318019	YQQEVDRIKEAVR(9)-SKNMAR(2)	2477.292798	null	1.367267e-001	6.888336e-001	0.025221	10.180872	1.000000e+000	8.239789e-003
	172	PRF_Q_2022_M_CIAN_733_51990.47740.47740.5.0.dta	5	2493.292947	YQQEVDRIKEAVR(9)-SKNMAR(2)	2493.287713	Oxidation[M](20)	2.429047e-002	7.141982e-001	0.005234	2.099236	1.811391e-002	2.621393e-002
	173	PRF_Q_2022_M_CIAN_733_51990.48490.48490.4.0.dta	4	2477.305473	YQQEVDRIKEAVR(9)-SKNMAR(2)	2477.292798	null	3.907185e-003	7.525372e-001	0.012675	5.116472	1.000000e+000	1.346355e-003
	174	PRF_Q_2022_M_CIAN_733_51990.47942.47942.3.0.dta	3	2477.302468	YQQEVDRIKEAVR(9)-SKNMAR(2)	2477.292798	null	6.612558e-006	7.598505e-001	0.009670	3.903455	1.807932e-006	1.293411e-003
	175	PRF_Q_2022_M_CIAN_733_51990.47649.47649.4.1.dta	4	2477.301700	YQQEVDRIKEAVR(9)-SKNMAR(2)	2477.292798	null	1.240329e-002	7.721058e-001	0.008902	3.593439	5.811820e-002	4.043496e-003
	176	PRF_Q_2022_M_CIAN_733_51990.44689.44689.5.1.dta	5	2633.410299	RYQQEVDRIKEAVR(10)-SKNMAR(2)	2633.393901	null	6.333624e-005	1.177315e-001	0.016398	6.226945	2.668502e-007	1.397842e-005
24	sp|P33176|KINH_HUMAN (627)-sp|P33176|KINH_HUMAN (739)	3	67
	1	PRF_Q_2022_M_CIAN_733_51990.76453.76453.3.0.dta	3	4090.970495	MEENEKELAACQLR(6)-LITDLQDQNQKMMLEQER(11)	4090.955019	Carbamidomethyl[C](32)	2.317970e-013	3.568006e-006	0.015476	3.782980	1.000000e+000	2.962446e-005
	2	PRF_Q_2022_M_CIAN_733_51990.73090.73090.4.0.dta	4	4106.970857	MEENEKELAACQLR(6)-LITDLQDQNQKMMLEQER(11)	4106.949933	Oxidation[M](12);Carbamidomethyl[C](32)	1.000000e+000	4.863730e-006	0.020924	5.094778	1.000000e+000	1.000000e+000
	3	PRF_Q_2022_M_CIAN_733_51990.76292.76292.4.0.dta	4	4106.959289	MEENEKELAACQLR(6)-LITDLQDQNQKMMLEQER(11)	4106.949933	Oxidation[M](12);Carbamidomethyl[C](32)	1.000000e+000	7.154943e-006	0.009356	2.278090	1.000000e+000	1.000000e+000
	4	PRF_Q_2022_M_CIAN_733_51990.78434.78434.4.2.dta	4	4090.971527	MEENEKELAACQLR(6)-LITDLQDQNQKMMLEQER(11)	4090.955019	Carbamidomethyl[C](32)	1.486129e-006	8.175177e-006	0.016508	4.035244	1.000000e+000	2.689514e-004
	5	PRF_Q_2022_M_CIAN_733_51990.74771.74771.4.0.dta	4	4106.963548	MEENEKELAACQLR(6)-LITDLQDQNQKMMLEQER(11)	4106.949933	Carbamidomethyl[C](32);Oxidation[M](22)	9.468166e-011	8.641722e-006	0.013615	3.315112	1.551949e-007	8.061052e-017
	6	PRF_Q_2022_M_CIAN_733_51990.76452.76452.5.0.dta	5	4090.972702	MEENEKELAACQLR(6)-LITDLQDQNQKMMLEQER(11)	4090.955019	Carbamidomethyl[C](32)	8.555453e-008	1.506231e-005	0.017683	4.322463	2.385914e-013	4.648638e-010
	7	PRF_Q_2022_M_CIAN_733_51990.74903.74903.4.0.dta	4	4106.959936	MEENEKELAACQLR(6)-LITDLQDQNQKMMLEQER(11)	4106.949933	Carbamidomethyl[C](32);Oxidation[M](22)	1.120458e-009	1.845605e-005	0.010003	2.435627	4.247432e-005	3.879823e-008
	8	PRF_Q_2022_M_CIAN_733_51990.76848.76848.4.0.dta	4	4090.943669	MEENEKELAACQLR(6)-LITDLQDQNQKMMLEQER(11)	4090.955019	Carbamidomethyl[C](32)	1.000000e+000	1.937515e-005	-0.011350	-2.774413	1.000000e+000	1.000000e+000
	9	PRF_Q_2022_M_CIAN_733_51990.76496.76496.4.1.dta	4	4122.965796	MEENEKELAACQLR(6)-LITDLQDQNQKMMLEQER(11)	4122.944848	Oxidation[M](13);Carbamidomethyl[C](32);Oxidation[M](22)	1.000000e+000	2.447338e-005	0.020948	5.080834	1.000000e+000	1.000000e+000
	10	PRF_Q_2022_M_CIAN_733_51990.76532.76532.4.0.dta	4	4090.970074	MEENEKELAACQLR(6)-LITDLQDQNQKMMLEQER(11)	4090.955019	Carbamidomethyl[C](32)	4.722377e-009	2.701476e-005	0.015055	3.680070	4.139453e-011	1.385067e-008
	11	PRF_Q_2022_M_CIAN_733_51990.76319.76319.5.0.dta	5	4090.976131	MEENEKELAACQLR(6)-LITDLQDQNQKMMLEQER(11)	4090.955019	Carbamidomethyl[C](32)	1.925552e-008	2.841116e-005	0.021112	5.160653	5.728967e-012	3.838459e-009
	12	PRF_Q_2022_M_CIAN_733_51990.76679.76679.4.0.dta	4	4090.969372	MEENEKELAACQLR(6)-LITDLQDQNQKMMLEQER(11)	4090.955019	Carbamidomethyl[C](32)	8.487308e-008	3.317768e-005	0.014353	3.508472	2.096185e-004	4.884592e-005
	13	PRF_Q_2022_M_CIAN_733_51990.76350.76350.4.0.dta	4	4122.967623	MEENEKELAACQLR(6)-LITDLQDQNQKMMLEQER(11)	4122.944848	Oxidation[M](13);Carbamidomethyl[C](32);Oxidation[M](22)	1.000000e+000	4.375767e-005	0.022775	5.523964	1.000000e+000	1.000000e+000
	14	PRF_Q_2022_M_CIAN_733_51990.76590.76590.5.0.dta	5	4090.978745	MEENEKELAACQLR(6)-LITDLQDQNQKMMLEQER(11)	4090.955019	Carbamidomethyl[C](32)	2.145139e-010	4.789555e-005	0.023726	5.799624	1.172819e-006	7.077646e-005
	15	PRF_Q_2022_M_CIAN_733_51990.76577.76577.4.0.dta	4	4106.960853	MEENEKELAACQLR(6)-LITDLQDQNQKMMLEQER(11)	4106.949933	Oxidation[M](13);Carbamidomethyl[C](32)	4.408681e-007	7.421055e-005	0.010920	2.658908	1.000000e+000	4.732233e-005
	16	PRF_Q_2022_M_CIAN_733_51990.73376.73376.4.0.dta	4	4106.971965	MEENEKELAACQLR(6)-LITDLQDQNQKMMLEQER(11)	4106.949933	Oxidation[M](13);Carbamidomethyl[C](32)	1.126722e-007	7.516798e-005	0.022032	5.364565	5.774874e-011	7.864758e-008
	17	PRF_Q_2022_M_CIAN_733_51990.76365.76365.5.1.dta	5	4106.946541	MEENEKELAACQLR(6)-LITDLQDQNQKMMLEQER(11)	4106.949933	Oxidation[M](12);Carbamidomethyl[C](32)	1.329293e-004	7.524469e-005	-0.003392	-0.825917	9.602304e-007	2.101889e-004
	18	PRF_Q_2022_M_CIAN_733_51990.74890.74890.5.0.dta	5	4106.970523	MEENEKELAACQLR(6)-LITDLQDQNQKMMLEQER(11)	4106.949933	Carbamidomethyl[C](32);Oxidation[M](22)	2.710058e-004	9.123872e-005	0.020590	5.013453	1.000000e+000	4.287337e-007
	19	PRF_Q_2022_M_CIAN_733_51990.76254.76254.4.0.dta	4	4090.955672	MEENEKELAACQLR(6)-LITDLQDQNQKMMLEQER(11)	4090.955019	Carbamidomethyl[C](32)	1.708472e-006	1.054762e-004	0.000653	0.159620	1.404975e-008	2.978279e-004
	20	PRF_Q_2022_M_CIAN_733_51990.73141.73141.5.0.dta	5	4106.928548	MEENEKELAACQLR(6)-LITDLQDQNQKMMLEQER(11)	4106.949933	Oxidation[M](12);Carbamidomethyl[C](32)	3.070426e-003	1.074454e-004	-0.021385	-5.207027	1.000000e+000	7.934306e-003
	21	PRF_Q_2022_M_CIAN_733_51990.73515.73515.4.0.dta	4	4106.975427	MEENEKELAACQLR(6)-LITDLQDQNQKMMLEQER(11)	4106.949933	Oxidation[M](13);Carbamidomethyl[C](32)	4.432934e-007	1.342061e-004	0.025494	6.207526	3.511605e-007	3.312400e-007
	22	PRF_Q_2022_M_CIAN_733_51990.74463.74463.4.0.dta	4	4106.962454	MEENEKELAACQLR(6)-LITDLQDQNQKMMLEQER(11)	4106.949933	Carbamidomethyl[C](32);Oxidation[M](22)	1.000000e+000	1.515823e-004	0.012521	3.048735	1.000000e+000	1.000000e+000
	23	PRF_Q_2022_M_CIAN_733_51990.76435.76435.4.0.dta	4	4106.958016	MEENEKELAACQLR(6)-LITDLQDQNQKMMLEQER(11)	4106.949933	Carbamidomethyl[C](32);Oxidation[M](22)	1.406972e-008	1.683293e-004	0.008083	1.968127	5.630456e-016	9.304974e-008
	24	PRF_Q_2022_M_CIAN_733_51990.78144.78144.4.2.dta	4	4091.009058	MEENEKELAACQLR(6)-LITDLQDQNQKMMLEQER(11)	4090.955019	Carbamidomethyl[C](32)	1.000000e+000	1.826475e-004	0.054039	13.209385	1.000000e+000	1.000000e+000
	25	PRF_Q_2022_M_CIAN_733_51990.76320.76320.3.0.dta	3	4090.970133	MEENEKELAACQLR(6)-LITDLQDQNQKMMLEQER(11)	4090.955019	Carbamidomethyl[C](32)	1.000000e+000	3.151994e-004	0.015114	3.694492	1.000000e+000	1.000000e+000
	26	PRF_Q_2022_M_CIAN_733_51990.73237.73237.4.0.dta	4	4106.970745	MEENEKELAACQLR(6)-LITDLQDQNQKMMLEQER(11)	4106.949933	Oxidation[M](13);Carbamidomethyl[C](32)	7.326306e-008	3.743706e-004	0.020812	5.067508	1.161877e-010	1.948013e-008
	27	PRF_Q_2022_M_CIAN_733_51990.77417.77417.4.1.dta	4	4091.006098	MEENEKELAACQLR(6)-LITDLQDQNQKMMLEQER(11)	4090.955019	Carbamidomethyl[C](32)	1.000000e+000	3.918890e-004	0.051079	12.485838	1.000000e+000	1.000000e+000
	28	PRF_Q_2022_M_CIAN_733_51990.76405.76405.5.1.dta	5	4122.928835	MEENEKELAACQLR(6)-LITDLQDQNQKMMLEQER(11)	4122.944848	Oxidation[M](12);Carbamidomethyl[C](32);Oxidation[M](22)	4.723546e-004	3.926889e-004	-0.016013	-3.883874	1.000000e+000	1.915285e-005
	29	PRF_Q_2022_M_CIAN_733_51990.73060.73060.4.0.dta	4	4106.966771	MEENEKELAACQLR(6)-LITDLQDQNQKMMLEQER(11)	4106.949933	Oxidation[M](12);Carbamidomethyl[C](32)	1.000000e+000	4.493181e-004	0.016838	4.099880	1.000000e+000	1.000000e+000
	30	PRF_Q_2022_M_CIAN_733_51990.76392.76392.4.0.dta	4	4090.968002	MEENEKELAACQLR(6)-LITDLQDQNQKMMLEQER(11)	4090.955019	Carbamidomethyl[C](32)	3.663007e-009	5.258440e-004	0.012983	3.173587	3.283766e-011	3.511900e-010
	31	PRF_Q_2022_M_CIAN_733_51990.76423.76423.3.0.dta	3	4106.983567	MEENEKELAACQLR(6)-LITDLQDQNQKMMLEQER(11)	4106.949933	Carbamidomethyl[C](32);Oxidation[M](22)	1.000000e+000	6.438698e-004	0.033634	8.189533	1.000000e+000	1.000000e+000
	32	PRF_Q_2022_M_CIAN_733_51990.77277.77277.4.1.dta	4	4090.965723	MEENEKELAACQLR(6)-LITDLQDQNQKMMLEQER(11)	4090.955019	Carbamidomethyl[C](32)	1.000000e+000	7.192658e-004	0.010704	2.616504	1.000000e+000	1.000000e+000
	33	PRF_Q_2022_M_CIAN_733_51990.73278.73278.5.0.dta	5	4106.943592	MEENEKELAACQLR(6)-LITDLQDQNQKMMLEQER(11)	4106.949933	Oxidation[M](13);Carbamidomethyl[C](32)	5.923986e-007	8.948314e-004	-0.006341	-1.543968	3.735944e-005	5.681618e-004
	34	PRF_Q_2022_M_CIAN_733_51990.75196.75196.4.2.dta	4	4106.933011	MEENEKELAACQLR(6)-LITDLQDQNQKMMLEQER(11)	4106.949933	Carbamidomethyl[C](32);Oxidation[M](22)	2.909774e-002	3.932460e-003	-0.016922	-4.120333	1.000000e+000	6.173459e-003
	35	PRF_Q_2022_M_CIAN_733_51990.73453.73453.5.2.dta	5	4106.944805	MEENEKELAACQLR(6)-LITDLQDQNQKMMLEQER(11)	4106.949933	Oxidation[M](13);Carbamidomethyl[C](32)	5.098329e-005	5.563604e-003	-0.005128	-1.248615	1.000000e+000	3.200744e-010
	36	PRF_Q_2022_M_CIAN_733_51990.77568.77568.4.2.dta	4	4090.996724	MEENEKELAACQLR(6)-LITDLQDQNQKMMLEQER(11)	4090.955019	Carbamidomethyl[C](32)	1.000000e+000	7.298726e-003	0.041705	10.194441	1.000000e+000	1.000000e+000
	37	PRF_Q_2022_M_CIAN_733_51990.76545.76545.4.3.dta	4	4138.968741	MEENEKELAACQLR(6)-LITDLQDQNQKMMLEQER(11)	4138.939762	Oxidation[M](12);Oxidation[M](13);Carbamidomethyl[C](32);Oxidation[M](22)	1.000000e+000	1.284605e-002	0.028979	7.001552	1.000000e+000	1.000000e+000
	38	PRF_Q_2022_M_CIAN_733_51990.76385.76385.4.4.dta	4	4138.985406	MEENEKELAACQLR(6)-LITDLQDQNQKMMLEQER(11)	4138.939762	Oxidation[M](12);Oxidation[M](13);Carbamidomethyl[C](32);Oxidation[M](22)	1.000000e+000	1.955990e-002	0.045644	11.027945	1.000000e+000	1.000000e+000
	39	PRF_Q_2022_M_CIAN_733_51990.74613.74613.4.0.dta	4	4106.942131	MEENEKELAACQLR(6)-LITDLQDQNQKMMLEQER(11)	4106.949933	Carbamidomethyl[C](32);Oxidation[M](22)	1.000000e+000	2.568218e-002	-0.007802	-1.899707	1.000000e+000	1.000000e+000
	40	PRF_Q_2022_M_CIAN_733_51990.75406.75406.4.1.dta	4	4106.985393	MEENEKELAACQLR(6)-LITDLQDQNQKMMLEQER(11)	4106.949933	Carbamidomethyl[C](32);Oxidation[M](22)	1.000000e+000	4.825260e-002	0.035460	8.634145	1.000000e+000	1.000000e+000
	41	PRF_Q_2022_M_CIAN_733_51990.73288.73288.4.0.dta	4	4122.984157	MEENEKELAACQLR(6)-LITDLQDQNQKMMLEQER(11)	4122.944848	Oxidation[M](13);Carbamidomethyl[C](32);Oxidation[M](22)	1.000000e+000	1.194825e-001	0.039309	9.534205	1.000000e+000	1.000000e+000
	42	PRF_Q_2022_M_CIAN_733_51990.69751.69751.5.0.dta	5	4219.067300	KMEENEKELAACQLR(7)-LITDLQDQNQKMMLEQER(11)	4219.049975	Carbamidomethyl[C](33)	4.896323e-005	1.625165e-005	0.017325	4.106375	7.439037e-011	1.272131e-006
	43	PRF_Q_2022_M_CIAN_733_51990.69654.69654.4.2.dta	4	4235.052125	KMEENEKELAACQLR(7)-LITDLQDQNQKMMLEQER(11)	4235.044889	Carbamidomethyl[C](33);Oxidation[M](23)	1.000000e+000	2.071980e-005	0.007236	1.708601	1.000000e+000	1.000000e+000
	44	PRF_Q_2022_M_CIAN_733_51990.68198.68198.5.0.dta	5	4235.065629	KMEENEKELAACQLR(7)-LITDLQDQNQKMMLEQER(11)	4235.044889	Carbamidomethyl[C](33);Oxidation[M](23)	8.547638e-008	2.898799e-005	0.020740	4.897233	1.031450e-009	1.109813e-007
	45	PRF_Q_2022_M_CIAN_733_51990.69802.69802.5.0.dta	5	4235.055324	KMEENEKELAACQLR(7)-LITDLQDQNQKMMLEQER(11)	4235.044889	Oxidation[M](12);Carbamidomethyl[C](33)	1.491156e-004	9.053713e-005	0.010435	2.463964	1.896894e-009	1.081024e-004
	46	PRF_Q_2022_M_CIAN_733_51990.67090.67090.5.0.dta	5	4235.060869	KMEENEKELAACQLR(7)-LITDLQDQNQKMMLEQER(11)	4235.044889	Oxidation[M](13);Carbamidomethyl[C](33)	1.135678e-006	1.096300e-004	0.015980	3.773278	3.238210e-008	1.771333e-007
	47	PRF_Q_2022_M_CIAN_733_51990.69667.69667.5.0.dta	5	4235.057688	KMEENEKELAACQLR(7)-LITDLQDQNQKMMLEQER(11)	4235.044889	Oxidation[M](12);Carbamidomethyl[C](33)	2.053120e-007	1.175064e-004	0.012799	3.022164	2.082905e-014	7.126574e-008
	48	PRF_Q_2022_M_CIAN_733_51990.69694.69694.4.0.dta	4	4219.067107	KMEENEKELAACQLR(7)-LITDLQDQNQKMMLEQER(11)	4219.049975	Carbamidomethyl[C](33)	1.508094e-005	1.212288e-004	0.017132	4.060630	6.480865e-010	8.464149e-008
	49	PRF_Q_2022_M_CIAN_733_51990.69607.69607.5.0.dta	5	4219.069816	KMEENEKELAACQLR(7)-LITDLQDQNQKMMLEQER(11)	4219.049975	Carbamidomethyl[C](33)	6.918848e-006	1.284375e-004	0.019841	4.702717	5.120638e-013	1.247126e-007
	50	PRF_Q_2022_M_CIAN_733_51990.68338.68338.5.0.dta	5	4235.059475	KMEENEKELAACQLR(7)-LITDLQDQNQKMMLEQER(11)	4235.044889	Carbamidomethyl[C](33);Oxidation[M](23)	5.392778e-004	2.799443e-004	0.014586	3.444119	1.455549e-010	1.512683e-005
	51	PRF_Q_2022_M_CIAN_733_51990.69623.69623.4.1.dta	4	4235.052984	KMEENEKELAACQLR(7)-LITDLQDQNQKMMLEQER(11)	4235.044889	Carbamidomethyl[C](33);Oxidation[M](23)	1.000000e+000	5.239292e-004	0.008095	1.911432	1.000000e+000	1.000000e+000
	52	PRF_Q_2022_M_CIAN_733_51990.69554.69554.4.0.dta	4	4219.086154	KMEENEKELAACQLR(7)-LITDLQDQNQKMMLEQER(11)	4219.049975	Carbamidomethyl[C](33)	1.000000e+000	5.533148e-004	0.036179	8.575153	1.000000e+000	1.000000e+000
	53	PRF_Q_2022_M_CIAN_733_51990.68064.68064.5.0.dta	5	4235.069284	KMEENEKELAACQLR(7)-LITDLQDQNQKMMLEQER(11)	4235.044889	Carbamidomethyl[C](33);Oxidation[M](23)	1.627203e-003	9.805852e-004	0.024395	5.760270	1.000000e+000	1.412301e-003
	54	PRF_Q_2022_M_CIAN_733_51990.66932.66932.5.0.dta	5	4235.065899	KMEENEKELAACQLR(7)-LITDLQDQNQKMMLEQER(11)	4235.044889	Oxidation[M](13);Carbamidomethyl[C](33)	5.313054e-008	1.065559e-003	0.021010	4.960986	2.083337e-009	9.726428e-009
	55	PRF_Q_2022_M_CIAN_733_51990.69795.69795.4.1.dta	4	4235.054564	KMEENEKELAACQLR(7)-LITDLQDQNQKMMLEQER(11)	4235.044889	Carbamidomethyl[C](33);Oxidation[M](23)	1.000000e+000	1.631179e-003	0.009675	2.284509	1.000000e+000	1.000000e+000
	56	PRF_Q_2022_M_CIAN_733_51990.69904.69904.5.0.dta	5	4219.069428	KMEENEKELAACQLR(7)-LITDLQDQNQKMMLEQER(11)	4219.049975	Carbamidomethyl[C](33)	3.419709e-004	1.636741e-003	0.019453	4.610754	1.990226e-005	1.316468e-007
	57	PRF_Q_2022_M_CIAN_733_51990.69633.69633.5.0.dta	5	4251.051729	KMEENEKELAACQLR(7)-LITDLQDQNQKMMLEQER(11)	4251.039803	Oxidation[M](12);Carbamidomethyl[C](33);Oxidation[M](23)	5.031896e-004	2.409965e-003	0.011926	2.805431	2.811488e-006	2.835889e-005
	58	PRF_Q_2022_M_CIAN_733_51990.66920.66920.4.0.dta	4	4235.060304	KMEENEKELAACQLR(7)-LITDLQDQNQKMMLEQER(11)	4235.044889	Oxidation[M](12);Carbamidomethyl[C](33)	1.000000e+000	2.456667e-003	0.015415	3.639867	1.000000e+000	1.000000e+000
	59	PRF_Q_2022_M_CIAN_733_51990.69772.69772.5.0.dta	5	4251.051272	KMEENEKELAACQLR(7)-LITDLQDQNQKMMLEQER(11)	4251.039803	Oxidation[M](13);Carbamidomethyl[C](33);Oxidation[M](23)	9.475591e-004	3.519081e-003	0.011469	2.697928	1.874909e-007	1.231301e-004
	60	PRF_Q_2022_M_CIAN_733_51990.66860.66860.5.0.dta	5	4235.065896	KMEENEKELAACQLR(7)-LITDLQDQNQKMMLEQER(11)	4235.044889	Oxidation[M](13);Carbamidomethyl[C](33)	2.341971e-006	3.945092e-003	0.021007	4.960278	2.094327e-005	4.653622e-006
	61	PRF_Q_2022_M_CIAN_733_51990.69809.69809.5.0.dta	5	4267.043721	KMEENEKELAACQLR(7)-LITDLQDQNQKMMLEQER(11)	4267.034717	Oxidation[M](12);Oxidation[M](13);Carbamidomethyl[C](33);Oxidation[M](23)	4.436768e-002	4.401407e-003	0.009004	2.110130	3.805469e-004	5.905977e-003
	62	PRF_Q_2022_M_CIAN_733_51990.67249.67249.5.0.dta	5	4235.057239	KMEENEKELAACQLR(7)-LITDLQDQNQKMMLEQER(11)	4235.044889	Oxidation[M](13);Carbamidomethyl[C](33)	4.646864e-004	1.623592e-002	0.012350	2.916144	1.598258e-003	5.867442e-008
	63	PRF_Q_2022_M_CIAN_733_51990.67081.67081.4.2.dta	4	4235.075054	KMEENEKELAACQLR(7)-LITDLQDQNQKMMLEQER(11)	4235.044889	Oxidation[M](13);Carbamidomethyl[C](33)	1.000000e+000	3.626057e-002	0.030165	7.122711	1.000000e+000	1.000000e+000
	64	PRF_Q_2022_M_CIAN_733_51990.69865.69865.4.0.dta	4	4219.076610	KMEENEKELAACQLR(7)-LITDLQDQNQKMMLEQER(11)	4219.049975	Carbamidomethyl[C](33)	1.000000e+000	5.786696e-002	0.026635	6.313033	1.000000e+000	1.000000e+000
	65	PRF_Q_2022_M_CIAN_733_51990.71043.71043.5.0.dta	5	4290.110706	MEENEKELAACQLR(6)-AKLITDLQDQNQKMMLEQER(13)	4290.087085	Carbamidomethyl[C](34)	1.603989e-022	1.648406e-005	0.023621	5.505949	1.589694e-009	3.259486e-004
	66	PRF_Q_2022_M_CIAN_733_51990.70945.70945.5.0.dta	5	4290.094943	MEENEKELAACQLR(6)-AKLITDLQDQNQKMMLEQER(13)	4290.087085	Carbamidomethyl[C](34)	1.904553e-005	2.498775e-005	0.007858	1.831664	1.000000e+000	3.334315e-007
	67	PRF_Q_2022_M_CIAN_733_51990.71108.71108.4.1.dta	4	4290.110748	MEENEKELAACQLR(6)-AKLITDLQDQNQKMMLEQER(13)	4290.087085	Carbamidomethyl[C](34)	1.000000e+000	9.980225e-005	0.023663	5.515739	1.000000e+000	1.000000e+000
25	sp|P33176|KINH_HUMAN (237)-sp|P33176|KINH_HUMAN (256)	3	9
	1	PRF_Q_2022_M_CIAN_733_51990.97534.97534.3.0.dta	3	4396.361226	LYLVDLAGSEKVSK(11)-NINKSLSALGNVISALAEGSTYVPYR(4)	4396.364800	null	1.620039e-011	4.911138e-006	-0.003574	-0.812944	1.192474e-011	2.610926e-011
	2	PRF_Q_2022_M_CIAN_733_51990.97567.97567.5.0.dta	5	4396.378445	LYLVDLAGSEKVSK(11)-NINKSLSALGNVISALAEGSTYVPYR(4)	4396.364800	null	1.582237e-006	2.744025e-004	0.013645	3.103701	1.027069e-013	6.336494e-007
	3	PRF_Q_2022_M_CIAN_733_51990.97668.97668.4.0.dta	4	4396.397195	LYLVDLAGSEKVSK(11)-NINKSLSALGNVISALAEGSTYVPYR(4)	4396.364800	null	1.496721e-006	9.578127e-004	0.032395	7.368588	1.154688e-012	1.041798e-006
	4	PRF_Q_2022_M_CIAN_733_51990.97528.97528.4.0.dta	4	4396.395930	LYLVDLAGSEKVSK(11)-NINKSLSALGNVISALAEGSTYVPYR(4)	4396.364800	null	1.887026e-013	1.303133e-003	0.031130	7.080850	2.876088e-016	4.229550e-010
	5	PRF_Q_2022_M_CIAN_733_51990.97821.97821.4.0.dta	4	4396.397706	LYLVDLAGSEKVSK(11)-NINKSLSALGNVISALAEGSTYVPYR(4)	4396.364800	null	7.330019e-005	1.753389e-003	0.032906	7.484820	1.634164e-007	2.249497e-005
	6	PRF_Q_2022_M_CIAN_733_51990.95513.95513.4.0.dta	4	4726.517007	LYLVDLAGSEKVSK(11)-NINKSLSALGNVISALAEGSTYVPYRDSK(4)	4726.518719	null	8.273848e-004	4.665634e-004	-0.001712	-0.362212	7.194160e-006	5.871454e-006
	7	PRF_Q_2022_M_CIAN_733_51990.95623.95623.5.0.dta	5	4726.554067	LYLVDLAGSEKVSK(11)-NINKSLSALGNVISALAEGSTYVPYRDSK(4)	4726.518719	null	1.167637e-005	2.266137e-003	0.035348	7.478654	7.013530e-017	8.337432e-006
	8	PRF_Q_2022_M_CIAN_733_51990.95491.95491.5.0.dta	5	4726.551980	LYLVDLAGSEKVSK(11)-NINKSLSALGNVISALAEGSTYVPYRDSK(4)	4726.518719	null	7.697052e-004	1.393814e-002	0.033261	7.037103	1.751318e-005	1.773987e-005
	9	PRF_Q_2022_M_CIAN_733_51990.99369.99369.5.0.dta	5	5537.978190	LYLVDLAGSEKVSK(11)-TGAEGAVLDEAKNINKSLSALGNVISALAEGSTYVPYR(16)	5537.926263	null	2.021404e-003	4.644668e-003	0.051927	9.376615	1.000000e+000	1.217242e-004
26	sp|P33176|KINH_HUMAN (450)-sp|P33176|KINH_HUMAN (903)	3	13
	1	PRF_Q_2022_M_CIAN_733_51990.66091.66091.4.0.dta	4	2728.497360	LKTQMLDQEELLASTR(2)-IKEAVR(2)	2728.491209	null	4.959999e-004	1.232954e-005	0.006151	2.254359	6.889129e-019	2.562029e-004
	2	PRF_Q_2022_M_CIAN_733_51990.65988.65988.3.0.dta	3	2728.510524	LKTQMLDQEELLASTR(2)-IKEAVR(2)	2728.491209	null	1.920222e-005	9.280753e-005	0.019315	7.079004	2.679049e-014	5.416611e-008
	3	PRF_Q_2022_M_CIAN_733_51990.66119.66119.3.0.dta	3	2728.506992	LKTQMLDQEELLASTR(2)-IKEAVR(2)	2728.491209	null	2.273149e-005	1.043328e-004	0.015783	5.784516	9.364587e-027	2.618318e-005
	4	PRF_Q_2022_M_CIAN_733_51990.65965.65965.4.0.dta	4	2728.495654	LKTQMLDQEELLASTR(2)-IKEAVR(2)	2728.491209	null	2.429660e-006	1.197290e-004	0.004445	1.629105	7.430150e-013	1.428223e-005
	5	PRF_Q_2022_M_CIAN_733_51990.66064.66064.4.0.dta	4	2744.493651	LKTQMLDQEELLASTR(2)-IKEAVR(2)	2744.486123	Oxidation[M](5)	1.000000e+000	7.113170e-001	0.007528	2.742954	1.000000e+000	1.000000e+000
	6	PRF_Q_2022_M_CIAN_733_51990.66055.66055.2.0.dta	2	2728.492142	LKTQMLDQEELLASTR(2)-IKEAVR(2)	2728.491209	null	1.000000e+000	7.754369e-001	0.000933	0.341947	1.000000e+000	1.000000e+000
	7	PRF_Q_2022_M_CIAN_733_51990.59217.59217.5.0.dta	5	2884.607245	LKTQMLDQEELLASTRR(2)-IKEAVR(2)	2884.592311	null	6.392187e-009	6.806850e-004	0.014934	5.177161	4.233155e-007	8.563521e-007
	8	PRF_Q_2022_M_CIAN_733_51990.59070.59070.5.0.dta	5	2884.607966	LKTQMLDQEELLASTRR(2)-IKEAVR(2)	2884.592311	null	1.697184e-008	8.659475e-004	0.015655	5.427110	1.022672e-014	2.646062e-007
	9	PRF_Q_2022_M_CIAN_733_51990.59229.59229.4.0.dta	4	2884.608982	LKTQMLDQEELLASTRR(2)-IKEAVR(2)	2884.592311	null	2.589496e-008	1.731918e-002	0.016671	5.779326	2.517974e-016	9.123691e-008
	10	PRF_Q_2022_M_CIAN_733_51990.59084.59084.4.0.dta	4	2884.609608	LKTQMLDQEELLASTRR(2)-IKEAVR(2)	2884.592311	null	8.764564e-003	1.907306e-001	0.017297	5.996341	1.762677e-005	8.063815e-003
	11	PRF_Q_2022_M_CIAN_733_51990.59187.59187.4.1.dta	4	2900.601634	LKTQMLDQEELLASTRR(2)-IKEAVR(2)	2900.587225	Oxidation[M](5)	2.848971e-001	2.872197e-001	0.014409	4.967615	2.234849e-001	3.067281e-001
	12	PRF_Q_2022_M_CIAN_733_51990.75571.75571.5.0.dta	5	3646.929653	LKTQMLDQEELLASTR(2)-YQQEVDRIKEAVR(9)	3646.910712	null	7.842909e-003	1.072600e-001	0.018941	5.193711	1.848255e-010	1.822208e-002
	13	PRF_Q_2022_M_CIAN_733_51990.75421.75421.5.0.dta	5	3646.927441	LKTQMLDQEELLASTR(2)-YQQEVDRIKEAVR(9)	3646.910712	null	1.000000e+000	6.997547e-001	0.016729	4.587170	1.552003e-002	1.000000e+000
27	sp|P33176|KINH_HUMAN (596)-sp|P33176|KINH_HUMAN (602)	3	25
	1	PRF_Q_2022_M_CIAN_733_51990.52760.52760.3.0.dta	3	1941.090720	LYISKMK(5)-SEVKTMVK(4)	1941.079826	null	6.680878e-008	1.389872e-005	0.010894	5.612340	3.139127e-014	6.468189e-009
	2	PRF_Q_2022_M_CIAN_733_51990.52906.52906.3.0.dta	3	1941.090527	LYISKMK(5)-SEVKTMVK(4)	1941.079826	null	7.655774e-006	3.265434e-005	0.010701	5.512911	2.041307e-009	1.336092e-008
	3	PRF_Q_2022_M_CIAN_733_51990.52873.52873.2.0.dta	2	1941.090193	LYISKMK(5)-SEVKTMVK(4)	1941.079826	null	2.603317e-007	9.268697e-005	0.010367	5.340842	8.911164e-007	1.247202e-005
	4	PRF_Q_2022_M_CIAN_733_51990.52754.52754.2.0.dta	2	1941.090602	LYISKMK(5)-SEVKTMVK(4)	1941.079826	null	2.609676e-003	1.066622e-002	0.010776	5.551549	8.946343e-004	4.139917e-002
	5	PRF_Q_2022_M_CIAN_733_51990.52827.52827.4.0.dta	4	1941.092821	LYISKMK(5)-SEVKTMVK(4)	1941.079826	null	3.797386e-003	2.264081e-002	0.012995	6.694727	2.987677e-006	8.662191e-005
	6	PRF_Q_2022_M_CIAN_733_51990.52958.52958.4.0.dta	4	1941.090736	LYISKMK(5)-SEVKTMVK(4)	1941.079826	null	4.487611e-003	2.927640e-002	0.010910	5.620583	5.541393e-006	1.487764e-004
	7	PRF_Q_2022_M_CIAN_733_51990.52774.52774.4.0.dta	4	1957.084022	LYISKMK(5)-SEVKTMVK(4)	1957.074740	Oxidation[M](17)	4.610319e-003	7.347676e-002	0.009282	4.742793	8.629121e-006	6.111741e-003
	8	PRF_Q_2022_M_CIAN_733_51990.52867.52867.5.0.dta	5	1941.087010	LYISKMK(5)-SEVKTMVK(4)	1941.079826	null	8.931233e-001	1.923084e-001	0.007184	3.701033	8.983105e-001	3.541884e-001
	9	PRF_Q_2022_M_CIAN_733_51990.45503.45503.3.0.dta	3	1957.089369	LYISKMK(5)-SEVKTMVK(4)	1957.074740	Oxidation[M](6)	1.223279e-002	2.944534e-001	0.014629	7.474932	1.946132e-002	4.226202e-002
	10	PRF_Q_2022_M_CIAN_733_51990.53659.53659.4.0.dta	4	1941.091800	LYISKMK(5)-SEVKTMVK(4)	1941.079826	null	1.503714e-001	3.311550e-001	0.011974	6.168731	1.588484e-001	2.651914e-001
	11	PRF_Q_2022_M_CIAN_733_51990.52698.52698.4.0.dta	4	1941.091267	LYISKMK(5)-SEVKTMVK(4)	1941.079826	null	5.186590e-003	3.913264e-001	0.011441	5.894142	1.236277e-004	2.390191e-003
	12	PRF_Q_2022_M_CIAN_733_51990.53098.53098.4.0.dta	4	1941.090094	LYISKMK(5)-SEVKTMVK(4)	1941.079826	null	1.056905e-002	4.074623e-001	0.010268	5.289839	3.420620e-004	9.756707e-003
	13	PRF_Q_2022_M_CIAN_733_51990.53410.53410.4.0.dta	4	1941.088490	LYISKMK(5)-SEVKTMVK(4)	1941.079826	null	2.935469e-001	4.969480e-001	0.008664	4.463495	1.067914e-001	4.886010e-001
	14	PRF_Q_2022_M_CIAN_733_51990.52778.52778.3.0.dta	3	1957.085114	LYISKMK(5)-SEVKTMVK(4)	1957.074740	Oxidation[M](6)	1.572822e-001	5.513216e-001	0.010374	5.300768	7.576685e-002	1.611627e-001
	15	PRF_Q_2022_M_CIAN_733_51990.53258.53258.4.0.dta	4	1941.089746	LYISKMK(5)-SEVKTMVK(4)	1941.079826	null	6.419908e-002	5.553974e-001	0.009920	5.110557	3.037660e-003	1.440126e-001
	16	PRF_Q_2022_M_CIAN_733_51990.45369.45369.3.0.dta	3	1957.088538	LYISKMK(5)-SEVKTMVK(4)	1957.074740	Oxidation[M](6)	2.583979e-001	5.640243e-001	0.013798	7.050318	5.954884e-002	3.228946e-001
	17	PRF_Q_2022_M_CIAN_733_51990.45414.45414.4.0.dta	4	1957.085658	LYISKMK(5)-SEVKTMVK(4)	1957.074740	Oxidation[M](6)	3.077145e-003	6.503498e-001	0.010918	5.578734	2.156666e-005	4.782661e-003
	18	PRF_Q_2022_M_CIAN_733_51990.47010.47010.4.0.dta	4	1957.075573	LYISKMK(5)-SEVKTMVK(4)	1957.074740	Oxidation[M](17)	5.464984e-002	6.805442e-001	0.000833	0.425635	2.169205e-003	8.712955e-002
	19	PRF_Q_2022_M_CIAN_733_51990.46174.46174.4.0.dta	4	1957.085539	LYISKMK(5)-SEVKTMVK(4)	1957.074740	Oxidation[M](6)	1.502897e-001	6.816613e-001	0.010799	5.517929	2.805154e-001	2.280677e-001
	20	PRF_Q_2022_M_CIAN_733_51990.45545.45545.4.0.dta	4	1957.085756	LYISKMK(5)-SEVKTMVK(4)	1957.074740	Oxidation[M](6)	4.547542e-003	8.022743e-001	0.011016	5.628809	9.812911e-005	6.820332e-003
	21	PRF_Q_2022_M_CIAN_733_51990.46859.46859.4.0.dta	4	1957.081925	LYISKMK(5)-SEVKTMVK(4)	1957.074740	Oxidation[M](17)	5.324873e-002	8.063351e-001	0.007185	3.671296	1.093178e-002	8.210408e-002
	22	PRF_Q_2022_M_CIAN_733_51990.47985.47985.4.0.dta	4	2200.224162	LYISKMK(5)-MKSEVKTMVK(6)	2200.215261	null	7.574582e-003	1.795602e-001	0.008901	4.045513	2.053852e-004	1.303074e-002
	23	PRF_Q_2022_M_CIAN_733_51990.48119.48119.4.0.dta	4	2200.226121	LYISKMK(5)-MKSEVKTMVK(6)	2200.215261	null	2.028004e-002	5.647095e-001	0.010860	4.935881	1.413757e-003	3.234734e-002
	24	PRF_Q_2022_M_CIAN_733_51990.48029.48029.3.0.dta	3	2200.222480	LYISKMK(5)-MKSEVKTMVK(6)	2200.215261	null	1.000000e+000	6.980662e-001	0.007219	3.281043	1.000000e+000	3.498913e-001
	25	PRF_Q_2022_M_CIAN_733_51990.45348.45348.4.0.dta	4	2097.193917	LYISKMK(5)-SEVKTMVKR(4)	2097.180928	null	1.840260e-002	1.805183e-001	0.012989	6.193552	2.457425e-005	8.054463e-003
28	sp|P33176|KINH_HUMAN (141)-sp|P33176|KINH_HUMAN (256)	3	13
	1	PRF_Q_2022_M_CIAN_733_51990.99468.99468.3.0.dta	3	4420.345558	VSYFEIYLDKIR(10)-NINKSLSALGNVISALAEGSTYVPYR(4)	4420.343674	null	7.988000e-009	1.711223e-005	0.001884	0.426211	1.000000e+000	9.399986e-006
	2	PRF_Q_2022_M_CIAN_733_51990.99431.99431.5.0.dta	5	4420.379049	VSYFEIYLDKIR(10)-NINKSLSALGNVISALAEGSTYVPYR(4)	4420.343674	null	5.602762e-005	5.802782e-005	0.035375	8.002771	6.056595e-011	2.338231e-006
	3	PRF_Q_2022_M_CIAN_733_51990.99570.99570.5.0.dta	5	4420.373927	VSYFEIYLDKIR(10)-NINKSLSALGNVISALAEGSTYVPYR(4)	4420.343674	null	7.419856e-007	1.054424e-004	0.030253	6.844038	5.046719e-007	3.248924e-008
	4	PRF_Q_2022_M_CIAN_733_51990.99567.99567.4.0.dta	4	4420.375188	VSYFEIYLDKIR(10)-NINKSLSALGNVISALAEGSTYVPYR(4)	4420.343674	null	7.799585e-007	1.289328e-004	0.031514	7.129310	2.178252e-026	7.863320e-010
	5	PRF_Q_2022_M_CIAN_733_51990.99426.99426.4.0.dta	4	4420.381520	VSYFEIYLDKIR(10)-NINKSLSALGNVISALAEGSTYVPYR(4)	4420.343674	null	1.175704e-005	4.418978e-004	0.037846	8.561778	4.401690e-014	5.732433e-007
	6	PRF_Q_2022_M_CIAN_733_51990.99710.99710.4.0.dta	4	4420.386656	VSYFEIYLDKIR(10)-NINKSLSALGNVISALAEGSTYVPYR(4)	4420.343674	null	1.524791e-001	3.250394e-002	0.042982	9.723678	1.000000e+000	7.869287e-002
	7	PRF_Q_2022_M_CIAN_733_51990.99546.99546.3.0.dta	3	4420.376189	VSYFEIYLDKIR(10)-NINKSLSALGNVISALAEGSTYVPYR(4)	4420.343674	null	1.000000e+000	1.094375e-001	0.032515	7.355763	1.000000e+000	5.846583e-002
	8	PRF_Q_2022_M_CIAN_733_51990.97635.97635.4.0.dta	4	4750.529243	VSYFEIYLDKIR(10)-NINKSLSALGNVISALAEGSTYVPYRDSK(4)	4750.497592	null	2.531359e-009	2.740544e-004	0.031651	6.662670	1.000000e+000	3.702442e-009
	9	PRF_Q_2022_M_CIAN_733_51990.97733.97733.5.0.dta	5	4750.525635	VSYFEIYLDKIR(10)-NINKSLSALGNVISALAEGSTYVPYRDSK(4)	4750.497592	null	1.086044e-005	6.176073e-004	0.028043	5.903171	2.757805e-007	4.365323e-007
	10	PRF_Q_2022_M_CIAN_733_51990.97603.97603.5.0.dta	5	4750.526077	VSYFEIYLDKIR(10)-NINKSLSALGNVISALAEGSTYVPYRDSK(4)	4750.497592	null	1.678337e-008	7.265184e-004	0.028485	5.996214	1.766470e-010	8.046930e-009
	11	PRF_Q_2022_M_CIAN_733_51990.102800.102800.5.0.dta	5	5190.792755	VSYFEIYLDKIRDLLDVSK(10)-NINKSLSALGNVISALAEGSTYVPYR(4)	5190.761055	null	6.808173e-006	1.079130e-003	0.031700	6.107004	1.000000e+000	2.028231e-007
	12	PRF_Q_2022_M_CIAN_733_51990.102706.102706.4.0.dta	4	5190.811432	VSYFEIYLDKIRDLLDVSK(10)-NINKSLSALGNVISALAEGSTYVPYR(4)	5190.761055	null	1.000000e+000	1.196354e-003	0.050377	9.705128	1.000000e+000	1.000000e+000
	13	PRF_Q_2022_M_CIAN_733_51990.102663.102663.5.0.dta	5	5190.801110	VSYFEIYLDKIRDLLDVSK(10)-NINKSLSALGNVISALAEGSTYVPYR(4)	5190.761055	null	6.880692e-002	1.891841e-002	0.040055	7.716595	1.000000e+000	1.062549e-006
29	sp|P33176|KINH_HUMAN (450)-sp|P33176|KINH_HUMAN (909)	3	27
	1	PRF_Q_2022_M_CIAN_733_51990.62688.62688.3.0.dta	3	2719.423243	LKTQMLDQEELLASTR(2)-SKNMAR(2)	2719.411580	null	2.013110e-004	3.103078e-005	0.011663	4.288795	8.859964e-009	2.173319e-005
	2	PRF_Q_2022_M_CIAN_733_51990.62886.62886.4.0.dta	4	2719.422819	LKTQMLDQEELLASTR(2)-SKNMAR(2)	2719.411580	null	3.631270e-004	3.164496e-005	0.011239	4.132879	1.028557e-014	1.738217e-005
	3	PRF_Q_2022_M_CIAN_733_51990.59594.59594.4.0.dta	4	2735.416606	LKTQMLDQEELLASTR(2)-SKNMAR(2)	2735.406494	Oxidation[M](23)	1.829236e-007	4.524379e-005	0.010112	3.696708	6.896173e-012	1.364586e-005
	4	PRF_Q_2022_M_CIAN_733_51990.62824.62824.3.0.dta	3	2719.422197	LKTQMLDQEELLASTR(2)-SKNMAR(2)	2719.411580	null	1.200876e-006	5.156221e-005	0.010617	3.904153	2.321229e-012	1.076312e-005
	5	PRF_Q_2022_M_CIAN_733_51990.62737.62737.4.0.dta	4	2719.424176	LKTQMLDQEELLASTR(2)-SKNMAR(2)	2719.411580	null	4.045030e-004	6.349283e-005	0.012596	4.631884	1.153465e-016	4.024325e-005
	6	PRF_Q_2022_M_CIAN_733_51990.62830.62830.4.0.dta	4	2751.407196	LKTQMLDQEELLASTR(2)-SKNMAR(2)	2751.401408	Oxidation[M](5);Oxidation[M](23)	9.477889e-004	9.317388e-005	0.005788	2.103655	4.770549e-006	1.032899e-004
	7	PRF_Q_2022_M_CIAN_733_51990.59309.59309.4.0.dta	4	2735.419946	LKTQMLDQEELLASTR(2)-SKNMAR(2)	2735.406494	Oxidation[M](23)	2.897641e-006	1.174994e-004	0.013452	4.917733	5.378217e-015	5.391384e-006
	8	PRF_Q_2022_M_CIAN_733_51990.59451.59451.4.0.dta	4	2735.421101	LKTQMLDQEELLASTR(2)-SKNMAR(2)	2735.406494	Oxidation[M](23)	1.398541e-005	1.260268e-004	0.014607	5.339974	4.939782e-015	9.892023e-006
	9	PRF_Q_2022_M_CIAN_733_51990.62722.62722.4.0.dta	4	2735.413043	LKTQMLDQEELLASTR(2)-SKNMAR(2)	2735.406494	Oxidation[M](23)	1.246425e-005	2.394851e-004	0.006549	2.394160	4.150814e-014	7.884147e-005
	10	PRF_Q_2022_M_CIAN_733_51990.62865.62865.4.0.dta	4	2735.412421	LKTQMLDQEELLASTR(2)-SKNMAR(2)	2735.406494	Oxidation[M](5)	9.949464e-004	2.899738e-004	0.005927	2.166771	7.997497e-015	4.567124e-004
	11	PRF_Q_2022_M_CIAN_733_51990.62791.62791.5.0.dta	5	2719.421125	LKTQMLDQEELLASTR(2)-SKNMAR(2)	2719.411580	null	4.749834e-005	3.903720e-004	0.009545	3.509950	1.619308e-009	3.811913e-005
	12	PRF_Q_2022_M_CIAN_733_51990.62971.62971.3.0.dta	3	2719.419775	LKTQMLDQEELLASTR(2)-SKNMAR(2)	2719.411580	null	4.427912e-005	1.178678e-002	0.008195	3.013520	1.516604e-005	2.637501e-005
	13	PRF_Q_2022_M_CIAN_733_51990.62795.62795.3.0.dta	3	2735.416345	LKTQMLDQEELLASTR(2)-SKNMAR(2)	2735.406494	Oxidation[M](23)	3.001130e-002	3.043778e-002	0.009851	3.601293	1.000000e+000	1.110057e-002
	14	PRF_Q_2022_M_CIAN_733_51990.59725.59725.4.0.dta	4	2735.414136	LKTQMLDQEELLASTR(2)-SKNMAR(2)	2735.406494	Oxidation[M](23)	1.053194e-001	4.354828e-002	0.007642	2.793735	2.055260e-007	1.667484e-001
	15	PRF_Q_2022_M_CIAN_733_51990.59848.59848.4.1.dta	4	2735.416074	LKTQMLDQEELLASTR(2)-SKNMAR(2)	2735.406494	Oxidation[M](23)	1.969573e-001	3.003191e-001	0.009580	3.502222	3.489779e-003	2.393240e-001
	16	PRF_Q_2022_M_CIAN_733_51990.52658.52658.5.0.dta	5	2891.514359	LKTQMLDQEELLASTRR(2)-SKNMAR(2)	2891.507596	Oxidation[M](24)	8.348906e-005	2.206436e-002	0.006763	2.338918	3.847710e-004	1.726220e-004
	17	PRF_Q_2022_M_CIAN_733_51990.56197.56197.5.0.dta	5	2875.528036	LKTQMLDQEELLASTRR(2)-SKNMAR(2)	2875.512682	null	6.845100e-006	2.631702e-002	0.015354	5.339570	1.000000e+000	1.848477e-008
	18	PRF_Q_2022_M_CIAN_733_51990.52368.52368.5.0.dta	5	2891.521277	LKTQMLDQEELLASTRR(2)-SKNMAR(2)	2891.507596	Oxidation[M](24)	2.011217e-006	3.160912e-002	0.013681	4.731442	1.496419e-004	1.409958e-006
	19	PRF_Q_2022_M_CIAN_733_51990.56287.56287.5.1.dta	5	2875.527922	LKTQMLDQEELLASTRR(2)-SKNMAR(2)	2875.512682	null	2.289742e-003	3.608659e-002	0.015240	5.299924	1.000000e+000	3.176569e-004
	20	PRF_Q_2022_M_CIAN_733_51990.59869.59869.5.2.dta	5	2875.507294	LKTQMLDQEELLASTRR(2)-SKNMAR(2)	2875.512682	null	7.836274e-003	7.427863e-002	-0.005388	-1.873753	1.760984e-002	5.156129e-003
	21	PRF_Q_2022_M_CIAN_733_51990.52287.52287.4.0.dta	4	2891.521373	LKTQMLDQEELLASTRR(2)-SKNMAR(2)	2891.507596	Oxidation[M](24)	1.067150e-003	1.825135e-001	0.013777	4.764643	2.871640e-002	1.935690e-002
	22	PRF_Q_2022_M_CIAN_733_51990.56175.56175.4.2.dta	4	2875.523213	LKTQMLDQEELLASTRR(2)-SKNMAR(2)	2875.512682	null	8.713111e-005	2.260694e-001	0.010531	3.662303	1.000000e+000	5.405429e-006
	23	PRF_Q_2022_M_CIAN_733_51990.56205.56205.4.1.dta	4	2875.521452	LKTQMLDQEELLASTRR(2)-SKNMAR(2)	2875.512682	null	4.719659e-010	2.443882e-001	0.008770	3.049891	1.000000e+000	2.705523e-014
	24	PRF_Q_2022_M_CIAN_733_51990.56297.56297.4.2.dta	4	2875.517208	LKTQMLDQEELLASTRR(2)-SKNMAR(2)	2875.512682	null	1.751928e-007	4.145306e-001	0.004526	1.573980	8.406556e-009	1.237155e-007
	25	PRF_Q_2022_M_CIAN_733_51990.48371.48371.4.1.dta	4	2891.519063	LKTQMLDQEELLASTRR(2)-SKNMAR(2)	2891.507596	Oxidation[M](5)	6.721494e-001	7.451214e-001	0.011467	3.965751	1.000000e+000	8.188435e-001
	26	PRF_Q_2022_M_CIAN_733_51990.48229.48229.4.0.dta	4	2891.518794	LKTQMLDQEELLASTRR(2)-SKNMAR(2)	2891.507596	Oxidation[M](5)	9.166660e-002	8.104490e-001	0.011198	3.872720	1.000000e+000	8.165045e-001
	27	PRF_Q_2022_M_CIAN_733_51990.62669.62669.6.3.dta	6	4190.089412	LKTQMLDQEELLASTRRDQDNMQAELNR(2)-SKNMAR(2)	4190.074883	null	3.633269e-004	7.948627e-001	0.014529	3.467480	1.000000e+000	9.735709e-006
30	sp|P33176|KINH_HUMAN (166)-sp|P33176|KINH_HUMAN (430)	3	8
	1	PRF_Q_2022_M_CIAN_733_51990.57285.57285.4.0.dta	4	3908.980157	VPYVKGCTER(5)-LYKQLDDKDEEINQQSQLVEK(3)	3908.958442	Carbamidomethyl[C](31)	8.506623e-004	5.065865e-005	0.021715	5.555188	1.000000e+000	6.445404e-006
	2	PRF_Q_2022_M_CIAN_733_51990.57376.57376.5.0.dta	5	3908.976470	VPYVKGCTER(5)-LYKQLDDKDEEINQQSQLVEK(3)	3908.958442	Carbamidomethyl[C](31)	5.720309e-007	2.390952e-003	0.018028	4.611970	7.355871e-014	3.878139e-008
	3	PRF_Q_2022_M_CIAN_733_51990.57232.57232.5.0.dta	5	3908.977897	VPYVKGCTER(5)-LYKQLDDKDEEINQQSQLVEK(3)	3908.958442	Carbamidomethyl[C](31)	1.428757e-002	3.847137e-002	0.019455	4.977029	1.000000e+000	1.868954e-003
	4	PRF_Q_2022_M_CIAN_733_51990.57444.57444.4.0.dta	4	3908.985817	VPYVKGCTER(5)-LYKQLDDKDEEINQQSQLVEK(3)	3908.958442	Carbamidomethyl[C](31)	4.815178e-001	2.412223e-001	0.027375	7.003144	1.000000e+000	3.689296e-001
	5	PRF_Q_2022_M_CIAN_733_51990.51352.51352.5.0.dta	5	5202.624274	TNLSVHEDKNRVPYVKGCTER(16)-LYKQLDDKDEEINQQSQLVEK(3)	5202.600941	Carbamidomethyl[C](42)	3.306648e-005	2.326171e-002	0.023333	4.484872	8.973815e-015	1.269313e-008
	6	PRF_Q_2022_M_CIAN_733_51990.51219.51219.5.0.dta	5	5202.626015	TNLSVHEDKNRVPYVKGCTER(16)-LYKQLDDKDEEINQQSQLVEK(3)	5202.600941	Carbamidomethyl[C](42)	1.000000e+000	4.621995e-001	0.025074	4.819512	1.000000e+000	1.000000e+000
	7	PRF_Q_2022_M_CIAN_733_51990.52692.52692.5.0.dta	5	4179.126622	NRVPYVKGCTER(7)-LYKQLDDKDEEINQQSQLVEK(3)	4179.102467	Carbamidomethyl[C](33)	2.035696e-014	4.388146e-002	0.024155	5.779949	1.267468e-008	1.597989e-004
	8	PRF_Q_2022_M_CIAN_733_51990.52833.52833.5.0.dta	5	4179.130328	NRVPYVKGCTER(7)-LYKQLDDKDEEINQQSQLVEK(3)	4179.102467	Carbamidomethyl[C](33)	8.859387e-004	1.660631e-001	0.027861	6.666742	6.603550e-006	1.090449e-002
31	sp|P33176|KINH_HUMAN (598)-sp|P33176|KINH_HUMAN (783)	3	8
	1	PRF_Q_2022_M_CIAN_733_51990.53395.53395.4.0.dta	4	2189.183367	MKSEVK(2)-QDLKGLEETVAK(4)	2189.173257	null	4.490440e-005	5.557008e-005	0.010110	4.618182	1.047350e-007	2.372378e-005
	2	PRF_Q_2022_M_CIAN_733_51990.53317.53317.3.0.dta	3	2189.186635	MKSEVK(2)-QDLKGLEETVAK(4)	2189.173257	null	9.440325e-008	3.693191e-004	0.013378	6.110983	6.002218e-008	6.375556e-006
	3	PRF_Q_2022_M_CIAN_733_51990.53254.53254.4.0.dta	4	2189.184207	MKSEVK(2)-QDLKGLEETVAK(4)	2189.173257	null	5.963163e-006	3.820412e-004	0.010950	5.001888	2.765436e-008	5.329037e-006
	4	PRF_Q_2022_M_CIAN_733_51990.53304.53304.4.0.dta	4	2205.178192	MKSEVK(2)-QDLKGLEETVAK(4)	2205.168171	Oxidation[M](16)	3.536890e-002	1.159064e-001	0.010021	4.544325	1.238586e-005	1.226603e-001
	5	PRF_Q_2022_M_CIAN_733_51990.53275.53275.4.0.dta	4	2205.177399	MKSEVK(2)-QDLKGLEETVAK(4)	2205.168171	Oxidation[M](16)	1.000000e+000	6.463942e-001	0.009228	4.184715	2.189347e-001	1.000000e+000
	6	PRF_Q_2022_M_CIAN_733_51990.63375.63375.4.3.dta	4	2793.544455	LYISKMKSEVK(7)-QDLKGLEETVAK(4)	2793.531676	null	6.495951e-004	4.938605e-002	0.012779	4.574496	9.756930e-010	2.324117e-004
	7	PRF_Q_2022_M_CIAN_733_51990.49038.49038.5.0.dta	5	2673.423049	MKSEVK(2)-EQARQDLKGLEETVAK(8)	2673.412629	null	1.691921e-002	1.651925e-001	0.010420	3.897640	2.597981e-005	1.391526e-002
	8	PRF_Q_2022_M_CIAN_733_51990.49185.49185.5.0.dta	5	2673.425680	MKSEVK(2)-EQARQDLKGLEETVAK(8)	2673.412629	null	1.641488e-001	2.011423e-001	0.013051	4.881775	1.145875e-003	6.842895e-002
32	sp|P33176|KINH_HUMAN (71)-sp|P33176|KINH_HUMAN (903)	3	9
	1	PRF_Q_2022_M_CIAN_733_51990.77931.77931.4.0.dta	4	3299.763614	IVKDVLEGYNGTIFAYGQTSSGK(3)-IKEAVR(2)	3299.752030	null	1.699549e-011	8.382378e-005	0.011584	3.510567	2.444885e-013	5.694948e-013
	2	PRF_Q_2022_M_CIAN_733_51990.77784.77784.4.0.dta	4	3299.760200	IVKDVLEGYNGTIFAYGQTSSGK(3)-IKEAVR(2)	3299.752030	null	3.413664e-007	4.064960e-004	0.008170	2.475944	4.984708e-016	9.446894e-009
	3	PRF_Q_2022_M_CIAN_733_51990.77957.77957.3.0.dta	3	3299.770740	IVKDVLEGYNGTIFAYGQTSSGK(3)-IKEAVR(2)	3299.752030	null	3.005591e-002	7.043512e-003	0.018710	5.670123	1.000000e+000	3.681122e-003
	4	PRF_Q_2022_M_CIAN_733_51990.77801.77801.3.0.dta	3	3299.770465	IVKDVLEGYNGTIFAYGQTSSGK(3)-IKEAVR(2)	3299.752030	null	6.904283e-005	7.767416e-003	0.018435	5.586783	1.000000e+000	6.160701e-012
	5	PRF_Q_2022_M_CIAN_733_51990.70537.70537.4.0.dta	4	3427.859795	KIVKDVLEGYNGTIFAYGQTSSGK(4)-IKEAVR(2)	3427.846985	null	2.311378e-004	4.151771e-004	0.012810	3.737040	1.000000e+000	3.510430e-007
	6	PRF_Q_2022_M_CIAN_733_51990.70400.70400.5.0.dta	5	3427.857978	KIVKDVLEGYNGTIFAYGQTSSGK(4)-IKEAVR(2)	3427.846985	null	2.504239e-009	6.546009e-004	0.010993	3.206969	1.000000e+000	7.823287e-010
	7	PRF_Q_2022_M_CIAN_733_51990.70538.70538.5.0.dta	5	3427.857343	KIVKDVLEGYNGTIFAYGQTSSGK(4)-IKEAVR(2)	3427.846985	null	3.638164e-005	1.410021e-003	0.010358	3.021722	1.726342e-010	2.997696e-006
	8	PRF_Q_2022_M_CIAN_733_51990.70398.70398.4.0.dta	4	3427.860374	KIVKDVLEGYNGTIFAYGQTSSGK(4)-IKEAVR(2)	3427.846985	null	2.513915e-005	2.282365e-002	0.013389	3.905950	1.000000e+000	4.174058e-006
	9	PRF_Q_2022_M_CIAN_733_51990.83198.83198.5.0.dta	5	4218.189613	IVKDVLEGYNGTIFAYGQTSSGK(3)-YQQEVDRIKEAVR(9)	4218.171532	null	1.000000e+000	4.642265e-001	0.018081	4.286454	1.000000e+000	3.346219e-001
33	sp|P33176|KINH_HUMAN (829)-sp|P33176|KINH_HUMAN (831)	3	23
	1	PRF_Q_2022_M_CIAN_733_51990.70797.70797.4.0.dta	4	3877.980668	KSAEIDSDDTGGSAAQKQK(17)-QKISFLENNLEQLTK(2)	3877.966363	null	4.516719e-008	8.724963e-005	0.014305	3.688789	2.207179e-007	2.099530e-012
	2	PRF_Q_2022_M_CIAN_733_51990.70645.70645.4.0.dta	4	3877.973946	KSAEIDSDDTGGSAAQKQK(17)-QKISFLENNLEQLTK(2)	3877.966363	null	3.482733e-010	1.205157e-004	0.007583	1.955406	4.863897e-006	1.129564e-008
	3	PRF_Q_2022_M_CIAN_733_51990.70842.70842.5.0.dta	5	3877.983742	KSAEIDSDDTGGSAAQKQK(17)-QKISFLENNLEQLTK(2)	3877.966363	null	2.537112e-009	8.207097e-004	0.017379	4.481473	2.682573e-006	2.238234e-009
	4	PRF_Q_2022_M_CIAN_733_51990.70698.70698.5.0.dta	5	3877.981680	KSAEIDSDDTGGSAAQKQK(17)-QKISFLENNLEQLTK(2)	3877.966363	null	1.284510e-005	2.095616e-003	0.015317	3.949751	4.167469e-004	3.265596e-008
	5	PRF_Q_2022_M_CIAN_733_51990.70624.70624.3.0.dta	3	3877.992153	KSAEIDSDDTGGSAAQKQK(17)-QKISFLENNLEQLTK(2)	3877.966363	null	1.000000e+000	8.696673e-003	0.025790	6.650393	1.000000e+000	1.000000e+000
	6	PRF_Q_2022_M_CIAN_733_51990.70649.70649.3.0.dta	3	3877.987016	KSAEIDSDDTGGSAAQKQK(17)-QKISFLENNLEQLTK(2)	3877.966363	null	1.000000e+000	1.202024e-002	0.020653	5.325730	1.000000e+000	1.000000e+000
	7	PRF_Q_2022_M_CIAN_733_51990.70559.70559.5.0.dta	5	3877.981961	KSAEIDSDDTGGSAAQKQK(17)-QKISFLENNLEQLTK(2)	3877.966363	null	1.582074e-006	2.755861e-001	0.015598	4.022211	2.792599e-005	1.086181e-007
	8	PRF_Q_2022_M_CIAN_733_51990.78758.78758.3.0.dta	3	3749.881653	SAEIDSDDTGGSAAQKQK(16)-QKISFLENNLEQLTK(2)	3749.871408	null	1.496432e-007	5.561201e-004	0.010245	2.732094	5.146502e-008	2.518234e-014
	9	PRF_Q_2022_M_CIAN_733_51990.78895.78895.3.0.dta	3	3749.886134	SAEIDSDDTGGSAAQKQK(16)-QKISFLENNLEQLTK(2)	3749.871408	null	7.295182e-003	1.437775e-003	0.014726	3.927068	1.332663e-002	1.505371e-005
	10	PRF_Q_2022_M_CIAN_733_51990.78756.78756.5.0.dta	5	3749.879256	SAEIDSDDTGGSAAQKQK(16)-QKISFLENNLEQLTK(2)	3749.871408	null	1.422148e-001	2.359390e-003	0.007848	2.092872	1.123235e-001	1.089236e-010
	11	PRF_Q_2022_M_CIAN_733_51990.78896.78896.5.0.dta	5	3749.879186	SAEIDSDDTGGSAAQKQK(16)-QKISFLENNLEQLTK(2)	3749.871408	null	4.127710e-002	3.712390e-003	0.007778	2.074204	9.161564e-003	2.482047e-010
	12	PRF_Q_2022_M_CIAN_733_51990.78610.78610.3.0.dta	3	3749.883913	SAEIDSDDTGGSAAQKQK(16)-QKISFLENNLEQLTK(2)	3749.871408	null	1.000000e+000	6.266320e-003	0.012505	3.334781	1.000000e+000	1.000000e+000
	13	PRF_Q_2022_M_CIAN_733_51990.78613.78613.5.0.dta	5	3749.881812	SAEIDSDDTGGSAAQKQK(16)-QKISFLENNLEQLTK(2)	3749.871408	null	9.191172e-002	1.172880e-002	0.010404	2.774495	4.423345e-002	1.291759e-021
	14	PRF_Q_2022_M_CIAN_733_51990.78881.78881.4.0.dta	4	3749.883248	SAEIDSDDTGGSAAQKQK(16)-QKISFLENNLEQLTK(2)	3749.871408	null	5.154790e-002	1.846048e-002	0.011840	3.157442	3.212683e-002	8.431509e-008
	15	PRF_Q_2022_M_CIAN_733_51990.78572.78572.4.0.dta	4	3749.886678	SAEIDSDDTGGSAAQKQK(16)-QKISFLENNLEQLTK(2)	3749.871408	null	1.590232e-001	2.265432e-002	0.015270	4.072140	1.118445e-001	6.656315e-008
	16	PRF_Q_2022_M_CIAN_733_51990.78722.78722.4.0.dta	4	3749.883257	SAEIDSDDTGGSAAQKQK(16)-QKISFLENNLEQLTK(2)	3749.871408	null	3.640918e-003	2.384632e-002	0.011849	3.159842	6.515392e-004	1.974064e-007
	17	PRF_Q_2022_M_CIAN_733_51990.79026.79026.4.0.dta	4	3749.887764	SAEIDSDDTGGSAAQKQK(16)-QKISFLENNLEQLTK(2)	3749.871408	null	3.990650e-003	3.283386e-002	0.016356	4.361750	3.092497e-004	4.196677e-009
	18	PRF_Q_2022_M_CIAN_733_51990.79309.79309.4.0.dta	4	3749.888346	SAEIDSDDTGGSAAQKQK(16)-QKISFLENNLEQLTK(2)	3749.871408	null	1.163865e-001	3.526747e-002	0.016938	4.516955	1.118259e-001	1.453247e-006
	19	PRF_Q_2022_M_CIAN_733_51990.79167.79167.4.0.dta	4	3749.887591	SAEIDSDDTGGSAAQKQK(16)-QKISFLENNLEQLTK(2)	3749.871408	null	1.572710e-001	6.068525e-002	0.016183	4.315615	8.856248e-002	5.714005e-008
	20	PRF_Q_2022_M_CIAN_733_51990.79050.79050.3.0.dta	3	3749.890137	SAEIDSDDTGGSAAQKQK(16)-QKISFLENNLEQLTK(2)	3749.871408	null	1.000000e+000	1.522283e-001	0.018729	4.994571	1.000000e+000	1.000000e+000
	21	PRF_Q_2022_M_CIAN_733_51990.79449.79449.4.0.dta	4	3749.888194	SAEIDSDDTGGSAAQKQK(16)-QKISFLENNLEQLTK(2)	3749.871408	null	1.000000e+000	1.547397e-001	0.016786	4.476420	1.000000e+000	9.772074e-005
	22	PRF_Q_2022_M_CIAN_733_51990.87762.87762.5.0.dta	5	5282.556255	SAEIDSDDTGGSAAQKQK(16)-SAEIDSDDTGGSAAQKQKISFLENNLEQLTK(18)	5282.530396	null	6.183605e-001	1.399374e-001	0.025859	4.895192	1.000000e+000	3.909437e-001
	23	PRF_Q_2022_M_CIAN_733_51990.87622.87622.5.0.dta	5	5282.552484	SAEIDSDDTGGSAAQKQK(16)-SAEIDSDDTGGSAAQKQKISFLENNLEQLTK(18)	5282.530396	null	3.551889e-001	3.980150e-001	0.022088	4.181329	1.000000e+000	3.507358e-001
34	sp|P33176|KINH_HUMAN (394)-sp|P33176|KINH_HUMAN (420)	3	6
	1	PRF_Q_2022_M_CIAN_733_51990.89385.89385.4.2.dta	4	4764.400059	ANLEAFTVDKDITLTNDKPATAIGVIGNFTDAER(10)-KCEEEIAK(1)	4764.392199	Carbamidomethyl[C](39)	7.435957e-003	2.168495e-004	0.007860	1.649738	1.000000e+000	8.711705e-005
	2	PRF_Q_2022_M_CIAN_733_51990.89323.89323.5.0.dta	5	4764.398308	ANLEAFTVDKDITLTNDKPATAIGVIGNFTDAER(10)-KCEEEIAK(1)	4764.392199	Carbamidomethyl[C](39)	8.203516e-006	1.486601e-002	0.006109	1.282220	6.675502e-027	1.379360e-006
	3	PRF_Q_2022_M_CIAN_733_51990.85434.85434.5.0.dta	5	4920.527655	ANLEAFTVDKDITLTNDKPATAIGVIGNFTDAERR(10)-KCEEEIAK(1)	4920.493301	Carbamidomethyl[C](40)	4.976608e-007	5.048716e-002	0.034354	6.981820	2.288935e-005	6.663552e-008
	4	PRF_Q_2022_M_CIAN_733_51990.85279.85279.5.0.dta	5	4920.527557	ANLEAFTVDKDITLTNDKPATAIGVIGNFTDAERR(10)-KCEEEIAK(1)	4920.493301	Carbamidomethyl[C](40)	7.463106e-007	1.617289e-001	0.034256	6.961904	1.000000e+000	2.741462e-004
	5	PRF_Q_2022_M_CIAN_733_51990.84770.84770.5.0.dta	5	4920.537618	ANLEAFTVDKDITLTNDKPATAIGVIGNFTDAER(10)-RKCEEEIAK(2)	4920.493301	Carbamidomethyl[C](40)	2.086435e-001	3.028629e-001	0.044317	9.006617	1.000000e+000	1.160794e-001
	6	PRF_Q_2022_M_CIAN_733_51990.84623.84623.5.0.dta	5	4920.556644	ANLEAFTVDKDITLTNDKPATAIGVIGNFTDAER(10)-RKCEEEIAK(2)	4920.493301	Carbamidomethyl[C](40)	1.643356e-001	6.154522e-001	0.063343	12.873303	1.000000e+000	6.641204e-001
35	sp|P33176|KINH_HUMAN (596)-sp|P33176|KINH_HUMAN (783)	3	44
	1	PRF_Q_2022_M_CIAN_733_51990.68993.68993.3.0.dta	3	2350.303692	LYISKMK(5)-QDLKGLEETVAK(4)	2350.293699	null	4.826845e-004	1.025018e-003	0.009993	4.251809	2.753692e-010	4.936074e-005
	2	PRF_Q_2022_M_CIAN_733_51990.69127.69127.3.0.dta	3	2350.303397	LYISKMK(5)-QDLKGLEETVAK(4)	2350.293699	null	2.103371e-002	2.701885e-003	0.009698	4.126293	7.108882e-005	2.596452e-003
	3	PRF_Q_2022_M_CIAN_733_51990.69028.69028.2.0.dta	2	2350.304144	LYISKMK(5)-QDLKGLEETVAK(4)	2350.293699	null	2.202565e-003	5.071622e-003	0.010445	4.444125	4.951714e-003	1.196527e-003
	4	PRF_Q_2022_M_CIAN_733_51990.69142.69142.3.0.dta	3	2366.298615	LYISKMK(5)-QDLKGLEETVAK(4)	2366.288613	Oxidation[M](21)	2.740427e-003	1.917325e-002	0.010002	4.226872	9.630957e-007	1.043974e-003
	5	PRF_Q_2022_M_CIAN_733_51990.68922.68922.2.0.dta	2	2350.304155	LYISKMK(5)-QDLKGLEETVAK(4)	2350.293699	null	1.503210e-001	3.324149e-002	0.010456	4.448806	1.479705e-001	3.161162e-001
	6	PRF_Q_2022_M_CIAN_733_51990.69007.69007.3.0.dta	3	2366.299461	LYISKMK(5)-QDLKGLEETVAK(4)	2366.288613	Oxidation[M](21)	6.760883e-003	5.360793e-002	0.010848	4.584394	3.414684e-007	2.924171e-003
	7	PRF_Q_2022_M_CIAN_733_51990.68991.68991.4.0.dta	4	2350.302991	LYISKMK(5)-QDLKGLEETVAK(4)	2350.293699	null	1.862416e-002	8.674123e-002	0.009292	3.953548	3.829918e-007	1.936365e-002
	8	PRF_Q_2022_M_CIAN_733_51990.69126.69126.4.0.dta	4	2350.302590	LYISKMK(5)-QDLKGLEETVAK(4)	2350.293699	null	2.505248e-002	8.836691e-002	0.008891	3.782931	2.205005e-007	1.271219e-002
	9	PRF_Q_2022_M_CIAN_733_51990.68953.68953.3.0.dta	3	2366.297901	LYISKMK(5)-QDLKGLEETVAK(4)	2366.288613	Oxidation[M](21)	4.841523e-002	9.812002e-002	0.009288	3.925134	8.254358e-005	4.603777e-002
	10	PRF_Q_2022_M_CIAN_733_51990.69272.69272.3.0.dta	3	2350.302283	LYISKMK(5)-QDLKGLEETVAK(4)	2350.293699	null	1.414205e-002	1.225641e-001	0.008584	3.652309	5.221941e-004	3.057107e-002
	11	PRF_Q_2022_M_CIAN_733_51990.69267.69267.4.0.dta	4	2350.302477	LYISKMK(5)-QDLKGLEETVAK(4)	2350.293699	null	1.382018e-002	1.294050e-001	0.008778	3.734852	9.738535e-007	1.270198e-002
	12	PRF_Q_2022_M_CIAN_733_51990.69172.69172.2.0.dta	2	2350.303625	LYISKMK(5)-QDLKGLEETVAK(4)	2350.293699	null	1.275174e-001	1.366084e-001	0.009926	4.223302	3.581914e-002	2.567815e-001
	13	PRF_Q_2022_M_CIAN_733_51990.69393.69393.4.0.dta	4	2350.303544	LYISKMK(5)-QDLKGLEETVAK(4)	2350.293699	null	9.726350e-003	1.602243e-001	0.009845	4.188838	2.839030e-006	1.213150e-002
	14	PRF_Q_2022_M_CIAN_733_51990.68850.68850.4.0.dta	4	2350.303112	LYISKMK(5)-QDLKGLEETVAK(4)	2350.293699	null	5.298600e-002	1.701591e-001	0.009413	4.005031	1.340090e-007	6.752887e-002
	15	PRF_Q_2022_M_CIAN_733_51990.68959.68959.4.0.dta	4	2366.296555	LYISKMK(5)-QDLKGLEETVAK(4)	2366.288613	Oxidation[M](21)	9.411262e-003	1.777612e-001	0.007942	3.356311	4.969796e-008	7.512717e-003
	16	PRF_Q_2022_M_CIAN_733_51990.64697.64697.4.0.dta	4	2366.296835	LYISKMK(5)-QDLKGLEETVAK(4)	2366.288613	Oxidation[M](21)	2.820262e-002	2.524213e-001	0.008222	3.474640	7.316496e-005	1.372493e-002
	17	PRF_Q_2022_M_CIAN_733_51990.69102.69102.4.0.dta	4	2366.295420	LYISKMK(5)-QDLKGLEETVAK(4)	2366.288613	Oxidation[M](21)	4.532746e-003	2.611635e-001	0.006807	2.876657	5.794665e-007	2.347906e-003
	18	PRF_Q_2022_M_CIAN_733_51990.69315.69315.4.0.dta	4	2366.295230	LYISKMK(5)-QDLKGLEETVAK(4)	2366.288613	Oxidation[M](21)	4.553839e-002	2.740213e-001	0.006617	2.796362	2.031634e-005	5.198084e-002
	19	PRF_Q_2022_M_CIAN_733_51990.69974.69974.4.0.dta	4	2350.306333	LYISKMK(5)-QDLKGLEETVAK(4)	2350.293699	null	1.534143e-001	2.749110e-001	0.012634	5.375498	1.863254e-003	1.933180e-001
	20	PRF_Q_2022_M_CIAN_733_51990.64559.64559.4.0.dta	4	2366.298468	LYISKMK(5)-QDLKGLEETVAK(4)	2366.288613	Oxidation[M](21)	9.642262e-002	3.258057e-001	0.009855	4.164750	6.211296e-007	9.424839e-002
	21	PRF_Q_2022_M_CIAN_733_51990.64847.64847.4.0.dta	4	2366.298206	LYISKMK(5)-QDLKGLEETVAK(4)	2366.288613	Oxidation[M](21)	1.366366e-002	3.764422e-001	0.009593	4.054028	6.322342e-004	2.763990e-002
	22	PRF_Q_2022_M_CIAN_733_51990.64271.64271.4.0.dta	4	2366.295502	LYISKMK(5)-QDLKGLEETVAK(4)	2366.288613	Oxidation[M](21)	4.162237e-002	3.939573e-001	0.006889	2.911310	3.137981e-006	5.012666e-002
	23	PRF_Q_2022_M_CIAN_733_51990.68863.68863.3.0.dta	3	2350.303937	LYISKMK(5)-QDLKGLEETVAK(4)	2350.293699	null	2.549036e-001	4.169883e-001	0.010238	4.356051	3.877128e-002	2.369210e-001
	24	PRF_Q_2022_M_CIAN_733_51990.64139.64139.4.1.dta	4	2366.288459	LYISKMK(5)-QDLKGLEETVAK(4)	2366.288613	Oxidation[M](21)	4.598477e-002	4.553349e-001	-0.000154	-0.065081	3.301626e-004	3.174783e-002
	25	PRF_Q_2022_M_CIAN_733_51990.64272.64272.3.0.dta	3	2366.294501	LYISKMK(5)-QDLKGLEETVAK(4)	2366.288613	Oxidation[M](21)	6.063090e-003	4.883853e-001	0.005888	2.488285	2.414467e-005	6.358862e-003
	26	PRF_Q_2022_M_CIAN_733_51990.64411.64411.4.0.dta	4	2366.296416	LYISKMK(5)-QDLKGLEETVAK(4)	2366.288613	Oxidation[M](21)	4.179749e-002	5.866767e-001	0.007803	3.297569	1.552642e-005	6.837723e-002
	27	PRF_Q_2022_M_CIAN_733_51990.64222.64222.3.0.dta	3	2366.295588	LYISKMK(5)-QDLKGLEETVAK(4)	2366.288613	Oxidation[M](21)	3.186153e-003	5.882329e-001	0.006975	2.947654	1.069375e-005	2.372431e-003
	28	PRF_Q_2022_M_CIAN_733_51990.64366.64366.3.0.dta	3	2366.286131	LYISKMK(5)-QDLKGLEETVAK(4)	2366.288613	Oxidation[M](21)	7.357759e-002	8.132443e-001	-0.002482	-1.048900	2.467316e-002	4.865171e-002
	29	PRF_Q_2022_M_CIAN_733_51990.63722.63722.3.0.dta	3	2834.544499	LYISKMK(5)-EQARQDLKGLEETVAK(8)	2834.533071	null	1.365473e-005	4.139921e-003	0.011428	4.031705	1.748985e-003	3.899857e-004
	30	PRF_Q_2022_M_CIAN_733_51990.63660.63660.4.0.dta	4	2834.547768	LYISKMK(5)-EQARQDLKGLEETVAK(8)	2834.533071	null	1.602825e-005	2.460579e-002	0.014697	5.184981	2.852113e-006	6.599195e-005
	31	PRF_Q_2022_M_CIAN_733_51990.63581.63581.3.0.dta	3	2834.547648	LYISKMK(5)-EQARQDLKGLEETVAK(8)	2834.533071	null	1.760662e-004	2.578749e-002	0.014577	5.142646	2.359268e-003	1.241866e-003
	32	PRF_Q_2022_M_CIAN_733_51990.63806.63806.4.0.dta	4	2834.546674	LYISKMK(5)-EQARQDLKGLEETVAK(8)	2834.533071	null	3.528705e-004	5.183416e-002	0.013603	4.799027	5.415615e-004	2.989827e-004
	33	PRF_Q_2022_M_CIAN_733_51990.63728.63728.4.0.dta	4	2850.539521	LYISKMK(5)-EQARQDLKGLEETVAK(8)	2850.527985	Oxidation[M](25)	2.739196e-004	6.391154e-002	0.011536	4.046970	3.077004e-007	1.989791e-003
	34	PRF_Q_2022_M_CIAN_733_51990.63513.63513.4.0.dta	4	2834.549632	LYISKMK(5)-EQARQDLKGLEETVAK(8)	2834.533071	null	5.599982e-004	6.612041e-002	0.016561	5.842585	4.722186e-007	3.892659e-004
	35	PRF_Q_2022_M_CIAN_733_51990.63778.63778.5.0.dta	5	2834.547438	LYISKMK(5)-EQARQDLKGLEETVAK(8)	2834.533071	null	2.282144e-002	1.367653e-001	0.014367	5.068560	4.042376e-003	2.542685e-002
	36	PRF_Q_2022_M_CIAN_733_51990.63698.63698.5.0.dta	5	2850.538604	LYISKMK(5)-EQARQDLKGLEETVAK(8)	2850.527985	Oxidation[M](25)	6.981600e-004	1.824434e-001	0.010619	3.725275	3.293287e-009	1.433728e-002
	37	PRF_Q_2022_M_CIAN_733_51990.63640.63640.5.0.dta	5	2834.551062	LYISKMK(5)-EQARQDLKGLEETVAK(8)	2834.533071	null	2.492381e-003	2.060372e-001	0.017991	6.347077	5.610840e-008	8.388411e-003
	38	PRF_Q_2022_M_CIAN_733_51990.63507.63507.5.0.dta	5	2834.550487	LYISKMK(5)-EQARQDLKGLEETVAK(8)	2834.533071	null	1.134065e-002	2.589775e-001	0.017416	6.144222	3.435382e-005	1.301076e-002
	39	PRF_Q_2022_M_CIAN_733_51990.59367.59367.5.0.dta	5	2850.542768	LYISKMK(5)-EQARQDLKGLEETVAK(8)	2850.527985	Oxidation[M](25)	1.530792e-002	3.813571e-001	0.014783	5.186057	1.585567e-008	2.756408e-002
	40	PRF_Q_2022_M_CIAN_733_51990.59738.59738.5.1.dta	5	2850.517788	LYISKMK(5)-EQARQDLKGLEETVAK(8)	2850.527985	Oxidation[M](25)	1.262984e-001	4.745445e-001	-0.010197	-3.577232	5.533545e-003	1.344391e-001
	41	PRF_Q_2022_M_CIAN_733_51990.63555.63555.5.0.dta	5	2850.540563	LYISKMK(5)-EQARQDLKGLEETVAK(8)	2850.527985	Oxidation[M](25)	4.420785e-001	5.240355e-001	0.012578	4.412516	1.058508e-003	5.145862e-001
	42	PRF_Q_2022_M_CIAN_733_51990.63586.63586.4.3.dta	4	2850.540825	LYISKMK(5)-EQARQDLKGLEETVAK(8)	2850.527985	Oxidation[M](25)	1.088660e-002	5.839695e-001	0.012840	4.504429	4.817660e-002	5.258606e-002
	43	PRF_Q_2022_M_CIAN_733_51990.59504.59504.5.0.dta	5	2850.541457	LYISKMK(5)-EQARQDLKGLEETVAK(8)	2850.527985	Oxidation[M](25)	4.359921e-001	7.203737e-001	0.013472	4.726142	1.750129e-004	5.176481e-001
	44	PRF_Q_2022_M_CIAN_733_51990.63407.63407.4.4.dta	4	2793.545223	LYISKMKSEVK(5)-QDLKGLEETVAK(4)	2793.531676	null	2.572186e-004	9.416829e-002	0.013547	4.849417	1.653073e-007	2.920592e-004
36	sp|P33176|KINH_HUMAN (620)-sp|P33176|KINH_HUMAN (755)	3	7
	1	PRF_Q_2022_M_CIAN_733_51990.21022.21022.5.0.dta	5	2750.391845	CKQLESTQTESNKK(13)-LKATDQEK(2)	2750.387534	Carbamidomethyl[C](1)	1.813843e-005	7.525829e-003	0.004311	1.567415	2.592639e-004	2.987737e-009
	2	PRF_Q_2022_M_CIAN_733_51990.21024.21024.3.0.dta	3	2750.398710	CKQLESTQTESNKK(13)-LKATDQEK(2)	2750.387534	Carbamidomethyl[C](1)	1.000000e+000	8.502044e-002	0.011176	4.063427	1.000000e+000	1.553879e-001
	3	PRF_Q_2022_M_CIAN_733_51990.24540.24540.3.0.dta	3	2462.273429	QLESTQTESNKK(11)-LKATDQEK(2)	2462.261937	null	4.761854e-003	7.597119e-003	0.011492	4.667253	1.811982e-001	7.389184e-006
	4	PRF_Q_2022_M_CIAN_733_51990.24537.24537.4.0.dta	4	2462.271897	QLESTQTESNKK(11)-LKATDQEK(2)	2462.261937	null	2.746733e-003	1.061685e-001	0.009960	4.045061	2.898343e-002	4.600599e-009
	5	PRF_Q_2022_M_CIAN_733_51990.24411.24411.4.0.dta	4	2462.270884	QLESTQTESNKK(11)-LKATDQEK(2)	2462.261937	null	1.000000e+000	3.340602e-001	0.008947	3.633651	1.000000e+000	3.480508e-005
	6	PRF_Q_2022_M_CIAN_733_51990.24410.24410.3.0.dta	3	2462.272138	QLESTQTESNKK(11)-LKATDQEK(2)	2462.261937	null	8.035777e-001	7.873407e-001	0.010201	4.142939	1.000000e+000	1.000000e+000
	7	PRF_Q_2022_M_CIAN_733_51990.40528.40528.4.0.dta	4	2906.482672	RCKQLESTQTESNKK(14)-LKATDQEK(2)	2906.488636	Carbamidomethyl[C](2)	1.000000e+000	6.970472e-001	-0.005964	-2.051961	9.109437e-001	1.000000e+000
37	sp|P33176|KINH_HUMAN (679)-sp|P33176|KINH_HUMAN (685)	3	5
	1	PRF_Q_2022_M_CIAN_733_51990.28690.28690.5.0.dta	5	3380.686061	AQEKVHEMEKEHLNK(4)-VHEMEKEHLNK(6)	3380.672413	null	1.664549e-002	7.549019e-003	0.013648	4.037067	1.566807e-003	2.724874e-003
	2	PRF_Q_2022_M_CIAN_733_51990.28659.28659.4.0.dta	4	3380.690558	AQEKVHEMEKEHLNK(4)-VHEMEKEHLNK(6)	3380.672413	null	6.855779e-003	2.354264e-001	0.018145	5.367275	1.000000e+000	5.775532e-003
	3	PRF_Q_2022_M_CIAN_733_51990.26690.26690.5.0.dta	5	2759.361640	AQEKVHEMEK(4)-VHEMEKEHLNK(6)	2759.348983	null	1.965885e-002	2.368161e-002	0.012657	4.586952	1.782346e-003	8.152085e-003
	4	PRF_Q_2022_M_CIAN_733_51990.26683.26683.4.1.dta	4	2759.362789	AQEKVHEMEK(4)-VHEMEKEHLNK(6)	2759.348983	null	1.000000e+000	5.082323e-001	0.013806	5.003354	1.000000e+000	9.244970e-001
	5	PRF_Q_2022_M_CIAN_733_51990.32371.32371.5.0.dta	5	4250.149708	AQEKVHEMEKEHLNK(4)-VHEMEKEHLNKVQTANEVK(6)	4250.133051	null	1.000000e+000	8.377940e-002	0.016657	3.919171	1.000000e+000	1.000000e+000
38	sp|P33176|KINH_HUMAN (753)-sp|P33176|KINH_HUMAN (753)	3	3
	1	PRF_Q_2022_M_CIAN_733_51990.24701.24701.5.0.dta	5	2843.576767	LRVEHEKLKATDQEK(7)-VEHEKLK(5)	2843.562396	null	3.861193e-001	7.936774e-003	0.014371	5.053872	2.917881e-004	1.490940e-001
	2	PRF_Q_2022_M_CIAN_733_51990.27587.27587.4.0.dta	4	3112.752629	LRVEHEKLKATDQEK(7)-LRVEHEKLK(7)	3112.747556	null	1.000000e+000	2.825945e-001	0.005073	1.629750	1.000000e+000	1.000000e+000
	3	PRF_Q_2022_M_CIAN_733_51990.20796.20796.4.1.dta	4	2574.407340	VEHEKLKATDQEK(5)-VEHEKLK(5)	2574.377236	null	1.000000e+000	5.692061e-001	0.030104	11.693702	1.000000e+000	1.000000e+000
39	sp|P33176|KINH_HUMAN (656)-sp|P33176|KINH_HUMAN (714)	3	7
	1	PRF_Q_2022_M_CIAN_733_51990.61535.61535.4.0.dta	4	3871.039961	SLTEYLQNVEQKKR(12)-ETHQKQISSLRDEVEAK(5)	3871.019400	null	4.683276e-010	9.756376e-003	0.020561	5.311521	9.988709e-011	2.819690e-007
	2	PRF_Q_2022_M_CIAN_733_51990.61514.61514.5.0.dta	5	3871.041896	SLTEYLQNVEQKKR(12)-ETHQKQISSLRDEVEAK(5)	3871.019400	null	4.374992e-005	3.939668e-002	0.022496	5.811389	1.432181e-007	3.093895e-005
	3	PRF_Q_2022_M_CIAN_733_51990.61671.61671.5.0.dta	5	3871.038299	SLTEYLQNVEQKKR(12)-ETHQKQISSLRDEVEAK(5)	3871.019400	null	9.763683e-005	1.268824e-001	0.018899	4.882177	1.391036e-005	2.808133e-005
	4	PRF_Q_2022_M_CIAN_733_51990.61382.61382.5.0.dta	5	3871.041978	SLTEYLQNVEQKKR(12)-ETHQKQISSLRDEVEAK(5)	3871.019400	null	5.390237e-005	5.950445e-001	0.022578	5.832572	4.264408e-003	7.077072e-004
	5	PRF_Q_2022_M_CIAN_733_51990.66255.66255.5.0.dta	5	3714.935815	SLTEYLQNVEQKK(12)-ETHQKQISSLRDEVEAK(5)	3714.918298	null	1.113677e-004	3.090964e-001	0.017517	4.715312	9.145005e-005	2.752445e-003
	6	PRF_Q_2022_M_CIAN_733_51990.66102.66102.5.0.dta	5	3714.948388	SLTEYLQNVEQKK(12)-ETHQKQISSLRDEVEAK(5)	3714.918298	null	8.352065e-001	4.266758e-001	0.030090	8.099774	8.542555e-001	2.171189e-002
	7	PRF_Q_2022_M_CIAN_733_51990.64568.64568.5.0.dta	5	3043.618182	SLTEYLQNVEQKK(12)-ETHQKQISSLR(5)	3043.605710	null	1.437878e-001	3.418819e-001	0.012472	4.097771	3.854694e-001	3.201296e-003
40	sp|P33176|KINH_HUMAN (903)-sp|P33176|KINH_HUMAN (922)	3	6
	1	PRF_Q_2022_M_CIAN_733_51990.33398.33398.5.0.dta	5	2030.193398	IKEAVR(2)-GHSAQIAKPIR(8)	2030.186819	null	1.516730e-002	5.441520e-002	0.006579	3.240588	1.932872e-004	9.060218e-003
	2	PRF_Q_2022_M_CIAN_733_51990.31135.31135.5.0.dta	5	3635.015566	IKEAVR(2)-GHSAQIAKPIRPGQHPAASPTHPSAIR(8)	3635.003915	null	5.257387e-002	2.374230e-001	0.011651	3.205224	1.000000e+000	1.499631e-002
	3	PRF_Q_2022_M_CIAN_733_51990.30862.30862.5.0.dta	5	3635.018137	IKEAVR(2)-GHSAQIAKPIRPGQHPAASPTHPSAIR(8)	3635.003915	null	4.113459e-004	2.677850e-001	0.014222	3.912513	1.000000e+000	4.645727e-004
	4	PRF_Q_2022_M_CIAN_733_51990.31001.31001.5.0.dta	5	3635.016165	IKEAVR(2)-GHSAQIAKPIRPGQHPAASPTHPSAIR(8)	3635.003915	null	4.363083e-002	2.978640e-001	0.012250	3.370010	1.000000e+000	4.134434e-003
	5	PRF_Q_2022_M_CIAN_733_51990.28577.28577.5.0.dta	5	3791.122856	IKEAVR(2)-RGHSAQIAKPIRPGQHPAASPTHPSAIR(9)	3791.105017	null	4.309729e-005	3.900448e-001	0.017839	4.705488	1.000000e+000	6.549932e-005
	6	PRF_Q_2022_M_CIAN_733_51990.28963.28963.5.0.dta	5	3791.121146	IKEAVR(2)-RGHSAQIAKPIRPGQHPAASPTHPSAIR(9)	3791.105017	null	6.743469e-008	4.552426e-001	0.016129	4.254432	1.000000e+000	3.004384e-005
41	sp|P33176|KINH_HUMAN (549)-sp|P33176|KINH_HUMAN (801)	3	6
	1	PRF_Q_2022_M_CIAN_733_51990.37285.37285.4.0.dta	4	2499.351193	EMTNHQKKR(8)-KLFVQDLATR(1)	2499.349918	null	2.258975e-002	1.011956e-001	0.001275	0.510133	1.170396e-004	1.655929e-002
	2	PRF_Q_2022_M_CIAN_733_51990.36841.36841.5.0.dta	5	2499.356887	EMTNHQKKR(8)-KLFVQDLATR(1)	2499.349918	null	9.689528e-001	7.866065e-001	0.006969	2.788325	2.039074e-008	1.000000e+000
	3	PRF_Q_2022_M_CIAN_733_51990.30842.30842.4.0.dta	4	2756.537869	LKEMTNHQKKR(10)-KLFVQDLATR(1)	2756.523846	Oxidation[M](4)	3.451491e-002	2.149740e-001	0.014023	5.087204	1.169362e-001	7.362645e-011
	4	PRF_Q_2022_M_CIAN_733_51990.60128.60128.5.0.dta	5	2740.518601	LKEMTNHQKKR(10)-KLFVQDLATR(1)	2740.528931	null	1.000000e+000	6.902531e-001	-0.010330	-3.769345	1.000000e+000	3.959673e-010
	5	PRF_Q_2022_M_CIAN_733_51990.35539.35539.5.3.dta	5	2740.532253	LKEMTNHQKKR(10)-KLFVQDLATR(1)	2740.528931	null	8.245789e-001	7.228178e-001	0.003322	1.212175	1.000000e+000	2.805602e-004
	6	PRF_Q_2022_M_CIAN_733_51990.59485.59485.5.0.dta	5	3544.910162	EMTNHQKKRAAEMMASLLK(8)-KLFVQDLATR(1)	3544.879890	null	1.814923e-001	6.704701e-001	0.030272	8.539641	4.106509e-001	6.284318e-011
42	sp|P33176|KINH_HUMAN (596)-sp|P33176|KINH_HUMAN (609)	3	3
	1	PRF_Q_2022_M_CIAN_733_51990.46667.46667.4.0.dta	4	2572.313190	LYISKMK(5)-CKQLESTQTESNK(2)	2572.299580	Carbamidomethyl[C](1)	1.190261e-001	2.348760e-001	0.013610	5.290986	1.569134e-004	9.846107e-002
	2	PRF_Q_2022_M_CIAN_733_51990.39662.39662.5.1.dta	5	2700.401748	LYISKMK(5)-CKQLESTQTESNKK(2)	2700.394536	Carbamidomethyl[C](1)	3.651993e-003	2.828557e-001	0.007212	2.670721	5.156563e-008	8.719579e-003
	3	PRF_Q_2022_M_CIAN_733_51990.59962.59962.5.0.dta	5	3630.909549	LYISKMKSEVKTMVK(5)-RCKQLESTQTESNK(3)	3630.890176	Carbamidomethyl[C](20)	3.961613e-001	8.064069e-001	0.019373	5.335606	9.016189e-001	7.029695e-005
43	sp|P33176|KINH_HUMAN (159)-sp|P33176|KINH_HUMAN (427)	3	6
	1	PRF_Q_2022_M_CIAN_733_51990.48889.48889.4.1.dta	4	3446.825266	TNLSVHEDKNRVPYVK(9)-KCEEEIAKLYK(8)	3446.798655	Carbamidomethyl[C](21)	1.000000e+000	2.595709e-001	0.026611	7.720497	1.000000e+000	7.506636e-002
	2	PRF_Q_2022_M_CIAN_733_51990.48844.48844.5.0.dta	5	3446.813349	TNLSVHEDKNRVPYVK(9)-KCEEEIAKLYK(8)	3446.798655	Carbamidomethyl[C](21)	2.612955e-004	2.894794e-001	0.014694	4.263086	1.110056e-005	8.157601e-004
	3	PRF_Q_2022_M_CIAN_733_51990.48949.48949.6.0.dta	6	3446.829968	TNLSVHEDKNRVPYVK(9)-KCEEEIAKLYK(8)	3446.798655	Carbamidomethyl[C](21)	2.649827e-002	4.656696e-001	0.031313	9.084662	1.658561e-001	1.881400e-009
	4	PRF_Q_2022_M_CIAN_733_51990.41430.41430.5.0.dta	5	2860.467340	TNLSVHEDKNR(9)-KCEEEIAKLYK(8)	2860.450799	Carbamidomethyl[C](2)	2.147038e-001	4.115009e-001	0.016541	5.782655	1.506927e-003	1.352503e-001
	5	PRF_Q_2022_M_CIAN_733_51990.45101.45101.6.2.dta	6	3602.917251	TNLSVHEDKNRVPYVK(9)-RKCEEEIAKLYK(9)	3602.899757	Carbamidomethyl[C](22)	1.491161e-003	5.018375e-001	0.017494	4.855533	7.209363e-004	7.905956e-005
	6	PRF_Q_2022_M_CIAN_733_51990.44985.44985.4.0.dta	4	3602.913643	TNLSVHEDKNRVPYVK(9)-RKCEEEIAKLYK(9)	3602.899757	Carbamidomethyl[C](22)	1.000000e+000	7.037097e-001	0.013886	3.854118	1.000000e+000	1.000000e+000
44	sp|P33176|KINH_HUMAN (539)-sp|P33176|KINH_HUMAN (801)	2	23
	1	PRF_Q_2022_M_CIAN_733_51990.90516.90516.3.0.dta	3	2915.653851	SATLASIDAELQKLK(13)-KLFVQDLATR(1)	2915.645059	null	3.155547e-016	5.989337e-008	0.008792	3.015456	1.066826e-016	2.990266e-019
	2	PRF_Q_2022_M_CIAN_733_51990.90434.90434.2.0.dta	2	2915.653752	SATLASIDAELQKLK(13)-KLFVQDLATR(1)	2915.645059	null	2.885438e-007	6.782737e-008	0.008693	2.981501	4.829420e-010	1.031867e-007
	3	PRF_Q_2022_M_CIAN_733_51990.90268.90268.2.0.dta	2	2915.654742	SATLASIDAELQKLK(13)-KLFVQDLATR(1)	2915.645059	null	1.000000e+000	1.016632e-007	0.009683	3.321049	1.000000e+000	9.696620e-006
	4	PRF_Q_2022_M_CIAN_733_51990.90297.90297.2.0.dta	2	2915.654522	SATLASIDAELQKLK(13)-KLFVQDLATR(1)	2915.645059	null	1.647894e-008	1.321934e-007	0.009463	3.245594	2.682483e-011	1.256044e-009
	5	PRF_Q_2022_M_CIAN_733_51990.90375.90375.3.0.dta	3	2915.653408	SATLASIDAELQKLK(13)-KLFVQDLATR(1)	2915.645059	null	9.628396e-013	1.729782e-007	0.008349	2.863517	5.044347e-011	3.396574e-015
	6	PRF_Q_2022_M_CIAN_733_51990.90661.90661.3.0.dta	3	2915.656283	SATLASIDAELQKLK(13)-KLFVQDLATR(1)	2915.645059	null	2.014094e-010	2.940546e-007	0.011224	3.849577	1.875438e-009	9.313178e-017
	7	PRF_Q_2022_M_CIAN_733_51990.90830.90830.3.0.dta	3	2915.658506	SATLASIDAELQKLK(13)-KLFVQDLATR(1)	2915.645059	null	5.747873e-011	4.776438e-007	0.013447	4.612015	2.549726e-010	6.095014e-011
	8	PRF_Q_2022_M_CIAN_733_51990.90255.90255.4.0.dta	4	2915.658941	SATLASIDAELQKLK(13)-KLFVQDLATR(1)	2915.645059	null	4.802160e-009	4.864165e-007	0.013882	4.761211	1.679446e-007	1.894301e-014
	9	PRF_Q_2022_M_CIAN_733_51990.90234.90234.3.0.dta	3	2915.655023	SATLASIDAELQKLK(13)-KLFVQDLATR(1)	2915.645059	null	4.241299e-013	5.415120e-007	0.009964	3.417426	5.182647e-010	2.358189e-015
	10	PRF_Q_2022_M_CIAN_733_51990.90531.90531.4.0.dta	4	2915.655736	SATLASIDAELQKLK(13)-KLFVQDLATR(1)	2915.645059	null	8.354049e-009	1.283909e-006	0.010677	3.661968	8.277492e-008	2.162738e-015
	11	PRF_Q_2022_M_CIAN_733_51990.90676.90676.4.0.dta	4	2915.656329	SATLASIDAELQKLK(13)-KLFVQDLATR(1)	2915.645059	null	2.714701e-008	1.317596e-006	0.011270	3.865354	2.426137e-006	4.597044e-015
	12	PRF_Q_2022_M_CIAN_733_51990.90963.90963.4.0.dta	4	2915.651605	SATLASIDAELQKLK(13)-KLFVQDLATR(1)	2915.645059	null	5.169344e-008	2.186514e-006	0.006546	2.245129	9.176000e-008	5.218450e-014
	13	PRF_Q_2022_M_CIAN_733_51990.91109.91109.4.2.dta	4	2915.662009	SATLASIDAELQKLK(13)-KLFVQDLATR(1)	2915.645059	null	1.271881e-006	1.701327e-005	0.016950	5.813465	3.320677e-005	2.483916e-012
	14	PRF_Q_2022_M_CIAN_733_51990.90396.90396.4.0.dta	4	2915.657164	SATLASIDAELQKLK(13)-KLFVQDLATR(1)	2915.645059	null	9.134522e-007	2.114259e-005	0.012105	4.151740	1.387835e-006	3.623041e-017
	15	PRF_Q_2022_M_CIAN_733_51990.90823.90823.4.0.dta	4	2915.655528	SATLASIDAELQKLK(13)-KLFVQDLATR(1)	2915.645059	null	1.857385e-005	4.891733e-005	0.010469	3.590629	1.277873e-004	4.320219e-011
	16	PRF_Q_2022_M_CIAN_733_51990.90250.90250.5.0.dta	5	2915.655577	SATLASIDAELQKLK(13)-KLFVQDLATR(1)	2915.645059	null	2.096933e-004	3.288072e-004	0.010518	3.607435	1.633424e-003	1.686666e-007
	17	PRF_Q_2022_M_CIAN_733_51990.90400.90400.5.0.dta	5	2915.655015	SATLASIDAELQKLK(13)-KLFVQDLATR(1)	2915.645059	null	7.760204e-006	8.345108e-004	0.009956	3.414682	6.484727e-005	5.360416e-009
	18	PRF_Q_2022_M_CIAN_733_51990.103447.103447.4.0.dta	4	2915.658016	SATLASIDAELQKLK(13)-KLFVQDLATR(1)	2915.645059	null	1.000000e+000	1.307116e-002	0.012957	4.443957	1.000000e+000	7.215186e-002
	19	PRF_Q_2022_M_CIAN_733_51990.86772.86772.4.1.dta	4	2915.658048	SATLASIDAELQKLK(13)-KLFVQDLATR(1)	2915.645059	null	1.306710e-001	1.320613e-002	0.012989	4.454932	1.539072e-001	4.138045e-007
	20	PRF_Q_2022_M_CIAN_733_51990.87448.87448.5.0.dta	5	2915.660648	SATLASIDAELQKLK(13)-KLFVQDLATR(1)	2915.645059	null	2.674423e-001	2.042018e-002	0.015589	5.346673	2.915684e-001	9.570891e-004
	21	PRF_Q_2022_M_CIAN_733_51990.91899.91899.4.1.dta	4	2915.662760	SATLASIDAELQKLK(13)-KLFVQDLATR(1)	2915.645059	null	1.794853e-001	3.070719e-002	0.017701	6.071041	3.479454e-001	1.795990e-004
	22	PRF_Q_2022_M_CIAN_733_51990.89584.89584.4.0.dta	4	3784.033470	SATLASIDAELQKLKEMTNHQK(13)-KLFVQDLATR(1)	3784.031154	null	2.378533e-005	2.768743e-004	0.002316	0.612046	6.140017e-005	1.038676e-007
	23	PRF_Q_2022_M_CIAN_733_51990.89544.89544.5.0.dta	5	3784.043814	SATLASIDAELQKLKEMTNHQK(13)-KLFVQDLATR(1)	3784.031154	null	2.990402e-003	6.114737e-003	0.012660	3.345638	1.728261e-002	1.209035e-009
45	sp|P33176|KINH_HUMAN (539)-sp|P33176|KINH_HUMAN (813)	2	18
	1	PRF_Q_2022_M_CIAN_733_51990.77852.77852.3.0.dta	3	3404.741347	SATLASIDAELQKLK(13)-KSAEIDSDDTGGSAAQK(1)	3404.727718	null	6.054334e-008	1.127266e-007	0.013629	4.002963	6.771478e-013	1.578823e-008
	2	PRF_Q_2022_M_CIAN_733_51990.77996.77996.3.0.dta	3	3404.743151	SATLASIDAELQKLK(13)-KSAEIDSDDTGGSAAQK(1)	3404.727718	null	1.313342e-005	2.818790e-006	0.015433	4.532815	2.817474e-006	1.258822e-005
	3	PRF_Q_2022_M_CIAN_733_51990.77697.77697.4.0.dta	4	3404.738267	SATLASIDAELQKLK(13)-KSAEIDSDDTGGSAAQK(1)	3404.727718	null	1.007008e-001	1.542018e-003	0.010549	3.098339	4.245534e-005	2.994783e-002
	4	PRF_Q_2022_M_CIAN_733_51990.77973.77973.4.0.dta	4	3404.742387	SATLASIDAELQKLK(13)-KSAEIDSDDTGGSAAQK(1)	3404.727718	null	7.611255e-002	2.579569e-003	0.014669	4.308421	3.518489e-005	1.869366e-002
	5	PRF_Q_2022_M_CIAN_733_51990.78110.78110.4.0.dta	4	3404.744472	SATLASIDAELQKLK(13)-KSAEIDSDDTGGSAAQK(1)	3404.727718	null	3.429778e-002	4.714016e-003	0.016754	4.920805	1.164283e-004	1.316670e-002
	6	PRF_Q_2022_M_CIAN_733_51990.77831.77831.4.0.dta	4	3404.741143	SATLASIDAELQKLK(13)-KSAEIDSDDTGGSAAQK(1)	3404.727718	null	1.208784e-001	5.432438e-003	0.013425	3.943047	2.901005e-006	9.256254e-002
	7	PRF_Q_2022_M_CIAN_733_51990.78396.78396.4.0.dta	4	3404.746420	SATLASIDAELQKLK(13)-KSAEIDSDDTGGSAAQK(1)	3404.727718	null	2.762005e-001	1.621996e-002	0.018702	5.492950	3.642287e-002	3.536385e-001
	8	PRF_Q_2022_M_CIAN_733_51990.78249.78249.4.0.dta	4	3404.744685	SATLASIDAELQKLK(13)-KSAEIDSDDTGGSAAQK(1)	3404.727718	null	8.828898e-001	2.239671e-002	0.016967	4.983365	3.539109e-002	7.232053e-001
	9	PRF_Q_2022_M_CIAN_733_51990.77895.77895.5.0.dta	5	3404.741278	SATLASIDAELQKLK(13)-KSAEIDSDDTGGSAAQK(1)	3404.727718	null	3.950947e-002	5.222479e-002	0.013560	3.982697	1.565028e-005	4.421556e-002
	10	PRF_Q_2022_M_CIAN_733_51990.78024.78024.4.0.dta	4	3404.742899	SATLASIDAELQKLK(13)-KSAEIDSDDTGGSAAQK(1)	3404.727718	null	6.930614e-002	5.960671e-002	0.015181	4.458800	6.009649e-003	7.256275e-002
	11	PRF_Q_2022_M_CIAN_733_51990.77714.77714.3.0.dta	3	3404.741891	SATLASIDAELQKLK(13)-KSAEIDSDDTGGSAAQK(1)	3404.727718	null	1.000000e+000	1.079321e-001	0.014173	4.162741	1.000000e+000	5.146878e-001
	12	PRF_Q_2022_M_CIAN_733_51990.77750.77750.5.0.dta	5	3404.741261	SATLASIDAELQKLK(13)-KSAEIDSDDTGGSAAQK(1)	3404.727718	null	2.875528e-001	3.317224e-001	0.013543	3.977704	2.016875e-003	3.826441e-001
	13	PRF_Q_2022_M_CIAN_733_51990.78553.78553.4.0.dta	4	3404.740674	SATLASIDAELQKLK(13)-KSAEIDSDDTGGSAAQK(1)	3404.727718	null	1.000000e+000	6.969447e-001	0.012956	3.805297	3.039821e-002	1.000000e+000
	14	PRF_Q_2022_M_CIAN_733_51990.71181.71181.4.0.dta	4	3631.913509	SATLASIDAELQKLK(13)-VKKSAEIDSDDTGGSAAQK(3)	3631.891082	null	1.280812e-004	1.236418e-003	0.022427	6.175020	1.114991e-008	1.021553e-005
	15	PRF_Q_2022_M_CIAN_733_51990.71037.71037.4.0.dta	4	3631.914728	SATLASIDAELQKLK(13)-VKKSAEIDSDDTGGSAAQK(3)	3631.891082	null	9.904017e-003	1.657738e-002	0.023646	6.510658	8.944957e-005	1.234808e-002
	16	PRF_Q_2022_M_CIAN_733_51990.71083.71083.5.0.dta	5	3631.914221	SATLASIDAELQKLK(13)-VKKSAEIDSDDTGGSAAQK(3)	3631.891082	null	4.824510e-003	1.991688e-002	0.023139	6.371061	2.531554e-007	1.263707e-003
	17	PRF_Q_2022_M_CIAN_733_51990.71221.71221.5.0.dta	5	3631.913056	SATLASIDAELQKLK(13)-VKKSAEIDSDDTGGSAAQK(3)	3631.891082	null	4.588780e-002	2.651866e-002	0.021974	6.050292	4.687480e-006	9.298964e-003
	18	PRF_Q_2022_M_CIAN_733_51990.71065.71065.5.0.dta	5	3631.914447	SATLASIDAELQKLK(13)-VKKSAEIDSDDTGGSAAQK(3)	3631.891082	null	1.672678e-002	3.550367e-002	0.023365	6.433288	2.609604e-008	3.951905e-003
46	sp|P33176|KINH_HUMAN (791)-sp|P33176|KINH_HUMAN (801)	2	13
	1	PRF_Q_2022_M_CIAN_733_51990.91006.91006.3.0.dta	3	3278.826031	GLEETVAKELQTLHNLR(8)-KLFVQDLATR(1)	3278.810544	null	1.182445e-013	2.322387e-007	0.015487	4.723359	4.659732e-017	1.616382e-013
	2	PRF_Q_2022_M_CIAN_733_51990.91143.91143.3.0.dta	3	3278.826119	GLEETVAKELQTLHNLR(8)-KLFVQDLATR(1)	3278.810544	null	1.269888e-008	4.575862e-007	0.015575	4.750198	1.027486e-013	1.790953e-010
	3	PRF_Q_2022_M_CIAN_733_51990.91000.91000.4.0.dta	4	3278.830649	GLEETVAKELQTLHNLR(8)-KLFVQDLATR(1)	3278.810544	null	3.432606e-015	2.051569e-005	0.020105	6.131797	9.780137e-014	7.821925e-011
	4	PRF_Q_2022_M_CIAN_733_51990.91121.91121.5.0.dta	5	3278.832285	GLEETVAKELQTLHNLR(8)-KLFVQDLATR(1)	3278.810544	null	2.379361e-007	3.664489e-005	0.021741	6.630758	8.364526e-006	7.768285e-014
	5	PRF_Q_2022_M_CIAN_733_51990.91515.91515.4.0.dta	4	3278.826652	GLEETVAKELQTLHNLR(8)-KLFVQDLATR(1)	3278.810544	null	9.558411e-010	7.858273e-005	0.016108	4.912757	1.498593e-008	2.765824e-010
	6	PRF_Q_2022_M_CIAN_733_51990.90979.90979.5.0.dta	5	3278.831082	GLEETVAKELQTLHNLR(8)-KLFVQDLATR(1)	3278.810544	null	3.585099e-010	9.757809e-005	0.020538	6.263857	8.981133e-007	5.253626e-014
	7	PRF_Q_2022_M_CIAN_733_51990.91142.91142.4.0.dta	4	3278.831830	GLEETVAKELQTLHNLR(8)-KLFVQDLATR(1)	3278.810544	null	2.178615e-005	4.702198e-004	0.021286	6.491988	1.000000e+000	1.437922e-019
	8	PRF_Q_2022_M_CIAN_733_51990.87542.87542.4.0.dta	4	3406.933997	GLEETVAKELQTLHNLRK(8)-KLFVQDLATR(1)	3406.905500	null	3.290717e-008	4.168709e-006	0.028497	8.364482	1.784046e-008	4.908807e-016
	9	PRF_Q_2022_M_CIAN_733_51990.87495.87495.5.0.dta	5	3406.928397	GLEETVAKELQTLHNLRK(8)-KLFVQDLATR(1)	3406.905500	null	2.174507e-007	2.552071e-004	0.022897	6.720762	4.245282e-007	3.424316e-014
	10	PRF_Q_2022_M_CIAN_733_51990.87639.87639.5.1.dta	5	3406.930056	GLEETVAKELQTLHNLRK(8)-KLFVQDLATR(1)	3406.905500	null	2.671912e-005	3.266744e-004	0.024556	7.207714	1.390526e-009	1.179322e-016
	11	PRF_Q_2022_M_CIAN_733_51990.87389.87389.4.0.dta	4	3406.933478	GLEETVAKELQTLHNLRK(8)-KLFVQDLATR(1)	3406.905500	null	3.620411e-008	1.045801e-001	0.027978	8.212144	1.000000e+000	5.561521e-008
	12	PRF_Q_2022_M_CIAN_733_51990.87685.87685.4.1.dta	4	3406.894476	GLEETVAKELQTLHNLRK(8)-KLFVQDLATR(1)	3406.905500	null	1.590045e-001	1.651994e-001	-0.011024	-3.235781	1.000000e+000	2.699592e-009
	13	PRF_Q_2022_M_CIAN_733_51990.87362.87362.5.0.dta	5	3406.926669	GLEETVAKELQTLHNLRK(8)-KLFVQDLATR(1)	3406.905500	null	9.312434e-002	1.688359e-001	0.021169	6.213557	4.406296e-003	1.207957e-007
47	sp|P33176|KINH_HUMAN (801)-sp|P33176|KINH_HUMAN (829)	2	10
	1	PRF_Q_2022_M_CIAN_733_51990.58898.58898.3.0.dta	3	3135.598133	KLFVQDLATR(1)-SAEIDSDDTGGSAAQKQK(16)	3135.580280	null	2.746914e-009	3.602022e-007	0.017853	5.693683	1.825684e-008	4.376797e-012
	2	PRF_Q_2022_M_CIAN_733_51990.58842.58842.4.0.dta	4	3135.597741	KLFVQDLATR(1)-SAEIDSDDTGGSAAQKQK(16)	3135.580280	null	8.379753e-009	3.945577e-007	0.017461	5.568666	1.642166e-009	2.068737e-022
	3	PRF_Q_2022_M_CIAN_733_51990.58997.58997.4.0.dta	4	3135.594224	KLFVQDLATR(1)-SAEIDSDDTGGSAAQKQK(16)	3135.580280	null	1.214925e-006	5.076924e-006	0.013944	4.447024	2.606471e-007	2.587347e-016
	4	PRF_Q_2022_M_CIAN_733_51990.58710.58710.4.0.dta	4	3135.598552	KLFVQDLATR(1)-SAEIDSDDTGGSAAQKQK(16)	3135.580280	null	1.499406e-002	1.145339e-002	0.018272	5.827311	6.108338e-002	1.041273e-005
	5	PRF_Q_2022_M_CIAN_733_51990.59145.59145.4.2.dta	4	3135.604604	KLFVQDLATR(1)-SAEIDSDDTGGSAAQKQK(16)	3135.580280	null	4.958611e-003	1.973982e-002	0.024324	7.757416	5.821487e-003	1.973696e-006
	6	PRF_Q_2022_M_CIAN_733_51990.58763.58763.3.0.dta	3	3135.597669	KLFVQDLATR(1)-SAEIDSDDTGGSAAQKQK(16)	3135.580280	null	4.265909e-004	5.251111e-001	0.017389	5.545704	1.000000e+000	2.175886e-003
	7	PRF_Q_2022_M_CIAN_733_51990.50990.50990.5.0.dta	5	3263.693602	KLFVQDLATR(1)-KSAEIDSDDTGGSAAQKQK(17)	3263.675236	null	2.749107e-006	8.555120e-005	0.018366	5.627398	4.326995e-011	2.371893e-008
	8	PRF_Q_2022_M_CIAN_733_51990.50853.50853.5.0.dta	5	3263.693557	KLFVQDLATR(1)-KSAEIDSDDTGGSAAQKQK(17)	3263.675236	null	8.465538e-004	1.158616e-003	0.018321	5.613610	4.097659e-005	2.784516e-009
	9	PRF_Q_2022_M_CIAN_733_51990.50871.50871.4.1.dta	4	3263.692703	KLFVQDLATR(1)-KSAEIDSDDTGGSAAQKQK(17)	3263.675236	null	3.549877e-003	1.991229e-003	0.017467	5.351942	1.000000e+000	5.016879e-007
	10	PRF_Q_2022_M_CIAN_733_51990.51015.51015.4.0.dta	4	3263.687656	KLFVQDLATR(1)-KSAEIDSDDTGGSAAQKQK(17)	3263.675236	null	1.000000e+000	3.356014e-002	0.012420	3.805526	1.000000e+000	2.555549e-003
48	sp|P33176|KINH_HUMAN (240)-sp|P33176|KINH_HUMAN (256)	2	36
	1	PRF_Q_2022_M_CIAN_733_51990.95016.95016.3.0.dta	3	4349.311198	VSKTGAEGAVLDEAK(3)-NINKSLSALGNVISALAEGSTYVPYR(4)	4349.287280	null	9.438849e-011	5.093143e-007	0.023918	5.499292	1.000000e+000	1.391948e-022
	2	PRF_Q_2022_M_CIAN_733_51990.94738.94738.3.0.dta	3	4349.307752	VSKTGAEGAVLDEAK(3)-NINKSLSALGNVISALAEGSTYVPYR(4)	4349.287280	null	2.366252e-014	5.510774e-006	0.020472	4.706978	4.521422e-015	4.078185e-019
	3	PRF_Q_2022_M_CIAN_733_51990.94839.94839.4.0.dta	4	4349.308483	VSKTGAEGAVLDEAK(3)-NINKSLSALGNVISALAEGSTYVPYR(4)	4349.287280	null	2.519627e-006	1.072072e-004	0.021203	4.875052	4.561595e-017	1.923081e-010
	4	PRF_Q_2022_M_CIAN_733_51990.94515.94515.4.0.dta	4	4349.330049	VSKTGAEGAVLDEAK(3)-NINKSLSALGNVISALAEGSTYVPYR(4)	4349.287280	null	7.772674e-005	2.064285e-004	0.042769	9.833565	6.625387e-007	3.809268e-007
	5	PRF_Q_2022_M_CIAN_733_51990.99221.99221.4.3.dta	4	4349.293551	VSKTGAEGAVLDEAK(3)-NINKSLSALGNVISALAEGSTYVPYR(4)	4349.287280	null	8.052150e-003	5.052661e-004	0.006271	1.441845	1.000000e+000	4.582817e-004
	6	PRF_Q_2022_M_CIAN_733_51990.95466.95466.4.0.dta	4	4349.278032	VSKTGAEGAVLDEAK(3)-NINKSLSALGNVISALAEGSTYVPYR(4)	4349.287280	null	4.084129e-007	5.880208e-004	-0.009248	-2.126325	3.221664e-007	3.896995e-008
	7	PRF_Q_2022_M_CIAN_733_51990.95261.95261.4.0.dta	4	4349.323918	VSKTGAEGAVLDEAK(3)-NINKSLSALGNVISALAEGSTYVPYR(4)	4349.287280	null	1.557392e-006	6.565139e-004	0.036638	8.423909	1.052998e-008	2.703161e-009
	8	PRF_Q_2022_M_CIAN_733_51990.95407.95407.4.0.dta	4	4349.302364	VSKTGAEGAVLDEAK(3)-NINKSLSALGNVISALAEGSTYVPYR(4)	4349.287280	null	2.834272e-007	9.056786e-004	0.015084	3.468154	5.325214e-006	1.578080e-007
	9	PRF_Q_2022_M_CIAN_733_51990.95628.95628.4.0.dta	4	4349.322086	VSKTGAEGAVLDEAK(3)-NINKSLSALGNVISALAEGSTYVPYR(4)	4349.287280	null	2.288002e-004	1.002425e-003	0.034806	8.002691	2.316572e-007	2.431317e-005
	10	PRF_Q_2022_M_CIAN_733_51990.94982.94982.4.0.dta	4	4349.309340	VSKTGAEGAVLDEAK(3)-NINKSLSALGNVISALAEGSTYVPYR(4)	4349.287280	null	4.519208e-005	1.130595e-003	0.022060	5.072095	7.724141e-012	8.683052e-008
	11	PRF_Q_2022_M_CIAN_733_51990.94879.94879.3.0.dta	3	4349.303244	VSKTGAEGAVLDEAK(3)-NINKSLSALGNVISALAEGSTYVPYR(4)	4349.287280	null	3.384146e-006	2.082960e-003	0.015964	3.670486	3.523920e-011	3.230345e-008
	12	PRF_Q_2022_M_CIAN_733_51990.95974.95974.4.0.dta	4	4349.310463	VSKTGAEGAVLDEAK(3)-NINKSLSALGNVISALAEGSTYVPYR(4)	4349.287280	null	5.621929e-003	2.636771e-003	0.023183	5.330299	1.000000e+000	1.262515e-004
	13	PRF_Q_2022_M_CIAN_733_51990.94715.94715.5.0.dta	5	4349.311155	VSKTGAEGAVLDEAK(3)-NINKSLSALGNVISALAEGSTYVPYR(4)	4349.287280	null	9.063333e-010	2.763583e-003	0.023875	5.489405	1.282501e-012	6.509048e-009
	14	PRF_Q_2022_M_CIAN_733_51990.94683.94683.4.0.dta	4	4349.321951	VSKTGAEGAVLDEAK(3)-NINKSLSALGNVISALAEGSTYVPYR(4)	4349.287280	null	4.455379e-004	3.165512e-003	0.034671	7.971651	6.671698e-007	2.185004e-005
	15	PRF_Q_2022_M_CIAN_733_51990.95782.95782.4.0.dta	4	4349.330412	VSKTGAEGAVLDEAK(3)-NINKSLSALGNVISALAEGSTYVPYR(4)	4349.287280	null	1.534078e-004	5.949564e-003	0.043132	9.917027	1.000000e+000	1.351208e-004
	16	PRF_Q_2022_M_CIAN_733_51990.99366.99366.4.2.dta	4	4349.328271	VSKTGAEGAVLDEAK(3)-NINKSLSALGNVISALAEGSTYVPYR(4)	4349.287280	null	1.889833e-002	6.427189e-003	0.040991	9.424763	1.000000e+000	7.611402e-003
	17	PRF_Q_2022_M_CIAN_733_51990.107275.107275.4.1.dta	4	4349.312559	VSKTGAEGAVLDEAK(3)-NINKSLSALGNVISALAEGSTYVPYR(4)	4349.287280	null	3.213480e-003	6.663663e-003	0.025279	5.812217	1.000000e+000	1.448292e-005
	18	PRF_Q_2022_M_CIAN_733_51990.96811.96811.4.1.dta	4	4349.308915	VSKTGAEGAVLDEAK(3)-NINKSLSALGNVISALAEGSTYVPYR(4)	4349.287280	null	3.336547e-004	7.381203e-003	0.021635	4.974378	5.840756e-011	3.240859e-005
	19	PRF_Q_2022_M_CIAN_733_51990.94983.94983.5.0.dta	5	4349.304647	VSKTGAEGAVLDEAK(3)-NINKSLSALGNVISALAEGSTYVPYR(4)	4349.287280	null	8.807164e-008	9.326086e-003	0.017367	3.993068	1.390468e-009	1.342136e-008
	20	PRF_Q_2022_M_CIAN_733_51990.94848.94848.5.0.dta	5	4349.305547	VSKTGAEGAVLDEAK(3)-NINKSLSALGNVISALAEGSTYVPYR(4)	4349.287280	null	1.877156e-009	1.196787e-002	0.018267	4.199998	3.612148e-011	1.399719e-010
	21	PRF_Q_2022_M_CIAN_733_51990.94695.94695.5.0.dta	5	4349.315868	VSKTGAEGAVLDEAK(3)-NINKSLSALGNVISALAEGSTYVPYR(4)	4349.287280	null	2.048184e-007	4.446538e-002	0.028588	6.573031	8.277206e-008	1.749037e-006
	22	PRF_Q_2022_M_CIAN_733_51990.96823.96823.4.0.dta	4	4349.308915	VSKTGAEGAVLDEAK(3)-NINKSLSALGNVISALAEGSTYVPYR(4)	4349.287280	null	1.570589e-005	6.168644e-002	0.021635	4.974378	7.573975e-009	8.472161e-006
	23	PRF_Q_2022_M_CIAN_733_51990.95120.95120.4.0.dta	4	4349.295254	VSKTGAEGAVLDEAK(3)-NINKSLSALGNVISALAEGSTYVPYR(4)	4349.287280	null	6.027975e-008	7.613485e-002	0.007974	1.833404	2.416709e-011	2.978242e-008
	24	PRF_Q_2022_M_CIAN_733_51990.94713.94713.4.0.dta	4	4349.316183	VSKTGAEGAVLDEAK(3)-NINKSLSALGNVISALAEGSTYVPYR(4)	4349.287280	null	3.265803e-007	1.214554e-001	0.028903	6.645457	1.118413e-011	1.457923e-007
	25	PRF_Q_2022_M_CIAN_733_51990.103849.103849.4.1.dta	4	4349.263075	VSKTGAEGAVLDEAK(3)-NINKSLSALGNVISALAEGSTYVPYR(4)	4349.287280	null	1.000000e+000	4.572020e-001	-0.024205	-5.565280	1.000000e+000	4.823729e-002
	26	PRF_Q_2022_M_CIAN_733_51990.103929.103929.4.2.dta	4	4349.267240	VSKTGAEGAVLDEAK(3)-NINKSLSALGNVISALAEGSTYVPYR(4)	4349.287280	null	1.000000e+000	4.616721e-001	-0.020040	-4.607651	1.000000e+000	1.906232e-001
	27	PRF_Q_2022_M_CIAN_733_51990.103885.103885.4.2.dta	4	4349.265820	VSKTGAEGAVLDEAK(3)-NINKSLSALGNVISALAEGSTYVPYR(4)	4349.287280	null	1.000000e+000	5.444350e-001	-0.021460	-4.934142	1.000000e+000	1.000000e+000
	28	PRF_Q_2022_M_CIAN_733_51990.104079.104079.4.1.dta	4	4349.262624	VSKTGAEGAVLDEAK(3)-NINKSLSALGNVISALAEGSTYVPYR(4)	4349.287280	null	1.000000e+000	6.398433e-001	-0.024656	-5.668975	1.000000e+000	1.000000e+000
	29	PRF_Q_2022_M_CIAN_733_51990.104220.104220.4.1.dta	4	4349.264208	VSKTGAEGAVLDEAK(3)-NINKSLSALGNVISALAEGSTYVPYR(4)	4349.287280	null	1.000000e+000	7.991628e-001	-0.023072	-5.304777	1.000000e+000	1.000000e+000
	30	PRF_Q_2022_M_CIAN_733_51990.93006.93006.5.0.dta	5	4679.461064	VSKTGAEGAVLDEAK(3)-NINKSLSALGNVISALAEGSTYVPYRDSK(4)	4679.441199	null	1.987075e-006	9.475360e-007	0.019865	4.245165	5.317263e-012	1.103176e-007
	31	PRF_Q_2022_M_CIAN_733_51990.92736.92736.5.0.dta	5	4679.472729	VSKTGAEGAVLDEAK(3)-NINKSLSALGNVISALAEGSTYVPYRDSK(4)	4679.441199	null	6.135073e-009	1.587895e-006	0.031530	6.737984	4.378093e-013	7.812561e-011
	32	PRF_Q_2022_M_CIAN_733_51990.92877.92877.5.0.dta	5	4679.475998	VSKTGAEGAVLDEAK(3)-NINKSLSALGNVISALAEGSTYVPYRDSK(4)	4679.441199	null	1.446642e-007	6.548290e-006	0.034799	7.436572	8.680965e-011	1.760878e-008
	33	PRF_Q_2022_M_CIAN_733_51990.92878.92878.4.0.dta	4	4679.471082	VSKTGAEGAVLDEAK(3)-NINKSLSALGNVISALAEGSTYVPYRDSK(4)	4679.441199	null	6.385440e-006	1.830350e-004	0.029883	6.386019	3.069800e-014	1.213771e-007
	34	PRF_Q_2022_M_CIAN_733_51990.92739.92739.4.0.dta	4	4679.469730	VSKTGAEGAVLDEAK(3)-NINKSLSALGNVISALAEGSTYVPYRDSK(4)	4679.441199	null	1.098768e-004	4.200906e-004	0.028531	6.097096	8.930506e-010	6.366002e-006
	35	PRF_Q_2022_M_CIAN_733_51990.93022.93022.4.1.dta	4	4679.422352	VSKTGAEGAVLDEAK(3)-NINKSLSALGNVISALAEGSTYVPYRDSK(4)	4679.441199	null	6.528309e-004	2.408764e-003	-0.018847	-4.027618	1.000000e+000	6.509010e-005
	36	PRF_Q_2022_M_CIAN_733_51990.93075.93075.4.2.dta	4	4679.419595	VSKTGAEGAVLDEAK(3)-NINKSLSALGNVISALAEGSTYVPYRDSK(4)	4679.441199	null	3.701394e-003	4.953331e-001	-0.021604	-4.616791	1.000000e+000	1.643279e-003
49	sp|P33176|KINH_HUMAN (813)-sp|P33176|KINH_HUMAN (831)	2	11
	1	PRF_Q_2022_M_CIAN_733_51990.72396.72396.4.1.dta	4	3848.987829	VKKSAEIDSDDTGGSAAQK(3)-QKISFLENNLEQLTK(2)	3848.976201	null	1.132658e-007	5.247728e-007	0.011628	3.021063	3.586458e-007	5.939413e-009
	2	PRF_Q_2022_M_CIAN_733_51990.72411.72411.5.0.dta	5	3848.991778	VKKSAEIDSDDTGGSAAQK(3)-QKISFLENNLEQLTK(2)	3848.976201	null	1.464884e-007	8.304434e-004	0.015577	4.047050	5.616989e-010	1.538535e-007
	3	PRF_Q_2022_M_CIAN_733_51990.79249.79249.4.0.dta	4	3621.827129	KSAEIDSDDTGGSAAQK(1)-QKISFLENNLEQLTK(2)	3621.812836	null	1.561699e-006	6.667893e-006	0.014293	3.946366	3.016179e-010	2.242596e-008
	4	PRF_Q_2022_M_CIAN_733_51990.79381.79381.4.0.dta	4	3621.830842	KSAEIDSDDTGGSAAQK(1)-QKISFLENNLEQLTK(2)	3621.812836	null	4.742658e-007	1.049186e-005	0.018006	4.971543	2.148186e-013	1.813184e-008
	5	PRF_Q_2022_M_CIAN_733_51990.79510.79510.4.2.dta	4	3621.819920	KSAEIDSDDTGGSAAQK(1)-QKISFLENNLEQLTK(2)	3621.812836	null	7.662355e-007	1.127175e-005	0.007084	1.955927	5.792260e-015	1.820739e-008
	6	PRF_Q_2022_M_CIAN_733_51990.79439.79439.3.0.dta	3	3621.828223	KSAEIDSDDTGGSAAQK(1)-QKISFLENNLEQLTK(2)	3621.812836	null	1.754843e-007	2.764605e-005	0.015387	4.248425	8.571314e-010	1.015119e-017
	7	PRF_Q_2022_M_CIAN_733_51990.79307.79307.3.0.dta	3	3621.831915	KSAEIDSDDTGGSAAQK(1)-QKISFLENNLEQLTK(2)	3621.812836	null	1.000000e+000	1.562902e-004	0.019079	5.267804	1.000000e+000	1.000000e+000
	8	PRF_Q_2022_M_CIAN_733_51990.75271.75271.4.3.dta	4	3621.846487	KSAEIDSDDTGGSAAQK(1)-QKISFLENNLEQLTK(2)	3621.812836	null	4.214230e-004	1.258531e-002	0.033651	9.291203	1.074658e-010	3.045305e-002
	9	PRF_Q_2022_M_CIAN_733_51990.79333.79333.5.0.dta	5	3621.833379	KSAEIDSDDTGGSAAQK(1)-QKISFLENNLEQLTK(2)	3621.812836	null	4.373208e-001	5.197572e-001	0.020543	5.672021	7.605899e-001	1.945810e-001
	10	PRF_Q_2022_M_CIAN_733_51990.79492.79492.5.0.dta	5	3621.826917	KSAEIDSDDTGGSAAQK(1)-QKISFLENNLEQLTK(2)	3621.812836	null	1.000000e+000	5.337867e-001	0.014081	3.887832	1.000000e+000	1.000000e+000
	11	PRF_Q_2022_M_CIAN_733_51990.81542.81542.4.3.dta	4	3621.858702	KSAEIDSDDTGGSAAQK(1)-QKISFLENNLEQLTK(2)	3621.812836	null	5.375657e-001	6.182913e-001	0.045866	12.663824	4.171044e-002	4.709567e-001
50	sp|P33176|KINH_HUMAN (627)-sp|P33176|KINH_HUMAN (755)	2	16
	1	PRF_Q_2022_M_CIAN_733_51990.49569.49569.3.0.dta	3	2790.373769	MEENEKELAACQLR(6)-LKATDQEK(2)	2790.364690	Carbamidomethyl[C](11)	1.498998e-003	5.277725e-007	0.009079	3.253697	1.000000e+000	3.521483e-005
	2	PRF_Q_2022_M_CIAN_733_51990.49438.49438.3.0.dta	3	2790.374657	MEENEKELAACQLR(6)-LKATDQEK(2)	2790.364690	Carbamidomethyl[C](11)	1.567534e-003	1.869383e-006	0.009967	3.571935	1.351712e-014	5.548014e-005
	3	PRF_Q_2022_M_CIAN_733_51990.49508.49508.2.0.dta	2	2790.373300	MEENEKELAACQLR(6)-LKATDQEK(2)	2790.364690	Carbamidomethyl[C](11)	8.407392e-002	2.127833e-005	0.008610	3.085618	1.000000e+000	8.713755e-002
	4	PRF_Q_2022_M_CIAN_733_51990.49684.49684.4.1.dta	4	2790.372295	MEENEKELAACQLR(6)-LKATDQEK(2)	2790.364690	Carbamidomethyl[C](11)	3.325891e-004	5.398124e-005	0.007605	2.725450	3.174916e-006	6.054216e-005
	5	PRF_Q_2022_M_CIAN_733_51990.49422.49422.4.0.dta	4	2790.369862	MEENEKELAACQLR(6)-LKATDQEK(2)	2790.364690	Carbamidomethyl[C](11)	2.549628e-004	9.600829e-005	0.005172	1.853521	2.607943e-005	8.076803e-006
	6	PRF_Q_2022_M_CIAN_733_51990.49550.49550.4.0.dta	4	2790.372776	MEENEKELAACQLR(6)-LKATDQEK(2)	2790.364690	Carbamidomethyl[C](11)	2.997578e-005	1.520164e-004	0.008086	2.897829	2.658413e-011	1.053901e-005
	7	PRF_Q_2022_M_CIAN_733_51990.49521.49521.2.0.dta	2	2790.374378	MEENEKELAACQLR(6)-LKATDQEK(2)	2790.364690	Carbamidomethyl[C](11)	1.000000e+000	2.105599e-004	0.009688	3.471948	1.000000e+000	1.590894e-003
	8	PRF_Q_2022_M_CIAN_733_51990.49554.49554.4.0.dta	4	2806.366154	MEENEKELAACQLR(6)-LKATDQEK(2)	2806.359604	Carbamidomethyl[C](11);Oxidation[M](1)	6.268586e-004	5.957580e-004	0.006550	2.333985	1.334808e-006	2.504612e-003
	9	PRF_Q_2022_M_CIAN_733_51990.49706.49706.3.0.dta	3	2790.379773	MEENEKELAACQLR(6)-LKATDQEK(2)	2790.364690	Carbamidomethyl[C](11)	4.044394e-002	3.981700e-002	0.015083	5.405387	1.000000e+000	6.802030e-002
	10	PRF_Q_2022_M_CIAN_733_51990.47256.47256.3.0.dta	3	2806.377044	MEENEKELAACQLR(6)-LKATDQEK(2)	2806.359604	Carbamidomethyl[C](11);Oxidation[M](1)	1.000000e+000	8.955504e-002	0.017440	6.214457	1.000000e+000	1.000000e+000
	11	PRF_Q_2022_M_CIAN_733_51990.47100.47100.3.0.dta	3	2806.373619	MEENEKELAACQLR(6)-LKATDQEK(2)	2806.359604	Carbamidomethyl[C](11);Oxidation[M](1)	3.625977e-002	1.013968e-001	0.014015	4.994014	1.000000e+000	3.375434e-002
	12	PRF_Q_2022_M_CIAN_733_51990.42826.42826.4.0.dta	4	2918.472333	KMEENEKELAACQLR(7)-LKATDQEK(2)	2918.459645	Carbamidomethyl[C](12)	1.524533e-004	3.455282e-003	0.012688	4.347499	1.193907e-011	1.124902e-006
	13	PRF_Q_2022_M_CIAN_733_51990.40187.40187.5.0.dta	5	2934.445583	KMEENEKELAACQLR(7)-LKATDQEK(2)	2934.454559	Carbamidomethyl[C](12);Oxidation[M](2)	1.836590e-004	3.490756e-003	-0.008976	-3.058831	1.310025e-007	2.823909e-005
	14	PRF_Q_2022_M_CIAN_733_51990.42963.42963.4.0.dta	4	2918.471626	KMEENEKELAACQLR(7)-LKATDQEK(2)	2918.459645	Carbamidomethyl[C](12)	3.019568e-006	3.699873e-003	0.011981	4.105248	3.510962e-006	7.445356e-008
	15	PRF_Q_2022_M_CIAN_733_51990.42760.42760.4.2.dta	4	2934.467613	KMEENEKELAACQLR(7)-LKATDQEK(2)	2934.454559	Carbamidomethyl[C](12);Oxidation[M](2)	2.976746e-005	7.089710e-002	0.013054	4.448527	1.000000e+000	4.690820e-002
	16	PRF_Q_2022_M_CIAN_733_51990.42749.42749.4.1.dta	4	2934.466660	KMEENEKELAACQLR(7)-LKATDQEK(2)	2934.454559	Carbamidomethyl[C](12);Oxidation[M](2)	1.000000e+000	7.755919e-001	0.012101	4.123765	1.000000e+000	1.000000e+000
51	sp|P33176|KINH_HUMAN (801)-sp|P33176|KINH_HUMAN (813)	2	31
	1	PRF_Q_2022_M_CIAN_733_51990.59680.59680.3.0.dta	3	3007.532586	KLFVQDLATR(1)-KSAEIDSDDTGGSAAQK(1)	3007.521709	null	1.230636e-005	1.072411e-006	0.010877	3.616599	1.000000e+000	5.010877e-005
	2	PRF_Q_2022_M_CIAN_733_51990.60086.60086.3.0.dta	3	3007.536732	KLFVQDLATR(1)-KSAEIDSDDTGGSAAQK(1)	3007.521709	null	8.530921e-006	1.183894e-006	0.015023	4.995143	1.000000e+000	6.854245e-006
	3	PRF_Q_2022_M_CIAN_733_51990.60300.60300.4.0.dta	4	3007.539191	KLFVQDLATR(1)-KSAEIDSDDTGGSAAQK(1)	3007.521709	null	2.254431e-009	1.409886e-006	0.017482	5.812759	3.159693e-010	8.372369e-009
	4	PRF_Q_2022_M_CIAN_733_51990.60016.60016.4.0.dta	4	3007.535762	KLFVQDLATR(1)-KSAEIDSDDTGGSAAQK(1)	3007.521709	null	1.350450e-009	1.897825e-006	0.014053	4.672618	1.253201e-009	9.519411e-009
	5	PRF_Q_2022_M_CIAN_733_51990.59879.59879.4.0.dta	4	3007.536332	KLFVQDLATR(1)-KSAEIDSDDTGGSAAQK(1)	3007.521709	null	3.812365e-009	2.666076e-006	0.014623	4.862143	2.069823e-009	7.470858e-009
	6	PRF_Q_2022_M_CIAN_733_51990.59761.59761.4.0.dta	4	3007.531192	KLFVQDLATR(1)-KSAEIDSDDTGGSAAQK(1)	3007.521709	null	1.252556e-009	3.400108e-006	0.009483	3.153094	5.083039e-013	4.740191e-009
	7	PRF_Q_2022_M_CIAN_733_51990.60155.60155.4.0.dta	4	3007.535276	KLFVQDLATR(1)-KSAEIDSDDTGGSAAQK(1)	3007.521709	null	1.200391e-013	3.677036e-006	0.013567	4.511023	1.884829e-009	1.053692e-009
	8	PRF_Q_2022_M_CIAN_733_51990.59812.59812.3.0.dta	3	3007.529661	KLFVQDLATR(1)-KSAEIDSDDTGGSAAQK(1)	3007.521709	null	1.220688e-007	3.713248e-006	0.007952	2.644037	1.000000e+000	1.077853e-006
	9	PRF_Q_2022_M_CIAN_733_51990.59695.59695.3.0.dta	3	3007.533499	KLFVQDLATR(1)-KSAEIDSDDTGGSAAQK(1)	3007.521709	null	1.921233e-006	4.885178e-006	0.011790	3.920171	1.579091e-010	6.783045e-006
	10	PRF_Q_2022_M_CIAN_733_51990.60447.60447.4.0.dta	4	3007.540346	KLFVQDLATR(1)-KSAEIDSDDTGGSAAQK(1)	3007.521709	null	1.914282e-009	4.975897e-006	0.018637	6.196797	1.437497e-011	2.562738e-009
	11	PRF_Q_2022_M_CIAN_733_51990.59943.59943.3.0.dta	3	3007.531901	KLFVQDLATR(1)-KSAEIDSDDTGGSAAQK(1)	3007.521709	null	9.305366e-009	5.475070e-006	0.010192	3.388837	2.374408e-022	9.084209e-009
	12	PRF_Q_2022_M_CIAN_733_51990.61192.61192.4.0.dta	4	3007.540892	KLFVQDLATR(1)-KSAEIDSDDTGGSAAQK(1)	3007.521709	null	1.799721e-010	5.890876e-006	0.019183	6.378341	1.831647e-009	4.945441e-008
	13	PRF_Q_2022_M_CIAN_733_51990.61467.61467.4.2.dta	4	3007.543430	KLFVQDLATR(1)-KSAEIDSDDTGGSAAQK(1)	3007.521709	null	1.606143e-007	6.463714e-006	0.021721	7.222226	1.165600e-004	1.309605e-008
	14	PRF_Q_2022_M_CIAN_733_51990.60718.60718.4.0.dta	4	3007.542616	KLFVQDLATR(1)-KSAEIDSDDTGGSAAQK(1)	3007.521709	null	1.918172e-011	7.278343e-006	0.020907	6.951571	9.569638e-009	6.347049e-011
	15	PRF_Q_2022_M_CIAN_733_51990.61872.61872.4.0.dta	4	3007.539294	KLFVQDLATR(1)-KSAEIDSDDTGGSAAQK(1)	3007.521709	null	1.909231e-006	1.568641e-005	0.017585	5.847007	6.537971e-005	1.172826e-008
	16	PRF_Q_2022_M_CIAN_733_51990.60579.60579.4.1.dta	4	3007.542966	KLFVQDLATR(1)-KSAEIDSDDTGGSAAQK(1)	3007.521709	null	1.988928e-013	1.872748e-005	0.021257	7.067946	4.962966e-011	5.825812e-010
	17	PRF_Q_2022_M_CIAN_733_51990.59845.59845.5.0.dta	5	3007.530627	KLFVQDLATR(1)-KSAEIDSDDTGGSAAQK(1)	3007.521709	null	3.424899e-009	2.550527e-005	0.008918	2.965232	2.536026e-008	2.112594e-008
	18	PRF_Q_2022_M_CIAN_733_51990.59398.59398.4.0.dta	4	3007.535121	KLFVQDLATR(1)-KSAEIDSDDTGGSAAQK(1)	3007.521709	null	7.200365e-008	2.916535e-005	0.013412	4.459486	4.006328e-004	1.817410e-009
	19	PRF_Q_2022_M_CIAN_733_51990.59728.59728.5.0.dta	5	3007.528215	KLFVQDLATR(1)-KSAEIDSDDTGGSAAQK(1)	3007.521709	null	1.051398e-009	4.642342e-005	0.006506	2.163243	5.163007e-010	1.123254e-010
	20	PRF_Q_2022_M_CIAN_733_51990.59637.59637.4.0.dta	4	3007.531244	KLFVQDLATR(1)-KSAEIDSDDTGGSAAQK(1)	3007.521709	null	2.464203e-007	8.053324e-005	0.009535	3.170384	8.510435e-006	6.039235e-008
	21	PRF_Q_2022_M_CIAN_733_51990.60229.60229.3.0.dta	3	3007.537196	KLFVQDLATR(1)-KSAEIDSDDTGGSAAQK(1)	3007.521709	null	1.000000e+000	2.166610e-004	0.015487	5.149423	1.000000e+000	1.000000e+000
	22	PRF_Q_2022_M_CIAN_733_51990.61735.61735.4.0.dta	4	3007.537255	KLFVQDLATR(1)-KSAEIDSDDTGGSAAQK(1)	3007.521709	null	1.736389e-004	2.301314e-004	0.015546	5.169040	2.491701e-005	1.455975e-005
	23	PRF_Q_2022_M_CIAN_733_51990.61328.61328.4.1.dta	4	3007.544143	KLFVQDLATR(1)-KSAEIDSDDTGGSAAQK(1)	3007.521709	null	2.440670e-005	7.682168e-004	0.022434	7.459298	6.311380e-004	4.647247e-009
	24	PRF_Q_2022_M_CIAN_733_51990.59940.59940.5.0.dta	5	3007.530495	KLFVQDLATR(1)-KSAEIDSDDTGGSAAQK(1)	3007.521709	null	3.755055e-005	7.762185e-004	0.008786	2.921342	7.014441e-005	6.713655e-008
	25	PRF_Q_2022_M_CIAN_733_51990.60163.60163.4.0.dta	4	3007.535276	KLFVQDLATR(1)-KSAEIDSDDTGGSAAQK(1)	3007.521709	null	1.794261e-006	4.417650e-003	0.013567	4.511023	1.851105e-005	2.778542e-007
	26	PRF_Q_2022_M_CIAN_733_51990.54157.54157.3.0.dta	3	3234.694101	KLFVQDLATR(1)-VKKSAEIDSDDTGGSAAQK(3)	3234.685073	null	1.039640e-009	2.791022e-006	0.009028	2.790998	1.935952e-014	3.956292e-008
	27	PRF_Q_2022_M_CIAN_733_51990.54267.54267.5.0.dta	5	3234.694429	KLFVQDLATR(1)-VKKSAEIDSDDTGGSAAQK(3)	3234.685073	null	2.718400e-006	1.388899e-005	0.009356	2.892399	5.849372e-007	4.368845e-013
	28	PRF_Q_2022_M_CIAN_733_51990.54115.54115.5.0.dta	5	3234.692782	KLFVQDLATR(1)-VKKSAEIDSDDTGGSAAQK(3)	3234.685073	null	2.773419e-008	2.947319e-005	0.007709	2.383230	3.084805e-006	2.026253e-011
	29	PRF_Q_2022_M_CIAN_733_51990.54029.54029.3.0.dta	3	3234.693855	KLFVQDLATR(1)-VKKSAEIDSDDTGGSAAQK(3)	3234.685073	null	8.379873e-006	7.351629e-005	0.008782	2.714947	1.000000e+000	3.729989e-006
	30	PRF_Q_2022_M_CIAN_733_51990.54018.54018.4.1.dta	4	3234.687678	KLFVQDLATR(1)-VKKSAEIDSDDTGGSAAQK(3)	3234.685073	null	4.965743e-006	2.030876e-004	0.002605	0.805333	6.149148e-007	8.242737e-013
	31	PRF_Q_2022_M_CIAN_733_51990.53982.53982.5.0.dta	5	3234.692632	KLFVQDLATR(1)-VKKSAEIDSDDTGGSAAQK(3)	3234.685073	null	1.333942e-004	6.388670e-003	0.007559	2.336858	1.785361e-003	5.047057e-009
52	sp|P33176|KINH_HUMAN (240)-sp|P33176|KINH_HUMAN (313)	2	12
	1	PRF_Q_2022_M_CIAN_733_51990.82676.82676.4.0.dta	4	4590.280752	VSKTGAEGAVLDEAK(3)-TTIVICCSPSSYNESETKSTLLFGQR(18)	4590.258750	Carbamidomethyl[C](6);Carbamidomethyl[C](7)	2.128451e-019	1.752264e-006	0.022002	4.793194	1.000000e+000	1.381184e-011
	2	PRF_Q_2022_M_CIAN_733_51990.82542.82542.4.0.dta	4	4590.276524	VSKTGAEGAVLDEAK(3)-TTIVICCSPSSYNESETKSTLLFGQR(18)	4590.258750	Carbamidomethyl[C](6);Carbamidomethyl[C](7)	8.031654e-021	4.037826e-006	0.017774	3.872113	2.677878e-006	3.130940e-011
	3	PRF_Q_2022_M_CIAN_733_51990.83117.83117.4.0.dta	4	4590.285431	VSKTGAEGAVLDEAK(3)-TTIVICCSPSSYNESETKSTLLFGQR(18)	4590.258750	Carbamidomethyl[C](6);Carbamidomethyl[C](7)	1.614083e-008	4.255801e-005	0.026681	5.812526	1.000000e+000	4.471809e-006
	4	PRF_Q_2022_M_CIAN_733_51990.82970.82970.4.0.dta	4	4590.281863	VSKTGAEGAVLDEAK(3)-TTIVICCSPSSYNESETKSTLLFGQR(18)	4590.258750	Carbamidomethyl[C](6);Carbamidomethyl[C](7)	1.000000e+000	4.369208e-005	0.023113	5.035228	1.000000e+000	6.185627e-013
	5	PRF_Q_2022_M_CIAN_733_51990.82262.82262.4.0.dta	4	4590.284503	VSKTGAEGAVLDEAK(3)-TTIVICCSPSSYNESETKSTLLFGQR(18)	4590.258750	Carbamidomethyl[C](6);Carbamidomethyl[C](7)	5.905135e-008	1.041327e-004	0.025753	5.610359	1.000000e+000	1.191875e-020
	6	PRF_Q_2022_M_CIAN_733_51990.82823.82823.4.0.dta	4	4590.281184	VSKTGAEGAVLDEAK(3)-TTIVICCSPSSYNESETKSTLLFGQR(18)	4590.258750	Carbamidomethyl[C](6);Carbamidomethyl[C](7)	4.470048e-010	1.146181e-004	0.022434	4.887306	1.000000e+000	7.030795e-017
	7	PRF_Q_2022_M_CIAN_733_51990.82461.82461.5.0.dta	5	4590.279608	VSKTGAEGAVLDEAK(3)-TTIVICCSPSSYNESETKSTLLFGQR(18)	4590.258750	Carbamidomethyl[C](6);Carbamidomethyl[C](7)	2.948420e-008	3.251593e-004	0.020858	4.543970	7.648741e-011	7.212179e-011
	8	PRF_Q_2022_M_CIAN_733_51990.82316.82316.5.0.dta	5	4590.280574	VSKTGAEGAVLDEAK(3)-TTIVICCSPSSYNESETKSTLLFGQR(18)	4590.258750	Carbamidomethyl[C](6);Carbamidomethyl[C](7)	3.070525e-007	1.669784e-003	0.021824	4.754416	1.411589e-010	1.808995e-008
	9	PRF_Q_2022_M_CIAN_733_51990.82398.82398.4.0.dta	4	4590.283984	VSKTGAEGAVLDEAK(3)-TTIVICCSPSSYNESETKSTLLFGQR(18)	4590.258750	Carbamidomethyl[C](6);Carbamidomethyl[C](7)	5.624846e-024	2.402260e-003	0.025234	5.497294	1.000000e+000	1.390364e-011
	10	PRF_Q_2022_M_CIAN_733_51990.83257.83257.4.0.dta	4	4590.284963	VSKTGAEGAVLDEAK(3)-TTIVICCSPSSYNESETKSTLLFGQR(18)	4590.258750	Carbamidomethyl[C](6);Carbamidomethyl[C](7)	1.000000e+000	3.157608e-002	0.026213	5.710571	1.000000e+000	7.057586e-010
	11	PRF_Q_2022_M_CIAN_733_51990.82243.82243.4.0.dta	4	4590.283855	VSKTGAEGAVLDEAK(3)-TTIVICCSPSSYNESETKSTLLFGQR(18)	4590.258750	Carbamidomethyl[C](6);Carbamidomethyl[C](7)	1.000000e+000	2.346209e-001	0.025105	5.469191	1.000000e+000	3.534762e-001
	12	PRF_Q_2022_M_CIAN_733_51990.89952.89952.5.1.dta	5	5778.894540	LYLVDLAGSEKVSKTGAEGAVLDEAK(14)-TTIVICCSPSSYNESETKSTLLFGQR(18)	5778.897733	Carbamidomethyl[C](6);Carbamidomethyl[C](7)	1.000000e+000	6.153769e-004	-0.003193	-0.552528	1.000000e+000	1.000000e+000
53	sp|P33176|KINH_HUMAN (644)-sp|P33176|KINH_HUMAN (739)	2	14
	1	PRF_Q_2022_M_CIAN_733_51990.89050.89050.3.0.dta	3	4063.092007	IKSLTEYLQNVEQK(2)-LITDLQDQNQKMMLEQER(11)	4063.072416	null	4.302117e-004	1.810691e-006	0.019591	4.821721	1.000000e+000	6.212795e-006
	2	PRF_Q_2022_M_CIAN_733_51990.86703.86703.4.0.dta	4	4079.088483	IKSLTEYLQNVEQK(2)-LITDLQDQNQKMMLEQER(11)	4079.067330	Oxidation[M](12)	2.811549e-007	5.913895e-006	0.021153	5.185744	1.000000e+000	5.867011e-009
	3	PRF_Q_2022_M_CIAN_733_51990.86561.86561.4.1.dta	4	4079.083844	IKSLTEYLQNVEQK(2)-LITDLQDQNQKMMLEQER(11)	4079.067330	Oxidation[M](12)	5.725481e-008	1.140440e-005	0.016514	4.048474	4.381881e-016	3.300664e-010
	4	PRF_Q_2022_M_CIAN_733_51990.87125.87125.4.0.dta	4	4079.092306	IKSLTEYLQNVEQK(2)-LITDLQDQNQKMMLEQER(11)	4079.067330	Oxidation[M](13)	1.000000e+000	1.188050e-005	0.024976	6.122968	1.000000e+000	1.742030e-003
	5	PRF_Q_2022_M_CIAN_733_51990.86983.86983.4.0.dta	4	4079.085301	IKSLTEYLQNVEQK(2)-LITDLQDQNQKMMLEQER(11)	4079.067330	Oxidation[M](13)	2.947734e-007	1.755244e-005	0.017971	4.405664	5.387707e-011	3.307469e-010
	6	PRF_Q_2022_M_CIAN_733_51990.89093.89093.4.1.dta	4	4079.079720	IKSLTEYLQNVEQK(2)-LITDLQDQNQKMMLEQER(11)	4079.067330	Oxidation[M](13)	1.400575e-007	2.723991e-005	0.012390	3.037459	1.360974e-010	2.759064e-010
	7	PRF_Q_2022_M_CIAN_733_51990.86843.86843.4.0.dta	4	4079.087684	IKSLTEYLQNVEQK(2)-LITDLQDQNQKMMLEQER(11)	4079.067330	Oxidation[M](13)	2.699892e-008	2.837993e-005	0.020354	4.989866	1.175982e-005	5.594421e-007
	8	PRF_Q_2022_M_CIAN_733_51990.89141.89141.4.0.dta	4	4063.093540	IKSLTEYLQNVEQK(2)-LITDLQDQNQKMMLEQER(11)	4063.072416	null	5.549415e-007	4.785438e-005	0.021124	5.199021	3.486923e-011	5.397780e-010
	9	PRF_Q_2022_M_CIAN_733_51990.89008.89008.4.0.dta	4	4063.097820	IKSLTEYLQNVEQK(2)-LITDLQDQNQKMMLEQER(11)	4063.072416	null	4.669731e-007	1.162164e-004	0.025404	6.252411	3.182998e-009	3.844999e-009
	10	PRF_Q_2022_M_CIAN_733_51990.89184.89184.5.0.dta	5	4063.064011	IKSLTEYLQNVEQK(2)-LITDLQDQNQKMMLEQER(11)	4063.072416	null	2.438590e-006	2.322277e-004	-0.008405	-2.068632	5.511301e-010	5.588466e-007
	11	PRF_Q_2022_M_CIAN_733_51990.89042.89042.5.0.dta	5	4063.095989	IKSLTEYLQNVEQK(2)-LITDLQDQNQKMMLEQER(11)	4063.072416	null	2.499373e-009	2.947200e-004	0.023573	5.801767	4.975276e-010	2.514022e-009
	12	PRF_Q_2022_M_CIAN_733_51990.87271.87271.4.1.dta	4	4079.080685	IKSLTEYLQNVEQK(2)-LITDLQDQNQKMMLEQER(11)	4079.067330	Oxidation[M](13)	1.000000e+000	5.351276e-004	0.013355	3.274033	1.000000e+000	1.000000e+000
	13	PRF_Q_2022_M_CIAN_733_51990.86420.86420.4.0.dta	4	4079.057298	IKSLTEYLQNVEQK(2)-LITDLQDQNQKMMLEQER(11)	4079.067330	Oxidation[M](12)	1.254834e-002	2.630467e-003	-0.010032	-2.459386	1.000000e+000	2.731579e-003
	14	PRF_Q_2022_M_CIAN_733_51990.83292.83292.5.0.dta	5	4262.216080	IKSLTEYLQNVEQK(2)-AKLITDLQDQNQKMMLEQER(13)	4262.204482	null	1.063516e-007	4.582385e-005	0.011598	2.721127	2.003401e-005	4.479131e-009
54	sp|P33176|KINH_HUMAN (240)-sp|P33176|KINH_HUMAN (450)	2	2
	1	PRF_Q_2022_M_CIAN_733_51990.74731.74731.4.1.dta	4	3487.838795	VSKTGAEGAVLDEAK(3)-LKTQMLDQEELLASTR(2)	3487.819838	null	1.400699e-009	3.917316e-006	0.018957	5.435200	2.982208e-007	2.952977e-012
	2	PRF_Q_2022_M_CIAN_733_51990.68215.68215.5.0.dta	5	3643.946948	VSKTGAEGAVLDEAK(3)-LKTQMLDQEELLASTRR(2)	3643.920941	null	2.129731e-002	4.054692e-004	0.026007	7.137092	1.000000e+000	6.143650e-008
55	sp|P33176|KINH_HUMAN (783)-sp|P33176|KINH_HUMAN (801)	2	6
	1	PRF_Q_2022_M_CIAN_733_51990.78372.78372.4.0.dta	4	2658.489665	QDLKGLEETVAK(4)-KLFVQDLATR(1)	2658.471131	null	4.500569e-002	4.315038e-006	0.018534	6.971676	2.942419e-002	2.163024e-006
	2	PRF_Q_2022_M_CIAN_733_51990.78507.78507.4.0.dta	4	2658.488176	QDLKGLEETVAK(4)-KLFVQDLATR(1)	2658.471131	null	7.896196e-004	1.287092e-002	0.017045	6.411580	1.085407e-003	1.078481e-011
	3	PRF_Q_2022_M_CIAN_733_51990.78719.78719.4.1.dta	4	2658.485869	QDLKGLEETVAK(4)-KLFVQDLATR(1)	2658.471131	null	5.489818e-002	1.478961e-002	0.014738	5.543788	1.849825e-002	1.569777e-003
	4	PRF_Q_2022_M_CIAN_733_51990.78663.78663.4.4.dta	4	2658.485958	QDLKGLEETVAK(4)-KLFVQDLATR(1)	2658.471131	null	2.842678e-001	7.805458e-001	0.014827	5.577266	2.968809e-001	5.458985e-003
	5	PRF_Q_2022_M_CIAN_733_51990.72144.72144.4.0.dta	4	3142.722989	EQARQDLKGLEETVAK(8)-KLFVQDLATR(1)	3142.710503	null	4.001678e-012	1.902572e-005	0.012486	3.973004	3.053692e-008	3.210938e-009
	6	PRF_Q_2022_M_CIAN_733_51990.72251.72251.5.0.dta	5	3142.741414	EQARQDLKGLEETVAK(8)-KLFVQDLATR(1)	3142.710503	null	1.129625e-014	4.346781e-004	0.030911	9.835777	4.807158e-003	1.696645e-010
56	sp|P33176|KINH_HUMAN (560)-sp|P33176|KINH_HUMAN (801)	2	2
	1	PRF_Q_2022_M_CIAN_733_51990.99389.99389.4.0.dta	4	3901.106689	AAEMMASLLKDLAEIGIAVGNNDVK(10)-KLFVQDLATR(1)	3901.081135	null	2.736585e-007	5.238867e-006	0.025554	6.550492	7.556240e-012	2.086071e-008
	2	PRF_Q_2022_M_CIAN_733_51990.98510.98510.5.0.dta	5	5661.942857	AAEMMASLLKDLAEIGIAVGNNDVKQPEGTGMIDEEFTVAR(10)-KLFVQDLATR(1)	5661.885004	null	3.564815e-008	3.398963e-004	0.057853	10.217975	1.000000e+000	2.645169e-007
57	sp|P33176|KINH_HUMAN (642)-sp|P33176|KINH_HUMAN (728)	2	8
	1	PRF_Q_2022_M_CIAN_733_51990.43252.43252.3.0.dta	3	2705.492577	ISQHEAKIK(7)-AKLITDLQDQNQK(2)	2705.483089	null	4.879722e-005	1.023589e-005	0.009488	3.506952	5.564013e-016	1.169075e-005
	2	PRF_Q_2022_M_CIAN_733_51990.43220.43220.4.0.dta	4	2705.492065	ISQHEAKIK(7)-AKLITDLQDQNQK(2)	2705.483089	null	9.508336e-005	5.372384e-005	0.008976	3.317707	7.938988e-017	1.878494e-004
	3	PRF_Q_2022_M_CIAN_733_51990.43352.43352.4.0.dta	4	2705.493572	ISQHEAKIK(7)-AKLITDLQDQNQK(2)	2705.483089	null	4.879620e-004	2.701346e-004	0.010483	3.874724	4.740215e-013	9.677958e-005
	4	PRF_Q_2022_M_CIAN_733_51990.43148.43148.5.0.dta	5	2705.491569	ISQHEAKIK(7)-AKLITDLQDQNQK(2)	2705.483089	null	5.722706e-004	4.128225e-004	0.008480	3.134376	1.120752e-009	1.913273e-004
	5	PRF_Q_2022_M_CIAN_733_51990.43080.43080.4.0.dta	4	2705.491721	ISQHEAKIK(7)-AKLITDLQDQNQK(2)	2705.483089	null	6.842610e-005	9.689939e-003	0.008632	3.190558	5.715404e-011	1.229734e-004
	6	PRF_Q_2022_M_CIAN_733_51990.43118.43118.3.0.dta	3	2705.489013	ISQHEAKIK(7)-AKLITDLQDQNQK(2)	2705.483089	null	1.542983e-003	1.871367e-002	0.005924	2.189627	2.760910e-006	1.883260e-003
	7	PRF_Q_2022_M_CIAN_733_51990.43398.43398.3.0.dta	3	2705.496843	ISQHEAKIK(7)-AKLITDLQDQNQK(2)	2705.483089	null	1.000000e+000	1.607687e-001	0.013754	5.083750	1.000000e+000	1.499884e-003
	8	PRF_Q_2022_M_CIAN_733_51990.89951.89951.4.2.dta	4	5087.625151	ISQHEAKIKSLTEYLQNVEQK(7)-AKLITDLQDQNQKMMLEQER(2)	5087.602523	Oxidation[M](38);Oxidation[M](39)	1.000000e+000	3.362247e-002	0.022628	4.447674	1.000000e+000	1.000000e+000
58	sp|P33176|KINH_HUMAN (679)-sp|P33176|KINH_HUMAN (698)	2	10
	1	PRF_Q_2022_M_CIAN_733_51990.62090.62090.5.0.dta	5	3558.818334	AQEKVHEMEK(4)-VQTANEVKQAVEQQIQSHR(8)	3558.796750	null	7.351712e-005	1.283913e-005	0.021584	6.064971	6.605561e-006	1.328075e-006
	2	PRF_Q_2022_M_CIAN_733_51990.61958.61958.5.1.dta	5	3558.816545	AQEKVHEMEK(4)-VQTANEVKQAVEQQIQSHR(8)	3558.796750	null	9.070903e-005	2.184318e-005	0.019795	5.562273	6.570681e-009	7.678495e-005
	3	PRF_Q_2022_M_CIAN_733_51990.58154.58154.5.1.dta	5	4180.132656	AQEKVHEMEKEHLNK(4)-VQTANEVKQAVEQQIQSHR(8)	4180.120180	null	2.706088e-002	6.267224e-004	0.012476	2.984603	1.000759e-027	3.214308e-002
	4	PRF_Q_2022_M_CIAN_733_51990.58018.58018.5.0.dta	5	4180.138964	AQEKVHEMEKEHLNK(4)-VQTANEVKQAVEQQIQSHR(8)	4180.120180	null	2.430764e-003	4.027034e-003	0.018784	4.493651	1.276486e-014	2.670542e-003
	5	PRF_Q_2022_M_CIAN_733_51990.57914.57914.4.0.dta	4	4180.145965	AQEKVHEMEKEHLNK(4)-VQTANEVKQAVEQQIQSHR(8)	4180.120180	null	1.000000e+000	4.057348e-003	0.025785	6.168483	1.000000e+000	1.000000e+000
	6	PRF_Q_2022_M_CIAN_733_51990.57885.57885.5.0.dta	5	4180.139868	AQEKVHEMEKEHLNK(4)-VQTANEVKQAVEQQIQSHR(8)	4180.120180	null	9.133019e-005	5.386384e-003	0.019688	4.709912	8.514051e-018	4.609078e-003
	7	PRF_Q_2022_M_CIAN_733_51990.57892.57892.4.0.dta	4	4180.145965	AQEKVHEMEKEHLNK(4)-VQTANEVKQAVEQQIQSHR(8)	4180.120180	null	1.000000e+000	6.341489e-003	0.025785	6.168483	1.000000e+000	1.000000e+000
	8	PRF_Q_2022_M_CIAN_733_51990.58059.58059.4.0.dta	4	4180.136065	AQEKVHEMEKEHLNK(4)-VQTANEVKQAVEQQIQSHR(8)	4180.120180	null	1.000000e+000	8.845426e-003	0.015885	3.800130	1.000000e+000	1.000000e+000
	9	PRF_Q_2022_M_CIAN_733_51990.58158.58158.4.2.dta	4	4180.136178	AQEKVHEMEKEHLNK(4)-VQTANEVKQAVEQQIQSHR(8)	4180.120180	null	1.000000e+000	1.620233e-001	0.015998	3.827163	1.000000e+000	1.000000e+000
	10	PRF_Q_2022_M_CIAN_733_51990.58262.58262.5.1.dta	5	4180.145087	AQEKVHEMEKEHLNK(4)-VQTANEVKQAVEQQIQSHR(8)	4180.120180	null	1.000000e+000	1.980812e-001	0.024907	5.958441	1.000000e+000	1.000000e+000
59	sp|P33176|KINH_HUMAN (526)-sp|P33176|KINH_HUMAN (831)	2	2
	1	PRF_Q_2022_M_CIAN_733_51990.96754.96754.4.0.dta	4	4750.486145	EYELLSDELNQKSATLASIDAELQK(12)-QKISFLENNLEQLTK(2)	4750.455844	null	1.287456e-008	1.295780e-005	0.030301	6.378546	1.618976e-010	1.200868e-006
	2	PRF_Q_2022_M_CIAN_733_51990.94593.94593.5.0.dta	5	5794.988885	SQEVEDKTKEYELLSDELNQKSATLASIDAELQK(21)-QKISFLENNLEQLTK(2)	5794.964548	null	1.363124e-007	1.586971e-003	0.024337	4.199681	1.000000e+000	6.397282e-007
60	sp|P33176|KINH_HUMAN (448)-sp|P33176|KINH_HUMAN (903)	2	9
	1	PRF_Q_2022_M_CIAN_733_51990.60432.60432.4.0.dta	4	3252.747437	QLDDKDEEINQQSQLVEKLK(18)-IKEAVR(2)	3252.732021	null	2.429486e-014	1.352577e-005	0.015416	4.739401	3.126491e-012	3.896217e-018
	2	PRF_Q_2022_M_CIAN_733_51990.60282.60282.4.0.dta	4	3252.750186	QLDDKDEEINQQSQLVEKLK(18)-IKEAVR(2)	3252.732021	null	2.814511e-012	7.222981e-004	0.018165	5.584536	8.004524e-015	4.520406e-012
	3	PRF_Q_2022_M_CIAN_733_51990.60455.60455.5.0.dta	5	3252.751364	QLDDKDEEINQQSQLVEKLK(18)-IKEAVR(2)	3252.732021	null	8.434358e-012	2.479539e-003	0.019343	5.946693	7.269195e-008	1.728461e-012
	4	PRF_Q_2022_M_CIAN_733_51990.60173.60173.5.0.dta	5	3252.751817	QLDDKDEEINQQSQLVEKLK(18)-IKEAVR(2)	3252.732021	null	3.844523e-010	1.017484e-002	0.019796	6.085961	2.940952e-009	5.076368e-010
	5	PRF_Q_2022_M_CIAN_733_51990.60320.60320.5.0.dta	5	3252.754786	QLDDKDEEINQQSQLVEKLK(18)-IKEAVR(2)	3252.732021	null	2.352572e-010	3.028969e-002	0.022765	6.998732	1.675593e-011	1.759127e-011
	6	PRF_Q_2022_M_CIAN_733_51990.60597.60597.5.0.dta	5	3252.750743	QLDDKDEEINQQSQLVEKLK(18)-IKEAVR(2)	3252.732021	null	2.723145e-006	1.159740e-001	0.018722	5.755777	7.401938e-003	4.950564e-009
	7	PRF_Q_2022_M_CIAN_733_51990.60369.60369.3.0.dta	3	3252.749165	QLDDKDEEINQQSQLVEKLK(18)-IKEAVR(2)	3252.732021	null	1.000000e+000	5.597585e-001	0.017144	5.270646	1.000000e+000	1.000000e+000
	8	PRF_Q_2022_M_CIAN_733_51990.60152.60152.4.0.dta	4	3252.747044	QLDDKDEEINQQSQLVEKLK(18)-IKEAVR(2)	3252.732021	null	1.477172e-004	5.732704e-001	0.015023	4.618579	1.000000e+000	5.506457e-004
	9	PRF_Q_2022_M_CIAN_733_51990.69461.69461.5.0.dta	5	4171.169327	QLDDKDEEINQQSQLVEKLK(18)-YQQEVDRIKEAVR(9)	4171.151523	null	6.661737e-004	7.781158e-001	0.017804	4.268366	2.149857e-008	6.436268e-004
61	sp|P33176|KINH_HUMAN (726)-sp|P33176|KINH_HUMAN (728)	2	15
	1	PRF_Q_2022_M_CIAN_733_51990.65163.65163.3.0.dta	3	3225.744299	QISSLRDEVEAKAK(12)-AKLITDLQDQNQK(2)	3225.732355	null	4.028050e-008	2.219103e-005	0.011944	3.702725	2.088089e-005	9.799687e-015
	2	PRF_Q_2022_M_CIAN_733_51990.65432.65432.3.0.dta	3	3225.743909	QISSLRDEVEAKAK(12)-AKLITDLQDQNQK(2)	3225.732355	null	2.238278e-004	7.084538e-005	0.011554	3.581822	3.379520e-005	4.073783e-009
	3	PRF_Q_2022_M_CIAN_733_51990.65274.65274.4.0.dta	4	3225.741013	QISSLRDEVEAKAK(12)-AKLITDLQDQNQK(2)	3225.732355	null	1.015554e-004	5.286422e-004	0.008658	2.684042	1.242931e-002	3.391836e-009
	4	PRF_Q_2022_M_CIAN_733_51990.65140.65140.4.0.dta	4	3225.743998	QISSLRDEVEAKAK(12)-AKLITDLQDQNQK(2)	3225.732355	null	2.777620e-004	1.147101e-003	0.011643	3.609413	3.835537e-002	5.342570e-014
	5	PRF_Q_2022_M_CIAN_733_51990.65304.65304.3.0.dta	3	3225.741123	QISSLRDEVEAKAK(12)-AKLITDLQDQNQK(2)	3225.732355	null	4.653798e-010	3.025285e-003	0.008768	2.718142	1.574106e-004	3.252023e-015
	6	PRF_Q_2022_M_CIAN_733_51990.65402.65402.4.0.dta	4	3225.741014	QISSLRDEVEAKAK(12)-AKLITDLQDQNQK(2)	3225.732355	null	7.446455e-005	3.770125e-003	0.008659	2.684352	1.729827e-002	1.419847e-015
	7	PRF_Q_2022_M_CIAN_733_51990.65571.65571.4.0.dta	4	3225.746476	QISSLRDEVEAKAK(12)-AKLITDLQDQNQK(2)	3225.732355	null	8.378379e-003	4.377418e-002	0.014121	4.377611	1.007628e-002	8.456047e-009
	8	PRF_Q_2022_M_CIAN_733_51990.65267.65267.5.0.dta	5	3225.745135	QISSLRDEVEAKAK(12)-AKLITDLQDQNQK(2)	3225.732355	null	1.895529e-001	6.535762e-002	0.012780	3.961891	1.951523e-001	6.614668e-009
	9	PRF_Q_2022_M_CIAN_733_51990.64995.64995.4.0.dta	4	3225.742912	QISSLRDEVEAKAK(12)-AKLITDLQDQNQK(2)	3225.732355	null	7.167179e-002	1.555485e-001	0.010557	3.272745	7.364964e-001	3.923288e-006
	10	PRF_Q_2022_M_CIAN_733_51990.65394.65394.5.0.dta	5	3225.744148	QISSLRDEVEAKAK(12)-AKLITDLQDQNQK(2)	3225.732355	null	3.939987e-001	2.673244e-001	0.011793	3.655914	8.094548e-001	1.752714e-005
	11	PRF_Q_2022_M_CIAN_733_51990.65113.65113.5.0.dta	5	3225.747199	QISSLRDEVEAKAK(12)-AKLITDLQDQNQK(2)	3225.732355	null	6.443408e-002	3.831822e-001	0.014844	4.601746	1.000000e+000	5.507145e-006
	12	PRF_Q_2022_M_CIAN_733_51990.65128.65128.5.0.dta	5	3225.748238	QISSLRDEVEAKAK(12)-AKLITDLQDQNQK(2)	3225.732355	null	1.282581e-001	4.791379e-001	0.015883	4.923843	1.000000e+000	1.618072e-004
	13	PRF_Q_2022_M_CIAN_733_51990.53216.53216.3.0.dta	3	2541.353968	DEVEAKAK(6)-AKLITDLQDQNQK(2)	2541.340517	null	1.500570e-002	3.860656e-003	0.013451	5.292876	1.319604e-009	3.537336e-003
	14	PRF_Q_2022_M_CIAN_733_51990.53322.53322.4.0.dta	4	2541.352893	DEVEAKAK(6)-AKLITDLQDQNQK(2)	2541.340517	null	4.698620e-003	3.997144e-003	0.012376	4.869871	2.724914e-010	5.252356e-004
	15	PRF_Q_2022_M_CIAN_733_51990.53180.53180.4.0.dta	4	2541.354871	DEVEAKAK(6)-AKLITDLQDQNQK(2)	2541.340517	null	2.658500e-002	4.472835e-003	0.014354	5.648200	4.137159e-007	5.698955e-003
62	sp|P33176|KINH_HUMAN (575)-sp|P33176|KINH_HUMAN (801)	2	8
	1	PRF_Q_2022_M_CIAN_733_51990.92589.92589.4.0.dta	4	4616.384438	DLAEIGIAVGNNDVKQPEGTGMIDEEFTVAR(15)-KLFVQDLATR(1)	4616.355032	null	2.340367e-006	2.336379e-005	0.029406	6.369961	1.000000e+000	4.213874e-006
	2	PRF_Q_2022_M_CIAN_733_51990.92885.92885.4.0.dta	4	4616.386498	DLAEIGIAVGNNDVKQPEGTGMIDEEFTVAR(15)-KLFVQDLATR(1)	4616.355032	null	7.121785e-007	2.543396e-005	0.031466	6.816200	3.369138e-009	3.986125e-007
	3	PRF_Q_2022_M_CIAN_733_51990.93019.93019.4.2.dta	4	4616.393971	DLAEIGIAVGNNDVKQPEGTGMIDEEFTVAR(15)-KLFVQDLATR(1)	4616.355032	null	3.702970e-010	6.263586e-005	0.038939	8.435010	7.366116e-008	1.480364e-008
	4	PRF_Q_2022_M_CIAN_733_51990.92730.92730.4.0.dta	4	4616.385165	DLAEIGIAVGNNDVKQPEGTGMIDEEFTVAR(15)-KLFVQDLATR(1)	4616.355032	null	7.588579e-008	7.283435e-005	0.030133	6.527444	6.251774e-017	1.711662e-008
	5	PRF_Q_2022_M_CIAN_733_51990.93172.93172.4.3.dta	4	4616.384576	DLAEIGIAVGNNDVKQPEGTGMIDEEFTVAR(15)-KLFVQDLATR(1)	4616.355032	null	2.878899e-006	1.134653e-004	0.029544	6.399854	1.000000e+000	2.920413e-006
	6	PRF_Q_2022_M_CIAN_733_51990.93629.93629.4.1.dta	4	4616.413416	DLAEIGIAVGNNDVKQPEGTGMIDEEFTVAR(15)-KLFVQDLATR(1)	4616.355032	null	3.131546e-007	2.602520e-004	0.058384	12.647208	1.000000e+000	1.509411e-005
	7	PRF_Q_2022_M_CIAN_733_51990.92614.92614.5.0.dta	5	4616.369194	DLAEIGIAVGNNDVKQPEGTGMIDEEFTVAR(15)-KLFVQDLATR(1)	4616.355032	null	7.221501e-007	2.139674e-003	0.014162	3.067788	1.092854e-009	6.459941e-007
	8	PRF_Q_2022_M_CIAN_733_51990.98372.98372.5.0.dta	5	5661.916117	AAEMMASLLKDLAEIGIAVGNNDVKQPEGTGMIDEEFTVAR(25)-KLFVQDLATR(1)	5661.885004	null	5.703630e-008	1.320518e-003	0.031113	5.495166	1.000000e+000	2.219576e-006
63	sp|P33176|KINH_HUMAN (141)-sp|P33176|KINH_HUMAN (240)	2	5
	1	PRF_Q_2022_M_CIAN_733_51990.90027.90027.4.0.dta	4	3157.679262	VSYFEIYLDKIR(10)-VSKTGAEGAVLDEAK(3)	3157.666577	null	5.176250e-011	2.515572e-005	0.012685	4.017207	1.545122e-010	1.084685e-008
	2	PRF_Q_2022_M_CIAN_733_51990.89878.89878.4.0.dta	4	3157.681417	VSYFEIYLDKIR(10)-VSKTGAEGAVLDEAK(3)	3157.666577	null	3.746928e-009	2.069368e-004	0.014840	4.699673	1.845661e-009	2.450780e-009
	3	PRF_Q_2022_M_CIAN_733_51990.90179.90179.4.0.dta	4	3157.677147	VSYFEIYLDKIR(10)-VSKTGAEGAVLDEAK(3)	3157.666577	null	1.532404e-004	3.955707e-002	0.010570	3.347409	7.817697e-005	2.608152e-004
	4	PRF_Q_2022_M_CIAN_733_51990.96713.96713.4.0.dta	4	3928.113439	VSYFEIYLDKIRDLLDVSK(10)-VSKTGAEGAVLDEAK(3)	3928.083958	null	1.577130e-008	1.269287e-003	0.029481	7.505186	2.414394e-008	1.329600e-006
	5	PRF_Q_2022_M_CIAN_733_51990.96710.96710.5.0.dta	5	3928.107840	VSYFEIYLDKIRDLLDVSK(10)-VSKTGAEGAVLDEAK(3)	3928.083958	null	3.422189e-006	3.659327e-003	0.023882	6.079809	8.632582e-005	3.144292e-007
64	sp|P33176|KINH_HUMAN (514)-sp|P33176|KINH_HUMAN (847)	2	16
	1	PRF_Q_2022_M_CIAN_733_51990.60077.60077.4.0.dta	4	2726.491879	TKEYELLSDELNQK(2)-VHKQLVR(3)	2726.472192	null	5.349324e-009	2.844812e-005	0.019687	7.220686	2.766167e-006	1.409975e-005
	2	PRF_Q_2022_M_CIAN_733_51990.60221.60221.4.0.dta	4	2726.487874	TKEYELLSDELNQK(2)-VHKQLVR(3)	2726.472192	null	8.387883e-011	3.516233e-005	0.015682	5.751755	3.235948e-012	1.369205e-006
	3	PRF_Q_2022_M_CIAN_733_51990.60360.60360.5.0.dta	5	2726.486243	TKEYELLSDELNQK(2)-VHKQLVR(3)	2726.472192	null	2.067916e-006	1.192738e-004	0.014051	5.153546	1.439043e-010	1.661670e-005
	4	PRF_Q_2022_M_CIAN_733_51990.60208.60208.5.0.dta	5	2726.486931	TKEYELLSDELNQK(2)-VHKQLVR(3)	2726.472192	null	3.957015e-007	1.399675e-004	0.014739	5.405887	7.802401e-014	1.957254e-005
	5	PRF_Q_2022_M_CIAN_733_51990.60070.60070.5.0.dta	5	2726.482247	TKEYELLSDELNQK(2)-VHKQLVR(3)	2726.472192	null	2.572546e-006	1.428989e-004	0.010055	3.687916	1.667260e-007	7.275350e-004
	6	PRF_Q_2022_M_CIAN_733_51990.60398.60398.4.1.dta	4	2726.486512	TKEYELLSDELNQK(2)-VHKQLVR(3)	2726.472192	null	1.804096e-005	7.671812e-004	0.014320	5.252208	1.023120e-006	1.434342e-004
	7	PRF_Q_2022_M_CIAN_733_51990.60166.60166.3.0.dta	3	2726.486170	TKEYELLSDELNQK(2)-VHKQLVR(3)	2726.472192	null	1.380560e-002	1.361721e-002	0.013978	5.126772	1.000000e+000	2.358891e-002
	8	PRF_Q_2022_M_CIAN_733_51990.60135.60135.3.0.dta	3	2726.488072	TKEYELLSDELNQK(2)-VHKQLVR(3)	2726.472192	null	1.905748e-001	1.945833e-002	0.015880	5.824376	1.000000e+000	6.560693e-001
	9	PRF_Q_2022_M_CIAN_733_51990.60154.60154.5.0.dta	5	3541.855333	SQEVEDKTKEYELLSDELNQK(9)-VHKQLVR(3)	3541.838266	null	1.690464e-002	5.294988e-004	0.017067	4.818684	2.457060e-012	1.385636e-003
	10	PRF_Q_2022_M_CIAN_733_51990.60017.60017.4.0.dta	4	3541.856369	SQEVEDKTKEYELLSDELNQK(9)-VHKQLVR(3)	3541.838266	null	1.790749e-005	6.756902e-004	0.018103	5.111188	2.986107e-013	3.512694e-006
	11	PRF_Q_2022_M_CIAN_733_51990.67522.67522.4.0.dta	4	3541.853695	SQEVEDKTKEYELLSDELNQK(9)-VHKQLVR(3)	3541.838266	null	9.538213e-006	8.771982e-004	0.015429	4.356212	3.939552e-006	1.024665e-005
	12	PRF_Q_2022_M_CIAN_733_51990.59867.59867.5.0.dta	5	3541.855496	SQEVEDKTKEYELLSDELNQK(9)-VHKQLVR(3)	3541.838266	null	1.665907e-003	1.137425e-003	0.017230	4.864705	2.755507e-009	3.761699e-004
	13	PRF_Q_2022_M_CIAN_733_51990.60015.60015.5.0.dta	5	3541.859534	SQEVEDKTKEYELLSDELNQK(9)-VHKQLVR(3)	3541.838266	null	6.898824e-004	1.563022e-003	0.021268	6.004791	3.171698e-008	1.016902e-003
	14	PRF_Q_2022_M_CIAN_733_51990.67633.67633.5.0.dta	5	3541.854160	SQEVEDKTKEYELLSDELNQK(9)-VHKQLVR(3)	3541.838266	null	1.017303e-003	1.930334e-003	0.015894	4.487500	2.197566e-016	2.024512e-003
	15	PRF_Q_2022_M_CIAN_733_51990.67781.67781.5.0.dta	5	3541.857629	SQEVEDKTKEYELLSDELNQK(9)-VHKQLVR(3)	3541.838266	null	1.075470e-004	2.499605e-003	0.019363	5.466935	1.576736e-006	4.886503e-004
	16	PRF_Q_2022_M_CIAN_733_51990.67485.67485.5.0.dta	5	3541.851091	SQEVEDKTKEYELLSDELNQK(9)-VHKQLVR(3)	3541.838266	null	3.333175e-005	4.198252e-003	0.012825	3.621001	2.480454e-005	1.678057e-004
65	sp|P33176|KINH_HUMAN (256)-sp|P33176|KINH_HUMAN (430)	2	6
	1	PRF_Q_2022_M_CIAN_733_51990.93710.93710.4.0.dta	4	5437.842817	NINKSLSALGNVISALAEGSTYVPYR(4)-LYKQLDDKDEEINQQSQLVEK(3)	5437.801069	null	1.000000e+000	2.977237e-005	0.041748	7.677368	1.000000e+000	1.000000e+000
	2	PRF_Q_2022_M_CIAN_733_51990.93826.93826.5.0.dta	5	5437.830548	NINKSLSALGNVISALAEGSTYVPYR(4)-LYKQLDDKDEEINQQSQLVEK(3)	5437.801069	null	9.000781e-011	1.618138e-003	0.029479	5.421125	8.054607e-017	1.526821e-004
	3	PRF_Q_2022_M_CIAN_733_51990.93688.93688.5.0.dta	5	5437.832463	NINKSLSALGNVISALAEGSTYVPYR(4)-LYKQLDDKDEEINQQSQLVEK(3)	5437.801069	null	3.394238e-005	4.377458e-003	0.031394	5.773290	3.667794e-024	7.694989e-006
	4	PRF_Q_2022_M_CIAN_733_51990.93812.93812.6.1.dta	6	5437.854747	NINKSLSALGNVISALAEGSTYVPYR(4)-LYKQLDDKDEEINQQSQLVEK(3)	5437.801069	null	3.534572e-008	1.762855e-002	0.053678	9.871270	1.775868e-009	5.901026e-006
	5	PRF_Q_2022_M_CIAN_733_51990.91934.91934.5.0.dta	5	5767.996068	NINKSLSALGNVISALAEGSTYVPYRDSK(4)-LYKQLDDKDEEINQQSQLVEK(3)	5767.954988	null	5.626565e-009	7.626504e-003	0.041080	7.122108	2.146252e-009	3.013274e-005
	6	PRF_Q_2022_M_CIAN_733_51990.91915.91915.5.0.dta	5	5767.981654	NINKSLSALGNVISALAEGSTYVPYRDSK(4)-LYKQLDDKDEEINQQSQLVEK(3)	5767.954988	null	1.185078e-003	1.200505e-002	0.026666	4.623129	7.059497e-005	4.365645e-004
66	sp|P33176|KINH_HUMAN (71)-sp|P33176|KINH_HUMAN (909)	2	26
	1	PRF_Q_2022_M_CIAN_733_51990.75144.75144.4.0.dta	4	3290.688978	IVKDVLEGYNGTIFAYGQTSSGK(3)-SKNMAR(2)	3290.672401	null	5.913582e-007	3.629842e-005	0.016577	5.037572	5.122661e-022	7.444822e-010
	2	PRF_Q_2022_M_CIAN_733_51990.75566.75566.4.0.dta	4	3290.689625	IVKDVLEGYNGTIFAYGQTSSGK(3)-SKNMAR(2)	3290.672401	null	2.398649e-009	3.713179e-005	0.017224	5.234189	1.778026e-028	5.082137e-007
	3	PRF_Q_2022_M_CIAN_733_51990.75286.75286.4.0.dta	4	3290.687441	IVKDVLEGYNGTIFAYGQTSSGK(3)-SKNMAR(2)	3290.672401	null	2.783599e-007	5.314837e-005	0.015040	4.570494	7.336157e-025	4.010034e-009
	4	PRF_Q_2022_M_CIAN_733_51990.75433.75433.4.0.dta	4	3290.686922	IVKDVLEGYNGTIFAYGQTSSGK(3)-SKNMAR(2)	3290.672401	null	5.507203e-007	6.495766e-005	0.014521	4.412776	1.000000e+000	8.754513e-009
	5	PRF_Q_2022_M_CIAN_733_51990.75307.75307.3.0.dta	3	3290.686868	IVKDVLEGYNGTIFAYGQTSSGK(3)-SKNMAR(2)	3290.672401	null	1.370625e-012	8.180749e-005	0.014467	4.396366	1.576538e-017	1.844285e-010
	6	PRF_Q_2022_M_CIAN_733_51990.78138.78138.4.3.dta	4	3290.677841	IVKDVLEGYNGTIFAYGQTSSGK(3)-SKNMAR(2)	3290.672401	null	1.988916e-010	8.381037e-005	0.005440	1.653158	1.102727e-014	1.701819e-008
	7	PRF_Q_2022_M_CIAN_733_51990.77542.77542.4.2.dta	4	3290.679891	IVKDVLEGYNGTIFAYGQTSSGK(3)-SKNMAR(2)	3290.672401	null	2.045211e-006	1.330184e-004	0.007490	2.276131	1.000000e+000	1.747529e-008
	8	PRF_Q_2022_M_CIAN_733_51990.78430.78430.4.3.dta	4	3290.679689	IVKDVLEGYNGTIFAYGQTSSGK(3)-SKNMAR(2)	3290.672401	null	2.130552e-009	2.000386e-004	0.007288	2.214745	2.121627e-016	1.398840e-009
	9	PRF_Q_2022_M_CIAN_733_51990.78286.78286.4.3.dta	4	3290.708214	IVKDVLEGYNGTIFAYGQTSSGK(3)-SKNMAR(2)	3290.672401	null	2.507603e-009	2.126947e-004	0.035813	10.883186	2.702567e-018	1.712265e-010
	10	PRF_Q_2022_M_CIAN_733_51990.77995.77995.4.3.dta	4	3290.661550	IVKDVLEGYNGTIFAYGQTSSGK(3)-SKNMAR(2)	3290.672401	null	9.067151e-007	2.635168e-004	-0.010851	-3.297502	1.160692e-018	7.635861e-007
	11	PRF_Q_2022_M_CIAN_733_51990.75270.75270.5.0.dta	5	3290.680006	IVKDVLEGYNGTIFAYGQTSSGK(3)-SKNMAR(2)	3290.672401	null	3.935378e-007	2.783842e-004	0.007605	2.311078	1.100602e-032	1.531299e-007
	12	PRF_Q_2022_M_CIAN_733_51990.75309.75309.4.0.dta	4	3306.679604	IVKDVLEGYNGTIFAYGQTSSGK(3)-SKNMAR(2)	3306.667315	Oxidation[M](30)	3.065025e-008	2.871754e-004	0.012289	3.716431	1.624055e-012	3.377365e-007
	13	PRF_Q_2022_M_CIAN_733_51990.75460.75460.4.1.dta	4	3306.680570	IVKDVLEGYNGTIFAYGQTSSGK(3)-SKNMAR(2)	3306.667315	Oxidation[M](30)	2.602313e-006	4.832032e-004	0.013255	4.008568	5.506645e-008	6.006516e-008
	14	PRF_Q_2022_M_CIAN_733_51990.75462.75462.3.0.dta	3	3290.686566	IVKDVLEGYNGTIFAYGQTSSGK(3)-SKNMAR(2)	3290.672401	null	1.064052e-007	5.557256e-004	0.014165	4.304591	1.000000e+000	5.225388e-005
	15	PRF_Q_2022_M_CIAN_733_51990.75165.75165.4.1.dta	4	3306.680335	IVKDVLEGYNGTIFAYGQTSSGK(3)-SKNMAR(2)	3306.667315	Oxidation[M](30)	2.168532e-002	4.527084e-003	0.013020	3.937499	1.000000e+000	1.488484e-002
	16	PRF_Q_2022_M_CIAN_733_51990.75707.75707.4.1.dta	4	3290.685577	IVKDVLEGYNGTIFAYGQTSSGK(3)-SKNMAR(2)	3290.672401	null	1.633585e-004	1.205842e-002	0.013176	4.004045	1.000000e+000	2.842654e-006
	17	PRF_Q_2022_M_CIAN_733_51990.75169.75169.3.0.dta	3	3290.687242	IVKDVLEGYNGTIFAYGQTSSGK(3)-SKNMAR(2)	3290.672401	null	1.168627e-002	1.853710e-002	0.014841	4.510021	1.000000e+000	4.338152e-003
	18	PRF_Q_2022_M_CIAN_733_51990.72694.72694.4.0.dta	4	3306.695957	IVKDVLEGYNGTIFAYGQTSSGK(3)-SKNMAR(2)	3306.667315	Oxidation[M](30)	1.582579e-003	2.355156e-002	0.028642	8.661893	1.600028e-008	4.853598e-003
	19	PRF_Q_2022_M_CIAN_733_51990.78573.78573.4.3.dta	4	3290.708411	IVKDVLEGYNGTIFAYGQTSSGK(3)-SKNMAR(2)	3290.672401	null	9.927567e-004	2.779853e-002	0.036010	10.943052	1.000000e+000	1.907451e-003
	20	PRF_Q_2022_M_CIAN_733_51990.75440.75440.5.0.dta	5	3290.685848	IVKDVLEGYNGTIFAYGQTSSGK(3)-SKNMAR(2)	3290.672401	null	2.808878e-002	7.287046e-002	0.013447	4.086399	3.449645e-002	5.827234e-002
	21	PRF_Q_2022_M_CIAN_733_51990.75258.75258.3.0.dta	3	3306.675519	IVKDVLEGYNGTIFAYGQTSSGK(3)-SKNMAR(2)	3306.667315	Oxidation[M](30)	1.000000e+000	1.143964e-001	0.008204	2.481048	1.000000e+000	1.701614e-001
	22	PRF_Q_2022_M_CIAN_733_51990.76223.76223.4.0.dta	4	3290.686796	IVKDVLEGYNGTIFAYGQTSSGK(3)-SKNMAR(2)	3290.672401	null	1.000000e+000	5.398799e-001	0.014395	4.374486	1.000000e+000	1.000000e+000
	23	PRF_Q_2022_M_CIAN_733_51990.68030.68030.4.0.dta	4	3418.788934	KIVKDVLEGYNGTIFAYGQTSSGK(4)-SKNMAR(2)	3418.767356	null	8.607727e-008	4.107376e-005	0.021578	6.311632	2.543136e-012	2.130648e-008
	24	PRF_Q_2022_M_CIAN_733_51990.67988.67988.5.0.dta	5	3418.786843	KIVKDVLEGYNGTIFAYGQTSSGK(4)-SKNMAR(2)	3418.767356	null	1.121077e-007	2.356800e-004	0.019487	5.700008	1.692311e-007	3.112228e-007
	25	PRF_Q_2022_M_CIAN_733_51990.68134.68134.5.0.dta	5	3418.785953	KIVKDVLEGYNGTIFAYGQTSSGK(4)-SKNMAR(2)	3418.767356	null	1.952853e-010	2.370077e-003	0.018597	5.439680	1.591142e-006	4.743319e-007
	26	PRF_Q_2022_M_CIAN_733_51990.67961.67961.3.0.dta	3	3418.781887	KIVKDVLEGYNGTIFAYGQTSSGK(4)-SKNMAR(2)	3418.767356	null	1.000000e+000	1.224748e-001	0.014531	4.250362	1.000000e+000	9.027328e-002
67	sp|P33176|KINH_HUMAN (448)-sp|P33176|KINH_HUMAN (450)	2	70
	1	PRF_Q_2022_M_CIAN_733_51990.81884.81884.4.0.dta	4	4413.280719	QLDDKDEEINQQSQLVEKLK(18)-LKTQMLDQEELLASTR(2)	4413.270305	null	4.164749e-010	3.630568e-005	0.010414	2.359701	1.429402e-011	1.616352e-015
	2	PRF_Q_2022_M_CIAN_733_51990.81755.81755.4.0.dta	4	4413.283888	QLDDKDEEINQQSQLVEKLK(18)-LKTQMLDQEELLASTR(2)	4413.270305	null	9.796363e-011	5.647195e-005	0.013583	3.077763	1.028761e-011	9.747601e-025
	3	PRF_Q_2022_M_CIAN_733_51990.81820.81820.4.0.dta	4	4429.266099	QLDDKDEEINQQSQLVEKLK(18)-LKTQMLDQEELLASTR(2)	4429.265219	Oxidation[M](28)	1.670881e-009	1.481911e-004	0.000880	0.198679	3.946976e-012	6.129910e-011
	4	PRF_Q_2022_M_CIAN_733_51990.82034.82034.4.0.dta	4	4413.284443	QLDDKDEEINQQSQLVEKLK(18)-LKTQMLDQEELLASTR(2)	4413.270305	null	6.147957e-002	2.655850e-004	0.014138	3.203520	2.669137e-004	2.586753e-007
	5	PRF_Q_2022_M_CIAN_733_51990.81798.81798.5.0.dta	5	4429.277517	QLDDKDEEINQQSQLVEKLK(18)-LKTQMLDQEELLASTR(2)	4429.265219	Oxidation[M](28)	1.205843e-007	2.930688e-004	0.012298	2.776533	5.251519e-008	6.044782e-013
	6	PRF_Q_2022_M_CIAN_733_51990.81831.81831.3.0.dta	3	4413.288259	QLDDKDEEINQQSQLVEKLK(18)-LKTQMLDQEELLASTR(2)	4413.270305	null	1.000000e+000	1.200915e-003	0.017954	4.068185	1.000000e+000	1.000000e+000
	7	PRF_Q_2022_M_CIAN_733_51990.81662.81662.5.0.dta	5	4429.276963	QLDDKDEEINQQSQLVEKLK(18)-LKTQMLDQEELLASTR(2)	4429.265219	Oxidation[M](28)	5.795339e-005	3.144315e-003	0.011744	2.651456	4.028924e-006	1.594704e-017
	8	PRF_Q_2022_M_CIAN_733_51990.81717.81717.5.0.dta	5	4413.293831	QLDDKDEEINQQSQLVEKLK(18)-LKTQMLDQEELLASTR(2)	4413.270305	null	9.285190e-007	5.600072e-003	0.023526	5.330741	3.220383e-005	2.909072e-014
	9	PRF_Q_2022_M_CIAN_733_51990.82257.82257.5.0.dta	5	4413.295152	QLDDKDEEINQQSQLVEKLK(18)-LKTQMLDQEELLASTR(2)	4413.270305	null	7.232986e-007	5.605309e-003	0.024847	5.630065	8.030229e-005	4.113078e-015
	10	PRF_Q_2022_M_CIAN_733_51990.81974.81974.5.0.dta	5	4413.287263	QLDDKDEEINQQSQLVEKLK(18)-LKTQMLDQEELLASTR(2)	4413.270305	null	7.929823e-005	5.710794e-003	0.016958	3.842502	9.040408e-004	3.475395e-015
	11	PRF_Q_2022_M_CIAN_733_51990.83219.83219.5.0.dta	5	4413.299730	QLDDKDEEINQQSQLVEKLK(18)-LKTQMLDQEELLASTR(2)	4413.270305	null	1.121331e-002	1.261604e-002	0.029425	6.667391	5.423835e-003	5.797111e-014
	12	PRF_Q_2022_M_CIAN_733_51990.82701.82701.5.0.dta	5	4413.284907	QLDDKDEEINQQSQLVEKLK(18)-LKTQMLDQEELLASTR(2)	4413.270305	null	1.043444e-002	1.265009e-002	0.014602	3.308658	2.675019e-004	4.419754e-011
	13	PRF_Q_2022_M_CIAN_733_51990.83363.83363.5.0.dta	5	4413.288542	QLDDKDEEINQQSQLVEKLK(18)-LKTQMLDQEELLASTR(2)	4413.270305	null	1.246964e-002	1.572691e-002	0.018237	4.132310	1.166414e-002	8.369988e-010
	14	PRF_Q_2022_M_CIAN_733_51990.87935.87935.5.0.dta	5	4413.308600	QLDDKDEEINQQSQLVEKLK(18)-LKTQMLDQEELLASTR(2)	4413.270305	null	1.745447e-002	1.644600e-002	0.038295	8.677239	2.964624e-002	1.941758e-008
	15	PRF_Q_2022_M_CIAN_733_51990.83511.83511.5.0.dta	5	4413.249303	QLDDKDEEINQQSQLVEKLK(18)-LKTQMLDQEELLASTR(2)	4413.270305	null	6.739887e-001	2.270241e-002	-0.021002	-4.758829	5.038216e-002	4.539738e-011
	16	PRF_Q_2022_M_CIAN_733_51990.85899.85899.5.0.dta	5	4413.272420	QLDDKDEEINQQSQLVEKLK(18)-LKTQMLDQEELLASTR(2)	4413.270305	null	5.111602e-001	2.375687e-002	0.002115	0.479236	5.830341e-001	3.262823e-007
	17	PRF_Q_2022_M_CIAN_733_51990.82109.82109.5.0.dta	5	4413.294920	QLDDKDEEINQQSQLVEKLK(18)-LKTQMLDQEELLASTR(2)	4413.270305	null	9.017933e-004	2.395948e-002	0.024615	5.577497	7.967081e-004	2.447014e-014
	18	PRF_Q_2022_M_CIAN_733_51990.84848.84848.5.0.dta	5	4413.293387	QLDDKDEEINQQSQLVEKLK(18)-LKTQMLDQEELLASTR(2)	4413.270305	null	2.800636e-001	2.723022e-002	0.023082	5.230135	1.084022e-001	1.754446e-006
	19	PRF_Q_2022_M_CIAN_733_51990.76198.76198.5.0.dta	5	4429.288782	QLDDKDEEINQQSQLVEKLK(18)-LKTQMLDQEELLASTR(2)	4429.265219	Oxidation[M](28)	4.436693e-003	2.961937e-002	0.023563	5.319844	4.407844e-003	2.117883e-017
	20	PRF_Q_2022_M_CIAN_733_51990.83808.83808.5.0.dta	5	4413.305675	QLDDKDEEINQQSQLVEKLK(18)-LKTQMLDQEELLASTR(2)	4413.270305	null	9.912447e-001	3.151681e-002	0.035370	8.014465	3.999616e-001	2.382228e-008
	21	PRF_Q_2022_M_CIAN_733_51990.81845.81845.5.0.dta	5	4413.283699	QLDDKDEEINQQSQLVEKLK(18)-LKTQMLDQEELLASTR(2)	4413.270305	null	1.084182e-003	3.887325e-002	0.013394	3.034938	1.494496e-002	1.412475e-012
	22	PRF_Q_2022_M_CIAN_733_51990.82849.82849.5.0.dta	5	4413.292381	QLDDKDEEINQQSQLVEKLK(18)-LKTQMLDQEELLASTR(2)	4413.270305	null	1.781039e-003	4.534977e-002	0.022076	5.002186	2.414872e-003	4.652606e-010
	23	PRF_Q_2022_M_CIAN_733_51990.82546.82546.5.0.dta	5	4413.275139	QLDDKDEEINQQSQLVEKLK(18)-LKTQMLDQEELLASTR(2)	4413.270305	null	3.419965e-002	4.737801e-002	0.004834	1.095333	2.033115e-002	1.789449e-008
	24	PRF_Q_2022_M_CIAN_733_51990.76334.76334.5.0.dta	5	4429.280913	QLDDKDEEINQQSQLVEKLK(18)-LKTQMLDQEELLASTR(2)	4429.265219	Oxidation[M](28)	3.534397e-002	4.811135e-002	0.015694	3.543251	7.706787e-003	1.182038e-019
	25	PRF_Q_2022_M_CIAN_733_51990.88234.88234.5.0.dta	5	4413.294992	QLDDKDEEINQQSQLVEKLK(18)-LKTQMLDQEELLASTR(2)	4413.270305	null	4.410445e-003	5.135511e-002	0.024687	5.593811	4.707662e-001	5.263321e-007
	26	PRF_Q_2022_M_CIAN_733_51990.82167.82167.4.0.dta	4	4413.290833	QLDDKDEEINQQSQLVEKLK(18)-LKTQMLDQEELLASTR(2)	4413.270305	null	1.000000e+000	6.166734e-002	0.020528	4.651426	1.000000e+000	3.320956e-005
	27	PRF_Q_2022_M_CIAN_733_51990.88089.88089.5.0.dta	5	4413.301598	QLDDKDEEINQQSQLVEKLK(18)-LKTQMLDQEELLASTR(2)	4413.270305	null	4.247796e-002	6.598716e-002	0.031293	7.090660	5.099384e-002	7.995764e-011
	28	PRF_Q_2022_M_CIAN_733_51990.83516.83516.5.0.dta	5	4413.250772	QLDDKDEEINQQSQLVEKLK(18)-LKTQMLDQEELLASTR(2)	4413.270305	null	9.333080e-001	6.769422e-002	-0.019533	-4.425970	3.912356e-001	2.219647e-006
	29	PRF_Q_2022_M_CIAN_733_51990.86050.86050.5.1.dta	5	4413.266171	QLDDKDEEINQQSQLVEKLK(18)-LKTQMLDQEELLASTR(2)	4413.270305	null	6.572543e-001	7.177553e-002	-0.004134	-0.936720	5.440524e-001	1.302909e-007
	30	PRF_Q_2022_M_CIAN_733_51990.87801.87801.5.0.dta	5	4413.299489	QLDDKDEEINQQSQLVEKLK(18)-LKTQMLDQEELLASTR(2)	4413.270305	null	1.226667e-001	7.283939e-002	0.029184	6.612783	1.699609e-001	1.916726e-004
	31	PRF_Q_2022_M_CIAN_733_51990.88679.88679.5.0.dta	5	4413.274730	QLDDKDEEINQQSQLVEKLK(18)-LKTQMLDQEELLASTR(2)	4413.270305	null	9.095160e-001	7.340599e-002	0.004425	1.002658	3.013985e-001	9.317146e-006
	32	PRF_Q_2022_M_CIAN_733_51990.82401.82401.5.0.dta	5	4413.285235	QLDDKDEEINQQSQLVEKLK(18)-LKTQMLDQEELLASTR(2)	4413.270305	null	3.750756e-003	7.651696e-002	0.014930	3.382979	8.144664e-003	2.528385e-012
	33	PRF_Q_2022_M_CIAN_733_51990.82319.82319.4.0.dta	4	4413.298462	QLDDKDEEINQQSQLVEKLK(18)-LKTQMLDQEELLASTR(2)	4413.270305	null	1.000000e+000	8.245492e-002	0.028157	6.380076	1.000000e+000	2.645566e-003
	34	PRF_Q_2022_M_CIAN_733_51990.76730.76730.5.0.dta	5	4429.290201	QLDDKDEEINQQSQLVEKLK(18)-LKTQMLDQEELLASTR(2)	4429.265219	Oxidation[M](28)	3.277633e-001	8.893407e-002	0.024982	5.640213	7.621133e-001	1.639959e-012
	35	PRF_Q_2022_M_CIAN_733_51990.84701.84701.5.0.dta	5	4413.285943	QLDDKDEEINQQSQLVEKLK(18)-LKTQMLDQEELLASTR(2)	4413.270305	null	1.000000e+000	9.825107e-002	0.015638	3.543404	5.652967e-001	2.788498e-005
	36	PRF_Q_2022_M_CIAN_733_51990.86939.86939.5.0.dta	5	4413.275197	QLDDKDEEINQQSQLVEKLK(18)-LKTQMLDQEELLASTR(2)	4413.270305	null	1.000000e+000	9.871452e-002	0.004892	1.108475	1.000000e+000	8.823576e-006
	37	PRF_Q_2022_M_CIAN_733_51990.87080.87080.5.0.dta	5	4413.283243	QLDDKDEEINQQSQLVEKLK(18)-LKTQMLDQEELLASTR(2)	4413.270305	null	4.785697e-002	1.011283e-001	0.012938	2.931613	1.383867e-001	5.622888e-009
	38	PRF_Q_2022_M_CIAN_733_51990.86333.86333.5.0.dta	5	4413.291007	QLDDKDEEINQQSQLVEKLK(18)-LKTQMLDQEELLASTR(2)	4413.270305	null	2.075290e-001	1.024448e-001	0.020702	4.690852	1.713843e-001	1.833557e-007
	39	PRF_Q_2022_M_CIAN_733_51990.87525.87525.5.0.dta	5	4413.292493	QLDDKDEEINQQSQLVEKLK(18)-LKTQMLDQEELLASTR(2)	4413.270305	null	8.915869e-001	1.040764e-001	0.022188	5.027564	9.348658e-002	2.140946e-006
	40	PRF_Q_2022_M_CIAN_733_51990.77263.77263.5.0.dta	5	4429.301632	QLDDKDEEINQQSQLVEKLK(18)-LKTQMLDQEELLASTR(2)	4429.265219	Oxidation[M](28)	1.000000e+000	1.060660e-001	0.036413	8.221002	1.000000e+000	1.000000e+000
	41	PRF_Q_2022_M_CIAN_733_51990.88534.88534.5.0.dta	5	4413.300122	QLDDKDEEINQQSQLVEKLK(18)-LKTQMLDQEELLASTR(2)	4413.270305	null	2.837615e-002	1.127574e-001	0.029817	6.756214	8.890813e-002	9.434083e-012
	42	PRF_Q_2022_M_CIAN_733_51990.88391.88391.5.0.dta	5	4413.308781	QLDDKDEEINQQSQLVEKLK(18)-LKTQMLDQEELLASTR(2)	4413.270305	null	1.751966e-002	1.298732e-001	0.038476	8.718251	1.977488e-001	4.391009e-006
	43	PRF_Q_2022_M_CIAN_733_51990.89015.89015.5.0.dta	5	4413.271494	QLDDKDEEINQQSQLVEKLK(18)-LKTQMLDQEELLASTR(2)	4413.270305	null	4.955025e-001	1.352775e-001	0.001189	0.269415	1.000000e+000	1.870709e-007
	44	PRF_Q_2022_M_CIAN_733_51990.86183.86183.5.0.dta	5	4413.293942	QLDDKDEEINQQSQLVEKLK(18)-LKTQMLDQEELLASTR(2)	4413.270305	null	2.395284e-001	1.391725e-001	0.023637	5.355892	4.999660e-001	4.074944e-006
	45	PRF_Q_2022_M_CIAN_733_51990.87368.87368.5.0.dta	5	4413.288926	QLDDKDEEINQQSQLVEKLK(18)-LKTQMLDQEELLASTR(2)	4413.270305	null	1.000000e+000	1.455349e-001	0.018621	4.219320	2.949025e-001	4.411792e-007
	46	PRF_Q_2022_M_CIAN_733_51990.86478.86478.5.2.dta	5	4413.276760	QLDDKDEEINQQSQLVEKLK(18)-LKTQMLDQEELLASTR(2)	4413.270305	null	1.431682e-001	1.531067e-001	0.006455	1.462634	2.782466e-001	3.467587e-008
	47	PRF_Q_2022_M_CIAN_733_51990.85758.85758.5.0.dta	5	4413.284767	QLDDKDEEINQQSQLVEKLK(18)-LKTQMLDQEELLASTR(2)	4413.270305	null	3.221918e-002	1.546809e-001	0.014462	3.276935	3.299578e-001	1.624366e-006
	48	PRF_Q_2022_M_CIAN_733_51990.86789.86789.5.0.dta	5	4413.284147	QLDDKDEEINQQSQLVEKLK(18)-LKTQMLDQEELLASTR(2)	4413.270305	null	7.860940e-001	1.550840e-001	0.013842	3.136450	4.937110e-001	1.793613e-005
	49	PRF_Q_2022_M_CIAN_733_51990.87219.87219.5.0.dta	5	4413.281382	QLDDKDEEINQQSQLVEKLK(18)-LKTQMLDQEELLASTR(2)	4413.270305	null	1.922740e-002	1.566762e-001	0.011077	2.509930	1.660214e-001	1.038881e-006
	50	PRF_Q_2022_M_CIAN_733_51990.86627.86627.5.0.dta	5	4413.250465	QLDDKDEEINQQSQLVEKLK(18)-LKTQMLDQEELLASTR(2)	4413.270305	null	3.062826e-002	1.638742e-001	-0.019840	-4.495532	2.961272e-001	2.098479e-009
	51	PRF_Q_2022_M_CIAN_733_51990.81962.81962.4.0.dta	4	4429.267162	QLDDKDEEINQQSQLVEKLK(18)-LKTQMLDQEELLASTR(2)	4429.265219	Oxidation[M](28)	1.000000e+000	1.875925e-001	0.001943	0.438673	1.000000e+000	1.000000e+000
	52	PRF_Q_2022_M_CIAN_733_51990.77111.77111.5.0.dta	5	4429.306871	QLDDKDEEINQQSQLVEKLK(18)-LKTQMLDQEELLASTR(2)	4429.265219	Oxidation[M](28)	1.000000e+000	1.895557e-001	0.041652	9.403817	1.000000e+000	1.000000e+000
	53	PRF_Q_2022_M_CIAN_733_51990.81576.81576.5.0.dta	5	4413.282625	QLDDKDEEINQQSQLVEKLK(18)-LKTQMLDQEELLASTR(2)	4413.270305	null	2.534357e-001	1.904483e-001	0.012320	2.791581	1.445216e-001	3.994007e-007
	54	PRF_Q_2022_M_CIAN_733_51990.77086.77086.5.0.dta	5	4429.306871	QLDDKDEEINQQSQLVEKLK(18)-LKTQMLDQEELLASTR(2)	4429.265219	Oxidation[M](28)	1.000000e+000	1.907013e-001	0.041652	9.403817	1.000000e+000	1.000000e+000
	55	PRF_Q_2022_M_CIAN_733_51990.81928.81928.5.0.dta	5	4429.292988	QLDDKDEEINQQSQLVEKLK(18)-LKTQMLDQEELLASTR(2)	4429.265219	Oxidation[M](28)	1.478453e-002	2.131687e-001	0.027769	6.269437	6.473117e-003	1.480189e-011
	56	PRF_Q_2022_M_CIAN_733_51990.76937.76937.5.1.dta	5	4429.287894	QLDDKDEEINQQSQLVEKLK(18)-LKTQMLDQEELLASTR(2)	4429.265219	Oxidation[M](28)	1.000000e+000	3.203493e-001	0.022675	5.119359	1.000000e+000	1.078588e-005
	57	PRF_Q_2022_M_CIAN_733_51990.77565.77565.5.0.dta	5	4429.294663	QLDDKDEEINQQSQLVEKLK(18)-LKTQMLDQEELLASTR(2)	4429.265219	Oxidation[M](28)	1.000000e+000	3.845871e-001	0.029444	6.647604	1.000000e+000	1.000000e+000
	58	PRF_Q_2022_M_CIAN_733_51990.85600.85600.5.0.dta	5	4413.248038	QLDDKDEEINQQSQLVEKLK(18)-LKTQMLDQEELLASTR(2)	4413.270305	null	1.725679e-001	3.932343e-001	-0.022267	-5.045465	1.000000e+000	5.995684e-006
	59	PRF_Q_2022_M_CIAN_733_51990.84992.84992.5.0.dta	5	4413.280712	QLDDKDEEINQQSQLVEKLK(18)-LKTQMLDQEELLASTR(2)	4413.270305	null	1.000000e+000	4.094634e-001	0.010407	2.358115	5.976695e-002	2.954156e-005
	60	PRF_Q_2022_M_CIAN_733_51990.75895.75895.5.0.dta	5	4429.276878	QLDDKDEEINQQSQLVEKLK(18)-LKTQMLDQEELLASTR(2)	4429.265219	Oxidation[M](28)	5.201749e-003	4.197611e-001	0.011659	2.632265	4.346637e-002	3.561185e-012
	61	PRF_Q_2022_M_CIAN_733_51990.76053.76053.5.0.dta	5	4429.285739	QLDDKDEEINQQSQLVEKLK(18)-LKTQMLDQEELLASTR(2)	4429.265219	Oxidation[M](28)	1.000000e+000	4.277904e-001	0.020520	4.632823	6.460199e-001	3.183176e-009
	62	PRF_Q_2022_M_CIAN_733_51990.75756.75756.5.1.dta	5	4429.292700	QLDDKDEEINQQSQLVEKLK(18)-LKTQMLDQEELLASTR(2)	4429.265219	Oxidation[M](28)	1.000000e+000	5.945307e-001	0.027481	6.204415	1.000000e+000	1.000000e+000
	63	PRF_Q_2022_M_CIAN_733_51990.89165.89165.5.1.dta	5	4413.276517	QLDDKDEEINQQSQLVEKLK(18)-LKTQMLDQEELLASTR(2)	4413.270305	null	7.714366e-001	6.206700e-001	0.006212	1.407573	1.000000e+000	9.160506e-010
	64	PRF_Q_2022_M_CIAN_733_51990.81619.81619.4.0.dta	4	4413.289885	QLDDKDEEINQQSQLVEKLK(18)-LKTQMLDQEELLASTR(2)	4413.270305	null	1.000000e+000	7.263015e-001	0.019580	4.436619	1.000000e+000	5.874276e-004
	65	PRF_Q_2022_M_CIAN_733_51990.76042.76042.5.0.dta	5	4569.394985	QLDDKDEEINQQSQLVEKLK(18)-LKTQMLDQEELLASTRR(2)	4569.371407	null	7.810077e-006	1.673724e-002	0.023578	5.160010	6.742908e-019	2.388046e-008
	66	PRF_Q_2022_M_CIAN_733_51990.76158.76158.5.0.dta	5	4585.389754	QLDDKDEEINQQSQLVEKLK(18)-LKTQMLDQEELLASTRR(2)	4585.366321	Oxidation[M](28)	3.753951e-007	2.083288e-002	0.023433	5.110388	2.999123e-013	6.449564e-008
	67	PRF_Q_2022_M_CIAN_733_51990.76192.76192.5.0.dta	5	4569.392928	QLDDKDEEINQQSQLVEKLK(18)-LKTQMLDQEELLASTRR(2)	4569.371407	null	1.105336e-005	1.679648e-001	0.021521	4.709838	7.345842e-014	1.461378e-007
	68	PRF_Q_2022_M_CIAN_733_51990.76009.76009.4.1.dta	4	4569.410792	QLDDKDEEINQQSQLVEKLK(18)-LKTQMLDQEELLASTRR(2)	4569.371407	null	2.721274e-012	1.735233e-001	0.039385	8.619347	1.255692e-012	7.642676e-007
	69	PRF_Q_2022_M_CIAN_733_51990.76006.76006.5.1.dta	5	4585.392449	QLDDKDEEINQQSQLVEKLK(18)-LKTQMLDQEELLASTRR(2)	4585.366321	Oxidation[M](28)	7.161019e-005	3.005696e-001	0.026128	5.698127	6.741412e-004	4.967851e-007
	70	PRF_Q_2022_M_CIAN_733_51990.76333.76333.5.0.dta	5	4569.381805	QLDDKDEEINQQSQLVEKLK(18)-LKTQMLDQEELLASTRR(2)	4569.371407	null	1.238739e-001	8.002056e-001	0.010398	2.275587	1.033936e-008	1.058300e-001
68	sp|P33176|KINH_HUMAN (813)-sp|P33176|KINH_HUMAN (813)	2	11
	1	PRF_Q_2022_M_CIAN_733_51990.33741.33741.4.2.dta	4	3723.781007	VKKSAEIDSDDTGGSAAQK(3)-KSAEIDSDDTGGSAAQK(1)	3723.767732	null	1.000000e+000	3.837369e-005	0.013275	3.564938	1.000000e+000	1.000000e+000
	2	PRF_Q_2022_M_CIAN_733_51990.33866.33866.4.0.dta	4	3723.780766	VKKSAEIDSDDTGGSAAQK(3)-KSAEIDSDDTGGSAAQK(1)	3723.767732	null	2.657020e-003	1.115006e-003	0.013034	3.500218	2.327598e-003	6.551031e-004
	3	PRF_Q_2022_M_CIAN_733_51990.33861.33861.5.0.dta	5	3723.776914	VKKSAEIDSDDTGGSAAQK(3)-KSAEIDSDDTGGSAAQK(1)	3723.767732	null	7.050290e-003	1.577603e-003	0.009182	2.465782	7.639391e-003	5.255537e-003
	4	PRF_Q_2022_M_CIAN_733_51990.33790.33790.3.0.dta	3	3723.776600	VKKSAEIDSDDTGGSAAQK(3)-KSAEIDSDDTGGSAAQK(1)	3723.767732	null	2.942392e-002	1.894602e-003	0.008868	2.381459	9.606468e-003	4.380414e-004
	5	PRF_Q_2022_M_CIAN_733_51990.33737.33737.5.2.dta	5	3723.782875	VKKSAEIDSDDTGGSAAQK(3)-KSAEIDSDDTGGSAAQK(1)	3723.767732	null	1.716640e-001	2.567068e-002	0.015143	4.066580	2.450827e-001	1.501772e-001
	6	PRF_Q_2022_M_CIAN_733_51990.36072.36072.4.0.dta	4	3496.617115	KSAEIDSDDTGGSAAQK(1)-KSAEIDSDDTGGSAAQK(1)	3496.604368	null	6.168278e-002	6.661301e-002	0.012747	3.645537	2.604959e-002	1.274255e-001
	7	PRF_Q_2022_M_CIAN_733_51990.36205.36205.4.0.dta	4	3496.612869	KSAEIDSDDTGGSAAQK(1)-KSAEIDSDDTGGSAAQK(1)	3496.604368	null	2.267585e-002	1.602835e-001	0.008501	2.431216	4.014065e-002	4.749344e-003
	8	PRF_Q_2022_M_CIAN_733_51990.35945.35945.4.0.dta	4	3496.615839	KSAEIDSDDTGGSAAQK(1)-KSAEIDSDDTGGSAAQK(1)	3496.604368	null	1.000000e+000	2.348653e-001	0.011471	3.280611	2.832408e-002	5.160356e-002
	9	PRF_Q_2022_M_CIAN_733_51990.35993.35993.3.0.dta	3	3496.618830	KSAEIDSDDTGGSAAQK(1)-KSAEIDSDDTGGSAAQK(1)	3496.604368	null	1.000000e+000	3.114558e-001	0.014462	4.136013	1.000000e+000	1.000000e+000
	10	PRF_Q_2022_M_CIAN_733_51990.36132.36132.3.0.dta	3	3496.618565	KSAEIDSDDTGGSAAQK(1)-KSAEIDSDDTGGSAAQK(1)	3496.604368	null	1.000000e+000	4.273197e-001	0.014197	4.060225	1.000000e+000	7.767054e-003
	11	PRF_Q_2022_M_CIAN_733_51990.36524.36524.4.0.dta	4	3496.621987	KSAEIDSDDTGGSAAQK(1)-KSAEIDSDDTGGSAAQK(1)	3496.604368	null	1.000000e+000	4.970303e-001	0.017619	5.038889	1.000000e+000	1.000000e+000
69	sp|P33176|KINH_HUMAN (512)-sp|P33176|KINH_HUMAN (847)	2	5
	1	PRF_Q_2022_M_CIAN_733_51990.60156.60156.4.0.dta	4	3541.856792	SQEVEDKTKEYELLSDELNQK(7)-VHKQLVR(3)	3541.838266	null	4.688159e-007	4.094663e-005	0.018526	5.230617	1.000000e+000	2.023785e-003
	2	PRF_Q_2022_M_CIAN_733_51990.59882.59882.4.1.dta	4	3541.854981	SQEVEDKTKEYELLSDELNQK(7)-VHKQLVR(3)	3541.838266	null	5.847818e-012	1.638361e-004	0.016715	4.719301	1.000000e+000	3.336829e-004
	3	PRF_Q_2022_M_CIAN_733_51990.67679.67679.4.0.dta	4	3541.857508	SQEVEDKTKEYELLSDELNQK(7)-VHKQLVR(3)	3541.838266	null	2.103803e-010	2.292748e-004	0.019242	5.432772	4.388219e-011	4.962244e-008
	4	PRF_Q_2022_M_CIAN_733_51990.60305.60305.5.2.dta	5	3541.854721	SQEVEDKTKEYELLSDELNQK(7)-VHKQLVR(3)	3541.838266	null	1.378802e-002	3.513640e-001	0.016455	4.645893	3.661950e-003	1.408683e-002
	5	PRF_Q_2022_M_CIAN_733_51990.28852.28852.4.0.dta	4	2080.148782	SQEVEDKTK(7)-VHKQLVR(3)	2080.139594	null	2.775540e-003	5.071083e-001	0.009188	4.417011	2.436884e-003	9.761078e-004
70	sp|P33176|KINH_HUMAN (560)-sp|P33176|KINH_HUMAN (791)	2	6
	1	PRF_Q_2022_M_CIAN_733_51990.99765.99765.5.0.dta	5	4661.465270	AAEMMASLLKDLAEIGIAVGNNDVK(10)-GLEETVAKELQTLHNLR(8)	4661.452630	null	3.155416e-006	5.200909e-005	0.012640	2.711601	4.755107e-017	1.113527e-010
	2	PRF_Q_2022_M_CIAN_733_51990.99672.99672.4.0.dta	4	4661.486868	AAEMMASLLKDLAEIGIAVGNNDVK(10)-GLEETVAKELQTLHNLR(8)	4661.452630	null	2.102304e-013	3.169213e-004	0.034238	7.344921	1.000000e+000	4.141914e-010
	3	PRF_Q_2022_M_CIAN_733_51990.99636.99636.5.0.dta	5	4661.489700	AAEMMASLLKDLAEIGIAVGNNDVK(10)-GLEETVAKELQTLHNLR(8)	4661.452630	null	1.000000e+000	2.006911e-002	0.037070	7.952457	1.000000e+000	3.269407e-006
	4	PRF_Q_2022_M_CIAN_733_51990.99804.99804.4.0.dta	4	4661.446237	AAEMMASLLKDLAEIGIAVGNNDVK(10)-GLEETVAKELQTLHNLR(8)	4661.452630	null	2.596410e-003	2.482215e-001	-0.006393	-1.371461	3.970970e-008	3.202989e-004
	5	PRF_Q_2022_M_CIAN_733_51990.98949.98949.5.0.dta	5	6422.281758	AAEMMASLLKDLAEIGIAVGNNDVKQPEGTGMIDEEFTVAR(10)-GLEETVAKELQTLHNLR(8)	6422.256498	null	3.369686e-007	3.952171e-004	0.025260	3.933197	1.000000e+000	6.345618e-009
	6	PRF_Q_2022_M_CIAN_733_51990.98811.98811.5.0.dta	5	6422.299321	AAEMMASLLKDLAEIGIAVGNNDVKQPEGTGMIDEEFTVAR(10)-GLEETVAKELQTLHNLR(8)	6422.256498	null	1.084048e-005	4.286208e-002	0.042823	6.667906	1.000000e+000	2.335100e-011
71	sp|P33176|KINH_HUMAN (575)-sp|P33176|KINH_HUMAN (783)	2	10
	1	PRF_Q_2022_M_CIAN_733_51990.89907.89907.5.0.dta	5	5240.648981	DLAEIGIAVGNNDVKQPEGTGMIDEEFTVAR(15)-EQARQDLKGLEETVAK(8)	5240.626485	null	5.280536e-004	6.069006e-005	0.022496	4.292617	6.113176e-014	1.257884e-004
	2	PRF_Q_2022_M_CIAN_733_51990.90109.90109.5.0.dta	5	5240.659988	DLAEIGIAVGNNDVKQPEGTGMIDEEFTVAR(15)-EQARQDLKGLEETVAK(8)	5240.626485	null	2.613136e-005	1.866554e-004	0.033503	6.392938	3.806646e-015	9.849271e-007
	3	PRF_Q_2022_M_CIAN_733_51990.90262.90262.5.1.dta	5	5240.674489	DLAEIGIAVGNNDVKQPEGTGMIDEEFTVAR(15)-EQARQDLKGLEETVAK(8)	5240.626485	null	3.652098e-007	4.002984e-004	0.048004	9.159974	1.000000e+000	5.675293e-005
	4	PRF_Q_2022_M_CIAN_733_51990.89926.89926.4.0.dta	4	5240.642857	DLAEIGIAVGNNDVKQPEGTGMIDEEFTVAR(15)-EQARQDLKGLEETVAK(8)	5240.626485	null	3.450626e-003	1.285720e-003	0.016372	3.124054	1.000000e+000	2.321376e-003
	5	PRF_Q_2022_M_CIAN_733_51990.90072.90072.4.0.dta	4	5240.647922	DLAEIGIAVGNNDVKQPEGTGMIDEEFTVAR(15)-EQARQDLKGLEETVAK(8)	5240.626485	null	1.000000e+000	3.585115e-002	0.021437	4.090541	1.000000e+000	3.891685e-003
	6	PRF_Q_2022_M_CIAN_733_51990.91677.91677.4.0.dta	4	4756.418872	DLAEIGIAVGNNDVKQPEGTGMIDEEFTVAR(15)-QDLKGLEETVAK(4)	4756.387113	null	5.242090e-005	1.756875e-003	0.031759	6.677127	1.000000e+000	1.570284e-006
	7	PRF_Q_2022_M_CIAN_733_51990.91825.91825.4.0.dta	4	4756.416235	DLAEIGIAVGNNDVKQPEGTGMIDEEFTVAR(15)-QDLKGLEETVAK(4)	4756.387113	null	2.134218e-005	2.253848e-003	0.029122	6.122714	8.507218e-018	2.075371e-006
	8	PRF_Q_2022_M_CIAN_733_51990.91978.91978.4.2.dta	4	4756.416469	DLAEIGIAVGNNDVKQPEGTGMIDEEFTVAR(15)-QDLKGLEETVAK(4)	4756.387113	null	5.135488e-005	6.894383e-003	0.029356	6.171911	1.229840e-006	4.215135e-006
	9	PRF_Q_2022_M_CIAN_733_51990.91788.91788.5.0.dta	5	4756.435334	DLAEIGIAVGNNDVKQPEGTGMIDEEFTVAR(15)-QDLKGLEETVAK(4)	4756.387113	null	3.084948e-005	2.805506e-002	0.048221	10.138157	7.560240e-010	1.066112e-004
	10	PRF_Q_2022_M_CIAN_733_51990.103407.103407.4.0.dta	4	4756.449076	DLAEIGIAVGNNDVKQPEGTGMIDEEFTVAR(15)-QDLKGLEETVAK(4)	4756.387113	null	1.000000e+000	5.536746e-001	0.061963	13.027325	1.000000e+000	1.000000e+000
72	sp|P33176|KINH_HUMAN (620)-sp|P33176|KINH_HUMAN (627)	2	24
	1	PRF_Q_2022_M_CIAN_733_51990.39740.39740.5.0.dta	5	3554.689948	CKQLESTQTESNKK(13)-MEENEKELAACQLR(6)	3554.676956	Carbamidomethyl[C](11);Oxidation[M](1);Carbamidomethyl[C](18)	8.799676e-006	6.093633e-005	0.012992	3.654903	6.276688e-010	1.040245e-008
	2	PRF_Q_2022_M_CIAN_733_51990.41779.41779.4.0.dta	4	3538.695424	CKQLESTQTESNKK(13)-MEENEKELAACQLR(6)	3538.682042	Carbamidomethyl[C](11);Carbamidomethyl[C](18)	8.614744e-008	1.301556e-004	0.013382	3.781634	8.388060e-012	1.947925e-009
	3	PRF_Q_2022_M_CIAN_733_51990.41682.41682.5.0.dta	5	3538.698441	CKQLESTQTESNKK(13)-MEENEKELAACQLR(6)	3538.682042	Carbamidomethyl[C](11);Carbamidomethyl[C](18)	9.587252e-007	3.765098e-004	0.016399	4.634211	4.682803e-010	9.154533e-007
	4	PRF_Q_2022_M_CIAN_733_51990.52084.52084.5.0.dta	5	3538.696160	CKQLESTQTESNKK(13)-MEENEKELAACQLR(6)	3538.682042	Carbamidomethyl[C](11);Carbamidomethyl[C](18)	2.647589e-004	4.368560e-004	0.014118	3.989621	4.180364e-009	3.828162e-005
	5	PRF_Q_2022_M_CIAN_733_51990.45361.45361.5.0.dta	5	3538.709505	CKQLESTQTESNKK(13)-MEENEKELAACQLR(6)	3538.682042	Carbamidomethyl[C](11);Carbamidomethyl[C](18)	6.245005e-005	9.582626e-004	0.027463	7.760799	2.198350e-006	1.978860e-003
	6	PRF_Q_2022_M_CIAN_733_51990.41816.41816.5.0.dta	5	3538.696477	CKQLESTQTESNKK(13)-MEENEKELAACQLR(6)	3538.682042	Carbamidomethyl[C](11);Carbamidomethyl[C](18)	8.848674e-006	1.186287e-003	0.014435	4.079202	1.570381e-009	8.001598e-005
	7	PRF_Q_2022_M_CIAN_733_51990.41823.41823.5.0.dta	5	3554.691411	CKQLESTQTESNKK(13)-MEENEKELAACQLR(6)	3554.676956	Carbamidomethyl[C](11);Oxidation[M](1);Carbamidomethyl[C](18)	2.226084e-005	1.673789e-003	0.014455	4.066474	9.953027e-009	8.768647e-006
	8	PRF_Q_2022_M_CIAN_733_51990.45430.45430.4.1.dta	4	3538.708823	CKQLESTQTESNKK(13)-MEENEKELAACQLR(6)	3538.682042	Carbamidomethyl[C](11);Carbamidomethyl[C](18)	3.137763e-004	2.891166e-003	0.026781	7.568072	2.065015e-004	2.088197e-005
	9	PRF_Q_2022_M_CIAN_733_51990.39877.39877.5.1.dta	5	3554.691601	CKQLESTQTESNKK(13)-MEENEKELAACQLR(6)	3554.676956	Carbamidomethyl[C](11);Oxidation[M](1);Carbamidomethyl[C](18)	4.012640e-003	5.000820e-003	0.014645	4.119924	4.849150e-004	9.376829e-007
	10	PRF_Q_2022_M_CIAN_733_51990.47836.47836.5.1.dta	5	3538.707767	CKQLESTQTESNKK(13)-MEENEKELAACQLR(6)	3538.682042	Carbamidomethyl[C](11);Carbamidomethyl[C](18)	1.789834e-002	6.072222e-003	0.025725	7.269656	6.413742e-004	3.994005e-003
	11	PRF_Q_2022_M_CIAN_733_51990.41707.41707.3.0.dta	3	3538.687774	CKQLESTQTESNKK(13)-MEENEKELAACQLR(6)	3538.682042	Carbamidomethyl[C](11);Carbamidomethyl[C](18)	1.000000e+000	9.191702e-003	0.005732	1.619812	1.000000e+000	1.000000e+000
	12	PRF_Q_2022_M_CIAN_733_51990.41720.41720.3.0.dta	3	3538.697583	CKQLESTQTESNKK(13)-MEENEKELAACQLR(6)	3538.682042	Carbamidomethyl[C](11);Carbamidomethyl[C](18)	1.000000e+000	2.704989e-002	0.015541	4.391748	1.000000e+000	1.000000e+000
	13	PRF_Q_2022_M_CIAN_733_51990.45492.45492.5.1.dta	5	3538.718180	CKQLESTQTESNKK(13)-MEENEKELAACQLR(6)	3538.682042	Carbamidomethyl[C](11);Carbamidomethyl[C](18)	1.523731e-002	5.294016e-002	0.036138	10.212277	1.976460e-006	2.897280e-002
	14	PRF_Q_2022_M_CIAN_733_51990.55709.55709.4.5.dta	4	3538.677701	CKQLESTQTESNKK(13)-MEENEKELAACQLR(6)	3538.682042	Carbamidomethyl[C](11);Carbamidomethyl[C](18)	4.295979e-002	1.301730e-001	-0.004341	-1.226728	1.000000e+000	1.432500e-003
	15	PRF_Q_2022_M_CIAN_733_51990.39733.39733.4.1.dta	4	3554.699868	CKQLESTQTESNKK(13)-MEENEKELAACQLR(6)	3554.676956	Carbamidomethyl[C](11);Oxidation[M](1);Carbamidomethyl[C](18)	1.000000e+000	2.022098e-001	0.022912	6.445593	1.000000e+000	1.000000e+000
	16	PRF_Q_2022_M_CIAN_733_51990.41785.41785.4.0.dta	4	3554.689106	CKQLESTQTESNKK(13)-MEENEKELAACQLR(6)	3554.676956	Carbamidomethyl[C](11);Oxidation[M](1);Carbamidomethyl[C](18)	1.000000e+000	8.151715e-001	0.012150	3.418032	1.000000e+000	5.353450e-001
	17	PRF_Q_2022_M_CIAN_733_51990.48261.48261.3.0.dta	3	3250.570770	QLESTQTESNKK(11)-MEENEKELAACQLR(6)	3250.556444	Carbamidomethyl[C](11)	1.804764e-009	8.148918e-004	0.014326	4.407245	9.925981e-023	1.158859e-010
	18	PRF_Q_2022_M_CIAN_733_51990.48183.48183.5.0.dta	5	3250.569317	QLESTQTESNKK(11)-MEENEKELAACQLR(6)	3250.556444	Carbamidomethyl[C](11)	1.823689e-003	2.784586e-002	0.012873	3.960245	4.713193e-010	2.581787e-003
	19	PRF_Q_2022_M_CIAN_733_51990.48405.48405.3.0.dta	3	3250.570506	QLESTQTESNKK(11)-MEENEKELAACQLR(6)	3250.556444	Carbamidomethyl[C](11)	6.470815e-003	9.748648e-002	0.014062	4.326029	1.952158e-013	1.075077e-003
	20	PRF_Q_2022_M_CIAN_733_51990.45955.45955.4.0.dta	4	3266.563251	QLESTQTESNKK(11)-MEENEKELAACQLR(6)	3266.551359	Carbamidomethyl[C](11);Oxidation[M](1)	6.248180e-002	2.709141e-001	0.011892	3.640537	1.886000e-009	4.269173e-002
	21	PRF_Q_2022_M_CIAN_733_51990.48241.48241.4.0.dta	4	3250.573291	QLESTQTESNKK(11)-MEENEKELAACQLR(6)	3250.556444	Carbamidomethyl[C](11)	7.623551e-002	4.081054e-001	0.016847	5.182805	2.536580e-010	4.108558e-002
	22	PRF_Q_2022_M_CIAN_733_51990.48385.48385.4.0.dta	4	3250.572034	QLESTQTESNKK(11)-MEENEKELAACQLR(6)	3250.556444	Carbamidomethyl[C](11)	1.137356e-001	6.240982e-001	0.015590	4.796102	4.580786e-013	5.496297e-002
	23	PRF_Q_2022_M_CIAN_733_51990.48325.48325.4.1.dta	4	3266.563358	QLESTQTESNKK(11)-MEENEKELAACQLR(6)	3266.551359	Carbamidomethyl[C](11);Oxidation[M](1)	1.418316e-001	6.990279e-001	0.011999	3.673293	1.869362e-008	2.644412e-001
	24	PRF_Q_2022_M_CIAN_733_51990.45815.45815.4.0.dta	4	3266.556330	QLESTQTESNKK(11)-MEENEKELAACQLR(6)	3266.551359	Carbamidomethyl[C](11);Oxidation[M](1)	9.941361e-002	7.287058e-001	0.004971	1.521788	4.802054e-010	5.538272e-002
73	sp|P33176|KINH_HUMAN (427)-sp|P33176|KINH_HUMAN (435)	2	3
	1	PRF_Q_2022_M_CIAN_733_51990.61594.61594.5.0.dta	5	3706.850229	KCEEEIAKLYK(8)-QLDDKDEEINQQSQLVEK(5)	3706.836605	Carbamidomethyl[C](23)	6.099780e-006	6.413540e-005	0.013624	3.675371	1.423580e-007	1.894231e-007
	2	PRF_Q_2022_M_CIAN_733_51990.61460.61460.5.0.dta	5	3706.852322	KCEEEIAKLYK(8)-QLDDKDEEINQQSQLVEK(5)	3706.836605	Carbamidomethyl[C](23)	1.940326e-003	4.006471e-003	0.015717	4.240003	1.862925e-015	7.631177e-005
	3	PRF_Q_2022_M_CIAN_733_51990.68404.68404.4.0.dta	4	3578.731648	CEEEIAKLYK(7)-QLDDKDEEINQQSQLVEK(5)	3578.741649	Carbamidomethyl[C](22)	1.586213e-005	9.484524e-004	-0.010001	-2.794558	8.053146e-007	2.361650e-005
74	sp|P33176|KINH_HUMAN (679)-sp|P33176|KINH_HUMAN (690)	2	9
	1	PRF_Q_2022_M_CIAN_733_51990.31362.31362.4.0.dta	4	2875.476033	AQEKVHEMEK(4)-EHLNKVQTANEVK(5)	2875.461697	null	4.801457e-008	1.488653e-004	0.014336	4.985634	1.986389e-009	6.996834e-008
	2	PRF_Q_2022_M_CIAN_733_51990.31350.31350.5.0.dta	5	2875.473147	AQEKVHEMEK(4)-EHLNKVQTANEVK(5)	2875.461697	null	3.464306e-005	1.445332e-003	0.011450	3.981969	3.403944e-008	2.642190e-004
	3	PRF_Q_2022_M_CIAN_733_51990.31481.31481.5.0.dta	5	2875.473938	AQEKVHEMEK(4)-EHLNKVQTANEVK(5)	2875.461697	null	5.424707e-004	2.390999e-003	0.012241	4.257055	7.014943e-007	2.132045e-004
	4	PRF_Q_2022_M_CIAN_733_51990.31496.31496.4.0.dta	4	2875.475534	AQEKVHEMEK(4)-EHLNKVQTANEVK(5)	2875.461697	null	5.436699e-004	3.161538e-003	0.013837	4.812097	1.179999e-004	1.478457e-003
	5	PRF_Q_2022_M_CIAN_733_51990.31217.31217.5.0.dta	5	2875.475845	AQEKVHEMEK(4)-EHLNKVQTANEVK(5)	2875.461697	null	9.915866e-003	1.151583e-002	0.014148	4.920253	3.214887e-003	1.624246e-003
	6	PRF_Q_2022_M_CIAN_733_51990.31513.31513.5.1.dta	5	2875.474625	AQEKVHEMEK(4)-EHLNKVQTANEVK(5)	2875.461697	null	6.526060e-002	1.302885e-001	0.012928	4.495974	3.007668e-002	1.603550e-002
	7	PRF_Q_2022_M_CIAN_733_51990.31315.31315.3.0.dta	3	2875.477403	AQEKVHEMEK(4)-EHLNKVQTANEVK(5)	2875.461697	null	1.000000e+000	1.525641e-001	0.015706	5.462079	1.000000e+000	1.000000e+000
	8	PRF_Q_2022_M_CIAN_733_51990.31226.31226.4.0.dta	4	2875.477292	AQEKVHEMEK(4)-EHLNKVQTANEVK(5)	2875.461697	null	1.000000e+000	4.752475e-001	0.015595	5.423477	1.000000e+000	1.000000e+000
	9	PRF_Q_2022_M_CIAN_733_51990.30425.30425.5.0.dta	5	3628.814587	AQEKVHEMEK(4)-VHEMEKEHLNKVQTANEVK(11)	3628.809622	null	1.000000e+000	1.466939e-001	0.004965	1.368217	1.000000e+000	5.572820e-001
75	sp|P33176|KINH_HUMAN (575)-sp|P33176|KINH_HUMAN (609)	2	5
	1	PRF_Q_2022_M_CIAN_733_51990.88392.88392.4.1.dta	4	4978.430040	DLAEIGIAVGNNDVKQPEGTGMIDEEFTVAR(15)-CKQLESTQTESNK(2)	4978.392994	Carbamidomethyl[C](35)	1.000000e+000	1.553600e-004	0.037046	7.441357	1.000000e+000	1.698098e-003
	2	PRF_Q_2022_M_CIAN_733_51990.88912.88912.4.0.dta	4	4978.419051	DLAEIGIAVGNNDVKQPEGTGMIDEEFTVAR(15)-CKQLESTQTESNK(2)	4978.392994	Carbamidomethyl[C](35)	1.000000e+000	1.492648e-003	0.026057	5.234018	1.000000e+000	1.000000e+000
	3	PRF_Q_2022_M_CIAN_733_51990.88330.88330.4.0.dta	4	4978.442070	DLAEIGIAVGNNDVKQPEGTGMIDEEFTVAR(15)-CKQLESTQTESNK(2)	4978.392994	Carbamidomethyl[C](35)	1.000000e+000	3.046502e-001	0.049076	9.857800	1.000000e+000	1.000000e+000
	4	PRF_Q_2022_M_CIAN_733_51990.81487.81487.5.0.dta	5	5106.500967	DLAEIGIAVGNNDVKQPEGTGMIDEEFTVAR(15)-CKQLESTQTESNKK(2)	5106.487950	Carbamidomethyl[C](35)	1.059871e-004	2.854301e-003	0.013017	2.549110	1.000000e+000	6.071576e-005
	5	PRF_Q_2022_M_CIAN_733_51990.81353.81353.5.0.dta	5	5106.512296	DLAEIGIAVGNNDVKQPEGTGMIDEEFTVAR(15)-CKQLESTQTESNKK(2)	5106.487950	Carbamidomethyl[C](35)	1.291456e-002	3.833104e-003	0.024346	4.767660	1.000000e+000	2.969118e-003
76	sp|P33176|KINH_HUMAN (606)-sp|P33176|KINH_HUMAN (783)	2	12
	1	PRF_Q_2022_M_CIAN_733_51990.55212.55212.3.0.dta	3	2102.158444	TMVKR(4)-QDLKGLEETVAK(4)	2102.152465	null	8.763273e-007	1.801663e-004	0.005979	2.844228	3.478420e-010	1.811967e-007
	2	PRF_Q_2022_M_CIAN_733_51990.55342.55342.3.0.dta	3	2102.156952	TMVKR(4)-QDLKGLEETVAK(4)	2102.152465	null	2.013989e-003	4.033979e-003	0.004487	2.134479	1.544477e-004	1.871064e-003
	3	PRF_Q_2022_M_CIAN_733_51990.55091.55091.3.0.dta	3	2102.160307	TMVKR(4)-QDLKGLEETVAK(4)	2102.152465	null	9.086911e-003	1.295185e-002	0.007842	3.730462	1.245639e-004	1.067966e-002
	4	PRF_Q_2022_M_CIAN_733_51990.50310.50310.4.0.dta	4	2118.156948	TMVKR(4)-QDLKGLEETVAK(4)	2118.147379	Oxidation[M](17)	7.682346e-002	1.195446e-001	0.009569	4.517627	3.759758e-005	6.862948e-002
	5	PRF_Q_2022_M_CIAN_733_51990.55150.55150.4.1.dta	4	2102.160012	TMVKR(4)-QDLKGLEETVAK(4)	2102.152465	null	1.212479e-002	1.705506e-001	0.007547	3.590130	6.472648e-003	6.568417e-002
	6	PRF_Q_2022_M_CIAN_733_51990.55409.55409.4.2.dta	4	2102.159144	TMVKR(4)-QDLKGLEETVAK(4)	2102.152465	null	3.354216e-002	4.204452e-001	0.006679	3.177220	1.836948e-002	1.663451e-001
	7	PRF_Q_2022_M_CIAN_733_51990.50860.50860.4.0.dta	4	2586.400971	TMVKR(4)-EQARQDLKGLEETVAK(8)	2586.391837	null	4.647078e-003	3.682625e-003	0.009134	3.531561	2.372369e-004	9.380499e-004
	8	PRF_Q_2022_M_CIAN_733_51990.50715.50715.4.0.dta	4	2586.402349	TMVKR(4)-EQARQDLKGLEETVAK(8)	2586.391837	null	3.022817e-003	8.159414e-003	0.010512	4.064349	8.073470e-003	4.024833e-003
	9	PRF_Q_2022_M_CIAN_733_51990.50703.50703.5.0.dta	5	2586.398999	TMVKR(4)-EQARQDLKGLEETVAK(8)	2586.391837	null	2.180918e-002	1.052678e-002	0.007162	2.769109	2.854439e-004	2.118996e-002
	10	PRF_Q_2022_M_CIAN_733_51990.50854.50854.5.0.dta	5	2586.399806	TMVKR(4)-EQARQDLKGLEETVAK(8)	2586.391837	null	3.394246e-003	2.409714e-002	0.007969	3.081126	2.623428e-008	9.267344e-003
	11	PRF_Q_2022_M_CIAN_733_51990.50717.50717.5.0.dta	5	2586.399206	TMVKR(4)-EQARQDLKGLEETVAK(8)	2586.391837	null	4.147162e-003	3.208145e-002	0.007369	2.849143	4.687334e-005	3.537370e-003
	12	PRF_Q_2022_M_CIAN_733_51990.50810.50810.3.0.dta	3	2586.401907	TMVKR(4)-EQARQDLKGLEETVAK(8)	2586.391837	null	2.300518e-001	4.222397e-001	0.010070	3.893455	1.000000e+000	3.074359e-001
77	sp|P33176|KINH_HUMAN (141)-sp|P33176|KINH_HUMAN (252)	2	7
	1	PRF_Q_2022_M_CIAN_733_51990.96979.96979.4.0.dta	4	4083.167073	VSYFEIYLDKIRDLLDVSK(10)-TGAEGAVLDEAKNINK(12)	4083.153428	null	3.279880e-006	2.156086e-004	0.013645	3.341780	1.871064e-007	3.154803e-006
	2	PRF_Q_2022_M_CIAN_733_51990.96978.96978.5.0.dta	5	4083.174355	VSYFEIYLDKIRDLLDVSK(10)-TGAEGAVLDEAKNINK(12)	4083.153428	null	3.952882e-005	2.289020e-003	0.020927	5.125205	2.910205e-004	4.601637e-006
	3	PRF_Q_2022_M_CIAN_733_51990.97116.97116.5.0.dta	5	4083.181895	VSYFEIYLDKIRDLLDVSK(10)-TGAEGAVLDEAKNINK(12)	4083.153428	null	4.980067e-002	6.510159e-003	0.028467	6.971817	2.100957e-002	1.304348e-003
	4	PRF_Q_2022_M_CIAN_733_51990.90812.90812.3.0.dta	3	3312.761690	VSYFEIYLDKIR(10)-TGAEGAVLDEAKNINK(12)	3312.736046	null	1.310697e-009	2.260903e-004	0.025644	7.741033	9.459262e-008	4.489094e-012
	5	PRF_Q_2022_M_CIAN_733_51990.90849.90849.5.0.dta	5	3312.748427	VSYFEIYLDKIR(10)-TGAEGAVLDEAKNINK(12)	3312.736046	null	4.514162e-009	9.729154e-004	0.012381	3.737394	6.818936e-008	2.853726e-008
	6	PRF_Q_2022_M_CIAN_733_51990.90808.90808.4.0.dta	4	3312.750091	VSYFEIYLDKIR(10)-TGAEGAVLDEAKNINK(12)	3312.736046	null	7.633981e-007	3.968226e-003	0.014045	4.239698	3.547648e-007	1.930679e-006
	7	PRF_Q_2022_M_CIAN_733_51990.90950.90950.4.0.dta	4	3312.748899	VSYFEIYLDKIR(10)-TGAEGAVLDEAKNINK(12)	3312.736046	null	1.639095e-004	3.028763e-002	0.012853	3.879874	2.791972e-005	1.620861e-004
78	sp|P33176|KINH_HUMAN (159)-sp|P33176|KINH_HUMAN (213)	2	14
	1	PRF_Q_2022_M_CIAN_733_51990.53899.53899.5.0.dta	5	3693.893134	TNLSVHEDKNR(9)-SHSIFLINVKQENTQTEQK(10)	3693.882917	null	1.168081e-007	2.465153e-004	0.010217	2.765924	2.008095e-014	4.103351e-006
	2	PRF_Q_2022_M_CIAN_733_51990.53773.53773.5.0.dta	5	3693.899754	TNLSVHEDKNR(9)-SHSIFLINVKQENTQTEQK(10)	3693.882917	null	3.185442e-006	2.886664e-004	0.016837	4.558076	3.179078e-012	3.368362e-005
	3	PRF_Q_2022_M_CIAN_733_51990.53733.53733.4.0.dta	4	3693.899430	TNLSVHEDKNR(9)-SHSIFLINVKQENTQTEQK(10)	3693.882917	null	1.241362e-007	7.537242e-004	0.016513	4.470364	9.283833e-016	5.873414e-007
	4	PRF_Q_2022_M_CIAN_733_51990.53867.53867.4.0.dta	4	3693.890472	TNLSVHEDKNR(9)-SHSIFLINVKQENTQTEQK(10)	3693.882917	null	1.738067e-008	2.224591e-002	0.007555	2.045273	3.702265e-022	1.167881e-005
	5	PRF_Q_2022_M_CIAN_733_51990.53627.53627.5.0.dta	5	3693.912456	TNLSVHEDKNR(9)-SHSIFLINVKQENTQTEQK(10)	3693.882917	null	1.074785e-004	3.662894e-002	0.029539	7.996734	9.779865e-015	1.089314e-003
	6	PRF_Q_2022_M_CIAN_733_51990.53813.53813.3.0.dta	3	3693.906229	TNLSVHEDKNR(9)-SHSIFLINVKQENTQTEQK(10)	3693.882917	null	1.000000e+000	4.004820e-001	0.023312	6.310974	1.000000e+000	8.317844e-001
	7	PRF_Q_2022_M_CIAN_733_51990.58901.58901.4.0.dta	4	4280.249675	TNLSVHEDKNRVPYVK(9)-SHSIFLINVKQENTQTEQK(10)	4280.230773	null	1.261263e-005	7.570777e-003	0.018902	4.416117	2.598521e-005	3.975718e-007
	8	PRF_Q_2022_M_CIAN_733_51990.58957.58957.5.0.dta	5	4280.250828	TNLSVHEDKNRVPYVK(9)-SHSIFLINVKQENTQTEQK(10)	4280.230773	null	1.910743e-004	8.501541e-003	0.020055	4.685495	2.538637e-013	1.737349e-004
	9	PRF_Q_2022_M_CIAN_733_51990.58813.58813.5.0.dta	5	4280.254010	TNLSVHEDKNRVPYVK(9)-SHSIFLINVKQENTQTEQK(10)	4280.230773	null	7.652724e-002	9.667701e-003	0.023237	5.428913	7.603766e-010	7.597194e-001
	10	PRF_Q_2022_M_CIAN_733_51990.59099.59099.5.0.dta	5	4280.250444	TNLSVHEDKNRVPYVK(9)-SHSIFLINVKQENTQTEQK(10)	4280.230773	null	3.603653e-002	1.702016e-002	0.019671	4.595780	1.976395e-008	2.687482e-002
	11	PRF_Q_2022_M_CIAN_733_51990.59254.59254.5.0.dta	5	4280.253100	TNLSVHEDKNRVPYVK(9)-SHSIFLINVKQENTQTEQK(10)	4280.230773	null	4.094945e-001	2.121487e-002	0.022327	5.216308	9.046860e-007	8.242011e-001
	12	PRF_Q_2022_M_CIAN_733_51990.59035.59035.4.0.dta	4	4280.248566	TNLSVHEDKNRVPYVK(9)-SHSIFLINVKQENTQTEQK(10)	4280.230773	null	8.340766e-003	4.232178e-002	0.017793	4.157019	1.054096e-005	7.837843e-004
	13	PRF_Q_2022_M_CIAN_733_51990.59541.59541.5.1.dta	5	4280.238803	TNLSVHEDKNRVPYVK(9)-SHSIFLINVKQENTQTEQK(10)	4280.230773	null	1.000000e+000	3.054212e-001	0.008030	1.876067	1.000000e+000	1.000000e+000
	14	PRF_Q_2022_M_CIAN_733_51990.59396.59396.5.0.dta	5	4280.250184	TNLSVHEDKNRVPYVK(9)-SHSIFLINVKQENTQTEQK(10)	4280.230773	null	1.000000e+000	3.779278e-001	0.019411	4.535036	1.000000e+000	5.191561e-001
79	sp|P33176|KINH_HUMAN (141)-sp|P33176|KINH_HUMAN (281)	2	68
	1	PRF_Q_2022_M_CIAN_733_51990.89875.89875.4.0.dta	4	2420.265356	VSYFEIYLDKIR(10)-DSKMTR(3)	2420.252898	null	1.647828e-006	2.820794e-004	0.012458	5.147396	7.373256e-010	1.581398e-005
	2	PRF_Q_2022_M_CIAN_733_51990.91029.91029.4.0.dta	4	2420.262508	VSYFEIYLDKIR(10)-DSKMTR(3)	2420.252898	null	5.699005e-008	3.142900e-004	0.009610	3.970659	9.455611e-008	8.089159e-009
	3	PRF_Q_2022_M_CIAN_733_51990.90222.90222.4.0.dta	4	2436.256765	VSYFEIYLDKIR(10)-DSKMTR(3)	2436.247812	Oxidation[M](19)	1.636014e-005	4.299120e-004	0.008953	3.674914	6.769479e-005	3.797656e-006
	4	PRF_Q_2022_M_CIAN_733_51990.87577.87577.4.0.dta	4	2436.259131	VSYFEIYLDKIR(10)-DSKMTR(3)	2436.247812	Oxidation[M](19)	3.019902e-005	5.513771e-004	0.011319	4.646079	1.985627e-007	2.948343e-005
	5	PRF_Q_2022_M_CIAN_733_51990.88282.88282.4.0.dta	4	2436.259495	VSYFEIYLDKIR(10)-DSKMTR(3)	2436.247812	Oxidation[M](19)	3.513119e-006	6.648925e-004	0.011683	4.795489	1.621380e-006	2.870365e-005
	6	PRF_Q_2022_M_CIAN_733_51990.87859.87859.4.0.dta	4	2436.259982	VSYFEIYLDKIR(10)-DSKMTR(3)	2436.247812	Oxidation[M](19)	1.932592e-004	9.060134e-004	0.012170	4.995387	8.646815e-010	9.686307e-005
	7	PRF_Q_2022_M_CIAN_733_51990.88569.88569.4.0.dta	4	2436.256861	VSYFEIYLDKIR(10)-DSKMTR(3)	2436.247812	Oxidation[M](19)	2.774777e-007	9.242623e-004	0.009049	3.714318	5.286403e-007	1.516408e-005
	8	PRF_Q_2022_M_CIAN_733_51990.87157.87157.4.0.dta	4	2436.259125	VSYFEIYLDKIR(10)-DSKMTR(3)	2436.247812	Oxidation[M](19)	3.372593e-005	9.557003e-004	0.011313	4.643616	2.278500e-009	2.981179e-005
	9	PRF_Q_2022_M_CIAN_733_51990.87007.87007.4.0.dta	4	2436.259310	VSYFEIYLDKIR(10)-DSKMTR(3)	2436.247812	Oxidation[M](19)	4.070758e-005	1.007032e-003	0.011498	4.719553	4.103053e-004	4.391261e-004
	10	PRF_Q_2022_M_CIAN_733_51990.90170.90170.4.0.dta	4	2420.263673	VSYFEIYLDKIR(10)-DSKMTR(3)	2420.252898	null	5.187601e-006	1.034430e-003	0.010775	4.452014	4.356177e-010	1.263727e-005
	11	PRF_Q_2022_M_CIAN_733_51990.88429.88429.4.0.dta	4	2436.258889	VSYFEIYLDKIR(10)-DSKMTR(3)	2436.247812	Oxidation[M](19)	1.081825e-006	1.056307e-003	0.011077	4.546746	1.667388e-006	1.485088e-006
	12	PRF_Q_2022_M_CIAN_733_51990.87302.87302.4.0.dta	4	2436.258456	VSYFEIYLDKIR(10)-DSKMTR(3)	2436.247812	Oxidation[M](19)	3.929316e-006	1.062996e-003	0.010644	4.369014	3.804757e-009	2.745261e-005
	13	PRF_Q_2022_M_CIAN_733_51990.90316.90316.4.0.dta	4	2420.261859	VSYFEIYLDKIR(10)-DSKMTR(3)	2420.252898	null	6.961360e-006	1.260406e-003	0.008961	3.702506	4.672588e-012	7.265444e-006
	14	PRF_Q_2022_M_CIAN_733_51990.90065.90065.4.0.dta	4	2436.257345	VSYFEIYLDKIR(10)-DSKMTR(3)	2436.247812	Oxidation[M](19)	4.175928e-006	1.285129e-003	0.009533	3.912985	3.201685e-010	4.798002e-006
	15	PRF_Q_2022_M_CIAN_733_51990.92917.92917.4.1.dta	4	2420.263523	VSYFEIYLDKIR(10)-DSKMTR(3)	2420.252898	null	3.811075e-008	1.411627e-003	0.010625	4.390037	9.390574e-007	2.160361e-006
	16	PRF_Q_2022_M_CIAN_733_51990.90024.90024.4.0.dta	4	2420.262809	VSYFEIYLDKIR(10)-DSKMTR(3)	2420.252898	null	4.821750e-008	1.430100e-003	0.009911	4.095027	7.054749e-011	3.474742e-007
	17	PRF_Q_2022_M_CIAN_733_51990.87442.87442.4.0.dta	4	2436.259704	VSYFEIYLDKIR(10)-DSKMTR(3)	2436.247812	Oxidation[M](19)	1.051045e-004	1.589238e-003	0.011892	4.881277	1.163871e-009	1.046576e-004
	18	PRF_Q_2022_M_CIAN_733_51990.88717.88717.4.0.dta	4	2436.257289	VSYFEIYLDKIR(10)-DSKMTR(3)	2436.247812	Oxidation[M](19)	2.407311e-009	1.623948e-003	0.009477	3.889998	8.310988e-007	1.638892e-007
	19	PRF_Q_2022_M_CIAN_733_51990.90455.90455.4.0.dta	4	2420.258728	VSYFEIYLDKIR(10)-DSKMTR(3)	2420.252898	null	1.314783e-007	1.829338e-003	0.005830	2.408839	1.148821e-009	3.702775e-007
	20	PRF_Q_2022_M_CIAN_733_51990.88001.88001.4.0.dta	4	2436.259290	VSYFEIYLDKIR(10)-DSKMTR(3)	2436.247812	Oxidation[M](19)	2.179247e-006	2.014113e-003	0.011478	4.711343	2.673617e-010	1.035431e-005
	21	PRF_Q_2022_M_CIAN_733_51990.88148.88148.4.0.dta	4	2436.259480	VSYFEIYLDKIR(10)-DSKMTR(3)	2436.247812	Oxidation[M](19)	2.085806e-007	2.040190e-003	0.011668	4.789332	6.296663e-008	2.316883e-005
	22	PRF_Q_2022_M_CIAN_733_51990.89730.89730.4.0.dta	4	2420.265415	VSYFEIYLDKIR(10)-DSKMTR(3)	2420.252898	null	3.226839e-007	2.142815e-003	0.012517	5.171774	1.657306e-010	3.103323e-006
	23	PRF_Q_2022_M_CIAN_733_51990.87712.87712.4.0.dta	4	2436.259615	VSYFEIYLDKIR(10)-DSKMTR(3)	2436.247812	Oxidation[M](19)	1.273300e-005	2.211368e-003	0.011803	4.844745	2.712411e-010	7.453430e-006
	24	PRF_Q_2022_M_CIAN_733_51990.90886.90886.4.0.dta	4	2420.262404	VSYFEIYLDKIR(10)-DSKMTR(3)	2420.252898	null	1.474601e-006	2.941353e-003	0.009506	3.927689	6.461736e-009	6.591771e-006
	25	PRF_Q_2022_M_CIAN_733_51990.89918.89918.4.0.dta	4	2436.253543	VSYFEIYLDKIR(10)-DSKMTR(3)	2436.247812	Oxidation[M](19)	1.474786e-005	3.367136e-003	0.005731	2.352388	3.766577e-009	5.400295e-006
	26	PRF_Q_2022_M_CIAN_733_51990.90598.90598.4.1.dta	4	2420.258069	VSYFEIYLDKIR(10)-DSKMTR(3)	2420.252898	null	2.246749e-008	5.270529e-003	0.005171	2.136554	1.117546e-010	1.394821e-007
	27	PRF_Q_2022_M_CIAN_733_51990.83300.83300.5.0.dta	5	2420.262308	VSYFEIYLDKIR(10)-DSKMTR(3)	2420.252898	null	6.357809e-004	6.143855e-003	0.009410	3.888023	7.493471e-005	3.573385e-004
	28	PRF_Q_2022_M_CIAN_733_51990.90025.90025.3.0.dta	3	2420.265494	VSYFEIYLDKIR(10)-DSKMTR(3)	2420.252898	null	1.035181e-008	6.417171e-003	0.012596	5.204415	4.073131e-012	9.301147e-010
	29	PRF_Q_2022_M_CIAN_733_51990.91167.91167.4.1.dta	4	2420.265296	VSYFEIYLDKIR(10)-DSKMTR(3)	2420.252898	null	5.264486e-007	7.204277e-003	0.012398	5.122605	7.118836e-009	2.183247e-007
	30	PRF_Q_2022_M_CIAN_733_51990.89149.89149.4.0.dta	4	2436.261352	VSYFEIYLDKIR(10)-DSKMTR(3)	2436.247812	Oxidation[M](19)	1.482862e-006	8.785747e-003	0.013540	5.557727	3.340237e-006	1.322607e-005
	31	PRF_Q_2022_M_CIAN_733_51990.89778.89778.4.1.dta	4	2436.251336	VSYFEIYLDKIR(10)-DSKMTR(3)	2436.247812	Oxidation[M](19)	2.876961e-007	9.197988e-003	0.003524	1.446487	7.270212e-009	6.544746e-006
	32	PRF_Q_2022_M_CIAN_733_51990.89746.89746.2.0.dta	2	2420.262453	VSYFEIYLDKIR(10)-DSKMTR(3)	2420.252898	null	7.920787e-003	9.459043e-003	0.009555	3.947935	3.504550e-009	1.512699e-003
	33	PRF_Q_2022_M_CIAN_733_51990.89876.89876.3.0.dta	3	2420.263686	VSYFEIYLDKIR(10)-DSKMTR(3)	2420.252898	null	1.648575e-002	1.167329e-002	0.010788	4.457385	6.289603e-009	3.477872e-003
	34	PRF_Q_2022_M_CIAN_733_51990.88854.88854.4.0.dta	4	2436.260173	VSYFEIYLDKIR(10)-DSKMTR(3)	2436.247812	Oxidation[M](19)	4.122405e-008	1.392605e-002	0.012361	5.073786	4.686258e-008	4.003082e-007
	35	PRF_Q_2022_M_CIAN_733_51990.89904.89904.2.0.dta	2	2420.263398	VSYFEIYLDKIR(10)-DSKMTR(3)	2420.252898	null	4.102357e-002	1.422776e-002	0.010500	4.338390	2.150750e-013	1.919244e-002
	36	PRF_Q_2022_M_CIAN_733_51990.89002.89002.4.0.dta	4	2436.259479	VSYFEIYLDKIR(10)-DSKMTR(3)	2436.247812	Oxidation[M](19)	3.898346e-006	1.539709e-002	0.011667	4.788922	4.621118e-007	9.548317e-006
	37	PRF_Q_2022_M_CIAN_733_51990.89779.89779.5.0.dta	5	2420.261306	VSYFEIYLDKIR(10)-DSKMTR(3)	2420.252898	null	3.492357e-005	1.586980e-002	0.008408	3.474017	1.011111e-008	1.429517e-005
	38	PRF_Q_2022_M_CIAN_733_51990.87229.87229.3.0.dta	3	2436.257726	VSYFEIYLDKIR(10)-DSKMTR(3)	2436.247812	Oxidation[M](19)	1.395355e-006	4.516268e-002	0.009914	4.069373	3.339129e-009	9.851571e-005
	39	PRF_Q_2022_M_CIAN_733_51990.103444.103444.4.0.dta	4	2420.265695	VSYFEIYLDKIR(10)-DSKMTR(3)	2420.252898	null	1.221970e-002	5.748055e-002	0.012797	5.287464	1.000000e+000	4.146439e-003
	40	PRF_Q_2022_M_CIAN_733_51990.87665.87665.3.0.dta	3	2436.258555	VSYFEIYLDKIR(10)-DSKMTR(3)	2436.247812	Oxidation[M](19)	2.384761e-004	8.165426e-002	0.010743	4.409650	9.772804e-005	1.034046e-003
	41	PRF_Q_2022_M_CIAN_733_51990.90709.90709.4.5.dta	4	2420.257941	VSYFEIYLDKIR(10)-DSKMTR(3)	2420.252898	null	1.294128e-007	9.274330e-002	0.005043	2.083667	1.071994e-010	1.810151e-006
	42	PRF_Q_2022_M_CIAN_733_51990.93677.93677.4.1.dta	4	2420.260877	VSYFEIYLDKIR(10)-DSKMTR(3)	2420.252898	null	1.534711e-002	1.036185e-001	0.007979	3.296763	7.439408e-003	1.235568e-002
	43	PRF_Q_2022_M_CIAN_733_51990.87381.87381.3.0.dta	3	2436.259108	VSYFEIYLDKIR(10)-DSKMTR(3)	2436.247812	Oxidation[M](19)	7.231199e-003	1.814937e-001	0.011296	4.636638	1.722840e-007	1.355203e-002
	44	PRF_Q_2022_M_CIAN_733_51990.82305.82305.4.5.dta	4	2420.254033	VSYFEIYLDKIR(10)-DSKMTR(3)	2420.252898	null	1.233148e-003	2.204201e-001	0.001135	0.468959	7.448409e-005	4.909653e-003
	45	PRF_Q_2022_M_CIAN_733_51990.87515.87515.3.0.dta	3	2436.259556	VSYFEIYLDKIR(10)-DSKMTR(3)	2436.247812	Oxidation[M](19)	9.460192e-002	2.315944e-001	0.011744	4.820528	7.919219e-008	1.243578e-001
	46	PRF_Q_2022_M_CIAN_733_51990.87096.87096.3.0.dta	3	2436.258384	VSYFEIYLDKIR(10)-DSKMTR(3)	2436.247812	Oxidation[M](19)	9.320714e-003	2.964105e-001	0.010572	4.339460	8.154118e-010	1.602536e-002
	47	PRF_Q_2022_M_CIAN_733_51990.89798.89798.3.0.dta	3	2436.256333	VSYFEIYLDKIR(10)-DSKMTR(3)	2436.247812	Oxidation[M](19)	1.841997e-002	3.143936e-001	0.008521	3.497592	5.146951e-008	2.512650e-002
	48	PRF_Q_2022_M_CIAN_733_51990.97650.97650.5.0.dta	5	3190.690934	VSYFEIYLDKIRDLLDVSK(10)-DSKMTR(3)	3190.670280	null	1.734751e-003	5.441252e-003	0.020654	6.473248	8.430998e-003	1.092819e-003
	49	PRF_Q_2022_M_CIAN_733_51990.97824.97824.3.0.dta	3	3190.683366	VSYFEIYLDKIRDLLDVSK(10)-DSKMTR(3)	3190.670280	null	1.909098e-005	6.021435e-003	0.013086	4.101333	9.659681e-006	6.037807e-004
	50	PRF_Q_2022_M_CIAN_733_51990.97931.97931.5.0.dta	5	3190.691294	VSYFEIYLDKIRDLLDVSK(10)-DSKMTR(3)	3190.670280	null	9.214162e-003	6.680431e-003	0.021014	6.586077	9.948076e-003	5.568748e-003
	51	PRF_Q_2022_M_CIAN_733_51990.97932.97932.4.0.dta	4	3190.690746	VSYFEIYLDKIRDLLDVSK(10)-DSKMTR(3)	3190.670280	null	3.612518e-005	7.908400e-003	0.020466	6.414326	1.752394e-003	1.913714e-002
	52	PRF_Q_2022_M_CIAN_733_51990.97891.97891.5.0.dta	5	3206.676592	VSYFEIYLDKIRDLLDVSK(10)-DSKMTR(3)	3206.665194	Oxidation[M](26)	1.332889e-003	8.034528e-003	0.011398	3.554471	4.985455e-003	2.609871e-003
	53	PRF_Q_2022_M_CIAN_733_51990.97693.97693.3.0.dta	3	3190.686729	VSYFEIYLDKIRDLLDVSK(10)-DSKMTR(3)	3190.670280	null	1.265024e-005	8.331131e-003	0.016449	5.155343	1.727607e-004	8.636585e-007
	54	PRF_Q_2022_M_CIAN_733_51990.98235.98235.5.0.dta	5	3190.687564	VSYFEIYLDKIRDLLDVSK(10)-DSKMTR(3)	3190.670280	null	5.687178e-003	1.484757e-002	0.017284	5.417044	1.418550e-002	5.803259e-003
	55	PRF_Q_2022_M_CIAN_733_51990.97469.97469.5.0.dta	5	3206.679220	VSYFEIYLDKIRDLLDVSK(10)-DSKMTR(3)	3206.665194	Oxidation[M](26)	4.925836e-005	1.715368e-002	0.014026	4.374014	9.164116e-004	3.072124e-003
	56	PRF_Q_2022_M_CIAN_733_51990.97747.97747.5.0.dta	5	3206.673874	VSYFEIYLDKIRDLLDVSK(10)-DSKMTR(3)	3206.665194	Oxidation[M](26)	2.638052e-003	1.747267e-002	0.008680	2.706862	1.820013e-002	2.102305e-003
	57	PRF_Q_2022_M_CIAN_733_51990.97655.97655.4.0.dta	4	3190.689170	VSYFEIYLDKIRDLLDVSK(10)-DSKMTR(3)	3190.670280	null	1.251210e-003	1.775227e-002	0.018890	5.920386	5.210447e-004	1.066720e-003
	58	PRF_Q_2022_M_CIAN_733_51990.97607.97607.5.0.dta	5	3206.682155	VSYFEIYLDKIRDLLDVSK(10)-DSKMTR(3)	3206.665194	Oxidation[M](26)	4.284261e-005	1.896282e-002	0.016961	5.289296	2.324583e-002	3.795707e-003
	59	PRF_Q_2022_M_CIAN_733_51990.98370.98370.5.0.dta	5	3190.688553	VSYFEIYLDKIRDLLDVSK(10)-DSKMTR(3)	3190.670280	null	3.421486e-003	2.039539e-002	0.018273	5.727010	2.478807e-003	1.627986e-003
	60	PRF_Q_2022_M_CIAN_733_51990.97464.97464.4.0.dta	4	3206.674192	VSYFEIYLDKIRDLLDVSK(10)-DSKMTR(3)	3206.665194	Oxidation[M](26)	1.539288e-002	2.400770e-002	0.008998	2.806030	1.287559e-003	3.274988e-002
	61	PRF_Q_2022_M_CIAN_733_51990.98199.98199.5.0.dta	5	3206.685869	VSYFEIYLDKIRDLLDVSK(10)-DSKMTR(3)	3206.665194	Oxidation[M](26)	5.640014e-001	2.446005e-002	0.020675	6.447508	1.000000e+000	4.634323e-001
	62	PRF_Q_2022_M_CIAN_733_51990.98079.98079.4.0.dta	4	3190.696678	VSYFEIYLDKIRDLLDVSK(10)-DSKMTR(3)	3190.670280	null	2.173258e-004	2.965647e-002	0.026398	8.273497	4.297757e-003	1.039835e-002
	63	PRF_Q_2022_M_CIAN_733_51990.97788.97788.5.0.dta	5	3190.688572	VSYFEIYLDKIRDLLDVSK(10)-DSKMTR(3)	3190.670280	null	9.613211e-003	3.748820e-002	0.018292	5.732965	3.707869e-002	2.456374e-003
	64	PRF_Q_2022_M_CIAN_733_51990.98078.98078.5.0.dta	5	3190.694820	VSYFEIYLDKIRDLLDVSK(10)-DSKMTR(3)	3190.670280	null	1.199474e-003	5.001991e-002	0.024540	7.691174	2.319059e-003	1.811223e-003
	65	PRF_Q_2022_M_CIAN_733_51990.97789.97789.4.0.dta	4	3190.687818	VSYFEIYLDKIRDLLDVSK(10)-DSKMTR(3)	3190.670280	null	3.832663e-001	1.479993e-001	0.017538	5.496651	1.000000e+000	5.567140e-001
	66	PRF_Q_2022_M_CIAN_733_51990.97892.97892.4.2.dta	4	3206.675536	VSYFEIYLDKIRDLLDVSK(10)-DSKMTR(3)	3206.665194	Oxidation[M](26)	5.324469e-005	1.695359e-001	0.010342	3.225157	3.032872e-003	1.900387e-002
	67	PRF_Q_2022_M_CIAN_733_51990.97752.97752.4.0.dta	4	3206.667469	VSYFEIYLDKIRDLLDVSK(10)-DSKMTR(3)	3206.665194	Oxidation[M](26)	1.000000e+000	2.291141e-001	0.002275	0.709460	2.555076e-004	1.000000e+000
	68	PRF_Q_2022_M_CIAN_733_51990.98392.98392.4.1.dta	4	3190.677154	VSYFEIYLDKIRDLLDVSK(10)-DSKMTR(3)	3190.670280	null	1.000000e+000	5.608866e-001	0.006874	2.154406	4.585906e-003	1.000000e+000
80	sp|P33176|KINH_HUMAN (489)-sp|P33176|KINH_HUMAN (875)	2	9
	1	PRF_Q_2022_M_CIAN_733_51990.95496.95496.3.0.dta	3	4399.348237	LQAENDASKEEVKEVLQALEELAVNYDQK(13)-VKALESALK(2)	4399.312824	null	5.364946e-008	2.852327e-004	0.035413	8.049666	1.000000e+000	2.102776e-008
	2	PRF_Q_2022_M_CIAN_733_51990.95445.95445.4.0.dta	4	4399.343671	LQAENDASKEEVKEVLQALEELAVNYDQK(13)-VKALESALK(2)	4399.312824	null	6.501674e-005	3.303624e-004	0.030847	7.011777	4.148251e-026	1.388319e-005
	3	PRF_Q_2022_M_CIAN_733_51990.95583.95583.4.0.dta	4	4399.344291	LQAENDASKEEVKEVLQALEELAVNYDQK(13)-VKALESALK(2)	4399.312824	null	1.008905e-005	4.183683e-004	0.031467	7.152708	1.499330e-026	8.283213e-007
	4	PRF_Q_2022_M_CIAN_733_51990.95427.95427.5.0.dta	5	4399.350423	LQAENDASKEEVKEVLQALEELAVNYDQK(13)-VKALESALK(2)	4399.312824	null	7.905477e-008	8.082424e-004	0.037599	8.546562	3.012738e-008	3.617174e-007
	5	PRF_Q_2022_M_CIAN_733_51990.95565.95565.5.0.dta	5	4399.349984	LQAENDASKEEVKEVLQALEELAVNYDQK(13)-VKALESALK(2)	4399.312824	null	3.628772e-006	8.271393e-004	0.037160	8.446774	1.356242e-015	1.861705e-006
	6	PRF_Q_2022_M_CIAN_733_51990.95698.95698.5.0.dta	5	4399.352543	LQAENDASKEEVKEVLQALEELAVNYDQK(13)-VKALESALK(2)	4399.312824	null	2.022626e-004	1.530224e-003	0.039719	9.028455	2.432597e-005	9.933521e-005
	7	PRF_Q_2022_M_CIAN_733_51990.96580.96580.5.0.dta	5	4399.316793	LQAENDASKEEVKEVLQALEELAVNYDQK(13)-VKALESALK(2)	4399.312824	null	2.190462e-004	7.144942e-003	0.003969	0.902186	1.489268e-007	2.830572e-004
	8	PRF_Q_2022_M_CIAN_733_51990.95535.95535.3.0.dta	3	4399.329365	LQAENDASKEEVKEVLQALEELAVNYDQK(13)-VKALESALK(2)	4399.312824	null	1.077054e-004	7.139670e-002	0.016541	3.759905	1.000000e+000	1.073884e-007
	9	PRF_Q_2022_M_CIAN_733_51990.93851.93851.5.1.dta	5	4727.511812	LQAENDASKEEVKEVLQALEELAVNYDQK(13)-VKALESALKEAK(2)	4727.487477	null	3.242445e-005	9.487663e-003	0.024335	5.147555	5.401999e-025	6.709028e-006
81	sp|P33176|KINH_HUMAN (98)-sp|P33176|KINH_HUMAN (885)	2	3
	1	PRF_Q_2022_M_CIAN_733_51990.50191.50191.5.1.dta	5	3160.559688	THTMEGKLHDPEGMGIIPR(7)-EAKENASR(3)	3160.551245	null	2.529711e-004	3.356889e-004	0.008443	2.671369	3.034926e-005	1.866735e-003
	2	PRF_Q_2022_M_CIAN_733_51990.66995.66995.5.0.dta	5	3872.996278	THTMEGKLHDPEGMGIIPR(7)-ALESALKEAKENASR(10)	3872.963149	null	1.452073e-007	2.726998e-002	0.033129	8.553916	3.485636e-007	5.892457e-009
	3	PRF_Q_2022_M_CIAN_733_51990.67152.67152.5.0.dta	5	3872.984731	THTMEGKLHDPEGMGIIPR(7)-ALESALKEAKENASR(10)	3872.963149	null	3.262655e-005	5.083247e-002	0.021582	5.572477	2.717961e-006	1.811384e-006
82	sp|P33176|KINH_HUMAN (560)-sp|P33176|KINH_HUMAN (598)	2	9
	1	PRF_Q_2022_M_CIAN_733_51990.97512.97512.5.0.dta	5	3431.795707	AAEMMASLLKDLAEIGIAVGNNDVK(10)-MKSEVK(2)	3431.783262	null	3.489984e-004	4.657759e-004	0.012445	3.626395	1.000000e+000	1.130066e-004
	2	PRF_Q_2022_M_CIAN_733_51990.97525.97525.4.0.dta	4	3431.800698	AAEMMASLLKDLAEIGIAVGNNDVK(10)-MKSEVK(2)	3431.783262	null	1.641676e-002	6.680028e-004	0.017436	5.080740	7.288825e-011	1.149615e-002
	3	PRF_Q_2022_M_CIAN_733_51990.97530.97530.3.0.dta	3	3431.782102	AAEMMASLLKDLAEIGIAVGNNDVK(10)-MKSEVK(2)	3431.783262	null	3.450804e-004	7.317497e-004	-0.001160	-0.338017	1.780339e-014	2.329981e-003
	4	PRF_Q_2022_M_CIAN_733_51990.97039.97039.5.0.dta	5	5192.628331	AAEMMASLLKDLAEIGIAVGNNDVKQPEGTGMIDEEFTVAR(10)-MKSEVK(2)	5192.587130	null	6.513859e-003	8.524330e-003	0.041201	7.934580	1.000000e+000	2.053752e-004
	5	PRF_Q_2022_M_CIAN_733_51990.96903.96903.5.0.dta	5	5192.623396	AAEMMASLLKDLAEIGIAVGNNDVKQPEGTGMIDEEFTVAR(10)-MKSEVK(2)	5192.587130	null	7.532457e-003	8.761136e-003	0.036266	6.984187	2.461180e-026	6.110198e-003
	6	PRF_Q_2022_M_CIAN_733_51990.96795.96795.5.1.dta	5	5208.616444	AAEMMASLLKDLAEIGIAVGNNDVKQPEGTGMIDEEFTVAR(10)-MKSEVK(2)	5208.582044	Oxidation[M](45)	4.208933e-003	1.159556e-002	0.034400	6.604485	1.000000e+000	2.444560e-004
	7	PRF_Q_2022_M_CIAN_733_51990.96841.96841.4.0.dta	4	5192.635212	AAEMMASLLKDLAEIGIAVGNNDVKQPEGTGMIDEEFTVAR(10)-MKSEVK(2)	5192.587130	null	2.173581e-004	3.729851e-002	0.048082	9.259739	1.000000e+000	1.652566e-004
	8	PRF_Q_2022_M_CIAN_733_51990.96813.96813.5.1.dta	5	5208.592009	AAEMMASLLKDLAEIGIAVGNNDVKQPEGTGMIDEEFTVAR(10)-MKSEVK(2)	5208.582044	Oxidation[M](45)	1.738920e-001	8.634675e-002	0.009965	1.913189	1.000000e+000	5.253224e-002
	9	PRF_Q_2022_M_CIAN_733_51990.96943.96943.4.0.dta	4	5192.634351	AAEMMASLLKDLAEIGIAVGNNDVKQPEGTGMIDEEFTVAR(10)-MKSEVK(2)	5192.587130	null	1.576947e-002	1.053316e-001	0.047221	9.093925	1.000000e+000	4.750923e-004
83	sp|P33176|KINH_HUMAN (621)-sp|P33176|KINH_HUMAN (753)	2	4
	1	PRF_Q_2022_M_CIAN_733_51990.38443.38443.5.0.dta	5	3137.660865	KMEENEKELAACQLR(1)-LRVEHEKLK(7)	3137.644414	Carbamidomethyl[C](12)	2.983704e-003	5.830176e-004	0.016451	5.243105	3.248079e-020	4.302470e-004
	2	PRF_Q_2022_M_CIAN_733_51990.38445.38445.4.2.dta	4	3137.658593	KMEENEKELAACQLR(1)-LRVEHEKLK(7)	3137.644414	Carbamidomethyl[C](12)	1.000000e+000	1.221956e-003	0.014179	4.518995	1.000000e+000	1.057427e-002
	3	PRF_Q_2022_M_CIAN_733_51990.38297.38297.5.0.dta	5	3137.661307	KMEENEKELAACQLR(1)-LRVEHEKLK(7)	3137.644414	Carbamidomethyl[C](12)	7.744322e-004	2.623445e-003	0.016893	5.383975	1.005956e-013	2.267550e-003
	4	PRF_Q_2022_M_CIAN_733_51990.23806.23806.5.0.dta	5	2196.168396	KMEENEK(1)-LRVEHEKLK(7)	2196.169175	null	6.077351e-001	1.482832e-001	-0.000779	-0.354709	1.000000e+000	1.225631e-004
84	sp|P33176|KINH_HUMAN (28)-sp|P33176|KINH_HUMAN (313)	2	16
	1	PRF_Q_2022_M_CIAN_733_51990.78891.78891.4.0.dta	4	3909.936061	GDKYIAK(3)-TTIVICCSPSSYNESETKSTLLFGQR(18)	3909.924700	Carbamidomethyl[C](6);Carbamidomethyl[C](7)	1.672379e-002	6.035789e-004	0.011361	2.905683	1.000000e+000	1.364807e-003
	2	PRF_Q_2022_M_CIAN_733_51990.78755.78755.4.0.dta	4	3909.932806	GDKYIAK(3)-TTIVICCSPSSYNESETKSTLLFGQR(18)	3909.924700	Carbamidomethyl[C](6);Carbamidomethyl[C](7)	5.294647e-003	7.076875e-004	0.008106	2.073186	4.189373e-010	4.384711e-004
	3	PRF_Q_2022_M_CIAN_733_51990.78624.78624.4.0.dta	4	3909.933395	GDKYIAK(3)-TTIVICCSPSSYNESETKSTLLFGQR(18)	3909.924700	Carbamidomethyl[C](6);Carbamidomethyl[C](7)	1.903795e-002	9.289837e-004	0.008695	2.223828	1.000000e+000	2.057157e-003
	4	PRF_Q_2022_M_CIAN_733_51990.78738.78738.5.0.dta	5	3909.933716	GDKYIAK(3)-TTIVICCSPSSYNESETKSTLLFGQR(18)	3909.924700	Carbamidomethyl[C](6);Carbamidomethyl[C](7)	4.199625e-003	1.460201e-003	0.009016	2.305927	2.044779e-012	1.194197e-003
	5	PRF_Q_2022_M_CIAN_733_51990.78787.78787.3.0.dta	3	3909.937413	GDKYIAK(3)-TTIVICCSPSSYNESETKSTLLFGQR(18)	3909.924700	Carbamidomethyl[C](6);Carbamidomethyl[C](7)	7.899667e-003	3.370863e-003	0.012713	3.251469	1.000000e+000	9.275957e-004
	6	PRF_Q_2022_M_CIAN_733_51990.79038.79038.4.0.dta	4	3909.941940	GDKYIAK(3)-TTIVICCSPSSYNESETKSTLLFGQR(18)	3909.924700	Carbamidomethyl[C](6);Carbamidomethyl[C](7)	9.854957e-002	1.267134e-002	0.017240	4.409292	1.000000e+000	2.013122e-002
	7	PRF_Q_2022_M_CIAN_733_51990.79331.79331.4.0.dta	4	3909.943382	GDKYIAK(3)-TTIVICCSPSSYNESETKSTLLFGQR(18)	3909.924700	Carbamidomethyl[C](6);Carbamidomethyl[C](7)	6.244778e-001	1.713952e-002	0.018682	4.778097	1.000000e+000	4.471369e-001
	8	PRF_Q_2022_M_CIAN_733_51990.79187.79187.4.0.dta	4	3909.941631	GDKYIAK(3)-TTIVICCSPSSYNESETKSTLLFGQR(18)	3909.924700	Carbamidomethyl[C](6);Carbamidomethyl[C](7)	1.374642e-001	1.857462e-002	0.016931	4.330262	1.000000e+000	5.073090e-002
	9	PRF_Q_2022_M_CIAN_733_51990.78938.78938.3.0.dta	3	3909.941426	GDKYIAK(3)-TTIVICCSPSSYNESETKSTLLFGQR(18)	3909.924700	Carbamidomethyl[C](6);Carbamidomethyl[C](7)	3.178223e-001	3.530423e-002	0.016726	4.277832	1.000000e+000	3.130346e-001
	10	PRF_Q_2022_M_CIAN_733_51990.73609.73609.5.0.dta	5	5251.616967	FRPLNESEVNRGDKYIAK(14)-TTIVICCSPSSYNESETKSTLLFGQR(18)	5251.603584	Carbamidomethyl[C](6);Carbamidomethyl[C](7)	7.376612e-001	2.852288e-001	0.013383	2.548364	1.568423e-009	1.456937e-003
	11	PRF_Q_2022_M_CIAN_733_51990.73371.73371.4.0.dta	4	5251.628191	FRPLNESEVNRGDKYIAK(14)-TTIVICCSPSSYNESETKSTLLFGQR(18)	5251.603584	Carbamidomethyl[C](6);Carbamidomethyl[C](7)	2.374762e-001	3.134787e-001	0.024607	4.685616	1.000000e+000	6.696739e-004
	12	PRF_Q_2022_M_CIAN_733_51990.73481.73481.5.0.dta	5	5251.628599	FRPLNESEVNRGDKYIAK(14)-TTIVICCSPSSYNESETKSTLLFGQR(18)	5251.603584	Carbamidomethyl[C](6);Carbamidomethyl[C](7)	1.000000e+000	3.817066e-001	0.025015	4.763307	1.000000e+000	1.847747e-003
	13	PRF_Q_2022_M_CIAN_733_51990.73746.73746.5.0.dta	5	5251.616203	FRPLNESEVNRGDKYIAK(14)-TTIVICCSPSSYNESETKSTLLFGQR(18)	5251.603584	Carbamidomethyl[C](6);Carbamidomethyl[C](7)	1.000000e+000	5.742709e-001	0.012619	2.402885	1.000000e+000	6.524588e-003
	14	PRF_Q_2022_M_CIAN_733_51990.73884.73884.5.0.dta	5	5251.623768	FRPLNESEVNRGDKYIAK(14)-TTIVICCSPSSYNESETKSTLLFGQR(18)	5251.603584	Carbamidomethyl[C](6);Carbamidomethyl[C](7)	1.000000e+000	6.424172e-001	0.020184	3.843397	1.000000e+000	1.000000e+000
	15	PRF_Q_2022_M_CIAN_733_51990.73339.73339.5.0.dta	5	5251.627672	FRPLNESEVNRGDKYIAK(14)-TTIVICCSPSSYNESETKSTLLFGQR(18)	5251.603584	Carbamidomethyl[C](6);Carbamidomethyl[C](7)	1.000000e+000	6.454877e-001	0.024088	4.586789	1.000000e+000	3.461220e-003
	16	PRF_Q_2022_M_CIAN_733_51990.73514.73514.4.0.dta	4	5251.625961	FRPLNESEVNRGDKYIAK(14)-TTIVICCSPSSYNESETKSTLLFGQR(18)	5251.603584	Carbamidomethyl[C](6);Carbamidomethyl[C](7)	8.787833e-003	6.615880e-001	0.022377	4.260984	1.000000e+000	9.164133e-004
85	sp|P33176|KINH_HUMAN (159)-sp|P33176|KINH_HUMAN (430)	2	4
	1	PRF_Q_2022_M_CIAN_733_51990.49858.49858.5.0.dta	5	4013.027124	TNLSVHEDKNR(9)-LYKQLDDKDEEINQQSQLVEK(3)	4013.009620	null	1.281256e-004	7.799893e-004	0.017504	4.361814	1.256846e-004	1.189161e-006
	2	PRF_Q_2022_M_CIAN_733_51990.46669.46669.5.0.dta	5	4013.025892	TNLSVHEDKNR(9)-LYKQLDDKDEEINQQSQLVEK(3)	4013.009620	null	3.656190e-001	5.771459e-001	0.016272	4.054812	1.000000e+000	8.345697e-001
	3	PRF_Q_2022_M_CIAN_733_51990.54890.54890.5.0.dta	5	4599.378596	TNLSVHEDKNRVPYVK(9)-LYKQLDDKDEEINQQSQLVEK(3)	4599.357475	null	1.000000e+000	1.360797e-001	0.021121	4.592163	1.000000e+000	1.000000e+000
	4	PRF_Q_2022_M_CIAN_733_51990.54741.54741.5.0.dta	5	4599.380713	TNLSVHEDKNRVPYVK(9)-LYKQLDDKDEEINQQSQLVEK(3)	4599.357475	null	1.066411e-002	1.609549e-001	0.023238	5.052445	6.248691e-009	7.476030e-003
86	sp|P33176|KINH_HUMAN (606)-sp|P33176|KINH_HUMAN (764)	2	33
	1	PRF_Q_2022_M_CIAN_733_51990.41582.41582.4.0.dta	4	2141.165876	TMVKR(4)-KLHELTVMQDR(1)	2141.156837	null	6.047534e-005	7.954395e-004	0.009039	4.221550	5.641087e-015	7.933830e-005
	2	PRF_Q_2022_M_CIAN_733_51990.41732.41732.4.0.dta	4	2141.165693	TMVKR(4)-KLHELTVMQDR(1)	2141.156837	null	1.500352e-002	2.901447e-003	0.008856	4.136082	3.843831e-014	1.320203e-002
	3	PRF_Q_2022_M_CIAN_733_51990.41642.41642.3.0.dta	3	2141.169361	TMVKR(4)-KLHELTVMQDR(1)	2141.156837	null	1.148698e-004	2.986506e-003	0.012524	5.849175	1.348350e-013	1.641716e-005
	4	PRF_Q_2022_M_CIAN_733_51990.36896.36896.4.0.dta	4	2157.159615	TMVKR(4)-KLHELTVMQDR(1)	2157.151751	Oxidation[M](16)	1.357078e-002	7.940633e-003	0.007864	3.645548	9.438940e-011	3.414720e-002
	5	PRF_Q_2022_M_CIAN_733_51990.41583.41583.5.0.dta	5	2141.164784	TMVKR(4)-KLHELTVMQDR(1)	2141.156837	null	2.336112e-005	1.268599e-002	0.007947	3.711545	7.687944e-011	1.354073e-004
	6	PRF_Q_2022_M_CIAN_733_51990.34099.34099.4.0.dta	4	2157.161017	TMVKR(4)-KLHELTVMQDR(1)	2157.151751	Oxidation[M](8)	1.044599e-001	2.831280e-002	0.009266	4.295479	2.627544e-010	8.731294e-002
	7	PRF_Q_2022_M_CIAN_733_51990.41733.41733.5.0.dta	5	2141.164359	TMVKR(4)-KLHELTVMQDR(1)	2141.156837	null	6.530520e-005	3.457592e-002	0.007522	3.513054	2.773397e-008	5.023853e-005
	8	PRF_Q_2022_M_CIAN_733_51990.36802.36802.4.1.dta	4	2157.159213	TMVKR(4)-KLHELTVMQDR(1)	2157.151751	Oxidation[M](16)	6.232529e-003	5.339322e-002	0.007462	3.459191	2.043364e-011	7.637549e-003
	9	PRF_Q_2022_M_CIAN_733_51990.42016.42016.4.0.dta	4	2141.162415	TMVKR(4)-KLHELTVMQDR(1)	2141.156837	null	2.691293e-001	6.237591e-002	0.005578	2.605134	2.950198e-008	5.428434e-001
	10	PRF_Q_2022_M_CIAN_733_51990.41889.41889.5.0.dta	5	2141.159442	TMVKR(4)-KLHELTVMQDR(1)	2141.156837	null	8.071148e-004	7.287519e-002	0.002605	1.216632	3.686905e-010	1.264631e-003
	11	PRF_Q_2022_M_CIAN_733_51990.34337.34337.4.2.dta	4	2157.165375	TMVKR(4)-KLHELTVMQDR(1)	2157.151751	Oxidation[M](8)	1.387839e-002	7.358576e-002	0.013624	6.315736	1.068733e-005	1.670867e-002
	12	PRF_Q_2022_M_CIAN_733_51990.41928.41928.5.0.dta	5	2141.159818	TMVKR(4)-KLHELTVMQDR(1)	2141.156837	null	6.558033e-002	8.318795e-002	0.002981	1.392238	3.279141e-009	6.421474e-002
	13	PRF_Q_2022_M_CIAN_733_51990.41681.41681.4.0.dta	4	2157.159731	TMVKR(4)-KLHELTVMQDR(1)	2157.151751	Oxidation[M](8)	3.691869e-002	1.371448e-001	0.007980	3.699322	2.678041e-008	2.977641e-002
	14	PRF_Q_2022_M_CIAN_733_51990.36701.36701.4.1.dta	4	2157.160835	TMVKR(4)-KLHELTVMQDR(1)	2157.151751	Oxidation[M](16)	1.556965e-001	1.401819e-001	0.009084	4.211108	8.384868e-004	5.134785e-001
	15	PRF_Q_2022_M_CIAN_733_51990.36685.36685.5.0.dta	5	2157.167288	TMVKR(4)-KLHELTVMQDR(1)	2157.151751	Oxidation[M](16)	4.347373e-002	1.729303e-001	0.015537	7.202553	1.917647e-007	1.611526e-002
	16	PRF_Q_2022_M_CIAN_733_51990.41647.41647.5.0.dta	5	2157.159671	TMVKR(4)-KLHELTVMQDR(1)	2157.151751	Oxidation[M](16)	4.193174e-002	1.771219e-001	0.007920	3.671508	2.180040e-004	3.288744e-002
	17	PRF_Q_2022_M_CIAN_733_51990.36825.36825.5.0.dta	5	2157.164460	TMVKR(4)-KLHELTVMQDR(1)	2157.151751	Oxidation[M](16)	5.091699e-002	1.894312e-001	0.012709	5.891565	2.266039e-006	1.960065e-002
	18	PRF_Q_2022_M_CIAN_733_51990.34497.34497.4.1.dta	4	2157.164192	TMVKR(4)-KLHELTVMQDR(1)	2157.151751	Oxidation[M](8)	1.000000e+000	2.474610e-001	0.012441	5.767327	2.809602e-001	1.000000e+000
	19	PRF_Q_2022_M_CIAN_733_51990.41877.41877.4.1.dta	4	2141.163029	TMVKR(4)-KLHELTVMQDR(1)	2141.156837	null	1.929094e-001	3.207764e-001	0.006192	2.891895	1.532473e-007	3.163270e-001
	20	PRF_Q_2022_M_CIAN_733_51990.41715.41715.3.1.dta	3	2141.169777	TMVKR(4)-KLHELTVMQDR(1)	2141.156837	null	7.545398e-001	5.931286e-001	0.012940	6.043462	4.847476e-005	1.000000e+000
	21	PRF_Q_2022_M_CIAN_733_51990.34348.34348.4.2.dta	4	2157.164757	TMVKR(4)-KLHELTVMQDR(1)	2157.151751	Oxidation[M](8)	1.000000e+000	6.521724e-001	0.013006	6.029247	1.930778e-006	1.000000e+000
	22	PRF_Q_2022_M_CIAN_733_51990.34162.34162.4.3.dta	4	2157.162870	TMVKR(4)-KLHELTVMQDR(1)	2157.151751	Oxidation[M](8)	1.000000e+000	6.750005e-001	0.011119	5.154482	1.391934e-004	1.000000e+000
	23	PRF_Q_2022_M_CIAN_733_51990.41845.41845.5.3.dta	5	2157.161123	TMVKR(4)-KLHELTVMQDR(1)	2157.151751	Oxidation[M](8)	4.030977e-001	6.821218e-001	0.009372	4.344618	7.357774e-003	6.992405e-001
	24	PRF_Q_2022_M_CIAN_733_51990.35580.35580.5.0.dta	5	2297.265692	TMVKR(4)-KLHELTVMQDRR(1)	2297.257939	null	4.693696e-002	9.320712e-002	0.007753	3.374893	1.925898e-007	3.635960e-002
	25	PRF_Q_2022_M_CIAN_733_51990.31432.31432.5.0.dta	5	2313.262254	TMVKR(4)-KLHELTVMQDRR(1)	2313.252853	Oxidation[M](17)	3.513256e-002	1.382490e-001	0.009401	4.063974	1.606833e-004	4.513205e-002
	26	PRF_Q_2022_M_CIAN_733_51990.31415.31415.5.0.dta	5	2313.262385	TMVKR(4)-KLHELTVMQDRR(1)	2313.252853	Oxidation[M](17)	7.043975e-002	2.383985e-001	0.009532	4.120604	3.256634e-004	7.439346e-002
	27	PRF_Q_2022_M_CIAN_733_51990.35714.35714.5.0.dta	5	2297.265752	TMVKR(4)-KLHELTVMQDRR(1)	2297.257939	null	1.245201e-001	3.213072e-001	0.007813	3.401011	9.336646e-006	9.872169e-002
	28	PRF_Q_2022_M_CIAN_733_51990.35862.35862.5.0.dta	5	2297.265602	TMVKR(4)-KLHELTVMQDRR(1)	2297.257939	null	5.041891e-001	3.339132e-001	0.007663	3.335716	1.400046e-005	3.702029e-001
	29	PRF_Q_2022_M_CIAN_733_51990.31577.31577.5.0.dta	5	2313.264756	TMVKR(4)-KLHELTVMQDRR(1)	2313.252853	Oxidation[M](17)	1.188914e-001	4.388723e-001	0.011903	5.145568	4.997905e-003	1.481656e-001
	30	PRF_Q_2022_M_CIAN_733_51990.29340.29340.5.1.dta	5	2313.261831	TMVKR(4)-KLHELTVMQDRR(1)	2313.252853	Oxidation[M](8)	1.429674e-001	5.441172e-001	0.008978	3.881115	7.218123e-004	1.104640e-001
	31	PRF_Q_2022_M_CIAN_733_51990.35647.35647.3.0.dta	3	2297.273753	TMVKR(4)-KLHELTVMQDRR(1)	2297.257939	null	4.917340e-003	5.779040e-001	0.015814	6.883859	1.545499e-004	2.123154e-002
	32	PRF_Q_2022_M_CIAN_733_51990.35608.35608.3.0.dta	3	2297.274234	TMVKR(4)-KLHELTVMQDRR(1)	2297.257939	null	4.141629e-003	6.430916e-001	0.016295	7.093239	1.291197e-003	2.730832e-003
	33	PRF_Q_2022_M_CIAN_733_51990.35811.35811.3.0.dta	3	2297.273359	TMVKR(4)-KLHELTVMQDRR(1)	2297.257939	null	6.307479e-001	6.559095e-001	0.015420	6.712350	8.695912e-001	1.000000e+000
87	sp|P33176|KINH_HUMAN (343)-sp|P33176|KINH_HUMAN (350)	2	4
	1	PRF_Q_2022_M_CIAN_733_51990.10064.10064.2.0.dta	2	1607.906437	KKYEK(2)-EKEKNK(4)	1607.900222	null	2.638392e-005	8.750886e-004	0.006215	3.865290	2.963825e-008	1.551496e-003
	2	PRF_Q_2022_M_CIAN_733_51990.10307.10307.2.0.dta	2	1607.904761	KKYEK(2)-EKEKNK(4)	1607.900222	null	5.656292e-003	1.689547e-002	0.004539	2.822936	1.711399e-003	9.201405e-002
	3	PRF_Q_2022_M_CIAN_733_51990.10061.10061.4.0.dta	4	1607.907022	KKYEK(2)-EKEKNK(4)	1607.900222	null	9.035744e-002	1.199367e-001	0.006800	4.229118	1.559410e-001	1.029589e-003
	4	PRF_Q_2022_M_CIAN_733_51990.21044.21044.4.3.dta	4	1862.083303	KYEKEK(1)-EKNKILR(2)	1862.074485	null	7.748069e-002	3.429659e-001	0.008818	4.735579	3.088816e-002	3.771900e-002
88	sp|P33176|KINH_HUMAN (685)-sp|P33176|KINH_HUMAN (698)	2	15
	1	PRF_Q_2022_M_CIAN_733_51990.60143.60143.4.0.dta	4	3723.908355	VHEMEKEHLNK(6)-VQTANEVKQAVEQQIQSHR(8)	3723.886955	null	1.267055e-005	1.017560e-003	0.021400	5.746684	1.000000e+000	1.744642e-004
	2	PRF_Q_2022_M_CIAN_733_51990.59817.59817.3.0.dta	3	3723.903616	VHEMEKEHLNK(6)-VQTANEVKQAVEQQIQSHR(8)	3723.886955	null	1.000000e+000	1.404975e-003	0.016661	4.474089	1.000000e+000	1.000000e+000
	3	PRF_Q_2022_M_CIAN_733_51990.59798.59798.3.0.dta	3	3723.892451	VHEMEKEHLNK(6)-VQTANEVKQAVEQQIQSHR(8)	3723.886955	null	1.000000e+000	1.971022e-003	0.005496	1.475877	1.000000e+000	3.304276e-002
	4	PRF_Q_2022_M_CIAN_733_51990.60257.60257.5.0.dta	5	3723.910073	VHEMEKEHLNK(6)-VQTANEVKQAVEQQIQSHR(8)	3723.886955	null	1.708117e-003	4.234190e-003	0.023118	6.208029	4.967692e-018	3.503284e-004
	5	PRF_Q_2022_M_CIAN_733_51990.59720.59720.4.0.dta	4	3723.896144	VHEMEKEHLNK(6)-VQTANEVKQAVEQQIQSHR(8)	3723.886955	null	4.343018e-005	5.250018e-003	0.009189	2.467583	7.641720e-006	2.519687e-005
	6	PRF_Q_2022_M_CIAN_733_51990.59957.59957.5.0.dta	5	3739.893062	VHEMEKEHLNK(6)-VQTANEVKQAVEQQIQSHR(8)	3739.881869	Oxidation[M](26)	1.408554e-003	8.115829e-003	0.011193	2.992875	2.611230e-008	2.933639e-004
	7	PRF_Q_2022_M_CIAN_733_51990.59836.59836.4.0.dta	4	3723.901991	VHEMEKEHLNK(6)-VQTANEVKQAVEQQIQSHR(8)	3723.886955	null	2.688384e-008	1.123137e-002	0.015036	4.037717	5.361927e-009	5.220257e-006
	8	PRF_Q_2022_M_CIAN_733_51990.59968.59968.5.0.dta	5	3723.909525	VHEMEKEHLNK(6)-VQTANEVKQAVEQQIQSHR(8)	3723.886955	null	1.884732e-004	1.438301e-002	0.022570	6.060871	1.858995e-010	1.990863e-004
	9	PRF_Q_2022_M_CIAN_733_51990.59964.59964.3.0.dta	3	3723.908871	VHEMEKEHLNK(6)-VQTANEVKQAVEQQIQSHR(8)	3723.886955	null	1.000000e+000	2.416119e-002	0.021916	5.885248	1.000000e+000	1.000000e+000
	10	PRF_Q_2022_M_CIAN_733_51990.60106.60106.5.0.dta	5	3723.908759	VHEMEKEHLNK(6)-VQTANEVKQAVEQQIQSHR(8)	3723.886955	null	6.309042e-004	2.539079e-002	0.021804	5.855172	1.431831e-014	1.740080e-004
	11	PRF_Q_2022_M_CIAN_733_51990.59835.59835.5.0.dta	5	3723.905843	VHEMEKEHLNK(6)-VQTANEVKQAVEQQIQSHR(8)	3723.886955	null	1.417549e-005	4.267008e-002	0.018888	5.072120	2.068378e-015	5.732251e-005
	12	PRF_Q_2022_M_CIAN_733_51990.59666.59666.4.0.dta	4	3723.904096	VHEMEKEHLNK(6)-VQTANEVKQAVEQQIQSHR(8)	3723.886955	null	1.227291e-002	7.434467e-002	0.017141	4.602986	1.000000e+000	3.077500e-002
	13	PRF_Q_2022_M_CIAN_733_51990.59974.59974.4.0.dta	4	3723.907130	VHEMEKEHLNK(6)-VQTANEVKQAVEQQIQSHR(8)	3723.886955	null	3.680872e-005	1.322695e-001	0.020175	5.417726	6.052601e-018	1.348612e-005
	14	PRF_Q_2022_M_CIAN_733_51990.59716.59716.5.1.dta	5	3723.904096	VHEMEKEHLNK(6)-VQTANEVKQAVEQQIQSHR(8)	3723.886955	null	5.988420e-003	2.076252e-001	0.017141	4.602986	6.246047e-013	7.825831e-003
	15	PRF_Q_2022_M_CIAN_733_51990.56747.56747.6.0.dta	6	4180.129518	AQEKVHEMEKEHLNK(10)-VQTANEVKQAVEQQIQSHR(8)	4180.120180	null	2.151335e-003	4.388146e-002	0.009338	2.233907	2.426332e-006	7.505855e-005
89	sp|P33176|KINH_HUMAN (656)-sp|P33176|KINH_HUMAN (657)	2	4
	1	PRF_Q_2022_M_CIAN_733_51990.89345.89345.5.0.dta	5	4115.204925	SLTEYLQNVEQKKR(12)-KRQLEESVDALSEELVQLR(1)	4115.198079	null	3.270270e-007	1.279852e-003	0.006846	1.663589	1.889643e-008	5.219546e-006
	2	PRF_Q_2022_M_CIAN_733_51990.89264.89264.4.1.dta	4	4115.218645	SLTEYLQNVEQKKR(12)-KRQLEESVDALSEELVQLR(1)	4115.198079	null	1.175781e-006	2.246461e-003	0.020566	4.997572	9.095980e-007	1.095222e-007
	3	PRF_Q_2022_M_CIAN_733_51990.91152.91152.5.1.dta	5	3959.120318	SLTEYLQNVEQKK(12)-KRQLEESVDALSEELVQLR(1)	3959.096977	null	6.195202e-005	1.560667e-003	0.023341	5.895536	3.162726e-008	4.560999e-004
	4	PRF_Q_2022_M_CIAN_733_51990.91177.91177.4.1.dta	4	3959.123871	SLTEYLQNVEQKK(12)-KRQLEESVDALSEELVQLR(1)	3959.096977	null	1.851157e-002	9.014055e-002	0.026894	6.792963	9.279885e-010	2.019590e-002
90	sp|P33176|KINH_HUMAN (485)-sp|P33176|KINH_HUMAN (885)	2	3
	1	PRF_Q_2022_M_CIAN_733_51990.95571.95571.5.0.dta	5	4345.192423	LQAENDASKEEVKEVLQALEELAVNYDQK(9)-EAKENASR(3)	4345.167955	null	1.810329e-004	1.322603e-003	0.024468	5.631083	1.000000e+000	8.962158e-005
	2	PRF_Q_2022_M_CIAN_733_51990.95426.95426.5.0.dta	5	4345.196612	LQAENDASKEEVKEVLQALEELAVNYDQK(9)-EAKENASR(3)	4345.167955	null	1.149077e-003	4.317895e-003	0.028657	6.595142	1.625134e-018	3.650854e-004
	3	PRF_Q_2022_M_CIAN_733_51990.95246.95246.5.0.dta	5	5057.634235	LQAENDASKEEVKEVLQALEELAVNYDQK(9)-ALESALKEAKENASR(10)	5057.579860	null	1.626396e-007	1.634827e-002	0.054375	10.751190	9.073154e-009	1.190660e-005
91	sp|P33176|KINH_HUMAN (514)-sp|P33176|KINH_HUMAN (844)	2	6
	1	PRF_Q_2022_M_CIAN_733_51990.84841.84841.5.0.dta	5	4575.357993	SQEVEDKTKEYELLSDELNQK(9)-ISFLENNLEQLTKVHK(13)	4575.335011	null	3.609991e-007	1.390181e-003	0.022982	5.023020	4.242532e-012	1.429842e-005
	2	PRF_Q_2022_M_CIAN_733_51990.84991.84991.5.0.dta	5	4575.353859	SQEVEDKTKEYELLSDELNQK(9)-ISFLENNLEQLTKVHK(13)	4575.335011	null	6.623179e-005	3.812463e-003	0.018848	4.119480	6.683235e-005	3.718176e-006
	3	PRF_Q_2022_M_CIAN_733_51990.84889.84889.4.0.dta	4	4575.363905	SQEVEDKTKEYELLSDELNQK(9)-ISFLENNLEQLTKVHK(13)	4575.335011	null	7.056622e-006	4.954462e-003	0.028894	6.315166	1.000000e+000	2.155700e-005
	4	PRF_Q_2022_M_CIAN_733_51990.89507.89507.5.0.dta	5	4575.331329	SQEVEDKTKEYELLSDELNQK(9)-ISFLENNLEQLTKVHK(13)	4575.335011	null	7.589866e-002	9.144897e-002	-0.003682	-0.804750	6.598661e-006	4.588464e-002
	5	PRF_Q_2022_M_CIAN_733_51990.88614.88614.4.0.dta	4	3759.984305	TKEYELLSDELNQK(2)-ISFLENNLEQLTKVHK(13)	3759.968937	null	2.686436e-003	3.693980e-003	0.015368	4.087268	1.280846e-002	1.826223e-011
	6	PRF_Q_2022_M_CIAN_733_51990.88652.88652.5.0.dta	5	3759.983674	TKEYELLSDELNQK(2)-ISFLENNLEQLTKVHK(13)	3759.968937	null	2.599175e-005	1.192544e-001	0.014737	3.919447	7.424167e-003	5.982796e-009
92	sp|P33176|KINH_HUMAN (489)-sp|P33176|KINH_HUMAN (882)	2	4
	1	PRF_Q_2022_M_CIAN_733_51990.95570.95570.5.0.dta	5	4500.363700	LQAENDASKEEVKEVLQALEELAVNYDQK(13)-ALESALKEAK(7)	4500.324113	null	3.243838e-003	2.408884e-003	0.039587	8.796478	1.651411e-008	2.505109e-003
	2	PRF_Q_2022_M_CIAN_733_51990.95430.95430.5.0.dta	5	4500.367615	LQAENDASKEEVKEVLQALEELAVNYDQK(13)-ALESALKEAK(7)	4500.324113	null	4.982071e-004	3.907081e-003	0.043502	9.666415	3.741676e-010	2.507436e-004
	3	PRF_Q_2022_M_CIAN_733_51990.96396.96396.5.0.dta	5	4500.335770	LQAENDASKEEVKEVLQALEELAVNYDQK(13)-ALESALKEAK(7)	4500.324113	null	1.000000e+000	6.127101e-002	0.011657	2.590258	1.686846e-013	6.294525e-001
	4	PRF_Q_2022_M_CIAN_733_51990.94620.94620.6.4.dta	6	5057.614574	LQAENDASKEEVKEVLQALEELAVNYDQK(13)-ALESALKEAKENASR(7)	5057.579860	null	3.442365e-003	4.127982e-003	0.034714	6.863757	1.000000e+000	6.065329e-004
93	sp|P33176|KINH_HUMAN (575)-sp|P33176|KINH_HUMAN (602)	2	6
	1	PRF_Q_2022_M_CIAN_733_51990.89742.89742.5.0.dta	5	4347.192002	DLAEIGIAVGNNDVKQPEGTGMIDEEFTVAR(15)-SEVKTMVK(4)	4347.173240	null	9.319640e-003	3.516067e-003	0.018762	4.315908	2.825415e-007	6.998718e-003
	2	PRF_Q_2022_M_CIAN_733_51990.89712.89712.4.1.dta	4	4347.190043	DLAEIGIAVGNNDVKQPEGTGMIDEEFTVAR(15)-SEVKTMVK(4)	4347.173240	null	1.892545e-002	4.414484e-003	0.016803	3.865270	3.091376e-016	1.098030e-002
	3	PRF_Q_2022_M_CIAN_733_51990.85052.85052.5.1.dta	5	4606.319352	DLAEIGIAVGNNDVKQPEGTGMIDEEFTVAR(15)-MKSEVKTMVK(6)	4606.308675	null	2.422177e-004	1.105189e-002	0.010677	2.317908	1.000000e+000	2.192483e-003
	4	PRF_Q_2022_M_CIAN_733_51990.85400.85400.5.0.dta	5	4606.330175	DLAEIGIAVGNNDVKQPEGTGMIDEEFTVAR(15)-MKSEVKTMVK(6)	4606.308675	null	2.472972e-002	1.167052e-002	0.021500	4.667512	1.000000e+000	3.704297e-003
	5	PRF_Q_2022_M_CIAN_733_51990.86332.86332.5.1.dta	5	4606.350701	DLAEIGIAVGNNDVKQPEGTGMIDEEFTVAR(15)-MKSEVKTMVK(6)	4606.308675	null	5.058332e-004	6.787937e-002	0.042026	9.123574	1.000000e+000	7.673274e-003
	6	PRF_Q_2022_M_CIAN_733_51990.85199.85199.5.0.dta	5	4606.313728	DLAEIGIAVGNNDVKQPEGTGMIDEEFTVAR(15)-MKSEVKTMVK(6)	4606.308675	null	7.413262e-001	2.465292e-001	0.005053	1.096974	1.000000e+000	7.994571e-001
94	sp|P33176|KINH_HUMAN (489)-sp|P33176|KINH_HUMAN (885)	2	5
	1	PRF_Q_2022_M_CIAN_733_51990.95020.95020.5.0.dta	5	4345.206817	LQAENDASKEEVKEVLQALEELAVNYDQK(13)-EAKENASR(3)	4345.167955	null	9.480591e-005	3.921898e-003	0.038862	8.943728	5.653973e-011	5.833113e-004
	2	PRF_Q_2022_M_CIAN_733_51990.95155.95155.5.0.dta	5	4345.227385	LQAENDASKEEVKEVLQALEELAVNYDQK(13)-EAKENASR(3)	4345.167955	null	3.901849e-002	4.147555e-003	0.059430	13.677262	1.764013e-005	1.181177e-002
	3	PRF_Q_2022_M_CIAN_733_51990.94699.94699.4.0.dta	4	5057.577510	LQAENDASKEEVKEVLQALEELAVNYDQK(13)-ALESALKEAKENASR(10)	5057.579860	null	3.051405e-004	1.173749e-002	-0.002350	-0.464649	1.000000e+000	1.124425e-004
	4	PRF_Q_2022_M_CIAN_733_51990.94912.94912.5.0.dta	5	5057.592524	LQAENDASKEEVKEVLQALEELAVNYDQK(13)-ALESALKEAKENASR(10)	5057.579860	null	8.407852e-004	1.443485e-002	0.012664	2.503964	1.031463e-008	1.451038e-004
	5	PRF_Q_2022_M_CIAN_733_51990.94773.94773.5.0.dta	5	5057.609095	LQAENDASKEEVKEVLQALEELAVNYDQK(13)-ALESALKEAKENASR(10)	5057.579860	null	4.903813e-007	1.909442e-002	0.029235	5.780433	1.079801e-019	1.094609e-008
95	sp|P33176|KINH_HUMAN (560)-sp|P33176|KINH_HUMAN (602)	2	3
	1	PRF_Q_2022_M_CIAN_733_51990.97639.97639.4.0.dta	4	3631.911519	AAEMMASLLKDLAEIGIAVGNNDVK(10)-SEVKTMVK(4)	3631.899344	null	1.864469e-002	5.024511e-003	0.012175	3.352240	1.000000e+000	7.491289e-003
	2	PRF_Q_2022_M_CIAN_733_51990.97085.97085.5.0.dta	5	5392.725710	AAEMMASLLKDLAEIGIAVGNNDVKQPEGTGMIDEEFTVAR(10)-SEVKTMVK(4)	5392.703212	null	5.881308e-005	1.279378e-002	0.022498	4.171934	1.000000e+000	2.798930e-005
	3	PRF_Q_2022_M_CIAN_733_51990.97135.97135.5.0.dta	5	5392.733250	AAEMMASLLKDLAEIGIAVGNNDVKQPEGTGMIDEEFTVAR(10)-SEVKTMVK(4)	5392.703212	null	4.637678e-003	1.665892e-002	0.030038	5.570119	1.000000e+000	3.573120e-003
96	sp|P33176|KINH_HUMAN (575)-sp|P33176|KINH_HUMAN (596)	2	66
	1	PRF_Q_2022_M_CIAN_733_51990.99632.99632.4.0.dta	4	4308.191971	DLAEIGIAVGNNDVKQPEGTGMIDEEFTVAR(15)-LYISKMK(5)	4308.177600	null	1.929774e-002	5.459248e-003	0.014371	3.335749	1.000000e+000	2.502347e-002
	2	PRF_Q_2022_M_CIAN_733_51990.102717.102717.4.0.dta	4	4308.188436	DLAEIGIAVGNNDVKQPEGTGMIDEEFTVAR(15)-LYISKMK(5)	4308.177600	null	1.053079e-003	6.451309e-003	0.010836	2.515217	1.000000e+000	9.183816e-004
	3	PRF_Q_2022_M_CIAN_733_51990.103565.103565.4.0.dta	4	4308.180524	DLAEIGIAVGNNDVKQPEGTGMIDEEFTVAR(15)-LYISKMK(5)	4308.177600	null	3.126439e-002	1.008730e-002	0.002924	0.678709	1.000000e+000	2.559424e-002
	4	PRF_Q_2022_M_CIAN_733_51990.91533.91533.4.1.dta	4	4308.184500	DLAEIGIAVGNNDVKQPEGTGMIDEEFTVAR(15)-LYISKMK(5)	4308.177600	null	4.876547e-002	1.038802e-002	0.006900	1.601605	1.525900e-011	2.337402e-002
	5	PRF_Q_2022_M_CIAN_733_51990.89882.89882.4.0.dta	4	4324.190436	DLAEIGIAVGNNDVKQPEGTGMIDEEFTVAR(15)-LYISKMK(5)	4324.172514	Oxidation[M](22)	2.070471e-002	1.055139e-002	0.017922	4.144608	1.445927e-016	1.120734e-002
	6	PRF_Q_2022_M_CIAN_733_51990.100832.100832.4.0.dta	4	4308.184976	DLAEIGIAVGNNDVKQPEGTGMIDEEFTVAR(15)-LYISKMK(5)	4308.177600	null	1.729130e-002	1.089949e-002	0.007376	1.712093	1.000000e+000	9.272120e-003
	7	PRF_Q_2022_M_CIAN_733_51990.91112.91112.5.0.dta	5	4308.204381	DLAEIGIAVGNNDVKQPEGTGMIDEEFTVAR(15)-LYISKMK(5)	4308.177600	null	3.331731e-002	1.327119e-002	0.026781	6.216318	3.256395e-007	3.032451e-002
	8	PRF_Q_2022_M_CIAN_733_51990.104240.104240.4.0.dta	4	4308.195819	DLAEIGIAVGNNDVKQPEGTGMIDEEFTVAR(15)-LYISKMK(5)	4308.177600	null	9.778498e-002	1.459074e-002	0.018219	4.228934	1.000000e+000	5.960949e-002
	9	PRF_Q_2022_M_CIAN_733_51990.98760.98760.4.1.dta	4	4308.188845	DLAEIGIAVGNNDVKQPEGTGMIDEEFTVAR(15)-LYISKMK(5)	4308.177600	null	6.484197e-003	1.470867e-002	0.011245	2.610152	1.000000e+000	1.326490e-002
	10	PRF_Q_2022_M_CIAN_733_51990.102996.102996.4.0.dta	4	4308.171625	DLAEIGIAVGNNDVKQPEGTGMIDEEFTVAR(15)-LYISKMK(5)	4308.177600	null	2.166676e-001	1.497979e-002	-0.005975	-1.386897	1.000000e+000	1.556031e-001
	11	PRF_Q_2022_M_CIAN_733_51990.90254.90254.4.0.dta	4	4324.192425	DLAEIGIAVGNNDVKQPEGTGMIDEEFTVAR(15)-LYISKMK(5)	4324.172514	Oxidation[M](40)	1.015799e-002	1.579812e-002	0.019911	4.604580	6.161810e-008	4.222246e-003
	12	PRF_Q_2022_M_CIAN_733_51990.99153.99153.4.1.dta	4	4308.208767	DLAEIGIAVGNNDVKQPEGTGMIDEEFTVAR(15)-LYISKMK(5)	4308.177600	null	8.484495e-003	1.861897e-002	0.031167	7.234381	1.000000e+000	1.125465e-002
	13	PRF_Q_2022_M_CIAN_733_51990.91103.91103.4.0.dta	4	4308.209504	DLAEIGIAVGNNDVKQPEGTGMIDEEFTVAR(15)-LYISKMK(5)	4308.177600	null	1.062688e-002	2.011755e-002	0.031904	7.405451	4.874012e-008	4.557176e-003
	14	PRF_Q_2022_M_CIAN_733_51990.104094.104094.4.0.dta	4	4308.195222	DLAEIGIAVGNNDVKQPEGTGMIDEEFTVAR(15)-LYISKMK(5)	4308.177600	null	4.803845e-002	2.094229e-002	0.017622	4.090361	1.000000e+000	3.152059e-002
	15	PRF_Q_2022_M_CIAN_733_51990.103950.103950.4.0.dta	4	4308.195521	DLAEIGIAVGNNDVKQPEGTGMIDEEFTVAR(15)-LYISKMK(5)	4308.177600	null	1.144182e-001	2.356996e-002	0.017921	4.159764	1.000000e+000	4.346544e-002
	16	PRF_Q_2022_M_CIAN_733_51990.91819.91819.4.2.dta	4	4308.197490	DLAEIGIAVGNNDVKQPEGTGMIDEEFTVAR(15)-LYISKMK(5)	4308.177600	null	6.777972e-002	2.540886e-002	0.019890	4.616801	2.684929e-008	3.590882e-002
	17	PRF_Q_2022_M_CIAN_733_51990.98394.98394.4.0.dta	4	4308.194018	DLAEIGIAVGNNDVKQPEGTGMIDEEFTVAR(15)-LYISKMK(5)	4308.177600	null	9.761696e-003	2.791525e-002	0.016418	3.810892	1.000000e+000	1.343199e-002
	18	PRF_Q_2022_M_CIAN_733_51990.90111.90111.4.0.dta	4	4324.192148	DLAEIGIAVGNNDVKQPEGTGMIDEEFTVAR(15)-LYISKMK(5)	4324.172514	Oxidation[M](22)	1.980630e-002	2.807334e-002	0.019634	4.540522	1.444646e-011	4.709662e-003
	19	PRF_Q_2022_M_CIAN_733_51990.91676.91676.4.3.dta	4	4308.192818	DLAEIGIAVGNNDVKQPEGTGMIDEEFTVAR(15)-LYISKMK(5)	4308.177600	null	2.289896e-002	2.949030e-002	0.015218	3.532352	2.701703e-013	2.089940e-002
	20	PRF_Q_2022_M_CIAN_733_51990.98109.98109.4.1.dta	4	4308.214972	DLAEIGIAVGNNDVKQPEGTGMIDEEFTVAR(15)-LYISKMK(5)	4308.177600	null	7.386654e-003	3.255902e-002	0.037372	8.674666	1.000000e+000	2.389865e-002
	21	PRF_Q_2022_M_CIAN_733_51990.100240.100240.4.2.dta	4	4308.206992	DLAEIGIAVGNNDVKQPEGTGMIDEEFTVAR(15)-LYISKMK(5)	4308.177600	null	9.229576e-003	3.299556e-002	0.029392	6.822374	1.000000e+000	6.923450e-003
	22	PRF_Q_2022_M_CIAN_733_51990.97043.97043.4.0.dta	4	4308.211738	DLAEIGIAVGNNDVKQPEGTGMIDEEFTVAR(15)-LYISKMK(5)	4308.177600	null	1.631262e-001	3.648665e-002	0.034138	7.924000	1.000000e+000	1.770843e-001
	23	PRF_Q_2022_M_CIAN_733_51990.98088.98088.4.0.dta	4	4308.214972	DLAEIGIAVGNNDVKQPEGTGMIDEEFTVAR(15)-LYISKMK(5)	4308.177600	null	3.815300e-003	3.741106e-002	0.037372	8.674666	1.000000e+000	6.282481e-002
	24	PRF_Q_2022_M_CIAN_733_51990.96078.96078.4.0.dta	4	4308.226425	DLAEIGIAVGNNDVKQPEGTGMIDEEFTVAR(15)-LYISKMK(5)	4308.177600	null	2.542753e-001	4.293146e-002	0.048825	11.333098	1.000000e+000	3.389765e-001
	25	PRF_Q_2022_M_CIAN_733_51990.100419.100419.4.1.dta	4	4308.180691	DLAEIGIAVGNNDVKQPEGTGMIDEEFTVAR(15)-LYISKMK(5)	4308.177600	null	2.463902e-001	4.441782e-002	0.003091	0.717473	1.000000e+000	1.447254e-001
	26	PRF_Q_2022_M_CIAN_733_51990.92866.92866.4.0.dta	4	4308.208107	DLAEIGIAVGNNDVKQPEGTGMIDEEFTVAR(15)-LYISKMK(5)	4308.177600	null	7.288865e-002	4.705949e-002	0.030507	7.081184	8.221395e-006	8.683035e-003
	27	PRF_Q_2022_M_CIAN_733_51990.102585.102585.4.1.dta	4	4308.202630	DLAEIGIAVGNNDVKQPEGTGMIDEEFTVAR(15)-LYISKMK(5)	4308.177600	null	2.911503e-002	5.064415e-002	0.025030	5.809881	1.000000e+000	2.526250e-002
	28	PRF_Q_2022_M_CIAN_733_51990.97740.97740.4.3.dta	4	4308.192100	DLAEIGIAVGNNDVKQPEGTGMIDEEFTVAR(15)-LYISKMK(5)	4308.177600	null	9.224303e-003	5.129522e-002	0.014500	3.365692	1.000000e+000	2.310491e-002
	29	PRF_Q_2022_M_CIAN_733_51990.91245.91245.4.0.dta	4	4308.207558	DLAEIGIAVGNNDVKQPEGTGMIDEEFTVAR(15)-LYISKMK(5)	4308.177600	null	1.684444e-001	5.561348e-002	0.029958	6.953752	1.000000e+000	3.482786e-002
	30	PRF_Q_2022_M_CIAN_733_51990.95690.95690.4.1.dta	4	4308.195303	DLAEIGIAVGNNDVKQPEGTGMIDEEFTVAR(15)-LYISKMK(5)	4308.177600	null	2.899277e-001	6.420532e-002	0.017703	4.109162	1.000000e+000	3.326877e-001
	31	PRF_Q_2022_M_CIAN_733_51990.91246.91246.5.0.dta	5	4308.202944	DLAEIGIAVGNNDVKQPEGTGMIDEEFTVAR(15)-LYISKMK(5)	4308.177600	null	9.363001e-002	6.543707e-002	0.025344	5.882766	9.026875e-004	3.230833e-002
	32	PRF_Q_2022_M_CIAN_733_51990.95933.95933.4.1.dta	4	4308.196766	DLAEIGIAVGNNDVKQPEGTGMIDEEFTVAR(15)-LYISKMK(5)	4308.177600	null	7.205491e-002	6.667521e-002	0.019166	4.448749	1.000000e+000	3.770869e-001
	33	PRF_Q_2022_M_CIAN_733_51990.90403.90403.4.0.dta	4	4324.170571	DLAEIGIAVGNNDVKQPEGTGMIDEEFTVAR(15)-LYISKMK(5)	4324.172514	Oxidation[M](40)	1.791979e-002	6.985038e-002	-0.001943	-0.449335	1.000000e+000	6.036130e-002
	34	PRF_Q_2022_M_CIAN_733_51990.94058.94058.4.0.dta	4	4308.176515	DLAEIGIAVGNNDVKQPEGTGMIDEEFTVAR(15)-LYISKMK(5)	4308.177600	null	4.738442e-001	7.043673e-002	-0.001085	-0.251847	1.000000e+000	4.103079e-001
	35	PRF_Q_2022_M_CIAN_733_51990.91975.91975.4.0.dta	4	4308.207261	DLAEIGIAVGNNDVKQPEGTGMIDEEFTVAR(15)-LYISKMK(5)	4308.177600	null	2.151272e-001	7.759510e-002	0.029661	6.884814	9.564080e-006	1.826457e-001
	36	PRF_Q_2022_M_CIAN_733_51990.95666.95666.4.1.dta	4	4308.195303	DLAEIGIAVGNNDVKQPEGTGMIDEEFTVAR(15)-LYISKMK(5)	4308.177600	null	1.647956e-001	7.828284e-002	0.017703	4.109162	1.000000e+000	2.683279e-001
	37	PRF_Q_2022_M_CIAN_733_51990.94679.94679.4.2.dta	4	4308.210211	DLAEIGIAVGNNDVKQPEGTGMIDEEFTVAR(15)-LYISKMK(5)	4308.177600	null	1.243127e-001	8.259045e-002	0.032611	7.569558	1.000000e+000	1.181877e-001
	38	PRF_Q_2022_M_CIAN_733_51990.102851.102851.4.0.dta	4	4308.200632	DLAEIGIAVGNNDVKQPEGTGMIDEEFTVAR(15)-LYISKMK(5)	4308.177600	null	1.391223e-002	8.280513e-002	0.023032	5.346112	1.000000e+000	1.750419e-002
	39	PRF_Q_2022_M_CIAN_733_51990.95108.95108.4.0.dta	4	4308.221411	DLAEIGIAVGNNDVKQPEGTGMIDEEFTVAR(15)-LYISKMK(5)	4308.177600	null	9.792792e-001	8.592954e-002	0.043811	10.169265	1.000000e+000	7.762045e-001
	40	PRF_Q_2022_M_CIAN_733_51990.95368.95368.4.0.dta	4	4308.164142	DLAEIGIAVGNNDVKQPEGTGMIDEEFTVAR(15)-LYISKMK(5)	4308.177600	null	1.558817e-001	9.586220e-002	-0.013458	-3.123827	1.000000e+000	2.854751e-001
	41	PRF_Q_2022_M_CIAN_733_51990.91698.91698.5.1.dta	5	4308.199919	DLAEIGIAVGNNDVKQPEGTGMIDEEFTVAR(15)-LYISKMK(5)	4308.177600	null	1.020915e-001	1.052449e-001	0.022319	5.180613	1.100198e-006	8.262044e-002
	42	PRF_Q_2022_M_CIAN_733_51990.92114.92114.4.0.dta	4	4308.170948	DLAEIGIAVGNNDVKQPEGTGMIDEEFTVAR(15)-LYISKMK(5)	4308.177600	null	6.586723e-002	1.054202e-001	-0.006652	-1.544040	1.000000e+000	3.372198e-002
	43	PRF_Q_2022_M_CIAN_733_51990.93771.93771.4.1.dta	4	4308.190571	DLAEIGIAVGNNDVKQPEGTGMIDEEFTVAR(15)-LYISKMK(5)	4308.177600	null	3.612710e-002	1.054692e-001	0.012971	3.010786	1.000000e+000	3.171248e-002
	44	PRF_Q_2022_M_CIAN_733_51990.95213.95213.4.1.dta	4	4308.209410	DLAEIGIAVGNNDVKQPEGTGMIDEEFTVAR(15)-LYISKMK(5)	4308.177600	null	5.863933e-001	1.063290e-001	0.031810	7.383632	1.000000e+000	5.194496e-001
	45	PRF_Q_2022_M_CIAN_733_51990.91374.91374.4.0.dta	4	4308.189448	DLAEIGIAVGNNDVKQPEGTGMIDEEFTVAR(15)-LYISKMK(5)	4308.177600	null	1.019942e-001	1.069492e-001	0.011848	2.750119	1.311860e-007	2.113951e-002
	46	PRF_Q_2022_M_CIAN_733_51990.92400.92400.4.0.dta	4	4308.201484	DLAEIGIAVGNNDVKQPEGTGMIDEEFTVAR(15)-LYISKMK(5)	4308.177600	null	5.082219e-002	1.110441e-001	0.023884	5.543875	7.623693e-006	5.603402e-002
	47	PRF_Q_2022_M_CIAN_733_51990.99331.99331.4.2.dta	4	4308.207731	DLAEIGIAVGNNDVKQPEGTGMIDEEFTVAR(15)-LYISKMK(5)	4308.177600	null	3.772586e-002	1.173104e-001	0.030131	6.993909	1.000000e+000	1.497757e-002
	48	PRF_Q_2022_M_CIAN_733_51990.91119.91119.3.0.dta	3	4308.202427	DLAEIGIAVGNNDVKQPEGTGMIDEEFTVAR(15)-LYISKMK(5)	4308.177600	null	2.235937e-001	1.300259e-001	0.024827	5.762761	1.000000e+000	3.855175e-002
	49	PRF_Q_2022_M_CIAN_733_51990.91547.91547.3.0.dta	3	4308.191205	DLAEIGIAVGNNDVKQPEGTGMIDEEFTVAR(15)-LYISKMK(5)	4308.177600	null	2.790082e-001	1.592526e-001	0.013605	3.157948	1.000000e+000	5.845776e-001
	50	PRF_Q_2022_M_CIAN_733_51990.94656.94656.4.1.dta	4	4308.210211	DLAEIGIAVGNNDVKQPEGTGMIDEEFTVAR(15)-LYISKMK(5)	4308.177600	null	1.833199e-001	1.724988e-001	0.032611	7.569558	1.000000e+000	6.164980e-001
	51	PRF_Q_2022_M_CIAN_733_51990.90454.90454.4.2.dta	4	4324.206063	DLAEIGIAVGNNDVKQPEGTGMIDEEFTVAR(15)-LYISKMK(5)	4324.172514	Oxidation[M](40)	2.790124e-001	1.865371e-001	0.033549	7.758479	1.000000e+000	2.601821e-001
	52	PRF_Q_2022_M_CIAN_733_51990.91540.91540.5.1.dta	5	4308.202542	DLAEIGIAVGNNDVKQPEGTGMIDEEFTVAR(15)-LYISKMK(5)	4308.177600	null	8.954737e-002	1.938602e-001	0.024942	5.789455	7.815801e-006	1.672318e-001
	53	PRF_Q_2022_M_CIAN_733_51990.91165.91165.4.1.dta	4	4324.185625	DLAEIGIAVGNNDVKQPEGTGMIDEEFTVAR(15)-LYISKMK(5)	4324.172514	Oxidation[M](22)	1.134643e-001	2.234593e-001	0.013111	3.032025	3.202774e-007	1.016643e-001
	54	PRF_Q_2022_M_CIAN_733_51990.92721.92721.4.1.dta	4	4308.198961	DLAEIGIAVGNNDVKQPEGTGMIDEEFTVAR(15)-LYISKMK(5)	4308.177600	null	2.253055e-001	2.758694e-001	0.021361	4.958245	1.000000e+000	3.662411e-001
	55	PRF_Q_2022_M_CIAN_733_51990.90858.90858.4.2.dta	4	4324.150978	DLAEIGIAVGNNDVKQPEGTGMIDEEFTVAR(15)-LYISKMK(5)	4324.172514	Oxidation[M](22)	2.308546e-001	3.095397e-001	-0.021536	-4.980375	1.000000e+000	2.355664e-001
	56	PRF_Q_2022_M_CIAN_733_51990.93120.93120.4.2.dta	4	4308.186724	DLAEIGIAVGNNDVKQPEGTGMIDEEFTVAR(15)-LYISKMK(5)	4308.177600	null	8.569571e-002	3.637749e-001	0.009124	2.117833	1.000000e+000	1.456214e-001
	57	PRF_Q_2022_M_CIAN_733_51990.88802.88802.4.0.dta	4	4340.183174	DLAEIGIAVGNNDVKQPEGTGMIDEEFTVAR(15)-LYISKMK(5)	4340.167428	Oxidation[M](22);Oxidation[M](40)	2.303538e-002	3.793354e-001	0.015746	3.627971	1.000000e+000	4.157716e-003
	58	PRF_Q_2022_M_CIAN_733_51990.91266.91266.3.0.dta	3	4308.195691	DLAEIGIAVGNNDVKQPEGTGMIDEEFTVAR(15)-LYISKMK(5)	4308.177600	null	1.000000e+000	3.807434e-001	0.018091	4.199223	1.000000e+000	4.914844e-001
	59	PRF_Q_2022_M_CIAN_733_51990.104634.104634.4.1.dta	4	4308.221376	DLAEIGIAVGNNDVKQPEGTGMIDEEFTVAR(15)-LYISKMK(5)	4308.177600	null	1.000000e+000	4.661581e-001	0.043776	10.161141	1.000000e+000	1.000000e+000
	60	PRF_Q_2022_M_CIAN_733_51990.91400.91400.3.0.dta	3	4308.192377	DLAEIGIAVGNNDVKQPEGTGMIDEEFTVAR(15)-LYISKMK(5)	4308.177600	null	8.283645e-001	4.996178e-001	0.014777	3.429989	1.000000e+000	5.405353e-001
	61	PRF_Q_2022_M_CIAN_733_51990.90143.90143.3.0.dta	3	4324.201826	DLAEIGIAVGNNDVKQPEGTGMIDEEFTVAR(15)-LYISKMK(5)	4324.172514	Oxidation[M](40)	1.000000e+000	5.456525e-001	0.029312	6.778638	1.000000e+000	1.000000e+000
	62	PRF_Q_2022_M_CIAN_733_51990.91700.91700.3.0.dta	3	4308.217147	DLAEIGIAVGNNDVKQPEGTGMIDEEFTVAR(15)-LYISKMK(5)	4308.177600	null	1.000000e+000	6.400460e-001	0.039547	9.179519	1.000000e+000	1.000000e+000
	63	PRF_Q_2022_M_CIAN_733_51990.89101.89101.4.1.dta	4	4340.189424	DLAEIGIAVGNNDVKQPEGTGMIDEEFTVAR(15)-LYISKMK(5)	4340.167428	Oxidation[M](22);Oxidation[M](40)	8.777797e-001	7.908605e-001	0.021996	5.068007	1.000000e+000	6.830787e-001
	64	PRF_Q_2022_M_CIAN_733_51990.97636.97636.5.0.dta	5	5353.747402	AAEMMASLLKDLAEIGIAVGNNDVKQPEGTGMIDEEFTVAR(25)-LYISKMK(5)	5353.707572	null	2.635432e-001	7.633485e-002	0.039830	7.439704	1.000000e+000	1.048861e-001
	65	PRF_Q_2022_M_CIAN_733_51990.97481.97481.5.0.dta	5	5353.734645	AAEMMASLLKDLAEIGIAVGNNDVKQPEGTGMIDEEFTVAR(25)-LYISKMK(5)	5353.707572	null	7.567694e-003	9.865582e-002	0.027073	5.056869	1.000000e+000	1.268096e-002
	66	PRF_Q_2022_M_CIAN_733_51990.97503.97503.4.0.dta	4	5353.754032	AAEMMASLLKDLAEIGIAVGNNDVKQPEGTGMIDEEFTVAR(25)-LYISKMK(5)	5353.707572	null	2.245598e-002	2.055567e-001	0.046460	8.678098	3.020743e-018	1.772666e-002
97	sp|P33176|KINH_HUMAN (256)-sp|P33176|KINH_HUMAN (281)	2	12
	1	PRF_Q_2022_M_CIAN_733_51990.95767.95767.5.0.dta	5	3611.889313	NINKSLSALGNVISALAEGSTYVPYR(4)-DSKMTR(3)	3611.873601	null	1.751909e-002	5.877435e-003	0.015712	4.350097	1.329758e-010	1.105944e-003
	2	PRF_Q_2022_M_CIAN_733_51990.95902.95902.5.0.dta	5	3611.887770	NINKSLSALGNVISALAEGSTYVPYR(4)-DSKMTR(3)	3611.873601	null	1.175376e-003	1.209505e-002	0.014169	3.922895	1.753128e-007	3.879651e-004
	3	PRF_Q_2022_M_CIAN_733_51990.95910.95910.3.0.dta	3	3611.886986	NINKSLSALGNVISALAEGSTYVPYR(4)-DSKMTR(3)	3611.873601	null	3.790217e-004	1.232955e-002	0.013385	3.705833	3.062022e-016	4.390628e-005
	4	PRF_Q_2022_M_CIAN_733_51990.95776.95776.3.0.dta	3	3611.887229	NINKSLSALGNVISALAEGSTYVPYR(4)-DSKMTR(3)	3611.873601	null	6.567967e-003	1.572258e-002	0.013628	3.773111	5.345847e-009	8.780883e-003
	5	PRF_Q_2022_M_CIAN_733_51990.95516.95516.3.0.dta	3	3627.901658	NINKSLSALGNVISALAEGSTYVPYR(4)-DSKMTR(3)	3627.868516	Oxidation[M](33)	4.832124e-002	2.998687e-002	0.033142	9.135392	1.000000e+000	6.847358e-002
	6	PRF_Q_2022_M_CIAN_733_51990.95901.95901.4.0.dta	4	3611.888361	NINKSLSALGNVISALAEGSTYVPYR(4)-DSKMTR(3)	3611.873601	null	1.576702e-005	3.216944e-002	0.014760	4.086522	8.116316e-014	2.763554e-005
	7	PRF_Q_2022_M_CIAN_733_51990.95489.95489.4.0.dta	4	3627.898417	NINKSLSALGNVISALAEGSTYVPYR(4)-DSKMTR(3)	3627.868516	Oxidation[M](33)	2.953298e-004	3.708688e-002	0.029901	8.242030	3.812652e-018	5.612698e-004
	8	PRF_Q_2022_M_CIAN_733_51990.96182.96182.4.1.dta	4	3611.889938	NINKSLSALGNVISALAEGSTYVPYR(4)-DSKMTR(3)	3611.873601	null	1.139936e-002	3.807861e-002	0.016337	4.523137	9.108242e-004	1.311970e-003
	9	PRF_Q_2022_M_CIAN_733_51990.96037.96037.4.0.dta	4	3611.903127	NINKSLSALGNVISALAEGSTYVPYR(4)-DSKMTR(3)	3611.873601	null	1.036145e-003	4.171238e-002	0.029526	8.174705	8.977479e-015	8.335088e-004
	10	PRF_Q_2022_M_CIAN_733_51990.95759.95759.4.0.dta	4	3611.891489	NINKSLSALGNVISALAEGSTYVPYR(4)-DSKMTR(3)	3611.873601	null	4.979866e-003	7.913122e-002	0.017888	4.952554	7.416451e-013	3.002714e-002
	11	PRF_Q_2022_M_CIAN_733_51990.96068.96068.5.0.dta	5	3611.900754	NINKSLSALGNVISALAEGSTYVPYR(4)-DSKMTR(3)	3611.873601	null	1.000000e+000	3.524859e-001	0.027153	7.517705	1.000000e+000	1.000000e+000
	12	PRF_Q_2022_M_CIAN_733_51990.98523.98523.5.0.dta	5	4753.481213	TGAEGAVLDEAKNINKSLSALGNVISALAEGSTYVPYR(16)-DSKMTR(3)	4753.435064	null	3.028602e-002	3.090983e-001	0.046149	9.708558	1.000000e+000	2.348066e-002
98	sp|P33176|KINH_HUMAN (539)-sp|P33176|KINH_HUMAN (829)	2	8
	1	PRF_Q_2022_M_CIAN_733_51990.76661.76661.3.0.dta	3	3532.799494	SATLASIDAELQKLK(13)-SAEIDSDDTGGSAAQKQK(16)	3532.786289	null	4.706946e-004	8.293378e-003	0.013205	3.737843	3.387469e-004	7.117688e-007
	2	PRF_Q_2022_M_CIAN_733_51990.76683.76683.5.0.dta	5	3532.803185	SATLASIDAELQKLK(13)-SAEIDSDDTGGSAAQKQK(16)	3532.786289	null	9.689568e-003	9.187359e-002	0.016896	4.782627	1.124978e-002	3.141082e-002
	3	PRF_Q_2022_M_CIAN_733_51990.76761.76761.4.0.dta	4	3532.799089	SATLASIDAELQKLK(13)-SAEIDSDDTGGSAAQKQK(16)	3532.786289	null	5.546283e-002	1.183457e-001	0.012800	3.623202	4.660129e-002	1.288600e-002
	4	PRF_Q_2022_M_CIAN_733_51990.76541.76541.5.0.dta	5	3532.806555	SATLASIDAELQKLK(13)-SAEIDSDDTGGSAAQKQK(16)	3532.786289	null	7.137664e-001	2.393585e-001	0.020266	5.736549	1.000000e+000	1.915060e-001
	5	PRF_Q_2022_M_CIAN_733_51990.76622.76622.4.0.dta	4	3532.801038	SATLASIDAELQKLK(13)-SAEIDSDDTGGSAAQKQK(16)	3532.786289	null	6.604430e-001	2.556923e-001	0.014749	4.174892	1.000000e+000	9.397348e-003
	6	PRF_Q_2022_M_CIAN_733_51990.76805.76805.3.0.dta	3	3532.787549	SATLASIDAELQKLK(13)-SAEIDSDDTGGSAAQKQK(16)	3532.786289	null	1.000000e+000	3.254094e-001	0.001260	0.356659	1.000000e+000	1.000000e+000
	7	PRF_Q_2022_M_CIAN_733_51990.76889.76889.4.0.dta	4	3532.793053	SATLASIDAELQKLK(13)-SAEIDSDDTGGSAAQKQK(16)	3532.786289	null	1.000000e+000	3.682220e-001	0.006764	1.914636	1.000000e+000	1.000000e+000
	8	PRF_Q_2022_M_CIAN_733_51990.68467.68467.5.0.dta	5	3660.895169	SATLASIDAELQKLK(13)-KSAEIDSDDTGGSAAQKQK(17)	3660.881245	null	5.077412e-002	4.078878e-001	0.013924	3.803456	3.096014e-003	3.723501e-002
99	sp|P33176|KINH_HUMAN (485)-sp|P33176|KINH_HUMAN (882)	2	2
	1	PRF_Q_2022_M_CIAN_733_51990.95113.95113.5.0.dta	5	5057.585191	LQAENDASKEEVKEVLQALEELAVNYDQK(9)-ALESALKEAKENASR(7)	5057.579860	null	1.394046e-003	1.369331e-002	0.005331	1.054061	1.000000e+000	2.958758e-003
	2	PRF_Q_2022_M_CIAN_733_51990.94375.94375.6.4.dta	6	5284.771302	LQAENDASKEEVKEVLQALEELAVNYDQK(9)-VKALESALKEAKENASR(9)	5284.743224	null	6.267064e-001	7.748461e-001	0.028078	5.313030	8.448275e-004	4.428104e-001
100	sp|P33176|KINH_HUMAN (642)-sp|P33176|KINH_HUMAN (726)	2	5
	1	PRF_Q_2022_M_CIAN_733_51990.45251.45251.4.0.dta	4	2764.532432	ISQHEAKIK(7)-QISSLRDEVEAKAK(12)	2764.520200	null	8.740700e-005	2.250952e-002	0.012232	4.424638	3.043014e-007	1.053237e-005
	2	PRF_Q_2022_M_CIAN_733_51990.45384.45384.4.0.dta	4	2764.532984	ISQHEAKIK(7)-QISSLRDEVEAKAK(12)	2764.520200	null	1.700351e-002	4.972800e-002	0.012784	4.624311	1.715790e-003	5.929292e-004
	3	PRF_Q_2022_M_CIAN_733_51990.45192.45192.3.0.dta	3	2764.531668	ISQHEAKIK(7)-QISSLRDEVEAKAK(12)	2764.520200	null	4.395445e-003	1.103530e-001	0.011468	4.148279	2.032717e-002	2.143665e-003
	4	PRF_Q_2022_M_CIAN_733_51990.45105.45105.4.0.dta	4	2764.531692	ISQHEAKIK(7)-QISSLRDEVEAKAK(12)	2764.520200	null	9.962365e-005	2.672206e-001	0.011492	4.156960	1.154107e-003	2.697292e-006
	5	PRF_Q_2022_M_CIAN_733_51990.27118.27118.3.0.dta	3	2080.142489	ISQHEAKIK(7)-DEVEAKAK(6)	2080.128362	null	7.432983e-001	7.897186e-001	0.014127	6.791408	1.000000e+000	3.540503e-002
101	sp|P33176|KINH_HUMAN (685)-sp|P33176|KINH_HUMAN (685)	2	8
	1	PRF_Q_2022_M_CIAN_733_51990.25741.25741.5.0.dta	5	3380.681731	AQEKVHEMEKEHLNK(10)-VHEMEKEHLNK(6)	3380.672413	null	1.000000e+000	2.280180e-002	0.009318	2.756256	1.000000e+000	3.705815e-002
	2	PRF_Q_2022_M_CIAN_733_51990.30526.30526.4.0.dta	4	3793.911892	VHEMEKEHLNKVQTANEVK(6)-VHEMEKEHLNK(6)	3793.899826	null	1.000000e+000	1.093021e-001	0.012066	3.180369	1.000000e+000	2.096469e-001
	3	PRF_Q_2022_M_CIAN_733_51990.30282.30282.5.0.dta	5	3793.912811	VHEMEKEHLNKVQTANEVK(6)-VHEMEKEHLNK(6)	3793.899826	null	5.519760e-002	3.534227e-001	0.012985	3.422600	2.849535e-003	7.907682e-002
	4	PRF_Q_2022_M_CIAN_733_51990.30409.30409.5.0.dta	5	3793.914527	VHEMEKEHLNKVQTANEVK(6)-VHEMEKEHLNK(6)	3793.899826	null	7.991686e-002	4.597294e-001	0.014701	3.874905	1.000000e+000	8.116714e-002
	5	PRF_Q_2022_M_CIAN_733_51990.27988.27988.5.1.dta	5	3809.907944	VHEMEKEHLNKVQTANEVK(6)-VHEMEKEHLNK(6)	3809.894740	Oxidation[M](26)	1.000000e+000	5.911400e-001	0.013204	3.465713	1.000000e+000	1.916574e-001
	6	PRF_Q_2022_M_CIAN_733_51990.27579.27579.5.0.dta	5	3809.904423	VHEMEKEHLNKVQTANEVK(6)-VHEMEKEHLNK(6)	3809.894740	Oxidation[M](4)	1.000000e+000	5.955035e-001	0.009683	2.541540	1.000000e+000	1.000000e+000
	7	PRF_Q_2022_M_CIAN_733_51990.30167.30167.5.0.dta	5	3793.906594	VHEMEKEHLNKVQTANEVK(6)-VHEMEKEHLNK(6)	3793.899826	null	5.005008e-001	6.706919e-001	0.006768	1.783916	1.000000e+000	5.830114e-001
	8	PRF_Q_2022_M_CIAN_733_51990.27542.27542.5.0.dta	5	3809.904669	VHEMEKEHLNKVQTANEVK(6)-VHEMEKEHLNK(6)	3809.894740	Oxidation[M](4)	1.000000e+000	7.325051e-001	0.009929	2.606109	1.000000e+000	1.000000e+000
102	sp|P33176|KINH_HUMAN (526)-sp|P33176|KINH_HUMAN (829)	2	3
	1	PRF_Q_2022_M_CIAN_733_51990.90280.90280.5.0.dta	5	5797.843313	SQEVEDKTKEYELLSDELNQKSATLASIDAELQK(21)-SAEIDSDDTGGSAAQKQK(16)	5797.814651	null	3.464604e-002	3.081273e-002	0.028662	4.943587	1.000000e+000	4.481838e-003
	2	PRF_Q_2022_M_CIAN_733_51990.90809.90809.5.0.dta	5	4982.483174	TKEYELLSDELNQKSATLASIDAELQK(14)-SAEIDSDDTGGSAAQKQK(16)	4982.448577	null	9.615203e-001	6.075099e-001	0.034597	6.943775	8.069430e-003	3.265222e-001
	3	PRF_Q_2022_M_CIAN_733_51990.90958.90958.5.0.dta	5	4982.448907	TKEYELLSDELNQKSATLASIDAELQK(14)-SAEIDSDDTGGSAAQKQK(16)	4982.448577	null	1.000000e+000	8.173402e-001	0.000330	0.066232	4.098890e-008	1.000000e+000
103	sp|P33176|KINH_HUMAN (141)-sp|P33176|KINH_HUMAN (448)	2	2
	1	PRF_Q_2022_M_CIAN_733_51990.91048.91048.4.2.dta	4	4083.108931	VSYFEIYLDKIR(10)-QLDDKDEEINQQSQLVEKLK(18)	4083.117043	null	4.022303e-001	9.192867e-002	-0.008112	-1.986717	1.229212e-002	1.246247e-002
	2	PRF_Q_2022_M_CIAN_733_51990.96759.96759.5.0.dta	5	4853.565807	VSYFEIYLDKIRDLLDVSK(10)-QLDDKDEEINQQSQLVEKLK(18)	4853.534425	null	3.777425e-001	5.185687e-001	0.031382	6.465804	4.366504e-001	3.403704e-005
104	sp|P33176|KINH_HUMAN (402)-sp|P33176|KINH_HUMAN (427)	2	3
	1	PRF_Q_2022_M_CIAN_733_51990.87948.87948.5.0.dta	5	5324.751096	ANLEAFTVDKDITLTNDKPATAIGVIGNFTDAER(18)-RKCEEEIAKLYK(9)	5324.735638	Carbamidomethyl[C](40)	9.815302e-007	1.519098e-001	0.015458	2.903055	1.000000e+000	1.967677e-004
	2	PRF_Q_2022_M_CIAN_733_51990.88090.88090.5.0.dta	5	5324.758660	ANLEAFTVDKDITLTNDKPATAIGVIGNFTDAER(18)-RKCEEEIAKLYK(9)	5324.735638	Carbamidomethyl[C](40)	1.000000e+000	3.629576e-001	0.023022	4.323595	1.000000e+000	1.000000e+000
	3	PRF_Q_2022_M_CIAN_733_51990.89720.89720.5.1.dta	5	5168.640259	ANLEAFTVDKDITLTNDKPATAIGVIGNFTDAER(18)-KCEEEIAKLYK(8)	5168.634536	Carbamidomethyl[C](39)	6.466529e-001	2.689654e-001	0.005723	1.107256	1.592101e-016	3.749751e-001
105	sp|P33176|KINH_HUMAN (166)-sp|P33176|KINH_HUMAN (450)	2	3
	1	PRF_Q_2022_M_CIAN_733_51990.70460.70460.4.1.dta	4	3221.665186	VPYVKGCTER(5)-LKTQMLDQEELLASTR(2)	3221.654308	Carbamidomethyl[C](26)	1.000000e+000	2.108732e-001	0.010878	3.376526	1.000000e+000	1.000000e+000
	2	PRF_Q_2022_M_CIAN_733_51990.70444.70444.4.1.dta	4	3221.666462	VPYVKGCTER(5)-LKTQMLDQEELLASTR(2)	3221.654308	Carbamidomethyl[C](26)	1.000000e+000	4.262448e-001	0.012154	3.772596	1.000000e+000	1.000000e+000
	3	PRF_Q_2022_M_CIAN_733_51990.63849.63849.5.0.dta	5	3377.758566	VPYVKGCTER(5)-LKTQMLDQEELLASTRR(2)	3377.755410	Carbamidomethyl[C](27)	2.029170e-001	2.364521e-001	0.003156	0.934348	1.348736e-001	5.057098e-002
106	sp|P33176|KINH_HUMAN (159)-sp|P33176|KINH_HUMAN (281)	2	3
	1	PRF_Q_2022_M_CIAN_733_51990.23850.23850.5.1.dta	5	2187.082703	TNLSVHEDKNR(9)-DSKMTR(3)	2187.082152	null	1.326780e-001	2.309579e-001	0.000551	0.251934	1.137158e-001	1.012069e-001
	2	PRF_Q_2022_M_CIAN_733_51990.23858.23858.5.1.dta	5	2187.083263	TNLSVHEDKNR(9)-DSKMTR(3)	2187.082152	null	1.215296e-001	2.388363e-001	0.001111	0.507983	1.159770e-001	8.924059e-002
	3	PRF_Q_2022_M_CIAN_733_51990.34570.34570.5.0.dta	5	2773.446332	TNLSVHEDKNRVPYVK(9)-DSKMTR(3)	2773.430007	null	3.478995e-002	6.551903e-001	0.016325	5.886213	7.042026e-002	2.376485e-003
107	sp|P33176|KINH_HUMAN (801)-sp|P33176|KINH_HUMAN (831)	1	1
	1	PRF_Q_2022_M_CIAN_733_51990.90566.90566.3.0.dta	3	3132.730150	KLFVQDLATR(1)-QKISFLENNLEQLTK(2)	3132.730177	null	1.666332e-017	3.854708e-007	-0.000027	-0.008619	8.042904e-016	2.209649e-009
108	sp|P33176|KINH_HUMAN (240)-sp|P33176|KINH_HUMAN (420)	1	1
	1	PRF_Q_2022_M_CIAN_733_51990.48665.48665.4.0.dta	4	2618.340319	VSKTGAEGAVLDEAK(3)-KCEEEIAK(1)	2618.322816	Carbamidomethyl[C](20)	1.399048e-006	6.926087e-007	0.017503	6.684814	2.860581e-010	6.462248e-010
109	sp|P33176|KINH_HUMAN (514)-sp|P33176|KINH_HUMAN (831)	1	1
	1	PRF_Q_2022_M_CIAN_733_51990.89673.89673.4.0.dta	4	4467.267131	SQEVEDKTKEYELLSDELNQK(9)-QKISFLENNLEQLTK(2)	4467.266268	null	5.025828e-014	1.215201e-006	0.000863	0.193183	1.128683e-010	1.501054e-010
110	sp|P33176|KINH_HUMAN (644)-sp|P33176|KINH_HUMAN (728)	1	1
	1	PRF_Q_2022_M_CIAN_733_51990.83215.83215.4.0.dta	4	3344.813910	IKSLTEYLQNVEQK(2)-AKLITDLQDQNQK(2)	3344.794617	null	1.888581e-007	1.289442e-006	0.019293	5.768067	2.516546e-006	3.067014e-007
[truncated: 855 more rows]
