# Supplementary material for: Autoinhibited kinesin-1 adopts a hierarchical folding pattern
Source: eLife. 2023 Nov 1;12:RP86776. doi: 10.7554/eLife.86776 (PMC10619981; doi:10.7554/eLife.86776)
Supplement: Figure 1—source data 1. [file elife-86776-fig1-data1.zip › KIF5B/KIF5B_xlink_sites_1.csv]

Protein1	AbsPos1	Protein2	AbsPos2	Evalue
sp|P33176|KINH_HUMAN	801	sp|P33176|KINH_HUMAN	847	1.534554e-25
sp|P33176|KINH_HUMAN	98	sp|P33176|KINH_HUMAN	187	2.071606e-24
sp|P33176|KINH_HUMAN	240	sp|P33176|KINH_HUMAN	313	5.624846e-24
sp|P33176|KINH_HUMAN	627	sp|P33176|KINH_HUMAN	739	1.603989e-22
sp|P33176|KINH_HUMAN	813	sp|P33176|KINH_HUMAN	829	5.127103e-20
sp|P33176|KINH_HUMAN	548	sp|P33176|KINH_HUMAN	801	5.269878999999999e-19
sp|P33176|KINH_HUMAN	791	sp|P33176|KINH_HUMAN	813	2.335948e-18
sp|P33176|KINH_HUMAN	602	sp|P33176|KINH_HUMAN	609	2.587728e-18
sp|P33176|KINH_HUMAN	801	sp|P33176|KINH_HUMAN	831	1.6663320000000002e-17
sp|P33176|KINH_HUMAN	539	sp|P33176|KINH_HUMAN	801	3.155547e-16
sp|P33176|KINH_HUMAN	67	sp|P33176|KINH_HUMAN	903	2.310913e-15
sp|P33176|KINH_HUMAN	67	sp|P33176|KINH_HUMAN	909	3.319264e-15
sp|P33176|KINH_HUMAN	791	sp|P33176|KINH_HUMAN	801	3.432606e-15
sp|P33176|KINH_HUMAN	783	sp|P33176|KINH_HUMAN	801	1.129625e-14
sp|P33176|KINH_HUMAN	256	sp|P33176|KINH_HUMAN	420	1.588166e-14
sp|P33176|KINH_HUMAN	166	sp|P33176|KINH_HUMAN	430	2.035696e-14
sp|P33176|KINH_HUMAN	240	sp|P33176|KINH_HUMAN	256	2.366252e-14
sp|P33176|KINH_HUMAN	448	sp|P33176|KINH_HUMAN	903	2.429486e-14
sp|P33176|KINH_HUMAN	141	sp|P33176|KINH_HUMAN	450	2.637775e-14
sp|P33176|KINH_HUMAN	448	sp|P33176|KINH_HUMAN	909	3.021268e-14
sp|P33176|KINH_HUMAN	514	sp|P33176|KINH_HUMAN	831	5.025828e-14
sp|P33176|KINH_HUMAN	402	sp|P33176|KINH_HUMAN	420	6.536762e-14
sp|P33176|KINH_HUMAN	44	sp|P33176|KINH_HUMAN	313	1.117307e-13
sp|P33176|KINH_HUMAN	801	sp|P33176|KINH_HUMAN	813	1.200391e-13
sp|P33176|KINH_HUMAN	237	sp|P33176|KINH_HUMAN	256	1.887026e-13
sp|P33176|KINH_HUMAN	560	sp|P33176|KINH_HUMAN	791	2.102304e-13
sp|P33176|KINH_HUMAN	903	sp|P33176|KINH_HUMAN	909	2.285156e-13
sp|P33176|KINH_HUMAN	783	sp|P33176|KINH_HUMAN	791	5.596528e-13
sp|P33176|KINH_HUMAN	656	sp|P33176|KINH_HUMAN	726	5.78002e-13
sp|P33176|KINH_HUMAN	753	sp|P33176|KINH_HUMAN	764	1.129311e-12
sp|P33176|KINH_HUMAN	71	sp|P33176|KINH_HUMAN	909	1.370625e-12
sp|P33176|KINH_HUMAN	448	sp|P33176|KINH_HUMAN	450	2.721274e-12
sp|P33176|KINH_HUMAN	237	sp|P33176|KINH_HUMAN	252	5.836973e-12
sp|P33176|KINH_HUMAN	512	sp|P33176|KINH_HUMAN	847	5.847818e-12
sp|P33176|KINH_HUMAN	71	sp|P33176|KINH_HUMAN	903	1.699549e-11
sp|P33176|KINH_HUMAN	764	sp|P33176|KINH_HUMAN	783	4.493254e-11
sp|P33176|KINH_HUMAN	141	sp|P33176|KINH_HUMAN	240	5.17625e-11
sp|P33176|KINH_HUMAN	514	sp|P33176|KINH_HUMAN	847	8.387883e-11
sp|P33176|KINH_HUMAN	256	sp|P33176|KINH_HUMAN	430	9.000781e-11
sp|P33176|KINH_HUMAN	606	sp|P33176|KINH_HUMAN	609	1.127792e-10
sp|P33176|KINH_HUMAN	875	sp|P33176|KINH_HUMAN	885	1.236545e-10
sp|P33176|KINH_HUMAN	829	sp|P33176|KINH_HUMAN	831	3.482733e-10
sp|P33176|KINH_HUMAN	575	sp|P33176|KINH_HUMAN	801	3.70297e-10
sp|P33176|KINH_HUMAN	726	sp|P33176|KINH_HUMAN	728	4.653798e-10
sp|P33176|KINH_HUMAN	656	sp|P33176|KINH_HUMAN	714	4.683276e-10
sp|P33176|KINH_HUMAN	450	sp|P33176|KINH_HUMAN	909	4.719659e-10
sp|P33176|KINH_HUMAN	642	sp|P33176|KINH_HUMAN	644	7.20844e-10
sp|P33176|KINH_HUMAN	753	sp|P33176|KINH_HUMAN	755	8.424403e-10
sp|P33176|KINH_HUMAN	602	sp|P33176|KINH_HUMAN	783	8.814065e-10
sp|P33176|KINH_HUMAN	281	sp|P33176|KINH_HUMAN	448	9.601516e-10
sp|P33176|KINH_HUMAN	753	sp|P33176|KINH_HUMAN	761	1.118244e-09
sp|P33176|KINH_HUMAN	141	sp|P33176|KINH_HUMAN	252	1.310697e-09
sp|P33176|KINH_HUMAN	240	sp|P33176|KINH_HUMAN	450	1.400699e-09
sp|P33176|KINH_HUMAN	420	sp|P33176|KINH_HUMAN	430	1.532993e-09
sp|P33176|KINH_HUMAN	213	sp|P33176|KINH_HUMAN	226	1.674087e-09
sp|P33176|KINH_HUMAN	620	sp|P33176|KINH_HUMAN	627	1.804764e-09
sp|P33176|KINH_HUMAN	141	sp|P33176|KINH_HUMAN	281	2.407311e-09
sp|P33176|KINH_HUMAN	644	sp|P33176|KINH_HUMAN	739	2.499373e-09
sp|P33176|KINH_HUMAN	621	sp|P33176|KINH_HUMAN	755	2.527291e-09
sp|P33176|KINH_HUMAN	141	sp|P33176|KINH_HUMAN	256	2.531359e-09
sp|P33176|KINH_HUMAN	801	sp|P33176|KINH_HUMAN	829	2.746914e-09
sp|P33176|KINH_HUMAN	539	sp|P33176|KINH_HUMAN	548	3.741717e-09
sp|P33176|KINH_HUMAN	755	sp|P33176|KINH_HUMAN	761	4.280297e-09
sp|P33176|KINH_HUMAN	67	sp|P33176|KINH_HUMAN	71	4.92491e-09
sp|P33176|KINH_HUMAN	159	sp|P33176|KINH_HUMAN	166	5.537428e-09
sp|P33176|KINH_HUMAN	764	sp|P33176|KINH_HUMAN	801	5.975119e-09
sp|P33176|KINH_HUMAN	450	sp|P33176|KINH_HUMAN	903	6.392187e-09
sp|P33176|KINH_HUMAN	240	sp|P33176|KINH_HUMAN	430	6.503452e-09
sp|P33176|KINH_HUMAN	141	sp|P33176|KINH_HUMAN	903	7.791279e-09
sp|P33176|KINH_HUMAN	739	sp|P33176|KINH_HUMAN	801	8.437393e-09
sp|P33176|KINH_HUMAN	541	sp|P33176|KINH_HUMAN	801	8.802623e-09
sp|P33176|KINH_HUMAN	44	sp|P33176|KINH_HUMAN	240	9.035619e-09
sp|P33176|KINH_HUMAN	755	sp|P33176|KINH_HUMAN	764	9.066632e-09
sp|P33176|KINH_HUMAN	141	sp|P33176|KINH_HUMAN	909	1.033715e-08
sp|P33176|KINH_HUMAN	598	sp|P33176|KINH_HUMAN	606	1.18861e-08
sp|P33176|KINH_HUMAN	801	sp|P33176|KINH_HUMAN	801	1.256842e-08
sp|P33176|KINH_HUMAN	526	sp|P33176|KINH_HUMAN	831	1.287456e-08
sp|P33176|KINH_HUMAN	159	sp|P33176|KINH_HUMAN	213	1.738067e-08
sp|P33176|KINH_HUMAN	166	sp|P33176|KINH_HUMAN	903	2.205452e-08
sp|P33176|KINH_HUMAN	685	sp|P33176|KINH_HUMAN	698	2.688384e-08
sp|P33176|KINH_HUMAN	560	sp|P33176|KINH_HUMAN	801	3.564815e-08
sp|P33176|KINH_HUMAN	226	sp|P33176|KINH_HUMAN	909	3.973426e-08
sp|P33176|KINH_HUMAN	141	sp|P33176|KINH_HUMAN	166	4.480261e-08
sp|P33176|KINH_HUMAN	679	sp|P33176|KINH_HUMAN	690	4.801457e-08
sp|P33176|KINH_HUMAN	489	sp|P33176|KINH_HUMAN	875	5.364946e-08
sp|P33176|KINH_HUMAN	539	sp|P33176|KINH_HUMAN	813	6.054334e-08
sp|P33176|KINH_HUMAN	596	sp|P33176|KINH_HUMAN	602	6.680878e-08
sp|P33176|KINH_HUMAN	903	sp|P33176|KINH_HUMAN	922	6.743469e-08
sp|P33176|KINH_HUMAN	596	sp|P33176|KINH_HUMAN	801	6.993023e-08
sp|P33176|KINH_HUMAN	44	sp|P33176|KINH_HUMAN	281	9.394479e-08
sp|P33176|KINH_HUMAN	598	sp|P33176|KINH_HUMAN	783	9.440325e-08
sp|P33176|KINH_HUMAN	627	sp|P33176|KINH_HUMAN	753	9.997298e-08
sp|P33176|KINH_HUMAN	813	sp|P33176|KINH_HUMAN	831	1.132658e-07
sp|P33176|KINH_HUMAN	98	sp|P33176|KINH_HUMAN	885	1.452073e-07
sp|P33176|KINH_HUMAN	256	sp|P33176|KINH_HUMAN	427	1.538489e-07
sp|P33176|KINH_HUMAN	44	sp|P33176|KINH_HUMAN	323	1.623831e-07
sp|P33176|KINH_HUMAN	485	sp|P33176|KINH_HUMAN	885	1.626396e-07
sp|P33176|KINH_HUMAN	512	sp|P33176|KINH_HUMAN	831	1.695391e-07
sp|P33176|KINH_HUMAN	831	sp|P33176|KINH_HUMAN	847	1.76392e-07
sp|P33176|KINH_HUMAN	644	sp|P33176|KINH_HUMAN	728	1.888581e-07
sp|P33176|KINH_HUMAN	549	sp|P33176|KINH_HUMAN	609	2.362923e-07
sp|P33176|KINH_HUMAN	98	sp|P33176|KINH_HUMAN	903	2.614465e-07
sp|P33176|KINH_HUMAN	656	sp|P33176|KINH_HUMAN	657	3.27027e-07
sp|P33176|KINH_HUMAN	514	sp|P33176|KINH_HUMAN	844	3.609991e-07
sp|P33176|KINH_HUMAN	575	sp|P33176|KINH_HUMAN	783	3.652098e-07
sp|P33176|KINH_HUMAN	831	sp|P33176|KINH_HUMAN	875	4.333787e-07
sp|P33176|KINH_HUMAN	489	sp|P33176|KINH_HUMAN	885	4.903813e-07
sp|P33176|KINH_HUMAN	394	sp|P33176|KINH_HUMAN	420	4.976608e-07
sp|P33176|KINH_HUMAN	166	sp|P33176|KINH_HUMAN	402	6.378785e-07
sp|P33176|KINH_HUMAN	698	sp|P33176|KINH_HUMAN	801	8.522267e-07
sp|P33176|KINH_HUMAN	606	sp|P33176|KINH_HUMAN	783	8.763273e-07
sp|P33176|KINH_HUMAN	166	sp|P33176|KINH_HUMAN	909	8.937194e-07
sp|P33176|KINH_HUMAN	801	sp|P33176|KINH_HUMAN	903	9.349369e-07
sp|P33176|KINH_HUMAN	813	sp|P33176|KINH_HUMAN	847	9.707167e-07
sp|P33176|KINH_HUMAN	166	sp|P33176|KINH_HUMAN	213	9.778948e-07
sp|P33176|KINH_HUMAN	402	sp|P33176|KINH_HUMAN	427	9.815302e-07
sp|P33176|KINH_HUMAN	875	sp|P33176|KINH_HUMAN	903	1.284639e-06
sp|P33176|KINH_HUMAN	596	sp|P33176|KINH_HUMAN	606	1.388156e-06
sp|P33176|KINH_HUMAN	240	sp|P33176|KINH_HUMAN	420	1.399048e-06
sp|P33176|KINH_HUMAN	237	sp|P33176|KINH_HUMAN	313	1.500776e-06
sp|P33176|KINH_HUMAN	98	sp|P33176|KINH_HUMAN	909	2.13383e-06
sp|P33176|KINH_HUMAN	187	sp|P33176|KINH_HUMAN	909	2.159895e-06
sp|P33176|KINH_HUMAN	847	sp|P33176|KINH_HUMAN	862	2.609587e-06
sp|P33176|KINH_HUMAN	627	sp|P33176|KINH_HUMAN	801	2.660326e-06
sp|P33176|KINH_HUMAN	575	sp|P33176|KINH_HUMAN	791	2.715973e-06
sp|P33176|KINH_HUMAN	539	sp|P33176|KINH_HUMAN	541	2.895387e-06
sp|P33176|KINH_HUMAN	627	sp|P33176|KINH_HUMAN	755	3.019568e-06
sp|P33176|KINH_HUMAN	252	sp|P33176|KINH_HUMAN	281	4.001262e-06
sp|P33176|KINH_HUMAN	252	sp|P33176|KINH_HUMAN	430	4.224722e-06
sp|P33176|KINH_HUMAN	150	sp|P33176|KINH_HUMAN	166	4.717196e-06
sp|P33176|KINH_HUMAN	761	sp|P33176|KINH_HUMAN	764	5.285001e-06
sp|P33176|KINH_HUMAN	526	sp|P33176|KINH_HUMAN	847	5.908647e-06
sp|P33176|KINH_HUMAN	427	sp|P33176|KINH_HUMAN	435	6.09978e-06
sp|P33176|KINH_HUMAN	213	sp|P33176|KINH_HUMAN	903	7.078174e-06
sp|P33176|KINH_HUMAN	166	sp|P33176|KINH_HUMAN	281	1.001259e-05
sp|P33176|KINH_HUMAN	657	sp|P33176|KINH_HUMAN	657	1.009821e-05
sp|P33176|KINH_HUMAN	829	sp|P33176|KINH_HUMAN	847	1.088192e-05
sp|P33176|KINH_HUMAN	844	sp|P33176|KINH_HUMAN	847	1.11209e-05
sp|P33176|KINH_HUMAN	642	sp|P33176|KINH_HUMAN	739	1.279146e-05
sp|P33176|KINH_HUMAN	596	sp|P33176|KINH_HUMAN	783	1.365473e-05
sp|P33176|KINH_HUMAN	256	sp|P33176|KINH_HUMAN	281	1.576702e-05
sp|P33176|KINH_HUMAN	213	sp|P33176|KINH_HUMAN	222	1.671767e-05
sp|P33176|KINH_HUMAN	620	sp|P33176|KINH_HUMAN	755	1.813843e-05
sp|P33176|KINH_HUMAN	714	sp|P33176|KINH_HUMAN	726	1.822966e-05
sp|P33176|KINH_HUMAN	222	sp|P33176|KINH_HUMAN	909	2.12412e-05
sp|P33176|KINH_HUMAN	606	sp|P33176|KINH_HUMAN	764	2.336112e-05
sp|P33176|KINH_HUMAN	71	sp|P33176|KINH_HUMAN	885	2.434394e-05
sp|P33176|KINH_HUMAN	343	sp|P33176|KINH_HUMAN	350	2.638392e-05
sp|P33176|KINH_HUMAN	596	sp|P33176|KINH_HUMAN	598	2.663616e-05
sp|P33176|KINH_HUMAN	909	sp|P33176|KINH_HUMAN	922	3.184639e-05
sp|P33176|KINH_HUMAN	598	sp|P33176|KINH_HUMAN	609	3.792355e-05
sp|P33176|KINH_HUMAN	642	sp|P33176|KINH_HUMAN	728	4.879722e-05
sp|P33176|KINH_HUMAN	560	sp|P33176|KINH_HUMAN	602	5.881308e-05
sp|P33176|KINH_HUMAN	885	sp|P33176|KINH_HUMAN	893	6.458139e-05
sp|P33176|KINH_HUMAN	435	sp|P33176|KINH_HUMAN	909	6.588512e-05
sp|P33176|KINH_HUMAN	679	sp|P33176|KINH_HUMAN	698	7.351712e-05
sp|P33176|KINH_HUMAN	539	sp|P33176|KINH_HUMAN	847	7.74642e-05
sp|P33176|KINH_HUMAN	606	sp|P33176|KINH_HUMAN	620	7.92412e-05
sp|P33176|KINH_HUMAN	159	sp|P33176|KINH_HUMAN	222	8.560397e-05
sp|P33176|KINH_HUMAN	642	sp|P33176|KINH_HUMAN	726	8.7407e-05
sp|P33176|KINH_HUMAN	575	sp|P33176|KINH_HUMAN	764	9.241728e-05
sp|P33176|KINH_HUMAN	150	sp|P33176|KINH_HUMAN	909	0.0001008315
sp|P33176|KINH_HUMAN	575	sp|P33176|KINH_HUMAN	609	0.0001059871
sp|P33176|KINH_HUMAN	240	sp|P33176|KINH_HUMAN	448	0.0001071738
sp|P33176|KINH_HUMAN	44	sp|P33176|KINH_HUMAN	237	0.0001123554
sp|P33176|KINH_HUMAN	596	sp|P33176|KINH_HUMAN	791	0.0001251108
sp|P33176|KINH_HUMAN	755	sp|P33176|KINH_HUMAN	847	0.0001263895
sp|P33176|KINH_HUMAN	159	sp|P33176|KINH_HUMAN	430	0.0001281256
sp|P33176|KINH_HUMAN	755	sp|P33176|KINH_HUMAN	875	0.0001682085
sp|P33176|KINH_HUMAN	141	sp|P33176|KINH_HUMAN	430	0.0001844048
sp|P33176|KINH_HUMAN	642	sp|P33176|KINH_HUMAN	801	0.0001851466
sp|P33176|KINH_HUMAN	226	sp|P33176|KINH_HUMAN	281	0.0002011657
sp|P33176|KINH_HUMAN	560	sp|P33176|KINH_HUMAN	598	0.0002173581
sp|P33176|KINH_HUMAN	575	sp|P33176|KINH_HUMAN	602	0.0002422177
sp|P33176|KINH_HUMAN	313	sp|P33176|KINH_HUMAN	323	0.0002591862
sp|P33176|KINH_HUMAN	159	sp|P33176|KINH_HUMAN	427	0.0002612955
sp|P33176|KINH_HUMAN	252	sp|P33176|KINH_HUMAN	450	0.0003052969
sp|P33176|KINH_HUMAN	801	sp|P33176|KINH_HUMAN	844	0.0003147589
sp|P33176|KINH_HUMAN	281	sp|P33176|KINH_HUMAN	450	0.0004377157
sp|P33176|KINH_HUMAN	539	sp|P33176|KINH_HUMAN	829	0.0004706946
sp|P33176|KINH_HUMAN	489	sp|P33176|KINH_HUMAN	882	0.0004982071
sp|P33176|KINH_HUMAN	240	sp|P33176|KINH_HUMAN	281	0.000656617
sp|P33176|KINH_HUMAN	739	sp|P33176|KINH_HUMAN	903	0.0007369001
sp|P33176|KINH_HUMAN	909	sp|P33176|KINH_HUMAN	909	0.0007641236
sp|P33176|KINH_HUMAN	213	sp|P33176|KINH_HUMAN	909	0.0007659632
sp|P33176|KINH_HUMAN	621	sp|P33176|KINH_HUMAN	753	0.0007744322
sp|P33176|KINH_HUMAN	281	sp|P33176|KINH_HUMAN	427	0.0007927281
sp|P33176|KINH_HUMAN	598	sp|P33176|KINH_HUMAN	791	0.0008674899
sp|P33176|KINH_HUMAN	512	sp|P33176|KINH_HUMAN	829	0.000943326
sp|P33176|KINH_HUMAN	575	sp|P33176|KINH_HUMAN	596	0.001053079
sp|P33176|KINH_HUMAN	755	sp|P33176|KINH_HUMAN	829	0.001218683
sp|P33176|KINH_HUMAN	485	sp|P33176|KINH_HUMAN	882	0.001394046
sp|P33176|KINH_HUMAN	539	sp|P33176|KINH_HUMAN	831	0.001434953
sp|P33176|KINH_HUMAN	609	sp|P33176|KINH_HUMAN	621	0.001653565
sp|P33176|KINH_HUMAN	575	sp|P33176|KINH_HUMAN	598	0.00165486
sp|P33176|KINH_HUMAN	739	sp|P33176|KINH_HUMAN	875	0.001955391
sp|P33176|KINH_HUMAN	829	sp|P33176|KINH_HUMAN	844	0.002192593
sp|P33176|KINH_HUMAN	679	sp|P33176|KINH_HUMAN	714	0.002265044
sp|P33176|KINH_HUMAN	281	sp|P33176|KINH_HUMAN	903	0.002491875
sp|P33176|KINH_HUMAN	620	sp|P33176|KINH_HUMAN	753	0.002540175
sp|P33176|KINH_HUMAN	813	sp|P33176|KINH_HUMAN	813	0.00265702
sp|P33176|KINH_HUMAN	166	sp|P33176|KINH_HUMAN	226	0.00280016
sp|P33176|KINH_HUMAN	539	sp|P33176|KINH_HUMAN	812	0.002866547
sp|P33176|KINH_HUMAN	596	sp|P33176|KINH_HUMAN	609	0.003651993
sp|P33176|KINH_HUMAN	240	sp|P33176|KINH_HUMAN	252	0.003787013
sp|P33176|KINH_HUMAN	281	sp|P33176|KINH_HUMAN	801	0.003864907
sp|P33176|KINH_HUMAN	166	sp|P33176|KINH_HUMAN	448	0.003868189
sp|P33176|KINH_HUMAN	28	sp|P33176|KINH_HUMAN	313	0.004199625
sp|P33176|KINH_HUMAN	505	sp|P33176|KINH_HUMAN	514	0.004681238
sp|P33176|KINH_HUMAN	187	sp|P33176|KINH_HUMAN	903	0.00474488
sp|P33176|KINH_HUMAN	352	sp|P33176|KINH_HUMAN	420	0.004752337
sp|P33176|KINH_HUMAN	166	sp|P33176|KINH_HUMAN	420	0.005000843
sp|P33176|KINH_HUMAN	679	sp|P33176|KINH_HUMAN	685	0.006855779
sp|P33176|KINH_HUMAN	847	sp|P33176|KINH_HUMAN	875	0.01064638
sp|P33176|KINH_HUMAN	237	sp|P33176|KINH_HUMAN	281	0.0113966
sp|P33176|KINH_HUMAN	801	sp|P33176|KINH_HUMAN	812	0.01152993
sp|P33176|KINH_HUMAN	606	sp|P33176|KINH_HUMAN	791	0.01237274
sp|P33176|KINH_HUMAN	685	sp|P33176|KINH_HUMAN	690	0.01328409
sp|P33176|KINH_HUMAN	783	sp|P33176|KINH_HUMAN	783	0.01356382
sp|P33176|KINH_HUMAN	256	sp|P33176|KINH_HUMAN	448	0.0136144
sp|P33176|KINH_HUMAN	346	sp|P33176|KINH_HUMAN	352	0.01371141
sp|P33176|KINH_HUMAN	642	sp|P33176|KINH_HUMAN	847	0.01654898
sp|P33176|KINH_HUMAN	602	sp|P33176|KINH_HUMAN	791	0.01832449
sp|P33176|KINH_HUMAN	541	sp|P33176|KINH_HUMAN	813	0.01981433
sp|P33176|KINH_HUMAN	281	sp|P33176|KINH_HUMAN	420	0.02057962
sp|P33176|KINH_HUMAN	427	sp|P33176|KINH_HUMAN	909	0.02187122
sp|P33176|KINH_HUMAN	549	sp|P33176|KINH_HUMAN	801	0.02258975
sp|P33176|KINH_HUMAN	862	sp|P33176|KINH_HUMAN	875	0.0230607
sp|P33176|KINH_HUMAN	281	sp|P33176|KINH_HUMAN	313	0.02607689
sp|P33176|KINH_HUMAN	281	sp|P33176|KINH_HUMAN	909	0.02637625
sp|P33176|KINH_HUMAN	829	sp|P33176|KINH_HUMAN	875	0.02947129
sp|P33176|KINH_HUMAN	642	sp|P33176|KINH_HUMAN	657	0.02976701
sp|P33176|KINH_HUMAN	526	sp|P33176|KINH_HUMAN	829	0.03464604
sp|P33176|KINH_HUMAN	159	sp|P33176|KINH_HUMAN	281	0.03478995
sp|P33176|KINH_HUMAN	690	sp|P33176|KINH_HUMAN	690	0.03493542
sp|P33176|KINH_HUMAN	489	sp|P33176|KINH_HUMAN	865	0.0367308
sp|P33176|KINH_HUMAN	166	sp|P33176|KINH_HUMAN	222	0.03744272
sp|P33176|KINH_HUMAN	281	sp|P33176|KINH_HUMAN	430	0.0379072
sp|P33176|KINH_HUMAN	485	sp|P33176|KINH_HUMAN	862	0.05135537
sp|P33176|KINH_HUMAN	685	sp|P33176|KINH_HUMAN	685	0.0551976
sp|P33176|KINH_HUMAN	812	sp|P33176|KINH_HUMAN	847	0.05663424
sp|P33176|KINH_HUMAN	352	sp|P33176|KINH_HUMAN	394	0.05929768
sp|P33176|KINH_HUMAN	609	sp|P33176|KINH_HUMAN	831	0.06178114
sp|P33176|KINH_HUMAN	791	sp|P33176|KINH_HUMAN	829	0.06429681
sp|P33176|KINH_HUMAN	141	sp|P33176|KINH_HUMAN	427	0.07205575
sp|P33176|KINH_HUMAN	256	sp|P33176|KINH_HUMAN	450	0.08290995
sp|P33176|KINH_HUMAN	656	sp|P33176|KINH_HUMAN	728	0.08987773
sp|P33176|KINH_HUMAN	783	sp|P33176|KINH_HUMAN	812	0.1166637
sp|P33176|KINH_HUMAN	644	sp|P33176|KINH_HUMAN	644	0.1215765
sp|P33176|KINH_HUMAN	430	sp|P33176|KINH_HUMAN	541	0.1367094
sp|P33176|KINH_HUMAN	726	sp|P33176|KINH_HUMAN	739	0.1588988
sp|P33176|KINH_HUMAN	829	sp|P33176|KINH_HUMAN	829	0.1833908
sp|P33176|KINH_HUMAN	166	sp|P33176|KINH_HUMAN	450	0.202917
sp|P33176|KINH_HUMAN	67	sp|P33176|KINH_HUMAN	448	0.2110598
sp|P33176|KINH_HUMAN	627	sp|P33176|KINH_HUMAN	761	0.2227332
sp|P33176|KINH_HUMAN	435	sp|P33176|KINH_HUMAN	726	0.234407
sp|P33176|KINH_HUMAN	596	sp|P33176|KINH_HUMAN	847	0.2759719
sp|P33176|KINH_HUMAN	657	sp|P33176|KINH_HUMAN	726	0.2782419
sp|P33176|KINH_HUMAN	753	sp|P33176|KINH_HUMAN	885	0.3182781
sp|P33176|KINH_HUMAN	141	sp|P33176|KINH_HUMAN	237	0.3191929
sp|P33176|KINH_HUMAN	141	sp|P33176|KINH_HUMAN	448	0.3777425
sp|P33176|KINH_HUMAN	753	sp|P33176|KINH_HUMAN	753	0.3861193
sp|P33176|KINH_HUMAN	690	sp|P33176|KINH_HUMAN	801	0.3862362
sp|P33176|KINH_HUMAN	783	sp|P33176|KINH_HUMAN	885	0.4295269
sp|P33176|KINH_HUMAN	343	sp|P33176|KINH_HUMAN	627	0.4521434
sp|P33176|KINH_HUMAN	166	sp|P33176|KINH_HUMAN	427	0.6006638
sp|P33176|KINH_HUMAN	539	sp|P33176|KINH_HUMAN	764	0.6789826
sp|P33176|KINH_HUMAN	427	sp|P33176|KINH_HUMAN	728	0.6810838
sp|P33176|KINH_HUMAN	761	sp|P33176|KINH_HUMAN	801	0.9025249
sp|P33176|KINH_HUMAN	159	sp|P33176|KINH_HUMAN	526	0.9160077
sp|P33176|KINH_HUMAN	32	sp|P33176|KINH_HUMAN	313	1.0
sp|P33176|KINH_HUMAN	489	sp|P33176|KINH_HUMAN	783	1.0
sp|P33176|KINH_HUMAN	801	sp|P33176|KINH_HUMAN	885	1.0
sp|P33176|KINH_HUMAN	812	sp|P33176|KINH_HUMAN	865	1.0
sp|P33176|KINH_HUMAN	346	sp|P33176|KINH_HUMAN	698	1.0
sp|P33176|KINH_HUMAN	812	sp|P33176|KINH_HUMAN	885	1.0
sp|P33176|KINH_HUMAN	882	sp|P33176|KINH_HUMAN	885	1.0
sp|P33176|KINH_HUMAN	539	sp|P33176|KINH_HUMAN	893	1.0
sp|P33176|KINH_HUMAN	252	sp|P33176|KINH_HUMAN	448	1.0
sp|P33176|KINH_HUMAN	350	sp|P33176|KINH_HUMAN	394	1.0
sp|P33176|KINH_HUMAN	541	sp|P33176|KINH_HUMAN	829	1.0
sp|P33176|KINH_HUMAN	512	sp|P33176|KINH_HUMAN	844	1.0
sp|P33176|KINH_HUMAN	609	sp|P33176|KINH_HUMAN	764	1.0
sp|P33176|KINH_HUMAN	539	sp|P33176|KINH_HUMAN	549	1.0
sp|P33176|KINH_HUMAN	548	sp|P33176|KINH_HUMAN	602	1.0
sp|P33176|KINH_HUMAN	67	sp|P33176|KINH_HUMAN	166	1.0
sp|P33176|KINH_HUMAN	346	sp|P33176|KINH_HUMAN	791	1.0
sp|P33176|KINH_HUMAN	402	sp|P33176|KINH_HUMAN	761	1.0
sp|P33176|KINH_HUMAN	150	sp|P33176|KINH_HUMAN	448	1.0
sp|P33176|KINH_HUMAN	44	sp|P33176|KINH_HUMAN	420	1.0
sp|P33176|KINH_HUMAN	28	sp|P33176|KINH_HUMAN	44	1.0
sp|P33176|KINH_HUMAN	159	sp|P33176|KINH_HUMAN	575	1.0
sp|P33176|KINH_HUMAN	44	sp|P33176|KINH_HUMAN	350	1.0
sp|P33176|KINH_HUMAN	350	sp|P33176|KINH_HUMAN	609	1.0
sp|P33176|KINH_HUMAN	166	sp|P33176|KINH_HUMAN	642	1.0
sp|P33176|KINH_HUMAN	844	sp|P33176|KINH_HUMAN	885	1.0
sp|P33176|KINH_HUMAN	326	sp|P33176|KINH_HUMAN	885	1.0
sp|P33176|KINH_HUMAN	627	sp|P33176|KINH_HUMAN	627	1.0
sp|P33176|KINH_HUMAN	514	sp|P33176|KINH_HUMAN	862	1.0
sp|P33176|KINH_HUMAN	141	sp|P33176|KINH_HUMAN	348	1.0
sp|P33176|KINH_HUMAN	489	sp|P33176|KINH_HUMAN	621	1.0
sp|P33176|KINH_HUMAN	764	sp|P33176|KINH_HUMAN	813	1.0
sp|P33176|KINH_HUMAN	44	sp|P33176|KINH_HUMAN	435	1.0
sp|P33176|KINH_HUMAN	346	sp|P33176|KINH_HUMAN	402	1.0
sp|P33176|KINH_HUMAN	812	sp|P33176|KINH_HUMAN	829	1.0
sp|P33176|KINH_HUMAN	252	sp|P33176|KINH_HUMAN	313	1.0
sp|P33176|KINH_HUMAN	620	sp|P33176|KINH_HUMAN	739	1.0
sp|P33176|KINH_HUMAN	514	sp|P33176|KINH_HUMAN	609	1.0
sp|P33176|KINH_HUMAN	71	sp|P33176|KINH_HUMAN	882	1.0
sp|P33176|KINH_HUMAN	690	sp|P33176|KINH_HUMAN	698	1.0
sp|P33176|KINH_HUMAN	621	sp|P33176|KINH_HUMAN	739	1.0
sp|P33176|KINH_HUMAN	348	sp|P33176|KINH_HUMAN	685	1.0
sp|P33176|KINH_HUMAN	606	sp|P33176|KINH_HUMAN	679	1.0
