# Supplementary material for: Autoinhibited kinesin-1 adopts a hierarchical folding pattern
Source: eLife. 2023 Nov 1;12:RP86776. doi: 10.7554/eLife.86776 (PMC10619981; doi:10.7554/eLife.86776)
Supplement: Figure 1—source data 1. [file elife-86776-fig1-data1.zip › KIF5B/KIF5B_xlink_sites_3.csv]

Protein1	AbsPos1	Protein2	AbsPos2	Evalue
sp|P33176|KINH_HUMAN	44	sp|P33176|KINH_HUMAN	313	6.46E-30
sp|P33176|KINH_HUMAN	801	sp|P33176|KINH_HUMAN	801	1.63E-19
sp|P33176|KINH_HUMAN	903	sp|P33176|KINH_HUMAN	909	7.70E-16
sp|P33176|KINH_HUMAN	44	sp|P33176|KINH_HUMAN	240	2.44E-15
sp|P33176|KINH_HUMAN	791	sp|P33176|KINH_HUMAN	801	9.65E-13
sp|P33176|KINH_HUMAN	240	sp|P33176|KINH_HUMAN	256	1.24E-12
sp|P33176|KINH_HUMAN	98	sp|P33176|KINH_HUMAN	187	1.94E-12
sp|P33176|KINH_HUMAN	875	sp|P33176|KINH_HUMAN	885	8.97E-12
sp|P33176|KINH_HUMAN	783	sp|P33176|KINH_HUMAN	791	9.68E-12
sp|P33176|KINH_HUMAN	627	sp|P33176|KINH_HUMAN	755	1.65E-11
sp|P33176|KINH_HUMAN	402	sp|P33176|KINH_HUMAN	420	5.61E-11
sp|P33176|KINH_HUMAN	685	sp|P33176|KINH_HUMAN	698	5.91E-11
sp|P33176|KINH_HUMAN	602	sp|P33176|KINH_HUMAN	609	8.23E-11
sp|P33176|KINH_HUMAN	801	sp|P33176|KINH_HUMAN	847	8.47E-11
sp|P33176|KINH_HUMAN	240	sp|P33176|KINH_HUMAN	313	1.07E-10
sp|P33176|KINH_HUMAN	642	sp|P33176|KINH_HUMAN	644	1.19E-10
sp|P33176|KINH_HUMAN	448	sp|P33176|KINH_HUMAN	903	1.35E-10
sp|P33176|KINH_HUMAN	450	sp|P33176|KINH_HUMAN	903	3.47E-10
sp|P33176|KINH_HUMAN	394	sp|P33176|KINH_HUMAN	420	9.91E-10
sp|P33176|KINH_HUMAN	489	sp|P33176|KINH_HUMAN	875	3.06E-09
sp|P33176|KINH_HUMAN	514	sp|P33176|KINH_HUMAN	847	4.20E-09
sp|P33176|KINH_HUMAN	813	sp|P33176|KINH_HUMAN	831	5.46E-09
sp|P33176|KINH_HUMAN	450	sp|P33176|KINH_HUMAN	909	9.39E-09
sp|P33176|KINH_HUMAN	512	sp|P33176|KINH_HUMAN	847	9.77E-09
sp|P33176|KINH_HUMAN	575	sp|P33176|KINH_HUMAN	783	1.35E-08
sp|P33176|KINH_HUMAN	753	sp|P33176|KINH_HUMAN	755	1.66E-08
sp|P33176|KINH_HUMAN	606	sp|P33176|KINH_HUMAN	609	1.89E-08
sp|P33176|KINH_HUMAN	237	sp|P33176|KINH_HUMAN	256	2.34E-08
sp|P33176|KINH_HUMAN	627	sp|P33176|KINH_HUMAN	739	3.71E-08
sp|P33176|KINH_HUMAN	829	sp|P33176|KINH_HUMAN	831	4.19E-08
sp|P33176|KINH_HUMAN	644	sp|P33176|KINH_HUMAN	739	6.48E-08
sp|P33176|KINH_HUMAN	141	sp|P33176|KINH_HUMAN	281	6.56E-08
sp|P33176|KINH_HUMAN	801	sp|P33176|KINH_HUMAN	813	7.14E-08
sp|P33176|KINH_HUMAN	598	sp|P33176|KINH_HUMAN	791	8.63E-08
sp|P33176|KINH_HUMAN	539	sp|P33176|KINH_HUMAN	801	9.53E-08
sp|P33176|KINH_HUMAN	237	sp|P33176|KINH_HUMAN	313	1.15E-07
sp|P33176|KINH_HUMAN	801	sp|P33176|KINH_HUMAN	812	1.29E-07
sp|P33176|KINH_HUMAN	67	sp|P33176|KINH_HUMAN	909	1.85E-07
sp|P33176|KINH_HUMAN	448	sp|P33176|KINH_HUMAN	909	1.95E-07
sp|P33176|KINH_HUMAN	575	sp|P33176|KINH_HUMAN	801	5.02E-07
sp|P33176|KINH_HUMAN	141	sp|P33176|KINH_HUMAN	252	5.85E-07
sp|P33176|KINH_HUMAN	141	sp|P33176|KINH_HUMAN	240	6.06E-07
sp|P33176|KINH_HUMAN	801	sp|P33176|KINH_HUMAN	844	7.05E-07
sp|P33176|KINH_HUMAN	98	sp|P33176|KINH_HUMAN	909	9.17E-07
sp|P33176|KINH_HUMAN	526	sp|P33176|KINH_HUMAN	831	1.55E-06
sp|P33176|KINH_HUMAN	753	sp|P33176|KINH_HUMAN	764	1.67E-06
sp|P33176|KINH_HUMAN	596	sp|P33176|KINH_HUMAN	602	4.43E-06
sp|P33176|KINH_HUMAN	485	sp|P33176|KINH_HUMAN	875	7.43E-06
sp|P33176|KINH_HUMAN	548	sp|P33176|KINH_HUMAN	801	8.02E-06
sp|P33176|KINH_HUMAN	602	sp|P33176|KINH_HUMAN	783	1.29E-05
sp|P33176|KINH_HUMAN	621	sp|P33176|KINH_HUMAN	755	2.18E-05
sp|P33176|KINH_HUMAN	656	sp|P33176|KINH_HUMAN	726	2.25E-05
sp|P33176|KINH_HUMAN	159	sp|P33176|KINH_HUMAN	213	4.24E-05
sp|P33176|KINH_HUMAN	909	sp|P33176|KINH_HUMAN	909	4.38E-05
sp|P33176|KINH_HUMAN	44	sp|P33176|KINH_HUMAN	237	4.52E-05
sp|P33176|KINH_HUMAN	598	sp|P33176|KINH_HUMAN	609	5.53E-05
sp|P33176|KINH_HUMAN	71	sp|P33176|KINH_HUMAN	909	7.26E-05
sp|P33176|KINH_HUMAN	485	sp|P33176|KINH_HUMAN	885	0.000119
sp|P33176|KINH_HUMAN	44	sp|P33176|KINH_HUMAN	323	0.00019
sp|P33176|KINH_HUMAN	656	sp|P33176|KINH_HUMAN	714	0.000292
sp|P33176|KINH_HUMAN	256	sp|P33176|KINH_HUMAN	281	0.000351
sp|P33176|KINH_HUMAN	642	sp|P33176|KINH_HUMAN	728	0.000362
sp|P33176|KINH_HUMAN	596	sp|P33176|KINH_HUMAN	783	0.000384
sp|P33176|KINH_HUMAN	98	sp|P33176|KINH_HUMAN	903	0.00039
sp|P33176|KINH_HUMAN	620	sp|P33176|KINH_HUMAN	627	0.00048
sp|P33176|KINH_HUMAN	598	sp|P33176|KINH_HUMAN	606	0.000514
sp|P33176|KINH_HUMAN	606	sp|P33176|KINH_HUMAN	783	0.000545
sp|P33176|KINH_HUMAN	539	sp|P33176|KINH_HUMAN	548	0.000563
sp|P33176|KINH_HUMAN	739	sp|P33176|KINH_HUMAN	801	0.00066
sp|P33176|KINH_HUMAN	575	sp|P33176|KINH_HUMAN	598	0.000776
sp|P33176|KINH_HUMAN	71	sp|P33176|KINH_HUMAN	903	0.000829
sp|P33176|KINH_HUMAN	489	sp|P33176|KINH_HUMAN	885	0.000965
sp|P33176|KINH_HUMAN	755	sp|P33176|KINH_HUMAN	761	0.00106
sp|P33176|KINH_HUMAN	512	sp|P33176|KINH_HUMAN	844	0.00123
sp|P33176|KINH_HUMAN	541	sp|P33176|KINH_HUMAN	801	0.00124
sp|P33176|KINH_HUMAN	222	sp|P33176|KINH_HUMAN	909	0.00124
sp|P33176|KINH_HUMAN	642	sp|P33176|KINH_HUMAN	739	0.00128
sp|P33176|KINH_HUMAN	761	sp|P33176|KINH_HUMAN	764	0.00142
sp|P33176|KINH_HUMAN	213	sp|P33176|KINH_HUMAN	909	0.00167
sp|P33176|KINH_HUMAN	903	sp|P33176|KINH_HUMAN	922	0.00177
sp|P33176|KINH_HUMAN	448	sp|P33176|KINH_HUMAN	450	0.00277
sp|P33176|KINH_HUMAN	187	sp|P33176|KINH_HUMAN	909	0.00332
sp|P33176|KINH_HUMAN	753	sp|P33176|KINH_HUMAN	761	0.00368
sp|P33176|KINH_HUMAN	575	sp|P33176|KINH_HUMAN	596	0.00447
sp|P33176|KINH_HUMAN	560	sp|P33176|KINH_HUMAN	598	0.00753
sp|P33176|KINH_HUMAN	783	sp|P33176|KINH_HUMAN	801	0.00762
sp|P33176|KINH_HUMAN	150	sp|P33176|KINH_HUMAN	166	0.00811
sp|P33176|KINH_HUMAN	679	sp|P33176|KINH_HUMAN	690	0.0103
sp|P33176|KINH_HUMAN	606	sp|P33176|KINH_HUMAN	764	0.0108
sp|P33176|KINH_HUMAN	885	sp|P33176|KINH_HUMAN	893	0.0128
sp|P33176|KINH_HUMAN	159	sp|P33176|KINH_HUMAN	222	0.0134
sp|P33176|KINH_HUMAN	237	sp|P33176|KINH_HUMAN	252	0.0139
sp|P33176|KINH_HUMAN	596	sp|P33176|KINH_HUMAN	606	0.0161
sp|P33176|KINH_HUMAN	166	sp|P33176|KINH_HUMAN	281	0.0167
sp|P33176|KINH_HUMAN	420	sp|P33176|KINH_HUMAN	430	0.0168
sp|P33176|KINH_HUMAN	783	sp|P33176|KINH_HUMAN	783	0.0175
sp|P33176|KINH_HUMAN	256	sp|P33176|KINH_HUMAN	427	0.0213
sp|P33176|KINH_HUMAN	430	sp|P33176|KINH_HUMAN	909	0.0262
sp|P33176|KINH_HUMAN	596	sp|P33176|KINH_HUMAN	801	0.0303
sp|P33176|KINH_HUMAN	598	sp|P33176|KINH_HUMAN	783	0.0307
sp|P33176|KINH_HUMAN	813	sp|P33176|KINH_HUMAN	829	0.0385
sp|P33176|KINH_HUMAN	726	sp|P33176|KINH_HUMAN	728	0.049
sp|P33176|KINH_HUMAN	598	sp|P33176|KINH_HUMAN	801	0.0522
sp|P33176|KINH_HUMAN	813	sp|P33176|KINH_HUMAN	813	0.0538
sp|P33176|KINH_HUMAN	159	sp|P33176|KINH_HUMAN	166	0.057
sp|P33176|KINH_HUMAN	159	sp|P33176|KINH_HUMAN	430	0.0581
sp|P33176|KINH_HUMAN	812	sp|P33176|KINH_HUMAN	829	0.0611
sp|P33176|KINH_HUMAN	642	sp|P33176|KINH_HUMAN	726	0.0688
sp|P33176|KINH_HUMAN	427	sp|P33176|KINH_HUMAN	435	0.0703
sp|P33176|KINH_HUMAN	596	sp|P33176|KINH_HUMAN	598	0.0765
sp|P33176|KINH_HUMAN	596	sp|P33176|KINH_HUMAN	791	0.0772
sp|P33176|KINH_HUMAN	755	sp|P33176|KINH_HUMAN	847	0.0926
sp|P33176|KINH_HUMAN	28	sp|P33176|KINH_HUMAN	313	0.0956
sp|P33176|KINH_HUMAN	801	sp|P33176|KINH_HUMAN	829	0.106
sp|P33176|KINH_HUMAN	829	sp|P33176|KINH_HUMAN	847	0.108
sp|P33176|KINH_HUMAN	575	sp|P33176|KINH_HUMAN	764	0.143
sp|P33176|KINH_HUMAN	549	sp|P33176|KINH_HUMAN	801	0.149
sp|P33176|KINH_HUMAN	844	sp|P33176|KINH_HUMAN	847	0.167
sp|P33176|KINH_HUMAN	609	sp|P33176|KINH_HUMAN	844	0.267
sp|P33176|KINH_HUMAN	539	sp|P33176|KINH_HUMAN	813	0.284
sp|P33176|KINH_HUMAN	485	sp|P33176|KINH_HUMAN	882	0.308
sp|P33176|KINH_HUMAN	755	sp|P33176|KINH_HUMAN	801	0.322
sp|P33176|KINH_HUMAN	714	sp|P33176|KINH_HUMAN	726	0.367
sp|P33176|KINH_HUMAN	847	sp|P33176|KINH_HUMAN	862	0.401
sp|P33176|KINH_HUMAN	98	sp|P33176|KINH_HUMAN	885	0.429
sp|P33176|KINH_HUMAN	620	sp|P33176|KINH_HUMAN	755	0.47
sp|P33176|KINH_HUMAN	606	sp|P33176|KINH_HUMAN	620	0.494
sp|P33176|KINH_HUMAN	801	sp|P33176|KINH_HUMAN	885	0.579
sp|P33176|KINH_HUMAN	755	sp|P33176|KINH_HUMAN	755	0.602
sp|P33176|KINH_HUMAN	644	sp|P33176|KINH_HUMAN	644	0.688
sp|P33176|KINH_HUMAN	882	sp|P33176|KINH_HUMAN	893	0.702
sp|P33176|KINH_HUMAN	812	sp|P33176|KINH_HUMAN	885	0.716
sp|P33176|KINH_HUMAN	813	sp|P33176|KINH_HUMAN	847	0.793
sp|P33176|KINH_HUMAN	539	sp|P33176|KINH_HUMAN	829	0.865
sp|P33176|KINH_HUMAN	909	sp|P33176|KINH_HUMAN	922	0.955
sp|P33176|KINH_HUMAN	801	sp|P33176|KINH_HUMAN	831	1
sp|P33176|KINH_HUMAN	32	sp|P33176|KINH_HUMAN	313	1
sp|P33176|KINH_HUMAN	213	sp|P33176|KINH_HUMAN	226	1
sp|P33176|KINH_HUMAN	829	sp|P33176|KINH_HUMAN	829	1
sp|P33176|KINH_HUMAN	526	sp|P33176|KINH_HUMAN	829	1
sp|P33176|KINH_HUMAN	67	sp|P33176|KINH_HUMAN	903	1
sp|P33176|KINH_HUMAN	485	sp|P33176|KINH_HUMAN	865	1
sp|P33176|KINH_HUMAN	240	sp|P33176|KINH_HUMAN	435	1
sp|P33176|KINH_HUMAN	753	sp|P33176|KINH_HUMAN	753	1
sp|P33176|KINH_HUMAN	28	sp|P33176|KINH_HUMAN	44	1
sp|P33176|KINH_HUMAN	514	sp|P33176|KINH_HUMAN	844	1
sp|P33176|KINH_HUMAN	656	sp|P33176|KINH_HUMAN	657	1
sp|P33176|KINH_HUMAN	187	sp|P33176|KINH_HUMAN	903	1
sp|P33176|KINH_HUMAN	213	sp|P33176|KINH_HUMAN	903	1
sp|P33176|KINH_HUMAN	539	sp|P33176|KINH_HUMAN	831	1
sp|P33176|KINH_HUMAN	222	sp|P33176|KINH_HUMAN	882	1
sp|P33176|KINH_HUMAN	346	sp|P33176|KINH_HUMAN	602	1
sp|P33176|KINH_HUMAN	620	sp|P33176|KINH_HUMAN	698	1
sp|P33176|KINH_HUMAN	159	sp|P33176|KINH_HUMAN	281	1
sp|P33176|KINH_HUMAN	548	sp|P33176|KINH_HUMAN	602	1
sp|P33176|KINH_HUMAN	32	sp|P33176|KINH_HUMAN	893	1
sp|P33176|KINH_HUMAN	903	sp|P33176|KINH_HUMAN	903	1
sp|P33176|KINH_HUMAN	575	sp|P33176|KINH_HUMAN	602	1
sp|P33176|KINH_HUMAN	281	sp|P33176|KINH_HUMAN	812	1
sp|P33176|KINH_HUMAN	256	sp|P33176|KINH_HUMAN	420	1
sp|P33176|KINH_HUMAN	844	sp|P33176|KINH_HUMAN	885	1
sp|P33176|KINH_HUMAN	627	sp|P33176|KINH_HUMAN	761	1
sp|P33176|KINH_HUMAN	609	sp|P33176|KINH_HUMAN	885	1
sp|P33176|KINH_HUMAN	256	sp|P33176|KINH_HUMAN	430	1
sp|P33176|KINH_HUMAN	213	sp|P33176|KINH_HUMAN	222	1
sp|P33176|KINH_HUMAN	621	sp|P33176|KINH_HUMAN	739	1
sp|P33176|KINH_HUMAN	657	sp|P33176|KINH_HUMAN	714	1
sp|P33176|KINH_HUMAN	141	sp|P33176|KINH_HUMAN	450	1
sp|P33176|KINH_HUMAN	644	sp|P33176|KINH_HUMAN	728	1
sp|P33176|KINH_HUMAN	685	sp|P33176|KINH_HUMAN	685	1
sp|P33176|KINH_HUMAN	812	sp|P33176|KINH_HUMAN	813	1
sp|P33176|KINH_HUMAN	402	sp|P33176|KINH_HUMAN	761	1
