# Supplementary material for: Autoinhibited kinesin-1 adopts a hierarchical folding pattern
Source: eLife. 2023 Nov 1;12:RP86776. doi: 10.7554/eLife.86776 (PMC10619981; doi:10.7554/eLife.86776)
Supplement: Figure 1—source data 1. [file elife-86776-fig1-data1.zip › KIF5B/KIF5B_xlink_sites_2.csv]

Protein1	AbsPos1	Protein2	AbsPos2	Evalue
sp|P33176|KINH_HUMAN	448	sp|P33176|KINH_HUMAN	909	2.4900000000000004e-32
sp|P33176|KINH_HUMAN	548	sp|P33176|KINH_HUMAN	801	7.27e-30
sp|P33176|KINH_HUMAN	240	sp|P33176|KINH_HUMAN	313	5e-26
sp|P33176|KINH_HUMAN	67	sp|P33176|KINH_HUMAN	909	1.01e-25
sp|P33176|KINH_HUMAN	829	sp|P33176|KINH_HUMAN	847	1.74e-25
sp|P33176|KINH_HUMAN	541	sp|P33176|KINH_HUMAN	829	3.26e-25
sp|P33176|KINH_HUMAN	903	sp|P33176|KINH_HUMAN	909	3.71e-25
sp|P33176|KINH_HUMAN	602	sp|P33176|KINH_HUMAN	609	1.21e-21
sp|P33176|KINH_HUMAN	753	sp|P33176|KINH_HUMAN	761	2.4600000000000003e-21
sp|P33176|KINH_HUMAN	801	sp|P33176|KINH_HUMAN	801	2.83e-21
sp|P33176|KINH_HUMAN	560	sp|P33176|KINH_HUMAN	791	3e-20
sp|P33176|KINH_HUMAN	450	sp|P33176|KINH_HUMAN	909	3.05e-20
sp|P33176|KINH_HUMAN	627	sp|P33176|KINH_HUMAN	739	4.86e-20
sp|P33176|KINH_HUMAN	598	sp|P33176|KINH_HUMAN	606	1.33e-19
sp|P33176|KINH_HUMAN	237	sp|P33176|KINH_HUMAN	252	2.14e-19
sp|P33176|KINH_HUMAN	256	sp|P33176|KINH_HUMAN	420	3.13e-19
sp|P33176|KINH_HUMAN	98	sp|P33176|KINH_HUMAN	187	3.97e-19
sp|P33176|KINH_HUMAN	791	sp|P33176|KINH_HUMAN	801	4.91e-19
sp|P33176|KINH_HUMAN	801	sp|P33176|KINH_HUMAN	844	1.98e-18
sp|P33176|KINH_HUMAN	753	sp|P33176|KINH_HUMAN	755	2e-18
sp|P33176|KINH_HUMAN	549	sp|P33176|KINH_HUMAN	801	2.01e-18
sp|P33176|KINH_HUMAN	514	sp|P33176|KINH_HUMAN	847	1.07e-17
sp|P33176|KINH_HUMAN	656	sp|P33176|KINH_HUMAN	726	2.13e-17
sp|P33176|KINH_HUMAN	526	sp|P33176|KINH_HUMAN	813	3.82e-17
sp|P33176|KINH_HUMAN	761	sp|P33176|KINH_HUMAN	764	4.22e-17
sp|P33176|KINH_HUMAN	71	sp|P33176|KINH_HUMAN	909	4.28e-17
sp|P33176|KINH_HUMAN	141	sp|P33176|KINH_HUMAN	281	5.53e-17
sp|P33176|KINH_HUMAN	240	sp|P33176|KINH_HUMAN	256	7.52e-17
sp|P33176|KINH_HUMAN	627	sp|P33176|KINH_HUMAN	755	7.99e-17
sp|P33176|KINH_HUMAN	539	sp|P33176|KINH_HUMAN	829	1.12e-16
sp|P33176|KINH_HUMAN	141	sp|P33176|KINH_HUMAN	256	1.5e-16
sp|P33176|KINH_HUMAN	489	sp|P33176|KINH_HUMAN	875	1.81e-16
sp|P33176|KINH_HUMAN	801	sp|P33176|KINH_HUMAN	813	3.12e-16
sp|P33176|KINH_HUMAN	343	sp|P33176|KINH_HUMAN	350	7.59e-16
sp|P33176|KINH_HUMAN	448	sp|P33176|KINH_HUMAN	450	8.08e-16
sp|P33176|KINH_HUMAN	539	sp|P33176|KINH_HUMAN	801	1.08e-15
sp|P33176|KINH_HUMAN	755	sp|P33176|KINH_HUMAN	761	1.43e-15
sp|P33176|KINH_HUMAN	141	sp|P33176|KINH_HUMAN	903	2.49e-15
sp|P33176|KINH_HUMAN	44	sp|P33176|KINH_HUMAN	313	2.67e-15
sp|P33176|KINH_HUMAN	448	sp|P33176|KINH_HUMAN	903	2.76e-15
sp|P33176|KINH_HUMAN	256	sp|P33176|KINH_HUMAN	430	4.15e-15
sp|P33176|KINH_HUMAN	71	sp|P33176|KINH_HUMAN	903	4.51e-15
sp|P33176|KINH_HUMAN	402	sp|P33176|KINH_HUMAN	420	7.01e-15
sp|P33176|KINH_HUMAN	783	sp|P33176|KINH_HUMAN	791	1.18e-14
sp|P33176|KINH_HUMAN	606	sp|P33176|KINH_HUMAN	609	2.48e-14
sp|P33176|KINH_HUMAN	141	sp|P33176|KINH_HUMAN	240	2.7e-14
sp|P33176|KINH_HUMAN	813	sp|P33176|KINH_HUMAN	847	4.08e-14
sp|P33176|KINH_HUMAN	596	sp|P33176|KINH_HUMAN	791	8.63e-14
sp|P33176|KINH_HUMAN	187	sp|P33176|KINH_HUMAN	909	9.45e-14
sp|P33176|KINH_HUMAN	514	sp|P33176|KINH_HUMAN	844	1.07e-13
sp|P33176|KINH_HUMAN	141	sp|P33176|KINH_HUMAN	252	1.14e-13
sp|P33176|KINH_HUMAN	598	sp|P33176|KINH_HUMAN	609	1.34e-13
sp|P33176|KINH_HUMAN	657	sp|P33176|KINH_HUMAN	726	2.27e-13
sp|P33176|KINH_HUMAN	875	sp|P33176|KINH_HUMAN	885	5e-13
sp|P33176|KINH_HUMAN	512	sp|P33176|KINH_HUMAN	847	5.14e-13
sp|P33176|KINH_HUMAN	237	sp|P33176|KINH_HUMAN	256	5.3e-13
sp|P33176|KINH_HUMAN	753	sp|P33176|KINH_HUMAN	764	6.74e-13
sp|P33176|KINH_HUMAN	44	sp|P33176|KINH_HUMAN	323	9.15e-13
sp|P33176|KINH_HUMAN	159	sp|P33176|KINH_HUMAN	166	1.14e-12
sp|P33176|KINH_HUMAN	596	sp|P33176|KINH_HUMAN	602	1.32e-12
sp|P33176|KINH_HUMAN	596	sp|P33176|KINH_HUMAN	801	1.38e-12
sp|P33176|KINH_HUMAN	829	sp|P33176|KINH_HUMAN	831	1.4e-12
sp|P33176|KINH_HUMAN	67	sp|P33176|KINH_HUMAN	903	1.84e-12
sp|P33176|KINH_HUMAN	539	sp|P33176|KINH_HUMAN	541	2.73e-12
sp|P33176|KINH_HUMAN	141	sp|P33176|KINH_HUMAN	450	3.83e-12
sp|P33176|KINH_HUMAN	621	sp|P33176|KINH_HUMAN	755	3.86e-12
sp|P33176|KINH_HUMAN	394	sp|P33176|KINH_HUMAN	420	4.31e-12
sp|P33176|KINH_HUMAN	685	sp|P33176|KINH_HUMAN	698	6.15e-12
sp|P33176|KINH_HUMAN	98	sp|P33176|KINH_HUMAN	909	7.58e-12
sp|P33176|KINH_HUMAN	539	sp|P33176|KINH_HUMAN	548	8.34e-12
sp|P33176|KINH_HUMAN	801	sp|P33176|KINH_HUMAN	903	8.68e-12
sp|P33176|KINH_HUMAN	560	sp|P33176|KINH_HUMAN	801	1.19e-11
sp|P33176|KINH_HUMAN	801	sp|P33176|KINH_HUMAN	847	1.28e-11
sp|P33176|KINH_HUMAN	67	sp|P33176|KINH_HUMAN	71	1.33e-11
sp|P33176|KINH_HUMAN	141	sp|P33176|KINH_HUMAN	909	1.34e-11
sp|P33176|KINH_HUMAN	813	sp|P33176|KINH_HUMAN	831	1.57e-11
sp|P33176|KINH_HUMAN	98	sp|P33176|KINH_HUMAN	903	1.75e-11
sp|P33176|KINH_HUMAN	801	sp|P33176|KINH_HUMAN	829	2.34e-11
sp|P33176|KINH_HUMAN	596	sp|P33176|KINH_HUMAN	783	2.91e-11
sp|P33176|KINH_HUMAN	237	sp|P33176|KINH_HUMAN	313	3.19e-11
sp|P33176|KINH_HUMAN	620	sp|P33176|KINH_HUMAN	627	3.38e-11
sp|P33176|KINH_HUMAN	885	sp|P33176|KINH_HUMAN	893	3.74e-11
sp|P33176|KINH_HUMAN	656	sp|P33176|KINH_HUMAN	714	4.79e-11
sp|P33176|KINH_HUMAN	644	sp|P33176|KINH_HUMAN	728	9.62e-11
sp|P33176|KINH_HUMAN	159	sp|P33176|KINH_HUMAN	222	9.63e-11
sp|P33176|KINH_HUMAN	644	sp|P33176|KINH_HUMAN	739	1.18e-10
sp|P33176|KINH_HUMAN	514	sp|P33176|KINH_HUMAN	831	1.54e-10
sp|P33176|KINH_HUMAN	141	sp|P33176|KINH_HUMAN	420	1.59e-10
sp|P33176|KINH_HUMAN	252	sp|P33176|KINH_HUMAN	281	1.79e-10
sp|P33176|KINH_HUMAN	539	sp|P33176|KINH_HUMAN	813	1.83e-10
sp|P33176|KINH_HUMAN	882	sp|P33176|KINH_HUMAN	893	2.17e-10
sp|P33176|KINH_HUMAN	726	sp|P33176|KINH_HUMAN	728	2.47e-10
sp|P33176|KINH_HUMAN	166	sp|P33176|KINH_HUMAN	430	2.81e-10
sp|P33176|KINH_HUMAN	679	sp|P33176|KINH_HUMAN	690	3.36e-10
sp|P33176|KINH_HUMAN	844	sp|P33176|KINH_HUMAN	847	3.77e-10
sp|P33176|KINH_HUMAN	44	sp|P33176|KINH_HUMAN	240	5.32e-10
sp|P33176|KINH_HUMAN	450	sp|P33176|KINH_HUMAN	903	6.36e-10
sp|P33176|KINH_HUMAN	642	sp|P33176|KINH_HUMAN	726	7.08e-10
sp|P33176|KINH_HUMAN	831	sp|P33176|KINH_HUMAN	875	7.61e-10
sp|P33176|KINH_HUMAN	420	sp|P33176|KINH_HUMAN	430	8.61e-10
sp|P33176|KINH_HUMAN	256	sp|P33176|KINH_HUMAN	427	1.01e-09
sp|P33176|KINH_HUMAN	598	sp|P33176|KINH_HUMAN	783	1.21e-09
sp|P33176|KINH_HUMAN	512	sp|P33176|KINH_HUMAN	844	1.22e-09
sp|P33176|KINH_HUMAN	213	sp|P33176|KINH_HUMAN	226	1.49e-09
sp|P33176|KINH_HUMAN	44	sp|P33176|KINH_HUMAN	801	1.56e-09
sp|P33176|KINH_HUMAN	801	sp|P33176|KINH_HUMAN	831	1.87e-09
sp|P33176|KINH_HUMAN	596	sp|P33176|KINH_HUMAN	606	2.01e-09
sp|P33176|KINH_HUMAN	560	sp|P33176|KINH_HUMAN	598	2.44e-09
sp|P33176|KINH_HUMAN	240	sp|P33176|KINH_HUMAN	430	2.52e-09
sp|P33176|KINH_HUMAN	598	sp|P33176|KINH_HUMAN	791	2.69e-09
sp|P33176|KINH_HUMAN	159	sp|P33176|KINH_HUMAN	213	2.88e-09
sp|P33176|KINH_HUMAN	813	sp|P33176|KINH_HUMAN	829	3.54e-09
sp|P33176|KINH_HUMAN	621	sp|P33176|KINH_HUMAN	753	3.72e-09
sp|P33176|KINH_HUMAN	620	sp|P33176|KINH_HUMAN	755	4.1e-09
sp|P33176|KINH_HUMAN	575	sp|P33176|KINH_HUMAN	609	4.85e-09
sp|P33176|KINH_HUMAN	489	sp|P33176|KINH_HUMAN	882	6.6e-09
sp|P33176|KINH_HUMAN	801	sp|P33176|KINH_HUMAN	875	6.8e-09
sp|P33176|KINH_HUMAN	642	sp|P33176|KINH_HUMAN	644	7.83e-09
sp|P33176|KINH_HUMAN	44	sp|P33176|KINH_HUMAN	237	1.03e-08
sp|P33176|KINH_HUMAN	281	sp|P33176|KINH_HUMAN	313	1.12e-08
sp|P33176|KINH_HUMAN	68	sp|P33176|KINH_HUMAN	909	1.23e-08
sp|P33176|KINH_HUMAN	791	sp|P33176|KINH_HUMAN	813	1.26e-08
sp|P33176|KINH_HUMAN	548	sp|P33176|KINH_HUMAN	813	1.28e-08
sp|P33176|KINH_HUMAN	222	sp|P33176|KINH_HUMAN	909	1.3e-08
sp|P33176|KINH_HUMAN	485	sp|P33176|KINH_HUMAN	885	1.38e-08
sp|P33176|KINH_HUMAN	485	sp|P33176|KINH_HUMAN	875	1.39e-08
sp|P33176|KINH_HUMAN	575	sp|P33176|KINH_HUMAN	801	1.76e-08
sp|P33176|KINH_HUMAN	606	sp|P33176|KINH_HUMAN	783	2.03e-08
sp|P33176|KINH_HUMAN	32	sp|P33176|KINH_HUMAN	313	2.03e-08
sp|P33176|KINH_HUMAN	755	sp|P33176|KINH_HUMAN	847	2.33e-08
sp|P33176|KINH_HUMAN	791	sp|P33176|KINH_HUMAN	847	4.72e-08
sp|P33176|KINH_HUMAN	489	sp|P33176|KINH_HUMAN	885	4.87e-08
sp|P33176|KINH_HUMAN	602	sp|P33176|KINH_HUMAN	783	6.64e-08
sp|P33176|KINH_HUMAN	541	sp|P33176|KINH_HUMAN	801	8.61e-08
sp|P33176|KINH_HUMAN	512	sp|P33176|KINH_HUMAN	831	1.11e-07
sp|P33176|KINH_HUMAN	801	sp|P33176|KINH_HUMAN	812	1.12e-07
sp|P33176|KINH_HUMAN	539	sp|P33176|KINH_HUMAN	847	1.29e-07
sp|P33176|KINH_HUMAN	575	sp|P33176|KINH_HUMAN	783	1.37e-07
sp|P33176|KINH_HUMAN	642	sp|P33176|KINH_HUMAN	755	1.39e-07
sp|P33176|KINH_HUMAN	606	sp|P33176|KINH_HUMAN	764	1.67e-07
sp|P33176|KINH_HUMAN	213	sp|P33176|KINH_HUMAN	222	2.1e-07
sp|P33176|KINH_HUMAN	656	sp|P33176|KINH_HUMAN	657	2.82e-07
sp|P33176|KINH_HUMAN	909	sp|P33176|KINH_HUMAN	909	2.91e-07
sp|P33176|KINH_HUMAN	596	sp|P33176|KINH_HUMAN	598	4.28e-07
sp|P33176|KINH_HUMAN	44	sp|P33176|KINH_HUMAN	256	4.85e-07
sp|P33176|KINH_HUMAN	642	sp|P33176|KINH_HUMAN	739	4.89e-07
sp|P33176|KINH_HUMAN	560	sp|P33176|KINH_HUMAN	602	5.34e-07
sp|P33176|KINH_HUMAN	256	sp|P33176|KINH_HUMAN	313	6.73e-07
sp|P33176|KINH_HUMAN	685	sp|P33176|KINH_HUMAN	690	8.18e-07
sp|P33176|KINH_HUMAN	642	sp|P33176|KINH_HUMAN	728	8.33e-07
sp|P33176|KINH_HUMAN	505	sp|P33176|KINH_HUMAN	514	1.01e-06
sp|P33176|KINH_HUMAN	526	sp|P33176|KINH_HUMAN	831	1.03e-06
sp|P33176|KINH_HUMAN	159	sp|P33176|KINH_HUMAN	430	1.12e-06
sp|P33176|KINH_HUMAN	141	sp|P33176|KINH_HUMAN	448	1.24e-06
sp|P33176|KINH_HUMAN	256	sp|P33176|KINH_HUMAN	281	1.72e-06
sp|P33176|KINH_HUMAN	240	sp|P33176|KINH_HUMAN	420	2.1e-06
sp|P33176|KINH_HUMAN	159	sp|P33176|KINH_HUMAN	620	2.23e-06
sp|P33176|KINH_HUMAN	791	sp|P33176|KINH_HUMAN	909	2.95e-06
sp|P33176|KINH_HUMAN	150	sp|P33176|KINH_HUMAN	166	2.98e-06
sp|P33176|KINH_HUMAN	226	sp|P33176|KINH_HUMAN	281	3.12e-06
sp|P33176|KINH_HUMAN	783	sp|P33176|KINH_HUMAN	801	3.15e-06
sp|P33176|KINH_HUMAN	548	sp|P33176|KINH_HUMAN	548	4.56e-06
sp|P33176|KINH_HUMAN	813	sp|P33176|KINH_HUMAN	813	6.55e-06
sp|P33176|KINH_HUMAN	829	sp|P33176|KINH_HUMAN	829	6.85e-06
sp|P33176|KINH_HUMAN	526	sp|P33176|KINH_HUMAN	847	6.98e-06
sp|P33176|KINH_HUMAN	847	sp|P33176|KINH_HUMAN	875	7.86e-06
sp|P33176|KINH_HUMAN	783	sp|P33176|KINH_HUMAN	831	1.14e-05
sp|P33176|KINH_HUMAN	602	sp|P33176|KINH_HUMAN	791	1.22e-05
sp|P33176|KINH_HUMAN	539	sp|P33176|KINH_HUMAN	549	1.5e-05
sp|P33176|KINH_HUMAN	831	sp|P33176|KINH_HUMAN	844	2.21e-05
sp|P33176|KINH_HUMAN	28	sp|P33176|KINH_HUMAN	313	2.37e-05
sp|P33176|KINH_HUMAN	166	sp|P33176|KINH_HUMAN	281	3.69e-05
sp|P33176|KINH_HUMAN	791	sp|P33176|KINH_HUMAN	812	4.16e-05
sp|P33176|KINH_HUMAN	541	sp|P33176|KINH_HUMAN	813	4.22e-05
sp|P33176|KINH_HUMAN	240	sp|P33176|KINH_HUMAN	281	4.47e-05
sp|P33176|KINH_HUMAN	526	sp|P33176|KINH_HUMAN	844	6.17e-05
sp|P33176|KINH_HUMAN	903	sp|P33176|KINH_HUMAN	922	0.000118
sp|P33176|KINH_HUMAN	281	sp|P33176|KINH_HUMAN	909	0.000129
sp|P33176|KINH_HUMAN	783	sp|P33176|KINH_HUMAN	783	0.000132
sp|P33176|KINH_HUMAN	213	sp|P33176|KINH_HUMAN	909	0.000149
sp|P33176|KINH_HUMAN	166	sp|P33176|KINH_HUMAN	448	0.000169
sp|P33176|KINH_HUMAN	252	sp|P33176|KINH_HUMAN	427	0.000172
sp|P33176|KINH_HUMAN	598	sp|P33176|KINH_HUMAN	801	0.000249
sp|P33176|KINH_HUMAN	831	sp|P33176|KINH_HUMAN	847	0.000436
sp|P33176|KINH_HUMAN	575	sp|P33176|KINH_HUMAN	596	0.0005
sp|P33176|KINH_HUMAN	256	sp|P33176|KINH_HUMAN	448	0.000512
sp|P33176|KINH_HUMAN	714	sp|P33176|KINH_HUMAN	726	0.000518
sp|P33176|KINH_HUMAN	252	sp|P33176|KINH_HUMAN	313	0.000549
sp|P33176|KINH_HUMAN	753	sp|P33176|KINH_HUMAN	753	0.00058
sp|P33176|KINH_HUMAN	847	sp|P33176|KINH_HUMAN	909	0.000738
sp|P33176|KINH_HUMAN	402	sp|P33176|KINH_HUMAN	427	0.000778
sp|P33176|KINH_HUMAN	539	sp|P33176|KINH_HUMAN	812	0.000796
sp|P33176|KINH_HUMAN	847	sp|P33176|KINH_HUMAN	862	0.000872
sp|P33176|KINH_HUMAN	281	sp|P33176|KINH_HUMAN	420	0.00102
sp|P33176|KINH_HUMAN	909	sp|P33176|KINH_HUMAN	922	0.00105
sp|P33176|KINH_HUMAN	575	sp|P33176|KINH_HUMAN	598	0.00106
sp|P33176|KINH_HUMAN	606	sp|P33176|KINH_HUMAN	791	0.00115
sp|P33176|KINH_HUMAN	755	sp|P33176|KINH_HUMAN	801	0.00117
sp|P33176|KINH_HUMAN	685	sp|P33176|KINH_HUMAN	685	0.00236
sp|P33176|KINH_HUMAN	159	sp|P33176|KINH_HUMAN	427	0.00306
sp|P33176|KINH_HUMAN	548	sp|P33176|KINH_HUMAN	829	0.00313
sp|P33176|KINH_HUMAN	627	sp|P33176|KINH_HUMAN	753	0.00317
sp|P33176|KINH_HUMAN	829	sp|P33176|KINH_HUMAN	909	0.00325
sp|P33176|KINH_HUMAN	813	sp|P33176|KINH_HUMAN	844	0.00331
sp|P33176|KINH_HUMAN	539	sp|P33176|KINH_HUMAN	831	0.00338
sp|P33176|KINH_HUMAN	575	sp|P33176|KINH_HUMAN	602	0.00453
sp|P33176|KINH_HUMAN	159	sp|P33176|KINH_HUMAN	281	0.00573
sp|P33176|KINH_HUMAN	812	sp|P33176|KINH_HUMAN	829	0.00746
sp|P33176|KINH_HUMAN	596	sp|P33176|KINH_HUMAN	847	0.00816
sp|P33176|KINH_HUMAN	621	sp|P33176|KINH_HUMAN	739	0.00845
sp|P33176|KINH_HUMAN	485	sp|P33176|KINH_HUMAN	882	0.00986
sp|P33176|KINH_HUMAN	281	sp|P33176|KINH_HUMAN	903	0.0105
sp|P33176|KINH_HUMAN	281	sp|P33176|KINH_HUMAN	430	0.0105
sp|P33176|KINH_HUMAN	865	sp|P33176|KINH_HUMAN	875	0.0116
sp|P33176|KINH_HUMAN	560	sp|P33176|KINH_HUMAN	596	0.0145
sp|P33176|KINH_HUMAN	187	sp|P33176|KINH_HUMAN	240	0.015
sp|P33176|KINH_HUMAN	526	sp|P33176|KINH_HUMAN	829	0.0166
sp|P33176|KINH_HUMAN	812	sp|P33176|KINH_HUMAN	813	0.0184
sp|P33176|KINH_HUMAN	420	sp|P33176|KINH_HUMAN	909	0.0223
sp|P33176|KINH_HUMAN	627	sp|P33176|KINH_HUMAN	685	0.0226
sp|P33176|KINH_HUMAN	791	sp|P33176|KINH_HUMAN	791	0.0234
sp|P33176|KINH_HUMAN	679	sp|P33176|KINH_HUMAN	698	0.0258
sp|P33176|KINH_HUMAN	240	sp|P33176|KINH_HUMAN	755	0.0314
sp|P33176|KINH_HUMAN	427	sp|P33176|KINH_HUMAN	435	0.0323
sp|P33176|KINH_HUMAN	609	sp|P33176|KINH_HUMAN	801	0.0379
sp|P33176|KINH_HUMAN	549	sp|P33176|KINH_HUMAN	813	0.0387
sp|P33176|KINH_HUMAN	352	sp|P33176|KINH_HUMAN	402	0.0387
sp|P33176|KINH_HUMAN	213	sp|P33176|KINH_HUMAN	213	0.0394
sp|P33176|KINH_HUMAN	141	sp|P33176|KINH_HUMAN	606	0.0453
sp|P33176|KINH_HUMAN	141	sp|P33176|KINH_HUMAN	427	0.0486
sp|P33176|KINH_HUMAN	252	sp|P33176|KINH_HUMAN	450	0.052
sp|P33176|KINH_HUMAN	679	sp|P33176|KINH_HUMAN	685	0.0598
sp|P33176|KINH_HUMAN	342	sp|P33176|KINH_HUMAN	350	0.0612
sp|P33176|KINH_HUMAN	450	sp|P33176|KINH_HUMAN	656	0.0971
sp|P33176|KINH_HUMAN	831	sp|P33176|KINH_HUMAN	862	0.1
sp|P33176|KINH_HUMAN	166	sp|P33176|KINH_HUMAN	450	0.101
sp|P33176|KINH_HUMAN	420	sp|P33176|KINH_HUMAN	435	0.122
sp|P33176|KINH_HUMAN	685	sp|P33176|KINH_HUMAN	801	0.126
sp|P33176|KINH_HUMAN	98	sp|P33176|KINH_HUMAN	885	0.146
sp|P33176|KINH_HUMAN	71	sp|P33176|KINH_HUMAN	627	0.158
sp|P33176|KINH_HUMAN	341	sp|P33176|KINH_HUMAN	485	0.166
sp|P33176|KINH_HUMAN	435	sp|P33176|KINH_HUMAN	450	0.173
sp|P33176|KINH_HUMAN	791	sp|P33176|KINH_HUMAN	829	0.179
sp|P33176|KINH_HUMAN	539	sp|P33176|KINH_HUMAN	764	0.18
sp|P33176|KINH_HUMAN	240	sp|P33176|KINH_HUMAN	448	0.198
sp|P33176|KINH_HUMAN	829	sp|P33176|KINH_HUMAN	844	0.202
sp|P33176|KINH_HUMAN	548	sp|P33176|KINH_HUMAN	812	0.251
sp|P33176|KINH_HUMAN	430	sp|P33176|KINH_HUMAN	541	0.315
sp|P33176|KINH_HUMAN	485	sp|P33176|KINH_HUMAN	862	0.33
sp|P33176|KINH_HUMAN	831	sp|P33176|KINH_HUMAN	882	0.346
sp|P33176|KINH_HUMAN	621	sp|P33176|KINH_HUMAN	627	0.362
sp|P33176|KINH_HUMAN	430	sp|P33176|KINH_HUMAN	801	0.401
sp|P33176|KINH_HUMAN	764	sp|P33176|KINH_HUMAN	813	0.412
sp|P33176|KINH_HUMAN	726	sp|P33176|KINH_HUMAN	801	0.438
sp|P33176|KINH_HUMAN	575	sp|P33176|KINH_HUMAN	606	0.562
sp|P33176|KINH_HUMAN	609	sp|P33176|KINH_HUMAN	885	0.63
sp|P33176|KINH_HUMAN	213	sp|P33176|KINH_HUMAN	281	0.697
sp|P33176|KINH_HUMAN	606	sp|P33176|KINH_HUMAN	679	0.729
sp|P33176|KINH_HUMAN	28	sp|P33176|KINH_HUMAN	159	0.748
sp|P33176|KINH_HUMAN	606	sp|P33176|KINH_HUMAN	620	1.0
sp|P33176|KINH_HUMAN	450	sp|P33176|KINH_HUMAN	489	1.0
sp|P33176|KINH_HUMAN	402	sp|P33176|KINH_HUMAN	761	1.0
sp|P33176|KINH_HUMAN	512	sp|P33176|KINH_HUMAN	602	1.0
sp|P33176|KINH_HUMAN	761	sp|P33176|KINH_HUMAN	812	1.0
sp|P33176|KINH_HUMAN	256	sp|P33176|KINH_HUMAN	909	1.0
sp|P33176|KINH_HUMAN	783	sp|P33176|KINH_HUMAN	813	1.0
sp|P33176|KINH_HUMAN	28	sp|P33176|KINH_HUMAN	598	1.0
sp|P33176|KINH_HUMAN	761	sp|P33176|KINH_HUMAN	813	1.0
sp|P33176|KINH_HUMAN	598	sp|P33176|KINH_HUMAN	690	1.0
sp|P33176|KINH_HUMAN	350	sp|P33176|KINH_HUMAN	812	1.0
sp|P33176|KINH_HUMAN	801	sp|P33176|KINH_HUMAN	885	1.0
sp|P33176|KINH_HUMAN	141	sp|P33176|KINH_HUMAN	350	1.0
sp|P33176|KINH_HUMAN	28	sp|P33176|KINH_HUMAN	346	1.0
sp|P33176|KINH_HUMAN	621	sp|P33176|KINH_HUMAN	813	1.0
sp|P33176|KINH_HUMAN	627	sp|P33176|KINH_HUMAN	791	1.0
sp|P33176|KINH_HUMAN	844	sp|P33176|KINH_HUMAN	885	1.0
sp|P33176|KINH_HUMAN	761	sp|P33176|KINH_HUMAN	831	1.0
sp|P33176|KINH_HUMAN	526	sp|P33176|KINH_HUMAN	761	1.0
sp|P33176|KINH_HUMAN	812	sp|P33176|KINH_HUMAN	865	1.0
sp|P33176|KINH_HUMAN	609	sp|P33176|KINH_HUMAN	909	1.0
sp|P33176|KINH_HUMAN	240	sp|P33176|KINH_HUMAN	801	1.0
sp|P33176|KINH_HUMAN	10	sp|P33176|KINH_HUMAN	698	1.0
sp|P33176|KINH_HUMAN	67	sp|P33176|KINH_HUMAN	726	1.0
sp|P33176|KINH_HUMAN	620	sp|P33176|KINH_HUMAN	698	1.0
sp|P33176|KINH_HUMAN	679	sp|P33176|KINH_HUMAN	714	1.0
sp|P33176|KINH_HUMAN	159	sp|P33176|KINH_HUMAN	485	1.0
sp|P33176|KINH_HUMAN	549	sp|P33176|KINH_HUMAN	575	1.0
sp|P33176|KINH_HUMAN	575	sp|P33176|KINH_HUMAN	909	1.0
sp|P33176|KINH_HUMAN	602	sp|P33176|KINH_HUMAN	813	1.0
sp|P33176|KINH_HUMAN	343	sp|P33176|KINH_HUMAN	435	1.0
sp|P33176|KINH_HUMAN	620	sp|P33176|KINH_HUMAN	739	1.0
sp|P33176|KINH_HUMAN	44	sp|P33176|KINH_HUMAN	350	1.0
sp|P33176|KINH_HUMAN	812	sp|P33176|KINH_HUMAN	885	1.0
sp|P33176|KINH_HUMAN	394	sp|P33176|KINH_HUMAN	402	1.0
sp|P33176|KINH_HUMAN	575	sp|P33176|KINH_HUMAN	753	1.0
sp|P33176|KINH_HUMAN	343	sp|P33176|KINH_HUMAN	922	1.0
sp|P33176|KINH_HUMAN	755	sp|P33176|KINH_HUMAN	755	1.0
