# Supplementary material for: Autoinhibited kinesin-1 adopts a hierarchical folding pattern
Source: eLife. 2023 Nov 1;12:RP86776. doi: 10.7554/eLife.86776 (PMC10619981; doi:10.7554/eLife.86776)
Supplement: Figure 1—source data 2. [file elife-86776-fig1-data2.zip]

Archive with 8 entries (7 files):
- KIF5C/
- __MACOSX/._KIF5C
- KIF5C/kif5C.fasta
- __MACOSX/KIF5C/._kif5C.fasta
- KIF5C/KIF5C_xlink_sites.csv
- __MACOSX/KIF5C/._KIF5C_xlink_sites.csv
- KIF5C/KIF5C_pLINK.csv
- __MACOSX/KIF5C/._KIF5C_pLINK.csv
