# Supplementary material for: Autoinhibited kinesin-1 adopts a hierarchical folding pattern
Source: eLife. 2023 Nov 1;12:RP86776. doi: 10.7554/eLife.86776 (PMC10619981; doi:10.7554/eLife.86776)
Supplement: Figure 1—source data 2. [file elife-86776-fig1-data2.zip › KIF5C/KIF5C_xlink_sites.csv]

Protein1	AbsPos1	Protein2	AbsPos2	Evalue
sp|O60282|KIF5C_HUMAN	99	sp|O60282|KIF5C_HUMAN	188	1.27E-22
sp|O60282|KIF5C_HUMAN	465	sp|O60282|KIF5C_HUMAN	905	1.10E-20
sp|O60282|KIF5C_HUMAN	508	sp|O60282|KIF5C_HUMAN	833	3.66E-19
sp|O60282|KIF5C_HUMAN	606	sp|O60282|KIF5C_HUMAN	769	1.47E-18
sp|O60282|KIF5C_HUMAN	639	sp|O60282|KIF5C_HUMAN	641	3.25E-18
sp|O60282|KIF5C_HUMAN	571	sp|O60282|KIF5C_HUMAN	599	1.73E-16
sp|O60282|KIF5C_HUMAN	803	sp|O60282|KIF5C_HUMAN	849	3.31E-16
sp|O60282|KIF5C_HUMAN	444	sp|O60282|KIF5C_HUMAN	911	4.83E-16
sp|O60282|KIF5C_HUMAN	803	sp|O60282|KIF5C_HUMAN	815	1.73E-15
sp|O60282|KIF5C_HUMAN	748	sp|O60282|KIF5C_HUMAN	757	6.68E-15
sp|O60282|KIF5C_HUMAN	599	sp|O60282|KIF5C_HUMAN	606	2.75E-14
sp|O60282|KIF5C_HUMAN	639	sp|O60282|KIF5C_HUMAN	730	5.56E-14
sp|O60282|KIF5C_HUMAN	257	sp|O60282|KIF5C_HUMAN	416	8.79E-14
sp|O60282|KIF5C_HUMAN	618	sp|O60282|KIF5C_HUMAN	757	1.13E-13
sp|O60282|KIF5C_HUMAN	465	sp|O60282|KIF5C_HUMAN	877	1.58E-13
sp|O60282|KIF5C_HUMAN	769	sp|O60282|KIF5C_HUMAN	785	3.69E-13
sp|O60282|KIF5C_HUMAN	522	sp|O60282|KIF5C_HUMAN	833	5.72E-13
sp|O60282|KIF5C_HUMAN	241	sp|O60282|KIF5C_HUMAN	257	9.08E-13
sp|O60282|KIF5C_HUMAN	446	sp|O60282|KIF5C_HUMAN	905	2.91E-12
sp|O60282|KIF5C_HUMAN	444	sp|O60282|KIF5C_HUMAN	905	5.27E-12
sp|O60282|KIF5C_HUMAN	238	sp|O60282|KIF5C_HUMAN	257	6.08E-12
sp|O60282|KIF5C_HUMAN	641	sp|O60282|KIF5C_HUMAN	741	1.19E-11
sp|O60282|KIF5C_HUMAN	618	sp|O60282|KIF5C_HUMAN	748	1.44E-11
sp|O60282|KIF5C_HUMAN	142	sp|O60282|KIF5C_HUMAN	257	1.59E-11
sp|O60282|KIF5C_HUMAN	685	sp|O60282|KIF5C_HUMAN	700	2.30E-11
sp|O60282|KIF5C_HUMAN	785	sp|O60282|KIF5C_HUMAN	803	2.70E-11
sp|O60282|KIF5C_HUMAN	444	sp|O60282|KIF5C_HUMAN	446	3.55E-11
sp|O60282|KIF5C_HUMAN	241	sp|O60282|KIF5C_HUMAN	315	4.52E-11
sp|O60282|KIF5C_HUMAN	522	sp|O60282|KIF5C_HUMAN	831	6.22E-11
sp|O60282|KIF5C_HUMAN	446	sp|O60282|KIF5C_HUMAN	911	7.23E-11
sp|O60282|KIF5C_HUMAN	755	sp|O60282|KIF5C_HUMAN	757	8.00E-11
sp|O60282|KIF5C_HUMAN	803	sp|O60282|KIF5C_HUMAN	814	1.23E-10
sp|O60282|KIF5C_HUMAN	618	sp|O60282|KIF5C_HUMAN	755	1.90E-10
sp|O60282|KIF5C_HUMAN	815	sp|O60282|KIF5C_HUMAN	849	2.19E-10
sp|O60282|KIF5C_HUMAN	544	sp|O60282|KIF5C_HUMAN	803	4.17E-10
sp|O60282|KIF5C_HUMAN	776	sp|O60282|KIF5C_HUMAN	785	4.74E-10
sp|O60282|KIF5C_HUMAN	803	sp|O60282|KIF5C_HUMAN	831	4.82E-10
sp|O60282|KIF5C_HUMAN	803	sp|O60282|KIF5C_HUMAN	833	5.13E-10
sp|O60282|KIF5C_HUMAN	32	sp|O60282|KIF5C_HUMAN	45	7.62E-10
sp|O60282|KIF5C_HUMAN	522	sp|O60282|KIF5C_HUMAN	849	1.63E-09
sp|O60282|KIF5C_HUMAN	653	sp|O60282|KIF5C_HUMAN	728	2.43E-09
sp|O60282|KIF5C_HUMAN	465	sp|O60282|KIF5C_HUMAN	887	2.47E-09
sp|O60282|KIF5C_HUMAN	670	sp|O60282|KIF5C_HUMAN	701	2.59E-09
sp|O60282|KIF5C_HUMAN	142	sp|O60282|KIF5C_HUMAN	446	3.04E-09
sp|O60282|KIF5C_HUMAN	142	sp|O60282|KIF5C_HUMAN	283	3.46E-09
sp|O60282|KIF5C_HUMAN	522	sp|O60282|KIF5C_HUMAN	815	7.33E-09
sp|O60282|KIF5C_HUMAN	45	sp|O60282|KIF5C_HUMAN	315	8.14E-09
sp|O60282|KIF5C_HUMAN	905	sp|O60282|KIF5C_HUMAN	911	1.01E-08
sp|O60282|KIF5C_HUMAN	571	sp|O60282|KIF5C_HUMAN	606	1.40E-08
sp|O60282|KIF5C_HUMAN	446	sp|O60282|KIF5C_HUMAN	544	2.39E-08
sp|O60282|KIF5C_HUMAN	142	sp|O60282|KIF5C_HUMAN	253	3.41E-08
sp|O60282|KIF5C_HUMAN	556	sp|O60282|KIF5C_HUMAN	606	3.67E-08
sp|O60282|KIF5C_HUMAN	142	sp|O60282|KIF5C_HUMAN	241	9.42E-08
sp|O60282|KIF5C_HUMAN	571	sp|O60282|KIF5C_HUMAN	803	1.10E-07
sp|O60282|KIF5C_HUMAN	485	sp|O60282|KIF5C_HUMAN	877	1.13E-07
sp|O60282|KIF5C_HUMAN	831	sp|O60282|KIF5C_HUMAN	833	1.56E-07
sp|O60282|KIF5C_HUMAN	465	sp|O60282|KIF5C_HUMAN	481	1.94E-07
sp|O60282|KIF5C_HUMAN	556	sp|O60282|KIF5C_HUMAN	599	1.97E-07
sp|O60282|KIF5C_HUMAN	522	sp|O60282|KIF5C_HUMAN	803	2.04E-07
sp|O60282|KIF5C_HUMAN	257	sp|O60282|KIF5C_HUMAN	446	2.26E-07
sp|O60282|KIF5C_HUMAN	606	sp|O60282|KIF5C_HUMAN	766	2.29E-07
sp|O60282|KIF5C_HUMAN	160	sp|O60282|KIF5C_HUMAN	911	2.42E-07
sp|O60282|KIF5C_HUMAN	803	sp|O60282|KIF5C_HUMAN	846	3.48E-07
sp|O60282|KIF5C_HUMAN	670	sp|O60282|KIF5C_HUMAN	700	4.09E-07
sp|O60282|KIF5C_HUMAN	556	sp|O60282|KIF5C_HUMAN	595	4.10E-07
sp|O60282|KIF5C_HUMAN	481	sp|O60282|KIF5C_HUMAN	887	4.29E-07
sp|O60282|KIF5C_HUMAN	877	sp|O60282|KIF5C_HUMAN	887	5.24E-07
sp|O60282|KIF5C_HUMAN	257	sp|O60282|KIF5C_HUMAN	283	5.80E-07
sp|O60282|KIF5C_HUMAN	257	sp|O60282|KIF5C_HUMAN	465	5.93E-07
sp|O60282|KIF5C_HUMAN	142	sp|O60282|KIF5C_HUMAN	444	6.43E-07
sp|O60282|KIF5C_HUMAN	593	sp|O60282|KIF5C_HUMAN	599	8.75E-07
sp|O60282|KIF5C_HUMAN	571	sp|O60282|KIF5C_HUMAN	785	8.77E-07
sp|O60282|KIF5C_HUMAN	653	sp|O60282|KIF5C_HUMAN	716	1.09E-06
sp|O60282|KIF5C_HUMAN	522	sp|O60282|KIF5C_HUMAN	846	1.14E-06
sp|O60282|KIF5C_HUMAN	257	sp|O60282|KIF5C_HUMAN	414	1.17E-06
sp|O60282|KIF5C_HUMAN	670	sp|O60282|KIF5C_HUMAN	676	1.55E-06
sp|O60282|KIF5C_HUMAN	556	sp|O60282|KIF5C_HUMAN	803	1.60E-06
sp|O60282|KIF5C_HUMAN	238	sp|O60282|KIF5C_HUMAN	253	2.12E-06
sp|O60282|KIF5C_HUMAN	728	sp|O60282|KIF5C_HUMAN	730	2.31E-06
sp|O60282|KIF5C_HUMAN	72	sp|O60282|KIF5C_HUMAN	911	2.55E-06
sp|O60282|KIF5C_HUMAN	670	sp|O60282|KIF5C_HUMAN	716	3.30E-06
sp|O60282|KIF5C_HUMAN	728	sp|O60282|KIF5C_HUMAN	741	3.72E-06
sp|O60282|KIF5C_HUMAN	238	sp|O60282|KIF5C_HUMAN	315	3.78E-06
sp|O60282|KIF5C_HUMAN	815	sp|O60282|KIF5C_HUMAN	833	4.51E-06
sp|O60282|KIF5C_HUMAN	618	sp|O60282|KIF5C_HUMAN	618	4.99E-06
sp|O60282|KIF5C_HUMAN	676	sp|O60282|KIF5C_HUMAN	700	5.09E-06
sp|O60282|KIF5C_HUMAN	606	sp|O60282|KIF5C_HUMAN	776	5.53E-06
sp|O60282|KIF5C_HUMAN	687	sp|O60282|KIF5C_HUMAN	701	6.18E-06
sp|O60282|KIF5C_HUMAN	716	sp|O60282|KIF5C_HUMAN	803	6.76E-06
sp|O60282|KIF5C_HUMAN	485	sp|O60282|KIF5C_HUMAN	884	7.42E-06
sp|O60282|KIF5C_HUMAN	618	sp|O60282|KIF5C_HUMAN	639	7.61E-06
sp|O60282|KIF5C_HUMAN	257	sp|O60282|KIF5C_HUMAN	444	7.90E-06
sp|O60282|KIF5C_HUMAN	730	sp|O60282|KIF5C_HUMAN	741	8.09E-06
sp|O60282|KIF5C_HUMAN	833	sp|O60282|KIF5C_HUMAN	849	8.23E-06
sp|O60282|KIF5C_HUMAN	911	sp|O60282|KIF5C_HUMAN	911	8.62E-06
sp|O60282|KIF5C_HUMAN	685	sp|O60282|KIF5C_HUMAN	701	8.94E-06
sp|O60282|KIF5C_HUMAN	160	sp|O60282|KIF5C_HUMAN	214	9.34E-06
sp|O60282|KIF5C_HUMAN	99	sp|O60282|KIF5C_HUMAN	911	1.08E-05
sp|O60282|KIF5C_HUMAN	599	sp|O60282|KIF5C_HUMAN	639	1.11E-05
sp|O60282|KIF5C_HUMAN	571	sp|O60282|KIF5C_HUMAN	618	1.20E-05
sp|O60282|KIF5C_HUMAN	481	sp|O60282|KIF5C_HUMAN	877	1.21E-05
sp|O60282|KIF5C_HUMAN	465	sp|O60282|KIF5C_HUMAN	911	1.72E-05
sp|O60282|KIF5C_HUMAN	431	sp|O60282|KIF5C_HUMAN	911	1.89E-05
sp|O60282|KIF5C_HUMAN	508	sp|O60282|KIF5C_HUMAN	849	2.02E-05
sp|O60282|KIF5C_HUMAN	68	sp|O60282|KIF5C_HUMAN	911	2.27E-05
sp|O60282|KIF5C_HUMAN	485	sp|O60282|KIF5C_HUMAN	867	2.35E-05
sp|O60282|KIF5C_HUMAN	766	sp|O60282|KIF5C_HUMAN	776	2.36E-05
sp|O60282|KIF5C_HUMAN	508	sp|O60282|KIF5C_HUMAN	846	2.87E-05
sp|O60282|KIF5C_HUMAN	214	sp|O60282|KIF5C_HUMAN	911	3.64E-05
sp|O60282|KIF5C_HUMAN	142	sp|O60282|KIF5C_HUMAN	151	3.92E-05
sp|O60282|KIF5C_HUMAN	599	sp|O60282|KIF5C_HUMAN	803	4.00E-05
sp|O60282|KIF5C_HUMAN	485	sp|O60282|KIF5C_HUMAN	887	4.85E-05
sp|O60282|KIF5C_HUMAN	45	sp|O60282|KIF5C_HUMAN	325	5.48E-05
sp|O60282|KIF5C_HUMAN	34	sp|O60282|KIF5C_HUMAN	354	6.61E-05
sp|O60282|KIF5C_HUMAN	593	sp|O60282|KIF5C_HUMAN	785	8.83E-05
sp|O60282|KIF5C_HUMAN	593	sp|O60282|KIF5C_HUMAN	776	9.05E-05
sp|O60282|KIF5C_HUMAN	214	sp|O60282|KIF5C_HUMAN	905	9.77E-05
sp|O60282|KIF5C_HUMAN	214	sp|O60282|KIF5C_HUMAN	223	0.000112798
sp|O60282|KIF5C_HUMAN	595	sp|O60282|KIF5C_HUMAN	606	0.000136844
sp|O60282|KIF5C_HUMAN	639	sp|O60282|KIF5C_HUMAN	716	0.000155979
sp|O60282|KIF5C_HUMAN	653	sp|O60282|KIF5C_HUMAN	884	0.000162264
sp|O60282|KIF5C_HUMAN	28	sp|O60282|KIF5C_HUMAN	315	0.000172231
sp|O60282|KIF5C_HUMAN	257	sp|O60282|KIF5C_HUMAN	315	0.000175523
sp|O60282|KIF5C_HUMAN	28	sp|O60282|KIF5C_HUMAN	34	0.000183407
sp|O60282|KIF5C_HUMAN	465	sp|O60282|KIF5C_HUMAN	884	0.000229291
sp|O60282|KIF5C_HUMAN	676	sp|O60282|KIF5C_HUMAN	716	0.00025143
sp|O60282|KIF5C_HUMAN	639	sp|O60282|KIF5C_HUMAN	653	0.000287954
sp|O60282|KIF5C_HUMAN	481	sp|O60282|KIF5C_HUMAN	501	0.000295071
sp|O60282|KIF5C_HUMAN	160	sp|O60282|KIF5C_HUMAN	223	0.000312665
sp|O60282|KIF5C_HUMAN	593	sp|O60282|KIF5C_HUMAN	803	0.00031514
sp|O60282|KIF5C_HUMAN	676	sp|O60282|KIF5C_HUMAN	685	0.000330593
sp|O60282|KIF5C_HUMAN	785	sp|O60282|KIF5C_HUMAN	785	0.000367984
sp|O60282|KIF5C_HUMAN	905	sp|O60282|KIF5C_HUMAN	924	0.000404459
sp|O60282|KIF5C_HUMAN	803	sp|O60282|KIF5C_HUMAN	803	0.000405484
sp|O60282|KIF5C_HUMAN	716	sp|O60282|KIF5C_HUMAN	728	0.000416368
sp|O60282|KIF5C_HUMAN	167	sp|O60282|KIF5C_HUMAN	911	0.000483943
sp|O60282|KIF5C_HUMAN	556	sp|O60282|KIF5C_HUMAN	593	0.000689974
sp|O60282|KIF5C_HUMAN	757	sp|O60282|KIF5C_HUMAN	766	0.000695669
sp|O60282|KIF5C_HUMAN	769	sp|O60282|KIF5C_HUMAN	803	0.00069878
sp|O60282|KIF5C_HUMAN	599	sp|O60282|KIF5C_HUMAN	618	0.000718181
sp|O60282|KIF5C_HUMAN	814	sp|O60282|KIF5C_HUMAN	815	0.000778518
sp|O60282|KIF5C_HUMAN	485	sp|O60282|KIF5C_HUMAN	864	0.000819201
sp|O60282|KIF5C_HUMAN	571	sp|O60282|KIF5C_HUMAN	593	0.001056495
sp|O60282|KIF5C_HUMAN	639	sp|O60282|KIF5C_HUMAN	639	0.001300905
sp|O60282|KIF5C_HUMAN	99	sp|O60282|KIF5C_HUMAN	905	0.001575955
sp|O60282|KIF5C_HUMAN	670	sp|O60282|KIF5C_HUMAN	685	0.001591029
sp|O60282|KIF5C_HUMAN	846	sp|O60282|KIF5C_HUMAN	849	0.001636638
sp|O60282|KIF5C_HUMAN	755	sp|O60282|KIF5C_HUMAN	766	0.001696256
sp|O60282|KIF5C_HUMAN	227	sp|O60282|KIF5C_HUMAN	283	0.001724026
sp|O60282|KIF5C_HUMAN	701	sp|O60282|KIF5C_HUMAN	716	0.001898333
sp|O60282|KIF5C_HUMAN	571	sp|O60282|KIF5C_HUMAN	766	0.002132742
sp|O60282|KIF5C_HUMAN	849	sp|O60282|KIF5C_HUMAN	864	0.00221789
sp|O60282|KIF5C_HUMAN	606	sp|O60282|KIF5C_HUMAN	639	0.00241179
sp|O60282|KIF5C_HUMAN	571	sp|O60282|KIF5C_HUMAN	595	0.002441834
sp|O60282|KIF5C_HUMAN	815	sp|O60282|KIF5C_HUMAN	846	0.002670279
sp|O60282|KIF5C_HUMAN	700	sp|O60282|KIF5C_HUMAN	716	0.002693668
sp|O60282|KIF5C_HUMAN	142	sp|O60282|KIF5C_HUMAN	911	0.002835425
sp|O60282|KIF5C_HUMAN	687	sp|O60282|KIF5C_HUMAN	700	0.003144993
sp|O60282|KIF5C_HUMAN	241	sp|O60282|KIF5C_HUMAN	444	0.003157286
sp|O60282|KIF5C_HUMAN	815	sp|O60282|KIF5C_HUMAN	815	0.003277343
sp|O60282|KIF5C_HUMAN	151	sp|O60282|KIF5C_HUMAN	167	0.003395512
sp|O60282|KIF5C_HUMAN	556	sp|O60282|KIF5C_HUMAN	849	0.003767803
sp|O60282|KIF5C_HUMAN	253	sp|O60282|KIF5C_HUMAN	283	0.003836798
sp|O60282|KIF5C_HUMAN	446	sp|O60282|KIF5C_HUMAN	924	0.004615785
sp|O60282|KIF5C_HUMAN	522	sp|O60282|KIF5C_HUMAN	618	0.004623335
sp|O60282|KIF5C_HUMAN	748	sp|O60282|KIF5C_HUMAN	766	0.005438935
sp|O60282|KIF5C_HUMAN	142	sp|O60282|KIF5C_HUMAN	238	0.005636565
sp|O60282|KIF5C_HUMAN	814	sp|O60282|KIF5C_HUMAN	849	0.006190939
sp|O60282|KIF5C_HUMAN	571	sp|O60282|KIF5C_HUMAN	769	0.006937383
sp|O60282|KIF5C_HUMAN	599	sp|O60282|KIF5C_HUMAN	785	0.00745959
sp|O60282|KIF5C_HUMAN	160	sp|O60282|KIF5C_HUMAN	283	0.00746168
sp|O60282|KIF5C_HUMAN	728	sp|O60282|KIF5C_HUMAN	803	0.007819678
sp|O60282|KIF5C_HUMAN	160	sp|O60282|KIF5C_HUMAN	167	0.007898433
sp|O60282|KIF5C_HUMAN	444	sp|O60282|KIF5C_HUMAN	728	0.008071668
sp|O60282|KIF5C_HUMAN	522	sp|O60282|KIF5C_HUMAN	599	0.00864431
sp|O60282|KIF5C_HUMAN	167	sp|O60282|KIF5C_HUMAN	283	0.009660863
sp|O60282|KIF5C_HUMAN	618	sp|O60282|KIF5C_HUMAN	676	0.009842535
sp|O60282|KIF5C_HUMAN	544	sp|O60282|KIF5C_HUMAN	815	0.01036272
sp|O60282|KIF5C_HUMAN	593	sp|O60282|KIF5C_HUMAN	769	0.01130136
sp|O60282|KIF5C_HUMAN	911	sp|O60282|KIF5C_HUMAN	957	0.01169966
sp|O60282|KIF5C_HUMAN	446	sp|O60282|KIF5C_HUMAN	465	0.01422533
sp|O60282|KIF5C_HUMAN	72	sp|O60282|KIF5C_HUMAN	222	0.0158327
sp|O60282|KIF5C_HUMAN	481	sp|O60282|KIF5C_HUMAN	884	0.01651496
sp|O60282|KIF5C_HUMAN	685	sp|O60282|KIF5C_HUMAN	687	0.01728693
sp|O60282|KIF5C_HUMAN	465	sp|O60282|KIF5C_HUMAN	803	0.01804552
sp|O60282|KIF5C_HUMAN	556	sp|O60282|KIF5C_HUMAN	785	0.01817003
sp|O60282|KIF5C_HUMAN	803	sp|O60282|KIF5C_HUMAN	905	0.0195449
sp|O60282|KIF5C_HUMAN	10	sp|O60282|KIF5C_HUMAN	354	0.0195718
sp|O60282|KIF5C_HUMAN	283	sp|O60282|KIF5C_HUMAN	444	0.02071477
sp|O60282|KIF5C_HUMAN	315	sp|O60282|KIF5C_HUMAN	325	0.02166232
sp|O60282|KIF5C_HUMAN	508	sp|O60282|KIF5C_HUMAN	831	0.0276146
sp|O60282|KIF5C_HUMAN	352	sp|O60282|KIF5C_HUMAN	444	0.03181722
sp|O60282|KIF5C_HUMAN	815	sp|O60282|KIF5C_HUMAN	831	0.03277628
sp|O60282|KIF5C_HUMAN	639	sp|O60282|KIF5C_HUMAN	748	0.03278531
sp|O60282|KIF5C_HUMAN	545	sp|O60282|KIF5C_HUMAN	814	0.03388807
sp|O60282|KIF5C_HUMAN	465	sp|O60282|KIF5C_HUMAN	895	0.03521831
sp|O60282|KIF5C_HUMAN	414	sp|O60282|KIF5C_HUMAN	416	0.03589327
sp|O60282|KIF5C_HUMAN	501	sp|O60282|KIF5C_HUMAN	849	0.03613999
sp|O60282|KIF5C_HUMAN	831	sp|O60282|KIF5C_HUMAN	849	0.0435145
sp|O60282|KIF5C_HUMAN	833	sp|O60282|KIF5C_HUMAN	846	0.04475021
sp|O60282|KIF5C_HUMAN	465	sp|O60282|KIF5C_HUMAN	867	0.04750574
sp|O60282|KIF5C_HUMAN	431	sp|O60282|KIF5C_HUMAN	446	0.05068987
sp|O60282|KIF5C_HUMAN	508	sp|O60282|KIF5C_HUMAN	803	0.05739078
sp|O60282|KIF5C_HUMAN	481	sp|O60282|KIF5C_HUMAN	864	0.06139747
sp|O60282|KIF5C_HUMAN	685	sp|O60282|KIF5C_HUMAN	685	0.0622197
sp|O60282|KIF5C_HUMAN	700	sp|O60282|KIF5C_HUMAN	701	0.06236821
sp|O60282|KIF5C_HUMAN	676	sp|O60282|KIF5C_HUMAN	687	0.06353713
sp|O60282|KIF5C_HUMAN	593	sp|O60282|KIF5C_HUMAN	639	0.06705046
sp|O60282|KIF5C_HUMAN	700	sp|O60282|KIF5C_HUMAN	803	0.08288252
sp|O60282|KIF5C_HUMAN	68	sp|O60282|KIF5C_HUMAN	905	0.0856318
sp|O60282|KIF5C_HUMAN	34	sp|O60282|KIF5C_HUMAN	241	0.09554871
sp|O60282|KIF5C_HUMAN	99	sp|O60282|KIF5C_HUMAN	957	0.09567309
sp|O60282|KIF5C_HUMAN	653	sp|O60282|KIF5C_HUMAN	730	0.1012902
sp|O60282|KIF5C_HUMAN	508	sp|O60282|KIF5C_HUMAN	864	0.1074123
sp|O60282|KIF5C_HUMAN	833	sp|O60282|KIF5C_HUMAN	833	0.114996
sp|O60282|KIF5C_HUMAN	618	sp|O60282|KIF5C_HUMAN	766	0.1182421
sp|O60282|KIF5C_HUMAN	769	sp|O60282|KIF5C_HUMAN	776	0.1200061
sp|O60282|KIF5C_HUMAN	766	sp|O60282|KIF5C_HUMAN	785	0.1231806
sp|O60282|KIF5C_HUMAN	167	sp|O60282|KIF5C_HUMAN	444	0.13121
sp|O60282|KIF5C_HUMAN	142	sp|O60282|KIF5C_HUMAN	905	0.1327314
sp|O60282|KIF5C_HUMAN	283	sp|O60282|KIF5C_HUMAN	905	0.1633199
sp|O60282|KIF5C_HUMAN	766	sp|O60282|KIF5C_HUMAN	803	0.1656464
sp|O60282|KIF5C_HUMAN	748	sp|O60282|KIF5C_HUMAN	755	0.1682951
sp|O60282|KIF5C_HUMAN	45	sp|O60282|KIF5C_HUMAN	641	0.1926041
sp|O60282|KIF5C_HUMAN	385	sp|O60282|KIF5C_HUMAN	414	0.1974029
sp|O60282|KIF5C_HUMAN	99	sp|O60282|KIF5C_HUMAN	241	0.2054669
sp|O60282|KIF5C_HUMAN	544	sp|O60282|KIF5C_HUMAN	556	0.210662
sp|O60282|KIF5C_HUMAN	716	sp|O60282|KIF5C_HUMAN	849	0.229015
sp|O60282|KIF5C_HUMAN	595	sp|O60282|KIF5C_HUMAN	785	0.2335785
sp|O60282|KIF5C_HUMAN	595	sp|O60282|KIF5C_HUMAN	639	0.238022
sp|O60282|KIF5C_HUMAN	785	sp|O60282|KIF5C_HUMAN	849	0.2416826
sp|O60282|KIF5C_HUMAN	522	sp|O60282|KIF5C_HUMAN	867	0.2507463
sp|O60282|KIF5C_HUMAN	606	sp|O60282|KIF5C_HUMAN	618	0.2533072
sp|O60282|KIF5C_HUMAN	831	sp|O60282|KIF5C_HUMAN	846	0.2965256
sp|O60282|KIF5C_HUMAN	755	sp|O60282|KIF5C_HUMAN	755	0.3132913
sp|O60282|KIF5C_HUMAN	508	sp|O60282|KIF5C_HUMAN	522	0.3194572
sp|O60282|KIF5C_HUMAN	571	sp|O60282|KIF5C_HUMAN	776	0.3500981
sp|O60282|KIF5C_HUMAN	641	sp|O60282|KIF5C_HUMAN	653	0.3601536
sp|O60282|KIF5C_HUMAN	522	sp|O60282|KIF5C_HUMAN	776	0.3773281
sp|O60282|KIF5C_HUMAN	283	sp|O60282|KIF5C_HUMAN	911	0.3891713
sp|O60282|KIF5C_HUMAN	32	sp|O60282|KIF5C_HUMAN	544	0.3896167
sp|O60282|KIF5C_HUMAN	776	sp|O60282|KIF5C_HUMAN	803	0.41385
sp|O60282|KIF5C_HUMAN	241	sp|O60282|KIF5C_HUMAN	253	0.4375769
sp|O60282|KIF5C_HUMAN	32	sp|O60282|KIF5C_HUMAN	315	0.4403013
sp|O60282|KIF5C_HUMAN	481	sp|O60282|KIF5C_HUMAN	849	0.5534949
sp|O60282|KIF5C_HUMAN	160	sp|O60282|KIF5C_HUMAN	556	0.5772638
sp|O60282|KIF5C_HUMAN	701	sp|O60282|KIF5C_HUMAN	887	0.6240931
sp|O60282|KIF5C_HUMAN	545	sp|O60282|KIF5C_HUMAN	556	0.6543716
sp|O60282|KIF5C_HUMAN	345	sp|O60282|KIF5C_HUMAN	687	0.8236106
sp|O60282|KIF5C_HUMAN	545	sp|O60282|KIF5C_HUMAN	803	0.9319551
sp|O60282|KIF5C_HUMAN	431	sp|O60282|KIF5C_HUMAN	803	0.9573529
sp|O60282|KIF5C_HUMAN	911	sp|O60282|KIF5C_HUMAN	924	0.961075
sp|O60282|KIF5C_HUMAN	431	sp|O60282|KIF5C_HUMAN	641	1
sp|O60282|KIF5C_HUMAN	274	sp|O60282|KIF5C_HUMAN	416	1
sp|O60282|KIF5C_HUMAN	357	sp|O60282|KIF5C_HUMAN	815	1
sp|O60282|KIF5C_HUMAN	522	sp|O60282|KIF5C_HUMAN	814	1
sp|O60282|KIF5C_HUMAN	431	sp|O60282|KIF5C_HUMAN	639	1
sp|O60282|KIF5C_HUMAN	222	sp|O60282|KIF5C_HUMAN	508	1
sp|O60282|KIF5C_HUMAN	223	sp|O60282|KIF5C_HUMAN	924	1
sp|O60282|KIF5C_HUMAN	522	sp|O60282|KIF5C_HUMAN	716	1
sp|O60282|KIF5C_HUMAN	188	sp|O60282|KIF5C_HUMAN	905	1
sp|O60282|KIF5C_HUMAN	214	sp|O60282|KIF5C_HUMAN	345	1
sp|O60282|KIF5C_HUMAN	223	sp|O60282|KIF5C_HUMAN	348	1
sp|O60282|KIF5C_HUMAN	757	sp|O60282|KIF5C_HUMAN	757	1
sp|O60282|KIF5C_HUMAN	606	sp|O60282|KIF5C_HUMAN	924	1
sp|O60282|KIF5C_HUMAN	730	sp|O60282|KIF5C_HUMAN	766	1
sp|O60282|KIF5C_HUMAN	160	sp|O60282|KIF5C_HUMAN	444	1
sp|O60282|KIF5C_HUMAN	687	sp|O60282|KIF5C_HUMAN	803	1
sp|O60282|KIF5C_HUMAN	522	sp|O60282|KIF5C_HUMAN	544	1
sp|O60282|KIF5C_HUMAN	223	sp|O60282|KIF5C_HUMAN	911	1
sp|O60282|KIF5C_HUMAN	544	sp|O60282|KIF5C_HUMAN	814	1
sp|O60282|KIF5C_HUMAN	253	sp|O60282|KIF5C_HUMAN	357	1
sp|O60282|KIF5C_HUMAN	45	sp|O60282|KIF5C_HUMAN	357	1
sp|O60282|KIF5C_HUMAN	544	sp|O60282|KIF5C_HUMAN	785	1
sp|O60282|KIF5C_HUMAN	160	sp|O60282|KIF5C_HUMAN	895	1
sp|O60282|KIF5C_HUMAN	599	sp|O60282|KIF5C_HUMAN	716	1
sp|O60282|KIF5C_HUMAN	785	sp|O60282|KIF5C_HUMAN	911	1
sp|O60282|KIF5C_HUMAN	348	sp|O60282|KIF5C_HUMAN	653	1
sp|O60282|KIF5C_HUMAN	222	sp|O60282|KIF5C_HUMAN	687	1
sp|O60282|KIF5C_HUMAN	32	sp|O60282|KIF5C_HUMAN	545	1
sp|O60282|KIF5C_HUMAN	357	sp|O60282|KIF5C_HUMAN	803	1
sp|O60282|KIF5C_HUMAN	238	sp|O60282|KIF5C_HUMAN	831	1
sp|O60282|KIF5C_HUMAN	227	sp|O60282|KIF5C_HUMAN	556	1
sp|O60282|KIF5C_HUMAN	481	sp|O60282|KIF5C_HUMAN	741	1
sp|O60282|KIF5C_HUMAN	99	sp|O60282|KIF5C_HUMAN	593	1
sp|O60282|KIF5C_HUMAN	343	sp|O60282|KIF5C_HUMAN	571	1
sp|O60282|KIF5C_HUMAN	354	sp|O60282|KIF5C_HUMAN	485	1
sp|O60282|KIF5C_HUMAN	485	sp|O60282|KIF5C_HUMAN	508	1
sp|O60282|KIF5C_HUMAN	639	sp|O60282|KIF5C_HUMAN	887	1
sp|O60282|KIF5C_HUMAN	227	sp|O60282|KIF5C_HUMAN	508	1
sp|O60282|KIF5C_HUMAN	814	sp|O60282|KIF5C_HUMAN	831	1
sp|O60282|KIF5C_HUMAN	641	sp|O60282|KIF5C_HUMAN	700	1
sp|O60282|KIF5C_HUMAN	639	sp|O60282|KIF5C_HUMAN	741	1
sp|O60282|KIF5C_HUMAN	522	sp|O60282|KIF5C_HUMAN	595	1
sp|O60282|KIF5C_HUMAN	599	sp|O60282|KIF5C_HUMAN	741	1
sp|O60282|KIF5C_HUMAN	593	sp|O60282|KIF5C_HUMAN	606	1
sp|O60282|KIF5C_HUMAN	485	sp|O60282|KIF5C_HUMAN	849	1
sp|O60282|KIF5C_HUMAN	257	sp|O60282|KIF5C_HUMAN	911	1
sp|O60282|KIF5C_HUMAN	1	sp|O60282|KIF5C_HUMAN	283	1
