# Supplementary material for: Autoinhibited kinesin-1 adopts a hierarchical folding pattern
Source: eLife. 2023 Nov 1;12:RP86776. doi: 10.7554/eLife.86776 (PMC10619981; doi:10.7554/eLife.86776)
Supplement: Figure 1—source data 2. [file elife-86776-fig1-data2.zip › KIF5C/KIF5C_pLINK.csv]

Protein_Order	Protein	Unique_Peptide_Number	Spectrum_Number
	Spectrum_Order	Title	Charge	Precursor_Mass	Peptide	Peptide_Mass	Modifications	Evalue	Score	Precursor_Mass_Error(Da)	Precursor_Mass_Error(ppm)	Alpha_Evalue	Beta_Evalue
1	kif5C_dimer(755)-kif5C_dimer(757)	11	38
	1	PRF_Q_2022_M_CIAN_777_52614.48306.48306.2.0.dta	2	2235.187944	LSSDYNKLK(7)-LKIEDQER(2)	2235.186598	null	5.018278e-005	2.569470e-005	0.001346	0.602187	6.744034e-006	2.899541e-008
	2	PRF_Q_2022_M_CIAN_777_52614.48331.48331.3.0.dta	3	2235.188321	LSSDYNKLK(7)-LKIEDQER(2)	2235.186598	null	6.776066e-004	5.886031e-003	0.001723	0.770853	5.220221e-003	1.110707e-008
	3	PRF_Q_2022_M_CIAN_777_52614.48202.48202.3.0.dta	3	2235.188200	LSSDYNKLK(7)-LKIEDQER(2)	2235.186598	null	3.179497e-002	1.481543e-002	0.001602	0.716719	1.103858e-002	1.674295e-005
	4	PRF_Q_2022_M_CIAN_777_52614.48424.48424.4.0.dta	4	2235.187901	LSSDYNKLK(7)-LKIEDQER(2)	2235.186598	null	2.003105e-002	2.826991e-002	0.001303	0.582949	1.323958e-002	1.429303e-005
	5	PRF_Q_2022_M_CIAN_777_52614.48273.48273.4.0.dta	4	2235.188559	LSSDYNKLK(7)-LKIEDQER(2)	2235.186598	null	7.129852e-002	3.913187e-002	0.001961	0.877332	9.309860e-002	8.625190e-004
	6	PRF_Q_2022_M_CIAN_777_52614.48486.48486.3.1.dta	3	2235.191591	LSSDYNKLK(7)-LKIEDQER(2)	2235.186598	null	3.072036e-001	3.921091e-002	0.004993	2.233818	6.539891e-001	7.188097e-003
	7	PRF_Q_2022_M_CIAN_777_52614.48143.48143.4.0.dta	4	2235.188214	LSSDYNKLK(7)-LKIEDQER(2)	2235.186598	null	7.562067e-003	1.033115e-001	0.001616	0.722982	3.742124e-003	2.114890e-006
	8	PRF_Q_2022_M_CIAN_777_52614.57869.57869.3.0.dta	3	3103.654361	LQLEQEKLSSDYNKLK(14)-LKIEDQER(2)	3103.651988	null	8.000130e-011	1.244677e-004	0.002373	0.764583	1.726042e-006	3.551889e-005
	9	PRF_Q_2022_M_CIAN_777_52614.57723.57723.4.0.dta	4	3103.655807	LQLEQEKLSSDYNKLK(14)-LKIEDQER(2)	3103.651988	null	6.606331e-005	1.237298e-002	0.003819	1.230486	1.458185e-007	1.462731e-006
	10	PRF_Q_2022_M_CIAN_777_52614.57868.57868.4.0.dta	4	3103.657194	LQLEQEKLSSDYNKLK(14)-LKIEDQER(2)	3103.651988	null	1.198049e-002	4.704245e-002	0.005206	1.677379	7.312819e-003	5.841637e-008
	11	PRF_Q_2022_M_CIAN_777_52614.57886.57886.5.0.dta	5	3103.659763	LQLEQEKLSSDYNKLK(14)-LKIEDQER(2)	3103.651988	null	2.073057e-001	4.722029e-002	0.007775	2.505113	2.657218e-001	4.586380e-006
	12	PRF_Q_2022_M_CIAN_777_52614.58030.58030.5.0.dta	5	3103.658145	LQLEQEKLSSDYNKLK(14)-LKIEDQER(2)	3103.651988	null	3.404512e-001	1.837252e-001	0.006157	1.983792	1.000000e+000	2.956170e-003
	13	PRF_Q_2022_M_CIAN_777_52614.57737.57737.5.1.dta	5	3103.658022	LQLEQEKLSSDYNKLK(14)-LKIEDQER(2)	3103.651988	null	2.469990e-001	4.413941e-001	0.006034	1.944161	1.000000e+000	7.074934e-004
	14	PRF_Q_2022_M_CIAN_777_52614.57704.57704.4.1.dta	4	3103.656097	LQLEQEKLSSDYNKLK(14)-LKIEDQER(2)	3103.651988	null	1.179102e-001	5.845896e-001	0.004109	1.323924	1.000000e+000	8.282631e-006
	15	PRF_Q_2022_M_CIAN_777_52614.52987.52987.3.0.dta	3	3005.547544	LSSDYNKLKIEDQER(7)-LKIEDQER(2)	3005.542444	null	9.077697e-005	4.263255e-003	0.005100	1.696865	1.221135e-005	3.485142e-006
	16	PRF_Q_2022_M_CIAN_777_52614.52836.52836.3.0.dta	3	3005.549028	LSSDYNKLKIEDQER(7)-LKIEDQER(2)	3005.542444	null	9.020367e-003	5.899973e-003	0.006584	2.190620	1.000000e+000	1.821207e-003
	17	PRF_Q_2022_M_CIAN_777_52614.52871.52871.4.0.dta	4	3005.547631	LSSDYNKLKIEDQER(7)-LKIEDQER(2)	3005.542444	null	3.168838e-003	3.063375e-002	0.005187	1.725812	1.000000e+000	1.750600e-002
	18	PRF_Q_2022_M_CIAN_777_52614.60313.60313.4.0.dta	4	3911.030291	LQLEQEKLSSDYNKLK(14)-LSSDYNKLKIEDQER(9)	3911.028234	null	1.127899e-002	7.962167e-003	0.002057	0.525949	2.191692e-003	2.005014e-009
	19	PRF_Q_2022_M_CIAN_777_52614.60329.60329.5.0.dta	5	3911.031338	LQLEQEKLSSDYNKLK(14)-LSSDYNKLKIEDQER(9)	3911.028234	null	1.518972e-001	3.219374e-002	0.003104	0.793653	7.919184e-002	1.700988e-010
	20	PRF_Q_2022_M_CIAN_777_52614.60190.60190.5.0.dta	5	3911.032379	LQLEQEKLSSDYNKLK(14)-LSSDYNKLKIEDQER(9)	3911.028234	null	7.550226e-001	1.614864e-001	0.004145	1.059824	1.000000e+000	3.359339e-006
	21	PRF_Q_2022_M_CIAN_777_52614.53377.53377.3.0.dta	3	3042.562508	LSSDYNKLK(7)-LSSDYNKLKIEDQER(9)	3042.562844	null	1.358790e-003	9.283498e-003	-0.000336	-0.110433	2.543570e-004	2.108654e-002
	22	PRF_Q_2022_M_CIAN_777_52614.53405.53405.4.0.dta	4	3042.566712	LSSDYNKLK(7)-LSSDYNKLKIEDQER(9)	3042.562844	null	4.237351e-001	5.374558e-002	0.003868	1.271297	1.000000e+000	1.000000e+000
	23	PRF_Q_2022_M_CIAN_777_52614.53369.53369.5.0.dta	5	3042.563593	LSSDYNKLK(7)-LSSDYNKLKIEDQER(9)	3042.562844	null	1.000000e+000	5.988591e-002	0.000749	0.246174	5.659237e-003	1.000000e+000
	24	PRF_Q_2022_M_CIAN_777_52614.53254.53254.3.0.dta	3	3042.563412	LSSDYNKLK(7)-LSSDYNKLKIEDQER(9)	3042.562844	null	5.087717e-001	7.647175e-002	0.000568	0.186685	1.000000e+000	1.000000e+000
	25	PRF_Q_2022_M_CIAN_777_52614.53271.53271.4.1.dta	4	3042.566471	LSSDYNKLK(7)-LSSDYNKLKIEDQER(9)	3042.562844	null	5.795996e-001	7.708204e-002	0.003627	1.192087	1.000000e+000	1.000000e+000
	26	PRF_Q_2022_M_CIAN_777_52614.53246.53246.4.0.dta	4	3042.563681	LSSDYNKLK(7)-LSSDYNKLKIEDQER(9)	3042.562844	null	1.000000e+000	9.384295e-002	0.000837	0.275097	1.000000e+000	7.250471e-001
	27	PRF_Q_2022_M_CIAN_777_52614.60796.60796.4.0.dta	4	3874.019654	LQLEQEKLSSDYNKLKIEDQER(14)-LKIEDQER(2)	3874.007833	null	4.870057e-002	9.518820e-003	0.011821	3.051362	1.000000e+000	1.149352e-002
	28	PRF_Q_2022_M_CIAN_777_52614.60608.60608.5.0.dta	5	3874.018870	LQLEQEKLSSDYNKLKIEDQER(14)-LKIEDQER(2)	3874.007833	null	9.364148e-003	4.624559e-002	0.011037	2.848988	1.000000e+000	5.474848e-005
	29	PRF_Q_2022_M_CIAN_777_52614.60645.60645.4.0.dta	4	3874.019100	LQLEQEKLSSDYNKLKIEDQER(14)-LKIEDQER(2)	3874.007833	null	6.452499e-001	7.266736e-002	0.011267	2.908358	1.000000e+000	6.951566e-001
	30	PRF_Q_2022_M_CIAN_777_52614.60753.60753.5.0.dta	5	3874.020152	LQLEQEKLSSDYNKLKIEDQER(14)-LKIEDQER(2)	3874.007833	null	2.041604e-002	7.389859e-002	0.012319	3.179911	1.000000e+000	1.855781e-003
	31	PRF_Q_2022_M_CIAN_777_52614.63103.63103.5.0.dta	5	4681.394450	LQLEQEKLSSDYNKLKIEDQER(14)-LSSDYNKLKIEDQER(9)	4681.384079	null	1.000000e+000	4.912381e-002	0.010371	2.215370	1.000000e+000	2.657850e-002
	32	PRF_Q_2022_M_CIAN_777_52614.56720.56720.4.0.dta	4	3812.925880	LSSDYNKLKIEDQER(7)-LSSDYNKLKIEDQER(9)	3812.918690	null	1.000000e+000	1.187239e-001	0.007190	1.885695	1.000000e+000	1.000000e+000
	33	PRF_Q_2022_M_CIAN_777_52614.56860.56860.4.0.dta	4	3812.923267	LSSDYNKLKIEDQER(7)-LSSDYNKLKIEDQER(9)	3812.918690	null	1.000000e+000	2.360335e-001	0.004577	1.200393	1.000000e+000	1.000000e+000
	34	PRF_Q_2022_M_CIAN_777_52614.56756.56756.5.0.dta	5	3812.929425	LSSDYNKLKIEDQER(7)-LSSDYNKLKIEDQER(9)	3812.918690	null	1.000000e+000	6.477247e-001	0.010735	2.815429	1.000000e+000	1.000000e+000
	35	PRF_Q_2022_M_CIAN_777_52614.64046.64046.5.0.dta	5	4681.389544	LSSDYNKLKIEDQER(7)-LQLEQEKLSSDYNKLKIEDQER(16)	4681.384079	null	1.000000e+000	8.759261e-002	0.005465	1.167390	1.000000e+000	2.079514e-003
	36	PRF_Q_2022_M_CIAN_777_52614.46605.46605.5.0.dta	5	2623.356261	LSSDYNKLK(7)-LKIEDQEREMK(2)	2623.364621	null	1.118720e-001	1.033745e-001	-0.008360	-3.186747	1.020460e-003	7.631113e-002
	37	PRF_Q_2022_M_CIAN_777_52614.46568.46568.3.0.dta	3	2623.361076	LSSDYNKLK(7)-LKIEDQEREMK(2)	2623.364621	null	1.000000e+000	3.747564e-001	-0.003545	-1.351318	1.000000e+000	1.000000e+000
	38	PRF_Q_2022_M_CIAN_777_52614.61727.61727.5.0.dta	5	3911.044654	LSSDYNKLK(7)-LQLEQEKLSSDYNKLKIEDQER(16)	3911.028234	null	1.000000e+000	7.502170e-001	0.016420	4.198384	1.000000e+000	1.000000e+000
2	kif5C_dimer(748)-kif5C_dimer(757)	10	27
	1	PRF_Q_2022_M_CIAN_777_52614.61306.61306.3.0.dta	3	3669.853087	LQLEQEKLSSDYNK(7)-LSSDYNKLKIEDQER(9)	3669.849220	null	1.256643e-008	2.711219e-005	0.003867	1.053722	8.450213e-013	4.104588e-006
	2	PRF_Q_2022_M_CIAN_777_52614.61388.61388.5.0.dta	5	3669.855550	LQLEQEKLSSDYNK(7)-LSSDYNKLKIEDQER(9)	3669.849220	null	4.424881e-003	1.974645e-003	0.006330	1.724867	2.642115e-003	4.386033e-005
	3	PRF_Q_2022_M_CIAN_777_52614.61258.61258.5.0.dta	5	3669.854807	LQLEQEKLSSDYNK(7)-LSSDYNKLKIEDQER(9)	3669.849220	null	1.994310e-002	2.896331e-003	0.005587	1.522406	1.384227e-003	1.776233e-005
	4	PRF_Q_2022_M_CIAN_777_52614.61274.61274.4.0.dta	4	3669.854409	LQLEQEKLSSDYNK(7)-LSSDYNKLKIEDQER(9)	3669.849220	null	4.393132e-008	2.990976e-003	0.005189	1.413955	1.553743e-007	5.362316e-005
	5	PRF_Q_2022_M_CIAN_777_52614.61410.61410.4.2.dta	4	3669.855723	LQLEQEKLSSDYNK(7)-LSSDYNKLKIEDQER(9)	3669.849220	null	1.438139e-008	3.388242e-003	0.006503	1.772007	2.389949e-008	1.391108e-005
	6	PRF_Q_2022_M_CIAN_777_52614.61689.61689.5.0.dta	5	3669.857195	LQLEQEKLSSDYNK(7)-LSSDYNKLKIEDQER(9)	3669.849220	null	1.000000e+000	2.846284e-002	0.007975	2.173114	1.000000e+000	6.888749e-005
	7	PRF_Q_2022_M_CIAN_777_52614.61126.61126.5.0.dta	5	3669.853116	LQLEQEKLSSDYNK(7)-LSSDYNKLKIEDQER(9)	3669.849220	null	1.000000e+000	1.510448e-001	0.003896	1.061624	1.000000e+000	1.000000e+000
	8	PRF_Q_2022_M_CIAN_777_52614.58336.58336.4.0.dta	4	2862.485280	LQLEQEKLSSDYNK(7)-LKIEDQER(2)	2862.472975	null	4.179858e-008	5.148500e-004	0.012305	4.298731	3.191325e-006	5.828728e-006
	9	PRF_Q_2022_M_CIAN_777_52614.58480.58480.3.0.dta	3	2862.480266	LQLEQEKLSSDYNK(7)-LKIEDQER(2)	2862.472975	null	3.787787e-006	8.202589e-004	0.007291	2.547098	1.000000e+000	8.211324e-006
	10	PRF_Q_2022_M_CIAN_777_52614.58199.58199.4.0.dta	4	2862.485828	LQLEQEKLSSDYNK(7)-LKIEDQER(2)	2862.472975	null	4.861366e-007	1.671251e-003	0.012853	4.490173	2.880439e-004	2.671122e-006
	11	PRF_Q_2022_M_CIAN_777_52614.58478.58478.4.0.dta	4	2862.482635	LQLEQEKLSSDYNK(7)-LKIEDQER(2)	2862.472975	null	7.824132e-008	1.794111e-003	0.009660	3.374704	2.812418e-007	2.410161e-005
	12	PRF_Q_2022_M_CIAN_777_52614.58337.58337.3.0.dta	3	2862.480855	LQLEQEKLSSDYNK(7)-LKIEDQER(2)	2862.472975	null	7.233587e-004	4.191318e-003	0.007880	2.752864	1.000000e+000	1.348278e-003
	13	PRF_Q_2022_M_CIAN_777_52614.58653.58653.4.1.dta	4	2862.478932	LQLEQEKLSSDYNK(7)-LKIEDQER(2)	2862.472975	null	5.030334e-003	1.110165e-001	0.005957	2.081068	1.127254e-003	4.912414e-003
	14	PRF_Q_2022_M_CIAN_777_52614.58190.58190.3.0.dta	3	2862.482537	LQLEQEKLSSDYNK(7)-LKIEDQER(2)	2862.472975	null	1.000000e+000	2.582776e-001	0.009562	3.340468	1.000000e+000	1.436422e-001
	15	PRF_Q_2022_M_CIAN_777_52614.59166.59166.4.0.dta	4	2862.499933	LQLEQEKLSSDYNK(7)-LKIEDQER(2)	2862.472975	null	6.193968e-001	5.458102e-001	0.026958	9.417731	1.000000e+000	4.224602e-001
	16	PRF_Q_2022_M_CIAN_777_52614.62432.62432.5.0.dta	5	3911.034496	LQLEQEKLSSDYNKLK(7)-LSSDYNKLKIEDQER(9)	3911.028234	null	6.675603e-015	1.678374e-003	0.006262	1.601113	2.617385e-005	2.713189e-005
	17	PRF_Q_2022_M_CIAN_777_52614.62285.62285.5.0.dta	5	3911.035826	LQLEQEKLSSDYNKLK(7)-LSSDYNKLKIEDQER(9)	3911.028234	null	5.252933e-003	6.797244e-002	0.007592	1.941177	4.230965e-003	5.388494e-002
	18	PRF_Q_2022_M_CIAN_777_52614.62481.62481.4.1.dta	4	3911.017547	LQLEQEKLSSDYNKLK(7)-LSSDYNKLKIEDQER(9)	3911.028234	null	2.444376e-001	2.910640e-001	-0.010687	-2.732529	5.016814e-002	3.445195e-001
	19	PRF_Q_2022_M_CIAN_777_52614.58558.58558.5.0.dta	5	4058.034152	LQLEQEKLSSDYNK(7)-LSSDYNKLKIEDQEREMK(9)	4058.027243	null	1.473092e-001	6.798173e-003	0.006909	1.702551	3.625764e-001	1.679490e-003
	20	PRF_Q_2022_M_CIAN_777_52614.66935.66935.4.0.dta	4	3460.789088	DLNQKLQLEQEKLSSDYNK(12)-LKIEDQER(2)	3460.780420	null	6.691571e-004	7.411157e-003	0.008668	2.504637	1.000000e+000	4.805901e-003
	21	PRF_Q_2022_M_CIAN_777_52614.67160.67160.4.0.dta	4	4538.326310	LQLEQEKLSSDYNK(7)-LQLEQEKLSSDYNKLKIEDQER(16)	4538.314610	null	1.000000e+000	7.745251e-003	0.011700	2.578050	1.000000e+000	5.802179e-008
	22	PRF_Q_2022_M_CIAN_777_52614.66981.66981.5.0.dta	5	4538.335640	LQLEQEKLSSDYNK(7)-LQLEQEKLSSDYNKLKIEDQER(16)	4538.314610	null	1.000000e+000	6.347792e-001	0.021030	4.633879	1.000000e+000	7.119203e-002
	23	PRF_Q_2022_M_CIAN_777_52614.59666.59666.5.0.dta	5	3103.651750	LQLEQEKLSSDYNKLK(7)-LKIEDQER(2)	3103.651988	null	1.584615e-002	1.351511e-002	-0.000238	-0.076684	1.000000e+000	2.731665e-007
	24	PRF_Q_2022_M_CIAN_777_52614.58011.58011.4.0.dta	4	3103.660383	LQLEQEKLSSDYNKLK(7)-LKIEDQER(2)	3103.651988	null	7.830323e-008	6.270247e-002	0.008395	2.704878	1.000000e+000	2.779035e-010
	25	PRF_Q_2022_M_CIAN_777_52614.55315.55315.5.0.dta	5	3250.662553	LQLEQEKLSSDYNK(7)-LKIEDQEREMK(2)	3250.650997	null	1.293034e-002	2.001746e-002	0.011556	3.554980	4.362162e-006	7.701133e-002
	26	PRF_Q_2022_M_CIAN_777_52614.60896.60896.5.0.dta	5	3874.016544	LQLEQEKLSSDYNKLKIEDQER(7)-LKIEDQER(2)	3874.007833	null	3.510663e-005	5.183711e-002	0.008711	2.248576	1.000000e+000	1.034039e-003
	27	PRF_Q_2022_M_CIAN_777_52614.68073.68073.5.0.dta	5	4779.487735	LQLEQEKLSSDYNKLK(7)-LQLEQEKLSSDYNKLKIEDQER(16)	4779.493624	null	1.000000e+000	1.394027e-001	-0.005889	-1.232139	1.000000e+000	8.299653e-003
3	kif5C_dimer(606)-kif5C_dimer(769)	9	65
	1	PRF_Q_2022_M_CIAN_777_52614.61466.61466.3.0.dta	3	2985.607007	SKQLESAQMDSNR(2)-LEKLLLLNDKR(3)	2985.603601	null	6.539105e-005	4.753142e-006	0.003406	1.140808	8.252286e-008	4.384365e-005
	2	PRF_Q_2022_M_CIAN_777_52614.57228.57228.4.0.dta	4	3001.605472	SKQLESAQMDSNR(2)-LEKLLLLNDKR(3)	3001.598515	Oxidation[M](9)	2.543907e-008	9.493440e-006	0.006957	2.317765	1.436305e-010	4.491408e-010
	3	PRF_Q_2022_M_CIAN_777_52614.57085.57085.4.0.dta	4	3001.604945	SKQLESAQMDSNR(2)-LEKLLLLNDKR(3)	3001.598515	Oxidation[M](9)	3.600896e-012	1.183663e-005	0.006430	2.142192	4.962159e-010	3.498679e-014
	4	PRF_Q_2022_M_CIAN_777_52614.61482.61482.5.0.dta	5	2985.604515	SKQLESAQMDSNR(2)-LEKLLLLNDKR(3)	2985.603601	null	6.313482e-006	1.441395e-005	0.000914	0.306136	4.255436e-008	1.873306e-005
	5	PRF_Q_2022_M_CIAN_777_52614.61335.61335.4.0.dta	4	2985.604932	SKQLESAQMDSNR(2)-LEKLLLLNDKR(3)	2985.603601	null	1.625291e-008	2.545177e-005	0.001331	0.445806	7.186651e-012	1.173594e-005
	6	PRF_Q_2022_M_CIAN_777_52614.61465.61465.4.0.dta	4	2985.606186	SKQLESAQMDSNR(2)-LEKLLLLNDKR(3)	2985.603601	null	5.455741e-004	3.867804e-005	0.002585	0.865822	1.335856e-006	7.503574e-004
	7	PRF_Q_2022_M_CIAN_777_52614.57206.57206.5.0.dta	5	3001.604250	SKQLESAQMDSNR(2)-LEKLLLLNDKR(3)	3001.598515	Oxidation[M](9)	5.332290e-006	7.727676e-005	0.005735	1.910649	1.701019e-011	1.128328e-004
	8	PRF_Q_2022_M_CIAN_777_52614.57071.57071.5.0.dta	5	3001.603315	SKQLESAQMDSNR(2)-LEKLLLLNDKR(3)	3001.598515	Oxidation[M](9)	3.304173e-006	9.801618e-005	0.004800	1.599148	5.469233e-009	8.540859e-004
	9	PRF_Q_2022_M_CIAN_777_52614.61622.61622.5.0.dta	5	2985.607122	SKQLESAQMDSNR(2)-LEKLLLLNDKR(3)	2985.603601	null	3.346084e-006	1.365941e-004	0.003521	1.179326	1.390499e-006	7.916190e-005
	10	PRF_Q_2022_M_CIAN_777_52614.61619.61619.4.0.dta	4	2985.608694	SKQLESAQMDSNR(2)-LEKLLLLNDKR(3)	2985.603601	null	8.540449e-006	2.291992e-004	0.005093	1.705853	1.361800e-007	1.979156e-005
	11	PRF_Q_2022_M_CIAN_777_52614.61353.61353.5.0.dta	5	2985.602458	SKQLESAQMDSNR(2)-LEKLLLLNDKR(3)	2985.603601	null	6.302606e-007	1.520173e-003	-0.001143	-0.382837	2.425409e-008	8.687554e-007
	12	PRF_Q_2022_M_CIAN_777_52614.61766.61766.5.0.dta	5	2985.612583	SKQLESAQMDSNR(2)-LEKLLLLNDKR(3)	2985.603601	null	2.539697e-001	1.150963e-001	0.008982	3.008437	9.881712e-007	3.302853e-001
	13	PRF_Q_2022_M_CIAN_777_52614.57350.57350.5.1.dta	5	3001.604221	SKQLESAQMDSNR(2)-LEKLLLLNDKR(3)	3001.598515	Oxidation[M](9)	9.055803e-002	2.285794e-001	0.005706	1.900987	1.187561e-001	5.817401e-004
	14	PRF_Q_2022_M_CIAN_777_52614.57003.57003.5.3.dta	5	3001.602413	SKQLESAQMDSNR(2)-LEKLLLLNDKR(3)	3001.598515	Oxidation[M](9)	1.000000e+000	7.068380e-001	0.003898	1.298641	1.000000e+000	1.000000e+000
	15	PRF_Q_2022_M_CIAN_777_52614.50301.50301.5.0.dta	5	3129.696758	SKQLESAQMDSNRK(2)-LEKLLLLNDKR(3)	3129.693470	Oxidation[M](9)	1.465125e-018	4.753142e-006	0.003288	1.050582	2.121869e-010	1.362209e-007
	16	PRF_Q_2022_M_CIAN_777_52614.53883.53883.3.0.dta	3	3113.707136	SKQLESAQMDSNRK(2)-LEKLLLLNDKR(3)	3113.698556	null	1.000000e+000	5.595177e-006	0.008580	2.755565	1.000000e+000	6.619745e-005
	17	PRF_Q_2022_M_CIAN_777_52614.50437.50437.5.0.dta	5	3129.696681	SKQLESAQMDSNRK(2)-LEKLLLLNDKR(3)	3129.693470	Oxidation[M](9)	1.562912e-006	7.212411e-006	0.003211	1.025979	1.729742e-013	5.301862e-007
	18	PRF_Q_2022_M_CIAN_777_52614.53859.53859.5.0.dta	5	3113.707198	SKQLESAQMDSNRK(2)-LEKLLLLNDKR(3)	3113.698556	null	1.704759e-005	7.409798e-006	0.008642	2.775477	1.564181e-014	7.851387e-006
	19	PRF_Q_2022_M_CIAN_777_52614.53722.53722.5.0.dta	5	3113.707647	SKQLESAQMDSNRK(2)-LEKLLLLNDKR(3)	3113.698556	null	1.794510e-005	3.037379e-005	0.009091	2.919679	3.464428e-014	5.716837e-008
	20	PRF_Q_2022_M_CIAN_777_52614.53844.53844.4.0.dta	4	3113.705787	SKQLESAQMDSNRK(2)-LEKLLLLNDKR(3)	3113.698556	null	4.208466e-006	6.651810e-005	0.007231	2.322319	4.514135e-005	2.246944e-008
	21	PRF_Q_2022_M_CIAN_777_52614.53985.53985.4.0.dta	4	3113.706340	SKQLESAQMDSNRK(2)-LEKLLLLNDKR(3)	3113.698556	null	1.347229e-009	1.775519e-004	0.007784	2.499921	6.519792e-005	3.192542e-007
	22	PRF_Q_2022_M_CIAN_777_52614.54006.54006.5.0.dta	5	3113.707455	SKQLESAQMDSNRK(2)-LEKLLLLNDKR(3)	3113.698556	null	1.703214e-007	1.928163e-004	0.008899	2.858016	1.110743e-008	2.259057e-009
	23	PRF_Q_2022_M_CIAN_777_52614.53701.53701.4.0.dta	4	3113.706720	SKQLESAQMDSNRK(2)-LEKLLLLNDKR(3)	3113.698556	null	1.366260e-008	4.100014e-004	0.008164	2.621962	1.747470e-003	3.469102e-007
	24	PRF_Q_2022_M_CIAN_777_52614.50422.50422.4.1.dta	4	3129.692365	SKQLESAQMDSNRK(2)-LEKLLLLNDKR(3)	3129.693470	Oxidation[M](9)	4.251448e-006	5.324122e-004	-0.001105	-0.353070	3.510198e-008	1.722060e-002
	25	PRF_Q_2022_M_CIAN_777_52614.50279.50279.4.0.dta	4	3129.695628	SKQLESAQMDSNRK(2)-LEKLLLLNDKR(3)	3129.693470	Oxidation[M](9)	2.834236e-007	5.779529e-004	0.002158	0.689524	1.000000e+000	8.752614e-004
	26	PRF_Q_2022_M_CIAN_777_52614.53868.53868.5.1.dta	5	3129.701311	SKQLESAQMDSNRK(2)-LEKLLLLNDKR(3)	3129.693470	Oxidation[M](9)	1.371929e-008	2.367714e-003	0.007841	2.505357	8.253532e-008	3.632041e-007
	27	PRF_Q_2022_M_CIAN_777_52614.50147.50147.5.0.dta	5	3129.700681	SKQLESAQMDSNRK(2)-LEKLLLLNDKR(3)	3129.693470	Oxidation[M](9)	1.897443e-003	1.407417e-002	0.007211	2.304060	2.194428e-003	3.035612e-006
	28	PRF_Q_2022_M_CIAN_777_52614.50344.50344.3.0.dta	3	3129.703769	SKQLESAQMDSNRK(2)-LEKLLLLNDKR(3)	3129.693470	Oxidation[M](9)	1.000000e+000	5.618820e-002	0.010299	3.290738	1.000000e+000	1.945889e-002
	29	PRF_Q_2022_M_CIAN_777_52614.63688.63688.4.0.dta	4	3389.783972	SKQLESAQMDSNR(2)-EMKLEKLLLLNDKR(6)	3389.776537	Oxidation[M](26)	4.068428e-008	5.551149e-006	0.007435	2.193360	2.125217e-005	9.703472e-033
	30	PRF_Q_2022_M_CIAN_777_52614.66721.66721.4.0.dta	4	3373.787111	SKQLESAQMDSNR(2)-EMKLEKLLLLNDKR(6)	3373.781623	null	2.099885e-003	1.629885e-005	0.005488	1.626661	1.728571e-002	0.000000e+000
	31	PRF_Q_2022_M_CIAN_777_52614.66680.66680.5.0.dta	5	3373.788955	SKQLESAQMDSNR(2)-EMKLEKLLLLNDKR(6)	3373.781623	null	1.378894e-008	2.531792e-004	0.007332	2.173229	1.013474e-010	8.940954e-019
	32	PRF_Q_2022_M_CIAN_777_52614.66766.66766.3.0.dta	3	3373.790701	SKQLESAQMDSNR(2)-EMKLEKLLLLNDKR(6)	3373.781623	null	1.000000e+000	5.041059e-004	0.009078	2.690749	1.000000e+000	1.000000e+000
	33	PRF_Q_2022_M_CIAN_777_52614.63833.63833.4.0.dta	4	3389.780524	SKQLESAQMDSNR(2)-EMKLEKLLLLNDKR(6)	3389.776537	Oxidation[M](26)	4.177652e-004	5.880855e-004	0.003987	1.176184	1.000000e+000	4.118552e-008
	34	PRF_Q_2022_M_CIAN_777_52614.66972.66972.5.0.dta	5	3373.790019	SKQLESAQMDSNR(2)-EMKLEKLLLLNDKR(6)	3373.781623	null	6.164328e-005	1.927754e-003	0.008396	2.488602	2.806217e-009	2.033074e-012
	35	PRF_Q_2022_M_CIAN_777_52614.66868.66868.4.0.dta	4	3373.787936	SKQLESAQMDSNR(2)-EMKLEKLLLLNDKR(6)	3373.781623	null	2.554731e-015	1.928004e-003	0.006313	1.871194	5.350608e-004	1.709166e-011
	36	PRF_Q_2022_M_CIAN_777_52614.63548.63548.4.0.dta	4	3389.784798	SKQLESAQMDSNR(2)-EMKLEKLLLLNDKR(6)	3389.776537	Oxidation[M](26)	1.512555e-004	2.080156e-003	0.008261	2.437034	1.000000e+000	1.721224e-003
	37	PRF_Q_2022_M_CIAN_777_52614.66710.66710.5.1.dta	5	3405.768289	SKQLESAQMDSNR(2)-EMKLEKLLLLNDKR(6)	3405.771451	Oxidation[M](2);Oxidation[M](26)	2.047714e-002	3.051061e-003	-0.003162	-0.928424	2.920084e-002	1.641861e-006
	38	PRF_Q_2022_M_CIAN_777_52614.66537.66537.5.0.dta	5	3373.789802	SKQLESAQMDSNR(2)-EMKLEKLLLLNDKR(6)	3373.781623	null	2.400345e-005	3.357418e-003	0.008179	2.424283	2.520295e-005	6.271499e-005
	39	PRF_Q_2022_M_CIAN_777_52614.66575.66575.4.0.dta	4	3373.789420	SKQLESAQMDSNR(2)-EMKLEKLLLLNDKR(6)	3373.781623	null	3.705608e-003	3.989349e-003	0.007797	2.311057	2.412236e-007	5.165991e-005
	40	PRF_Q_2022_M_CIAN_777_52614.64054.64054.5.0.dta	5	3389.780126	SKQLESAQMDSNR(2)-EMKLEKLLLLNDKR(6)	3389.776537	Oxidation[M](26)	2.127752e-004	5.948086e-003	0.003589	1.058772	8.232034e-006	6.404128e-006
	41	PRF_Q_2022_M_CIAN_777_52614.59909.59909.5.0.dta	5	3389.788916	SKQLESAQMDSNR(2)-EMKLEKLLLLNDKR(6)	3389.776537	Oxidation[M](2)	3.208513e-002	9.302187e-003	0.012379	3.651863	2.730529e-003	1.974715e-004
	42	PRF_Q_2022_M_CIAN_777_52614.66668.66668.5.0.dta	5	3389.782488	SKQLESAQMDSNR(2)-EMKLEKLLLLNDKR(6)	3389.776537	Oxidation[M](2)	1.689163e-006	1.296208e-002	0.005951	1.755573	3.047072e-003	1.571676e-005
	43	PRF_Q_2022_M_CIAN_777_52614.64095.64095.5.0.dta	5	3389.779360	SKQLESAQMDSNR(2)-EMKLEKLLLLNDKR(6)	3389.776537	Oxidation[M](26)	1.459620e-001	1.022868e-001	0.002823	0.832798	8.517068e-003	1.563760e-001
	44	PRF_Q_2022_M_CIAN_777_52614.66815.66815.4.1.dta	4	3389.784939	SKQLESAQMDSNR(2)-EMKLEKLLLLNDKR(6)	3389.776537	Oxidation[M](2)	1.000000e+000	1.878349e-001	0.008402	2.478629	1.000000e+000	1.701405e-003
	45	PRF_Q_2022_M_CIAN_777_52614.60005.60005.5.0.dta	5	3501.887226	SKQLESAQMDSNRK(2)-EMKLEKLLLLNDKR(6)	3501.876578	null	2.184009e-010	7.796717e-006	0.010648	3.040655	2.082228e-009	2.353571e-009
	46	PRF_Q_2022_M_CIAN_777_52614.59910.59910.4.1.dta	4	3501.893671	SKQLESAQMDSNRK(2)-EMKLEKLLLLNDKR(6)	3501.876578	null	1.355330e-010	4.403860e-005	0.017093	4.881097	6.360517e-011	1.920531e-012
	47	PRF_Q_2022_M_CIAN_777_52614.60049.60049.4.0.dta	4	3501.887140	SKQLESAQMDSNRK(2)-EMKLEKLLLLNDKR(6)	3501.876578	null	1.058007e-009	7.863697e-005	0.010562	3.016097	5.462949e-011	6.519363e-015
	48	PRF_Q_2022_M_CIAN_777_52614.53243.53243.5.0.dta	5	3517.896293	SKQLESAQMDSNRK(2)-EMKLEKLLLLNDKR(6)	3517.871492	Oxidation[M](2)	4.609400e-013	8.296987e-005	0.024801	7.050002	5.837811e-004	8.627342e-010
	49	PRF_Q_2022_M_CIAN_777_52614.53109.53109.5.1.dta	5	3517.897754	SKQLESAQMDSNRK(2)-EMKLEKLLLLNDKR(6)	3517.871492	Oxidation[M](2)	3.713942e-012	1.517355e-004	0.026262	7.465310	3.785858e-006	2.572819e-010
	50	PRF_Q_2022_M_CIAN_777_52614.59978.59978.3.0.dta	3	3501.884463	SKQLESAQMDSNRK(2)-EMKLEKLLLLNDKR(6)	3501.876578	null	1.000000e+000	3.578567e-004	0.007885	2.251650	1.000000e+000	5.757894e-005
	51	PRF_Q_2022_M_CIAN_777_52614.56841.56841.4.1.dta	4	3517.874692	SKQLESAQMDSNRK(2)-EMKLEKLLLLNDKR(6)	3517.871492	Oxidation[M](26)	1.000000e+000	4.252661e-004	0.003200	0.909641	1.000000e+000	1.000000e+000
	52	PRF_Q_2022_M_CIAN_777_52614.56668.56668.5.0.dta	5	3517.874864	SKQLESAQMDSNRK(2)-EMKLEKLLLLNDKR(6)	3517.871492	Oxidation[M](26)	1.223368e-005	3.942932e-003	0.003372	0.958534	9.672840e-008	2.587160e-011
	53	PRF_Q_2022_M_CIAN_777_52614.50123.50123.5.0.dta	5	3533.871420	SKQLESAQMDSNRK(2)-EMKLEKLLLLNDKR(6)	3533.866407	Oxidation[M](2);Oxidation[M](26)	2.220359e-007	4.007309e-003	0.005013	1.418560	1.991314e-004	6.831452e-009
	54	PRF_Q_2022_M_CIAN_777_52614.56812.56812.5.0.dta	5	3517.869264	SKQLESAQMDSNRK(2)-EMKLEKLLLLNDKR(6)	3517.871492	Oxidation[M](26)	2.035758e-005	4.319400e-003	-0.002228	-0.633338	1.575412e-004	1.594368e-001
	55	PRF_Q_2022_M_CIAN_777_52614.59854.59854.5.0.dta	5	3501.882759	SKQLESAQMDSNRK(2)-EMKLEKLLLLNDKR(6)	3501.876578	null	1.000000e+000	1.515282e-002	0.006181	1.765054	1.000000e+000	1.000000e+000
	56	PRF_Q_2022_M_CIAN_777_52614.69845.69845.4.1.dta	4	2829.506549	SKQLESAQMDSNR(2)-LEKLLLLNDK(3)	2829.502498	null	7.751427e-008	1.278685e-004	0.004051	1.431700	1.646631e-006	1.986687e-006
	57	PRF_Q_2022_M_CIAN_777_52614.69860.69860.3.0.dta	3	2829.509029	SKQLESAQMDSNR(2)-LEKLLLLNDK(3)	2829.502498	null	1.000000e+000	2.190134e-003	0.006531	2.308180	1.000000e+000	1.000000e+000
	58	PRF_Q_2022_M_CIAN_777_52614.61179.61179.4.0.dta	4	2957.595427	SKQLESAQMDSNRK(2)-LEKLLLLNDK(3)	2957.597454	null	1.067194e-002	1.575028e-004	-0.002027	-0.685354	4.698489e-003	5.191476e-004
	59	PRF_Q_2022_M_CIAN_777_52614.61045.61045.4.0.dta	4	2957.596149	SKQLESAQMDSNRK(2)-LEKLLLLNDK(3)	2957.597454	null	3.880998e-001	5.460228e-002	-0.001305	-0.441237	8.659817e-001	5.785386e-005
	60	PRF_Q_2022_M_CIAN_777_52614.73986.73986.4.1.dta	4	3217.687776	SKQLESAQMDSNR(2)-EMKLEKLLLLNDK(6)	3217.680521	null	5.026414e-004	1.975838e-004	0.007255	2.254730	4.745864e-006	5.282779e-014
	61	PRF_Q_2022_M_CIAN_777_52614.74019.74019.3.0.dta	3	3217.691064	SKQLESAQMDSNR(2)-EMKLEKLLLLNDK(6)	3217.680521	null	1.000000e+000	2.156295e-001	0.010543	3.276584	1.000000e+000	1.000000e+000
	62	PRF_Q_2022_M_CIAN_777_52614.74082.74082.3.1.dta	3	3217.691064	SKQLESAQMDSNR(2)-EMKLEKLLLLNDK(6)	3217.680521	null	1.000000e+000	8.169921e-001	0.010543	3.276584	1.000000e+000	1.000000e+000
	63	PRF_Q_2022_M_CIAN_777_52614.66497.66497.5.0.dta	5	3345.786337	SKQLESAQMDSNRK(2)-EMKLEKLLLLNDK(6)	3345.775476	null	4.612439e-017	3.053398e-004	0.010861	3.246183	4.819016e-011	1.267084e-006
	64	PRF_Q_2022_M_CIAN_777_52614.66639.66639.5.0.dta	5	3345.789611	SKQLESAQMDSNRK(2)-EMKLEKLLLLNDK(6)	3345.775476	null	3.613646e-008	4.048375e-004	0.014135	4.224731	1.243138e-009	1.650406e-003
	65	PRF_Q_2022_M_CIAN_777_52614.48709.48709.5.0.dta	5	3597.941246	SKQLESAQMDSNRK(2)-LEKLLLLNDKREQAR(3)	3597.937928	null	3.881580e-003	1.065230e-002	0.003318	0.922195	4.850670e-004	2.388019e-003
4	kif5C_dimer(639)-kif5C_dimer(641)	8	202
	1	PRF_Q_2022_M_CIAN_777_52614.82742.82742.3.0.dta	3	3817.958114	ELAACQLLISQHEAKIK(15)-IKSLTDYMQNMEQK(2)	3817.953498	Carbamidomethyl[C](5)	1.732931e-012	2.415232e-007	0.004616	1.209025	6.856699e-017	2.315327e-014
	2	PRF_Q_2022_M_CIAN_777_52614.82617.82617.3.0.dta	3	3817.956189	ELAACQLLISQHEAKIK(15)-IKSLTDYMQNMEQK(2)	3817.953498	Carbamidomethyl[C](5)	5.594359e-012	8.256451e-007	0.002691	0.704828	5.954438e-015	3.702630e-013
	3	PRF_Q_2022_M_CIAN_777_52614.82498.82498.3.0.dta	3	3817.955419	ELAACQLLISQHEAKIK(15)-IKSLTDYMQNMEQK(2)	3817.953498	Carbamidomethyl[C](5)	2.610445e-010	6.459191e-006	0.001921	0.503149	1.031728e-010	1.425490e-011
	4	PRF_Q_2022_M_CIAN_777_52614.72110.72110.3.0.dta	3	3833.951369	ELAACQLLISQHEAKIK(15)-IKSLTDYMQNMEQK(2)	3833.948412	Carbamidomethyl[C](5);Oxidation[M](28)	7.625931e-007	7.328070e-005	0.002957	0.771268	3.050451e-004	6.870917e-005
	5	PRF_Q_2022_M_CIAN_777_52614.82872.82872.3.0.dta	3	3817.959577	ELAACQLLISQHEAKIK(15)-IKSLTDYMQNMEQK(2)	3817.953498	Carbamidomethyl[C](5)	1.054223e-008	7.348689e-005	0.006079	1.592214	9.032525e-005	6.655296e-007
	6	PRF_Q_2022_M_CIAN_777_52614.76318.76318.4.0.dta	4	3833.959724	ELAACQLLISQHEAKIK(15)-IKSLTDYMQNMEQK(2)	3833.948412	Carbamidomethyl[C](5);Oxidation[M](31)	2.363305e-007	7.724200e-005	0.011312	2.950483	4.060788e-006	3.424413e-014
	7	PRF_Q_2022_M_CIAN_777_52614.76459.76459.4.0.dta	4	3833.960962	ELAACQLLISQHEAKIK(15)-IKSLTDYMQNMEQK(2)	3833.948412	Carbamidomethyl[C](5);Oxidation[M](31)	7.291656e-006	9.813484e-005	0.012550	3.273388	8.074314e-005	5.312933e-010
	8	PRF_Q_2022_M_CIAN_777_52614.82865.82865.4.0.dta	4	3817.954828	ELAACQLLISQHEAKIK(15)-IKSLTDYMQNMEQK(2)	3817.953498	Carbamidomethyl[C](5)	8.469767e-007	1.329134e-004	0.001330	0.348354	6.037084e-006	4.997565e-011
	9	PRF_Q_2022_M_CIAN_777_52614.72049.72049.4.0.dta	4	3833.946621	ELAACQLLISQHEAKIK(15)-IKSLTDYMQNMEQK(2)	3833.948412	Carbamidomethyl[C](5);Oxidation[M](28)	6.180428e-009	1.566844e-004	-0.001791	-0.467142	5.304098e-006	2.579573e-009
	10	PRF_Q_2022_M_CIAN_777_52614.77030.77030.4.0.dta	4	3833.964180	ELAACQLLISQHEAKIK(15)-IKSLTDYMQNMEQK(2)	3833.948412	Carbamidomethyl[C](5);Oxidation[M](31)	1.348154e-006	1.701891e-004	0.015768	4.112731	5.852343e-006	7.378300e-011
	11	PRF_Q_2022_M_CIAN_777_52614.76180.76180.4.0.dta	4	3833.958246	ELAACQLLISQHEAKIK(15)-IKSLTDYMQNMEQK(2)	3833.948412	Carbamidomethyl[C](5);Oxidation[M](31)	8.082513e-007	1.802690e-004	0.009834	2.564980	3.301626e-007	2.539807e-011
	12	PRF_Q_2022_M_CIAN_777_52614.75886.75886.4.0.dta	4	3833.956013	ELAACQLLISQHEAKIK(15)-IKSLTDYMQNMEQK(2)	3833.948412	Carbamidomethyl[C](5);Oxidation[M](31)	3.234205e-008	2.398469e-004	0.007601	1.982551	1.362270e-005	1.951261e-012
	13	PRF_Q_2022_M_CIAN_777_52614.83853.83853.4.0.dta	4	3817.964055	ELAACQLLISQHEAKIK(15)-IKSLTDYMQNMEQK(2)	3817.953498	Carbamidomethyl[C](5)	3.497282e-008	2.518966e-004	0.010557	2.765094	2.875620e-007	1.154757e-010
	14	PRF_Q_2022_M_CIAN_777_52614.77165.77165.4.0.dta	4	3833.961248	ELAACQLLISQHEAKIK(15)-IKSLTDYMQNMEQK(2)	3833.948412	Carbamidomethyl[C](5);Oxidation[M](31)	9.359035e-006	2.726197e-004	0.012836	3.347985	2.214561e-004	4.376623e-011
	15	PRF_Q_2022_M_CIAN_777_52614.82491.82491.4.0.dta	4	3817.952923	ELAACQLLISQHEAKIK(15)-IKSLTDYMQNMEQK(2)	3817.953498	Carbamidomethyl[C](5)	7.386332e-008	2.752680e-004	-0.000575	-0.150604	2.638646e-008	1.448232e-012
	16	PRF_Q_2022_M_CIAN_777_52614.72191.72191.4.0.dta	4	3833.948882	ELAACQLLISQHEAKIK(15)-IKSLTDYMQNMEQK(2)	3833.948412	Carbamidomethyl[C](5);Oxidation[M](28)	1.372249e-005	3.544425e-004	0.000470	0.122589	1.099492e-004	1.118509e-008
	17	PRF_Q_2022_M_CIAN_777_52614.72739.72739.4.0.dta	4	3833.957914	ELAACQLLISQHEAKIK(15)-IKSLTDYMQNMEQK(2)	3833.948412	Carbamidomethyl[C](5);Oxidation[M](28)	1.788425e-008	3.865356e-004	0.009502	2.478385	6.793350e-006	7.615169e-010
	18	PRF_Q_2022_M_CIAN_777_52614.82733.82733.4.0.dta	4	3817.955384	ELAACQLLISQHEAKIK(15)-IKSLTDYMQNMEQK(2)	3817.953498	Carbamidomethyl[C](5)	5.031181e-011	4.026782e-004	0.001886	0.493982	1.466037e-007	1.933685e-012
	19	PRF_Q_2022_M_CIAN_777_52614.76037.76037.4.0.dta	4	3833.956157	ELAACQLLISQHEAKIK(15)-IKSLTDYMQNMEQK(2)	3833.948412	Carbamidomethyl[C](5);Oxidation[M](31)	1.973160e-006	4.171072e-004	0.007745	2.020111	2.436833e-003	1.984089e-010
	20	PRF_Q_2022_M_CIAN_777_52614.71763.71763.4.0.dta	4	3833.958260	ELAACQLLISQHEAKIK(15)-IKSLTDYMQNMEQK(2)	3833.948412	Carbamidomethyl[C](5);Oxidation[M](28)	2.832678e-006	4.747867e-004	0.009848	2.568631	2.770248e-005	3.315969e-010
	21	PRF_Q_2022_M_CIAN_777_52614.76606.76606.4.0.dta	4	3833.961003	ELAACQLLISQHEAKIK(15)-IKSLTDYMQNMEQK(2)	3833.948412	Carbamidomethyl[C](5);Oxidation[M](31)	2.942071e-006	4.869364e-004	0.012591	3.284082	1.060688e-003	1.548033e-009
	22	PRF_Q_2022_M_CIAN_777_52614.71913.71913.4.0.dta	4	3833.950259	ELAACQLLISQHEAKIK(15)-IKSLTDYMQNMEQK(2)	3833.948412	Carbamidomethyl[C](5);Oxidation[M](28)	2.536787e-005	5.872632e-004	0.001847	0.481749	1.511666e-004	1.803714e-008
	23	PRF_Q_2022_M_CIAN_777_52614.75966.75966.3.0.dta	3	3833.960601	ELAACQLLISQHEAKIK(15)-IKSLTDYMQNMEQK(2)	3833.948412	Carbamidomethyl[C](5);Oxidation[M](31)	9.407425e-005	5.975469e-004	0.012189	3.179229	1.420356e-008	1.398834e-006
	24	PRF_Q_2022_M_CIAN_777_52614.71872.71872.5.0.dta	5	3833.955372	ELAACQLLISQHEAKIK(15)-IKSLTDYMQNMEQK(2)	3833.948412	Carbamidomethyl[C](5);Oxidation[M](28)	6.005382e-006	6.372762e-004	0.006960	1.815361	7.760356e-007	4.407137e-010
	25	PRF_Q_2022_M_CIAN_777_52614.76896.76896.4.0.dta	4	3833.969429	ELAACQLLISQHEAKIK(15)-IKSLTDYMQNMEQK(2)	3833.948412	Carbamidomethyl[C](5);Oxidation[M](31)	3.653501e-008	6.635650e-004	0.021017	5.481816	6.724209e-007	2.774139e-013
	26	PRF_Q_2022_M_CIAN_777_52614.72597.72597.4.1.dta	4	3833.957918	ELAACQLLISQHEAKIK(15)-IKSLTDYMQNMEQK(2)	3833.948412	Carbamidomethyl[C](5);Oxidation[M](28)	1.923232e-007	9.327315e-004	0.009506	2.479428	1.243848e-003	1.522100e-007
	27	PRF_Q_2022_M_CIAN_777_52614.72253.72253.3.0.dta	3	3833.951347	ELAACQLLISQHEAKIK(15)-IKSLTDYMQNMEQK(2)	3833.948412	Carbamidomethyl[C](5);Oxidation[M](28)	2.012378e-004	1.191560e-003	0.002935	0.765529	3.040399e-004	8.485770e-005
	28	PRF_Q_2022_M_CIAN_777_52614.76752.76752.4.0.dta	4	3833.962637	ELAACQLLISQHEAKIK(15)-IKSLTDYMQNMEQK(2)	3833.948412	Carbamidomethyl[C](5);Oxidation[M](31)	8.993278e-005	1.214994e-003	0.014225	3.710274	2.039283e-003	1.304355e-009
	29	PRF_Q_2022_M_CIAN_777_52614.72497.72497.4.0.dta	4	3833.958545	ELAACQLLISQHEAKIK(15)-IKSLTDYMQNMEQK(2)	3833.948412	Carbamidomethyl[C](5);Oxidation[M](28)	7.914299e-008	1.330658e-003	0.010133	2.642967	1.350391e-003	5.322957e-008
	30	PRF_Q_2022_M_CIAN_777_52614.77304.77304.4.0.dta	4	3833.958567	ELAACQLLISQHEAKIK(15)-IKSLTDYMQNMEQK(2)	3833.948412	Carbamidomethyl[C](5);Oxidation[M](31)	1.754850e-003	2.308652e-003	0.010155	2.648705	9.158823e-004	4.245006e-008
	31	PRF_Q_2022_M_CIAN_777_52614.109555.109555.5.0.dta	5	3817.976780	ELAACQLLISQHEAKIK(15)-IKSLTDYMQNMEQK(2)	3817.953498	Carbamidomethyl[C](5)	7.754014e-006	2.669316e-003	0.023282	6.098031	1.525823e-004	3.554171e-009
	32	PRF_Q_2022_M_CIAN_777_52614.72148.72148.5.0.dta	5	3833.951788	ELAACQLLISQHEAKIK(15)-IKSLTDYMQNMEQK(2)	3833.948412	Carbamidomethyl[C](5);Oxidation[M](28)	1.025829e-004	3.355010e-003	0.003376	0.880554	2.355038e-002	1.315563e-008
	33	PRF_Q_2022_M_CIAN_777_52614.72449.72449.5.0.dta	5	3833.952878	ELAACQLLISQHEAKIK(15)-IKSLTDYMQNMEQK(2)	3833.948412	Carbamidomethyl[C](5);Oxidation[M](28)	6.279363e-004	4.104575e-003	0.004466	1.164857	3.963635e-003	2.208557e-007
	34	PRF_Q_2022_M_CIAN_777_52614.76338.76338.5.0.dta	5	3833.960305	ELAACQLLISQHEAKIK(15)-IKSLTDYMQNMEQK(2)	3833.948412	Carbamidomethyl[C](5);Oxidation[M](31)	9.015198e-004	4.253248e-003	0.011893	3.102024	9.071397e-003	1.968234e-010
	35	PRF_Q_2022_M_CIAN_777_52614.72593.72593.5.0.dta	5	3833.953573	ELAACQLLISQHEAKIK(15)-IKSLTDYMQNMEQK(2)	3833.948412	Carbamidomethyl[C](5);Oxidation[M](28)	2.934433e-004	4.577383e-003	0.005161	1.346132	2.579139e-004	4.297090e-009
	36	PRF_Q_2022_M_CIAN_777_52614.83397.83397.4.1.dta	4	3817.956407	ELAACQLLISQHEAKIK(15)-IKSLTDYMQNMEQK(2)	3817.953498	Carbamidomethyl[C](5)	2.818824e-006	5.070563e-003	0.002909	0.761927	3.518605e-002	1.536256e-006
	37	PRF_Q_2022_M_CIAN_777_52614.82463.82463.5.0.dta	5	3817.952249	ELAACQLLISQHEAKIK(15)-IKSLTDYMQNMEQK(2)	3817.953498	Carbamidomethyl[C](5)	1.147570e-001	5.305403e-003	-0.001249	-0.327139	6.793791e-001	3.307451e-005
	38	PRF_Q_2022_M_CIAN_777_52614.78392.78392.5.0.dta	5	3833.959876	ELAACQLLISQHEAKIK(15)-IKSLTDYMQNMEQK(2)	3833.948412	Carbamidomethyl[C](5);Oxidation[M](31)	2.048385e-004	5.366171e-003	0.011464	2.990129	1.183457e-003	4.350289e-008
	39	PRF_Q_2022_M_CIAN_777_52614.83557.83557.4.2.dta	4	3817.952371	ELAACQLLISQHEAKIK(15)-IKSLTDYMQNMEQK(2)	3817.953498	Carbamidomethyl[C](5)	1.144949e-004	5.780947e-003	-0.001127	-0.295184	2.764443e-002	6.761424e-007
	40	PRF_Q_2022_M_CIAN_777_52614.82608.82608.4.0.dta	4	3817.953467	ELAACQLLISQHEAKIK(15)-IKSLTDYMQNMEQK(2)	3817.953498	Carbamidomethyl[C](5)	6.493966e-006	6.000583e-003	-0.000031	-0.008120	5.444799e-005	5.525983e-013
	41	PRF_Q_2022_M_CIAN_777_52614.71722.71722.5.0.dta	5	3833.958501	ELAACQLLISQHEAKIK(15)-IKSLTDYMQNMEQK(2)	3833.948412	Carbamidomethyl[C](5);Oxidation[M](28)	2.147516e-003	7.375198e-003	0.010089	2.631491	6.278445e-003	9.921714e-008
	42	PRF_Q_2022_M_CIAN_777_52614.76625.76625.5.0.dta	5	3833.958584	ELAACQLLISQHEAKIK(15)-IKSLTDYMQNMEQK(2)	3833.948412	Carbamidomethyl[C](5);Oxidation[M](31)	2.429986e-002	8.389246e-003	0.010172	2.653140	2.335182e-002	5.168789e-009
	43	PRF_Q_2022_M_CIAN_777_52614.72741.72741.5.0.dta	5	3833.953932	ELAACQLLISQHEAKIK(15)-IKSLTDYMQNMEQK(2)	3833.948412	Carbamidomethyl[C](5);Oxidation[M](28)	3.876992e-003	8.413322e-003	0.005520	1.439769	9.760150e-003	3.094836e-009
	44	PRF_Q_2022_M_CIAN_777_52614.74176.74176.4.0.dta	4	3833.955301	ELAACQLLISQHEAKIK(15)-IKSLTDYMQNMEQK(2)	3833.948412	Carbamidomethyl[C](5);Oxidation[M](28)	5.194063e-003	8.771476e-003	0.006889	1.796842	2.340774e-004	3.462792e-005
	45	PRF_Q_2022_M_CIAN_777_52614.72290.72290.5.0.dta	5	3833.951112	ELAACQLLISQHEAKIK(15)-IKSLTDYMQNMEQK(2)	3833.948412	Carbamidomethyl[C](5);Oxidation[M](28)	3.316198e-004	9.744596e-003	0.002700	0.704235	1.194674e-003	5.884553e-010
	46	PRF_Q_2022_M_CIAN_777_52614.68443.68443.5.0.dta	5	3849.950884	ELAACQLLISQHEAKIK(15)-IKSLTDYMQNMEQK(2)	3849.943327	Carbamidomethyl[C](5);Oxidation[M](28);Oxidation[M](31)	5.539572e-003	9.823264e-003	0.007557	1.962886	7.047276e-004	1.440749e-006
	47	PRF_Q_2022_M_CIAN_777_52614.71618.71618.4.0.dta	4	3833.958643	ELAACQLLISQHEAKIK(15)-IKSLTDYMQNMEQK(2)	3833.948412	Carbamidomethyl[C](5);Oxidation[M](28)	1.022131e-008	1.081283e-002	0.010231	2.668528	2.421781e-002	8.633286e-007
	48	PRF_Q_2022_M_CIAN_777_52614.82580.82580.5.0.dta	5	3817.954686	ELAACQLLISQHEAKIK(15)-IKSLTDYMQNMEQK(2)	3817.953498	Carbamidomethyl[C](5)	4.791742e-003	1.289967e-002	0.001188	0.311161	7.203593e-001	9.941284e-006
	49	PRF_Q_2022_M_CIAN_777_52614.82838.82838.5.0.dta	5	3817.954309	ELAACQLLISQHEAKIK(15)-IKSLTDYMQNMEQK(2)	3817.953498	Carbamidomethyl[C](5)	2.493550e-002	1.329255e-002	0.000811	0.212417	8.778598e-001	3.091974e-006
	50	PRF_Q_2022_M_CIAN_777_52614.84314.84314.5.0.dta	5	3817.955607	ELAACQLLISQHEAKIK(15)-IKSLTDYMQNMEQK(2)	3817.953498	Carbamidomethyl[C](5)	4.542732e-003	1.342766e-002	0.002109	0.552390	3.000281e-001	4.655324e-007
	51	PRF_Q_2022_M_CIAN_777_52614.82710.82710.5.0.dta	5	3817.956040	ELAACQLLISQHEAKIK(15)-IKSLTDYMQNMEQK(2)	3817.953498	Carbamidomethyl[C](5)	1.976087e-001	1.408972e-002	0.002542	0.665802	8.978080e-001	2.441230e-007
	52	PRF_Q_2022_M_CIAN_777_52614.79564.79564.5.0.dta	5	3833.950415	ELAACQLLISQHEAKIK(15)-IKSLTDYMQNMEQK(2)	3833.948412	Carbamidomethyl[C](5);Oxidation[M](31)	1.096221e-003	1.412421e-002	0.002003	0.522438	2.207721e-003	3.235666e-008
	53	PRF_Q_2022_M_CIAN_777_52614.83999.83999.4.0.dta	4	3817.948633	ELAACQLLISQHEAKIK(15)-IKSLTDYMQNMEQK(2)	3817.953498	Carbamidomethyl[C](5)	1.044086e-002	1.429933e-002	-0.004865	-1.274243	1.860985e-002	3.843528e-015
	54	PRF_Q_2022_M_CIAN_777_52614.76480.76480.5.0.dta	5	3833.956827	ELAACQLLISQHEAKIK(15)-IKSLTDYMQNMEQK(2)	3833.948412	Carbamidomethyl[C](5);Oxidation[M](31)	2.989164e-004	1.510529e-002	0.008415	2.194865	8.731727e-002	1.092591e-008
	55	PRF_Q_2022_M_CIAN_777_52614.75906.75906.5.0.dta	5	3833.961872	ELAACQLLISQHEAKIK(15)-IKSLTDYMQNMEQK(2)	3833.948412	Carbamidomethyl[C](5);Oxidation[M](31)	2.434719e-002	1.628759e-002	0.013460	3.510741	2.191073e-001	2.752923e-012
	56	PRF_Q_2022_M_CIAN_777_52614.84584.84584.5.1.dta	5	3817.958091	ELAACQLLISQHEAKIK(15)-IKSLTDYMQNMEQK(2)	3817.953498	Carbamidomethyl[C](5)	5.043681e-002	1.680023e-002	0.004593	1.203001	2.472740e-003	2.355754e-004
	57	PRF_Q_2022_M_CIAN_777_52614.79277.79277.5.0.dta	5	3833.958911	ELAACQLLISQHEAKIK(15)-IKSLTDYMQNMEQK(2)	3833.948412	Carbamidomethyl[C](5);Oxidation[M](31)	9.041924e-005	1.701882e-002	0.010499	2.738430	4.622237e-004	7.291623e-007
	58	PRF_Q_2022_M_CIAN_777_52614.76057.76057.5.0.dta	5	3833.960438	ELAACQLLISQHEAKIK(15)-IKSLTDYMQNMEQK(2)	3833.948412	Carbamidomethyl[C](5);Oxidation[M](31)	1.257536e-002	1.751151e-002	0.012026	3.136714	4.120104e-001	7.502245e-009
	59	PRF_Q_2022_M_CIAN_777_52614.74216.74216.5.1.dta	5	3833.955782	ELAACQLLISQHEAKIK(15)-IKSLTDYMQNMEQK(2)	3833.948412	Carbamidomethyl[C](5);Oxidation[M](28)	3.694396e-003	1.956968e-002	0.007370	1.922300	2.284935e-002	4.637896e-006
	60	PRF_Q_2022_M_CIAN_777_52614.68299.68299.4.0.dta	4	3849.952320	ELAACQLLISQHEAKIK(15)-IKSLTDYMQNMEQK(2)	3849.943327	Carbamidomethyl[C](5);Oxidation[M](28);Oxidation[M](31)	2.554677e-004	2.014319e-002	0.008993	2.335879	2.427496e-006	3.448190e-010
	61	PRF_Q_2022_M_CIAN_777_52614.72011.72011.5.0.dta	5	3833.952545	ELAACQLLISQHEAKIK(15)-IKSLTDYMQNMEQK(2)	3833.948412	Carbamidomethyl[C](5);Oxidation[M](28)	1.819772e-003	2.062279e-002	0.004133	1.078001	9.492067e-003	9.067410e-007
	62	PRF_Q_2022_M_CIAN_777_52614.68143.68143.5.0.dta	5	3849.953630	ELAACQLLISQHEAKIK(15)-IKSLTDYMQNMEQK(2)	3849.943327	Carbamidomethyl[C](5);Oxidation[M](28);Oxidation[M](31)	7.597320e-003	2.085002e-002	0.010303	2.676143	1.447267e-002	2.795170e-005
	63	PRF_Q_2022_M_CIAN_777_52614.76079.76079.5.0.dta	5	3849.950524	ELAACQLLISQHEAKIK(15)-IKSLTDYMQNMEQK(2)	3849.943327	Carbamidomethyl[C](5);Oxidation[M](28);Oxidation[M](31)	3.692115e-003	2.106690e-002	0.007197	1.869378	1.179259e-003	4.057663e-007
	64	PRF_Q_2022_M_CIAN_777_52614.84732.84732.5.0.dta	5	3817.955716	ELAACQLLISQHEAKIK(15)-IKSLTDYMQNMEQK(2)	3817.953498	Carbamidomethyl[C](5)	1.214670e-001	2.178922e-002	0.002218	0.580940	7.713016e-001	2.505991e-004
	65	PRF_Q_2022_M_CIAN_777_52614.83702.83702.4.1.dta	4	3817.962721	ELAACQLLISQHEAKIK(15)-IKSLTDYMQNMEQK(2)	3817.953498	Carbamidomethyl[C](5)	5.573415e-006	2.196017e-002	0.009223	2.415692	4.017720e-003	1.751472e-007
	66	PRF_Q_2022_M_CIAN_777_52614.109559.109559.4.0.dta	4	3817.981540	ELAACQLLISQHEAKIK(15)-IKSLTDYMQNMEQK(2)	3817.953498	Carbamidomethyl[C](5)	2.238308e-006	2.210064e-002	0.028042	7.344773	6.394541e-003	6.398882e-007
	67	PRF_Q_2022_M_CIAN_777_52614.86209.86209.5.0.dta	5	3817.968405	ELAACQLLISQHEAKIK(15)-IKSLTDYMQNMEQK(2)	3817.953498	Carbamidomethyl[C](5)	1.971365e-003	2.425828e-002	0.014907	3.904448	4.060530e-001	1.861072e-005
	68	PRF_Q_2022_M_CIAN_777_52614.73626.73626.5.0.dta	5	3833.946893	ELAACQLLISQHEAKIK(15)-IKSLTDYMQNMEQK(2)	3833.948412	Carbamidomethyl[C](5);Oxidation[M](28)	1.364631e-002	2.462019e-002	-0.001519	-0.396197	9.344027e-002	2.595191e-006
	69	PRF_Q_2022_M_CIAN_777_52614.77067.77067.5.0.dta	5	3833.966096	ELAACQLLISQHEAKIK(15)-IKSLTDYMQNMEQK(2)	3833.948412	Carbamidomethyl[C](5);Oxidation[M](31)	1.965587e-004	2.499492e-002	0.017684	4.612477	9.635276e-004	3.720528e-010
	70	PRF_Q_2022_M_CIAN_777_52614.83579.83579.5.0.dta	5	3817.962446	ELAACQLLISQHEAKIK(15)-IKSLTDYMQNMEQK(2)	3817.953498	Carbamidomethyl[C](5)	1.502782e-003	2.571649e-002	0.008948	2.343664	1.856472e-001	7.895356e-009
	71	PRF_Q_2022_M_CIAN_777_52614.77227.77227.5.0.dta	5	3833.961259	ELAACQLLISQHEAKIK(15)-IKSLTDYMQNMEQK(2)	3833.948412	Carbamidomethyl[C](5);Oxidation[M](31)	2.787739e-004	2.751937e-002	0.012847	3.350854	7.391401e-004	1.327026e-007
	72	PRF_Q_2022_M_CIAN_777_52614.84594.84594.5.1.dta	5	3817.959645	ELAACQLLISQHEAKIK(15)-IKSLTDYMQNMEQK(2)	3817.953498	Carbamidomethyl[C](5)	5.943542e-002	2.879852e-002	0.006147	1.610025	5.225658e-002	4.678812e-005
	73	PRF_Q_2022_M_CIAN_777_52614.83728.83728.5.0.dta	5	3817.961254	ELAACQLLISQHEAKIK(15)-IKSLTDYMQNMEQK(2)	3817.953498	Carbamidomethyl[C](5)	7.325817e-004	2.898538e-002	0.007756	2.031455	8.611265e-002	4.792889e-007
	74	PRF_Q_2022_M_CIAN_777_52614.86353.86353.5.0.dta	5	3817.956990	ELAACQLLISQHEAKIK(15)-IKSLTDYMQNMEQK(2)	3817.953498	Carbamidomethyl[C](5)	1.877245e-001	2.970687e-002	0.003492	0.914626	1.000000e+000	2.181883e-004
	75	PRF_Q_2022_M_CIAN_777_52614.75380.75380.5.0.dta	5	3833.950525	ELAACQLLISQHEAKIK(15)-IKSLTDYMQNMEQK(2)	3833.948412	Carbamidomethyl[C](5);Oxidation[M](28)	3.846719e-001	3.056138e-002	0.002113	0.551129	4.995289e-001	2.301036e-004
	76	PRF_Q_2022_M_CIAN_777_52614.76200.76200.5.0.dta	5	3833.961755	ELAACQLLISQHEAKIK(15)-IKSLTDYMQNMEQK(2)	3833.948412	Carbamidomethyl[C](5);Oxidation[M](31)	3.920418e-002	3.284752e-002	0.013343	3.480224	1.692268e-001	1.938076e-006
	77	PRF_Q_2022_M_CIAN_777_52614.83345.83345.5.0.dta	5	3817.955241	ELAACQLLISQHEAKIK(15)-IKSLTDYMQNMEQK(2)	3817.953498	Carbamidomethyl[C](5)	1.322136e-001	3.362897e-002	0.001743	0.456527	1.000000e+000	9.630745e-005
	78	PRF_Q_2022_M_CIAN_777_52614.76773.76773.5.0.dta	5	3833.963325	ELAACQLLISQHEAKIK(15)-IKSLTDYMQNMEQK(2)	3833.948412	Carbamidomethyl[C](5);Oxidation[M](31)	4.620415e-002	3.416999e-002	0.014913	3.889724	9.669975e-002	5.044230e-009
	79	PRF_Q_2022_M_CIAN_777_52614.84161.84161.5.1.dta	5	3817.956573	ELAACQLLISQHEAKIK(15)-IKSLTDYMQNMEQK(2)	3817.953498	Carbamidomethyl[C](5)	2.305473e-001	3.485472e-002	0.003075	0.805405	1.928532e-001	2.426894e-005
	80	PRF_Q_2022_M_CIAN_777_52614.85796.85796.5.0.dta	5	3817.957213	ELAACQLLISQHEAKIK(15)-IKSLTDYMQNMEQK(2)	3817.953498	Carbamidomethyl[C](5)	6.573046e-002	3.504766e-002	0.003715	0.973034	1.000000e+000	7.374477e-004
	81	PRF_Q_2022_M_CIAN_777_52614.87178.87178.5.1.dta	5	3817.962723	ELAACQLLISQHEAKIK(15)-IKSLTDYMQNMEQK(2)	3817.953498	Carbamidomethyl[C](5)	1.761984e-002	3.622948e-002	0.009225	2.416216	1.517488e-002	3.458392e-008
	82	PRF_Q_2022_M_CIAN_777_52614.73916.73916.5.0.dta	5	3833.947535	ELAACQLLISQHEAKIK(15)-IKSLTDYMQNMEQK(2)	3833.948412	Carbamidomethyl[C](5);Oxidation[M](28)	4.599480e-005	3.748820e-002	-0.000877	-0.228746	6.815155e-003	3.207161e-004
	83	PRF_Q_2022_M_CIAN_777_52614.75767.75767.5.0.dta	5	3833.959289	ELAACQLLISQHEAKIK(15)-IKSLTDYMQNMEQK(2)	3833.948412	Carbamidomethyl[C](5);Oxidation[M](31)	4.987954e-003	3.759009e-002	0.010877	2.837023	1.167912e-002	2.858331e-009
	84	PRF_Q_2022_M_CIAN_777_52614.78408.78408.4.0.dta	4	3833.956345	ELAACQLLISQHEAKIK(15)-IKSLTDYMQNMEQK(2)	3833.948412	Carbamidomethyl[C](5);Oxidation[M](31)	1.332023e-001	3.771401e-002	0.007933	2.069146	1.024176e-002	3.018250e-004
	85	PRF_Q_2022_M_CIAN_777_52614.87486.87486.5.1.dta	5	3817.948188	ELAACQLLISQHEAKIK(15)-IKSLTDYMQNMEQK(2)	3817.953498	Carbamidomethyl[C](5)	8.456960e-002	3.912660e-002	-0.005310	-1.390797	2.912271e-001	2.286500e-004
	86	PRF_Q_2022_M_CIAN_777_52614.74710.74710.5.0.dta	5	3833.953751	ELAACQLLISQHEAKIK(15)-IKSLTDYMQNMEQK(2)	3833.948412	Carbamidomethyl[C](5);Oxidation[M](28)	7.909833e-003	4.190587e-002	0.005339	1.392559	6.175940e-002	7.481023e-006
	87	PRF_Q_2022_M_CIAN_777_52614.76917.76917.5.0.dta	5	3833.971885	ELAACQLLISQHEAKIK(15)-IKSLTDYMQNMEQK(2)	3833.948412	Carbamidomethyl[C](5);Oxidation[M](31)	8.275170e-003	4.327959e-002	0.023473	6.122409	1.211498e-001	2.333233e-010
	88	PRF_Q_2022_M_CIAN_777_52614.73766.73766.5.0.dta	5	3833.951859	ELAACQLLISQHEAKIK(15)-IKSLTDYMQNMEQK(2)	3833.948412	Carbamidomethyl[C](5);Oxidation[M](28)	6.944552e-003	4.439321e-002	0.003447	0.899073	1.304447e-002	2.912940e-007
	89	PRF_Q_2022_M_CIAN_777_52614.85337.85337.5.0.dta	5	3817.969399	ELAACQLLISQHEAKIK(15)-IKSLTDYMQNMEQK(2)	3817.953498	Carbamidomethyl[C](5)	3.970559e-001	4.575803e-002	0.015901	4.164797	1.000000e+000	3.715862e-006
	90	PRF_Q_2022_M_CIAN_777_52614.88600.88600.5.0.dta	5	3817.957893	ELAACQLLISQHEAKIK(15)-IKSLTDYMQNMEQK(2)	3817.953498	Carbamidomethyl[C](5)	5.834099e-001	4.695600e-002	0.004395	1.151140	1.000000e+000	8.403827e-004
	91	PRF_Q_2022_M_CIAN_777_52614.87335.87335.5.0.dta	5	3817.946758	ELAACQLLISQHEAKIK(15)-IKSLTDYMQNMEQK(2)	3817.953498	Carbamidomethyl[C](5)	3.457463e-001	4.776449e-002	-0.006740	-1.765344	1.238188e-001	3.788040e-007
	92	PRF_Q_2022_M_CIAN_777_52614.72894.72894.4.0.dta	4	3833.959697	ELAACQLLISQHEAKIK(15)-IKSLTDYMQNMEQK(2)	3833.948412	Carbamidomethyl[C](5);Oxidation[M](28)	7.359399e-007	4.937056e-002	0.011285	2.943441	5.073561e-003	5.748691e-007
	93	PRF_Q_2022_M_CIAN_777_52614.73257.73257.4.1.dta	4	3833.945235	ELAACQLLISQHEAKIK(15)-IKSLTDYMQNMEQK(2)	3833.948412	Carbamidomethyl[C](5);Oxidation[M](28)	1.115387e-004	4.998760e-002	-0.003177	-0.828650	4.573274e-004	9.122739e-005
	94	PRF_Q_2022_M_CIAN_777_52614.89170.89170.5.0.dta	5	3817.958887	ELAACQLLISQHEAKIK(15)-IKSLTDYMQNMEQK(2)	3817.953498	Carbamidomethyl[C](5)	2.769243e-001	5.053656e-002	0.005389	1.411489	1.875450e-001	2.758711e-005
	95	PRF_Q_2022_M_CIAN_777_52614.88741.88741.5.0.dta	5	3817.962670	ELAACQLLISQHEAKIK(15)-IKSLTDYMQNMEQK(2)	3817.953498	Carbamidomethyl[C](5)	1.512406e-001	5.303099e-002	0.009172	2.402334	6.912326e-001	2.988463e-004
	96	PRF_Q_2022_M_CIAN_777_52614.90645.90645.5.0.dta	5	3817.958093	ELAACQLLISQHEAKIK(15)-IKSLTDYMQNMEQK(2)	3817.953498	Carbamidomethyl[C](5)	3.661496e-001	5.568232e-002	0.004595	1.203524	4.618945e-002	8.112137e-005
	97	PRF_Q_2022_M_CIAN_777_52614.88005.88005.5.0.dta	5	3817.960082	ELAACQLLISQHEAKIK(15)-IKSLTDYMQNMEQK(2)	3817.953498	Carbamidomethyl[C](5)	5.280232e-002	5.590991e-002	0.006584	1.724484	1.000000e+000	2.013581e-005
	98	PRF_Q_2022_M_CIAN_777_52614.75913.75913.5.2.dta	5	3817.958396	ELAACQLLISQHEAKIK(15)-IKSLTDYMQNMEQK(2)	3817.953498	Carbamidomethyl[C](5)	3.233160e-005	5.611135e-002	0.004898	1.282886	1.755571e-002	5.496180e-007
	99	PRF_Q_2022_M_CIAN_777_52614.85618.85618.5.0.dta	5	3817.968544	ELAACQLLISQHEAKIK(15)-IKSLTDYMQNMEQK(2)	3817.953498	Carbamidomethyl[C](5)	1.896200e-001	5.689823e-002	0.015046	3.940855	6.806206e-001	1.366838e-004
	100	PRF_Q_2022_M_CIAN_777_52614.76532.76532.5.0.dta	5	3849.952907	ELAACQLLISQHEAKIK(15)-IKSLTDYMQNMEQK(2)	3849.943327	Carbamidomethyl[C](5);Oxidation[M](28);Oxidation[M](31)	1.313167e-001	6.195207e-002	0.009580	2.488348	8.154833e-002	1.588277e-005
	101	PRF_Q_2022_M_CIAN_777_52614.75088.75088.5.1.dta	5	3833.959837	ELAACQLLISQHEAKIK(15)-IKSLTDYMQNMEQK(2)	3833.948412	Carbamidomethyl[C](5);Oxidation[M](28)	2.035976e-002	6.195265e-002	0.011425	2.979957	4.036017e-002	1.154814e-006
	102	PRF_Q_2022_M_CIAN_777_52614.87633.87633.5.0.dta	5	3817.943253	ELAACQLLISQHEAKIK(15)-IKSLTDYMQNMEQK(2)	3817.953498	Carbamidomethyl[C](5)	5.611300e-001	6.578283e-002	-0.010245	-2.683375	5.319912e-001	1.292526e-005
	103	PRF_Q_2022_M_CIAN_777_52614.83077.83077.5.0.dta	5	3817.952634	ELAACQLLISQHEAKIK(15)-IKSLTDYMQNMEQK(2)	3817.953498	Carbamidomethyl[C](5)	1.000000e+000	6.681225e-002	-0.000864	-0.226299	1.000000e+000	2.787982e-003
	104	PRF_Q_2022_M_CIAN_777_52614.68448.68448.4.2.dta	4	3849.952884	ELAACQLLISQHEAKIK(15)-IKSLTDYMQNMEQK(2)	3849.943327	Carbamidomethyl[C](5);Oxidation[M](28);Oxidation[M](31)	2.021499e-005	6.943958e-002	0.009557	2.482374	5.306466e-013	1.984139e-004
	105	PRF_Q_2022_M_CIAN_777_52614.74072.74072.5.0.dta	5	3833.961431	ELAACQLLISQHEAKIK(15)-IKSLTDYMQNMEQK(2)	3833.948412	Carbamidomethyl[C](5);Oxidation[M](28)	7.648238e-002	7.047865e-002	0.013019	3.395716	1.603949e-001	6.858738e-007
	106	PRF_Q_2022_M_CIAN_777_52614.87032.87032.5.0.dta	5	3817.965117	ELAACQLLISQHEAKIK(15)-IKSLTDYMQNMEQK(2)	3817.953498	Carbamidomethyl[C](5)	8.543680e-002	7.116830e-002	0.011619	3.043253	9.099316e-002	1.857669e-005
	107	PRF_Q_2022_M_CIAN_777_52614.78261.78261.4.0.dta	4	3833.960077	ELAACQLLISQHEAKIK(15)-IKSLTDYMQNMEQK(2)	3833.948412	Carbamidomethyl[C](5);Oxidation[M](31)	5.118443e-002	7.196898e-002	0.011665	3.042555	1.698736e-003	5.784308e-003
	108	PRF_Q_2022_M_CIAN_777_52614.78562.78562.4.0.dta	4	3833.960859	ELAACQLLISQHEAKIK(15)-IKSLTDYMQNMEQK(2)	3833.948412	Carbamidomethyl[C](5);Oxidation[M](31)	2.006657e-001	7.598446e-002	0.012447	3.246523	3.083118e-001	2.334735e-004
	109	PRF_Q_2022_M_CIAN_777_52614.76231.76231.5.0.dta	5	3849.957475	ELAACQLLISQHEAKIK(15)-IKSLTDYMQNMEQK(2)	3849.943327	Carbamidomethyl[C](5);Oxidation[M](28);Oxidation[M](31)	2.748977e-003	7.658836e-002	0.014148	3.674859	2.076602e-002	1.829640e-005
	110	PRF_Q_2022_M_CIAN_777_52614.75931.75931.5.0.dta	5	3849.944316	ELAACQLLISQHEAKIK(15)-IKSLTDYMQNMEQK(2)	3849.943327	Carbamidomethyl[C](5);Oxidation[M](28);Oxidation[M](31)	8.845349e-003	7.680647e-002	0.000989	0.256887	1.382266e-002	1.201929e-007
	111	PRF_Q_2022_M_CIAN_777_52614.88877.88877.5.0.dta	5	3817.964704	ELAACQLLISQHEAKIK(15)-IKSLTDYMQNMEQK(2)	3817.953498	Carbamidomethyl[C](5)	5.043400e-002	7.725367e-002	0.011206	2.935080	3.771847e-001	4.502266e-005
	112	PRF_Q_2022_M_CIAN_777_52614.74364.74364.5.1.dta	5	3833.954784	ELAACQLLISQHEAKIK(15)-IKSLTDYMQNMEQK(2)	3833.948412	Carbamidomethyl[C](5);Oxidation[M](28)	7.189543e-003	8.201191e-002	0.006372	1.661994	9.469646e-003	4.705842e-008
	113	PRF_Q_2022_M_CIAN_777_52614.76391.76391.5.0.dta	5	3849.953363	ELAACQLLISQHEAKIK(15)-IKSLTDYMQNMEQK(2)	3849.943327	Carbamidomethyl[C](5);Oxidation[M](28);Oxidation[M](31)	5.812706e-003	8.306067e-002	0.010036	2.606792	1.516485e-003	1.448209e-005
	114	PRF_Q_2022_M_CIAN_777_52614.88293.88293.5.0.dta	5	3817.963937	ELAACQLLISQHEAKIK(15)-IKSLTDYMQNMEQK(2)	3817.953498	Carbamidomethyl[C](5)	2.932286e-001	8.728620e-002	0.010439	2.734187	3.074354e-001	6.041907e-004
	115	PRF_Q_2022_M_CIAN_777_52614.82982.82982.4.2.dta	4	3817.939829	ELAACQLLISQHEAKIK(15)-IKSLTDYMQNMEQK(2)	3817.953498	Carbamidomethyl[C](5)	1.000000e+000	8.868725e-002	-0.013669	-3.580190	1.000000e+000	3.258499e-004
	116	PRF_Q_2022_M_CIAN_777_52614.79136.79136.5.0.dta	5	3833.962428	ELAACQLLISQHEAKIK(15)-IKSLTDYMQNMEQK(2)	3833.948412	Carbamidomethyl[C](5);Oxidation[M](31)	6.269291e-003	1.048792e-001	0.014016	3.655761	3.073603e-002	6.056412e-008
	117	PRF_Q_2022_M_CIAN_777_52614.85477.85477.5.0.dta	5	3817.973780	ELAACQLLISQHEAKIK(15)-IKSLTDYMQNMEQK(2)	3817.953498	Carbamidomethyl[C](5)	6.089001e-001	1.078868e-001	0.020282	5.312270	1.000000e+000	6.773608e-004
	118	PRF_Q_2022_M_CIAN_777_52614.90501.90501.5.0.dta	5	3817.963657	ELAACQLLISQHEAKIK(15)-IKSLTDYMQNMEQK(2)	3817.953498	Carbamidomethyl[C](5)	6.210364e-001	1.176879e-001	0.010159	2.660850	1.000000e+000	1.188062e-002
	119	PRF_Q_2022_M_CIAN_777_52614.68296.68296.5.0.dta	5	3849.953046	ELAACQLLISQHEAKIK(15)-IKSLTDYMQNMEQK(2)	3849.943327	Carbamidomethyl[C](5);Oxidation[M](28);Oxidation[M](31)	9.252043e-002	1.177928e-001	0.009719	2.524453	3.376938e-001	2.172613e-005
	120	PRF_Q_2022_M_CIAN_777_52614.85183.85183.5.1.dta	5	3817.961021	ELAACQLLISQHEAKIK(15)-IKSLTDYMQNMEQK(2)	3817.953498	Carbamidomethyl[C](5)	6.361659e-002	1.280848e-001	0.007523	1.970427	6.494236e-001	1.594337e-003
	121	PRF_Q_2022_M_CIAN_777_52614.89022.89022.5.0.dta	5	3817.964432	ELAACQLLISQHEAKIK(15)-IKSLTDYMQNMEQK(2)	3817.953498	Carbamidomethyl[C](5)	4.705717e-001	1.365258e-001	0.010934	2.863838	3.430122e-001	5.436108e-005
	122	PRF_Q_2022_M_CIAN_777_52614.71583.71583.5.0.dta	5	3833.961204	ELAACQLLISQHEAKIK(15)-IKSLTDYMQNMEQK(2)	3833.948412	Carbamidomethyl[C](5);Oxidation[M](28)	1.835949e-001	1.402181e-001	0.012792	3.336508	2.706579e-001	4.072085e-006
	123	PRF_Q_2022_M_CIAN_777_52614.75916.75916.4.0.dta	4	3817.942623	ELAACQLLISQHEAKIK(15)-IKSLTDYMQNMEQK(2)	3817.953498	Carbamidomethyl[C](5)	1.000000e+000	1.482845e-001	-0.010875	-2.848385	1.000000e+000	1.000000e+000
	124	PRF_Q_2022_M_CIAN_777_52614.89878.89878.5.0.dta	5	3817.960200	ELAACQLLISQHEAKIK(15)-IKSLTDYMQNMEQK(2)	3817.953498	Carbamidomethyl[C](5)	1.899833e-002	1.611089e-001	0.006702	1.755391	3.475945e-002	5.517441e-005
	125	PRF_Q_2022_M_CIAN_777_52614.87841.87841.5.0.dta	5	3817.938998	ELAACQLLISQHEAKIK(15)-IKSLTDYMQNMEQK(2)	3817.953498	Carbamidomethyl[C](5)	3.337212e-001	1.614674e-001	-0.014500	-3.797846	2.918798e-001	1.001288e-004
	126	PRF_Q_2022_M_CIAN_777_52614.88154.88154.5.0.dta	5	3817.964274	ELAACQLLISQHEAKIK(15)-IKSLTDYMQNMEQK(2)	3817.953498	Carbamidomethyl[C](5)	7.603314e-001	1.636770e-001	0.010776	2.822454	5.695966e-001	9.324028e-007
	127	PRF_Q_2022_M_CIAN_777_52614.87132.87132.4.2.dta	4	3817.963713	ELAACQLLISQHEAKIK(15)-IKSLTDYMQNMEQK(2)	3817.953498	Carbamidomethyl[C](5)	7.221290e-003	1.657462e-001	0.010215	2.675517	8.461751e-002	6.034753e-009
	128	PRF_Q_2022_M_CIAN_777_52614.74943.74943.4.0.dta	4	3833.955531	ELAACQLLISQHEAKIK(15)-IKSLTDYMQNMEQK(2)	3833.948412	Carbamidomethyl[C](5);Oxidation[M](28)	1.000000e+000	1.808869e-001	0.007119	1.856832	1.000000e+000	1.000000e+000
	129	PRF_Q_2022_M_CIAN_777_52614.73728.73728.4.1.dta	4	3833.958938	ELAACQLLISQHEAKIK(15)-IKSLTDYMQNMEQK(2)	3833.948412	Carbamidomethyl[C](5);Oxidation[M](28)	6.122950e-004	1.932452e-001	0.010526	2.745473	2.210058e-003	1.062439e-004
	130	PRF_Q_2022_M_CIAN_777_52614.74464.74464.4.1.dta	4	3833.956659	ELAACQLLISQHEAKIK(15)-IKSLTDYMQNMEQK(2)	3833.948412	Carbamidomethyl[C](5);Oxidation[M](28)	7.351408e-001	2.036688e-001	0.008247	2.151046	1.000000e+000	1.171398e-005
	131	PRF_Q_2022_M_CIAN_777_52614.75238.75238.5.1.dta	5	3833.960428	ELAACQLLISQHEAKIK(15)-IKSLTDYMQNMEQK(2)	3833.948412	Carbamidomethyl[C](5);Oxidation[M](28)	3.212149e-001	2.158630e-001	0.012016	3.134106	2.239509e-001	1.108199e-004
	132	PRF_Q_2022_M_CIAN_777_52614.73314.73314.5.1.dta	5	3833.958709	ELAACQLLISQHEAKIK(15)-IKSLTDYMQNMEQK(2)	3833.948412	Carbamidomethyl[C](5);Oxidation[M](28)	7.022536e-002	2.257372e-001	0.010297	2.685743	6.259390e-002	1.285924e-005
	133	PRF_Q_2022_M_CIAN_777_52614.82378.82378.4.2.dta	4	3817.936197	ELAACQLLISQHEAKIK(15)-IKSLTDYMQNMEQK(2)	3817.953498	Carbamidomethyl[C](5)	2.354448e-001	2.282217e-001	-0.017301	-4.531485	4.498004e-002	1.622334e-005
	134	PRF_Q_2022_M_CIAN_777_52614.76065.76065.4.2.dta	4	3849.953470	ELAACQLLISQHEAKIK(15)-IKSLTDYMQNMEQK(2)	3849.943327	Carbamidomethyl[C](5);Oxidation[M](28);Oxidation[M](31)	7.335707e-002	2.319879e-001	0.010143	2.634584	2.675648e-002	3.173933e-002
	135	PRF_Q_2022_M_CIAN_777_52614.74024.74024.4.1.dta	4	3833.959858	ELAACQLLISQHEAKIK(15)-IKSLTDYMQNMEQK(2)	3833.948412	Carbamidomethyl[C](5);Oxidation[M](28)	1.000000e+000	2.327014e-001	0.011446	2.985434	1.000000e+000	4.571044e-004
	136	PRF_Q_2022_M_CIAN_777_52614.73462.73462.5.1.dta	5	3833.950010	ELAACQLLISQHEAKIK(15)-IKSLTDYMQNMEQK(2)	3833.948412	Carbamidomethyl[C](5);Oxidation[M](28)	1.217284e-001	2.349893e-001	0.001598	0.416803	7.554032e-002	2.026183e-003
	137	PRF_Q_2022_M_CIAN_777_52614.83253.83253.4.1.dta	4	3817.942099	ELAACQLLISQHEAKIK(15)-IKSLTDYMQNMEQK(2)	3817.953498	Carbamidomethyl[C](5)	1.000000e+000	2.580018e-001	-0.011399	-2.985631	3.330633e-001	1.013070e-003
	138	PRF_Q_2022_M_CIAN_777_52614.75546.75546.5.0.dta	5	3833.942294	ELAACQLLISQHEAKIK(15)-IKSLTDYMQNMEQK(2)	3833.948412	Carbamidomethyl[C](5);Oxidation[M](28)	1.000000e+000	2.612851e-001	-0.006118	-1.595744	1.000000e+000	1.731467e-001
	139	PRF_Q_2022_M_CIAN_777_52614.90344.90344.5.0.dta	5	3817.967379	ELAACQLLISQHEAKIK(15)-IKSLTDYMQNMEQK(2)	3817.953498	Carbamidomethyl[C](5)	6.895463e-001	2.789106e-001	0.013881	3.635717	7.858266e-001	4.733256e-004
	140	PRF_Q_2022_M_CIAN_777_52614.87274.87274.4.2.dta	4	3817.931204	ELAACQLLISQHEAKIK(15)-IKSLTDYMQNMEQK(2)	3817.953498	Carbamidomethyl[C](5)	9.882087e-002	2.847923e-001	-0.022294	-5.839254	3.773230e-002	6.762990e-008
	141	PRF_Q_2022_M_CIAN_777_52614.89462.89462.5.0.dta	5	3817.985323	ELAACQLLISQHEAKIK(15)-IKSLTDYMQNMEQK(2)	3817.953498	Carbamidomethyl[C](5)	3.646291e-001	3.125345e-001	0.031825	8.335618	6.488488e-001	1.956304e-003
	142	PRF_Q_2022_M_CIAN_777_52614.79421.79421.5.0.dta	5	3833.957270	ELAACQLLISQHEAKIK(15)-IKSLTDYMQNMEQK(2)	3833.948412	Carbamidomethyl[C](5);Oxidation[M](31)	3.008793e-002	3.179857e-001	0.008858	2.310412	9.365300e-002	1.011847e-006
	143	PRF_Q_2022_M_CIAN_777_52614.75240.75240.4.0.dta	4	3833.961815	ELAACQLLISQHEAKIK(15)-IKSLTDYMQNMEQK(2)	3833.948412	Carbamidomethyl[C](5);Oxidation[M](31)	1.000000e+000	3.225936e-001	0.013403	3.495874	1.000000e+000	1.000000e+000
	144	PRF_Q_2022_M_CIAN_777_52614.89310.89310.5.0.dta	5	3817.967887	ELAACQLLISQHEAKIK(15)-IKSLTDYMQNMEQK(2)	3817.953498	Carbamidomethyl[C](5)	4.225656e-001	3.401756e-001	0.014389	3.768773	4.421889e-001	1.164053e-006
	145	PRF_Q_2022_M_CIAN_777_52614.78120.78120.4.2.dta	4	3833.955417	ELAACQLLISQHEAKIK(15)-IKSLTDYMQNMEQK(2)	3833.948412	Carbamidomethyl[C](5);Oxidation[M](31)	1.000000e+000	3.552843e-001	0.007005	1.827098	1.000000e+000	1.000000e+000
	146	PRF_Q_2022_M_CIAN_777_52614.74800.74800.4.0.dta	4	3833.948040	ELAACQLLISQHEAKIK(15)-IKSLTDYMQNMEQK(2)	3833.948412	Carbamidomethyl[C](5);Oxidation[M](28)	8.397368e-002	3.689519e-001	-0.000372	-0.097028	1.000000e+000	1.656299e-003
	147	PRF_Q_2022_M_CIAN_777_52614.73404.73404.4.2.dta	4	3833.950307	ELAACQLLISQHEAKIK(15)-IKSLTDYMQNMEQK(2)	3833.948412	Carbamidomethyl[C](5);Oxidation[M](28)	2.912506e-002	3.720038e-001	0.001895	0.494269	3.190164e-002	1.400318e-005
	148	PRF_Q_2022_M_CIAN_777_52614.82389.82389.4.2.dta	4	3817.941661	ELAACQLLISQHEAKIK(15)-IKSLTDYMQNMEQK(2)	3817.953498	Carbamidomethyl[C](5)	2.188400e-001	3.797701e-001	-0.011837	-3.100352	1.000000e+000	4.590718e-004
	149	PRF_Q_2022_M_CIAN_777_52614.73875.73875.4.1.dta	4	3833.956432	ELAACQLLISQHEAKIK(15)-IKSLTDYMQNMEQK(2)	3833.948412	Carbamidomethyl[C](5);Oxidation[M](28)	1.000000e+000	3.812979e-001	0.008020	2.091838	1.000000e+000	4.179151e-002
	150	PRF_Q_2022_M_CIAN_777_52614.79674.79674.4.0.dta	4	3833.943213	ELAACQLLISQHEAKIK(15)-IKSLTDYMQNMEQK(2)	3833.948412	Carbamidomethyl[C](5);Oxidation[M](28)	1.000000e+000	3.817538e-001	-0.005199	-1.356043	1.000000e+000	1.577824e-001
	151	PRF_Q_2022_M_CIAN_777_52614.83126.83126.4.1.dta	4	3817.937791	ELAACQLLISQHEAKIK(15)-IKSLTDYMQNMEQK(2)	3817.953498	Carbamidomethyl[C](5)	1.000000e+000	3.994918e-001	-0.015707	-4.113984	1.000000e+000	1.000000e+000
	152	PRF_Q_2022_M_CIAN_777_52614.79241.79241.4.0.dta	4	3833.963593	ELAACQLLISQHEAKIK(15)-IKSLTDYMQNMEQK(2)	3833.948412	Carbamidomethyl[C](5);Oxidation[M](31)	3.974759e-002	4.152895e-001	0.015181	3.959626	2.445308e-002	2.917376e-003
	153	PRF_Q_2022_M_CIAN_777_52614.79528.79528.4.0.dta	4	3833.959181	ELAACQLLISQHEAKIK(15)-IKSLTDYMQNMEQK(2)	3833.948412	Carbamidomethyl[C](5);Oxidation[M](28)	2.187270e-001	4.224495e-001	0.010769	2.808854	2.663305e-001	1.683146e-003
	154	PRF_Q_2022_M_CIAN_777_52614.75917.75917.4.2.dta	4	3849.950028	ELAACQLLISQHEAKIK(15)-IKSLTDYMQNMEQK(2)	3849.943327	Carbamidomethyl[C](5);Oxidation[M](28);Oxidation[M](31)	8.603750e-001	4.260218e-001	0.006701	1.740545	4.820167e-001	1.160736e-006
	155	PRF_Q_2022_M_CIAN_777_52614.68595.68595.4.3.dta	4	3849.949173	ELAACQLLISQHEAKIK(15)-IKSLTDYMQNMEQK(2)	3849.943327	Carbamidomethyl[C](5);Oxidation[M](28);Oxidation[M](31)	4.504753e-001	5.287978e-001	0.005846	1.518464	5.042914e-001	1.149566e-002
	156	PRF_Q_2022_M_CIAN_777_52614.72796.72796.4.0.dta	4	3833.956986	ELAACQLLISQHEAKIK(15)-IKSLTDYMQNMEQK(2)	3833.948412	Carbamidomethyl[C](5);Oxidation[M](28)	1.000000e+000	6.561746e-001	0.008574	2.236337	7.785396e-002	1.000000e+000
	157	PRF_Q_2022_M_CIAN_777_52614.68742.68742.4.4.dta	4	3849.956481	ELAACQLLISQHEAKIK(15)-IKSLTDYMQNMEQK(2)	3849.943327	Carbamidomethyl[C](5);Oxidation[M](28);Oxidation[M](31)	3.856606e-001	7.352004e-001	0.013154	3.416674	3.401753e-001	2.279687e-001
	158	PRF_Q_2022_M_CIAN_777_52614.77456.77456.4.0.dta	4	3974.065063	ELAACQLLISQHEAKIK(15)-IKSLTDYMQNMEQKR(2)	3974.054600	Carbamidomethyl[C](5)	3.253479e-018	1.729977e-005	0.010463	2.632827	6.015546e-013	2.203791e-017
	159	PRF_Q_2022_M_CIAN_777_52614.70786.70786.5.0.dta	5	3990.054850	ELAACQLLISQHEAKIK(15)-IKSLTDYMQNMEQKR(2)	3990.049515	Carbamidomethyl[C](5);Oxidation[M](31)	2.022651e-005	1.055452e-002	0.005335	1.337076	4.568249e-005	3.652972e-007
	160	PRF_Q_2022_M_CIAN_777_52614.77443.77443.5.0.dta	5	3974.061912	ELAACQLLISQHEAKIK(15)-IKSLTDYMQNMEQKR(2)	3974.054600	Carbamidomethyl[C](5)	1.186854e-005	2.260477e-002	0.007312	1.839934	4.102526e-003	4.413515e-008
	161	PRF_Q_2022_M_CIAN_777_52614.77305.77305.5.0.dta	5	3974.064182	ELAACQLLISQHEAKIK(15)-IKSLTDYMQNMEQKR(2)	3974.054600	Carbamidomethyl[C](5)	4.541714e-002	4.470820e-002	0.009582	2.411139	2.076696e-002	5.959475e-008
	162	PRF_Q_2022_M_CIAN_777_52614.78842.78842.4.0.dta	4	4506.256700	MNASERELAACQLLISQHEAKIK(21)-IKSLTDYMQNMEQK(2)	4506.249724	Carbamidomethyl[C](11)	1.419899e-012	5.143810e-005	0.006976	1.548072	1.000000e+000	4.650351e-012
	163	PRF_Q_2022_M_CIAN_777_52614.78695.78695.5.0.dta	5	4506.262348	MNASERELAACQLLISQHEAKIK(21)-IKSLTDYMQNMEQK(2)	4506.249724	Carbamidomethyl[C](11)	2.907165e-005	7.549263e-005	0.012624	2.801443	1.648570e-003	7.735886e-011
	164	PRF_Q_2022_M_CIAN_777_52614.78829.78829.5.0.dta	5	4506.258574	MNASERELAACQLLISQHEAKIK(21)-IKSLTDYMQNMEQK(2)	4506.249724	Carbamidomethyl[C](11)	7.390383e-005	1.443739e-004	0.008850	1.963939	3.034348e-005	5.745213e-023
	165	PRF_Q_2022_M_CIAN_777_52614.78912.78912.5.0.dta	5	4522.246811	MNASERELAACQLLISQHEAKIK(21)-IKSLTDYMQNMEQK(2)	4522.244638	Carbamidomethyl[C](11);Oxidation[M](37)	2.472299e-003	2.112811e-004	0.002173	0.480514	1.055336e-004	5.953130e-008
	166	PRF_Q_2022_M_CIAN_777_52614.78964.78964.5.0.dta	5	4506.257786	MNASERELAACQLLISQHEAKIK(21)-IKSLTDYMQNMEQK(2)	4506.249724	Carbamidomethyl[C](11)	2.052197e-003	2.824490e-004	0.008062	1.789071	1.000000e+000	8.503570e-013
	167	PRF_Q_2022_M_CIAN_777_52614.79257.79257.5.0.dta	5	4506.263558	MNASERELAACQLLISQHEAKIK(21)-IKSLTDYMQNMEQK(2)	4506.249724	Carbamidomethyl[C](11)	3.713730e-006	2.832068e-004	0.013834	3.069959	1.971287e-003	3.717618e-010
	168	PRF_Q_2022_M_CIAN_777_52614.79111.79111.5.0.dta	5	4506.264539	MNASERELAACQLLISQHEAKIK(21)-IKSLTDYMQNMEQK(2)	4506.249724	Carbamidomethyl[C](11)	7.861100e-011	3.878748e-004	0.014815	3.287656	1.040943e-003	4.329558e-013
	169	PRF_Q_2022_M_CIAN_777_52614.78555.78555.5.0.dta	5	4506.263947	MNASERELAACQLLISQHEAKIK(21)-IKSLTDYMQNMEQK(2)	4506.249724	Carbamidomethyl[C](11)	4.729431e-005	3.898456e-004	0.014223	3.156283	2.927231e-003	1.584311e-018
	170	PRF_Q_2022_M_CIAN_777_52614.69932.69932.5.0.dta	5	4522.250954	MNASERELAACQLLISQHEAKIK(21)-IKSLTDYMQNMEQK(2)	4522.244638	Carbamidomethyl[C](11);Oxidation[M](34)	3.578984e-012	5.368902e-004	0.006316	1.396652	1.000000e+000	3.426547e-007
	171	PRF_Q_2022_M_CIAN_777_52614.72618.72618.5.0.dta	5	4522.262278	MNASERELAACQLLISQHEAKIK(21)-IKSLTDYMQNMEQK(2)	4522.244638	Carbamidomethyl[C](11);Oxidation[M](37)	3.595887e-006	5.827438e-004	0.017640	3.900718	2.650575e-007	8.538092e-010
	172	PRF_Q_2022_M_CIAN_777_52614.78775.78775.5.0.dta	5	4522.245195	MNASERELAACQLLISQHEAKIK(21)-IKSLTDYMQNMEQK(2)	4522.244638	Carbamidomethyl[C](11);Oxidation[M](37)	3.694640e-005	6.464035e-004	0.000557	0.123169	3.232231e-003	4.251717e-009
	173	PRF_Q_2022_M_CIAN_777_52614.77009.77009.5.0.dta	5	4522.260937	MNASERELAACQLLISQHEAKIK(21)-IKSLTDYMQNMEQK(2)	4522.244638	Carbamidomethyl[C](11);Oxidation[M](1)	8.813579e-007	8.251994e-004	0.016299	3.604184	1.002148e-006	6.020496e-010
	174	PRF_Q_2022_M_CIAN_777_52614.76874.76874.5.0.dta	5	4522.262207	MNASERELAACQLLISQHEAKIK(21)-IKSLTDYMQNMEQK(2)	4522.244638	Carbamidomethyl[C](11);Oxidation[M](1)	1.318205e-006	1.595470e-003	0.017569	3.885018	4.768403e-009	1.112057e-009
	175	PRF_Q_2022_M_CIAN_777_52614.78697.78697.4.0.dta	4	4506.259608	MNASERELAACQLLISQHEAKIK(21)-IKSLTDYMQNMEQK(2)	4506.249724	Carbamidomethyl[C](11)	4.859407e-005	2.774213e-003	0.009884	2.193398	1.000000e+000	1.515922e-009
	176	PRF_Q_2022_M_CIAN_777_52614.69788.69788.5.0.dta	5	4522.243520	MNASERELAACQLLISQHEAKIK(21)-IKSLTDYMQNMEQK(2)	4522.244638	Carbamidomethyl[C](11);Oxidation[M](34)	1.000000e+000	3.423167e-003	-0.001118	-0.247222	1.000000e+000	3.623019e-003
	177	PRF_Q_2022_M_CIAN_777_52614.69493.69493.5.0.dta	5	4522.268644	MNASERELAACQLLISQHEAKIK(21)-IKSLTDYMQNMEQK(2)	4522.244638	Carbamidomethyl[C](11);Oxidation[M](34)	6.016074e-005	3.719758e-003	0.024006	5.308426	1.000000e+000	4.623848e-007
	178	PRF_Q_2022_M_CIAN_777_52614.76731.76731.5.0.dta	5	4522.261875	MNASERELAACQLLISQHEAKIK(21)-IKSLTDYMQNMEQK(2)	4522.244638	Carbamidomethyl[C](11);Oxidation[M](1)	1.755025e-004	3.921742e-003	0.017237	3.811603	6.884066e-012	2.777882e-010
	179	PRF_Q_2022_M_CIAN_777_52614.77147.77147.5.0.dta	5	4522.257632	MNASERELAACQLLISQHEAKIK(21)-IKSLTDYMQNMEQK(2)	4522.244638	Carbamidomethyl[C](11);Oxidation[M](1)	7.109056e-003	5.031214e-003	0.012994	2.873352	2.713592e-004	1.297784e-006
	180	PRF_Q_2022_M_CIAN_777_52614.72772.72772.5.0.dta	5	4522.256144	MNASERELAACQLLISQHEAKIK(21)-IKSLTDYMQNMEQK(2)	4522.244638	Carbamidomethyl[C](11);Oxidation[M](37)	2.256217e-004	1.470563e-002	0.011506	2.544312	1.003018e-004	1.067288e-009
	181	PRF_Q_2022_M_CIAN_777_52614.78982.78982.4.0.dta	4	4506.255371	MNASERELAACQLLISQHEAKIK(21)-IKSLTDYMQNMEQK(2)	4506.249724	Carbamidomethyl[C](11)	1.844834e-004	2.076953e-002	0.005647	1.253148	1.000000e+000	6.905331e-011
	182	PRF_Q_2022_M_CIAN_777_52614.72473.72473.5.0.dta	5	4522.260261	MNASERELAACQLLISQHEAKIK(21)-IKSLTDYMQNMEQK(2)	4522.244638	Carbamidomethyl[C](11);Oxidation[M](37)	6.431774e-004	2.349184e-002	0.015623	3.454700	4.991860e-003	6.678016e-008
	183	PRF_Q_2022_M_CIAN_777_52614.76947.76947.4.0.dta	4	4522.263196	MNASERELAACQLLISQHEAKIK(21)-IKSLTDYMQNMEQK(2)	4522.244638	Carbamidomethyl[C](11);Oxidation[M](1)	1.000000e+000	2.541877e-002	0.018558	4.103714	1.000000e+000	1.000000e+000
	184	PRF_Q_2022_M_CIAN_777_52614.78637.78637.5.0.dta	5	4522.242442	MNASERELAACQLLISQHEAKIK(21)-IKSLTDYMQNMEQK(2)	4522.244638	Carbamidomethyl[C](11);Oxidation[M](34)	8.159373e-003	2.617314e-002	-0.002196	-0.485600	1.000000e+000	9.672805e-004
	185	PRF_Q_2022_M_CIAN_777_52614.70081.70081.5.0.dta	5	4522.262473	MNASERELAACQLLISQHEAKIK(21)-IKSLTDYMQNMEQK(2)	4522.244638	Carbamidomethyl[C](11);Oxidation[M](34)	1.000000e+000	3.644940e-002	0.017835	3.943838	1.000000e+000	1.753439e-002
	186	PRF_Q_2022_M_CIAN_777_52614.79648.79648.5.0.dta	5	4506.250726	MNASERELAACQLLISQHEAKIK(21)-IKSLTDYMQNMEQK(2)	4506.249724	Carbamidomethyl[C](11)	1.000000e+000	4.974124e-002	0.001002	0.222358	1.000000e+000	1.831932e-002
	187	PRF_Q_2022_M_CIAN_777_52614.76592.76592.5.0.dta	5	4522.263908	MNASERELAACQLLISQHEAKIK(21)-IKSLTDYMQNMEQK(2)	4522.244638	Carbamidomethyl[C](11);Oxidation[M](1)	1.000000e+000	6.681911e-002	0.019270	4.261158	1.000000e+000	7.037931e-004
	188	PRF_Q_2022_M_CIAN_777_52614.70229.70229.5.0.dta	5	4522.269352	MNASERELAACQLLISQHEAKIK(21)-IKSLTDYMQNMEQK(2)	4522.244638	Carbamidomethyl[C](11);Oxidation[M](34)	1.000000e+000	1.728060e-001	0.024714	5.464985	1.000000e+000	1.000000e+000
	189	PRF_Q_2022_M_CIAN_777_52614.79817.79817.5.0.dta	5	4506.256007	MNASERELAACQLLISQHEAKIK(21)-IKSLTDYMQNMEQK(2)	4506.249724	Carbamidomethyl[C](11)	1.000000e+000	1.841710e-001	0.006283	1.394286	1.000000e+000	2.216160e-003
	190	PRF_Q_2022_M_CIAN_777_52614.72617.72617.4.0.dta	4	4522.214076	MNASERELAACQLLISQHEAKIK(21)-IKSLTDYMQNMEQK(2)	4522.244638	Carbamidomethyl[C](11);Oxidation[M](37)	4.336638e-001	6.121325e-001	-0.030562	-6.758148	3.242958e-003	1.969149e-008
	191	PRF_Q_2022_M_CIAN_777_52614.72280.72280.5.0.dta	5	4522.228411	MNASERELAACQLLISQHEAKIK(21)-IKSLTDYMQNMEQK(2)	4522.244638	Carbamidomethyl[C](11);Oxidation[M](37)	4.811402e-001	6.297021e-001	-0.016227	-3.588262	1.000000e+000	2.960260e-012
	192	PRF_Q_2022_M_CIAN_777_52614.74321.74321.5.0.dta	5	4662.364933	MNASERELAACQLLISQHEAKIK(21)-IKSLTDYMQNMEQKR(2)	4662.350826	Carbamidomethyl[C](11)	2.002368e-006	8.869305e-003	0.014107	3.025727	2.834856e-013	2.091113e-009
	193	PRF_Q_2022_M_CIAN_777_52614.74212.74212.6.2.dta	6	4662.354807	MNASERELAACQLLISQHEAKIK(21)-IKSLTDYMQNMEQKR(2)	4662.350826	Carbamidomethyl[C](11)	2.800930e-004	4.569268e-001	0.003981	0.853861	1.437105e-002	6.908475e-005
	194	PRF_Q_2022_M_CIAN_777_52614.95414.95414.5.0.dta	5	5442.713190	ELAACQLLISQHEAKIKSLTDYMQNMEQKR(15)-IKSLTDYMQNMEQK(2)	5442.687183	Carbamidomethyl[C](5)	7.033200e-007	1.809960e-002	0.026007	4.778338	1.000000e+000	4.861323e-008
	195	PRF_Q_2022_M_CIAN_777_52614.72590.72590.5.0.dta	5	4634.352025	KMNASERELAACQLLISQHEAKIK(22)-IKSLTDYMQNMEQK(2)	4634.344679	Carbamidomethyl[C](12)	3.711465e-001	3.741322e-002	0.007346	1.585122	3.105765e-002	2.883990e-011
	196	PRF_Q_2022_M_CIAN_777_52614.72563.72563.4.0.dta	4	4634.368356	KMNASERELAACQLLISQHEAKIK(22)-IKSLTDYMQNMEQK(2)	4634.344679	Carbamidomethyl[C](12)	1.000000e+000	4.477958e-002	0.023677	5.109029	1.000000e+000	2.694595e-007
	197	PRF_Q_2022_M_CIAN_777_52614.72448.72448.5.0.dta	5	4634.355757	KMNASERELAACQLLISQHEAKIK(22)-IKSLTDYMQNMEQK(2)	4634.344679	Carbamidomethyl[C](12)	3.036440e-002	8.651256e-002	0.011078	2.390413	1.927244e-002	2.262100e-016
	198	PRF_Q_2022_M_CIAN_777_52614.72335.72335.4.1.dta	4	4634.333983	KMNASERELAACQLLISQHEAKIK(22)-IKSLTDYMQNMEQK(2)	4634.344679	Carbamidomethyl[C](12)	1.000000e+000	3.427750e-001	-0.010696	-2.307985	1.000000e+000	4.723836e-007
	199	PRF_Q_2022_M_CIAN_777_52614.70955.70955.5.0.dta	5	4650.343271	KMNASERELAACQLLISQHEAKIK(22)-IKSLTDYMQNMEQK(2)	4650.339594	Carbamidomethyl[C](12);Oxidation[M](2)	1.000000e+000	3.621210e-001	0.003677	0.790695	1.000000e+000	3.159854e-008
	200	PRF_Q_2022_M_CIAN_777_52614.71104.71104.5.0.dta	5	4650.346038	KMNASERELAACQLLISQHEAKIK(22)-IKSLTDYMQNMEQK(2)	4650.339594	Carbamidomethyl[C](12);Oxidation[M](2)	1.000000e+000	4.527378e-001	0.006444	1.385705	1.000000e+000	1.051967e-007
	201	PRF_Q_2022_M_CIAN_777_52614.95557.95557.5.0.dta	5	5442.695282	ELAACQLLISQHEAKIKSLTDYMQNMEQK(15)-IKSLTDYMQNMEQKR(2)	5442.687183	Carbamidomethyl[C](5)	1.000000e+000	2.000199e-001	0.008099	1.488052	6.123413e-004	1.000000e+000
	202	PRF_Q_2022_M_CIAN_777_52614.93849.93849.5.0.dta	5	5665.883049	ELAACQLLISQHEAKIK(15)-ELAACQLLISQHEAKIKSLTDYMQNMEQKR(17)	5665.921009	Carbamidomethyl[C](5);Carbamidomethyl[C](38)	7.393803e-001	5.175525e-001	-0.037960	-6.699705	1.000000e+000	2.402278e-001
5	kif5C_dimer(465)-kif5C_dimer(887)	6	20
	1	PRF_Q_2022_M_CIAN_777_52614.80289.80289.3.0.dta	3	3221.632267	DYEKIQEELTR(4)-ALESALKEAKENAMR(10)	3221.635682	null	1.070724e-008	1.245844e-005	-0.003415	-1.060021	4.644895e-008	4.077848e-010
	2	PRF_Q_2022_M_CIAN_777_52614.80276.80276.4.0.dta	4	3221.639053	DYEKIQEELTR(4)-ALESALKEAKENAMR(10)	3221.635682	null	8.609519e-003	2.781839e-004	0.003371	1.046363	1.496845e-005	2.478311e-007
	3	PRF_Q_2022_M_CIAN_777_52614.80136.80136.4.0.dta	4	3221.638786	DYEKIQEELTR(4)-ALESALKEAKENAMR(10)	3221.635682	null	8.346389e-002	1.214267e-003	0.003104	0.963486	9.752619e-003	6.925828e-008
	4	PRF_Q_2022_M_CIAN_777_52614.80420.80420.4.0.dta	4	3221.643229	DYEKIQEELTR(4)-ALESALKEAKENAMR(10)	3221.635682	null	3.588754e-005	4.224756e-003	0.007547	2.342599	4.988537e-005	4.480316e-007
	5	PRF_Q_2022_M_CIAN_777_52614.80157.80157.3.0.dta	3	3221.633339	DYEKIQEELTR(4)-ALESALKEAKENAMR(10)	3221.635682	null	1.000000e+000	4.191402e-001	-0.002343	-0.727270	1.000000e+000	3.359546e-001
	6	PRF_Q_2022_M_CIAN_777_52614.61090.61090.3.0.dta	3	2509.223917	DYEKIQEELTR(4)-EAKENAMR(3)	2509.223778	null	2.317685e-004	4.316230e-005	0.000139	0.055396	9.702540e-011	1.584516e-005
	7	PRF_Q_2022_M_CIAN_777_52614.60952.60952.3.0.dta	3	2509.226077	DYEKIQEELTR(4)-EAKENAMR(3)	2509.223778	null	4.351933e-009	7.810175e-005	0.002299	0.916220	4.739402e-011	6.233534e-012
	8	PRF_Q_2022_M_CIAN_777_52614.60953.60953.4.0.dta	4	2509.223595	DYEKIQEELTR(4)-EAKENAMR(3)	2509.223778	null	2.468987e-009	1.987369e-004	-0.000183	-0.072931	3.223023e-012	4.408526e-010
	9	PRF_Q_2022_M_CIAN_777_52614.61087.61087.4.0.dta	4	2509.222766	DYEKIQEELTR(4)-EAKENAMR(3)	2509.223778	null	2.485683e-008	2.100342e-004	-0.001012	-0.403312	5.217448e-011	1.594063e-010
	10	PRF_Q_2022_M_CIAN_777_52614.60821.60821.4.0.dta	4	2509.223802	DYEKIQEELTR(4)-EAKENAMR(3)	2509.223778	null	1.011357e-004	3.444834e-004	0.000024	0.009565	2.636745e-010	2.841414e-005
	11	PRF_Q_2022_M_CIAN_777_52614.54906.54906.4.2.dta	4	2525.225989	DYEKIQEELTR(4)-EAKENAMR(3)	2525.218692	Oxidation[M](21)	2.377508e-004	1.600673e-002	0.007297	2.889651	1.033777e-003	4.281464e-006
	12	PRF_Q_2022_M_CIAN_777_52614.60819.60819.3.0.dta	3	2509.226096	DYEKIQEELTR(4)-EAKENAMR(3)	2509.223778	null	6.615213e-001	8.015522e-002	0.002318	0.923792	3.657424e-004	1.000000e+000
	13	PRF_Q_2022_M_CIAN_777_52614.48804.48804.5.0.dta	5	2665.331629	RDYEKIQEELTR(5)-EAKENAMR(3)	2665.324880	null	3.949332e-009	4.928119e-004	0.006749	2.532149	5.271441e-007	1.296728e-008
	14	PRF_Q_2022_M_CIAN_777_52614.43045.43045.4.1.dta	4	2681.319068	RDYEKIQEELTR(5)-EAKENAMR(3)	2681.319794	Oxidation[M](22)	3.566040e-004	1.282053e-003	-0.000726	-0.270762	1.000000e+000	9.818818e-007
	15	PRF_Q_2022_M_CIAN_777_52614.69957.69957.5.0.dta	5	3377.731021	RDYEKIQEELTR(5)-ALESALKEAKENAMR(10)	3377.736784	null	6.590098e-003	2.609678e-002	-0.005763	-1.706172	6.463668e-003	1.158832e-005
	16	PRF_Q_2022_M_CIAN_777_52614.69913.69913.4.0.dta	4	3377.742663	RDYEKIQEELTR(5)-ALESALKEAKENAMR(10)	3377.736784	null	1.409695e-003	9.279379e-002	0.005879	1.740515	3.412404e-002	1.428735e-003
	17	PRF_Q_2022_M_CIAN_777_52614.77010.77010.4.0.dta	4	3492.779728	DYEKIQEELTR(4)-ALESALKEAKENAMRDR(10)	3492.763723	null	4.984956e-002	3.252628e-002	0.016005	4.582331	5.958117e-003	1.310201e-006
	18	PRF_Q_2022_M_CIAN_777_52614.77143.77143.4.0.dta	4	3492.776807	DYEKIQEELTR(4)-ALESALKEAKENAMRDR(10)	3492.763723	null	1.382911e-002	5.469579e-002	0.013084	3.746031	3.586600e-003	5.760709e-007
	19	PRF_Q_2022_M_CIAN_777_52614.76999.76999.5.0.dta	5	3492.777194	DYEKIQEELTR(4)-ALESALKEAKENAMRDR(10)	3492.763723	null	4.924599e-002	1.857690e-001	0.013471	3.856831	4.565508e-002	1.685484e-007
	20	PRF_Q_2022_M_CIAN_777_52614.68090.68090.5.0.dta	5	3648.872930	RDYEKIQEELTR(5)-ALESALKEAKENAMRDR(10)	3648.864825	null	4.634564e-002	4.931902e-001	0.008105	2.221239	3.529576e-002	2.032945e-004
6	kif5C_dimer(776)-kif5C_dimer(785)	6	28
	1	PRF_Q_2022_M_CIAN_777_52614.80774.80774.3.0.dta	3	2497.398056	LLLLNDKR(7)-EDLKGLEETVSR(4)	2497.387073	null	1.698606e-005	2.121757e-002	0.010983	4.397796	4.800324e-007	1.477592e-005
	2	PRF_Q_2022_M_CIAN_777_52614.80917.80917.3.0.dta	3	2497.396402	LLLLNDKR(7)-EDLKGLEETVSR(4)	2497.387073	null	2.550670e-002	6.229992e-002	0.009329	3.735504	2.259815e-010	1.235917e-002
	3	PRF_Q_2022_M_CIAN_777_52614.80896.80896.4.0.dta	4	2497.394133	LLLLNDKR(7)-EDLKGLEETVSR(4)	2497.387073	null	1.489949e-001	2.993028e-001	0.007060	2.826955	1.207606e-009	2.035015e-001
	4	PRF_Q_2022_M_CIAN_777_52614.80759.80759.3.0.dta	3	2497.398659	LLLLNDKR(7)-EDLKGLEETVSR(4)	2497.387073	null	2.325342e-003	4.271658e-001	0.011586	4.639249	9.816110e-006	1.199703e-003
	5	PRF_Q_2022_M_CIAN_777_52614.80747.80747.4.0.dta	4	2497.393888	LLLLNDKR(7)-EDLKGLEETVSR(4)	2497.387073	null	6.832769e-001	6.040093e-001	0.006815	2.728852	1.000000e+000	6.819283e-001
	6	PRF_Q_2022_M_CIAN_777_52614.73273.73273.3.0.dta	3	2981.630772	LLLLNDKR(7)-EQAREDLKGLEETVSR(8)	2981.626445	null	1.472611e-007	3.300131e-002	0.004327	1.451221	1.724887e-010	2.862443e-007
	7	PRF_Q_2022_M_CIAN_777_52614.73413.73413.3.0.dta	3	2981.634367	LLLLNDKR(7)-EQAREDLKGLEETVSR(8)	2981.626445	null	4.744824e-010	1.139958e-001	0.007922	2.656939	2.965857e-014	7.685434e-011
	8	PRF_Q_2022_M_CIAN_777_52614.73289.73289.5.0.dta	5	2981.634285	LLLLNDKR(7)-EQAREDLKGLEETVSR(8)	2981.626445	null	2.980294e-003	1.389139e-001	0.007840	2.629437	3.152308e-012	5.230151e-003
	9	PRF_Q_2022_M_CIAN_777_52614.73350.73350.4.0.dta	4	2981.634048	LLLLNDKR(7)-EQAREDLKGLEETVSR(8)	2981.626445	null	6.985775e-002	4.392932e-001	0.007603	2.549951	1.000000e+000	1.493046e-001
	10	PRF_Q_2022_M_CIAN_777_52614.73434.73434.5.0.dta	5	2981.631873	LLLLNDKR(7)-EQAREDLKGLEETVSR(8)	2981.626445	null	2.803708e-001	4.439624e-001	0.005428	1.820483	1.000000e+000	3.909081e-001
	11	PRF_Q_2022_M_CIAN_777_52614.73138.73138.5.0.dta	5	2981.632563	LLLLNDKR(7)-EQAREDLKGLEETVSR(8)	2981.626445	null	1.582209e-001	5.101721e-001	0.006118	2.051900	1.535060e-005	1.328689e-001
	12	PRF_Q_2022_M_CIAN_777_52614.73207.73207.4.0.dta	4	2981.635540	LLLLNDKR(7)-EQAREDLKGLEETVSR(8)	2981.626445	null	2.370281e-002	5.695747e-001	0.009095	3.050349	7.055126e-005	5.169103e-002
	13	PRF_Q_2022_M_CIAN_777_52614.76980.76980.5.1.dta	5	2981.629094	LLLLNDKR(7)-EQAREDLKGLEETVSR(8)	2981.626445	null	2.609938e-001	6.483518e-001	0.002649	0.888441	8.829346e-003	1.899587e-001
	14	PRF_Q_2022_M_CIAN_777_52614.73498.73498.4.0.dta	4	2981.633141	LLLLNDKR(7)-EQAREDLKGLEETVSR(8)	2981.626445	null	4.178121e-001	8.143353e-001	0.006696	2.245754	1.000000e+000	1.433299e-001
	15	PRF_Q_2022_M_CIAN_777_52614.66303.66303.5.0.dta	5	3465.874200	LLLLNDKREQAR(7)-EQAREDLKGLEETVSR(8)	3465.865816	null	1.926627e-003	2.231419e-001	0.008384	2.419020	2.179564e-008	1.717572e-002
	16	PRF_Q_2022_M_CIAN_777_52614.66158.66158.5.0.dta	5	3465.872275	LLLLNDKREQAR(7)-EQAREDLKGLEETVSR(8)	3465.865816	null	1.000000e+000	6.145074e-001	0.006459	1.863604	5.767402e-004	1.000000e+000
	17	PRF_Q_2022_M_CIAN_777_52614.71643.71643.5.0.dta	5	2981.631781	LLLLNDKREQAR(7)-EDLKGLEETVSR(4)	2981.626445	null	2.094790e-001	2.887493e-001	0.005336	1.789627	2.904462e-001	1.172828e-006
	18	PRF_Q_2022_M_CIAN_777_52614.84593.84593.5.0.dta	5	2981.624380	LLLLNDKREQAR(7)-EDLKGLEETVSR(4)	2981.626445	null	2.820456e-001	3.572381e-001	-0.002065	-0.692575	6.187574e-001	1.809329e-003
	19	PRF_Q_2022_M_CIAN_777_52614.84458.84458.5.0.dta	5	2981.625287	LLLLNDKREQAR(7)-EDLKGLEETVSR(4)	2981.626445	null	4.804261e-001	3.611175e-001	-0.001158	-0.388379	9.322586e-001	2.166353e-004
	20	PRF_Q_2022_M_CIAN_777_52614.84592.84592.3.0.dta	3	2981.630146	LLLLNDKREQAR(7)-EDLKGLEETVSR(4)	2981.626445	null	2.513452e-001	4.038596e-001	0.003701	1.241269	6.291321e-001	1.260212e-005
	21	PRF_Q_2022_M_CIAN_777_52614.71658.71658.4.0.dta	4	2981.635418	LLLLNDKREQAR(7)-EDLKGLEETVSR(4)	2981.626445	null	4.604079e-001	4.606963e-001	0.008973	3.009431	6.279366e-001	4.644867e-005
	22	PRF_Q_2022_M_CIAN_777_52614.84499.84499.4.0.dta	4	2981.632750	LLLLNDKREQAR(7)-EDLKGLEETVSR(4)	2981.626445	null	2.890685e-001	5.678651e-001	0.006305	2.114618	6.187662e-001	6.087995e-003
	23	PRF_Q_2022_M_CIAN_777_52614.84629.84629.4.1.dta	4	2981.632171	LLLLNDKREQAR(7)-EDLKGLEETVSR(4)	2981.626445	null	4.901399e-001	6.562536e-001	0.005726	1.920428	1.000000e+000	5.988697e-005
	24	PRF_Q_2022_M_CIAN_777_52614.87497.87497.4.1.dta	4	2981.625693	LLLLNDKREQAR(7)-EDLKGLEETVSR(4)	2981.626445	null	9.066572e-001	6.748492e-001	-0.000752	-0.252211	1.000000e+000	7.096580e-001
	25	PRF_Q_2022_M_CIAN_777_52614.71508.71508.4.0.dta	4	2981.635542	LLLLNDKREQAR(7)-EDLKGLEETVSR(4)	2981.626445	null	1.000000e+000	7.186639e-001	0.009097	3.051019	1.000000e+000	1.125307e-002
	26	PRF_Q_2022_M_CIAN_777_52614.84452.84452.3.0.dta	3	2981.633354	LLLLNDKREQAR(7)-EDLKGLEETVSR(4)	2981.626445	null	1.000000e+000	7.300620e-001	0.006909	2.317192	1.000000e+000	1.000000e+000
	27	PRF_Q_2022_M_CIAN_777_52614.65283.65283.5.0.dta	5	3951.136189	LLLLNDKREQAREDLK(7)-EQAREDLKGLEETVSR(8)	3951.114356	null	3.731117e-003	4.461761e-001	0.021833	5.525783	1.000000e+000	3.093731e-002
	28	PRF_Q_2022_M_CIAN_777_52614.69855.69855.5.0.dta	5	3466.879892	LLLLNDKREQAREDLK(7)-EDLKGLEETVSR(4)	3466.874984	null	1.381811e-001	6.353755e-001	0.004908	1.415684	4.454906e-001	5.571888e-004
7	kif5C_dimer(618)-kif5C_dimer(755)	5	23
	1	PRF_Q_2022_M_CIAN_777_52614.42820.42820.4.0.dta	4	2810.401893	KMNASER(1)-LSSDYNKLKIEDQER(7)	2810.398766	null	6.996556e-005	1.642577e-004	0.003127	1.112653	1.000000e+000	3.926447e-007
	2	PRF_Q_2022_M_CIAN_777_52614.42685.42685.4.1.dta	4	2810.403683	KMNASER(1)-LSSDYNKLKIEDQER(7)	2810.398766	null	3.454096e-006	2.848586e-003	0.004917	1.749574	1.677503e-004	6.859493e-007
	3	PRF_Q_2022_M_CIAN_777_52614.38625.38625.4.0.dta	4	2826.402798	KMNASER(1)-LSSDYNKLKIEDQER(7)	2826.393680	Oxidation[M](20)	5.735994e-009	9.967875e-003	0.009118	3.226019	4.197635e-007	1.506627e-008
	4	PRF_Q_2022_M_CIAN_777_52614.42847.42847.5.0.dta	5	2810.399853	KMNASER(1)-LSSDYNKLKIEDQER(7)	2810.398766	null	6.323012e-005	3.053266e-002	0.001087	0.386778	1.048704e-003	4.024781e-007
	5	PRF_Q_2022_M_CIAN_777_52614.42716.42716.5.0.dta	5	2810.401062	KMNASER(1)-LSSDYNKLKIEDQER(7)	2810.398766	null	8.070070e-005	6.260498e-002	0.002296	0.816966	2.344946e-005	2.840947e-007
	6	PRF_Q_2022_M_CIAN_777_52614.36106.36106.5.0.dta	5	2826.396908	KMNASER(1)-LSSDYNKLKIEDQER(7)	2826.393680	Oxidation[M](20)	1.626421e-003	2.817440e-001	0.003228	1.142091	1.000000e+000	1.561181e-002
	7	PRF_Q_2022_M_CIAN_777_52614.35453.35453.3.2.dta	3	2040.047781	KMNASER(1)-LSSDYNKLK(7)	2040.042921	null	5.037806e-008	1.781049e-004	0.004860	2.382303	5.360566e-011	1.771128e-021
	8	PRF_Q_2022_M_CIAN_777_52614.35464.35464.4.0.dta	4	2040.048844	KMNASER(1)-LSSDYNKLK(7)	2040.042921	null	1.031462e-003	7.113443e-003	0.005923	2.903370	2.532724e-002	3.890309e-008
	9	PRF_Q_2022_M_CIAN_777_52614.35362.35362.2.0.dta	2	2040.047540	KMNASER(1)-LSSDYNKLK(7)	2040.042921	null	1.000000e+000	1.372387e-002	0.004619	2.264168	1.000000e+000	1.000000e+000
	10	PRF_Q_2022_M_CIAN_777_52614.35347.35347.3.0.dta	3	2040.047417	KMNASER(1)-LSSDYNKLK(7)	2040.042921	null	2.101456e-009	2.414115e-002	0.004496	2.203875	1.575712e-006	1.436593e-011
	11	PRF_Q_2022_M_CIAN_777_52614.35324.35324.4.0.dta	4	2040.047962	KMNASER(1)-LSSDYNKLK(7)	2040.042921	null	3.818421e-004	2.445528e-002	0.005041	2.471026	1.873929e-002	1.380033e-007
	12	PRF_Q_2022_M_CIAN_777_52614.30727.30727.4.0.dta	4	2056.041884	KMNASER(1)-LSSDYNKLK(7)	2056.037835	Oxidation[M](14)	3.663064e-004	3.098401e-002	0.004049	1.969322	6.722429e-004	8.015459e-005
	13	PRF_Q_2022_M_CIAN_777_52614.31004.31004.4.0.dta	4	2056.045586	KMNASER(1)-LSSDYNKLK(7)	2056.037835	Oxidation[M](14)	8.457104e-004	3.479926e-002	0.007751	3.769872	7.258968e-004	1.821047e-004
	14	PRF_Q_2022_M_CIAN_777_52614.35414.35414.3.0.dta	3	2056.040263	KMNASER(1)-LSSDYNKLK(7)	2056.037835	Oxidation[M](14)	2.525925e-002	3.572589e-002	0.002428	1.180912	6.318837e-002	3.591705e-002
	15	PRF_Q_2022_M_CIAN_777_52614.30863.30863.4.0.dta	4	2056.045458	KMNASER(1)-LSSDYNKLK(7)	2056.037835	Oxidation[M](14)	3.081146e-005	6.798765e-002	0.007623	3.707617	8.167211e-003	8.230292e-005
	16	PRF_Q_2022_M_CIAN_777_52614.35427.35427.4.0.dta	4	2056.043234	KMNASER(1)-LSSDYNKLK(7)	2056.037835	Oxidation[M](14)	1.311282e-003	7.822225e-002	0.005399	2.625924	3.312253e-003	3.265484e-007
	17	PRF_Q_2022_M_CIAN_777_52614.35508.35508.3.1.dta	3	2040.047722	KMNASER(1)-LSSDYNKLK(7)	2040.042921	null	2.159834e-003	5.247308e-001	0.004801	2.353382	9.996435e-003	1.351065e-002
	18	PRF_Q_2022_M_CIAN_777_52614.53233.53233.4.1.dta	4	3678.856227	KMNASER(1)-LQLEQEKLSSDYNKLKIEDQER(14)	3678.864156	null	1.902653e-010	5.749193e-003	-0.007929	-2.155285	1.000000e+000	3.005493e-004
	19	PRF_Q_2022_M_CIAN_777_52614.53090.53090.5.0.dta	5	3678.856945	KMNASER(1)-LQLEQEKLSSDYNKLKIEDQER(14)	3678.864156	null	5.381412e-004	6.713030e-002	-0.007211	-1.960116	1.000000e+000	5.903953e-003
	20	PRF_Q_2022_M_CIAN_777_52614.49204.49204.4.0.dta	4	2908.512063	KMNASER(1)-LQLEQEKLSSDYNKLK(14)	2908.508310	null	1.495491e-002	1.503552e-002	0.003753	1.290352	1.000000e+000	1.804193e-005
	21	PRF_Q_2022_M_CIAN_777_52614.49056.49056.4.0.dta	4	2908.508940	KMNASER(1)-LQLEQEKLSSDYNKLK(14)	2908.508310	null	1.472305e-002	2.707042e-002	0.000630	0.216606	6.636054e-002	4.538391e-009
	22	PRF_Q_2022_M_CIAN_777_52614.49027.49027.5.0.dta	5	2908.512055	KMNASER(1)-LQLEQEKLSSDYNKLK(14)	2908.508310	null	8.327587e-002	6.485910e-002	0.003745	1.287602	2.544653e-001	2.786877e-007
	23	PRF_Q_2022_M_CIAN_777_52614.24428.24428.3.1.dta	3	4168.053051	QLESAQMDSNRKMNASER(12)-LQLEQEKLSSDYNKLK(14)	4168.064699	null	1.000000e+000	7.791104e-001	-0.011648	-2.794582	1.000000e+000	2.910031e-001
8	kif5C_dimer(766)-kif5C_dimer(776)	5	29
	1	PRF_Q_2022_M_CIAN_777_52614.61260.61260.2.0.dta	2	1899.098089	EMKLEK(3)-LLLLNDKR(7)	1899.098254	null	2.360097e-005	1.664099e-004	-0.000165	-0.086883	3.868481e-006	1.341512e-007
	2	PRF_Q_2022_M_CIAN_777_52614.61351.61351.3.0.dta	3	1899.100412	EMKLEK(3)-LLLLNDKR(7)	1899.098254	null	2.648720e-002	7.725908e-003	0.002158	1.136329	3.574897e-002	8.585614e-005
	3	PRF_Q_2022_M_CIAN_777_52614.61212.61212.3.0.dta	3	1899.100348	EMKLEK(3)-LLLLNDKR(7)	1899.098254	null	3.078371e-002	1.683942e-002	0.002094	1.102629	3.492813e-002	1.046960e-006
	4	PRF_Q_2022_M_CIAN_777_52614.61127.61127.2.0.dta	2	1899.099411	EMKLEK(3)-LLLLNDKR(7)	1899.098254	null	5.095677e-002	2.518228e-002	0.001157	0.609237	4.869742e-002	3.820284e-003
	5	PRF_Q_2022_M_CIAN_777_52614.61322.61322.4.0.dta	4	1899.098893	EMKLEK(3)-LLLLNDKR(7)	1899.098254	null	6.327145e-002	7.777279e-002	0.000639	0.336475	8.086974e-002	4.364997e-003
	6	PRF_Q_2022_M_CIAN_777_52614.61076.61076.3.0.dta	3	1899.102275	EMKLEK(3)-LLLLNDKR(7)	1899.098254	null	1.570913e-002	1.166256e-001	0.004021	2.117321	1.407972e-002	1.245674e-003
	7	PRF_Q_2022_M_CIAN_777_52614.61185.61185.4.0.dta	4	1899.099670	EMKLEK(3)-LLLLNDKR(7)	1899.098254	null	8.250485e-002	2.012999e-001	0.001416	0.745617	8.246740e-002	3.167766e-003
	8	PRF_Q_2022_M_CIAN_777_52614.54457.54457.4.0.dta	4	1915.095533	EMKLEK(3)-LLLLNDKR(7)	1915.093168	Oxidation[M](13)	1.397864e-002	2.191101e-001	0.002365	1.234927	4.484442e-002	2.833260e-004
	9	PRF_Q_2022_M_CIAN_777_52614.54604.54604.4.0.dta	4	1915.095811	EMKLEK(3)-LLLLNDKR(7)	1915.093168	Oxidation[M](13)	4.638539e-001	3.737527e-001	0.002643	1.380090	3.704378e-001	1.847295e-001
	10	PRF_Q_2022_M_CIAN_777_52614.54816.54816.3.0.dta	3	1915.095478	EMKLEK(3)-LLLLNDKR(7)	1915.093168	Oxidation[M](13)	4.128920e-002	4.548637e-001	0.002310	1.206208	7.423588e-002	6.030183e-003
	11	PRF_Q_2022_M_CIAN_777_52614.61190.61190.3.0.dta	3	1915.095712	EMKLEK(3)-LLLLNDKR(7)	1915.093168	Oxidation[M](13)	3.578080e-003	5.164820e-001	0.002544	1.328395	1.845314e-002	5.756588e-004
	12	PRF_Q_2022_M_CIAN_777_52614.61053.61053.4.0.dta	4	1899.103958	EMKLEK(3)-LLLLNDKR(7)	1899.098254	null	1.247955e-001	5.404978e-001	0.005704	3.003531	1.512366e-001	8.827779e-003
	13	PRF_Q_2022_M_CIAN_777_52614.55177.55177.4.0.dta	4	1915.097927	EMKLEK(3)-LLLLNDKR(7)	1915.093168	Oxidation[M](13)	8.836376e-001	7.410743e-001	0.004759	2.484997	7.666842e-001	2.073529e-001
	14	PRF_Q_2022_M_CIAN_777_52614.61282.61282.3.1.dta	3	1915.096031	EMKLEK(3)-LLLLNDKR(7)	1915.093168	Oxidation[M](13)	5.038977e-001	7.945838e-001	0.002863	1.494966	1.000000e+000	4.071073e-001
	15	PRF_Q_2022_M_CIAN_777_52614.61470.61470.4.1.dta	4	2926.628767	LKIEDQEREMKLEK(11)-LLLLNDKR(7)	2926.628027	Oxidation[M](10)	3.312767e-001	3.019288e-001	0.000740	0.252851	1.000000e+000	1.761304e-001
	16	PRF_Q_2022_M_CIAN_777_52614.61486.61486.3.0.dta	3	2910.637049	LKIEDQEREMKLEK(11)-LLLLNDKR(7)	2910.633112	null	2.797780e-002	3.960787e-001	0.003937	1.352627	1.000000e+000	3.630589e-002
	17	PRF_Q_2022_M_CIAN_777_52614.53863.53863.4.0.dta	4	2926.635784	LKIEDQEREMKLEK(11)-LLLLNDKR(7)	2926.628027	Oxidation[M](10)	3.199604e-002	5.230439e-001	0.007757	2.650491	1.000000e+000	1.929020e-002
	18	PRF_Q_2022_M_CIAN_777_52614.53878.53878.5.0.dta	5	2926.634924	LKIEDQEREMKLEK(11)-LLLLNDKR(7)	2926.628027	Oxidation[M](10)	4.971202e-002	6.575128e-001	0.006897	2.356637	1.000000e+000	2.668912e-002
	19	PRF_Q_2022_M_CIAN_777_52614.52861.52861.5.0.dta	5	2685.448501	IEDQEREMKLEK(9)-LLLLNDKR(7)	2685.449013	Oxidation[M](8)	2.161630e-001	3.803490e-001	-0.000512	-0.190657	1.301719e-001	6.801358e-002
	20	PRF_Q_2022_M_CIAN_777_52614.52888.52888.3.0.dta	3	2685.452424	IEDQEREMKLEK(9)-LLLLNDKR(7)	2685.449013	Oxidation[M](8)	6.324498e-002	4.030444e-001	0.003411	1.270179	1.000000e+000	2.279963e-002
	21	PRF_Q_2022_M_CIAN_777_52614.52970.52970.4.2.dta	4	2685.450293	IEDQEREMKLEK(9)-LLLLNDKR(7)	2685.449013	Oxidation[M](8)	5.618652e-001	5.546799e-001	0.001280	0.476643	1.803107e-001	3.437234e-001
	22	PRF_Q_2022_M_CIAN_777_52614.52857.52857.4.0.dta	4	2685.451670	IEDQEREMKLEK(9)-LLLLNDKR(7)	2685.449013	Oxidation[M](8)	2.953714e-001	5.732944e-001	0.002657	0.989406	2.271529e-002	2.609819e-001
	23	PRF_Q_2022_M_CIAN_777_52614.46836.46836.4.0.dta	4	2399.332783	EMKLEK(3)-LLLLNDKREQAR(7)	2399.332539	Oxidation[M](17)	2.492157e-001	3.905283e-001	0.000244	0.101695	1.000000e+000	1.620910e-001
	24	PRF_Q_2022_M_CIAN_777_52614.69016.69016.4.2.dta	4	2383.336217	EMKLEK(3)-LLLLNDKREQAR(7)	2383.337625	null	1.000000e+000	7.695142e-001	-0.001408	-0.590768	1.043349e-001	1.000000e+000
	25	PRF_Q_2022_M_CIAN_777_52614.46696.46696.4.0.dta	4	2399.338822	EMKLEK(3)-LLLLNDKREQAR(7)	2399.332539	Oxidation[M](17)	3.938094e-001	8.033840e-001	0.006283	2.618645	6.955667e-001	1.285144e-001
	26	PRF_Q_2022_M_CIAN_777_52614.74775.74775.5.0.dta	5	2880.700436	EMKLEKLLLLNDKR(3)-LLLLNDKR(7)	2880.695318	Oxidation[M](2)	1.000000e+000	4.382073e-001	0.005118	1.776654	1.000000e+000	1.000000e+000
	27	PRF_Q_2022_M_CIAN_777_52614.74621.74621.5.0.dta	5	2880.699734	EMKLEKLLLLNDKR(3)-LLLLNDKR(7)	2880.695318	Oxidation[M](2)	1.000000e+000	5.028942e-001	0.004416	1.532963	1.000000e+000	1.000000e+000
	28	PRF_Q_2022_M_CIAN_777_52614.74929.74929.5.0.dta	5	2880.702459	EMKLEKLLLLNDKR(3)-LLLLNDKR(7)	2880.695318	Oxidation[M](2)	1.000000e+000	7.593648e-001	0.007141	2.478915	1.000000e+000	1.000000e+000
	29	PRF_Q_2022_M_CIAN_777_52614.74439.74439.5.0.dta	5	2880.697286	EMKLEKLLLLNDKR(3)-LLLLNDKR(7)	2880.695318	Oxidation[M](2)	1.000000e+000	7.787781e-001	0.001968	0.683168	1.000000e+000	1.000000e+000
9	kif5C_dimer(755)-kif5C_dimer(766)	5	6
	1	PRF_Q_2022_M_CIAN_777_52614.51953.51953.3.0.dta	3	2752.406795	LSSDYNKLKIEDQER(7)-EMKLEK(3)	2752.407208	null	8.243452e-003	7.077512e-004	-0.000413	-0.150050	1.000000e+000	1.645494e-003
	2	PRF_Q_2022_M_CIAN_777_52614.51997.51997.5.0.dta	5	2752.408254	LSSDYNKLKIEDQER(7)-EMKLEK(3)	2752.407208	null	1.696256e-003	7.866066e-003	0.001046	0.380031	2.876128e-010	1.108050e-003
	3	PRF_Q_2022_M_CIAN_777_52614.59980.59980.4.0.dta	4	3620.876023	LQLEQEKLSSDYNKLKIEDQER(14)-EMKLEK(3)	3620.872598	null	2.362940e-002	1.285579e-001	0.003425	0.945905	1.000000e+000	3.253035e-005
	4	PRF_Q_2022_M_CIAN_777_52614.46947.46947.4.0.dta	4	2752.417567	LSSDYNKLK(7)-IEDQEREMKLEK(9)	2752.407208	null	3.647689e-001	2.515467e-001	0.010359	3.763615	2.062234e-002	4.248626e-001
	5	PRF_Q_2022_M_CIAN_777_52614.55685.55685.4.1.dta	4	3620.877052	LQLEQEKLSSDYNKLK(14)-IEDQEREMKLEK(9)	3620.872598	null	1.000000e+000	5.382531e-001	0.004454	1.230090	1.000000e+000	1.000000e+000
	6	PRF_Q_2022_M_CIAN_777_52614.40423.40423.3.1.dta	3	1998.049399	LSSDYNKLK(7)-EMKLEK(3)	1998.046277	Oxidation[M](14)	1.000000e+000	6.948830e-001	0.003122	1.562526	7.555484e-001	1.000000e+000
10	kif5C_dimer(653)-kif5C_dimer(728)	5	46
	1	PRF_Q_2022_M_CIAN_777_52614.62298.62298.5.0.dta	5	3068.511155	SLTDYMQNMEQKR(12)-LRDEIEEKQK(8)	3068.502567	null	4.592394e-004	4.135759e-003	0.008588	2.798759	2.531748e-003	1.644736e-005
	2	PRF_Q_2022_M_CIAN_777_52614.62316.62316.3.0.dta	3	3068.507321	SLTDYMQNMEQKR(12)-LRDEIEEKQK(8)	3068.502567	null	1.195598e-008	7.579197e-003	0.004754	1.549290	6.994509e-004	1.918152e-014
	3	PRF_Q_2022_M_CIAN_777_52614.62450.62450.5.0.dta	5	3068.510551	SLTDYMQNMEQKR(12)-LRDEIEEKQK(8)	3068.502567	null	1.525050e-002	7.715795e-003	0.007984	2.601921	2.429835e-002	3.917194e-003
	4	PRF_Q_2022_M_CIAN_777_52614.62261.62261.4.0.dta	4	3068.509665	SLTDYMQNMEQKR(12)-LRDEIEEKQK(8)	3068.502567	null	5.262940e-005	1.239487e-002	0.007098	2.313180	6.758358e-003	3.012069e-007
	5	PRF_Q_2022_M_CIAN_777_52614.62472.62472.3.0.dta	3	3068.507061	SLTDYMQNMEQKR(12)-LRDEIEEKQK(8)	3068.502567	null	2.428317e-009	1.871973e-002	0.004494	1.464558	3.326902e-006	1.916177e-012
	6	PRF_Q_2022_M_CIAN_777_52614.62322.62322.4.0.dta	4	3084.496753	SLTDYMQNMEQKR(12)-LRDEIEEKQK(8)	3084.497482	Oxidation[M](9)	2.475275e-004	2.028977e-002	-0.000729	-0.236343	3.155918e-004	1.683808e-005
	7	PRF_Q_2022_M_CIAN_777_52614.62143.62143.5.0.dta	5	3068.508323	SLTDYMQNMEQKR(12)-LRDEIEEKQK(8)	3068.502567	null	7.212042e-003	2.264657e-002	0.005756	1.875834	4.483899e-002	5.399827e-004
	8	PRF_Q_2022_M_CIAN_777_52614.62417.62417.3.0.dta	3	3084.502149	SLTDYMQNMEQKR(12)-LRDEIEEKQK(8)	3084.497482	Oxidation[M](6)	1.000000e+000	3.366018e-002	0.004667	1.513050	1.000000e+000	1.797349e-001
	9	PRF_Q_2022_M_CIAN_777_52614.49057.49057.5.0.dta	5	3084.499613	SLTDYMQNMEQKR(12)-LRDEIEEKQK(8)	3084.497482	Oxidation[M](6)	6.614661e-005	3.376051e-002	0.002131	0.690874	6.494128e-004	2.063483e-004
	10	PRF_Q_2022_M_CIAN_777_52614.50713.50713.4.0.dta	4	3084.501946	SLTDYMQNMEQKR(12)-LRDEIEEKQK(8)	3084.497482	Oxidation[M](9)	1.643988e-002	4.432750e-002	0.004464	1.447237	9.648773e-004	2.239111e-002
	11	PRF_Q_2022_M_CIAN_777_52614.62555.62555.4.0.dta	4	3068.507391	SLTDYMQNMEQKR(12)-LRDEIEEKQK(8)	3068.502567	null	8.588093e-006	4.923370e-002	0.004824	1.572102	4.831174e-004	7.909222e-006
	12	PRF_Q_2022_M_CIAN_777_52614.51016.51016.4.0.dta	4	3084.497969	SLTDYMQNMEQKR(12)-LRDEIEEKQK(8)	3084.497482	Oxidation[M](9)	2.925385e-001	5.220747e-002	0.000487	0.157886	1.203286e-002	1.229847e-001
	13	PRF_Q_2022_M_CIAN_777_52614.50730.50730.5.0.dta	5	3084.499155	SLTDYMQNMEQKR(12)-LRDEIEEKQK(8)	3084.497482	Oxidation[M](9)	1.451647e-003	5.269203e-002	0.001673	0.542390	1.064235e-003	3.802058e-004
	14	PRF_Q_2022_M_CIAN_777_52614.49020.49020.4.1.dta	4	3084.498247	SLTDYMQNMEQKR(12)-LRDEIEEKQK(8)	3084.497482	Oxidation[M](6)	3.244822e-003	8.501189e-002	0.000765	0.248014	1.173499e-002	2.414007e-005
	15	PRF_Q_2022_M_CIAN_777_52614.62339.62339.5.0.dta	5	3084.499038	SLTDYMQNMEQKR(12)-LRDEIEEKQK(8)	3084.497482	Oxidation[M](9)	2.800593e-003	8.815447e-002	0.001556	0.504458	3.673595e-004	1.693375e-004
	16	PRF_Q_2022_M_CIAN_777_52614.50588.50588.5.0.dta	5	3084.499512	SLTDYMQNMEQKR(12)-LRDEIEEKQK(8)	3084.497482	Oxidation[M](9)	2.956750e-002	1.006494e-001	0.002030	0.658130	2.778623e-004	1.289710e-002
	17	PRF_Q_2022_M_CIAN_777_52614.62477.62477.4.0.dta	4	3084.499136	SLTDYMQNMEQKR(12)-LRDEIEEKQK(8)	3084.497482	Oxidation[M](9)	1.809816e-004	1.208315e-001	0.001654	0.536230	1.083191e-001	2.396439e-004
	18	PRF_Q_2022_M_CIAN_777_52614.62123.62123.4.0.dta	4	3068.506601	SLTDYMQNMEQKR(12)-LRDEIEEKQK(8)	3068.502567	null	1.647728e-001	1.736897e-001	0.004034	1.314648	1.620816e-001	1.658739e-001
	19	PRF_Q_2022_M_CIAN_777_52614.50441.50441.5.0.dta	5	3084.498698	SLTDYMQNMEQKR(12)-LRDEIEEKQK(8)	3084.497482	Oxidation[M](9)	3.783549e-001	1.869229e-001	0.001216	0.394230	3.192738e-005	1.763427e-001
	20	PRF_Q_2022_M_CIAN_777_52614.62190.62190.5.1.dta	5	3084.502789	SLTDYMQNMEQKR(12)-LRDEIEEKQK(8)	3084.497482	Oxidation[M](6)	2.599093e-001	4.221053e-001	0.005307	1.720540	2.413491e-001	1.533151e-001
	21	PRF_Q_2022_M_CIAN_777_52614.62499.62499.5.0.dta	5	3084.501454	SLTDYMQNMEQKR(12)-LRDEIEEKQK(8)	3084.497482	Oxidation[M](9)	4.980076e-001	6.852265e-001	0.003972	1.287730	8.001333e-002	4.049762e-001
	22	PRF_Q_2022_M_CIAN_777_52614.48336.48336.3.0.dta	3	3084.503319	SLTDYMQNMEQKR(12)-LRDEIEEKQK(8)	3084.497482	Oxidation[M](9)	1.000000e+000	6.898055e-001	0.005837	1.892367	1.000000e+000	5.382023e-001
	23	PRF_Q_2022_M_CIAN_777_52614.60855.60855.5.0.dta	5	3309.687960	IKSLTDYMQNMEQKR(14)-LRDEIEEKQK(8)	3309.681581	null	1.215634e-001	9.881014e-003	0.006379	1.927376	1.000000e+000	4.645071e-002
	24	PRF_Q_2022_M_CIAN_777_52614.60703.60703.5.0.dta	5	3309.690783	IKSLTDYMQNMEQKR(14)-LRDEIEEKQK(8)	3309.681581	null	3.435530e-005	1.825594e-002	0.009202	2.780328	1.592137e-003	3.311118e-005
	25	PRF_Q_2022_M_CIAN_777_52614.60704.60704.4.0.dta	4	3309.690815	IKSLTDYMQNMEQKR(14)-LRDEIEEKQK(8)	3309.681581	null	2.567435e-001	5.786715e-001	0.009234	2.789996	7.443508e-002	1.189907e-005
	26	PRF_Q_2022_M_CIAN_777_52614.56158.56158.3.0.dta	3	3224.604931	SLTDYMQNMEQKRR(12)-LRDEIEEKQK(8)	3224.603670	null	8.030891e-005	2.155029e-002	0.001261	0.391056	7.283686e-009	3.221680e-009
	27	PRF_Q_2022_M_CIAN_777_52614.56136.56136.4.0.dta	4	3224.608248	SLTDYMQNMEQKRR(12)-LRDEIEEKQK(8)	3224.603670	null	4.433947e-002	2.655043e-002	0.004578	1.419709	1.000000e+000	1.725675e-003
	28	PRF_Q_2022_M_CIAN_777_52614.55991.55991.4.0.dta	4	3224.607119	SLTDYMQNMEQKRR(12)-LRDEIEEKQK(8)	3224.603670	null	1.165666e-001	4.898433e-002	0.003449	1.069589	1.477041e-001	5.013117e-005
	29	PRF_Q_2022_M_CIAN_777_52614.56178.56178.5.0.dta	5	3224.611183	SLTDYMQNMEQKRR(12)-LRDEIEEKQK(8)	3224.603670	null	1.900292e-002	6.562568e-002	0.007513	2.329899	7.111060e-002	1.564328e-004
	30	PRF_Q_2022_M_CIAN_777_52614.56032.56032.5.0.dta	5	3224.610277	SLTDYMQNMEQKRR(12)-LRDEIEEKQK(8)	3224.603670	null	9.811729e-002	9.503939e-002	0.006607	2.048934	1.351546e-001	6.106619e-004
	31	PRF_Q_2022_M_CIAN_777_52614.45921.45921.4.0.dta	4	3240.601218	SLTDYMQNMEQKRR(12)-LRDEIEEKQK(8)	3240.598584	Oxidation[M](9)	3.620038e-001	1.659260e-001	0.002634	0.812813	1.000000e+000	5.795814e-001
	32	PRF_Q_2022_M_CIAN_777_52614.56041.56041.4.0.dta	4	3240.595958	SLTDYMQNMEQKRR(12)-LRDEIEEKQK(8)	3240.598584	Oxidation[M](9)	3.171132e-001	2.411418e-001	-0.002626	-0.810344	6.206537e-001	4.824635e-004
	33	PRF_Q_2022_M_CIAN_777_52614.56181.56181.4.2.dta	4	3240.602052	SLTDYMQNMEQKRR(12)-LRDEIEEKQK(8)	3240.598584	Oxidation[M](6)	2.031799e-001	2.642665e-001	0.003468	1.070173	5.859560e-001	3.881933e-004
	34	PRF_Q_2022_M_CIAN_777_52614.56077.56077.5.0.dta	5	3240.599001	SLTDYMQNMEQKRR(12)-LRDEIEEKQK(8)	3240.598584	Oxidation[M](6)	3.396959e-001	2.834432e-001	0.000417	0.128680	6.786466e-001	4.571471e-005
	35	PRF_Q_2022_M_CIAN_777_52614.45371.45371.5.0.dta	5	3240.601723	SLTDYMQNMEQKRR(12)-LRDEIEEKQK(8)	3240.598584	Oxidation[M](9)	1.656380e-001	2.993756e-001	0.003139	0.968648	4.038415e-001	1.362234e-002
	36	PRF_Q_2022_M_CIAN_777_52614.56283.56283.4.0.dta	4	3224.608608	SLTDYMQNMEQKRR(12)-LRDEIEEKQK(8)	3224.603670	null	1.000000e+000	3.120903e-001	0.004938	1.531351	1.000000e+000	1.340818e-001
	37	PRF_Q_2022_M_CIAN_777_52614.45485.45485.4.0.dta	4	3240.604186	SLTDYMQNMEQKRR(12)-LRDEIEEKQK(8)	3240.598584	Oxidation[M](6)	3.808466e-001	4.017850e-001	0.005602	1.728693	6.857221e-001	1.779901e-001
	38	PRF_Q_2022_M_CIAN_777_52614.56243.56243.4.0.dta	4	3256.596489	SLTDYMQNMEQKRR(12)-LRDEIEEKQK(8)	3256.593498	Oxidation[M](6);Oxidation[M](9)	1.000000e+000	4.722563e-001	0.002991	0.918444	1.000000e+000	3.686736e-001
	39	PRF_Q_2022_M_CIAN_777_52614.45225.45225.5.0.dta	5	3240.601551	SLTDYMQNMEQKRR(12)-LRDEIEEKQK(8)	3240.598584	Oxidation[M](9)	4.684993e-001	5.885499e-001	0.002967	0.915572	1.000000e+000	1.787135e-003
	40	PRF_Q_2022_M_CIAN_777_52614.45540.45540.5.0.dta	5	3240.599113	SLTDYMQNMEQKRR(12)-LRDEIEEKQK(8)	3240.598584	Oxidation[M](9)	3.566229e-001	6.049602e-001	0.000529	0.163241	1.000000e+000	1.380293e-003
	41	PRF_Q_2022_M_CIAN_777_52614.45819.45819.5.0.dta	5	3240.601296	SLTDYMQNMEQKRR(12)-LRDEIEEKQK(8)	3240.598584	Oxidation[M](9)	7.654592e-001	6.940673e-001	0.002712	0.836882	1.000000e+000	9.168036e-002
	42	PRF_Q_2022_M_CIAN_777_52614.56222.56222.5.1.dta	5	3240.605737	SLTDYMQNMEQKRR(12)-LRDEIEEKQK(8)	3240.598584	Oxidation[M](9)	9.886873e-001	7.723468e-001	0.007153	2.207308	1.000000e+000	4.021956e-003
	43	PRF_Q_2022_M_CIAN_777_52614.59825.59825.3.0.dta	3	3224.611229	SLTDYMQNMEQKRR(12)-LRDEIEEKQK(8)	3224.603670	null	8.598398e-001	7.779691e-001	0.007559	2.344164	1.312341e-002	1.000000e+000
	44	PRF_Q_2022_M_CIAN_777_52614.87355.87355.4.0.dta	4	3807.921775	SLTDYMQNMEQKR(12)-LRDEIEEKQKIIDEIR(8)	3807.925369	null	1.721008e-003	1.708238e-001	-0.003594	-0.943821	1.276249e-003	4.442504e-002
	45	PRF_Q_2022_M_CIAN_777_52614.55542.55542.5.0.dta	5	3465.795599	IKSLTDYMQNMEQKRR(14)-LRDEIEEKQK(8)	3465.782683	null	1.000000e+000	6.036373e-001	0.012916	3.726720	1.000000e+000	1.000000e+000
	46	PRF_Q_2022_M_CIAN_777_52614.55549.55549.4.0.dta	4	3465.794976	IKSLTDYMQNMEQKRR(14)-LRDEIEEKQK(8)	3465.782683	null	1.000000e+000	8.111178e-001	0.012293	3.546962	1.000000e+000	1.000000e+000
11	kif5C_dimer(599)-kif5C_dimer(606)	4	304
	1	PRF_Q_2022_M_CIAN_777_52614.42494.42494.3.0.dta	3	2937.478308	MKSEVKSLVNR(6)-SKQLESAQMDSNR(2)	2937.476689	Oxidation[M](17)	2.747294e-014	1.588689e-006	0.001619	0.551153	7.356749e-006	7.255374e-013
	2	PRF_Q_2022_M_CIAN_777_52614.42625.42625.3.0.dta	3	2937.474331	MKSEVKSLVNR(6)-SKQLESAQMDSNR(2)	2937.476689	Oxidation[M](17)	2.331337e-006	2.162378e-006	-0.002358	-0.802730	1.496782e-013	1.520041e-007
	3	PRF_Q_2022_M_CIAN_777_52614.37743.37743.3.0.dta	3	2953.474621	MKSEVKSLVNR(6)-SKQLESAQMDSNR(2)	2953.471604	Oxidation[M](9);Oxidation[M](17)	1.000000e+000	3.106533e-006	0.003017	1.021510	1.000000e+000	1.139341e-007
	4	PRF_Q_2022_M_CIAN_777_52614.40855.40855.4.0.dta	4	2937.479908	MKSEVKSLVNR(6)-SKQLESAQMDSNR(2)	2937.476689	Oxidation[M](9)	5.525161e-008	1.205885e-005	0.003219	1.095838	1.264161e-011	6.535450e-009
	5	PRF_Q_2022_M_CIAN_777_52614.45234.45234.3.0.dta	3	2921.484177	MKSEVKSLVNR(6)-SKQLESAQMDSNR(2)	2921.481775	null	9.764891e-007	2.192853e-005	0.002402	0.822186	1.482206e-019	7.510456e-005
	6	PRF_Q_2022_M_CIAN_777_52614.37701.37701.4.0.dta	4	2953.473676	MKSEVKSLVNR(6)-SKQLESAQMDSNR(2)	2953.471604	Oxidation[M](9);Oxidation[M](17)	1.379462e-005	3.075891e-005	0.002072	0.701547	2.812541e-014	1.395115e-008
	7	PRF_Q_2022_M_CIAN_777_52614.45669.45669.3.0.dta	3	2921.484587	MKSEVKSLVNR(6)-SKQLESAQMDSNR(2)	2921.481775	null	3.755261e-005	3.690598e-005	0.002812	0.962525	2.379862e-011	2.388474e-006
	8	PRF_Q_2022_M_CIAN_777_52614.42358.42358.3.0.dta	3	2937.478319	MKSEVKSLVNR(6)-SKQLESAQMDSNR(2)	2937.476689	Oxidation[M](17)	1.000000e+000	4.098760e-005	0.001630	0.554898	1.000000e+000	2.657191e-004
	9	PRF_Q_2022_M_CIAN_777_52614.41132.41132.4.0.dta	4	2937.481017	MKSEVKSLVNR(6)-SKQLESAQMDSNR(2)	2937.476689	Oxidation[M](9)	2.582879e-009	4.943858e-005	0.004328	1.473373	1.339889e-019	8.075454e-004
	10	PRF_Q_2022_M_CIAN_777_52614.40993.40993.4.0.dta	4	2937.478695	MKSEVKSLVNR(6)-SKQLESAQMDSNR(2)	2937.476689	Oxidation[M](9)	6.884562e-009	5.019023e-005	0.002006	0.682899	1.864531e-011	7.475349e-014
	11	PRF_Q_2022_M_CIAN_777_52614.45601.45601.4.0.dta	4	2921.485705	MKSEVKSLVNR(6)-SKQLESAQMDSNR(2)	2921.481775	null	3.886006e-008	5.400554e-005	0.003930	1.345208	1.915736e-006	1.987510e-006
	12	PRF_Q_2022_M_CIAN_777_52614.42762.42762.3.0.dta	3	2937.477455	MKSEVKSLVNR(6)-SKQLESAQMDSNR(2)	2937.476689	Oxidation[M](17)	1.000000e+000	7.253056e-005	0.000766	0.260768	1.000000e+000	1.000000e+000
	13	PRF_Q_2022_M_CIAN_777_52614.40871.40871.3.0.dta	3	2937.479975	MKSEVKSLVNR(6)-SKQLESAQMDSNR(2)	2937.476689	Oxidation[M](9)	1.327735e-005	7.691136e-005	0.003286	1.118647	1.000000e+000	5.746798e-005
	14	PRF_Q_2022_M_CIAN_777_52614.41274.41274.4.0.dta	4	2937.482166	MKSEVKSLVNR(6)-SKQLESAQMDSNR(2)	2937.476689	Oxidation[M](9)	5.224424e-013	9.684325e-005	0.005477	1.864525	4.211750e-007	3.482897e-007
	15	PRF_Q_2022_M_CIAN_777_52614.45171.45171.4.0.dta	4	2921.485082	MKSEVKSLVNR(6)-SKQLESAQMDSNR(2)	2921.481775	null	5.756618e-005	9.991608e-005	0.003307	1.131960	6.032059e-031	4.404249e-007
	16	PRF_Q_2022_M_CIAN_777_52614.40821.40821.4.0.dta	4	2953.475648	MKSEVKSLVNR(6)-SKQLESAQMDSNR(2)	2953.471604	Oxidation[M](9);Oxidation[M](17)	2.093487e-005	1.153966e-004	0.004044	1.369236	3.422518e-013	1.347542e-010
	17	PRF_Q_2022_M_CIAN_777_52614.41151.41151.3.0.dta	3	2937.481183	MKSEVKSLVNR(6)-SKQLESAQMDSNR(2)	2937.476689	Oxidation[M](9)	9.918547e-005	1.723915e-004	0.004494	1.529884	1.000000e+000	1.346004e-005
	18	PRF_Q_2022_M_CIAN_777_52614.45355.45355.4.0.dta	4	2953.469272	MKSEVKSLVNR(6)-SKQLESAQMDSNR(2)	2953.471604	Oxidation[M](9);Oxidation[M](17)	2.718478e-004	1.762977e-004	-0.002332	-0.789579	5.320908e-012	5.524729e-005
	19	PRF_Q_2022_M_CIAN_777_52614.37990.37990.4.1.dta	4	2953.473053	MKSEVKSLVNR(6)-SKQLESAQMDSNR(2)	2953.471604	Oxidation[M](9);Oxidation[M](17)	1.886619e-004	1.776815e-004	0.001449	0.490609	6.249488e-007	2.090603e-005
	20	PRF_Q_2022_M_CIAN_777_52614.45384.45384.3.0.dta	3	2921.484045	MKSEVKSLVNR(6)-SKQLESAQMDSNR(2)	2921.481775	null	3.554772e-003	1.874614e-004	0.002270	0.777003	1.000000e+000	2.763422e-003
	21	PRF_Q_2022_M_CIAN_777_52614.42469.42469.4.0.dta	4	2937.480348	MKSEVKSLVNR(6)-SKQLESAQMDSNR(2)	2937.476689	Oxidation[M](17)	1.270488e-006	1.902521e-004	0.003659	1.245627	5.312278e-008	4.954262e-005
	22	PRF_Q_2022_M_CIAN_777_52614.37840.37840.4.1.dta	4	2953.466969	MKSEVKSLVNR(6)-SKQLESAQMDSNR(2)	2953.471604	Oxidation[M](9);Oxidation[M](17)	6.685368e-008	1.952021e-004	-0.004635	-1.569340	1.504833e-010	1.116788e-010
	23	PRF_Q_2022_M_CIAN_777_52614.45529.45529.3.0.dta	3	2921.485025	MKSEVKSLVNR(6)-SKQLESAQMDSNR(2)	2921.481775	null	1.000000e+000	2.116786e-004	0.003250	1.112449	1.000000e+000	1.106778e-006
	24	PRF_Q_2022_M_CIAN_777_52614.41007.41007.3.0.dta	3	2937.481229	MKSEVKSLVNR(6)-SKQLESAQMDSNR(2)	2937.476689	Oxidation[M](9)	7.487529e-005	2.293757e-004	0.004540	1.545544	1.000000e+000	2.275267e-004
	25	PRF_Q_2022_M_CIAN_777_52614.40701.40701.4.0.dta	4	2937.479878	MKSEVKSLVNR(6)-SKQLESAQMDSNR(2)	2937.476689	Oxidation[M](9)	5.595208e-010	2.378149e-004	0.003189	1.085626	3.410099e-028	8.051842e-008
	26	PRF_Q_2022_M_CIAN_777_52614.45510.45510.4.0.dta	4	2937.477968	MKSEVKSLVNR(6)-SKQLESAQMDSNR(2)	2937.476689	Oxidation[M](17)	9.460573e-005	2.635273e-004	0.001279	0.435408	2.447504e-008	5.597791e-009
	27	PRF_Q_2022_M_CIAN_777_52614.45500.45500.4.0.dta	4	2953.473113	MKSEVKSLVNR(6)-SKQLESAQMDSNR(2)	2953.471604	Oxidation[M](9);Oxidation[M](17)	1.500764e-004	2.637830e-004	0.001509	0.510924	5.349635e-009	2.172424e-005
	28	PRF_Q_2022_M_CIAN_777_52614.42337.42337.4.0.dta	4	2937.477778	MKSEVKSLVNR(6)-SKQLESAQMDSNR(2)	2937.476689	Oxidation[M](17)	1.250542e-003	3.070509e-004	0.001089	0.370726	1.034694e-005	4.229979e-004
	29	PRF_Q_2022_M_CIAN_777_52614.41009.41009.5.0.dta	5	2937.480180	MKSEVKSLVNR(6)-SKQLESAQMDSNR(2)	2937.476689	Oxidation[M](9)	1.372408e-007	3.336815e-004	0.003491	1.188435	6.650484e-004	1.053184e-005
	30	PRF_Q_2022_M_CIAN_777_52614.45553.45553.5.0.dta	5	2921.487544	MKSEVKSLVNR(6)-SKQLESAQMDSNR(2)	2921.481775	null	2.194264e-006	3.359004e-004	0.005769	1.974683	4.477517e-015	3.197048e-004
	31	PRF_Q_2022_M_CIAN_777_52614.45317.45317.4.0.dta	4	2921.488940	MKSEVKSLVNR(6)-SKQLESAQMDSNR(2)	2921.481775	null	1.940958e-006	3.361288e-004	0.007165	2.452523	1.075545e-006	1.200866e-004
	32	PRF_Q_2022_M_CIAN_777_52614.41287.41287.3.0.dta	3	2937.477904	MKSEVKSLVNR(6)-SKQLESAQMDSNR(2)	2937.476689	Oxidation[M](9)	2.342998e-004	3.363439e-004	0.001215	0.413620	1.000000e+000	2.530712e-005
	33	PRF_Q_2022_M_CIAN_777_52614.38301.38301.4.0.dta	4	2953.475053	MKSEVKSLVNR(6)-SKQLESAQMDSNR(2)	2953.471604	Oxidation[M](9);Oxidation[M](17)	1.113323e-003	3.455043e-004	0.003449	1.167778	2.206504e-014	3.883759e-007
	34	PRF_Q_2022_M_CIAN_777_52614.45303.45303.3.0.dta	3	2937.479083	MKSEVKSLVNR(6)-SKQLESAQMDSNR(2)	2937.476689	Oxidation[M](17)	1.174091e-006	3.780031e-004	0.002394	0.814985	9.748220e-009	5.539287e-006
	35	PRF_Q_2022_M_CIAN_777_52614.44202.44202.4.0.dta	4	2937.478173	MKSEVKSLVNR(6)-SKQLESAQMDSNR(2)	2937.476689	Oxidation[M](17)	3.586136e-003	3.811029e-004	0.001484	0.505195	9.499826e-006	5.122135e-004
	36	PRF_Q_2022_M_CIAN_777_52614.45365.45365.4.0.dta	4	2937.476034	MKSEVKSLVNR(6)-SKQLESAQMDSNR(2)	2937.476689	Oxidation[M](17)	1.560982e-009	3.883792e-004	-0.000655	-0.222980	1.366990e-008	1.770158e-007
	37	PRF_Q_2022_M_CIAN_777_52614.41118.41118.4.0.dta	4	2953.476176	MKSEVKSLVNR(6)-SKQLESAQMDSNR(2)	2953.471604	Oxidation[M](9);Oxidation[M](17)	6.777183e-002	4.425033e-004	0.004572	1.548009	1.000000e+000	2.359899e-005
	38	PRF_Q_2022_M_CIAN_777_52614.40963.40963.4.2.dta	4	2953.475480	MKSEVKSLVNR(6)-SKQLESAQMDSNR(2)	2953.471604	Oxidation[M](9);Oxidation[M](17)	1.047317e-003	4.451651e-004	0.003876	1.312354	3.197187e-007	2.065789e-004
	39	PRF_Q_2022_M_CIAN_777_52614.38138.38138.4.1.dta	4	2953.475228	MKSEVKSLVNR(6)-SKQLESAQMDSNR(2)	2953.471604	Oxidation[M](9);Oxidation[M](17)	3.231322e-003	4.480534e-004	0.003624	1.227031	2.722697e-009	3.801299e-004
	40	PRF_Q_2022_M_CIAN_777_52614.44364.44364.4.0.dta	4	2937.478211	MKSEVKSLVNR(6)-SKQLESAQMDSNR(2)	2937.476689	Oxidation[M](17)	2.406751e-003	4.529300e-004	0.001522	0.518132	4.466714e-007	8.089716e-004
	41	PRF_Q_2022_M_CIAN_777_52614.40985.40985.3.0.dta	3	2953.482151	MKSEVKSLVNR(6)-SKQLESAQMDSNR(2)	2953.471604	Oxidation[M](9);Oxidation[M](17)	1.000000e+000	4.572559e-004	0.010547	3.571052	1.000000e+000	2.151986e-003
	42	PRF_Q_2022_M_CIAN_777_52614.45449.45449.3.0.dta	3	2937.479601	MKSEVKSLVNR(6)-SKQLESAQMDSNR(2)	2937.476689	Oxidation[M](17)	1.000000e+000	4.845865e-004	0.002912	0.991327	1.000000e+000	4.333120e-004
	43	PRF_Q_2022_M_CIAN_777_52614.42835.42835.4.1.dta	4	2937.484187	MKSEVKSLVNR(6)-SKQLESAQMDSNR(2)	2937.476689	Oxidation[M](17)	1.036371e-003	4.874721e-004	0.007498	2.552531	2.693037e-015	1.745040e-004
	44	PRF_Q_2022_M_CIAN_777_52614.45164.45164.4.0.dta	4	2953.474129	MKSEVKSLVNR(6)-SKQLESAQMDSNR(2)	2953.471604	Oxidation[M](9);Oxidation[M](17)	4.428949e-002	5.028981e-004	0.002525	0.854926	1.263905e-010	1.835565e-005
	45	PRF_Q_2022_M_CIAN_777_52614.45211.45211.4.0.dta	4	2953.471102	MKSEVKSLVNR(6)-SKQLESAQMDSNR(2)	2953.471604	Oxidation[M](9);Oxidation[M](17)	6.363690e-004	5.635448e-004	-0.000502	-0.169969	2.816346e-015	4.305772e-005
	46	PRF_Q_2022_M_CIAN_777_52614.42981.42981.4.1.dta	4	2937.488040	MKSEVKSLVNR(6)-SKQLESAQMDSNR(2)	2937.476689	Oxidation[M](17)	4.475126e-007	5.842075e-004	0.011351	3.864201	4.249862e-015	8.496541e-011
	47	PRF_Q_2022_M_CIAN_777_52614.42499.42499.4.2.dta	4	2953.468575	MKSEVKSLVNR(6)-SKQLESAQMDSNR(2)	2953.471604	Oxidation[M](9);Oxidation[M](17)	2.866150e-011	5.990059e-004	-0.003029	-1.025573	4.499093e-016	1.035941e-008
	48	PRF_Q_2022_M_CIAN_777_52614.45732.45732.4.0.dta	4	2921.482578	MKSEVKSLVNR(6)-SKQLESAQMDSNR(2)	2921.481775	null	5.374312e-005	6.781322e-004	0.000803	0.274861	1.103502e-010	1.849198e-008
	49	PRF_Q_2022_M_CIAN_777_52614.40872.40872.5.0.dta	5	2937.483022	MKSEVKSLVNR(6)-SKQLESAQMDSNR(2)	2937.476689	Oxidation[M](9)	4.758728e-007	7.063804e-004	0.006333	2.155932	9.243772e-013	1.877667e-005
	50	PRF_Q_2022_M_CIAN_777_52614.45263.45263.5.0.dta	5	2921.488349	MKSEVKSLVNR(6)-SKQLESAQMDSNR(2)	2921.481775	null	1.101787e-005	7.394826e-004	0.006574	2.250228	4.600779e-009	9.318635e-005
	51	PRF_Q_2022_M_CIAN_777_52614.45460.45460.4.1.dta	4	2921.489451	MKSEVKSLVNR(6)-SKQLESAQMDSNR(2)	2921.481775	null	2.932767e-004	8.248202e-004	0.007676	2.627434	1.659173e-029	3.302619e-005
	52	PRF_Q_2022_M_CIAN_777_52614.45649.45649.4.2.dta	4	2937.479534	MKSEVKSLVNR(6)-SKQLESAQMDSNR(2)	2937.476689	Oxidation[M](9)	8.243562e-012	8.887371e-004	0.002845	0.968518	5.327890e-013	1.290799e-009
	53	PRF_Q_2022_M_CIAN_777_52614.45122.45122.5.0.dta	5	2921.482587	MKSEVKSLVNR(6)-SKQLESAQMDSNR(2)	2921.481775	null	1.556797e-004	9.421533e-004	0.000812	0.277941	5.658700e-007	4.232667e-004
	54	PRF_Q_2022_M_CIAN_777_52614.45865.45865.4.0.dta	4	2921.484457	MKSEVKSLVNR(6)-SKQLESAQMDSNR(2)	2921.481775	null	2.211664e-006	9.812025e-004	0.002682	0.918027	2.635023e-010	9.041470e-006
	55	PRF_Q_2022_M_CIAN_777_52614.46004.46004.4.0.dta	4	2921.490183	MKSEVKSLVNR(6)-SKQLESAQMDSNR(2)	2921.481775	null	1.018724e-005	1.135053e-003	0.008408	2.877992	6.940400e-009	1.566928e-006
	56	PRF_Q_2022_M_CIAN_777_52614.45887.45887.5.0.dta	5	2921.490844	MKSEVKSLVNR(6)-SKQLESAQMDSNR(2)	2921.481775	null	7.032241e-009	1.176446e-003	0.009069	3.104247	2.858079e-005	1.095700e-002
	57	PRF_Q_2022_M_CIAN_777_52614.45803.45803.3.0.dta	3	2921.478832	MKSEVKSLVNR(6)-SKQLESAQMDSNR(2)	2921.481775	null	2.208829e-002	1.583884e-003	-0.002943	-1.007366	7.937395e-006	4.125214e-004
	58	PRF_Q_2022_M_CIAN_777_52614.43121.43121.4.1.dta	4	2937.485705	MKSEVKSLVNR(6)-SKQLESAQMDSNR(2)	2937.476689	Oxidation[M](17)	5.586726e-004	1.876048e-003	0.009016	3.069301	3.875922e-018	3.881915e-006
	59	PRF_Q_2022_M_CIAN_777_52614.40723.40723.3.0.dta	3	2937.480041	MKSEVKSLVNR(6)-SKQLESAQMDSNR(2)	2937.476689	Oxidation[M](9)	1.000000e+000	2.442324e-003	0.003352	1.141115	1.000000e+000	1.000000e+000
	60	PRF_Q_2022_M_CIAN_777_52614.37600.37600.5.0.dta	5	2953.474754	MKSEVKSLVNR(6)-SKQLESAQMDSNR(2)	2953.471604	Oxidation[M](9);Oxidation[M](17)	3.285181e-004	2.521240e-003	0.003150	1.066541	6.805200e-006	8.540800e-004
	61	PRF_Q_2022_M_CIAN_777_52614.43697.43697.4.0.dta	4	2937.480562	MKSEVKSLVNR(6)-SKQLESAQMDSNR(2)	2937.476689	Oxidation[M](17)	3.740933e-003	2.527233e-003	0.003873	1.318479	6.455505e-007	7.325553e-004
	62	PRF_Q_2022_M_CIAN_777_52614.45405.45405.5.0.dta	5	2921.489954	MKSEVKSLVNR(6)-SKQLESAQMDSNR(2)	2921.481775	null	4.157698e-005	2.555191e-003	0.008179	2.799607	3.411323e-005	6.728029e-004
	63	PRF_Q_2022_M_CIAN_777_52614.45221.45221.4.0.dta	4	2937.476306	MKSEVKSLVNR(6)-SKQLESAQMDSNR(2)	2937.476689	Oxidation[M](17)	1.461131e-010	2.766423e-003	-0.000383	-0.130384	6.309508e-007	7.846027e-007
	64	PRF_Q_2022_M_CIAN_777_52614.37745.37745.5.0.dta	5	2953.478837	MKSEVKSLVNR(6)-SKQLESAQMDSNR(2)	2953.471604	Oxidation[M](9);Oxidation[M](17)	4.264998e-003	2.877993e-003	0.007233	2.448982	2.474121e-006	1.199342e-003
	65	PRF_Q_2022_M_CIAN_777_52614.37885.37885.3.0.dta	3	2953.476146	MKSEVKSLVNR(6)-SKQLESAQMDSNR(2)	2953.471604	Oxidation[M](9);Oxidation[M](17)	1.000000e+000	3.432117e-003	0.004542	1.537851	1.000000e+000	1.972272e-002
	66	PRF_Q_2022_M_CIAN_777_52614.43408.43408.4.0.dta	4	2937.481279	MKSEVKSLVNR(6)-SKQLESAQMDSNR(2)	2937.476689	Oxidation[M](17)	1.217329e-002	3.573286e-003	0.004590	1.562566	1.555991e-004	6.654676e-004
	67	PRF_Q_2022_M_CIAN_777_52614.37886.37886.5.0.dta	5	2953.480186	MKSEVKSLVNR(6)-SKQLESAQMDSNR(2)	2953.471604	Oxidation[M](9);Oxidation[M](17)	6.493734e-003	3.778961e-003	0.008582	2.905733	1.327429e-003	3.654301e-004
	68	PRF_Q_2022_M_CIAN_777_52614.42484.42484.5.0.dta	5	2937.482264	MKSEVKSLVNR(6)-SKQLESAQMDSNR(2)	2937.476689	Oxidation[M](17)	2.329237e-007	3.903463e-003	0.005575	1.897887	2.191943e-009	1.769034e-004
	69	PRF_Q_2022_M_CIAN_777_52614.44707.44707.4.1.dta	4	2937.478754	MKSEVKSLVNR(6)-SKQLESAQMDSNR(2)	2937.476689	Oxidation[M](17)	1.724866e-004	4.628284e-003	0.002065	0.702984	7.634081e-009	4.050953e-006
	70	PRF_Q_2022_M_CIAN_777_52614.42872.42872.5.0.dta	5	2937.481589	MKSEVKSLVNR(6)-SKQLESAQMDSNR(2)	2937.476689	Oxidation[M](17)	4.344336e-004	5.214365e-003	0.004900	1.668098	1.925924e-004	1.205630e-004
	71	PRF_Q_2022_M_CIAN_777_52614.46034.46034.5.0.dta	5	2921.491281	MKSEVKSLVNR(6)-SKQLESAQMDSNR(2)	2921.481775	null	1.288799e-003	5.589279e-003	0.009506	3.253828	7.834937e-003	1.585172e-004
	72	PRF_Q_2022_M_CIAN_777_52614.45302.45302.5.0.dta	5	2937.478453	MKSEVKSLVNR(6)-SKQLESAQMDSNR(2)	2937.476689	Oxidation[M](17)	2.817701e-005	5.619205e-003	0.001764	0.600515	2.084390e-005	1.723021e-003
	73	PRF_Q_2022_M_CIAN_777_52614.45340.45340.3.0.dta	3	2953.472311	MKSEVKSLVNR(6)-SKQLESAQMDSNR(2)	2953.471604	Oxidation[M](9);Oxidation[M](17)	1.000000e+000	5.789748e-003	0.000707	0.239379	1.000000e+000	1.000000e+000
	74	PRF_Q_2022_M_CIAN_777_52614.42904.42904.3.0.dta	3	2937.478417	MKSEVKSLVNR(6)-SKQLESAQMDSNR(2)	2937.476689	Oxidation[M](17)	1.000000e+000	6.500335e-003	0.001728	0.588260	1.000000e+000	1.000000e+000
	75	PRF_Q_2022_M_CIAN_777_52614.42704.42704.4.4.dta	4	2937.481053	MKSEVKSLVNR(6)-SKQLESAQMDSNR(2)	2937.476689	Oxidation[M](17)	2.573079e-005	7.419547e-003	0.004364	1.485629	4.536503e-008	7.756216e-007
	76	PRF_Q_2022_M_CIAN_777_52614.47365.47365.4.1.dta	4	2921.481390	MKSEVKSLVNR(6)-SKQLESAQMDSNR(2)	2921.481775	null	8.666798e-002	8.308030e-003	-0.000385	-0.131782	1.211204e-008	2.839395e-003
	77	PRF_Q_2022_M_CIAN_777_52614.47063.47063.4.4.dta	4	2921.491942	MKSEVKSLVNR(6)-SKQLESAQMDSNR(2)	2921.481775	null	5.757119e-007	9.808587e-003	0.010167	3.480083	1.635537e-008	4.351480e-007
	78	PRF_Q_2022_M_CIAN_777_52614.40902.40902.5.0.dta	5	2953.479765	MKSEVKSLVNR(6)-SKQLESAQMDSNR(2)	2953.471604	Oxidation[M](9);Oxidation[M](17)	8.182752e-003	9.942840e-003	0.008161	2.763189	6.034733e-004	4.824351e-003
	79	PRF_Q_2022_M_CIAN_777_52614.45446.45446.5.0.dta	5	2937.480640	MKSEVKSLVNR(6)-SKQLESAQMDSNR(2)	2937.476689	Oxidation[M](17)	7.406858e-005	1.001298e-002	0.003951	1.345032	2.534177e-007	1.384126e-004
	80	PRF_Q_2022_M_CIAN_777_52614.42597.42597.4.1.dta	4	2937.476635	MKSEVKSLVNR(6)-SKQLESAQMDSNR(2)	2937.476689	Oxidation[M](17)	1.100249e-005	1.156911e-002	-0.000054	-0.018383	2.041896e-004	2.974737e-003
	81	PRF_Q_2022_M_CIAN_777_52614.42449.42449.3.0.dta	3	2953.480242	MKSEVKSLVNR(6)-SKQLESAQMDSNR(2)	2953.471604	Oxidation[M](9);Oxidation[M](17)	1.000000e+000	1.165335e-002	0.008638	2.924694	1.000000e+000	1.000000e+000
	82	PRF_Q_2022_M_CIAN_777_52614.45242.45242.5.0.dta	5	2953.475481	MKSEVKSLVNR(6)-SKQLESAQMDSNR(2)	2953.471604	Oxidation[M](9);Oxidation[M](17)	1.167538e-003	1.274663e-002	0.003877	1.312692	4.126677e-004	4.169334e-003
	83	PRF_Q_2022_M_CIAN_777_52614.41041.41041.5.1.dta	5	2953.478897	MKSEVKSLVNR(6)-SKQLESAQMDSNR(2)	2953.471604	Oxidation[M](9);Oxidation[M](17)	1.000000e+000	1.435384e-002	0.007293	2.469297	1.000000e+000	8.665443e-003
	84	PRF_Q_2022_M_CIAN_777_52614.45534.45534.5.0.dta	5	2953.476097	MKSEVKSLVNR(6)-SKQLESAQMDSNR(2)	2953.471604	Oxidation[M](9);Oxidation[M](17)	1.292437e-003	1.542182e-002	0.004493	1.521261	5.413570e-004	6.355427e-004
	85	PRF_Q_2022_M_CIAN_777_52614.38062.38062.5.0.dta	5	2953.485957	MKSEVKSLVNR(6)-SKQLESAQMDSNR(2)	2953.471604	Oxidation[M](9);Oxidation[M](17)	1.927372e-005	1.546957e-002	0.014353	4.859705	7.364146e-009	4.930471e-006
	86	PRF_Q_2022_M_CIAN_777_52614.40717.40717.5.0.dta	5	2937.481498	MKSEVKSLVNR(6)-SKQLESAQMDSNR(2)	2937.476689	Oxidation[M](9)	5.886603e-006	1.637982e-002	0.004809	1.637119	2.190349e-006	7.301496e-006
	87	PRF_Q_2022_M_CIAN_777_52614.45094.45094.3.0.dta	3	2921.484957	MKSEVKSLVNR(6)-SKQLESAQMDSNR(2)	2921.481775	null	1.000000e+000	1.720619e-002	0.003182	1.089173	1.000000e+000	5.069138e-002
	88	PRF_Q_2022_M_CIAN_777_52614.46903.46903.4.2.dta	4	2921.467981	MKSEVKSLVNR(6)-SKQLESAQMDSNR(2)	2921.481775	null	2.515137e-004	1.916948e-002	-0.013794	-4.721577	9.232567e-006	1.830327e-006
	89	PRF_Q_2022_M_CIAN_777_52614.45391.45391.5.0.dta	5	2953.466976	MKSEVKSLVNR(6)-SKQLESAQMDSNR(2)	2953.471604	Oxidation[M](9);Oxidation[M](17)	1.118056e-004	1.959752e-002	-0.004628	-1.566970	7.368130e-006	2.834565e-005
	90	PRF_Q_2022_M_CIAN_777_52614.41153.41153.5.0.dta	5	2937.483269	MKSEVKSLVNR(6)-SKQLESAQMDSNR(2)	2937.476689	Oxidation[M](9)	3.848733e-005	2.653235e-002	0.006580	2.240018	2.404263e-006	5.923859e-004
	91	PRF_Q_2022_M_CIAN_777_52614.45691.45691.5.2.dta	5	2921.490460	MKSEVKSLVNR(6)-SKQLESAQMDSNR(2)	2921.481775	null	2.068591e-005	2.827788e-002	0.008685	2.972806	6.223502e-009	1.345271e-004
	92	PRF_Q_2022_M_CIAN_777_52614.42733.42733.5.1.dta	5	2937.485010	MKSEVKSLVNR(6)-SKQLESAQMDSNR(2)	2937.476689	Oxidation[M](17)	3.113728e-003	3.053680e-002	0.008321	2.832703	6.507002e-004	1.993990e-002
	93	PRF_Q_2022_M_CIAN_777_52614.45163.45163.5.1.dta	5	2937.480084	MKSEVKSLVNR(6)-SKQLESAQMDSNR(2)	2937.476689	Oxidation[M](17)	6.793772e-005	3.510621e-002	0.003395	1.155754	1.496633e-005	4.952865e-006
	94	PRF_Q_2022_M_CIAN_777_52614.43554.43554.4.1.dta	4	2937.482385	MKSEVKSLVNR(6)-SKQLESAQMDSNR(2)	2937.476689	Oxidation[M](17)	9.589611e-003	3.579485e-002	0.005696	1.939079	8.837477e-007	1.249626e-002
	95	PRF_Q_2022_M_CIAN_777_52614.40822.40822.5.0.dta	5	2953.481217	MKSEVKSLVNR(6)-SKQLESAQMDSNR(2)	2953.471604	Oxidation[M](9);Oxidation[M](17)	8.468406e-007	5.422360e-002	0.009613	3.254814	6.618870e-006	4.261149e-003
	96	PRF_Q_2022_M_CIAN_777_52614.45946.45946.3.0.dta	3	2921.489179	MKSEVKSLVNR(6)-SKQLESAQMDSNR(2)	2921.481775	null	1.000000e+000	6.687587e-002	0.007404	2.534330	1.000000e+000	1.000000e+000
	97	PRF_Q_2022_M_CIAN_777_52614.41853.41853.4.2.dta	4	2937.478485	MKSEVKSLVNR(6)-SKQLESAQMDSNR(2)	2937.476689	Oxidation[M](9)	3.015801e-002	8.309266e-002	0.001796	0.611409	1.137570e-003	1.522207e-002
	98	PRF_Q_2022_M_CIAN_777_52614.45482.45482.3.0.dta	3	2953.475205	MKSEVKSLVNR(6)-SKQLESAQMDSNR(2)	2953.471604	Oxidation[M](9);Oxidation[M](17)	1.000000e+000	9.697912e-002	0.003601	1.219243	1.000000e+000	1.000000e+000
	99	PRF_Q_2022_M_CIAN_777_52614.38371.38371.5.0.dta	5	2953.474506	MKSEVKSLVNR(6)-SKQLESAQMDSNR(2)	2953.471604	Oxidation[M](9);Oxidation[M](17)	2.555634e-001	1.401494e-001	0.002902	0.982573	2.689600e-001	1.000000e+000
	100	PRF_Q_2022_M_CIAN_777_52614.41691.41691.4.0.dta	4	2937.484189	MKSEVKSLVNR(6)-SKQLESAQMDSNR(2)	2937.476689	Oxidation[M](9)	1.000000e+000	1.472167e-001	0.007500	2.553212	1.000000e+000	1.000000e+000
	101	PRF_Q_2022_M_CIAN_777_52614.40844.40844.3.0.dta	3	2953.481707	MKSEVKSLVNR(6)-SKQLESAQMDSNR(2)	2953.471604	Oxidation[M](9);Oxidation[M](17)	1.000000e+000	1.733627e-001	0.010103	3.420720	1.000000e+000	1.000000e+000
	102	PRF_Q_2022_M_CIAN_777_52614.37556.37556.4.0.dta	4	2953.476546	MKSEVKSLVNR(6)-SKQLESAQMDSNR(2)	2953.471604	Oxidation[M](9);Oxidation[M](17)	1.000000e+000	3.059157e-001	0.004942	1.673285	1.000000e+000	1.000000e+000
	103	PRF_Q_2022_M_CIAN_777_52614.44857.44857.4.2.dta	4	2937.472374	MKSEVKSLVNR(6)-SKQLESAQMDSNR(2)	2937.476689	Oxidation[M](17)	2.712614e-001	3.131303e-001	-0.004315	-1.468948	3.021334e-002	9.175708e-002
	104	PRF_Q_2022_M_CIAN_777_52614.45154.45154.3.0.dta	3	2937.479168	MKSEVKSLVNR(6)-SKQLESAQMDSNR(2)	2937.476689	Oxidation[M](17)	1.000000e+000	3.200944e-001	0.002479	0.843922	1.000000e+000	1.000000e+000
	105	PRF_Q_2022_M_CIAN_777_52614.47210.47210.4.3.dta	4	2921.490773	MKSEVKSLVNR(6)-SKQLESAQMDSNR(2)	2921.481775	null	1.213845e-001	3.579263e-001	0.008998	3.079944	5.093317e-007	3.032337e-002
	106	PRF_Q_2022_M_CIAN_777_52614.46704.46704.4.0.dta	4	2921.485297	MKSEVKSLVNR(6)-SKQLESAQMDSNR(2)	2921.481775	null	1.000000e+000	4.480232e-001	0.003522	1.205553	1.000000e+000	1.000000e+000
	107	PRF_Q_2022_M_CIAN_777_52614.38808.38808.4.3.dta	4	2953.464648	MKSEVKSLVNR(6)-SKQLESAQMDSNR(2)	2953.471604	Oxidation[M](9);Oxidation[M](17)	5.571202e-001	6.590438e-001	-0.006956	-2.355194	9.303679e-004	8.374185e-001
	108	PRF_Q_2022_M_CIAN_777_52614.36408.36408.3.0.dta	3	3065.573030	MKSEVKSLVNR(6)-SKQLESAQMDSNRK(2)	3065.571645	Oxidation[M](18)	1.000000e+000	8.819822e-006	0.001385	0.451792	1.000000e+000	1.000000e+000
	109	PRF_Q_2022_M_CIAN_777_52614.36358.36358.5.0.dta	5	3065.573662	MKSEVKSLVNR(6)-SKQLESAQMDSNRK(2)	3065.571645	Oxidation[M](18)	1.614625e-008	1.739866e-005	0.002017	0.657952	8.883780e-007	1.919998e-007
	110	PRF_Q_2022_M_CIAN_777_52614.36302.36302.4.0.dta	4	3065.571707	MKSEVKSLVNR(6)-SKQLESAQMDSNRK(2)	3065.571645	Oxidation[M](18)	9.953720e-004	2.164531e-005	0.000062	0.020225	1.000000e+000	3.852745e-005
	111	PRF_Q_2022_M_CIAN_777_52614.32556.32556.4.0.dta	4	3081.567168	MKSEVKSLVNR(6)-SKQLESAQMDSNRK(2)	3081.566559	Oxidation[M](9);Oxidation[M](18)	1.000000e+000	2.468476e-005	0.000609	0.197627	1.000000e+000	1.000000e+000
	112	PRF_Q_2022_M_CIAN_777_52614.39506.39506.3.0.dta	3	3049.582953	MKSEVKSLVNR(6)-SKQLESAQMDSNRK(2)	3049.576731	null	3.544763e-006	2.887805e-005	0.006222	2.040283	1.000000e+000	2.510781e-005
	113	PRF_Q_2022_M_CIAN_777_52614.36435.36435.4.0.dta	4	3065.573343	MKSEVKSLVNR(6)-SKQLESAQMDSNRK(2)	3065.571645	Oxidation[M](18)	1.522722e-005	2.982601e-005	0.001698	0.553893	1.000000e+000	6.877710e-006
	114	PRF_Q_2022_M_CIAN_777_52614.32563.32563.3.0.dta	3	3081.571415	MKSEVKSLVNR(6)-SKQLESAQMDSNRK(2)	3081.566559	Oxidation[M](9);Oxidation[M](18)	6.142454e-006	3.351781e-005	0.004856	1.575822	4.513303e-009	2.505302e-009
	115	PRF_Q_2022_M_CIAN_777_52614.35089.35089.4.0.dta	4	3081.570009	MKSEVKSLVNR(6)-SKQLESAQMDSNRK(2)	3081.566559	Oxidation[M](9);Oxidation[M](18)	2.167767e-013	3.450748e-005	0.003450	1.119560	3.441410e-008	5.958716e-009
	116	PRF_Q_2022_M_CIAN_777_52614.36543.36543.3.0.dta	3	3065.575011	MKSEVKSLVNR(6)-SKQLESAQMDSNRK(2)	3065.571645	Oxidation[M](18)	1.000000e+000	3.801849e-005	0.003366	1.098001	1.000000e+000	1.000000e+000
	117	PRF_Q_2022_M_CIAN_777_52614.36726.36726.4.0.dta	4	3065.569889	MKSEVKSLVNR(6)-SKQLESAQMDSNRK(2)	3065.571645	Oxidation[M](18)	1.948423e-007	4.666078e-005	-0.001756	-0.572813	1.000000e+000	2.888668e-007
	118	PRF_Q_2022_M_CIAN_777_52614.36402.36402.4.0.dta	4	3081.567413	MKSEVKSLVNR(6)-SKQLESAQMDSNRK(2)	3081.566559	Oxidation[M](9);Oxidation[M](18)	6.829995e-005	4.727744e-005	0.000854	0.277132	1.000000e+000	3.225537e-007
	119	PRF_Q_2022_M_CIAN_777_52614.36280.36280.3.0.dta	3	3065.570730	MKSEVKSLVNR(6)-SKQLESAQMDSNRK(2)	3065.571645	Oxidation[M](18)	1.000000e+000	6.525974e-005	-0.000915	-0.298476	1.000000e+000	1.000000e+000
	120	PRF_Q_2022_M_CIAN_777_52614.35315.35315.4.0.dta	4	3065.574510	MKSEVKSLVNR(6)-SKQLESAQMDSNRK(2)	3065.571645	Oxidation[M](9)	4.579909e-003	6.535900e-005	0.002865	0.934573	1.167368e-004	5.684812e-005
	121	PRF_Q_2022_M_CIAN_777_52614.35200.35200.3.0.dta	3	3065.576569	MKSEVKSLVNR(6)-SKQLESAQMDSNRK(2)	3065.571645	Oxidation[M](9)	3.590644e-005	6.668392e-005	0.004924	1.606226	1.313731e-009	3.866247e-005
	122	PRF_Q_2022_M_CIAN_777_52614.35043.35043.4.0.dta	4	3065.578514	MKSEVKSLVNR(6)-SKQLESAQMDSNRK(2)	3065.571645	Oxidation[M](9)	1.387189e-003	8.017409e-005	0.006869	2.240691	2.006649e-006	2.977144e-008
	123	PRF_Q_2022_M_CIAN_777_52614.39364.39364.3.0.dta	3	3049.579683	MKSEVKSLVNR(6)-SKQLESAQMDSNRK(2)	3049.576731	null	1.000000e+000	1.062149e-004	0.002952	0.968003	1.000000e+000	1.340747e-002
	124	PRF_Q_2022_M_CIAN_777_52614.36869.36869.4.1.dta	4	3065.576548	MKSEVKSLVNR(6)-SKQLESAQMDSNRK(2)	3065.571645	Oxidation[M](18)	1.000000e+000	1.252041e-004	0.004903	1.599375	1.000000e+000	5.936602e-004
	125	PRF_Q_2022_M_CIAN_777_52614.39318.39318.3.0.dta	3	3065.573891	MKSEVKSLVNR(6)-SKQLESAQMDSNRK(2)	3065.571645	Oxidation[M](18)	1.000000e+000	1.269843e-004	0.002246	0.732653	1.000000e+000	8.603950e-003
	126	PRF_Q_2022_M_CIAN_777_52614.36490.36490.5.0.dta	5	3065.577260	MKSEVKSLVNR(6)-SKQLESAQMDSNRK(2)	3065.571645	Oxidation[M](18)	2.087643e-005	1.327938e-004	0.005615	1.831632	3.975254e-018	1.629420e-006
	127	PRF_Q_2022_M_CIAN_777_52614.39489.39489.4.0.dta	4	3049.582075	MKSEVKSLVNR(6)-SKQLESAQMDSNRK(2)	3049.576731	null	8.256813e-006	1.539421e-004	0.005344	1.752374	6.393051e-014	4.031243e-006
	128	PRF_Q_2022_M_CIAN_777_52614.36579.36579.4.0.dta	4	3065.574088	MKSEVKSLVNR(6)-SKQLESAQMDSNRK(2)	3065.571645	Oxidation[M](18)	1.000000e+000	1.571064e-004	0.002443	0.796915	1.000000e+000	2.638087e-005
	129	PRF_Q_2022_M_CIAN_777_52614.39231.39231.3.0.dta	3	3049.579901	MKSEVKSLVNR(6)-SKQLESAQMDSNRK(2)	3049.576731	null	8.317209e-006	1.589980e-004	0.003170	1.039489	1.000000e+000	3.180909e-006
	130	PRF_Q_2022_M_CIAN_777_52614.39087.39087.4.0.dta	4	3049.584414	MKSEVKSLVNR(6)-SKQLESAQMDSNRK(2)	3049.576731	null	7.959999e-007	1.590743e-004	0.007683	2.519366	6.167188e-010	3.132193e-008
	131	PRF_Q_2022_M_CIAN_777_52614.39336.39336.4.1.dta	4	3065.573070	MKSEVKSLVNR(6)-SKQLESAQMDSNRK(2)	3065.571645	Oxidation[M](18)	2.625397e-005	1.705503e-004	0.001425	0.464840	1.000000e+000	6.661233e-008
	132	PRF_Q_2022_M_CIAN_777_52614.39222.39222.4.0.dta	4	3049.582324	MKSEVKSLVNR(6)-SKQLESAQMDSNRK(2)	3049.576731	null	6.342608e-008	1.871936e-004	0.005593	1.834025	5.673059e-011	2.877216e-004
	133	PRF_Q_2022_M_CIAN_777_52614.35064.35064.5.0.dta	5	3065.581128	MKSEVKSLVNR(6)-SKQLESAQMDSNRK(2)	3065.571645	Oxidation[M](9)	2.438820e-005	2.000906e-004	0.009483	3.093387	1.414820e-004	3.542842e-007
	134	PRF_Q_2022_M_CIAN_777_52614.39335.39335.5.0.dta	5	3049.583010	MKSEVKSLVNR(6)-SKQLESAQMDSNRK(2)	3049.576731	null	6.138804e-006	2.204851e-004	0.006279	2.058974	7.047880e-010	8.936309e-005
	135	PRF_Q_2022_M_CIAN_777_52614.36626.36626.5.0.dta	5	3065.569879	MKSEVKSLVNR(6)-SKQLESAQMDSNRK(2)	3065.571645	Oxidation[M](18)	1.453199e-004	2.651844e-004	-0.001766	-0.576075	2.720330e-009	9.028165e-007
	136	PRF_Q_2022_M_CIAN_777_52614.40057.40057.4.1.dta	4	3049.577720	MKSEVKSLVNR(6)-SKQLESAQMDSNRK(2)	3049.576731	null	2.041141e-004	2.691157e-004	0.000989	0.324307	1.000000e+000	1.686134e-003
	137	PRF_Q_2022_M_CIAN_777_52614.39354.39354.4.0.dta	4	3049.581279	MKSEVKSLVNR(6)-SKQLESAQMDSNRK(2)	3049.576731	null	7.663082e-004	3.120453e-004	0.004548	1.491355	1.000000e+000	2.950228e-003
	138	PRF_Q_2022_M_CIAN_777_52614.39914.39914.4.1.dta	4	3049.582223	MKSEVKSLVNR(6)-SKQLESAQMDSNRK(2)	3049.576731	null	3.132595e-005	3.148970e-004	0.005492	1.800906	1.000000e+000	1.131345e-005
	139	PRF_Q_2022_M_CIAN_777_52614.39624.39624.4.0.dta	4	3049.582193	MKSEVKSLVNR(6)-SKQLESAQMDSNRK(2)	3049.576731	null	7.348224e-007	3.322070e-004	0.005462	1.791068	2.128693e-009	1.075276e-006
	140	PRF_Q_2022_M_CIAN_777_52614.39778.39778.4.1.dta	4	3049.581996	MKSEVKSLVNR(6)-SKQLESAQMDSNRK(2)	3049.576731	null	5.933508e-006	3.466910e-004	0.005265	1.726469	1.631305e-006	2.358181e-005
	141	PRF_Q_2022_M_CIAN_777_52614.35451.35451.4.0.dta	4	3065.561984	MKSEVKSLVNR(6)-SKQLESAQMDSNRK(2)	3065.571645	Oxidation[M](9)	1.000000e+000	3.935692e-004	-0.009661	-3.151451	1.000000e+000	6.875766e-003
	142	PRF_Q_2022_M_CIAN_777_52614.39201.39201.5.0.dta	5	3049.584323	MKSEVKSLVNR(6)-SKQLESAQMDSNRK(2)	3049.576731	null	3.154289e-006	4.216893e-004	0.007592	2.489526	7.671478e-010	4.556512e-006
	143	PRF_Q_2022_M_CIAN_777_52614.35183.35183.4.0.dta	4	3065.573294	MKSEVKSLVNR(6)-SKQLESAQMDSNRK(2)	3065.571645	Oxidation[M](9)	7.911614e-006	4.533965e-004	0.001649	0.537909	2.368497e-011	1.433924e-008
	144	PRF_Q_2022_M_CIAN_777_52614.35344.35344.5.0.dta	5	3065.573925	MKSEVKSLVNR(6)-SKQLESAQMDSNRK(2)	3065.571645	Oxidation[M](9)	2.550718e-003	6.266973e-004	0.002280	0.743744	9.809379e-004	1.961007e-005
	145	PRF_Q_2022_M_CIAN_777_52614.35218.35218.4.0.dta	4	3081.578401	MKSEVKSLVNR(6)-SKQLESAQMDSNRK(2)	3081.566559	Oxidation[M](9);Oxidation[M](18)	1.000000e+000	7.908350e-004	0.011842	3.842851	1.000000e+000	3.107458e-012
	146	PRF_Q_2022_M_CIAN_777_52614.32761.32761.5.0.dta	5	3081.577268	MKSEVKSLVNR(6)-SKQLESAQMDSNRK(2)	3081.566559	Oxidation[M](9);Oxidation[M](18)	2.272332e-011	8.214645e-004	0.010709	3.475180	1.601434e-011	1.984022e-013
	147	PRF_Q_2022_M_CIAN_777_52614.39445.39445.5.0.dta	5	3065.567728	MKSEVKSLVNR(6)-SKQLESAQMDSNRK(2)	3065.571645	Oxidation[M](18)	3.225201e-006	9.707601e-004	-0.003917	-1.277739	4.749521e-010	1.644078e-007
	148	PRF_Q_2022_M_CIAN_777_52614.39478.39478.4.0.dta	4	3065.573610	MKSEVKSLVNR(6)-SKQLESAQMDSNRK(2)	3065.571645	Oxidation[M](18)	8.528195e-006	1.046277e-003	0.001965	0.640990	1.558867e-013	2.591738e-007
	149	PRF_Q_2022_M_CIAN_777_52614.35066.35066.3.0.dta	3	3065.576874	MKSEVKSLVNR(6)-SKQLESAQMDSNRK(2)	3065.571645	Oxidation[M](9)	1.000000e+000	1.055484e-003	0.005229	1.705718	1.000000e+000	5.946879e-003
	150	PRF_Q_2022_M_CIAN_777_52614.39312.39312.5.0.dta	5	3065.570813	MKSEVKSLVNR(6)-SKQLESAQMDSNRK(2)	3065.571645	Oxidation[M](18)	1.421339e-004	1.243750e-003	-0.000832	-0.271401	8.621143e-011	7.790250e-005
	151	PRF_Q_2022_M_CIAN_777_52614.36546.36546.4.0.dta	4	3081.568675	MKSEVKSLVNR(6)-SKQLESAQMDSNRK(2)	3081.566559	Oxidation[M](9);Oxidation[M](18)	1.000000e+000	1.270822e-003	0.002116	0.686664	1.000000e+000	1.000000e+000
	152	PRF_Q_2022_M_CIAN_777_52614.39204.39204.4.0.dta	4	3065.579459	MKSEVKSLVNR(6)-SKQLESAQMDSNRK(2)	3065.571645	Oxidation[M](18)	1.549231e-007	1.349097e-003	0.007814	2.548954	3.049310e-014	6.188606e-007
	153	PRF_Q_2022_M_CIAN_777_52614.39355.39355.4.0.dta	4	3081.561887	MKSEVKSLVNR(6)-SKQLESAQMDSNRK(2)	3081.566559	Oxidation[M](9);Oxidation[M](18)	4.117788e-006	1.361603e-003	-0.004672	-1.516112	2.198967e-004	5.743237e-007
	154	PRF_Q_2022_M_CIAN_777_52614.40426.40426.5.0.dta	5	3049.588274	MKSEVKSLVNR(6)-SKQLESAQMDSNRK(2)	3049.576731	null	5.396158e-005	1.856915e-003	0.011543	3.785115	2.868791e-006	1.127412e-005
	155	PRF_Q_2022_M_CIAN_777_52614.40186.40186.5.2.dta	5	3049.587583	MKSEVKSLVNR(6)-SKQLESAQMDSNRK(2)	3049.576731	null	1.793291e-004	1.861239e-003	0.010852	3.558527	7.243170e-009	3.043651e-005
	156	PRF_Q_2022_M_CIAN_777_52614.40197.40197.4.0.dta	4	3049.580517	MKSEVKSLVNR(6)-SKQLESAQMDSNRK(2)	3049.576731	null	1.970025e-003	1.983672e-003	0.003786	1.241484	2.104194e-004	3.129492e-003
	157	PRF_Q_2022_M_CIAN_777_52614.35197.35197.5.0.dta	5	3065.574799	MKSEVKSLVNR(6)-SKQLESAQMDSNRK(2)	3065.571645	Oxidation[M](9)	2.910559e-002	2.031920e-003	0.003154	1.028846	1.000000e+000	3.732359e-004
	158	PRF_Q_2022_M_CIAN_777_52614.39061.39061.5.0.dta	5	3049.585729	MKSEVKSLVNR(6)-SKQLESAQMDSNRK(2)	3049.576731	null	1.035647e-009	2.144783e-003	0.008998	2.950573	4.038551e-013	1.880125e-004
	159	PRF_Q_2022_M_CIAN_777_52614.32638.32638.5.0.dta	5	3081.571455	MKSEVKSLVNR(6)-SKQLESAQMDSNRK(2)	3081.566559	Oxidation[M](9);Oxidation[M](18)	1.023447e-004	2.819281e-003	0.004896	1.588802	2.097068e-005	6.702501e-005
	160	PRF_Q_2022_M_CIAN_777_52614.36778.36778.5.0.dta	5	3065.569048	MKSEVKSLVNR(6)-SKQLESAQMDSNRK(2)	3065.571645	Oxidation[M](18)	4.246789e-006	3.387297e-003	-0.002597	-0.847150	3.003083e-005	2.102901e-006
	161	PRF_Q_2022_M_CIAN_777_52614.39225.39225.4.0.dta	4	3081.562822	MKSEVKSLVNR(6)-SKQLESAQMDSNRK(2)	3081.566559	Oxidation[M](9);Oxidation[M](18)	1.142264e-003	3.804534e-003	-0.003737	-1.212695	5.576580e-003	1.463341e-004
	162	PRF_Q_2022_M_CIAN_777_52614.39180.39180.5.0.dta	5	3065.580419	MKSEVKSLVNR(6)-SKQLESAQMDSNRK(2)	3065.571645	Oxidation[M](18)	1.084893e-006	4.055571e-003	0.008774	2.862109	5.851146e-008	2.275068e-005
	163	PRF_Q_2022_M_CIAN_777_52614.34926.34926.5.0.dta	5	3065.584272	MKSEVKSLVNR(6)-SKQLESAQMDSNRK(2)	3065.571645	Oxidation[M](9)	2.576315e-003	4.561508e-003	0.012627	4.118971	2.853665e-006	2.226356e-006
	164	PRF_Q_2022_M_CIAN_777_52614.32684.32684.3.0.dta	3	3081.573858	MKSEVKSLVNR(6)-SKQLESAQMDSNRK(2)	3081.566559	Oxidation[M](9);Oxidation[M](18)	1.000000e+000	4.830851e-003	0.007299	2.368600	1.000000e+000	1.000000e+000
	165	PRF_Q_2022_M_CIAN_777_52614.39394.39394.5.0.dta	5	3081.567670	MKSEVKSLVNR(6)-SKQLESAQMDSNRK(2)	3081.566559	Oxidation[M](9);Oxidation[M](18)	3.339026e-003	4.935714e-003	0.001111	0.360531	1.425273e-002	2.027141e-006
	166	PRF_Q_2022_M_CIAN_777_52614.38202.38202.5.0.dta	5	3065.575236	MKSEVKSLVNR(6)-SKQLESAQMDSNRK(2)	3065.571645	Oxidation[M](18)	1.963821e-004	5.001069e-003	0.003591	1.171397	9.628293e-005	9.526745e-006
	167	PRF_Q_2022_M_CIAN_777_52614.32793.32793.4.0.dta	4	3081.564602	MKSEVKSLVNR(6)-SKQLESAQMDSNRK(2)	3081.566559	Oxidation[M](9);Oxidation[M](18)	1.000000e+000	5.478175e-003	-0.001957	-0.635067	1.000000e+000	1.000000e+000
	168	PRF_Q_2022_M_CIAN_777_52614.40443.40443.4.0.dta	4	3049.588121	MKSEVKSLVNR(6)-SKQLESAQMDSNRK(2)	3049.576731	null	2.214133e-003	5.608431e-003	0.011390	3.734945	1.000000e+000	5.085334e-003
	169	PRF_Q_2022_M_CIAN_777_52614.37784.37784.5.0.dta	5	3065.572001	MKSEVKSLVNR(6)-SKQLESAQMDSNRK(2)	3065.571645	Oxidation[M](18)	1.275334e-005	7.220460e-003	0.000356	0.116128	7.212014e-007	7.518064e-007
	170	PRF_Q_2022_M_CIAN_777_52614.35621.35621.5.0.dta	5	3065.562427	MKSEVKSLVNR(6)-SKQLESAQMDSNRK(2)	3065.571645	Oxidation[M](9)	6.481067e-004	7.919313e-003	-0.009218	-3.006943	1.289923e-005	5.296159e-004
	171	PRF_Q_2022_M_CIAN_777_52614.32520.32520.5.0.dta	5	3081.570413	MKSEVKSLVNR(6)-SKQLESAQMDSNRK(2)	3081.566559	Oxidation[M](9);Oxidation[M](18)	3.959643e-003	7.945518e-003	0.003854	1.250663	1.969160e-002	7.921634e-007
	172	PRF_Q_2022_M_CIAN_777_52614.40938.40938.5.1.dta	5	3049.575915	MKSEVKSLVNR(6)-SKQLESAQMDSNRK(2)	3049.576731	null	1.998355e-003	1.185277e-002	-0.000816	-0.267578	1.616881e-002	3.823040e-003
	173	PRF_Q_2022_M_CIAN_777_52614.37638.37638.5.0.dta	5	3065.568244	MKSEVKSLVNR(6)-SKQLESAQMDSNRK(2)	3065.571645	Oxidation[M](18)	1.275670e-006	1.234052e-002	-0.003401	-1.109418	1.706414e-007	8.052572e-007
	174	PRF_Q_2022_M_CIAN_777_52614.38924.38924.5.1.dta	5	3065.576219	MKSEVKSLVNR(6)-SKQLESAQMDSNRK(2)	3065.571645	Oxidation[M](18)	2.543320e-007	1.278860e-002	0.004574	1.492055	1.425441e-006	4.118707e-007
	175	PRF_Q_2022_M_CIAN_777_52614.35769.35769.5.0.dta	5	3065.568689	MKSEVKSLVNR(6)-SKQLESAQMDSNRK(2)	3065.571645	Oxidation[M](9)	7.753209e-004	1.424896e-002	-0.002956	-0.964257	1.693005e-003	3.396760e-005
	176	PRF_Q_2022_M_CIAN_777_52614.40759.40759.4.1.dta	4	3049.583129	MKSEVKSLVNR(6)-SKQLESAQMDSNRK(2)	3049.576731	null	2.550997e-003	2.199112e-002	0.006398	2.097996	9.658768e-005	1.539695e-004
	177	PRF_Q_2022_M_CIAN_777_52614.38081.38081.5.0.dta	5	3065.571737	MKSEVKSLVNR(6)-SKQLESAQMDSNRK(2)	3065.571645	Oxidation[M](18)	8.113189e-004	2.315969e-002	0.000092	0.030011	4.009646e-003	1.759802e-003
	178	PRF_Q_2022_M_CIAN_777_52614.32676.32676.4.0.dta	4	3081.566202	MKSEVKSLVNR(6)-SKQLESAQMDSNRK(2)	3081.566559	Oxidation[M](9);Oxidation[M](18)	1.000000e+000	2.757831e-002	-0.000357	-0.115850	1.000000e+000	3.583966e-003
	179	PRF_Q_2022_M_CIAN_777_52614.35481.35481.5.0.dta	5	3065.563656	MKSEVKSLVNR(6)-SKQLESAQMDSNRK(2)	3065.571645	Oxidation[M](9)	1.992254e-003	2.992585e-002	-0.007989	-2.606039	7.564666e-005	5.979727e-004
	180	PRF_Q_2022_M_CIAN_777_52614.37928.37928.5.0.dta	5	3065.568011	MKSEVKSLVNR(6)-SKQLESAQMDSNRK(2)	3065.571645	Oxidation[M](18)	1.476690e-003	3.488871e-002	-0.003634	-1.185423	2.054786e-005	5.978305e-004
	181	PRF_Q_2022_M_CIAN_777_52614.40595.40595.4.2.dta	4	3049.585032	MKSEVKSLVNR(6)-SKQLESAQMDSNRK(2)	3049.576731	null	1.104047e-003	3.548005e-002	0.008301	2.722017	1.000000e+000	3.243981e-004
	182	PRF_Q_2022_M_CIAN_777_52614.39463.39463.5.0.dta	5	3081.566821	MKSEVKSLVNR(6)-SKQLESAQMDSNRK(2)	3081.566559	Oxidation[M](9);Oxidation[M](18)	1.271862e-002	5.480914e-002	0.000262	0.085022	1.081113e-001	5.735048e-006
	183	PRF_Q_2022_M_CIAN_777_52614.38773.38773.5.0.dta	5	3065.570653	MKSEVKSLVNR(6)-SKQLESAQMDSNRK(2)	3065.571645	Oxidation[M](18)	1.697149e-001	5.661556e-002	-0.000992	-0.323594	3.098249e-001	1.728806e-003
	184	PRF_Q_2022_M_CIAN_777_52614.39745.39745.5.0.dta	5	3065.574271	MKSEVKSLVNR(6)-SKQLESAQMDSNRK(2)	3065.571645	Oxidation[M](18)	2.528057e-003	7.138874e-002	0.002626	0.856610	2.148800e-002	4.173419e-004
	185	PRF_Q_2022_M_CIAN_777_52614.40040.40040.5.3.dta	5	3049.584771	MKSEVKSLVNR(6)-SKQLESAQMDSNRK(2)	3049.576731	null	1.616962e-004	7.163574e-002	0.008040	2.636431	5.043755e-004	2.341390e-005
	186	PRF_Q_2022_M_CIAN_777_52614.37500.37500.5.1.dta	5	3065.562330	MKSEVKSLVNR(6)-SKQLESAQMDSNRK(2)	3065.571645	Oxidation[M](18)	5.133641e-006	7.273815e-002	-0.009315	-3.038585	9.651937e-008	1.174311e-004
	187	PRF_Q_2022_M_CIAN_777_52614.39600.39600.5.2.dta	5	3065.575263	MKSEVKSLVNR(6)-SKQLESAQMDSNRK(2)	3065.571645	Oxidation[M](18)	2.440556e-005	9.172269e-002	0.003618	1.180204	8.584878e-005	1.323566e-005
	188	PRF_Q_2022_M_CIAN_777_52614.35591.35591.4.0.dta	4	3065.576917	MKSEVKSLVNR(6)-SKQLESAQMDSNRK(2)	3065.571645	Oxidation[M](9)	1.000000e+000	9.381574e-002	0.005272	1.719745	1.000000e+000	8.557033e-003
	189	PRF_Q_2022_M_CIAN_777_52614.36222.36222.5.0.dta	5	3065.564922	MKSEVKSLVNR(6)-SKQLESAQMDSNRK(2)	3065.571645	Oxidation[M](18)	1.256478e-005	1.277345e-001	-0.006723	-2.193066	2.359427e-006	4.807069e-005
	190	PRF_Q_2022_M_CIAN_777_52614.36503.36503.5.0.dta	5	3081.565887	MKSEVKSLVNR(6)-SKQLESAQMDSNRK(2)	3081.566559	Oxidation[M](9);Oxidation[M](18)	3.011213e-002	1.860854e-001	-0.000672	-0.218071	4.246688e-003	9.197506e-006
	191	PRF_Q_2022_M_CIAN_777_52614.36360.36360.5.1.dta	5	3081.562815	MKSEVKSLVNR(6)-SKQLESAQMDSNRK(2)	3081.566559	Oxidation[M](9);Oxidation[M](18)	3.520938e-001	2.451720e-001	-0.003744	-1.214966	7.509965e-001	3.764092e-004
	192	PRF_Q_2022_M_CIAN_777_52614.40780.40780.5.2.dta	5	3049.579714	MKSEVKSLVNR(6)-SKQLESAQMDSNRK(2)	3049.576731	null	1.784376e-002	2.884793e-001	0.002983	0.978169	2.774064e-002	1.230165e-003
	193	PRF_Q_2022_M_CIAN_777_52614.32902.32902.5.1.dta	5	3081.584444	MKSEVKSLVNR(6)-SKQLESAQMDSNRK(2)	3081.566559	Oxidation[M](9);Oxidation[M](18)	2.939684e-002	4.628235e-001	0.017885	5.803866	7.062542e-003	4.731364e-005
	194	PRF_Q_2022_M_CIAN_777_52614.41055.41055.4.1.dta	4	3049.551451	MKSEVKSLVNR(6)-SKQLESAQMDSNRK(2)	3049.576731	null	1.000000e+000	7.197746e-001	-0.025280	-8.289675	1.000000e+000	1.000000e+000
	195	PRF_Q_2022_M_CIAN_777_52614.35733.35733.4.1.dta	4	3065.583648	MKSEVKSLVNR(6)-SKQLESAQMDSNRK(2)	3065.571645	Oxidation[M](9)	1.000000e+000	7.791104e-001	0.012003	3.915420	1.000000e+000	1.000000e+000
	196	PRF_Q_2022_M_CIAN_777_52614.41267.41267.3.0.dta	3	2790.443330	SEVKSLVNR(4)-SKQLESAQMDSNRK(2)	2790.441297	null	3.504805e-002	3.187681e-005	0.002033	0.728559	1.000000e+000	2.480090e-002
	197	PRF_Q_2022_M_CIAN_777_52614.36815.36815.3.0.dta	3	2806.438835	SEVKSLVNR(4)-SKQLESAQMDSNRK(2)	2806.436211	Oxidation[M](9)	2.415628e-002	3.464578e-005	0.002624	0.934994	1.000000e+000	1.600986e-002
	198	PRF_Q_2022_M_CIAN_777_52614.36962.36962.3.0.dta	3	2806.438124	SEVKSLVNR(4)-SKQLESAQMDSNRK(2)	2806.436211	Oxidation[M](9)	1.529545e-002	4.716035e-005	0.001913	0.681647	1.000000e+000	8.137938e-003
	199	PRF_Q_2022_M_CIAN_777_52614.41640.41640.4.0.dta	4	2790.440838	SEVKSLVNR(4)-SKQLESAQMDSNRK(2)	2790.441297	null	2.646595e-003	6.335268e-005	-0.000459	-0.164490	1.000000e+000	1.108073e-003
	200	PRF_Q_2022_M_CIAN_777_52614.41519.41519.3.0.dta	3	2790.442569	SEVKSLVNR(4)-SKQLESAQMDSNRK(2)	2790.441297	null	3.564631e-002	6.946695e-005	0.001272	0.455842	1.000000e+000	3.401425e-002
	201	PRF_Q_2022_M_CIAN_777_52614.37112.37112.3.0.dta	3	2806.435742	SEVKSLVNR(4)-SKQLESAQMDSNRK(2)	2806.436211	Oxidation[M](9)	1.000000e+000	7.030130e-005	-0.000469	-0.167116	1.000000e+000	3.426942e-002
	202	PRF_Q_2022_M_CIAN_777_52614.36665.36665.3.0.dta	3	2806.438307	SEVKSLVNR(4)-SKQLESAQMDSNRK(2)	2806.436211	Oxidation[M](9)	1.200174e-002	7.806505e-005	0.002096	0.746855	1.000000e+000	3.384136e-003
	203	PRF_Q_2022_M_CIAN_777_52614.41664.41664.3.0.dta	3	2790.445826	SEVKSLVNR(4)-SKQLESAQMDSNRK(2)	2790.441297	null	4.731496e-002	1.448858e-004	0.004529	1.623041	1.207059e-006	2.841036e-002
	204	PRF_Q_2022_M_CIAN_777_52614.41517.41517.4.0.dta	4	2790.440025	SEVKSLVNR(4)-SKQLESAQMDSNRK(2)	2790.441297	null	2.275303e-003	1.563886e-004	-0.001272	-0.455842	1.000000e+000	6.798596e-004
	205	PRF_Q_2022_M_CIAN_777_52614.41392.41392.4.0.dta	4	2790.439333	SEVKSLVNR(4)-SKQLESAQMDSNRK(2)	2790.441297	null	1.277388e-003	2.212336e-004	-0.001964	-0.703831	6.731610e-005	2.762727e-004
	206	PRF_Q_2022_M_CIAN_777_52614.41448.41448.3.0.dta	3	2806.440400	SEVKSLVNR(4)-SKQLESAQMDSNRK(2)	2806.436211	Oxidation[M](9)	1.161855e-002	2.276554e-004	0.004189	1.492640	1.450634e-011	5.726850e-003
	207	PRF_Q_2022_M_CIAN_777_52614.41393.41393.3.0.dta	3	2790.441895	SEVKSLVNR(4)-SKQLESAQMDSNRK(2)	2790.441297	null	1.339568e-002	2.292931e-004	0.000598	0.214303	3.238926e-012	6.502431e-003
	208	PRF_Q_2022_M_CIAN_777_52614.41814.41814.3.0.dta	3	2790.444695	SEVKSLVNR(4)-SKQLESAQMDSNRK(2)	2790.441297	null	1.000000e+000	2.994631e-004	0.003398	1.217729	1.000000e+000	3.740006e-002
	209	PRF_Q_2022_M_CIAN_777_52614.37102.37102.3.0.dta	3	2806.436494	SEVKSLVNR(4)-SKQLESAQMDSNRK(2)	2806.436211	Oxidation[M](9)	1.000000e+000	4.015608e-004	0.000283	0.100840	1.000000e+000	4.474293e-002
	210	PRF_Q_2022_M_CIAN_777_52614.41784.41784.4.0.dta	4	2790.445479	SEVKSLVNR(4)-SKQLESAQMDSNRK(2)	2790.441297	null	3.708538e-003	4.379446e-004	0.004182	1.498688	9.926982e-005	6.702862e-004
	211	PRF_Q_2022_M_CIAN_777_52614.41409.41409.5.0.dta	5	2790.443619	SEVKSLVNR(4)-SKQLESAQMDSNRK(2)	2790.441297	null	1.824122e-004	6.033859e-004	0.002322	0.832126	7.210139e-014	2.399013e-005
	212	PRF_Q_2022_M_CIAN_777_52614.36814.36814.4.0.dta	4	2806.440019	SEVKSLVNR(4)-SKQLESAQMDSNRK(2)	2806.436211	Oxidation[M](9)	4.185369e-004	6.655374e-004	0.003808	1.356881	1.443474e-007	5.023001e-005
	213	PRF_Q_2022_M_CIAN_777_52614.42063.42063.4.0.dta	4	2790.442102	SEVKSLVNR(4)-SKQLESAQMDSNRK(2)	2790.441297	null	1.081962e-002	7.197620e-004	0.000805	0.288485	5.532368e-003	3.387143e-003
	214	PRF_Q_2022_M_CIAN_777_52614.41528.41528.5.0.dta	5	2790.443466	SEVKSLVNR(4)-SKQLESAQMDSNRK(2)	2790.441297	null	2.849633e-004	8.431181e-004	0.002169	0.777296	1.899788e-012	1.076132e-004
	215	PRF_Q_2022_M_CIAN_777_52614.41280.41280.5.0.dta	5	2790.442768	SEVKSLVNR(4)-SKQLESAQMDSNRK(2)	2790.441297	null	4.247899e-005	9.720702e-004	0.001471	0.527157	6.832089e-011	1.153718e-005
	216	PRF_Q_2022_M_CIAN_777_52614.36663.36663.4.0.dta	4	2806.439988	SEVKSLVNR(4)-SKQLESAQMDSNRK(2)	2806.436211	Oxidation[M](9)	3.173336e-004	1.027817e-003	0.003777	1.345835	4.504676e-012	1.041325e-005
	217	PRF_Q_2022_M_CIAN_777_52614.41262.41262.4.0.dta	4	2790.440337	SEVKSLVNR(4)-SKQLESAQMDSNRK(2)	2790.441297	null	7.555266e-005	1.123660e-003	-0.000960	-0.344032	7.744799e-006	7.572775e-007
	218	PRF_Q_2022_M_CIAN_777_52614.41269.41269.5.0.dta	5	2790.442933	SEVKSLVNR(4)-SKQLESAQMDSNRK(2)	2790.441297	null	5.649305e-005	1.675679e-003	0.001636	0.586287	1.449164e-011	1.017150e-005
	219	PRF_Q_2022_M_CIAN_777_52614.41662.41662.5.0.dta	5	2790.445077	SEVKSLVNR(4)-SKQLESAQMDSNRK(2)	2790.441297	null	9.455464e-004	1.735869e-003	0.003780	1.354624	5.626547e-008	5.728502e-005
	220	PRF_Q_2022_M_CIAN_777_52614.41926.41926.4.1.dta	4	2790.448604	SEVKSLVNR(4)-SKQLESAQMDSNRK(2)	2790.441297	null	4.464046e-004	1.807304e-003	0.007307	2.618582	4.535078e-006	1.016655e-005
	221	PRF_Q_2022_M_CIAN_777_52614.41463.41463.5.0.dta	5	2806.438002	SEVKSLVNR(4)-SKQLESAQMDSNRK(2)	2806.436211	Oxidation[M](9)	4.924808e-006	2.022614e-003	0.001791	0.638176	1.222801e-010	5.481148e-006
	222	PRF_Q_2022_M_CIAN_777_52614.37101.37101.4.0.dta	4	2806.440378	SEVKSLVNR(4)-SKQLESAQMDSNRK(2)	2806.436211	Oxidation[M](9)	8.456318e-004	2.699946e-003	0.004167	1.484801	7.526069e-010	2.267347e-005
	223	PRF_Q_2022_M_CIAN_777_52614.36515.36515.4.0.dta	4	2806.437878	SEVKSLVNR(4)-SKQLESAQMDSNRK(2)	2806.436211	Oxidation[M](9)	3.672006e-003	3.027156e-003	0.001667	0.593992	1.000000e+000	1.013143e-003
	224	PRF_Q_2022_M_CIAN_777_52614.36685.36685.5.0.dta	5	2806.439658	SEVKSLVNR(4)-SKQLESAQMDSNRK(2)	2806.436211	Oxidation[M](9)	9.702681e-004	3.291057e-003	0.003447	1.228248	1.815971e-005	1.339361e-004
	225	PRF_Q_2022_M_CIAN_777_52614.36961.36961.4.0.dta	4	2806.438751	SEVKSLVNR(4)-SKQLESAQMDSNRK(2)	2806.436211	Oxidation[M](9)	1.128625e-002	4.745413e-003	0.002540	0.905062	1.349328e-002	7.358460e-004
	226	PRF_Q_2022_M_CIAN_777_52614.41573.41573.3.0.dta	3	2806.442985	SEVKSLVNR(4)-SKQLESAQMDSNRK(2)	2806.436211	Oxidation[M](9)	1.259827e-001	8.421585e-003	0.006774	2.413737	1.000000e+000	1.192848e-001
	227	PRF_Q_2022_M_CIAN_777_52614.41950.41950.3.0.dta	3	2790.443146	SEVKSLVNR(4)-SKQLESAQMDSNRK(2)	2790.441297	null	1.000000e+000	1.256011e-002	0.001849	0.662619	1.000000e+000	1.000000e+000
	228	PRF_Q_2022_M_CIAN_777_52614.41344.41344.5.0.dta	5	2806.435740	SEVKSLVNR(4)-SKQLESAQMDSNRK(2)	2806.436211	Oxidation[M](9)	1.148125e-003	1.338797e-002	-0.000471	-0.167829	4.794822e-003	4.349102e-005
	229	PRF_Q_2022_M_CIAN_777_52614.37124.37124.5.0.dta	5	2806.436965	SEVKSLVNR(4)-SKQLESAQMDSNRK(2)	2806.436211	Oxidation[M](9)	3.428669e-003	1.592393e-002	0.000754	0.268668	9.189062e-002	1.979854e-004
	230	PRF_Q_2022_M_CIAN_777_52614.41417.41417.4.1.dta	4	2806.430503	SEVKSLVNR(4)-SKQLESAQMDSNRK(2)	2806.436211	Oxidation[M](9)	3.798990e-003	2.150227e-002	-0.005708	-2.033896	1.000000e+000	5.107643e-004
	231	PRF_Q_2022_M_CIAN_777_52614.36983.36983.5.0.dta	5	2806.437736	SEVKSLVNR(4)-SKQLESAQMDSNRK(2)	2806.436211	Oxidation[M](9)	1.402425e-004	2.184086e-002	0.001525	0.543394	3.389137e-003	2.955286e-005
	232	PRF_Q_2022_M_CIAN_777_52614.41535.41535.4.0.dta	4	2806.427540	SEVKSLVNR(4)-SKQLESAQMDSNRK(2)	2806.436211	Oxidation[M](9)	1.298763e-002	2.381097e-002	-0.008671	-3.089684	1.000000e+000	2.446304e-003
	233	PRF_Q_2022_M_CIAN_777_52614.38388.38388.4.0.dta	4	2806.435126	SEVKSLVNR(4)-SKQLESAQMDSNRK(2)	2806.436211	Oxidation[M](9)	5.743705e-003	3.165936e-002	-0.001085	-0.386611	2.207311e-002	5.809819e-003
	234	PRF_Q_2022_M_CIAN_777_52614.37360.37360.4.0.dta	4	2806.442411	SEVKSLVNR(4)-SKQLESAQMDSNRK(2)	2806.436211	Oxidation[M](9)	2.226640e-002	3.683061e-002	0.006200	2.209208	1.000000e+000	1.150090e-002
	235	PRF_Q_2022_M_CIAN_777_52614.41684.41684.4.2.dta	4	2806.433831	SEVKSLVNR(4)-SKQLESAQMDSNRK(2)	2806.436211	Oxidation[M](9)	8.050023e-003	5.277195e-002	-0.002380	-0.848051	1.582366e-004	6.603178e-005
	236	PRF_Q_2022_M_CIAN_777_52614.37636.37636.4.0.dta	4	2806.445184	SEVKSLVNR(4)-SKQLESAQMDSNRK(2)	2806.436211	Oxidation[M](9)	2.731652e-003	5.473717e-002	0.008973	3.197293	1.546220e-003	2.377900e-004
	237	PRF_Q_2022_M_CIAN_777_52614.42996.42996.5.1.dta	5	2790.432066	SEVKSLVNR(4)-SKQLESAQMDSNRK(2)	2790.441297	null	3.435406e-002	6.399895e-002	-0.009231	-3.308079	3.589568e-001	2.419919e-004
	238	PRF_Q_2022_M_CIAN_777_52614.41603.41603.5.0.dta	5	2806.440524	SEVKSLVNR(4)-SKQLESAQMDSNRK(2)	2806.436211	Oxidation[M](9)	4.263869e-002	6.475728e-002	0.004313	1.536825	5.142698e-002	1.846975e-004
	239	PRF_Q_2022_M_CIAN_777_52614.38492.38492.5.0.dta	5	2806.437199	SEVKSLVNR(4)-SKQLESAQMDSNRK(2)	2806.436211	Oxidation[M](9)	4.720048e-002	9.297157e-002	0.000988	0.352048	3.968275e-001	2.416378e-003
	240	PRF_Q_2022_M_CIAN_777_52614.39358.39358.4.0.dta	4	2806.436266	SEVKSLVNR(4)-SKQLESAQMDSNRK(2)	2806.436211	Oxidation[M](9)	2.757104e-002	9.897729e-002	0.000055	0.019598	1.000000e+000	2.109177e-002
	241	PRF_Q_2022_M_CIAN_777_52614.36832.36832.5.0.dta	5	2806.438709	SEVKSLVNR(4)-SKQLESAQMDSNRK(2)	2806.436211	Oxidation[M](9)	9.545304e-002	1.094960e-001	0.002498	0.890097	1.238512e-001	2.834838e-004
	242	PRF_Q_2022_M_CIAN_777_52614.37962.37962.4.1.dta	4	2806.431673	SEVKSLVNR(4)-SKQLESAQMDSNRK(2)	2806.436211	Oxidation[M](9)	6.992637e-003	1.210654e-001	-0.004538	-1.616997	1.000000e+000	4.067457e-004
	243	PRF_Q_2022_M_CIAN_777_52614.41588.41588.3.0.dta	3	2806.440193	SEVKSLVNR(4)-SKQLESAQMDSNRK(2)	2806.436211	Oxidation[M](9)	1.000000e+000	1.246221e-001	0.003982	1.418881	1.000000e+000	1.796802e-001
	244	PRF_Q_2022_M_CIAN_777_52614.41632.41632.5.0.dta	5	2806.440446	SEVKSLVNR(4)-SKQLESAQMDSNRK(2)	2806.436211	Oxidation[M](9)	1.176101e-001	1.278794e-001	0.004235	1.509031	4.727253e-001	4.445687e-004
	245	PRF_Q_2022_M_CIAN_777_52614.38536.38536.4.2.dta	4	2806.443122	SEVKSLVNR(4)-SKQLESAQMDSNRK(2)	2806.436211	Oxidation[M](9)	6.055390e-003	2.091511e-001	0.006911	2.462554	1.168091e-001	9.086151e-005
	246	PRF_Q_2022_M_CIAN_777_52614.37499.37499.4.1.dta	4	2806.446741	SEVKSLVNR(4)-SKQLESAQMDSNRK(2)	2806.436211	Oxidation[M](9)	5.736986e-003	2.415776e-001	0.010530	3.752090	1.000000e+000	1.965013e-003
	247	PRF_Q_2022_M_CIAN_777_52614.37774.37774.4.1.dta	4	2806.435632	SEVKSLVNR(4)-SKQLESAQMDSNRK(2)	2806.436211	Oxidation[M](9)	1.111139e-002	2.491427e-001	-0.000579	-0.206311	1.000000e+000	1.875902e-003
	248	PRF_Q_2022_M_CIAN_777_52614.37473.37473.5.2.dta	5	2806.437579	SEVKSLVNR(4)-SKQLESAQMDSNRK(2)	2806.436211	Oxidation[M](9)	3.140040e-001	5.196369e-001	0.001368	0.487451	8.099874e-001	8.339974e-002
	249	PRF_Q_2022_M_CIAN_777_52614.36535.36535.5.0.dta	5	2806.444295	SEVKSLVNR(4)-SKQLESAQMDSNRK(2)	2806.436211	Oxidation[M](9)	3.379798e-001	5.330019e-001	0.008084	2.880522	1.000000e+000	4.406929e-004
	250	PRF_Q_2022_M_CIAN_777_52614.41435.41435.2.0.dta	2	2790.437332	SEVKSLVNR(4)-SKQLESAQMDSNRK(2)	2790.441297	null	2.593097e-001	7.012011e-001	-0.003965	-1.420922	1.308378e-001	1.624515e-001
	251	PRF_Q_2022_M_CIAN_777_52614.48807.48807.3.0.dta	3	2678.344406	SEVKSLVNR(4)-SKQLESAQMDSNR(2)	2678.341255	Oxidation[M](9)	2.495899e-008	2.089263e-004	0.003151	1.176474	1.893707e-008	7.882179e-004
	252	PRF_Q_2022_M_CIAN_777_52614.48764.48764.4.0.dta	4	2662.352978	SEVKSLVNR(4)-SKQLESAQMDSNR(2)	2662.346341	null	1.143972e-003	2.438630e-004	0.006637	2.492914	8.563888e-014	7.308463e-004
	253	PRF_Q_2022_M_CIAN_777_52614.44380.44380.4.0.dta	4	2678.344109	SEVKSLVNR(4)-SKQLESAQMDSNR(2)	2678.341255	Oxidation[M](9)	3.012837e-006	2.667852e-004	0.002854	1.065585	1.872745e-030	1.664348e-010
	254	PRF_Q_2022_M_CIAN_777_52614.43797.43797.4.0.dta	4	2678.345449	SEVKSLVNR(4)-SKQLESAQMDSNR(2)	2678.341255	Oxidation[M](9)	9.359097e-009	2.703724e-004	0.004194	1.565895	1.150763e-012	2.267248e-012
	255	PRF_Q_2022_M_CIAN_777_52614.43816.43816.3.0.dta	3	2678.345151	SEVKSLVNR(4)-SKQLESAQMDSNR(2)	2678.341255	Oxidation[M](9)	2.608112e-004	2.868455e-004	0.003896	1.454632	1.682648e-010	7.928899e-005
	256	PRF_Q_2022_M_CIAN_777_52614.48884.48884.4.0.dta	4	2678.339950	SEVKSLVNR(4)-SKQLESAQMDSNR(2)	2678.341255	Oxidation[M](9)	4.381774e-004	3.370204e-004	-0.001305	-0.487242	3.309422e-024	4.788791e-006
	257	PRF_Q_2022_M_CIAN_777_52614.43517.43517.4.0.dta	4	2678.343242	SEVKSLVNR(4)-SKQLESAQMDSNR(2)	2678.341255	Oxidation[M](9)	1.759268e-006	4.090067e-004	0.001987	0.741877	1.263263e-009	9.727878e-006
	258	PRF_Q_2022_M_CIAN_777_52614.44099.44099.3.0.dta	3	2678.345679	SEVKSLVNR(4)-SKQLESAQMDSNR(2)	2678.341255	Oxidation[M](9)	9.847642e-005	4.465467e-004	0.004424	1.651769	1.591406e-013	6.935996e-003
	259	PRF_Q_2022_M_CIAN_777_52614.43954.43954.3.0.dta	3	2678.346513	SEVKSLVNR(4)-SKQLESAQMDSNR(2)	2678.341255	Oxidation[M](9)	2.368028e-004	4.510100e-004	0.005258	1.963155	4.091213e-013	6.509397e-007
	260	PRF_Q_2022_M_CIAN_777_52614.48874.48874.3.0.dta	3	2662.350282	SEVKSLVNR(4)-SKQLESAQMDSNR(2)	2662.346341	null	3.786332e-004	4.769223e-004	0.003941	1.480273	2.744505e-012	1.417553e-004
	261	PRF_Q_2022_M_CIAN_777_52614.48917.48917.4.0.dta	4	2662.351937	SEVKSLVNR(4)-SKQLESAQMDSNR(2)	2662.346341	null	1.320225e-005	4.938622e-004	0.005596	2.101905	1.411201e-008	2.894142e-006
	262	PRF_Q_2022_M_CIAN_777_52614.44562.44562.3.0.dta	3	2678.347985	SEVKSLVNR(4)-SKQLESAQMDSNR(2)	2678.341255	Oxidation[M](9)	1.000000e+000	5.571604e-004	0.006730	2.512749	1.000000e+000	2.286560e-003
	263	PRF_Q_2022_M_CIAN_777_52614.44082.44082.4.0.dta	4	2678.345469	SEVKSLVNR(4)-SKQLESAQMDSNR(2)	2678.341255	Oxidation[M](9)	1.618229e-006	5.594873e-004	0.004214	1.573362	8.786680e-011	6.303336e-008
	264	PRF_Q_2022_M_CIAN_777_52614.49685.49685.3.0.dta	3	2662.350073	SEVKSLVNR(4)-SKQLESAQMDSNR(2)	2662.346341	null	2.214371e-003	5.723142e-004	0.003732	1.401771	5.140741e-030	1.643533e-003
	265	PRF_Q_2022_M_CIAN_777_52614.45699.45699.4.0.dta	4	2678.340727	SEVKSLVNR(4)-SKQLESAQMDSNR(2)	2678.341255	Oxidation[M](9)	5.555000e-004	6.277629e-004	-0.000528	-0.197137	1.464803e-008	6.332998e-006
	266	PRF_Q_2022_M_CIAN_777_52614.44261.44261.3.0.dta	3	2678.346357	SEVKSLVNR(4)-SKQLESAQMDSNR(2)	2678.341255	Oxidation[M](9)	3.183720e-003	6.555829e-004	0.005102	1.904910	1.000000e+000	1.887392e-003
	267	PRF_Q_2022_M_CIAN_777_52614.48582.48582.3.0.dta	3	2662.349655	SEVKSLVNR(4)-SKQLESAQMDSNR(2)	2662.346341	null	1.780396e-003	6.620151e-004	0.003314	1.244767	2.322420e-012	1.420547e-005
	268	PRF_Q_2022_M_CIAN_777_52614.43656.43656.4.0.dta	4	2678.346516	SEVKSLVNR(4)-SKQLESAQMDSNR(2)	2678.341255	Oxidation[M](9)	2.673071e-005	6.684970e-004	0.005261	1.964275	1.571929e-013	1.710694e-007
	269	PRF_Q_2022_M_CIAN_777_52614.43677.43677.3.0.dta	3	2678.344798	SEVKSLVNR(4)-SKQLESAQMDSNR(2)	2678.341255	Oxidation[M](9)	1.024952e-004	6.945303e-004	0.003543	1.322834	1.433282e-011	8.911692e-007
	270	PRF_Q_2022_M_CIAN_777_52614.49165.49165.3.0.dta	3	2662.352079	SEVKSLVNR(4)-SKQLESAQMDSNR(2)	2662.346341	null	4.006746e-003	7.060487e-004	0.005738	2.155242	8.882366e-016	4.563646e-004
	271	PRF_Q_2022_M_CIAN_777_52614.49014.49014.3.0.dta	3	2662.349799	SEVKSLVNR(4)-SKQLESAQMDSNR(2)	2662.346341	null	3.926798e-004	7.872949e-004	0.003458	1.298854	1.167688e-012	2.251691e-004
	272	PRF_Q_2022_M_CIAN_777_52614.44677.44677.4.1.dta	4	2678.347322	SEVKSLVNR(4)-SKQLESAQMDSNR(2)	2678.341255	Oxidation[M](9)	6.465152e-004	8.506405e-004	0.006067	2.265208	4.436862e-008	1.226496e-003
	273	PRF_Q_2022_M_CIAN_777_52614.48723.48723.3.0.dta	3	2662.351054	SEVKSLVNR(4)-SKQLESAQMDSNR(2)	2662.346341	null	5.014836e-008	8.743370e-004	0.004713	1.770243	5.467599e-011	7.740309e-005
	274	PRF_Q_2022_M_CIAN_777_52614.48729.48729.4.0.dta	4	2678.343588	SEVKSLVNR(4)-SKQLESAQMDSNR(2)	2678.341255	Oxidation[M](9)	1.788818e-005	9.138042e-004	0.002333	0.871062	1.425155e-010	2.954104e-005
	275	PRF_Q_2022_M_CIAN_777_52614.49225.49225.4.0.dta	4	2662.343979	SEVKSLVNR(4)-SKQLESAQMDSNR(2)	2662.346341	null	8.487244e-003	9.140690e-004	-0.002362	-0.887187	1.466792e-005	2.829990e-003
	276	PRF_Q_2022_M_CIAN_777_52614.43939.43939.4.0.dta	4	2678.345608	SEVKSLVNR(4)-SKQLESAQMDSNR(2)	2678.341255	Oxidation[M](9)	1.682297e-007	9.187567e-004	0.004353	1.625260	4.222791e-008	6.331680e-004
	277	PRF_Q_2022_M_CIAN_777_52614.44719.44719.3.0.dta	3	2678.347292	SEVKSLVNR(4)-SKQLESAQMDSNR(2)	2678.341255	Oxidation[M](9)	3.313448e-003	1.002826e-003	0.006037	2.254007	1.000000e+000	1.280062e-003
	278	PRF_Q_2022_M_CIAN_777_52614.44528.44528.4.0.dta	4	2678.346495	SEVKSLVNR(4)-SKQLESAQMDSNR(2)	2678.341255	Oxidation[M](9)	3.408550e-006	1.177869e-003	0.005240	1.956435	3.224595e-008	1.301178e-005
	279	PRF_Q_2022_M_CIAN_777_52614.49075.49075.4.0.dta	4	2662.349989	SEVKSLVNR(4)-SKQLESAQMDSNR(2)	2662.346341	null	4.555265e-004	1.202295e-003	0.003648	1.370220	4.583671e-007	9.738467e-004
	280	PRF_Q_2022_M_CIAN_777_52614.48613.48613.4.0.dta	4	2662.351358	SEVKSLVNR(4)-SKQLESAQMDSNR(2)	2662.346341	null	6.401007e-007	1.206542e-003	0.005017	1.884428	1.384716e-009	5.137811e-007
	281	PRF_Q_2022_M_CIAN_777_52614.45557.45557.4.0.dta	4	2678.343371	SEVKSLVNR(4)-SKQLESAQMDSNR(2)	2678.341255	Oxidation[M](9)	8.133792e-004	1.227411e-003	0.002116	0.790041	1.753413e-011	1.378901e-005
	282	PRF_Q_2022_M_CIAN_777_52614.44416.44416.3.0.dta	3	2678.346024	SEVKSLVNR(4)-SKQLESAQMDSNR(2)	2678.341255	Oxidation[M](9)	1.000000e+000	1.387449e-003	0.004769	1.780580	1.000000e+000	6.135856e-003
	283	PRF_Q_2022_M_CIAN_777_52614.44821.44821.4.0.dta	4	2678.348987	SEVKSLVNR(4)-SKQLESAQMDSNR(2)	2678.341255	Oxidation[M](9)	2.170243e-003	1.665621e-003	0.007732	2.886861	2.668136e-007	8.229526e-003
	284	PRF_Q_2022_M_CIAN_777_52614.43529.43529.3.0.dta	3	2678.343719	SEVKSLVNR(4)-SKQLESAQMDSNR(2)	2678.341255	Oxidation[M](9)	7.039968e-004	1.847302e-003	0.002464	0.919972	3.434880e-008	6.063604e-005
	285	PRF_Q_2022_M_CIAN_777_52614.44239.44239.4.0.dta	4	2678.345053	SEVKSLVNR(4)-SKQLESAQMDSNR(2)	2678.341255	Oxidation[M](9)	2.436168e-006	1.931047e-003	0.003798	1.418042	6.374739e-010	3.239740e-005
	286	PRF_Q_2022_M_CIAN_777_52614.47240.47240.4.1.dta	4	2678.343076	SEVKSLVNR(4)-SKQLESAQMDSNR(2)	2678.341255	Oxidation[M](9)	1.885230e-003	3.101046e-003	0.001821	0.679898	6.979158e-004	1.033842e-007
	287	PRF_Q_2022_M_CIAN_777_52614.49318.49318.3.0.dta	3	2662.351823	SEVKSLVNR(4)-SKQLESAQMDSNR(2)	2662.346341	null	1.600675e-003	4.153301e-003	0.005482	2.059086	3.906213e-013	1.973148e-005
	288	PRF_Q_2022_M_CIAN_777_52614.48669.48669.3.0.dta	3	2678.350552	SEVKSLVNR(4)-SKQLESAQMDSNR(2)	2678.341255	Oxidation[M](9)	1.581371e-003	1.078687e-002	0.009297	3.471178	4.133086e-016	3.287186e-005
	289	PRF_Q_2022_M_CIAN_777_52614.49504.49504.3.0.dta	3	2662.352108	SEVKSLVNR(4)-SKQLESAQMDSNR(2)	2662.346341	null	8.928571e-002	1.245524e-002	0.005767	2.166134	1.000000e+000	2.820143e-002
	290	PRF_Q_2022_M_CIAN_777_52614.48587.48587.4.0.dta	4	2678.340546	SEVKSLVNR(4)-SKQLESAQMDSNR(2)	2678.341255	Oxidation[M](9)	1.707086e-002	1.596724e-002	-0.000709	-0.264716	1.000000e+000	6.039091e-004
	291	PRF_Q_2022_M_CIAN_777_52614.47086.47086.4.0.dta	4	2678.342018	SEVKSLVNR(4)-SKQLESAQMDSNR(2)	2678.341255	Oxidation[M](9)	9.296609e-002	1.731220e-002	0.000763	0.284878	1.291089e-001	1.071395e-001
	292	PRF_Q_2022_M_CIAN_777_52614.50669.50669.4.1.dta	4	2662.360549	SEVKSLVNR(4)-SKQLESAQMDSNR(2)	2662.346341	null	8.201846e-004	2.214153e-002	0.014208	5.336646	1.086221e-006	5.651960e-004
	293	PRF_Q_2022_M_CIAN_777_52614.49193.49193.4.1.dta	4	2678.348886	SEVKSLVNR(4)-SKQLESAQMDSNR(2)	2678.341255	Oxidation[M](9)	5.377734e-003	2.722069e-002	0.007631	2.849151	1.081923e-003	1.232551e-003
	294	PRF_Q_2022_M_CIAN_777_52614.50244.50244.4.1.dta	4	2662.365331	SEVKSLVNR(4)-SKQLESAQMDSNR(2)	2662.346341	null	5.070110e-006	3.790610e-002	0.018990	7.132806	8.308065e-006	3.581310e-007
	295	PRF_Q_2022_M_CIAN_777_52614.45594.45594.3.0.dta	3	2678.343296	SEVKSLVNR(4)-SKQLESAQMDSNR(2)	2678.341255	Oxidation[M](9)	1.000000e+000	4.128874e-002	0.002041	0.762039	1.000000e+000	1.000000e+000
	296	PRF_Q_2022_M_CIAN_777_52614.45418.45418.4.0.dta	4	2678.340104	SEVKSLVNR(4)-SKQLESAQMDSNR(2)	2678.341255	Oxidation[M](9)	2.125364e-002	5.671445e-002	-0.001151	-0.429744	1.072208e-003	1.518448e-007
	297	PRF_Q_2022_M_CIAN_777_52614.45169.45169.3.0.dta	3	2678.342854	SEVKSLVNR(4)-SKQLESAQMDSNR(2)	2678.341255	Oxidation[M](9)	1.000000e+000	6.899247e-002	0.001599	0.597011	1.000000e+000	1.000000e+000
	298	PRF_Q_2022_M_CIAN_777_52614.45265.45265.4.0.dta	4	2678.344141	SEVKSLVNR(4)-SKQLESAQMDSNR(2)	2678.341255	Oxidation[M](9)	1.595597e-001	7.967214e-002	0.002886	1.077533	8.608693e-005	1.374304e-001
	299	PRF_Q_2022_M_CIAN_777_52614.47910.47910.3.0.dta	3	2662.351015	SEVKSLVNR(4)-SKQLESAQMDSNR(2)	2662.346341	null	1.000000e+000	9.428180e-002	0.004674	1.755594	1.000000e+000	2.853686e-001
	300	PRF_Q_2022_M_CIAN_777_52614.46206.46206.3.0.dta	3	2678.346489	SEVKSLVNR(4)-SKQLESAQMDSNR(2)	2678.341255	Oxidation[M](9)	1.000000e+000	1.362879e-001	0.005234	1.954195	1.000000e+000	1.000000e+000
	301	PRF_Q_2022_M_CIAN_777_52614.46047.46047.4.0.dta	4	2678.347292	SEVKSLVNR(4)-SKQLESAQMDSNR(2)	2678.341255	Oxidation[M](9)	1.185392e-003	2.546507e-001	0.006037	2.254007	4.548703e-003	4.262082e-004
	302	PRF_Q_2022_M_CIAN_777_52614.46049.46049.3.0.dta	3	2678.348432	SEVKSLVNR(4)-SKQLESAQMDSNR(2)	2678.341255	Oxidation[M](9)	1.000000e+000	3.317129e-001	0.007177	2.679644	1.000000e+000	1.000000e+000
	303	PRF_Q_2022_M_CIAN_777_52614.47386.47386.4.1.dta	4	2678.343988	SEVKSLVNR(4)-SKQLESAQMDSNR(2)	2678.341255	Oxidation[M](9)	4.348960e-002	3.460284e-001	0.002733	1.020408	1.340949e-001	2.232761e-002
	304	PRF_Q_2022_M_CIAN_777_52614.45452.45452.3.0.dta	3	2678.337494	SEVKSLVNR(4)-SKQLESAQMDSNR(2)	2678.341255	Oxidation[M](9)	1.000000e+000	4.463703e-001	-0.003761	-1.404227	1.000000e+000	1.000000e+000
12	kif5C_dimer(465)-kif5C_dimer(884)	4	8
	1	PRF_Q_2022_M_CIAN_777_52614.71205.71205.3.0.dta	3	2620.376193	DYEKIQEELTR(4)-ALESALKEAK(7)	2620.371481	null	2.292914e-004	2.106881e-006	0.004712	1.798218	2.378545e-014	9.322406e-006
	2	PRF_Q_2022_M_CIAN_777_52614.71070.71070.3.0.dta	3	2620.376341	DYEKIQEELTR(4)-ALESALKEAK(7)	2620.371481	null	2.384580e-002	3.132083e-003	0.004860	1.854699	3.458160e-015	2.630305e-003
	3	PRF_Q_2022_M_CIAN_777_52614.71086.71086.4.0.dta	4	2620.368833	DYEKIQEELTR(4)-ALESALKEAK(7)	2620.371481	null	3.640453e-002	2.438928e-002	-0.002648	-1.010544	1.345864e-009	2.002391e-002
	4	PRF_Q_2022_M_CIAN_777_52614.71223.71223.4.0.dta	4	2620.371353	DYEKIQEELTR(4)-ALESALKEAK(7)	2620.371481	null	3.546981e-002	2.508403e-002	-0.000128	-0.048848	8.849295e-008	1.028257e-002
	5	PRF_Q_2022_M_CIAN_777_52614.71261.71261.4.0.dta	4	2620.372019	DYEKIQEELTR(4)-ALESALKEAK(7)	2620.371481	null	3.699081e-002	6.504373e-002	0.000538	0.205314	9.040675e-007	1.121855e-002
	6	PRF_Q_2022_M_CIAN_777_52614.59092.59092.4.0.dta	4	2776.481240	RDYEKIQEELTR(5)-ALESALKEAK(7)	2776.472583	null	1.121896e-002	1.136047e-002	0.008657	3.117985	1.426201e-003	2.019044e-003
	7	PRF_Q_2022_M_CIAN_777_52614.70131.70131.4.0.dta	4	3221.647321	DYEKIQEELTR(4)-ALESALKEAKENAMR(7)	3221.635682	null	4.236821e-001	2.634953e-001	0.011639	3.612761	7.745264e-001	1.494707e-004
	8	PRF_Q_2022_M_CIAN_777_52614.66082.66082.4.1.dta	4	2847.540850	DYEKIQEELTR(4)-VKALESALKEAK(9)	2847.534845	null	1.000000e+000	3.211397e-001	0.006005	2.108842	1.000000e+000	1.308928e-003
13	kif5C_dimer(618)-kif5C_dimer(757)	4	29
	1	PRF_Q_2022_M_CIAN_777_52614.31152.31152.3.0.dta	3	2003.026612	KMNASER(1)-LKIEDQER(2)	2003.022520	null	1.131055e-003	9.394282e-006	0.004092	2.042913	1.084073e-003	1.658574e-004
	2	PRF_Q_2022_M_CIAN_777_52614.26491.26491.3.0.dta	3	2019.018175	KMNASER(1)-LKIEDQER(2)	2019.017434	Oxidation[M](13)	3.329888e-005	1.643140e-005	0.000741	0.367010	1.955917e-006	4.140402e-005
	3	PRF_Q_2022_M_CIAN_777_52614.26317.26317.4.0.dta	4	2019.022803	KMNASER(1)-LKIEDQER(2)	2019.017434	Oxidation[M](13)	6.094877e-008	2.671924e-005	0.005369	2.659214	9.986361e-009	5.918016e-006
	4	PRF_Q_2022_M_CIAN_777_52614.26359.26359.3.0.dta	3	2019.020194	KMNASER(1)-LKIEDQER(2)	2019.017434	Oxidation[M](13)	9.669088e-006	3.252074e-005	0.002760	1.367002	3.238673e-004	1.695207e-005
	5	PRF_Q_2022_M_CIAN_777_52614.31169.31169.4.0.dta	4	2003.026534	KMNASER(1)-LKIEDQER(2)	2003.022520	null	3.838668e-004	4.222736e-005	0.004014	2.003971	4.702817e-006	4.180684e-005
	6	PRF_Q_2022_M_CIAN_777_52614.31092.31092.3.0.dta	3	2019.020694	KMNASER(1)-LKIEDQER(2)	2019.017434	Oxidation[M](13)	5.099918e-006	4.858389e-005	0.003260	1.614647	8.152612e-006	7.280585e-006
	7	PRF_Q_2022_M_CIAN_777_52614.31187.31187.4.0.dta	4	2019.021402	KMNASER(1)-LKIEDQER(2)	2019.017434	Oxidation[M](13)	2.496866e-006	5.495505e-005	0.003968	1.965312	3.330109e-007	6.840818e-005
	8	PRF_Q_2022_M_CIAN_777_52614.31033.31033.4.0.dta	4	2003.026052	KMNASER(1)-LKIEDQER(2)	2003.022520	null	1.318116e-004	7.603582e-005	0.003532	1.763335	8.653170e-006	2.800316e-005
	9	PRF_Q_2022_M_CIAN_777_52614.31056.31056.4.0.dta	4	2019.020083	KMNASER(1)-LKIEDQER(2)	2019.017434	Oxidation[M](13)	1.047200e-006	7.616670e-005	0.002649	1.312024	4.069302e-009	1.864001e-006
	10	PRF_Q_2022_M_CIAN_777_52614.26457.26457.4.0.dta	4	2019.020441	KMNASER(1)-LKIEDQER(2)	2019.017434	Oxidation[M](13)	8.320655e-008	1.430233e-004	0.003007	1.489338	1.003517e-007	8.072430e-007
	11	PRF_Q_2022_M_CIAN_777_52614.31016.31016.3.0.dta	3	2003.026452	KMNASER(1)-LKIEDQER(2)	2003.022520	null	3.931805e-002	3.783547e-004	0.003932	1.963033	6.079062e-004	3.358698e-002
	12	PRF_Q_2022_M_CIAN_777_52614.26482.26482.4.1.dta	4	2019.021290	KMNASER(1)-LKIEDQER(2)	2019.017434	Oxidation[M](13)	1.188577e-006	5.752157e-004	0.003856	1.909840	2.200939e-005	1.817193e-004
	13	PRF_Q_2022_M_CIAN_777_52614.30955.30955.3.0.dta	3	2019.021035	KMNASER(1)-LKIEDQER(2)	2019.017434	Oxidation[M](13)	3.690865e-004	1.361073e-003	0.003601	1.783541	4.140318e-005	3.630864e-004
	14	PRF_Q_2022_M_CIAN_777_52614.30921.30921.4.0.dta	4	2019.021935	KMNASER(1)-LKIEDQER(2)	2019.017434	Oxidation[M](13)	1.510204e-002	2.867566e-003	0.004501	2.229302	2.584353e-004	1.755892e-002
	15	PRF_Q_2022_M_CIAN_777_52614.30891.30891.4.0.dta	4	2003.028028	KMNASER(1)-LKIEDQER(2)	2003.022520	null	4.722891e-003	1.135822e-002	0.005508	2.749844	1.715923e-004	5.622813e-003
	16	PRF_Q_2022_M_CIAN_777_52614.26635.26635.3.0.dta	3	2019.019547	KMNASER(1)-LKIEDQER(2)	2019.017434	Oxidation[M](13)	1.000000e+000	1.954801e-002	0.002113	1.046549	1.000000e+000	1.000000e+000
	17	PRF_Q_2022_M_CIAN_777_52614.31034.31034.2.0.dta	2	2003.026430	KMNASER(1)-LKIEDQER(2)	2003.022520	null	6.285022e-006	1.976480e-002	0.003910	1.952050	4.165633e-003	7.190128e-004
	18	PRF_Q_2022_M_CIAN_777_52614.30872.30872.4.0.dta	4	2003.028452	KMNASER(1)-LKIEDQER(2)	2003.022520	null	4.446388e-001	8.908326e-002	0.005932	2.961524	1.376508e-002	4.769501e-001
	19	PRF_Q_2022_M_CIAN_777_52614.31188.31188.4.0.dta	4	2003.026723	KMNASER(1)-LKIEDQER(2)	2003.022520	null	6.691634e-001	1.064193e-001	0.004203	2.098329	3.660344e-002	1.000000e+000
	20	PRF_Q_2022_M_CIAN_777_52614.26224.26224.3.0.dta	3	2019.019976	KMNASER(1)-LKIEDQER(2)	2019.017434	Oxidation[M](13)	2.418656e-001	1.663444e-001	0.002542	1.259028	2.968439e-002	3.003777e-001
	21	PRF_Q_2022_M_CIAN_777_52614.40838.40838.4.0.dta	4	2810.400882	KMNASER(1)-LSSDYNKLKIEDQER(9)	2810.398766	null	7.751279e-004	1.327912e-004	0.002116	0.752918	1.000000e+000	1.520303e-005
	22	PRF_Q_2022_M_CIAN_777_52614.40677.40677.4.0.dta	4	2810.403583	KMNASER(1)-LSSDYNKLKIEDQER(9)	2810.398766	null	2.151354e-006	6.024459e-004	0.004817	1.713992	2.567539e-006	4.646739e-009
	23	PRF_Q_2022_M_CIAN_777_52614.40733.40733.5.0.dta	5	2810.400626	KMNASER(1)-LSSDYNKLKIEDQER(9)	2810.398766	null	1.812109e-005	2.433302e-003	0.001860	0.661828	4.599504e-005	3.055716e-008
	24	PRF_Q_2022_M_CIAN_777_52614.40839.40839.3.0.dta	3	2810.395804	KMNASER(1)-LSSDYNKLKIEDQER(9)	2810.398766	null	1.000000e+000	6.422725e-001	-0.002962	-1.053943	1.000000e+000	1.000000e+000
	25	PRF_Q_2022_M_CIAN_777_52614.55668.55668.5.0.dta	5	3694.897174	KMNASERELAACQLLISQHEAK(1)-LKIEDQER(2)	3694.888928	Carbamidomethyl[C](12)	8.597095e-003	1.062893e-002	0.008246	2.231731	1.000000e+000	3.689156e-003
	26	PRF_Q_2022_M_CIAN_777_52614.55816.55816.5.0.dta	5	3694.900715	KMNASERELAACQLLISQHEAK(1)-LKIEDQER(2)	3694.888928	Carbamidomethyl[C](12)	5.424696e-004	4.791572e-002	0.011787	3.190082	1.000000e+000	3.526534e-002
	27	PRF_Q_2022_M_CIAN_777_52614.52699.52699.6.1.dta	6	3678.863766	KMNASER(1)-LQLEQEKLSSDYNKLKIEDQER(16)	3678.864156	null	3.316178e-004	2.203655e-002	-0.000390	-0.106011	1.000000e+000	8.976575e-007
	28	PRF_Q_2022_M_CIAN_777_52614.52697.52697.5.0.dta	5	3678.853150	KMNASER(1)-LQLEQEKLSSDYNKLKIEDQER(16)	3678.864156	null	1.129179e-013	3.781139e-002	-0.011006	-2.991684	1.000000e+000	3.459901e-006
	29	PRF_Q_2022_M_CIAN_777_52614.52835.52835.5.0.dta	5	3678.852414	KMNASER(1)-LQLEQEKLSSDYNKLKIEDQER(16)	3678.864156	null	3.487249e-007	1.995131e-001	-0.011742	-3.191746	2.379712e-005	8.365829e-010
14	kif5C_dimer(465)-kif5C_dimer(905)	4	17
	1	PRF_Q_2022_M_CIAN_777_52614.60975.60975.3.0.dta	3	2276.215643	DYEKIQEELTR(4)-IKEAVR(2)	2276.213145	null	5.288719e-007	3.173051e-005	0.002498	1.097437	8.209337e-018	4.395188e-007
	2	PRF_Q_2022_M_CIAN_777_52614.61244.61244.3.0.dta	3	2276.213188	DYEKIQEELTR(4)-IKEAVR(2)	2276.213145	null	7.548330e-009	5.835950e-005	0.000043	0.018891	2.176074e-010	1.167301e-005
	3	PRF_Q_2022_M_CIAN_777_52614.61106.61106.3.0.dta	3	2276.215777	DYEKIQEELTR(4)-IKEAVR(2)	2276.213145	null	1.102442e-020	6.421176e-005	0.002632	1.156306	3.460078e-011	4.546798e-007
	4	PRF_Q_2022_M_CIAN_777_52614.60993.60993.4.0.dta	4	2276.217244	DYEKIQEELTR(4)-IKEAVR(2)	2276.213145	null	9.125193e-008	4.848820e-004	0.004099	1.800798	6.829644e-015	1.028106e-005
	5	PRF_Q_2022_M_CIAN_777_52614.60843.60843.3.0.dta	3	2276.216296	DYEKIQEELTR(4)-IKEAVR(2)	2276.213145	null	3.233972e-004	1.657395e-002	0.003151	1.384317	1.572707e-010	2.826241e-006
	6	PRF_Q_2022_M_CIAN_777_52614.60863.60863.4.0.dta	4	2276.216069	DYEKIQEELTR(4)-IKEAVR(2)	2276.213145	null	1.714221e-003	4.049924e-002	0.002924	1.284590	2.033994e-009	2.600681e-004
	7	PRF_Q_2022_M_CIAN_777_52614.50720.50720.4.0.dta	4	2276.204552	DYEKIQEELTR(4)-IKEAVR(2)	2276.213145	null	1.934273e-001	4.705636e-001	-0.008593	-3.775130	1.649841e-001	1.364869e-001
	8	PRF_Q_2022_M_CIAN_777_52614.48820.48820.5.0.dta	5	2432.318687	RDYEKIQEELTR(5)-IKEAVR(2)	2432.314248	null	1.315544e-006	5.941586e-004	0.004439	1.825011	2.557688e-007	2.788174e-005
	9	PRF_Q_2022_M_CIAN_777_52614.48939.48939.4.0.dta	4	2432.317749	RDYEKIQEELTR(5)-IKEAVR(2)	2432.314248	null	1.060064e-006	1.039838e-003	0.003501	1.439370	3.186454e-006	2.174794e-006
	10	PRF_Q_2022_M_CIAN_777_52614.48788.48788.4.0.dta	4	2432.318494	RDYEKIQEELTR(5)-IKEAVR(2)	2432.314248	null	5.155832e-007	5.422398e-003	0.004246	1.745663	8.762705e-008	3.300644e-006
	11	PRF_Q_2022_M_CIAN_777_52614.48959.48959.5.0.dta	5	2432.317211	RDYEKIQEELTR(5)-IKEAVR(2)	2432.314248	null	2.646174e-003	3.087640e-002	0.002963	1.218181	9.002223e-010	8.671701e-004
	12	PRF_Q_2022_M_CIAN_777_52614.48858.48858.3.1.dta	3	2432.324959	RDYEKIQEELTR(5)-IKEAVR(2)	2432.314248	null	2.731932e-002	7.995926e-001	0.010711	4.403625	5.459583e-004	8.061623e-002
	13	PRF_Q_2022_M_CIAN_777_52614.71766.71766.3.0.dta	3	3194.641473	DYEKIQEELTR(4)-YQQEVDRIKEAVR(9)	3194.632648	null	3.901292e-002	1.205619e-001	0.008825	2.762446	3.660148e-002	2.414417e-003
	14	PRF_Q_2022_M_CIAN_777_52614.71743.71743.4.0.dta	4	3194.639768	DYEKIQEELTR(4)-YQQEVDRIKEAVR(9)	3194.632648	null	3.058124e-001	1.597043e-001	0.007120	2.228738	1.000000e+000	3.727801e-005
	15	PRF_Q_2022_M_CIAN_777_52614.62400.62400.5.0.dta	5	3350.739804	RDYEKIQEELTR(5)-YQQEVDRIKEAVR(9)	3350.733750	null	1.307967e-002	5.247814e-001	0.006054	1.806768	4.503582e-001	2.323152e-005
	16	PRF_Q_2022_M_CIAN_777_52614.62248.62248.5.0.dta	5	3350.740182	RDYEKIQEELTR(5)-YQQEVDRIKEAVR(9)	3350.733750	null	1.000000e+000	6.643892e-001	0.006432	1.919580	1.000000e+000	1.015163e-003
	17	PRF_Q_2022_M_CIAN_777_52614.62380.62380.4.0.dta	4	3350.744494	RDYEKIQEELTR(5)-YQQEVDRIKEAVR(9)	3350.733750	null	1.000000e+000	7.693829e-001	0.010744	3.206462	1.000000e+000	1.000000e+000
15	kif5C_dimer(639)-kif5C_dimer(730)	4	14
	1	PRF_Q_2022_M_CIAN_777_52614.76783.76783.4.0.dta	4	3702.034581	ELAACQLLISQHEAKIK(15)-QKIIDEIRDLNQK(2)	3702.025677	Carbamidomethyl[C](5)	6.647246e-009	1.236935e-004	0.008904	2.405170	1.425813e-013	2.293266e-010
	2	PRF_Q_2022_M_CIAN_777_52614.76644.76644.4.0.dta	4	3702.033460	ELAACQLLISQHEAKIK(15)-QKIIDEIRDLNQK(2)	3702.025677	Carbamidomethyl[C](5)	5.556582e-014	4.473732e-004	0.007783	2.102363	1.186868e-015	6.433001e-013
	3	PRF_Q_2022_M_CIAN_777_52614.76730.76730.5.0.dta	5	3702.037581	ELAACQLLISQHEAKIK(15)-QKIIDEIRDLNQK(2)	3702.025677	Carbamidomethyl[C](5)	3.755295e-003	5.224757e-002	0.011904	3.215537	3.611264e-003	9.672934e-004
	4	PRF_Q_2022_M_CIAN_777_52614.76877.76877.5.0.dta	5	3702.041228	ELAACQLLISQHEAKIK(15)-QKIIDEIRDLNQK(2)	3702.025677	Carbamidomethyl[C](5)	1.494203e-003	1.134515e-001	0.015551	4.200673	2.955512e-006	5.577181e-005
	5	PRF_Q_2022_M_CIAN_777_52614.76582.76582.5.0.dta	5	3702.037118	ELAACQLLISQHEAKIK(15)-QKIIDEIRDLNQK(2)	3702.025677	Carbamidomethyl[C](5)	2.366026e-004	1.301164e-001	0.011441	3.090470	6.544552e-003	2.298904e-005
	6	PRF_Q_2022_M_CIAN_777_52614.76928.76928.4.0.dta	4	3702.042321	ELAACQLLISQHEAKIK(15)-QKIIDEIRDLNQK(2)	3702.025677	Carbamidomethyl[C](5)	1.055916e-001	2.854831e-001	0.016644	4.495917	7.260010e-002	4.681250e-001
	7	PRF_Q_2022_M_CIAN_777_52614.76492.76492.4.0.dta	4	3702.036439	ELAACQLLISQHEAKIK(15)-QKIIDEIRDLNQK(2)	3702.025677	Carbamidomethyl[C](5)	1.000000e+000	3.270986e-001	0.010762	2.907057	1.000000e+000	1.000000e+000
	8	PRF_Q_2022_M_CIAN_777_52614.71848.71848.5.0.dta	5	3103.724560	ELAACQLLISQHEAKIK(15)-QKIIDEIR(2)	3103.718231	Carbamidomethyl[C](5)	8.748524e-005	2.436727e-003	0.006329	2.039167	2.423651e-007	4.128288e-006
	9	PRF_Q_2022_M_CIAN_777_52614.72000.72000.5.0.dta	5	3103.720699	ELAACQLLISQHEAKIK(15)-QKIIDEIR(2)	3103.718231	Carbamidomethyl[C](5)	3.686422e-002	6.022460e-002	0.002468	0.795175	5.294304e-002	1.071497e-004
	10	PRF_Q_2022_M_CIAN_777_52614.71716.71716.4.0.dta	4	3103.724633	ELAACQLLISQHEAKIK(15)-QKIIDEIR(2)	3103.718231	Carbamidomethyl[C](5)	2.619771e-002	2.469697e-001	0.006402	2.062687	3.184979e-002	3.975679e-004
	11	PRF_Q_2022_M_CIAN_777_52614.71781.71781.3.2.dta	3	3103.704766	ELAACQLLISQHEAKIK(15)-QKIIDEIR(2)	3103.718231	Carbamidomethyl[C](5)	7.374749e-004	3.048114e-001	-0.013465	-4.338345	3.457572e-013	3.474047e-005
	12	PRF_Q_2022_M_CIAN_777_52614.71871.71871.4.1.dta	4	3103.722901	ELAACQLLISQHEAKIK(15)-QKIIDEIR(2)	3103.718231	Carbamidomethyl[C](5)	6.386895e-004	3.897531e-001	0.004670	1.504647	7.862689e-004	2.110367e-004
	13	PRF_Q_2022_M_CIAN_777_52614.85995.85995.5.0.dta	5	4570.504434	ELAACQLLISQHEAKIK(15)-QKIIDEIRDLNQKLQLEQEK(2)	4570.491066	Carbamidomethyl[C](28)	1.266497e-004	7.824268e-003	0.013368	2.924850	3.496173e-007	1.515325e-007
	14	PRF_Q_2022_M_CIAN_777_52614.73734.73734.5.0.dta	5	4390.324700	MNASERELAACQLLISQHEAKIK(21)-QKIIDEIRDLNQK(2)	4390.321902	Carbamidomethyl[C](11)	1.000000e+000	5.034552e-001	0.002798	0.637311	1.000000e+000	1.000000e+000
16	kif5C_dimer(446)-kif5C_dimer(905)	4	15
	1	PRF_Q_2022_M_CIAN_777_52614.63871.63871.4.0.dta	4	2741.491677	LKQQMLDQDELLASTR(2)-IKEAVR(2)	2741.486458	null	8.818816e-009	3.102630e-004	0.005219	1.903712	5.325262e-015	8.103568e-005
	2	PRF_Q_2022_M_CIAN_777_52614.63730.63730.4.0.dta	4	2741.490214	LKQQMLDQDELLASTR(2)-IKEAVR(2)	2741.486458	null	2.029042e-006	8.218379e-003	0.003756	1.370060	9.291214e-017	1.260817e-004
	3	PRF_Q_2022_M_CIAN_777_52614.63872.63872.3.0.dta	3	2741.492870	LKQQMLDQDELLASTR(2)-IKEAVR(2)	2741.486458	null	1.078346e-001	2.800738e-002	0.006412	2.338877	9.833060e-012	1.110822e-001
	4	PRF_Q_2022_M_CIAN_777_52614.63976.63976.4.1.dta	4	2741.487998	LKQQMLDQDELLASTR(2)-IKEAVR(2)	2741.486458	null	6.379570e-002	1.126974e-001	0.001540	0.561739	1.714631e-010	6.625882e-002
	5	PRF_Q_2022_M_CIAN_777_52614.63820.63820.4.0.dta	4	2757.485170	LKQQMLDQDELLASTR(2)-IKEAVR(2)	2757.481372	Oxidation[M](5)	6.218392e-002	1.477095e-001	0.003798	1.377344	1.427528e-002	1.566440e-002
	6	PRF_Q_2022_M_CIAN_777_52614.55687.55687.4.1.dta	4	2757.487231	LKQQMLDQDELLASTR(2)-IKEAVR(2)	2757.481372	Oxidation[M](5)	6.965834e-001	1.781693e-001	0.005859	2.124765	2.457850e-008	5.582476e-001
	7	PRF_Q_2022_M_CIAN_777_52614.55629.55629.4.2.dta	4	2757.485962	LKQQMLDQDELLASTR(2)-IKEAVR(2)	2757.481372	Oxidation[M](5)	4.695682e-001	1.866494e-001	0.004590	1.664562	1.004398e-004	3.230037e-001
	8	PRF_Q_2022_M_CIAN_777_52614.55974.55974.4.1.dta	4	2757.485544	LKQQMLDQDELLASTR(2)-IKEAVR(2)	2757.481372	Oxidation[M](5)	9.458539e-001	2.235790e-001	0.004172	1.512975	2.554873e-003	8.244405e-001
	9	PRF_Q_2022_M_CIAN_777_52614.55824.55824.4.4.dta	4	2757.487352	LKQQMLDQDELLASTR(2)-IKEAVR(2)	2757.481372	Oxidation[M](5)	1.000000e+000	6.266535e-001	0.005980	2.168646	9.864260e-003	1.000000e+000
	10	PRF_Q_2022_M_CIAN_777_52614.63723.63723.3.0.dta	3	2741.490576	LKQQMLDQDELLASTR(2)-IKEAVR(2)	2741.486458	null	1.000000e+000	7.793307e-001	0.004118	1.502105	1.000000e+000	1.000000e+000
	11	PRF_Q_2022_M_CIAN_777_52614.56372.56372.4.0.dta	4	2897.590843	LKQQMLDQDELLASTRR(2)-IKEAVR(2)	2897.587560	null	2.907443e-012	1.722599e-002	0.003283	1.133011	1.000000e+000	3.689742e-009
	12	PRF_Q_2022_M_CIAN_777_52614.56332.56332.5.0.dta	5	2897.592354	LKQQMLDQDELLASTRR(2)-IKEAVR(2)	2897.587560	null	3.211240e-005	8.755106e-002	0.004794	1.654480	1.269934e-014	1.811167e-005
	13	PRF_Q_2022_M_CIAN_777_52614.74048.74048.4.0.dta	4	3659.915722	LKQQMLDQDELLASTR(2)-YQQEVDRIKEAVR(9)	3659.905960	null	7.951225e-001	1.592726e-001	0.009762	2.667282	1.655243e-008	8.147765e-001
	14	PRF_Q_2022_M_CIAN_777_52614.74113.74113.5.0.dta	5	3659.910141	LKQQMLDQDELLASTR(2)-YQQEVDRIKEAVR(9)	3659.905960	null	1.000000e+000	3.819348e-001	0.004181	1.142379	2.054670e-006	1.000000e+000
	15	PRF_Q_2022_M_CIAN_777_52614.68803.68803.5.0.dta	5	3816.016333	LKQQMLDQDELLASTRR(2)-YQQEVDRIKEAVR(9)	3816.007062	null	1.000000e+000	3.852806e-001	0.009271	2.429503	7.419651e-004	1.817346e-001
17	kif5C_dimer(748)-kif5C_dimer(755)	4	8
	1	PRF_Q_2022_M_CIAN_777_52614.61171.61171.3.0.dta	3	3669.856995	LQLEQEKLSSDYNK(7)-LSSDYNKLKIEDQER(7)	3669.849220	null	1.000000e+000	1.260205e-003	0.007775	2.118616	1.000000e+000	1.000000e+000
	2	PRF_Q_2022_M_CIAN_777_52614.61135.61135.4.1.dta	4	3669.859679	LQLEQEKLSSDYNK(7)-LSSDYNKLKIEDQER(7)	3669.849220	null	1.000000e+000	9.096747e-003	0.010459	2.849981	2.160431e-002	1.195901e-005
	3	PRF_Q_2022_M_CIAN_777_52614.61440.61440.3.0.dta	3	3669.856854	LQLEQEKLSSDYNK(7)-LSSDYNKLKIEDQER(7)	3669.849220	null	1.000000e+000	2.564243e-002	0.007634	2.080194	1.000000e+000	1.000000e+000
	4	PRF_Q_2022_M_CIAN_777_52614.61526.61526.5.0.dta	5	3669.863252	LQLEQEKLSSDYNK(7)-LSSDYNKLKIEDQER(7)	3669.849220	null	1.682951e-001	1.642527e-001	0.014032	3.823590	1.008765e-001	5.099772e-002
	5	PRF_Q_2022_M_CIAN_777_52614.66111.66111.5.0.dta	5	4779.505266	LQLEQEKLSSDYNKLKIEDQER(7)-LQLEQEKLSSDYNKLK(14)	4779.493624	null	1.000000e+000	4.698062e-002	0.011642	2.435823	1.000000e+000	1.000000e+000
	6	PRF_Q_2022_M_CIAN_777_52614.65965.65965.5.0.dta	5	4779.499307	LQLEQEKLSSDYNKLKIEDQER(7)-LQLEQEKLSSDYNKLK(14)	4779.493624	null	1.000000e+000	2.029593e-001	0.005683	1.189038	1.000000e+000	1.000000e+000
	7	PRF_Q_2022_M_CIAN_777_52614.68118.68118.5.0.dta	5	4268.181727	DLNQKLQLEQEKLSSDYNK(12)-LSSDYNKLKIEDQER(7)	4268.156666	null	1.000000e+000	4.109714e-001	0.025061	5.871621	1.000000e+000	1.799815e-001
	8	PRF_Q_2022_M_CIAN_777_52614.63900.63900.5.0.dta	5	4681.393192	LQLEQEKLSSDYNKLKIEDQER(7)-LSSDYNKLKIEDQER(7)	4681.384079	null	1.000000e+000	6.833569e-001	0.009113	1.946647	1.000000e+000	1.000000e+000
18	kif5C_dimer(142)-kif5C_dimer(283)	4	53
	1	PRF_Q_2022_M_CIAN_777_52614.91345.91345.4.0.dta	4	2420.254123	VSYFEIYLDKIR(10)-DSKMTR(3)	2420.252898	null	3.458652e-009	1.484414e-003	0.001225	0.506145	2.308559e-008	2.807411e-008
	2	PRF_Q_2022_M_CIAN_777_52614.88151.88151.4.0.dta	4	2436.251217	VSYFEIYLDKIR(10)-DSKMTR(3)	2436.247812	Oxidation[M](19)	8.034721e-004	1.534385e-003	0.003405	1.397641	4.047736e-006	9.831143e-004
	3	PRF_Q_2022_M_CIAN_777_52614.91194.91194.4.0.dta	4	2420.254641	VSYFEIYLDKIR(10)-DSKMTR(3)	2420.252898	null	6.281509e-005	3.008322e-003	0.001743	0.720173	2.691517e-008	1.265184e-004
	4	PRF_Q_2022_M_CIAN_777_52614.91312.91312.3.0.dta	3	2420.253267	VSYFEIYLDKIR(10)-DSKMTR(3)	2420.252898	null	6.004416e-005	3.991535e-003	0.000369	0.152463	1.448968e-009	4.147338e-005
	5	PRF_Q_2022_M_CIAN_777_52614.87714.87714.4.0.dta	4	2436.254920	VSYFEIYLDKIR(10)-DSKMTR(3)	2436.247812	Oxidation[M](19)	1.961907e-005	4.154997e-003	0.007108	2.917601	9.533524e-008	2.096618e-005
	6	PRF_Q_2022_M_CIAN_777_52614.87574.87574.4.0.dta	4	2436.253639	VSYFEIYLDKIR(10)-DSKMTR(3)	2436.247812	Oxidation[M](19)	2.670451e-007	6.965749e-003	0.005827	2.391793	1.192248e-006	8.633188e-005
	7	PRF_Q_2022_M_CIAN_777_52614.87856.87856.4.0.dta	4	2436.254053	VSYFEIYLDKIR(10)-DSKMTR(3)	2436.247812	Oxidation[M](19)	7.942661e-004	8.500613e-003	0.006241	2.561726	2.091860e-006	2.252945e-004
	8	PRF_Q_2022_M_CIAN_777_52614.91178.91178.3.0.dta	3	2420.254467	VSYFEIYLDKIR(10)-DSKMTR(3)	2420.252898	null	2.935936e-006	2.364949e-002	0.001569	0.648279	6.838852e-010	2.436622e-005
	9	PRF_Q_2022_M_CIAN_777_52614.91052.91052.4.0.dta	4	2420.254698	VSYFEIYLDKIR(10)-DSKMTR(3)	2420.252898	null	8.110518e-007	3.718915e-002	0.001800	0.743724	3.054934e-007	4.402279e-005
	10	PRF_Q_2022_M_CIAN_777_52614.91244.91244.2.0.dta	2	2420.255652	VSYFEIYLDKIR(10)-DSKMTR(3)	2420.252898	null	8.395729e-005	1.093235e-001	0.002754	1.137898	8.900049e-007	5.597545e-003
	11	PRF_Q_2022_M_CIAN_777_52614.88007.88007.4.0.dta	4	2436.251515	VSYFEIYLDKIR(10)-DSKMTR(3)	2436.247812	Oxidation[M](19)	1.323646e-005	1.174575e-001	0.003703	1.519960	1.384917e-002	8.491507e-004
	12	PRF_Q_2022_M_CIAN_777_52614.91563.91563.4.0.dta	4	2420.255397	VSYFEIYLDKIR(10)-DSKMTR(3)	2420.252898	null	9.051780e-001	2.044565e-001	0.002499	1.032537	6.415448e-004	9.546667e-001
	13	PRF_Q_2022_M_CIAN_777_52614.91103.91103.2.0.dta	2	2420.256702	VSYFEIYLDKIR(10)-DSKMTR(3)	2420.252898	null	1.000000e+000	3.326646e-001	0.003804	1.571737	7.820377e-005	1.000000e+000
	14	PRF_Q_2022_M_CIAN_777_52614.99536.99536.5.0.dta	5	3206.664865	VSYFEIYLDKIRDLLDVSK(10)-DSKMTR(3)	3206.665194	Oxidation[M](26)	2.355867e-002	2.554859e-003	-0.000329	-0.102599	1.000000e+000	2.454324e-002
	15	PRF_Q_2022_M_CIAN_777_52614.99784.99784.5.0.dta	5	3190.674086	VSYFEIYLDKIRDLLDVSK(10)-DSKMTR(3)	3190.670280	null	1.214506e-002	9.194890e-003	0.003806	1.192853	1.000000e+000	2.961015e-003
	16	PRF_Q_2022_M_CIAN_777_52614.99644.99644.3.0.dta	3	3190.673781	VSYFEIYLDKIRDLLDVSK(10)-DSKMTR(3)	3190.670280	null	2.560071e-003	1.058192e-002	0.003501	1.097262	1.159019e-003	5.362893e-004
	17	PRF_Q_2022_M_CIAN_777_52614.99503.99503.5.0.dta	5	3190.677834	VSYFEIYLDKIRDLLDVSK(10)-DSKMTR(3)	3190.670280	null	1.760934e-002	1.785404e-002	0.007554	2.367528	1.984568e-002	2.116634e-002
	18	PRF_Q_2022_M_CIAN_777_52614.99505.99505.3.0.dta	3	3190.672117	VSYFEIYLDKIRDLLDVSK(10)-DSKMTR(3)	3190.670280	null	1.675055e-003	1.912235e-002	0.001837	0.575741	1.884768e-008	1.292595e-003
	19	PRF_Q_2022_M_CIAN_777_52614.99092.99092.5.0.dta	5	3206.674378	VSYFEIYLDKIRDLLDVSK(10)-DSKMTR(3)	3206.665194	Oxidation[M](26)	4.866913e-005	1.990673e-002	0.009184	2.864035	6.059169e-002	9.022240e-003
	20	PRF_Q_2022_M_CIAN_777_52614.99233.99233.5.0.dta	5	3206.672196	VSYFEIYLDKIRDLLDVSK(10)-DSKMTR(3)	3206.665194	Oxidation[M](26)	1.405690e-003	2.282275e-002	0.007002	2.183577	1.349184e-002	2.426118e-003
	21	PRF_Q_2022_M_CIAN_777_52614.99796.99796.3.0.dta	3	3190.681015	VSYFEIYLDKIRDLLDVSK(10)-DSKMTR(3)	3190.670280	null	8.933793e-005	3.195252e-002	0.010735	3.364497	1.361325e-004	2.275060e-004
	22	PRF_Q_2022_M_CIAN_777_52614.99502.99502.4.0.dta	4	3190.677438	VSYFEIYLDKIRDLLDVSK(10)-DSKMTR(3)	3190.670280	null	2.028605e-004	3.933580e-002	0.007158	2.243416	1.664920e-003	8.079546e-003
	23	PRF_Q_2022_M_CIAN_777_52614.100541.100541.5.0.dta	5	3190.675174	VSYFEIYLDKIRDLLDVSK(10)-DSKMTR(3)	3190.670280	null	1.049994e-002	4.603566e-002	0.004894	1.533847	1.000000e+000	2.560480e-001
	24	PRF_Q_2022_M_CIAN_777_52614.99683.99683.5.2.dta	5	3206.663940	VSYFEIYLDKIRDLLDVSK(10)-DSKMTR(3)	3206.665194	Oxidation[M](26)	7.780409e-002	5.591888e-002	-0.001254	-0.391060	1.000000e+000	2.549126e-002
	25	PRF_Q_2022_M_CIAN_777_52614.99643.99643.5.0.dta	5	3190.677922	VSYFEIYLDKIRDLLDVSK(10)-DSKMTR(3)	3190.670280	null	8.779222e-003	6.534112e-002	0.007642	2.395108	1.000000e+000	7.201589e-003
	26	PRF_Q_2022_M_CIAN_777_52614.99490.99490.3.0.dta	3	3190.670522	VSYFEIYLDKIRDLLDVSK(10)-DSKMTR(3)	3190.670280	null	1.395287e-001	1.311100e-001	0.000242	0.075846	5.092861e-004	9.448264e-002
	27	PRF_Q_2022_M_CIAN_777_52614.99642.99642.4.0.dta	4	3190.677475	VSYFEIYLDKIRDLLDVSK(10)-DSKMTR(3)	3190.670280	null	1.000000e+000	1.880837e-001	0.007195	2.255012	1.000000e+000	1.000000e+000
	28	PRF_Q_2022_M_CIAN_777_52614.99231.99231.4.0.dta	4	3206.674828	VSYFEIYLDKIRDLLDVSK(10)-DSKMTR(3)	3206.665194	Oxidation[M](26)	1.000000e+000	3.247402e-001	0.009634	3.004367	3.228123e-003	1.000000e+000
	29	PRF_Q_2022_M_CIAN_777_52614.99251.99251.3.0.dta	3	3206.643112	VSYFEIYLDKIRDLLDVSK(10)-DSKMTR(3)	3206.665194	Oxidation[M](26)	1.717375e-001	3.528491e-001	-0.022082	-6.886282	8.523416e-007	1.058371e-001
	30	PRF_Q_2022_M_CIAN_777_52614.100481.100481.4.2.dta	4	3190.680689	VSYFEIYLDKIRDLLDVSK(10)-DSKMTR(3)	3190.670280	null	1.000000e+000	4.788324e-001	0.010409	3.262324	1.000000e+000	1.000000e+000
	31	PRF_Q_2022_M_CIAN_777_52614.99088.99088.4.0.dta	4	3206.677294	VSYFEIYLDKIRDLLDVSK(10)-DSKMTR(3)	3206.665194	Oxidation[M](26)	1.000000e+000	5.458441e-001	0.012100	3.773391	6.585412e-003	1.000000e+000
	32	PRF_Q_2022_M_CIAN_777_52614.94685.94685.4.0.dta	4	3944.073968	VSYFEIYLDKIRDLLDVSK(10)-THVPYRDSKMTR(9)	3944.062452	null	9.444025e-004	5.689993e-003	0.011516	2.919832	2.009379e-007	2.373877e-004
	33	PRF_Q_2022_M_CIAN_777_52614.94826.94826.4.0.dta	4	3944.073464	VSYFEIYLDKIRDLLDVSK(10)-THVPYRDSKMTR(9)	3944.062452	null	7.983912e-008	3.741610e-002	0.011012	2.792045	1.990068e-018	3.737376e-006
	34	PRF_Q_2022_M_CIAN_777_52614.94759.94759.5.0.dta	5	3960.057076	VSYFEIYLDKIRDLLDVSK(10)-THVPYRDSKMTR(9)	3960.057366	Oxidation[M](32)	5.588151e-002	8.376482e-002	-0.000290	-0.073231	1.000000e+000	2.514082e-001
	35	PRF_Q_2022_M_CIAN_777_52614.94726.94726.3.0.dta	3	3944.067124	VSYFEIYLDKIRDLLDVSK(10)-THVPYRDSKMTR(9)	3944.062452	null	1.963796e-003	1.165896e-001	0.004672	1.184565	1.000000e+000	1.193505e-002
	36	PRF_Q_2022_M_CIAN_777_52614.95100.95100.5.0.dta	5	3944.074878	VSYFEIYLDKIRDLLDVSK(10)-THVPYRDSKMTR(9)	3944.062452	null	1.963690e-001	1.226157e-001	0.012426	3.150559	1.000000e+000	4.373993e-001
	37	PRF_Q_2022_M_CIAN_777_52614.95130.95130.5.0.dta	5	3944.074885	VSYFEIYLDKIRDLLDVSK(10)-THVPYRDSKMTR(9)	3944.062452	null	2.142598e-001	1.625032e-001	0.012433	3.152333	1.000000e+000	8.885452e-002
	38	PRF_Q_2022_M_CIAN_777_52614.95295.95295.5.0.dta	5	3944.078770	VSYFEIYLDKIRDLLDVSK(10)-THVPYRDSKMTR(9)	3944.062452	null	5.953980e-002	1.722606e-001	0.016318	4.137358	1.000000e+000	1.035067e-001
	39	PRF_Q_2022_M_CIAN_777_52614.94335.94335.5.0.dta	5	3960.070349	VSYFEIYLDKIRDLLDVSK(10)-THVPYRDSKMTR(9)	3960.057366	Oxidation[M](32)	6.093512e-002	3.192906e-001	0.012983	3.278488	1.056094e-006	3.084526e-002
	40	PRF_Q_2022_M_CIAN_777_52614.94477.94477.5.0.dta	5	3960.071142	VSYFEIYLDKIRDLLDVSK(10)-THVPYRDSKMTR(9)	3960.057366	Oxidation[M](32)	2.021209e-001	3.212941e-001	0.013776	3.478737	1.160602e-006	1.411612e-001
	41	PRF_Q_2022_M_CIAN_777_52614.94672.94672.5.0.dta	5	3944.081188	VSYFEIYLDKIRDLLDVSK(10)-THVPYRDSKMTR(9)	3944.062452	null	2.086291e-002	3.225265e-001	0.018736	4.750432	1.399521e-003	1.683048e-002
	42	PRF_Q_2022_M_CIAN_777_52614.94340.94340.4.0.dta	4	3960.068151	VSYFEIYLDKIRDLLDVSK(10)-THVPYRDSKMTR(9)	3960.057366	Oxidation[M](32)	1.864969e-002	3.401037e-001	0.010785	2.723445	1.442383e-006	1.793268e-002
	43	PRF_Q_2022_M_CIAN_777_52614.94953.94953.5.0.dta	5	3944.070540	VSYFEIYLDKIRDLLDVSK(10)-THVPYRDSKMTR(9)	3944.062452	null	1.283258e-001	3.846454e-001	0.008088	2.050677	2.049851e-003	1.000000e+000
	44	PRF_Q_2022_M_CIAN_777_52614.94805.94805.5.0.dta	5	3944.079895	VSYFEIYLDKIRDLLDVSK(10)-THVPYRDSKMTR(9)	3944.062452	null	1.897204e-001	5.784093e-001	0.017443	4.422597	2.919922e-004	3.174472e-001
	45	PRF_Q_2022_M_CIAN_777_52614.94481.94481.4.0.dta	4	3960.066983	VSYFEIYLDKIRDLLDVSK(10)-THVPYRDSKMTR(9)	3960.057366	Oxidation[M](32)	3.997291e-001	8.089157e-001	0.009617	2.428500	2.863935e-002	4.226015e-001
	46	PRF_Q_2022_M_CIAN_777_52614.74297.74297.4.0.dta	4	3173.651226	VSYFEIYLDKIR(10)-THVPYRDSKMTR(9)	3173.645071	null	2.069666e-001	7.538424e-002	0.006155	1.939410	1.662466e-002	6.735489e-002
	47	PRF_Q_2022_M_CIAN_777_52614.70976.70976.5.0.dta	5	3189.643348	VSYFEIYLDKIR(10)-THVPYRDSKMTR(9)	3189.639985	Oxidation[M](25)	2.170390e-002	1.021381e-001	0.003363	1.054351	4.256065e-002	1.196531e-001
	48	PRF_Q_2022_M_CIAN_777_52614.71065.71065.4.0.dta	4	3189.648622	VSYFEIYLDKIR(10)-THVPYRDSKMTR(9)	3189.639985	Oxidation[M](25)	2.453112e-001	1.117360e-001	0.008637	2.707829	3.149897e-001	7.455397e-001
	49	PRF_Q_2022_M_CIAN_777_52614.74119.74119.5.0.dta	5	3189.643747	VSYFEIYLDKIR(10)-THVPYRDSKMTR(9)	3189.639985	Oxidation[M](25)	4.302274e-001	1.659094e-001	0.003762	1.179443	4.000876e-001	1.000000e+000
	50	PRF_Q_2022_M_CIAN_777_52614.74194.74194.3.0.dta	3	3173.657294	VSYFEIYLDKIR(10)-THVPYRDSKMTR(9)	3173.645071	null	1.000000e+000	2.136286e-001	0.012223	3.851407	1.000000e+000	1.000000e+000
	51	PRF_Q_2022_M_CIAN_777_52614.74011.74011.4.0.dta	4	3173.655224	VSYFEIYLDKIR(10)-THVPYRDSKMTR(9)	3173.645071	null	3.412581e-002	4.497495e-001	0.010153	3.199161	2.515919e-003	1.086237e-002
	52	PRF_Q_2022_M_CIAN_777_52614.74049.74049.3.0.dta	3	3173.660998	VSYFEIYLDKIR(10)-THVPYRDSKMTR(9)	3173.645071	null	2.538009e-002	6.684737e-001	0.015927	5.018520	4.393661e-002	4.755662e-004
	53	PRF_Q_2022_M_CIAN_777_52614.74288.74288.5.0.dta	5	3189.643862	VSYFEIYLDKIR(10)-THVPYRDSKMTR(9)	3189.639985	Oxidation[M](25)	9.020328e-001	7.709353e-001	0.003877	1.215498	4.300132e-001	1.000000e+000
19	kif5C_dimer(653)-kif5C_dimer(716)	4	20
	1	PRF_Q_2022_M_CIAN_777_52614.57465.57465.5.0.dta	5	2877.404583	SLTDYMQNMEQKR(12)-EAHQKQLSR(5)	2877.398052	null	1.180839e-003	8.114058e-003	0.006531	2.269759	9.712060e-003	2.060891e-003
	2	PRF_Q_2022_M_CIAN_777_52614.57445.57445.4.0.dta	4	2877.404744	SLTDYMQNMEQKR(12)-EAHQKQLSR(5)	2877.398052	null	8.654380e-004	1.296567e-002	0.006692	2.325712	1.825500e-003	8.628324e-011
	3	PRF_Q_2022_M_CIAN_777_52614.57323.57323.5.0.dta	5	2877.405657	SLTDYMQNMEQKR(12)-EAHQKQLSR(5)	2877.398052	null	1.280929e-004	1.362944e-002	0.007605	2.643013	1.127513e-003	1.872954e-004
	4	PRF_Q_2022_M_CIAN_777_52614.57614.57614.5.0.dta	5	2877.401109	SLTDYMQNMEQKR(12)-EAHQKQLSR(5)	2877.398052	null	1.317253e-001	7.837164e-002	0.003057	1.062418	4.047787e-001	2.403881e-003
	5	PRF_Q_2022_M_CIAN_777_52614.57287.57287.4.0.dta	4	2877.405418	SLTDYMQNMEQKR(12)-EAHQKQLSR(5)	2877.398052	null	1.090264e-006	9.210998e-002	0.007366	2.559952	6.577039e-005	2.285697e-007
	6	PRF_Q_2022_M_CIAN_777_52614.44804.44804.5.0.dta	5	2893.395786	SLTDYMQNMEQKR(12)-EAHQKQLSR(5)	2893.392966	Oxidation[M](9)	1.302112e-002	1.024292e-001	0.002820	0.974634	8.276844e-002	5.549901e-004
	7	PRF_Q_2022_M_CIAN_777_52614.57589.57589.4.0.dta	4	2877.401563	SLTDYMQNMEQKR(12)-EAHQKQLSR(5)	2877.398052	null	4.326743e-001	1.448684e-001	0.003511	1.220200	4.374751e-001	1.000000e+000
	8	PRF_Q_2022_M_CIAN_777_52614.57470.57470.5.1.dta	5	2893.395966	SLTDYMQNMEQKR(12)-EAHQKQLSR(5)	2893.392966	Oxidation[M](6)	3.829992e-004	1.765920e-001	0.003000	1.036845	6.703094e-004	7.023716e-004
	9	PRF_Q_2022_M_CIAN_777_52614.44844.44844.4.0.dta	4	2893.396073	SLTDYMQNMEQKR(12)-EAHQKQLSR(5)	2893.392966	Oxidation[M](9)	1.261371e-003	1.852643e-001	0.003107	1.073826	3.558689e-004	4.534718e-005
	10	PRF_Q_2022_M_CIAN_777_52614.57394.57394.4.0.dta	4	2893.396504	SLTDYMQNMEQKR(12)-EAHQKQLSR(5)	2893.392966	Oxidation[M](6)	9.744395e-004	1.954859e-001	0.003538	1.222786	5.962835e-002	3.010413e-004
	11	PRF_Q_2022_M_CIAN_777_52614.57438.57438.5.1.dta	5	2909.385711	SLTDYMQNMEQKR(12)-EAHQKQLSR(5)	2909.387880	Oxidation[M](6);Oxidation[M](9)	3.421928e-001	2.242481e-001	-0.002169	-0.745518	3.880324e-001	1.307679e-003
	12	PRF_Q_2022_M_CIAN_777_52614.57436.57436.4.2.dta	4	2909.384057	SLTDYMQNMEQKR(12)-EAHQKQLSR(5)	2909.387880	Oxidation[M](6);Oxidation[M](9)	1.906573e-002	6.299770e-001	-0.003823	-1.314022	3.833924e-002	9.771788e-004
	13	PRF_Q_2022_M_CIAN_777_52614.55644.55644.5.0.dta	5	3118.581481	IKSLTDYMQNMEQKR(14)-EAHQKQLSR(5)	3118.577066	null	1.086813e-005	3.617854e-002	0.004415	1.415710	1.309750e-002	1.894874e-008
	14	PRF_Q_2022_M_CIAN_777_52614.51365.51365.4.0.dta	4	3033.505219	SLTDYMQNMEQKRR(12)-EAHQKQLSR(5)	3033.499154	null	5.445092e-002	1.138454e-001	0.006065	1.999341	1.000000e+000	4.818008e-003
	15	PRF_Q_2022_M_CIAN_777_52614.51517.51517.5.0.dta	5	3033.504407	SLTDYMQNMEQKRR(12)-EAHQKQLSR(5)	3033.499154	null	5.368716e-002	1.606297e-001	0.005253	1.731664	6.940823e-003	9.432908e-005
	16	PRF_Q_2022_M_CIAN_777_52614.51646.51646.4.0.dta	4	3033.503435	SLTDYMQNMEQKRR(12)-EAHQKQLSR(5)	3033.499154	null	2.109776e-002	1.759024e-001	0.004281	1.411242	1.000000e+000	2.640425e-003
	17	PRF_Q_2022_M_CIAN_777_52614.51375.51375.5.0.dta	5	3033.505870	SLTDYMQNMEQKRR(12)-EAHQKQLSR(5)	3033.499154	null	6.904093e-002	3.383421e-001	0.006716	2.213945	1.516491e-003	1.143569e-003
	18	PRF_Q_2022_M_CIAN_777_52614.51653.51653.5.0.dta	5	3033.503098	SLTDYMQNMEQKRR(12)-EAHQKQLSR(5)	3033.499154	null	1.746744e-001	4.621401e-001	0.003944	1.300149	5.208081e-002	1.824543e-004
	19	PRF_Q_2022_M_CIAN_777_52614.51502.51502.4.0.dta	4	3033.504511	SLTDYMQNMEQKRR(12)-EAHQKQLSR(5)	3033.499154	null	1.000000e+000	4.718186e-001	0.005357	1.765947	1.000000e+000	1.188973e-002
	20	PRF_Q_2022_M_CIAN_777_52614.52696.52696.5.0.dta	5	4086.969135	SLTDYMQNMEQKR(12)-ALEQQMESHREAHQKQLSR(15)	4086.954049	null	2.722840e-003	1.390372e-001	0.015086	3.691258	5.323845e-002	1.865398e-003
20	kif5C_dimer(522)-kif5C_dimer(815)	3	18
	1	PRF_Q_2022_M_CIAN_777_52614.78582.78582.4.0.dta	4	4191.066423	ANEQLTDELAQKTTTLTTTQR(12)-KSVELDNDDGGGSAAQK(1)	4191.053325	null	1.469760e-007	3.494209e-006	0.013098	3.125229	1.175828e-004	2.335450e-006
	2	PRF_Q_2022_M_CIAN_777_52614.78286.78286.4.0.dta	4	4191.062679	ANEQLTDELAQKTTTLTTTQR(12)-KSVELDNDDGGGSAAQK(1)	4191.053325	null	7.329717e-009	4.598389e-006	0.009354	2.231897	5.304236e-006	6.899274e-008
	3	PRF_Q_2022_M_CIAN_777_52614.78434.78434.4.0.dta	4	4191.062172	ANEQLTDELAQKTTTLTTTQR(12)-KSVELDNDDGGGSAAQK(1)	4191.053325	null	1.829727e-008	4.660422e-006	0.008847	2.110925	5.776985e-005	4.163803e-007
	4	PRF_Q_2022_M_CIAN_777_52614.78309.78309.3.0.dta	3	4191.066105	ANEQLTDELAQKTTTLTTTQR(12)-KSVELDNDDGGGSAAQK(1)	4191.053325	null	1.769984e-005	7.167116e-006	0.012780	3.049353	8.419277e-006	3.831212e-006
	5	PRF_Q_2022_M_CIAN_777_52614.78455.78455.3.0.dta	3	4191.067001	ANEQLTDELAQKTTTLTTTQR(12)-KSVELDNDDGGGSAAQK(1)	4191.053325	null	1.000000e+000	2.011348e-005	0.013676	3.263141	1.000000e+000	1.000000e+000
	6	PRF_Q_2022_M_CIAN_777_52614.78365.78365.5.0.dta	5	4191.061420	ANEQLTDELAQKTTTLTTTQR(12)-KSVELDNDDGGGSAAQK(1)	4191.053325	null	1.361510e-008	2.353731e-005	0.008095	1.931495	8.202920e-006	1.253998e-007
	7	PRF_Q_2022_M_CIAN_777_52614.79897.79897.4.0.dta	4	4191.054640	ANEQLTDELAQKTTTLTTTQR(12)-KSVELDNDDGGGSAAQK(1)	4191.053325	null	1.000000e+000	9.679388e-005	0.001315	0.313764	1.000000e+000	1.000000e+000
	8	PRF_Q_2022_M_CIAN_777_52614.78224.78224.5.0.dta	5	4191.065043	ANEQLTDELAQKTTTLTTTQR(12)-KSVELDNDDGGGSAAQK(1)	4191.053325	null	8.193943e-005	1.505327e-004	0.011718	2.795956	6.227780e-003	3.475153e-006
	9	PRF_Q_2022_M_CIAN_777_52614.78130.78130.4.0.dta	4	4191.062231	ANEQLTDELAQKTTTLTTTQR(12)-KSVELDNDDGGGSAAQK(1)	4191.053325	null	1.000000e+000	2.497636e-003	0.008906	2.125003	1.000000e+000	1.000000e+000
	10	PRF_Q_2022_M_CIAN_777_52614.78520.78520.5.0.dta	5	4191.058069	ANEQLTDELAQKTTTLTTTQR(12)-KSVELDNDDGGGSAAQK(1)	4191.053325	null	1.000000e+000	1.023575e-001	0.004744	1.131935	1.000000e+000	1.000000e+000
	11	PRF_Q_2022_M_CIAN_777_52614.80052.80052.4.0.dta	4	4191.019856	ANEQLTDELAQKTTTLTTTQR(12)-KSVELDNDDGGGSAAQK(1)	4191.053325	null	1.000000e+000	2.123446e-001	-0.033469	-7.985821	1.000000e+000	1.000000e+000
	12	PRF_Q_2022_M_CIAN_777_52614.71619.71619.5.0.dta	5	4448.197805	TRANEQLTDELAQKTTTLTTTQR(14)-KSVELDNDDGGGSAAQK(1)	4448.202101	null	4.052160e-005	1.596334e-005	-0.004296	-0.965783	1.000000e+000	1.316221e-003
	13	PRF_Q_2022_M_CIAN_777_52614.71706.71706.4.0.dta	4	4448.215136	TRANEQLTDELAQKTTTLTTTQR(14)-KSVELDNDDGGGSAAQK(1)	4448.202101	null	1.000000e+000	1.209201e-004	0.013035	2.930397	1.000000e+000	1.000000e+000
	14	PRF_Q_2022_M_CIAN_777_52614.71764.71764.5.0.dta	5	4418.229312	ANEQLTDELAQKTTTLTTTQR(12)-VKKSVELDNDDGGGSAAQK(3)	4418.216690	null	5.465909e-007	2.765711e-005	0.012622	2.856809	1.024600e-004	3.588241e-009
	15	PRF_Q_2022_M_CIAN_777_52614.71812.71812.4.0.dta	4	4418.231909	ANEQLTDELAQKTTTLTTTQR(12)-VKKSVELDNDDGGGSAAQK(3)	4418.216690	null	5.086609e-006	7.511163e-005	0.015219	3.444602	7.190585e-007	7.617563e-011
	16	PRF_Q_2022_M_CIAN_777_52614.71912.71912.5.0.dta	5	4418.231306	ANEQLTDELAQKTTTLTTTQR(12)-VKKSVELDNDDGGGSAAQK(3)	4418.216690	null	9.171687e-007	1.682183e-004	0.014616	3.308122	2.119928e-005	4.905639e-007
	17	PRF_Q_2022_M_CIAN_777_52614.71621.71621.5.0.dta	5	4418.232243	ANEQLTDELAQKTTTLTTTQR(12)-VKKSVELDNDDGGGSAAQK(3)	4418.216690	null	3.345709e-004	4.407640e-004	0.015553	3.520199	3.860610e-003	9.234760e-008
	18	PRF_Q_2022_M_CIAN_777_52614.71665.71665.4.0.dta	4	4418.229895	ANEQLTDELAQKTTTLTTTQR(12)-VKKSVELDNDDGGGSAAQK(3)	4418.216690	null	1.000000e+000	6.293466e-003	0.013205	2.988762	1.000000e+000	1.000000e+000
21	kif5C_dimer(465)-kif5C_dimer(877)	3	10
	1	PRF_Q_2022_M_CIAN_777_52614.74172.74172.3.0.dta	3	2519.366464	DYEKIQEELTR(4)-VKALESALK(2)	2519.360192	null	1.349274e-012	6.342698e-006	0.006272	2.489521	9.853106e-008	1.950382e-013
	2	PRF_Q_2022_M_CIAN_777_52614.74025.74025.3.0.dta	3	2519.367895	DYEKIQEELTR(4)-VKALESALK(2)	2519.360192	null	1.575094e-013	5.384646e-005	0.007703	3.057522	8.626814e-012	1.384625e-012
	3	PRF_Q_2022_M_CIAN_777_52614.74175.74175.4.0.dta	4	2519.366795	DYEKIQEELTR(4)-VKALESALK(2)	2519.360192	null	1.631880e-007	3.165034e-004	0.006603	2.620904	2.043656e-010	1.759000e-008
	4	PRF_Q_2022_M_CIAN_777_52614.74026.74026.4.0.dta	4	2519.367041	DYEKIQEELTR(4)-VKALESALK(2)	2519.360192	null	1.390369e-007	1.812344e-003	0.006849	2.718547	4.401111e-005	7.784983e-007
	5	PRF_Q_2022_M_CIAN_777_52614.74352.74352.4.0.dta	4	2519.365757	DYEKIQEELTR(4)-VKALESALK(2)	2519.360192	null	3.099737e-002	1.454824e-002	0.005565	2.208894	1.694728e-003	2.288343e-003
	6	PRF_Q_2022_M_CIAN_777_52614.74333.74333.3.0.dta	3	2519.364634	DYEKIQEELTR(4)-VKALESALK(2)	2519.360192	null	2.281214e-001	4.926554e-002	0.004442	1.763146	3.779082e-006	2.482084e-001
	7	PRF_Q_2022_M_CIAN_777_52614.61702.61702.5.0.dta	5	2675.469315	RDYEKIQEELTR(5)-VKALESALK(2)	2675.461294	null	2.219723e-005	6.582088e-004	0.008021	2.997988	3.486807e-005	3.102795e-006
	8	PRF_Q_2022_M_CIAN_777_52614.61847.61847.5.0.dta	5	2675.468778	RDYEKIQEELTR(5)-VKALESALK(2)	2675.461294	null	1.994004e-003	3.423986e-003	0.007484	2.797275	2.321120e-005	5.589829e-005
	9	PRF_Q_2022_M_CIAN_777_52614.69323.69323.4.3.dta	4	2847.541463	DYEKIQEELTR(4)-VKALESALKEAK(2)	2847.534845	null	2.877245e-008	2.927455e-003	0.006618	2.324116	5.425550e-010	2.249467e-009
	10	PRF_Q_2022_M_CIAN_777_52614.69305.69305.5.0.dta	5	2847.542364	DYEKIQEELTR(4)-VKALESALKEAK(2)	2847.534845	null	5.496316e-002	2.451523e-002	0.007519	2.640530	3.838756e-002	2.084324e-005
22	kif5C_dimer(641)-kif5C_dimer(741)	3	6
	1	PRF_Q_2022_M_CIAN_777_52614.88644.88644.4.0.dta	4	3351.690644	IKSLTDYMQNMEQK(2)-DLNQKLQLEQEK(5)	3351.680912	null	1.258465e-011	8.843668e-006	0.009732	2.903618	6.978037e-008	2.499066e-003
	2	PRF_Q_2022_M_CIAN_777_52614.92131.92131.5.0.dta	5	4091.118302	IKSLTDYMQNMEQK(2)-IIDEIRDLNQKLQLEQEK(11)	4091.103714	null	8.026887e-007	7.274482e-004	0.014588	3.565786	2.913378e-004	1.310697e-005
	3	PRF_Q_2022_M_CIAN_777_52614.92098.92098.4.0.dta	4	4091.087965	IKSLTDYMQNMEQK(2)-IIDEIRDLNQKLQLEQEK(11)	4091.103714	null	2.407371e-004	1.167608e-003	-0.015749	-3.849572	1.129050e-002	7.906772e-006
	4	PRF_Q_2022_M_CIAN_777_52614.92114.92114.4.0.dta	4	4091.079594	IKSLTDYMQNMEQK(2)-IIDEIRDLNQKLQLEQEK(11)	4091.103714	null	1.186707e-011	1.827094e-003	-0.024120	-5.895720	1.746153e-010	2.701029e-009
	5	PRF_Q_2022_M_CIAN_777_52614.92090.92090.4.1.dta	4	4091.094769	IKSLTDYMQNMEQK(2)-IIDEIRDLNQKLQLEQEK(11)	4091.103714	null	1.282328e-010	4.649756e-003	-0.008945	-2.186452	5.772547e-007	1.416357e-007
	6	PRF_Q_2022_M_CIAN_777_52614.92417.92417.5.0.dta	5	4347.277504	IKSLTDYMQNMEQK(2)-QKIIDEIRDLNQKLQLEQEK(13)	4347.257241	null	8.362352e-003	1.023859e-002	0.020263	4.661100	8.552424e-004	5.255112e-010
23	kif5C_dimer(831)-kif5C_dimer(833)	3	7
	1	PRF_Q_2022_M_CIAN_777_52614.72032.72032.5.0.dta	5	3888.982101	KSVELDNDDGGGSAAQKQK(17)-QKISFLENNLEQLTK(2)	3888.982347	null	1.394129e-006	1.621593e-005	-0.000246	-0.063256	8.460275e-011	2.367205e-009
	2	PRF_Q_2022_M_CIAN_777_52614.72031.72031.4.2.dta	4	3888.985402	KSVELDNDDGGGSAAQKQK(17)-QKISFLENNLEQLTK(2)	3888.982347	null	1.564484e-007	5.333737e-005	0.003055	0.785553	4.862958e-008	1.983812e-010
	3	PRF_Q_2022_M_CIAN_777_52614.71895.71895.5.0.dta	5	3888.980765	KSVELDNDDGGGSAAQKQK(17)-QKISFLENNLEQLTK(2)	3888.982347	null	3.817362e-003	9.566331e-005	-0.001582	-0.406790	1.004201e-004	3.382129e-011
	4	PRF_Q_2022_M_CIAN_777_52614.71894.71894.4.0.dta	4	3888.991170	KSVELDNDDGGGSAAQKQK(17)-QKISFLENNLEQLTK(2)	3888.982347	null	1.874891e-001	1.367833e-002	0.008823	2.268717	1.000000e+000	2.582570e-009
	5	PRF_Q_2022_M_CIAN_777_52614.81083.81083.3.1.dta	3	3760.916077	SVELDNDDGGGSAAQKQK(16)-QKISFLENNLEQLTK(2)	3760.887391	null	1.000000e+000	5.861619e-002	0.028686	7.627455	1.000000e+000	1.000000e+000
	6	PRF_Q_2022_M_CIAN_777_52614.81093.81093.3.1.dta	3	3760.884121	SVELDNDDGGGSAAQKQK(16)-QKISFLENNLEQLTK(2)	3760.887391	null	1.000000e+000	2.063220e-001	-0.003270	-0.869476	1.000000e+000	1.000000e+000
	7	PRF_Q_2022_M_CIAN_777_52614.90622.90622.5.0.dta	5	5304.602473	SVELDNDDGGGSAAQKQK(16)-SVELDNDDGGGSAAQKQKISFLENNLEQLTK(18)	5304.562363	null	1.000000e+000	2.204579e-001	0.040110	7.561415	1.000000e+000	1.000000e+000
24	kif5C_dimer(606)-kif5C_dimer(766)	3	22
	1	PRF_Q_2022_M_CIAN_777_52614.59765.59765.5.0.dta	5	3389.787015	SKQLESAQMDSNR(2)-EMKLEKLLLLNDKR(3)	3389.776537	Oxidation[M](2)	2.285431e-007	2.881171e-005	0.010478	3.091059	4.084119e-005	2.136726e-008
	2	PRF_Q_2022_M_CIAN_777_52614.66826.66826.5.0.dta	5	3373.787532	SKQLESAQMDSNR(2)-EMKLEKLLLLNDKR(3)	3373.781623	null	1.367591e-002	6.188938e-005	0.005909	1.751447	1.041343e-005	1.982885e-024
	3	PRF_Q_2022_M_CIAN_777_52614.59811.59811.4.1.dta	4	3389.780628	SKQLESAQMDSNR(2)-EMKLEKLLLLNDKR(3)	3389.776537	Oxidation[M](2)	1.000000e+000	7.997232e-005	0.004091	1.206864	1.000000e+000	1.000000e+000
	4	PRF_Q_2022_M_CIAN_777_52614.59675.59675.4.1.dta	4	3389.781621	SKQLESAQMDSNR(2)-EMKLEKLLLLNDKR(3)	3389.776537	Oxidation[M](2)	1.000000e+000	1.914390e-004	0.005084	1.499804	1.000000e+000	1.000000e+000
	5	PRF_Q_2022_M_CIAN_777_52614.60055.60055.5.1.dta	5	3389.785845	SKQLESAQMDSNR(2)-EMKLEKLLLLNDKR(3)	3389.776537	Oxidation[M](2)	7.867297e-006	2.774728e-004	0.009308	2.745904	9.092793e-006	6.670901e-013
	6	PRF_Q_2022_M_CIAN_777_52614.59952.59952.4.0.dta	4	3389.789251	SKQLESAQMDSNR(2)-EMKLEKLLLLNDKR(3)	3389.776537	Oxidation[M](2)	1.098107e-003	9.037804e-004	0.012714	3.750690	1.000000e+000	3.254912e-036
	7	PRF_Q_2022_M_CIAN_777_52614.60101.60101.4.0.dta	4	3389.789507	SKQLESAQMDSNR(2)-EMKLEKLLLLNDKR(3)	3389.776537	Oxidation[M](2)	1.000000e+000	9.467011e-004	0.012970	3.826211	1.000000e+000	1.000000e+000
	8	PRF_Q_2022_M_CIAN_777_52614.63899.63899.5.0.dta	5	3389.783661	SKQLESAQMDSNR(2)-EMKLEKLLLLNDKR(3)	3389.776537	Oxidation[M](26)	3.936795e-004	1.072275e-003	0.007124	2.101613	2.724567e-004	1.600046e-014
	9	PRF_Q_2022_M_CIAN_777_52614.66669.66669.4.0.dta	4	3389.778788	SKQLESAQMDSNR(2)-EMKLEKLLLLNDKR(3)	3389.776537	Oxidation[M](2)	1.000000e+000	1.370615e-002	0.002251	0.664056	1.000000e+000	2.059141e-002
	10	PRF_Q_2022_M_CIAN_777_52614.59682.59682.4.1.dta	4	3389.781621	SKQLESAQMDSNR(2)-EMKLEKLLLLNDKR(3)	3389.776537	Oxidation[M](2)	1.000000e+000	6.790342e-002	0.005084	1.499804	1.000000e+000	1.000000e+000
	11	PRF_Q_2022_M_CIAN_777_52614.59648.59648.5.0.dta	5	3389.793340	SKQLESAQMDSNR(2)-EMKLEKLLLLNDKR(3)	3389.776537	Oxidation[M](2)	1.000000e+000	1.071279e-001	0.016803	4.956964	1.000000e+000	7.655576e-003
	12	PRF_Q_2022_M_CIAN_777_52614.67059.67059.4.1.dta	4	3373.792178	SKQLESAQMDSNR(2)-EMKLEKLLLLNDKR(3)	3373.781623	null	1.000000e+000	3.710374e-001	0.010555	3.128537	1.000000e+000	7.868620e-001
	13	PRF_Q_2022_M_CIAN_777_52614.53088.53088.4.2.dta	4	3517.877171	SKQLESAQMDSNRK(2)-EMKLEKLLLLNDKR(3)	3517.871492	Oxidation[M](2)	1.000000e+000	4.626995e-004	0.005679	1.614328	1.000000e+000	1.000000e+000
	14	PRF_Q_2022_M_CIAN_777_52614.60148.60148.5.0.dta	5	3501.885517	SKQLESAQMDSNRK(2)-EMKLEKLLLLNDKR(3)	3501.876578	null	2.966759e-004	7.872871e-004	0.008939	2.552631	2.810596e-008	6.374304e-007
	15	PRF_Q_2022_M_CIAN_777_52614.60090.60090.5.0.dta	5	3517.885873	SKQLESAQMDSNRK(2)-EMKLEKLLLLNDKR(3)	3517.871492	Oxidation[M](2)	1.353990e-003	6.317652e-003	0.014381	4.087983	3.549490e-004	1.841077e-004
	16	PRF_Q_2022_M_CIAN_777_52614.60294.60294.5.0.dta	5	3501.881824	SKQLESAQMDSNRK(2)-EMKLEKLLLLNDKR(3)	3501.876578	null	6.734358e-004	1.206927e-002	0.005246	1.498054	2.516264e-006	9.037232e-002
	17	PRF_Q_2022_M_CIAN_777_52614.56704.56704.4.1.dta	4	3517.874370	SKQLESAQMDSNRK(2)-EMKLEKLLLLNDKR(3)	3517.871492	Oxidation[M](26)	1.000000e+000	1.631100e-002	0.002878	0.818108	1.000000e+000	1.000000e+000
	18	PRF_Q_2022_M_CIAN_777_52614.50269.50269.5.1.dta	5	3533.867042	SKQLESAQMDSNRK(2)-EMKLEKLLLLNDKR(3)	3533.866407	Oxidation[M](2);Oxidation[M](26)	1.000000e+000	2.158300e-002	0.000635	0.179690	1.000000e+000	1.000000e+000
	19	PRF_Q_2022_M_CIAN_777_52614.59950.59950.5.0.dta	5	3517.892017	SKQLESAQMDSNRK(2)-EMKLEKLLLLNDKR(3)	3517.871492	Oxidation[M](2)	2.016697e-002	3.521069e-002	0.020525	5.834494	9.668724e-003	3.029630e-002
	20	PRF_Q_2022_M_CIAN_777_52614.60136.60136.4.1.dta	4	3517.866313	SKQLESAQMDSNRK(2)-EMKLEKLLLLNDKR(3)	3517.871492	Oxidation[M](2)	1.000000e+000	4.322544e-001	-0.005179	-1.472197	1.000000e+000	1.000000e+000
	21	PRF_Q_2022_M_CIAN_777_52614.74031.74031.5.0.dta	5	3217.680796	SKQLESAQMDSNR(2)-EMKLEKLLLLNDK(3)	3217.680521	null	2.856392e-005	1.344363e-003	0.000275	0.085465	2.521528e-004	4.520024e-011
	22	PRF_Q_2022_M_CIAN_777_52614.74136.74136.4.1.dta	4	3217.685139	SKQLESAQMDSNR(2)-EMKLEKLLLLNDK(3)	3217.680521	null	1.371090e-003	1.232152e-002	0.004618	1.435195	1.124493e-002	5.160557e-004
25	kif5C_dimer(670)-kif5C_dimer(676)	3	3
	1	PRF_Q_2022_M_CIAN_777_52614.67257.67257.5.0.dta	5	3945.952558	QLEESQDSLSEELAKLR(15)-AQEKMHEVSFQDKEK(4)	3945.938433	null	1.549217e-006	5.932858e-005	0.014125	3.579630	8.510125e-008	2.777885e-007
	2	PRF_Q_2022_M_CIAN_777_52614.60490.60490.5.0.dta	5	4582.282718	QLEESQDSLSEELAKLR(15)-AQEKMHEVSFQDKEKEHLTR(4)	4582.272760	null	1.935716e-003	3.224425e-002	0.009958	2.173157	5.052293e-005	1.832280e-004
	3	PRF_Q_2022_M_CIAN_777_52614.73660.73660.4.0.dta	4	3688.796781	QLEESQDSLSEELAKLR(15)-AQEKMHEVSFQDK(4)	3688.800890	null	1.236526e-002	3.153709e-001	-0.004109	-1.113912	1.647605e-001	4.581959e-004
26	kif5C_dimer(238)-kif5C_dimer(257)	3	15
	1	PRF_Q_2022_M_CIAN_777_52614.96427.96427.5.0.dta	5	4900.653459	LYLVDLAGSEKVSKTGAEGAVLDEAK(11)-NINKSLSALGNVISALAEGTK(4)	4900.640278	null	6.077592e-012	6.826603e-005	0.013181	2.689649	1.257780e-010	1.192324e-011
	2	PRF_Q_2022_M_CIAN_777_52614.97908.97908.3.0.dta	3	3759.092479	LYLVDLAGSEKVSK(11)-NINKSLSALGNVISALAEGTK(4)	3759.078816	null	5.753236e-004	9.613798e-005	0.013663	3.634667	9.829865e-008	2.101690e-005
	3	PRF_Q_2022_M_CIAN_777_52614.97770.97770.3.0.dta	3	3759.092921	LYLVDLAGSEKVSK(11)-NINKSLSALGNVISALAEGTK(4)	3759.078816	null	9.985944e-006	3.845201e-004	0.014105	3.752249	8.252028e-006	8.199148e-005
	4	PRF_Q_2022_M_CIAN_777_52614.98008.98008.4.0.dta	4	3759.096817	LYLVDLAGSEKVSK(11)-NINKSLSALGNVISALAEGTK(4)	3759.078816	null	2.107909e-006	4.999112e-004	0.018001	4.788673	1.861635e-013	4.757735e-007
	5	PRF_Q_2022_M_CIAN_777_52614.97870.97870.4.0.dta	4	3759.097962	LYLVDLAGSEKVSK(11)-NINKSLSALGNVISALAEGTK(4)	3759.078816	null	8.373451e-003	1.704445e-003	0.019146	5.093269	3.675849e-012	1.446371e-004
	6	PRF_Q_2022_M_CIAN_777_52614.98153.98153.4.0.dta	4	3759.096423	LYLVDLAGSEKVSK(11)-NINKSLSALGNVISALAEGTK(4)	3759.078816	null	2.280752e-005	1.536937e-002	0.017607	4.683860	4.387312e-004	6.474059e-004
	7	PRF_Q_2022_M_CIAN_777_52614.98330.98330.4.1.dta	4	3759.097304	LYLVDLAGSEKVSK(11)-NINKSLSALGNVISALAEGTK(4)	3759.078816	null	1.665272e-003	1.775803e-002	0.018488	4.918226	4.728064e-007	6.165715e-005
	8	PRF_Q_2022_M_CIAN_777_52614.97816.97816.5.0.dta	5	3759.087157	LYLVDLAGSEKVSK(11)-NINKSLSALGNVISALAEGTK(4)	3759.078816	null	5.550612e-004	2.105082e-002	0.008341	2.218895	2.023820e-007	1.718667e-004
	9	PRF_Q_2022_M_CIAN_777_52614.98053.98053.3.0.dta	3	3759.110927	LYLVDLAGSEKVSK(11)-NINKSLSALGNVISALAEGTK(4)	3759.078816	null	4.846073e-003	2.110633e-002	0.032111	8.542252	6.868961e-007	5.972241e-005
	10	PRF_Q_2022_M_CIAN_777_52614.98469.98469.4.0.dta	4	3759.097654	LYLVDLAGSEKVSK(11)-NINKSLSALGNVISALAEGTK(4)	3759.078816	null	4.754058e-003	2.183125e-002	0.018838	5.011334	1.670949e-004	5.523326e-004
	11	PRF_Q_2022_M_CIAN_777_52614.97960.97960.5.0.dta	5	3759.085127	LYLVDLAGSEKVSK(11)-NINKSLSALGNVISALAEGTK(4)	3759.078816	null	9.635324e-002	2.496862e-002	0.006311	1.678869	3.631385e-002	3.745609e-002
	12	PRF_Q_2022_M_CIAN_777_52614.98071.98071.3.0.dta	3	3759.105377	LYLVDLAGSEKVSK(11)-NINKSLSALGNVISALAEGTK(4)	3759.078816	null	6.224413e-002	3.703009e-001	0.026561	7.065827	1.018079e-003	3.022758e-002
	13	PRF_Q_2022_M_CIAN_777_52614.98088.98088.4.1.dta	4	3759.097410	LYLVDLAGSEKVSK(11)-NINKSLSALGNVISALAEGTK(4)	3759.078816	null	4.419942e-002	4.576224e-001	0.018594	4.946425	1.820496e-004	7.284049e-002
	14	PRF_Q_2022_M_CIAN_777_52614.100454.100454.5.0.dta	5	4900.636910	LYLVDLAGSEKVSK(11)-TGAEGAVLDEAKNINKSLSALGNVISALAEGTK(16)	4900.640278	null	2.779059e-004	1.014839e-003	-0.003368	-0.687257	1.477065e-006	6.609913e-005
	15	PRF_Q_2022_M_CIAN_777_52614.100352.100352.5.0.dta	5	4900.636972	LYLVDLAGSEKVSK(11)-TGAEGAVLDEAKNINKSLSALGNVISALAEGTK(16)	4900.640278	null	7.939087e-005	4.727735e-003	-0.003306	-0.674606	1.000000e+000	1.925881e-003
27	kif5C_dimer(142)-kif5C_dimer(446)	3	7
	1	PRF_Q_2022_M_CIAN_777_52614.99035.99035.4.1.dta	4	4358.291050	VSYFEIYLDKIRDLLDVSK(10)-LKQQMLDQDELLASTR(2)	4358.283776	Oxidation[M](27)	1.110624e-008	1.092688e-004	0.007274	1.669006	1.063178e-014	2.851545e-007
	2	PRF_Q_2022_M_CIAN_777_52614.99031.99031.5.1.dta	5	4358.305323	VSYFEIYLDKIRDLLDVSK(10)-LKQQMLDQDELLASTR(2)	4358.283776	Oxidation[M](27)	4.550839e-008	3.424157e-003	0.021547	4.943919	2.086821e-011	1.520186e-006
	3	PRF_Q_2022_M_CIAN_777_52614.100164.100164.5.1.dta	5	4342.252975	VSYFEIYLDKIRDLLDVSK(10)-LKQQMLDQDELLASTR(2)	4342.288862	null	1.000000e+000	3.597822e-002	-0.035887	-8.264535	1.000000e+000	1.000000e+000
	4	PRF_Q_2022_M_CIAN_777_52614.94256.94256.4.0.dta	4	3571.882498	VSYFEIYLDKIR(10)-LKQQMLDQDELLASTR(2)	3571.871480	null	6.213744e-008	7.623897e-004	0.011018	3.084657	4.352561e-011	2.157882e-008
	5	PRF_Q_2022_M_CIAN_777_52614.94244.94244.4.0.dta	4	3571.882150	VSYFEIYLDKIR(10)-LKQQMLDQDELLASTR(2)	3571.871480	null	3.887528e-002	1.319358e-001	0.010670	2.987230	4.615345e-005	4.206907e-002
	6	PRF_Q_2022_M_CIAN_777_52614.97767.97767.5.0.dta	5	4498.409081	VSYFEIYLDKIRDLLDVSK(10)-LKQQMLDQDELLASTRR(2)	4498.389964	null	3.042636e-009	1.761828e-003	0.019117	4.249743	4.273637e-012	3.586446e-009
	7	PRF_Q_2022_M_CIAN_777_52614.97768.97768.4.0.dta	4	4498.404920	VSYFEIYLDKIRDLLDVSK(10)-LKQQMLDQDELLASTRR(2)	4498.389964	null	2.065224e-003	2.289376e-001	0.014956	3.324745	5.374787e-010	3.876630e-002
28	kif5C_dimer(676)-kif5C_dimer(700)	3	12
	1	PRF_Q_2022_M_CIAN_777_52614.36936.36936.4.1.dta	4	3698.816932	AQEKMHEVSFQDKEKEHLTR(4)-LQDAEEMKK(8)	3698.815099	null	5.093899e-006	1.372211e-004	0.001833	0.495564	1.000000e+000	2.232640e-006
	2	PRF_Q_2022_M_CIAN_777_52614.32495.32495.4.1.dta	4	3714.814432	AQEKMHEVSFQDKEKEHLTR(4)-LQDAEEMKK(8)	3714.810013	Oxidation[M](5)	1.000000e+000	2.992242e-001	0.004419	1.189563	1.000000e+000	1.062525e-001
	3	PRF_Q_2022_M_CIAN_777_52614.32476.32476.5.0.dta	5	3714.818403	AQEKMHEVSFQDKEKEHLTR(4)-LQDAEEMKK(8)	3714.810013	Oxidation[M](5)	1.040729e-001	3.538849e-001	0.008390	2.258527	1.000000e+000	1.978034e-001
	4	PRF_Q_2022_M_CIAN_777_52614.32356.32356.5.0.dta	5	3714.815931	AQEKMHEVSFQDKEKEHLTR(4)-LQDAEEMKK(8)	3714.810013	Oxidation[M](5)	1.000000e+000	4.489094e-001	0.005918	1.593083	1.000000e+000	1.000000e+000
	5	PRF_Q_2022_M_CIAN_777_52614.32360.32360.5.0.dta	5	3714.815931	AQEKMHEVSFQDKEKEHLTR(4)-LQDAEEMKK(8)	3714.810013	Oxidation[M](5)	1.000000e+000	4.563070e-001	0.005918	1.593083	1.000000e+000	1.000000e+000
	6	PRF_Q_2022_M_CIAN_777_52614.32228.32228.5.0.dta	5	3714.816971	AQEKMHEVSFQDKEKEHLTR(4)-LQDAEEMKK(8)	3714.810013	Oxidation[M](30)	3.388724e-001	4.775464e-001	0.006958	1.873043	1.000000e+000	3.213838e-001
	7	PRF_Q_2022_M_CIAN_777_52614.32594.32594.5.0.dta	5	3714.817893	AQEKMHEVSFQDKEKEHLTR(4)-LQDAEEMKK(8)	3714.810013	Oxidation[M](5)	6.356441e-001	5.170436e-001	0.007880	2.121239	1.000000e+000	7.598395e-001
	8	PRF_Q_2022_M_CIAN_777_52614.44794.44794.4.0.dta	4	2805.349975	AQEKMHEVSFQDK(4)-LQDAEEMKK(8)	2805.343228	null	8.474254e-002	2.885283e-002	0.006747	2.405053	4.767869e-003	6.074919e-002
	9	PRF_Q_2022_M_CIAN_777_52614.44659.44659.4.0.dta	4	2805.350564	AQEKMHEVSFQDK(4)-LQDAEEMKK(8)	2805.343228	null	1.000000e+000	1.169299e-001	0.007336	2.615010	9.599118e-004	1.000000e+000
	10	PRF_Q_2022_M_CIAN_777_52614.37902.37902.4.2.dta	4	2821.338344	AQEKMHEVSFQDK(4)-LQDAEEMKK(8)	2821.338143	Oxidation[M](5)	1.000000e+000	3.785644e-001	0.000201	0.071243	1.970848e-001	1.000000e+000
	11	PRF_Q_2022_M_CIAN_777_52614.32977.32977.5.0.dta	5	3078.477398	AQEKMHEVSFQDKEK(4)-LQDAEEMKK(8)	3078.475686	Oxidation[M](5)	1.837820e-001	9.805898e-002	0.001712	0.556119	2.852862e-003	1.704186e-001
	12	PRF_Q_2022_M_CIAN_777_52614.32858.32858.5.0.dta	5	3078.477987	AQEKMHEVSFQDKEK(4)-LQDAEEMKK(8)	3078.475686	Oxidation[M](5)	3.457502e-001	4.627076e-001	0.002301	0.747448	1.000000e+000	1.000000e+000
29	kif5C_dimer(522)-kif5C_dimer(831)	3	17
	1	PRF_Q_2022_M_CIAN_777_52614.66349.66349.5.0.dta	5	4447.221818	ANEQLTDELAQKTTTLTTTQR(12)-KSVELDNDDGGGSAAQKQK(17)	4447.206852	null	6.218848e-011	1.735884e-004	0.014966	3.365258	2.333028e-006	2.845811e-006
	2	PRF_Q_2022_M_CIAN_777_52614.66494.66494.5.0.dta	5	4447.219395	ANEQLTDELAQKTTTLTTTQR(12)-KSVELDNDDGGGSAAQKQK(17)	4447.206852	null	6.861836e-003	8.728008e-004	0.012543	2.820422	1.070778e-005	1.613522e-004
	3	PRF_Q_2022_M_CIAN_777_52614.66350.66350.4.0.dta	4	4447.221318	ANEQLTDELAQKTTTLTTTQR(12)-KSVELDNDDGGGSAAQKQK(17)	4447.206852	null	1.035692e-006	1.844262e-003	0.014466	3.252828	8.584094e-008	2.406544e-006
	4	PRF_Q_2022_M_CIAN_777_52614.66197.66197.5.1.dta	5	4447.216129	ANEQLTDELAQKTTTLTTTQR(12)-KSVELDNDDGGGSAAQKQK(17)	4447.206852	null	1.677798e-002	7.940002e-003	0.009277	2.086028	1.400763e-005	5.318472e-003
	5	PRF_Q_2022_M_CIAN_777_52614.74447.74447.4.0.dta	4	4319.119887	ANEQLTDELAQKTTTLTTTQR(12)-SVELDNDDGGGSAAQKQK(16)	4319.111897	null	5.346658e-003	3.171481e-003	0.007990	1.849917	5.535887e-005	3.476915e-004
	6	PRF_Q_2022_M_CIAN_777_52614.74363.74363.5.0.dta	5	4319.115732	ANEQLTDELAQKTTTLTTTQR(12)-SVELDNDDGGGSAAQKQK(16)	4319.111897	null	3.267760e-003	4.015059e-003	0.003835	0.887914	1.592381e-004	4.183599e-003
	7	PRF_Q_2022_M_CIAN_777_52614.74219.74219.5.0.dta	5	4319.117856	ANEQLTDELAQKTTTLTTTQR(12)-SVELDNDDGGGSAAQKQK(16)	4319.111897	null	2.229859e-002	4.076547e-003	0.005959	1.379682	5.852884e-005	3.429229e-003
	8	PRF_Q_2022_M_CIAN_777_52614.74320.74320.3.0.dta	3	4319.121228	ANEQLTDELAQKTTTLTTTQR(12)-SVELDNDDGGGSAAQKQK(16)	4319.111897	null	1.000000e+000	4.126338e-003	0.009331	2.160398	1.000000e+000	3.196656e-004
	9	PRF_Q_2022_M_CIAN_777_52614.74149.74149.4.0.dta	4	4319.120563	ANEQLTDELAQKTTTLTTTQR(12)-SVELDNDDGGGSAAQKQK(16)	4319.111897	null	9.210204e-004	4.293031e-003	0.008666	2.006431	6.933948e-007	1.296412e-004
	10	PRF_Q_2022_M_CIAN_777_52614.74177.74177.3.0.dta	3	4319.122319	ANEQLTDELAQKTTTLTTTQR(12)-SVELDNDDGGGSAAQKQK(16)	4319.111897	null	5.500723e-003	1.105583e-002	0.010422	2.412996	7.964765e-004	2.852116e-004
	11	PRF_Q_2022_M_CIAN_777_52614.74300.74300.4.0.dta	4	4319.119170	ANEQLTDELAQKTTTLTTTQR(12)-SVELDNDDGGGSAAQKQK(16)	4319.111897	null	5.939329e-002	3.051490e-002	0.007273	1.683911	4.868225e-005	1.581598e-002
	12	PRF_Q_2022_M_CIAN_777_52614.74055.74055.5.0.dta	5	4319.116972	ANEQLTDELAQKTTTLTTTQR(12)-SVELDNDDGGGSAAQKQK(16)	4319.111897	null	3.510050e-001	6.886219e-002	0.005075	1.175010	8.927678e-004	3.894818e-001
	13	PRF_Q_2022_M_CIAN_777_52614.75465.75465.4.1.dta	4	4319.115023	ANEQLTDELAQKTTTLTTTQR(12)-SVELDNDDGGGSAAQKQK(16)	4319.111897	null	1.000000e+000	8.014416e-002	0.003126	0.723760	1.000000e+000	1.000000e+000
	14	PRF_Q_2022_M_CIAN_777_52614.73995.73995.4.0.dta	4	4319.122269	ANEQLTDELAQKTTTLTTTQR(12)-SVELDNDDGGGSAAQKQK(16)	4319.111897	null	1.000000e+000	3.064236e-001	0.010372	2.401420	1.000000e+000	1.000000e+000
	15	PRF_Q_2022_M_CIAN_777_52614.68103.68103.5.0.dta	5	4576.276925	TRANEQLTDELAQKTTTLTTTQR(14)-SVELDNDDGGGSAAQKQK(16)	4576.260672	null	8.454699e-002	3.594875e-002	0.016253	3.551590	2.503541e-007	4.442539e-002
	16	PRF_Q_2022_M_CIAN_777_52614.68117.68117.4.0.dta	4	4576.274767	TRANEQLTDELAQKTTTLTTTQR(14)-SVELDNDDGGGSAAQKQK(16)	4576.260672	null	1.000000e+000	4.275963e-002	0.014095	3.080026	1.000000e+000	1.675666e-001
	17	PRF_Q_2022_M_CIAN_777_52614.67954.67954.5.0.dta	5	4576.275829	TRANEQLTDELAQKTTTLTTTQR(14)-SVELDNDDGGGSAAQKQK(16)	4576.260672	null	1.000000e+000	3.303165e-001	0.015157	3.312093	1.000000e+000	9.103273e-002
30	kif5C_dimer(595)-kif5C_dimer(606)	3	19
	1	PRF_Q_2022_M_CIAN_777_52614.45031.45031.4.0.dta	4	2921.485622	MKSEVKSLVNR(2)-SKQLESAQMDSNR(2)	2921.481775	null	1.000000e+000	2.106630e-004	0.003847	1.316798	3.874199e-012	2.108174e-004
	2	PRF_Q_2022_M_CIAN_777_52614.44507.44507.4.0.dta	4	2937.481671	MKSEVKSLVNR(2)-SKQLESAQMDSNR(2)	2937.476689	Oxidation[M](17)	3.595916e-003	2.236688e-003	0.004982	1.696013	3.585746e-002	4.161779e-004
	3	PRF_Q_2022_M_CIAN_777_52614.45148.45148.4.0.dta	4	2953.475387	MKSEVKSLVNR(2)-SKQLESAQMDSNR(2)	2953.471604	Oxidation[M](9);Oxidation[M](17)	1.000000e+000	4.763584e-003	0.003783	1.280866	1.000000e+000	2.046540e-002
	4	PRF_Q_2022_M_CIAN_777_52614.45009.45009.4.0.dta	4	2937.474036	MKSEVKSLVNR(2)-SKQLESAQMDSNR(2)	2937.476689	Oxidation[M](17)	1.000000e+000	1.140830e-002	-0.002653	-0.903156	4.720014e-004	9.594336e-005
	5	PRF_Q_2022_M_CIAN_777_52614.43271.43271.4.2.dta	4	2937.481642	MKSEVKSLVNR(2)-SKQLESAQMDSNR(2)	2937.476689	Oxidation[M](9)	2.008590e-002	1.454480e-002	0.004953	1.686141	7.538183e-005	1.702964e-004
	6	PRF_Q_2022_M_CIAN_777_52614.45589.45589.3.0.dta	3	2937.478137	MKSEVKSLVNR(2)-SKQLESAQMDSNR(2)	2937.476689	Oxidation[M](17)	1.000000e+000	4.280591e-002	0.001448	0.492940	1.000000e+000	1.000000e+000
	7	PRF_Q_2022_M_CIAN_777_52614.46524.46524.4.0.dta	4	2921.482289	MKSEVKSLVNR(2)-SKQLESAQMDSNR(2)	2921.481775	null	1.917155e-002	5.428414e-002	0.000514	0.175938	1.264458e-001	1.131306e-001
	8	PRF_Q_2022_M_CIAN_777_52614.43010.43010.5.0.dta	5	2937.503526	MKSEVKSLVNR(2)-SKQLESAQMDSNR(2)	2937.476689	Oxidation[M](17)	2.648186e-002	1.576564e-001	0.026837	9.136073	2.153234e-002	3.640126e-002
	9	PRF_Q_2022_M_CIAN_777_52614.43250.43250.5.0.dta	5	2937.478802	MKSEVKSLVNR(2)-SKQLESAQMDSNR(2)	2937.476689	Oxidation[M](17)	1.000000e+000	2.063547e-001	0.002113	0.719325	3.820074e-001	1.000000e+000
	10	PRF_Q_2022_M_CIAN_777_52614.38187.38187.5.0.dta	5	2953.484654	MKSEVKSLVNR(2)-SKQLESAQMDSNR(2)	2953.471604	Oxidation[M](9);Oxidation[M](17)	1.000000e+000	2.940009e-001	0.013050	4.418529	1.000000e+000	1.844450e-003
	11	PRF_Q_2022_M_CIAN_777_52614.42688.42688.4.1.dta	4	2953.467630	MKSEVKSLVNR(2)-SKQLESAQMDSNR(2)	2953.471604	Oxidation[M](9);Oxidation[M](17)	5.546703e-001	3.571260e-001	-0.003974	-1.345535	3.064146e-002	5.445867e-001
	12	PRF_Q_2022_M_CIAN_777_52614.40302.40302.4.0.dta	4	2953.478942	MKSEVKSLVNR(2)-SKQLESAQMDSNR(2)	2953.471604	Oxidation[M](9);Oxidation[M](17)	1.000000e+000	5.693528e-001	0.007338	2.484534	1.000000e+000	1.000000e+000
	13	PRF_Q_2022_M_CIAN_777_52614.40449.40449.4.1.dta	4	2953.483051	MKSEVKSLVNR(2)-SKQLESAQMDSNR(2)	2953.471604	Oxidation[M](9);Oxidation[M](17)	1.000000e+000	6.896503e-001	0.011447	3.875778	1.000000e+000	1.000000e+000
	14	PRF_Q_2022_M_CIAN_777_52614.39620.39620.4.1.dta	4	3065.572815	MKSEVKSLVNR(2)-SKQLESAQMDSNRK(2)	3065.571645	Oxidation[M](18)	1.000000e+000	1.125115e-002	0.001170	0.381658	1.000000e+000	7.302760e-002
	15	PRF_Q_2022_M_CIAN_777_52614.39895.39895.5.0.dta	5	3065.572815	MKSEVKSLVNR(2)-SKQLESAQMDSNRK(2)	3065.571645	Oxidation[M](18)	7.620456e-001	8.943770e-002	0.001170	0.381658	9.695460e-001	1.992964e-001
	16	PRF_Q_2022_M_CIAN_777_52614.36942.36942.4.0.dta	4	3065.578609	MKSEVKSLVNR(2)-SKQLESAQMDSNRK(2)	3065.571645	Oxidation[M](18)	2.322866e-001	9.767757e-002	0.006964	2.271681	1.000000e+000	3.897278e-001
	17	PRF_Q_2022_M_CIAN_777_52614.37663.37663.4.1.dta	4	3065.574151	MKSEVKSLVNR(2)-SKQLESAQMDSNRK(2)	3065.571645	Oxidation[M](18)	1.000000e+000	1.642061e-001	0.002506	0.817466	1.000000e+000	1.000000e+000
	18	PRF_Q_2022_M_CIAN_777_52614.37388.37388.4.3.dta	4	3065.559599	MKSEVKSLVNR(2)-SKQLESAQMDSNRK(2)	3065.571645	Oxidation[M](18)	1.368438e-004	1.900431e-001	-0.012046	-3.929447	1.682522e-002	3.134661e-002
	19	PRF_Q_2022_M_CIAN_777_52614.28801.28801.4.0.dta	4	2480.249908	MKSEVK(2)-SKQLESAQMDSNRK(2)	2480.248216	null	1.810333e-002	1.156602e-002	0.001692	0.682190	1.000000e+000	2.187822e-007
31	kif5C_dimer(522)-kif5C_dimer(846)	3	7
	1	PRF_Q_2022_M_CIAN_777_52614.91697.91697.4.0.dta	4	4413.330295	ANEQLTDELAQKTTTLTTTQR(12)-ISFLENNLEQLTKVHK(13)	4413.314553	null	1.137755e-006	2.231842e-004	0.015742	3.566934	2.321165e-007	9.452504e-009
	2	PRF_Q_2022_M_CIAN_777_52614.91664.91664.5.0.dta	5	4413.332370	ANEQLTDELAQKTTTLTTTQR(12)-ISFLENNLEQLTKVHK(13)	4413.314553	null	2.129405e-004	1.804294e-003	0.017817	4.037102	2.095313e-007	3.174552e-005
	3	PRF_Q_2022_M_CIAN_777_52614.91715.91715.3.0.dta	3	4413.316316	ANEQLTDELAQKTTTLTTTQR(12)-ISFLENNLEQLTKVHK(13)	4413.314553	null	1.000000e+000	4.263415e-002	0.001763	0.399473	1.000000e+000	1.000000e+000
	4	PRF_Q_2022_M_CIAN_777_52614.86046.86046.5.0.dta	5	4669.488906	ANEQLTDELAQKTTTLTTTQR(12)-QKISFLENNLEQLTKVHK(15)	4669.468080	null	3.949455e-002	1.177805e-002	0.020826	4.460037	2.643971e-007	7.157243e-003
	5	PRF_Q_2022_M_CIAN_777_52614.86191.86191.5.0.dta	5	4669.491107	ANEQLTDELAQKTTTLTTTQR(12)-QKISFLENNLEQLTKVHK(15)	4669.468080	null	2.965695e-003	6.727009e-002	0.023027	4.931397	2.090716e-009	3.977144e-002
	6	PRF_Q_2022_M_CIAN_777_52614.87319.87319.5.1.dta	5	4670.440494	TRANEQLTDELAQKTTTLTTTQR(14)-ISFLENNLEQLTKVHK(13)	4670.463329	null	1.000000e+000	2.311356e-001	-0.022835	-4.889237	1.000000e+000	2.593843e-002
	7	PRF_Q_2022_M_CIAN_777_52614.87306.87306.5.0.dta	5	4670.440494	TRANEQLTDELAQKTTTLTTTQR(14)-ISFLENNLEQLTKVHK(13)	4670.463329	null	1.000000e+000	4.993973e-001	-0.022835	-4.889237	1.000000e+000	1.000000e+000
32	kif5C_dimer(814)-kif5C_dimer(815)	3	8
	1	PRF_Q_2022_M_CIAN_777_52614.43039.43039.3.0.dta	3	3745.799924	VKKSVELDNDDGGGSAAQK(2)-KSVELDNDDGGGSAAQK(1)	3745.799699	null	1.000000e+000	2.303823e-004	0.000225	0.060067	1.000000e+000	1.000000e+000
	2	PRF_Q_2022_M_CIAN_777_52614.43264.43264.4.1.dta	4	3745.804478	VKKSVELDNDDGGGSAAQK(2)-KSVELDNDDGGGSAAQK(1)	3745.799699	null	1.000000e+000	1.215784e-003	0.004779	1.275829	1.000000e+000	1.000000e+000
	3	PRF_Q_2022_M_CIAN_777_52614.43146.43146.5.1.dta	5	3745.805648	VKKSVELDNDDGGGSAAQK(2)-KSVELDNDDGGGSAAQK(1)	3745.799699	null	7.785177e-004	2.281336e-003	0.005949	1.588179	8.928588e-002	4.560058e-002
	4	PRF_Q_2022_M_CIAN_777_52614.43188.43188.3.0.dta	3	3745.802728	VKKSVELDNDDGGGSAAQK(2)-KSVELDNDDGGGSAAQK(1)	3745.799699	null	1.000000e+000	1.292848e-002	0.003029	0.808639	1.000000e+000	1.000000e+000
	5	PRF_Q_2022_M_CIAN_777_52614.44061.44061.4.0.dta	4	3745.786691	VKKSVELDNDDGGGSAAQK(2)-KSVELDNDDGGGSAAQK(1)	3745.799699	null	1.000000e+000	1.641855e-001	-0.013008	-3.472690	1.000000e+000	1.000000e+000
	6	PRF_Q_2022_M_CIAN_777_52614.39973.39973.5.0.dta	5	3972.967447	VKKSVELDNDDGGGSAAQK(2)-VKKSVELDNDDGGGSAAQK(3)	3972.963064	null	1.000000e+000	7.404906e-003	0.004383	1.103207	8.178213e-002	4.014733e-001
	7	PRF_Q_2022_M_CIAN_777_52614.40117.40117.5.0.dta	5	3972.970002	VKKSVELDNDDGGGSAAQK(2)-VKKSVELDNDDGGGSAAQK(3)	3972.963064	null	1.000000e+000	2.090783e-001	0.006938	1.746304	1.000000e+000	1.000000e+000
	8	PRF_Q_2022_M_CIAN_777_52614.55069.55069.5.0.dta	5	4819.391565	LFVQDLTTRVKKSVELDNDDGGGSAAQK(11)-KSVELDNDDGGGSAAQK(1)	4819.386592	null	1.000000e+000	2.260301e-002	0.004973	1.031874	1.000000e+000	1.000000e+000
33	kif5C_dimer(618)-kif5C_dimer(748)	3	5
	1	PRF_Q_2022_M_CIAN_777_52614.47995.47995.4.0.dta	4	2667.333071	KMNASER(1)-LQLEQEKLSSDYNK(7)	2667.329297	null	5.619899e-006	2.489051e-004	0.003774	1.414898	4.169838e-004	2.448799e-006
	2	PRF_Q_2022_M_CIAN_777_52614.48131.48131.4.2.dta	4	2667.330614	KMNASER(1)-LQLEQEKLSSDYNK(7)	2667.329297	null	1.802303e-003	5.546093e-003	0.001317	0.493752	3.537632e-003	1.923423e-004
	3	PRF_Q_2022_M_CIAN_777_52614.53221.53221.5.0.dta	5	3678.858759	KMNASER(1)-LQLEQEKLSSDYNKLKIEDQER(7)	3678.864156	null	1.437150e-011	1.303224e-003	-0.005397	-1.467029	1.000000e+000	7.531864e-007
	4	PRF_Q_2022_M_CIAN_777_52614.50821.50821.5.0.dta	5	3694.864041	KMNASER(1)-LQLEQEKLSSDYNKLKIEDQER(7)	3694.859070	Oxidation[M](27)	6.602870e-002	1.444205e-001	0.004971	1.345383	1.000000e+000	1.358620e-002
	5	PRF_Q_2022_M_CIAN_777_52614.49185.49185.5.0.dta	5	2908.513936	KMNASER(1)-LQLEQEKLSSDYNKLK(7)	2908.508310	null	1.030922e-001	7.064391e-002	0.005626	1.934325	1.000000e+000	3.475797e-004
34	kif5C_dimer(160)-kif5C_dimer(214)	3	10
	1	PRF_Q_2022_M_CIAN_777_52614.60685.60685.5.0.dta	5	3562.864796	TNLAVHEDKNR(9)-SHSIFLINIKQENVETEK(10)	3562.849832	null	6.820831e-003	3.826451e-004	0.014964	4.200009	6.803512e-011	4.988561e-004
	2	PRF_Q_2022_M_CIAN_777_52614.60842.60842.5.0.dta	5	3562.855154	TNLAVHEDKNR(9)-SHSIFLINIKQENVETEK(10)	3562.849832	null	6.200519e-002	5.031114e-003	0.005322	1.493748	1.000000e+000	4.545105e-002
	3	PRF_Q_2022_M_CIAN_777_52614.60692.60692.4.0.dta	4	3562.860695	TNLAVHEDKNR(9)-SHSIFLINIKQENVETEK(10)	3562.849832	null	2.273630e-002	2.336440e-002	0.010863	3.048964	1.000000e+000	4.774440e-004
	4	PRF_Q_2022_M_CIAN_777_52614.64291.64291.5.0.dta	5	4149.205526	TNLAVHEDKNRVPYVK(9)-SHSIFLINIKQENVETEK(10)	4149.197688	null	9.339336e-006	1.121821e-003	0.007838	1.889040	4.602119e-009	3.678587e-010
	5	PRF_Q_2022_M_CIAN_777_52614.64008.64008.5.0.dta	5	4149.205037	TNLAVHEDKNRVPYVK(9)-SHSIFLINIKQENVETEK(10)	4149.197688	null	9.555788e-004	6.541408e-003	0.007349	1.771186	3.633593e-005	2.586149e-003
	6	PRF_Q_2022_M_CIAN_777_52614.64146.64146.5.0.dta	5	4149.203235	TNLAVHEDKNRVPYVK(9)-SHSIFLINIKQENVETEK(10)	4149.197688	null	1.548099e-002	3.474858e-002	0.005547	1.336885	4.842474e-006	2.786298e-003
	7	PRF_Q_2022_M_CIAN_777_52614.64217.64217.4.0.dta	4	4149.203533	TNLAVHEDKNRVPYVK(9)-SHSIFLINIKQENVETEK(10)	4149.197688	null	1.000000e+000	4.776767e-002	0.005845	1.408706	1.000000e+000	4.389020e-002
	8	PRF_Q_2022_M_CIAN_777_52614.64068.64068.4.0.dta	4	4149.204762	TNLAVHEDKNRVPYVK(9)-SHSIFLINIKQENVETEK(10)	4149.197688	null	1.000000e+000	1.522786e-001	0.007074	1.704908	1.000000e+000	1.383895e-001
	9	PRF_Q_2022_M_CIAN_777_52614.54619.54619.5.0.dta	5	3690.952484	TNLAVHEDKNR(9)-SHSIFLINIKQENVETEKK(10)	3690.944788	null	4.748776e-002	3.391553e-003	0.007696	2.085103	1.881271e-010	1.314372e-002
	10	PRF_Q_2022_M_CIAN_777_52614.54466.54466.5.0.dta	5	3690.956512	TNLAVHEDKNR(9)-SHSIFLINIKQENVETEKK(10)	3690.944788	null	3.374966e-001	9.048972e-002	0.011724	3.176422	1.000000e+000	4.280928e-001
35	kif5C_dimer(142)-kif5C_dimer(253)	3	9
	1	PRF_Q_2022_M_CIAN_777_52614.98853.98853.4.0.dta	4	4083.169319	VSYFEIYLDKIRDLLDVSK(10)-TGAEGAVLDEAKNINK(12)	4083.153428	null	3.413113e-008	4.639313e-004	0.015891	3.891845	6.679926e-009	1.346650e-007
	2	PRF_Q_2022_M_CIAN_777_52614.98863.98863.5.0.dta	5	4083.165877	VSYFEIYLDKIRDLLDVSK(10)-TGAEGAVLDEAKNINK(12)	4083.153428	null	3.113648e-006	7.708543e-004	0.012449	3.048869	3.811065e-005	7.398908e-007
	3	PRF_Q_2022_M_CIAN_777_52614.98712.98712.4.0.dta	4	4083.168485	VSYFEIYLDKIRDLLDVSK(10)-TGAEGAVLDEAKNINK(12)	4083.153428	null	5.868378e-008	9.784030e-004	0.015057	3.687591	1.759286e-008	2.450063e-006
	4	PRF_Q_2022_M_CIAN_777_52614.98767.98767.3.0.dta	3	4083.188407	VSYFEIYLDKIRDLLDVSK(10)-TGAEGAVLDEAKNINK(12)	4083.153428	null	1.127653e-003	1.234221e-003	0.034979	8.566663	1.000000e+000	4.000761e-005
	5	PRF_Q_2022_M_CIAN_777_52614.98718.98718.5.0.dta	5	4083.164118	VSYFEIYLDKIRDLLDVSK(10)-TGAEGAVLDEAKNINK(12)	4083.153428	null	2.326970e-003	1.124025e-002	0.010690	2.618075	2.188265e-003	7.717464e-005
	6	PRF_Q_2022_M_CIAN_777_52614.101488.101488.4.0.dta	4	4924.639811	VSYFEIYLDKIR(10)-TGAEGAVLDEAKNINKSLSALGNVISALAEGTK(12)	4924.619152	null	1.000000e+000	1.583720e-002	0.020659	4.195045	1.000000e+000	6.824148e-004
	7	PRF_Q_2022_M_CIAN_777_52614.101470.101470.5.0.dta	5	4924.660498	VSYFEIYLDKIR(10)-TGAEGAVLDEAKNINKSLSALGNVISALAEGTK(12)	4924.619152	null	1.991810e-003	1.979854e-002	0.041346	8.395776	1.000000e+000	2.843814e-004
	8	PRF_Q_2022_M_CIAN_777_52614.92603.92603.4.0.dta	4	3312.749154	VSYFEIYLDKIR(10)-TGAEGAVLDEAKNINK(12)	3312.736046	null	3.704599e-005	3.192253e-002	0.013108	3.956850	1.188137e-004	4.692066e-005
	9	PRF_Q_2022_M_CIAN_777_52614.92503.92503.4.0.dta	4	3312.753763	VSYFEIYLDKIR(10)-TGAEGAVLDEAKNINK(12)	3312.736046	null	3.773562e-004	9.288728e-002	0.017717	5.348147	5.907426e-005	7.752545e-004
36	kif5C_dimer(444)-kif5C_dimer(446)	3	24
	1	PRF_Q_2022_M_CIAN_777_52614.72573.72573.4.0.dta	4	4540.341992	QLDDKDDEINQQSQLAEKLK(18)-LKQQMLDQDELLASTRR(2)	4540.319708	null	3.550334e-011	5.898101e-004	0.022284	4.908024	2.752841e-019	5.130930e-027
	2	PRF_Q_2022_M_CIAN_777_52614.72411.72411.5.0.dta	5	4540.323626	QLDDKDDEINQQSQLAEKLK(18)-LKQQMLDQDELLASTRR(2)	4540.319708	null	4.389876e-006	1.025857e-002	0.003918	0.862935	1.974683e-007	3.396095e-010
	3	PRF_Q_2022_M_CIAN_777_52614.67235.67235.5.0.dta	5	4556.321237	QLDDKDDEINQQSQLAEKLK(18)-LKQQMLDQDELLASTRR(2)	4556.314622	Oxidation[M](28)	1.385254e-003	1.029519e-002	0.006615	1.451831	2.376372e-007	1.930169e-004
	4	PRF_Q_2022_M_CIAN_777_52614.72559.72559.5.0.dta	5	4540.330835	QLDDKDDEINQQSQLAEKLK(18)-LKQQMLDQDELLASTRR(2)	4540.319708	null	1.998903e-007	1.755889e-002	0.011127	2.450708	2.423124e-006	1.425844e-010
	5	PRF_Q_2022_M_CIAN_777_52614.72718.72718.5.0.dta	5	4540.330685	QLDDKDDEINQQSQLAEKLK(18)-LKQQMLDQDELLASTRR(2)	4540.319708	null	2.265772e-006	3.002500e-002	0.010977	2.417671	1.348560e-008	1.194364e-003
	6	PRF_Q_2022_M_CIAN_777_52614.67093.67093.5.0.dta	5	4556.303496	QLDDKDDEINQQSQLAEKLK(18)-LKQQMLDQDELLASTRR(2)	4556.314622	Oxidation[M](28)	2.290468e-001	6.034413e-002	-0.011126	-2.441886	5.795865e-004	4.464110e-002
	7	PRF_Q_2022_M_CIAN_777_52614.72719.72719.4.0.dta	4	4540.343442	QLDDKDDEINQQSQLAEKLK(18)-LKQQMLDQDELLASTRR(2)	4540.319708	null	7.534361e-002	5.633527e-001	0.023734	5.227385	1.480481e-006	2.420700e-003
	8	PRF_Q_2022_M_CIAN_777_52614.79340.79340.4.0.dta	4	4384.231447	QLDDKDDEINQQSQLAEKLK(18)-LKQQMLDQDELLASTR(2)	4384.218606	null	5.955810e-007	1.666919e-003	0.012841	2.928914	7.964959e-009	1.063734e-010
	9	PRF_Q_2022_M_CIAN_777_52614.79194.79194.4.0.dta	4	4384.232968	QLDDKDDEINQQSQLAEKLK(18)-LKQQMLDQDELLASTR(2)	4384.218606	null	8.685248e-005	1.710513e-003	0.014362	3.275840	3.419284e-005	4.827539e-018
	10	PRF_Q_2022_M_CIAN_777_52614.79173.79173.5.0.dta	5	4384.242371	QLDDKDDEINQQSQLAEKLK(18)-LKQQMLDQDELLASTR(2)	4384.218606	null	8.812441e-004	2.756399e-003	0.023765	5.420578	7.958740e-005	1.505038e-012
	11	PRF_Q_2022_M_CIAN_777_52614.79239.79239.5.0.dta	5	4400.218655	QLDDKDDEINQQSQLAEKLK(18)-LKQQMLDQDELLASTR(2)	4400.213520	Oxidation[M](28)	7.504874e-004	4.784680e-003	0.005135	1.166989	7.933288e-006	1.574488e-012
	12	PRF_Q_2022_M_CIAN_777_52614.79323.79323.5.0.dta	5	4384.238993	QLDDKDDEINQQSQLAEKLK(18)-LKQQMLDQDELLASTR(2)	4384.218606	null	2.050776e-002	1.394227e-002	0.020387	4.650087	5.703486e-006	9.186918e-008
	13	PRF_Q_2022_M_CIAN_777_52614.72897.72897.5.0.dta	5	4400.223518	QLDDKDDEINQQSQLAEKLK(18)-LKQQMLDQDELLASTR(2)	4400.213520	Oxidation[M](28)	9.336933e-003	1.528395e-002	0.009998	2.272162	1.945699e-003	7.240115e-015
	14	PRF_Q_2022_M_CIAN_777_52614.73046.73046.5.0.dta	5	4400.226405	QLDDKDDEINQQSQLAEKLK(18)-LKQQMLDQDELLASTR(2)	4400.213520	Oxidation[M](28)	5.989972e-003	1.817368e-002	0.012885	2.928267	5.658885e-007	7.513070e-011
	15	PRF_Q_2022_M_CIAN_777_52614.79474.79474.5.0.dta	5	4384.231379	QLDDKDDEINQQSQLAEKLK(18)-LKQQMLDQDELLASTR(2)	4384.218606	null	1.397294e-001	2.894207e-002	0.012773	2.913404	3.228436e-002	3.903502e-006
	16	PRF_Q_2022_M_CIAN_777_52614.79259.79259.3.0.dta	3	4384.233992	QLDDKDDEINQQSQLAEKLK(18)-LKQQMLDQDELLASTR(2)	4384.218606	null	1.000000e+000	5.086915e-002	0.015386	3.509405	1.000000e+000	1.000000e+000
	17	PRF_Q_2022_M_CIAN_777_52614.79389.79389.5.0.dta	5	4400.216616	QLDDKDDEINQQSQLAEKLK(18)-LKQQMLDQDELLASTR(2)	4400.213520	Oxidation[M](28)	1.607838e-007	6.031182e-002	0.003096	0.703602	1.000000e+000	5.832130e-004
	18	PRF_Q_2022_M_CIAN_777_52614.79038.79038.5.0.dta	5	4384.238578	QLDDKDDEINQQSQLAEKLK(18)-LKQQMLDQDELLASTR(2)	4384.218606	null	2.285996e-001	9.366453e-002	0.019972	4.555430	1.000000e+000	1.852162e-010
	19	PRF_Q_2022_M_CIAN_777_52614.73195.73195.5.0.dta	5	4400.197171	QLDDKDDEINQQSQLAEKLK(18)-LKQQMLDQDELLASTR(2)	4400.213520	Oxidation[M](28)	1.000000e+000	1.385937e-001	-0.016349	-3.715502	9.182814e-001	8.161811e-006
	20	PRF_Q_2022_M_CIAN_777_52614.79629.79629.5.0.dta	5	4384.222067	QLDDKDDEINQQSQLAEKLK(18)-LKQQMLDQDELLASTR(2)	4384.218606	null	1.000000e+000	1.387920e-001	0.003461	0.789422	1.000000e+000	1.405275e-006
	21	PRF_Q_2022_M_CIAN_777_52614.79281.79281.4.0.dta	4	4400.224996	QLDDKDDEINQQSQLAEKLK(18)-LKQQMLDQDELLASTR(2)	4400.213520	Oxidation[M](28)	1.000000e+000	2.426418e-001	0.011476	2.608055	1.000000e+000	1.000000e+000
	22	PRF_Q_2022_M_CIAN_777_52614.79779.79779.5.1.dta	5	4384.234441	QLDDKDDEINQQSQLAEKLK(18)-LKQQMLDQDELLASTR(2)	4384.218606	null	1.000000e+000	4.345274e-001	0.015835	3.611818	1.000000e+000	3.456500e-003
	23	PRF_Q_2022_M_CIAN_777_52614.72940.72940.4.0.dta	4	4400.227795	QLDDKDDEINQQSQLAEKLK(18)-LKQQMLDQDELLASTR(2)	4400.213520	Oxidation[M](28)	1.000000e+000	4.396807e-001	0.014275	3.244161	1.000000e+000	1.000000e+000
	24	PRF_Q_2022_M_CIAN_777_52614.89926.89926.5.0.dta	5	6169.104681	QLDDKDDEINQQSQLAEKLKQQMLDQDELLASTR(18)-LKQQMLDQDELLASTRR(2)	6169.102450	null	2.469431e-004	6.962914e-003	0.002231	0.361641	1.000000e+000	2.965165e-005
37	kif5C_dimer(556)-kif5C_dimer(595)	3	30
	1	PRF_Q_2022_M_CIAN_777_52614.101158.101158.3.0.dta	3	3467.935482	ATEILNLLLKDLGEIGGIIGTNDVK(10)-MKSEVK(2)	3467.927931	null	8.065466e-002	6.491872e-004	0.007551	2.177381	3.148944e-011	7.958438e-002
	2	PRF_Q_2022_M_CIAN_777_52614.101026.101026.3.0.dta	3	3467.935626	ATEILNLLLKDLGEIGGIIGTNDVK(10)-MKSEVK(2)	3467.927931	null	2.183009e-004	1.423517e-003	0.007695	2.218904	3.008494e-014	1.324243e-004
	3	PRF_Q_2022_M_CIAN_777_52614.101232.101232.4.0.dta	4	3483.927618	ATEILNLLLKDLGEIGGIIGTNDVK(10)-MKSEVK(2)	3483.922845	Oxidation[M](29)	1.459089e-002	1.582019e-003	0.004773	1.370007	1.894859e-009	3.500373e-003
	4	PRF_Q_2022_M_CIAN_777_52614.101248.101248.4.0.dta	4	3467.940497	ATEILNLLLKDLGEIGGIIGTNDVK(10)-MKSEVK(2)	3467.927931	null	3.402163e-003	2.268105e-003	0.012566	3.623489	1.621257e-006	7.898187e-003
	5	PRF_Q_2022_M_CIAN_777_52614.101097.101097.4.0.dta	4	3483.927951	ATEILNLLLKDLGEIGGIIGTNDVK(10)-MKSEVK(2)	3483.922845	Oxidation[M](29)	1.114033e-001	2.376541e-003	0.005106	1.465589	3.091135e-009	4.274494e-002
	6	PRF_Q_2022_M_CIAN_777_52614.100989.100989.4.0.dta	4	3467.945705	ATEILNLLLKDLGEIGGIIGTNDVK(10)-MKSEVK(2)	3467.927931	null	1.007345e-002	2.748165e-003	0.017774	5.125251	5.230395e-007	8.764956e-003
	7	PRF_Q_2022_M_CIAN_777_52614.101118.101118.4.0.dta	4	3467.940379	ATEILNLLLKDLGEIGGIIGTNDVK(10)-MKSEVK(2)	3467.927931	null	1.709818e-001	4.803382e-003	0.012448	3.589463	2.545993e-009	1.255483e-001
	8	PRF_Q_2022_M_CIAN_777_52614.100964.100964.4.0.dta	4	3483.936349	ATEILNLLLKDLGEIGGIIGTNDVK(10)-MKSEVK(2)	3483.922845	Oxidation[M](29)	1.698953e-002	4.916841e-003	0.013504	3.876090	3.874243e-007	5.095004e-003
	9	PRF_Q_2022_M_CIAN_777_52614.101380.101380.4.0.dta	4	3467.937805	ATEILNLLLKDLGEIGGIIGTNDVK(10)-MKSEVK(2)	3467.927931	null	8.893308e-001	6.581172e-002	0.009874	2.847233	1.000000e+000	1.000000e+000
	10	PRF_Q_2022_M_CIAN_777_52614.101190.101190.5.0.dta	5	3467.937413	ATEILNLLLKDLGEIGGIIGTNDVK(10)-MKSEVK(2)	3467.927931	null	1.000000e+000	7.177286e-002	0.009482	2.734198	1.000000e+000	1.000000e+000
	11	PRF_Q_2022_M_CIAN_777_52614.101060.101060.5.0.dta	5	3467.940175	ATEILNLLLKDLGEIGGIIGTNDVK(10)-MKSEVK(2)	3467.927931	null	1.000000e+000	9.884004e-002	0.012244	3.530639	1.000000e+000	1.000000e+000
	12	PRF_Q_2022_M_CIAN_777_52614.101178.101178.3.0.dta	3	3483.920893	ATEILNLLLKDLGEIGGIIGTNDVK(10)-MKSEVK(2)	3483.922845	Oxidation[M](29)	1.767231e-001	1.038342e-001	-0.001952	-0.560288	1.000000e+000	2.655487e-002
	13	PRF_Q_2022_M_CIAN_777_52614.101525.101525.4.3.dta	4	3483.952425	ATEILNLLLKDLGEIGGIIGTNDVK(10)-MKSEVK(2)	3483.922845	Oxidation[M](29)	4.890227e-003	2.076416e-001	0.029580	8.490429	1.000000e+000	5.513649e-004
	14	PRF_Q_2022_M_CIAN_777_52614.100896.100896.3.0.dta	3	3483.932167	ATEILNLLLKDLGEIGGIIGTNDVK(10)-MKSEVK(2)	3483.922845	Oxidation[M](29)	1.000000e+000	2.278837e-001	0.009322	2.675719	1.173225e-004	1.000000e+000
	15	PRF_Q_2022_M_CIAN_777_52614.101802.101802.4.1.dta	4	3467.934965	ATEILNLLLKDLGEIGGIIGTNDVK(10)-MKSEVK(2)	3467.927931	null	1.000000e+000	2.461356e-001	0.007034	2.028301	1.000000e+000	1.000000e+000
	16	PRF_Q_2022_M_CIAN_777_52614.101524.101524.4.3.dta	4	3467.944798	ATEILNLLLKDLGEIGGIIGTNDVK(10)-MKSEVK(2)	3467.927931	null	4.287784e-002	2.461931e-001	0.016867	4.863711	6.832439e-007	3.123196e-002
	17	PRF_Q_2022_M_CIAN_777_52614.101046.101046.3.0.dta	3	3483.924559	ATEILNLLLKDLGEIGGIIGTNDVK(10)-MKSEVK(2)	3483.922845	Oxidation[M](29)	1.000000e+000	2.748064e-001	0.001714	0.491974	1.000000e+000	1.000000e+000
	18	PRF_Q_2022_M_CIAN_777_52614.100836.100836.4.0.dta	4	3483.937536	ATEILNLLLKDLGEIGGIIGTNDVK(10)-MKSEVK(2)	3483.922845	Oxidation[M](29)	1.000000e+000	3.055457e-001	0.014691	4.216798	1.000000e+000	1.000000e+000
	19	PRF_Q_2022_M_CIAN_777_52614.101668.101668.4.3.dta	4	3467.922688	ATEILNLLLKDLGEIGGIIGTNDVK(10)-MKSEVK(2)	3467.927931	null	8.061872e-001	3.616737e-001	-0.005243	-1.511854	4.722355e-006	7.507394e-001
	20	PRF_Q_2022_M_CIAN_777_52614.101288.101288.3.0.dta	3	3467.943184	ATEILNLLLKDLGEIGGIIGTNDVK(10)-MKSEVK(2)	3467.927931	null	1.000000e+000	4.364341e-001	0.015253	4.398304	1.000000e+000	6.466157e-001
	21	PRF_Q_2022_M_CIAN_777_52614.100864.100864.3.0.dta	3	3483.935502	ATEILNLLLKDLGEIGGIIGTNDVK(10)-MKSEVK(2)	3483.922845	Oxidation[M](29)	1.000000e+000	4.424736e-001	0.012657	3.632974	1.000000e+000	1.000000e+000
	22	PRF_Q_2022_M_CIAN_777_52614.101382.101382.4.1.dta	4	3483.935567	ATEILNLLLKDLGEIGGIIGTNDVK(10)-MKSEVK(2)	3483.922845	Oxidation[M](29)	9.787544e-001	5.997496e-001	0.012722	3.651631	1.000000e+000	1.000000e+000
	23	PRF_Q_2022_M_CIAN_777_52614.98405.98405.5.0.dta	5	3624.040357	RATEILNLLLKDLGEIGGIIGTNDVK(11)-MKSEVK(2)	3624.029033	null	1.158955e-002	4.935125e-003	0.011324	3.124699	1.000000e+000	6.817863e-004
	24	PRF_Q_2022_M_CIAN_777_52614.98404.98404.4.0.dta	4	3624.041357	RATEILNLLLKDLGEIGGIIGTNDVK(11)-MKSEVK(2)	3624.029033	null	2.161775e-003	2.646373e-002	0.012324	3.400635	2.707319e-014	2.603213e-003
	25	PRF_Q_2022_M_CIAN_777_52614.98538.98538.4.0.dta	4	3624.037471	RATEILNLLLKDLGEIGGIIGTNDVK(11)-MKSEVK(2)	3624.029033	null	9.713310e-005	2.845317e-002	0.008438	2.328348	2.831528e-008	2.677748e-005
	26	PRF_Q_2022_M_CIAN_777_52614.98793.98793.5.0.dta	5	3624.036532	RATEILNLLLKDLGEIGGIIGTNDVK(11)-MKSEVK(2)	3624.029033	null	5.112367e-001	7.014266e-002	0.007499	2.069244	1.000000e+000	6.157548e-001
	27	PRF_Q_2022_M_CIAN_777_52614.98545.98545.5.0.dta	5	3624.039788	RATEILNLLLKDLGEIGGIIGTNDVK(11)-MKSEVK(2)	3624.029033	null	1.000000e+000	1.031273e-001	0.010755	2.967691	1.000000e+000	1.000000e+000
	28	PRF_Q_2022_M_CIAN_777_52614.98845.98845.4.0.dta	4	3624.044283	RATEILNLLLKDLGEIGGIIGTNDVK(11)-MKSEVK(2)	3624.029033	null	1.000000e+000	3.638157e-001	0.015250	4.208024	6.259126e-008	1.000000e+000
	29	PRF_Q_2022_M_CIAN_777_52614.98467.98467.3.0.dta	3	3624.043092	RATEILNLLLKDLGEIGGIIGTNDVK(11)-MKSEVK(2)	3624.029033	null	1.000000e+000	7.391682e-001	0.014059	3.879384	1.000000e+000	1.000000e+000
	30	PRF_Q_2022_M_CIAN_777_52614.102309.102309.4.0.dta	4	4193.346958	RATEILNLLLKDLGEIGGIIGTNDVK(11)-MKSEVKSLVNR(2)	4193.357548	null	4.103553e-007	1.115059e-001	-0.010590	-2.525423	1.000000e+000	2.169543e-003
38	kif5C_dimer(556)-kif5C_dimer(599)	3	12
	1	PRF_Q_2022_M_CIAN_777_52614.101759.101759.4.0.dta	4	3778.138217	ATEILNLLLKDLGEIGGIIGTNDVK(10)-SEVKSLVNR(4)	3778.121012	null	2.188274e-004	9.295964e-004	0.017205	4.553851	3.954643e-016	8.644333e-005
	2	PRF_Q_2022_M_CIAN_777_52614.101628.101628.4.0.dta	4	3778.137209	ATEILNLLLKDLGEIGGIIGTNDVK(10)-SEVKSLVNR(4)	3778.121012	null	7.339399e-003	9.532028e-003	0.016197	4.287052	1.000000e+000	1.314141e-003
	3	PRF_Q_2022_M_CIAN_777_52614.102204.102204.4.0.dta	4	3778.109192	ATEILNLLLKDLGEIGGIIGTNDVK(10)-SEVKSLVNR(4)	3778.121012	null	5.370199e-002	8.549383e-002	-0.011820	-3.128539	1.000000e+000	2.888858e-003
	4	PRF_Q_2022_M_CIAN_777_52614.99293.99293.4.0.dta	4	4037.259512	ATEILNLLLKDLGEIGGIIGTNDVK(10)-MKSEVKSLVNR(6)	4037.256446	null	4.554633e-005	1.226982e-003	0.003066	0.759427	3.500513e-011	3.362740e-005
	5	PRF_Q_2022_M_CIAN_777_52614.99152.99152.4.0.dta	4	4037.264586	ATEILNLLLKDLGEIGGIIGTNDVK(10)-MKSEVKSLVNR(6)	4037.256446	null	1.037117e-004	1.538404e-003	0.008140	2.016221	4.212000e-013	6.947542e-004
	6	PRF_Q_2022_M_CIAN_777_52614.99036.99036.5.0.dta	5	4053.264894	ATEILNLLLKDLGEIGGIIGTNDVK(10)-MKSEVKSLVNR(6)	4053.251360	Oxidation[M](29)	1.971972e-007	2.175411e-003	0.013534	3.339048	1.000000e+000	2.828124e-004
	7	PRF_Q_2022_M_CIAN_777_52614.99242.99242.3.0.dta	3	4037.247097	ATEILNLLLKDLGEIGGIIGTNDVK(10)-MKSEVKSLVNR(6)	4037.256446	null	1.635492e-005	4.596102e-003	-0.009349	-2.315681	1.000000e+000	3.453216e-003
	8	PRF_Q_2022_M_CIAN_777_52614.99150.99150.5.0.dta	5	4037.265650	ATEILNLLLKDLGEIGGIIGTNDVK(10)-MKSEVKSLVNR(6)	4037.256446	null	1.039487e-003	4.799894e-003	0.009204	2.279766	8.631181e-012	1.219986e-003
	9	PRF_Q_2022_M_CIAN_777_52614.99302.99302.5.0.dta	5	4037.263446	ATEILNLLLKDLGEIGGIIGTNDVK(10)-MKSEVKSLVNR(6)	4037.256446	null	3.316816e-003	8.141629e-003	0.007000	1.733851	3.941586e-010	1.472390e-003
	10	PRF_Q_2022_M_CIAN_777_52614.99075.99075.4.0.dta	4	4053.275981	ATEILNLLLKDLGEIGGIIGTNDVK(10)-MKSEVKSLVNR(6)	4053.251360	Oxidation[M](29)	2.057491e-003	9.117141e-003	0.024621	6.074383	6.930185e-006	1.527691e-003
	11	PRF_Q_2022_M_CIAN_777_52614.99688.99688.5.0.dta	5	4037.235448	ATEILNLLLKDLGEIGGIIGTNDVK(10)-MKSEVKSLVNR(6)	4037.256446	null	2.606122e-003	6.576563e-002	-0.020998	-5.201057	1.000000e+000	2.546040e-004
	12	PRF_Q_2022_M_CIAN_777_52614.102168.102168.4.0.dta	4	4193.347175	RATEILNLLLKDLGEIGGIIGTNDVK(11)-MKSEVKSLVNR(6)	4193.357548	null	9.571447e-004	5.390601e-002	-0.010373	-2.473674	1.000000e+000	1.745417e-003
39	kif5C_dimer(676)-kif5C_dimer(716)	3	10
	1	PRF_Q_2022_M_CIAN_777_52614.30680.30680.5.0.dta	5	3067.533047	AQEKMHEVSFQDKEK(4)-EAHQKQLSR(5)	3067.526415	null	8.817425e-003	1.281733e-003	0.006632	2.162003	3.978955e-007	3.486985e-003
	2	PRF_Q_2022_M_CIAN_777_52614.30698.30698.4.1.dta	4	3067.534720	AQEKMHEVSFQDKEK(4)-EAHQKQLSR(5)	3067.526415	null	7.991900e-002	5.914419e-003	0.008305	2.707393	5.391893e-012	1.242523e-002
	3	PRF_Q_2022_M_CIAN_777_52614.25820.25820.5.0.dta	5	3083.530329	AQEKMHEVSFQDKEK(4)-EAHQKQLSR(5)	3083.521329	Oxidation[M](5)	2.151631e-002	2.684196e-002	0.009000	2.918741	1.000000e+000	2.038837e-002
	4	PRF_Q_2022_M_CIAN_777_52614.31103.31103.5.0.dta	5	3703.868064	AQEKMHEVSFQDKEKEHLTR(4)-EAHQKQLSR(5)	3703.860742	null	1.000000e+000	1.878371e-003	0.007322	1.976856	1.000000e+000	7.742744e-003
	5	PRF_Q_2022_M_CIAN_777_52614.30838.30838.5.0.dta	5	3703.872229	AQEKMHEVSFQDKEKEHLTR(4)-EAHQKQLSR(5)	3703.860742	null	1.000000e+000	4.212322e-003	0.011487	3.101359	1.000000e+000	1.000000e+000
	6	PRF_Q_2022_M_CIAN_777_52614.30951.30951.4.0.dta	4	3703.870445	AQEKMHEVSFQDKEKEHLTR(4)-EAHQKQLSR(5)	3703.860742	null	1.000000e+000	4.696921e-003	0.009703	2.619699	1.000000e+000	1.162568e-002
	7	PRF_Q_2022_M_CIAN_777_52614.30966.30966.5.0.dta	5	3703.869325	AQEKMHEVSFQDKEKEHLTR(4)-EAHQKQLSR(5)	3703.860742	null	5.926632e-004	7.372343e-003	0.008583	2.317312	2.823785e-008	3.237380e-005
	8	PRF_Q_2022_M_CIAN_777_52614.31094.31094.4.0.dta	4	3703.867717	AQEKMHEVSFQDKEKEHLTR(4)-EAHQKQLSR(5)	3703.860742	null	1.000000e+000	3.498852e-002	0.006975	1.883170	1.000000e+000	3.046980e-001
	9	PRF_Q_2022_M_CIAN_777_52614.34289.34289.4.0.dta	4	2810.393360	AQEKMHEVSFQDK(4)-EAHQKQLSR(5)	2810.388872	null	2.683827e-004	6.491945e-003	0.004488	1.596932	2.766122e-003	1.550388e-004
	10	PRF_Q_2022_M_CIAN_777_52614.34321.34321.5.0.dta	5	2810.390680	AQEKMHEVSFQDK(4)-EAHQKQLSR(5)	2810.388872	null	2.514300e-004	8.789197e-002	0.001808	0.643327	9.202859e-007	5.984214e-003
40	kif5C_dimer(485)-kif5C_dimer(887)	3	6
	1	PRF_Q_2022_M_CIAN_777_52614.98670.98670.5.0.dta	5	5127.631437	LQIENEAAKDEVKEVLQALEELAVNYDQK(13)-ALESALKEAKENAMR(10)	5127.640347	null	4.854456e-005	1.906667e-003	-0.008910	-1.737641	7.264066e-014	1.789311e-005
	2	PRF_Q_2022_M_CIAN_777_52614.98754.98754.4.0.dta	4	5127.679647	LQIENEAAKDEVKEVLQALEELAVNYDQK(13)-ALESALKEAKENAMR(10)	5127.640347	null	1.336700e-003	2.728476e-003	0.039300	7.664344	1.000000e+000	9.565271e-004
	3	PRF_Q_2022_M_CIAN_777_52614.98822.98822.5.0.dta	5	5127.663936	LQIENEAAKDEVKEVLQALEELAVNYDQK(13)-ALESALKEAKENAMR(10)	5127.640347	null	5.078863e-005	1.000871e-002	0.023589	4.600362	6.308370e-015	1.105783e-005
	4	PRF_Q_2022_M_CIAN_777_52614.98711.98711.5.0.dta	5	4415.259396	LQIENEAAKDEVKEVLQALEELAVNYDQK(13)-EAKENAMR(3)	4415.228443	null	5.291672e-004	9.328027e-003	0.030953	7.010509	2.642112e-009	8.773254e-003
	5	PRF_Q_2022_M_CIAN_777_52614.98854.98854.5.0.dta	5	4415.258587	LQIENEAAKDEVKEVLQALEELAVNYDQK(13)-EAKENAMR(3)	4415.228443	null	1.276777e-003	3.429728e-002	0.030144	6.827280	1.576775e-010	5.165344e-003
	6	PRF_Q_2022_M_CIAN_777_52614.97622.97622.5.0.dta	5	5398.802596	LQIENEAAKDEVKEVLQALEELAVNYDQK(13)-ALESALKEAKENAMRDR(10)	5398.768388	null	3.016861e-002	1.701450e-001	0.034208	6.336260	4.385504e-012	4.153858e-003
41	kif5C_dimer(730)-kif5C_dimer(741)	3	3
	1	PRF_Q_2022_M_CIAN_777_52614.76264.76264.4.0.dta	4	2637.457691	QKIIDEIR(2)-DLNQKLQLEQEK(5)	2637.445645	null	8.086660e-006	3.926628e-003	0.012046	4.567298	8.109461e-007	3.144199e-005
	2	PRF_Q_2022_M_CIAN_777_52614.93601.93601.5.0.dta	5	3649.980334	LRDEIEEKQKIIDEIR(10)-DLNQKLQLEQEK(5)	3649.964520	null	2.297635e-003	8.940920e-002	0.015814	4.332645	1.087960e-002	4.459350e-003
	3	PRF_Q_2022_M_CIAN_777_52614.93379.93379.4.0.dta	4	3444.832095	QKIIDEIR(2)-DLNQKLQLEQEKLSSDYNK(5)	3444.821890	null	1.000000e+000	6.190290e-001	0.010205	2.962417	2.736763e-006	1.000000e+000
42	kif5C_dimer(481)-kif5C_dimer(887)	3	7
	1	PRF_Q_2022_M_CIAN_777_52614.99256.99256.5.0.dta	5	5127.657180	LQIENEAAKDEVKEVLQALEELAVNYDQK(9)-ALESALKEAKENAMR(10)	5127.640347	null	1.614945e-002	5.902027e-003	0.016833	3.282797	1.000000e+000	3.958158e-003
	2	PRF_Q_2022_M_CIAN_777_52614.99106.99106.5.0.dta	5	5127.649490	LQIENEAAKDEVKEVLQALEELAVNYDQK(9)-ALESALKEAKENAMR(10)	5127.640347	null	9.035304e-005	7.538537e-003	0.009143	1.783081	2.585943e-009	9.738221e-004
	3	PRF_Q_2022_M_CIAN_777_52614.98959.98959.5.0.dta	5	5127.656905	LQIENEAAKDEVKEVLQALEELAVNYDQK(9)-ALESALKEAKENAMR(10)	5127.640347	null	7.599932e-003	1.156771e-001	0.016558	3.229166	1.037281e-009	9.657847e-003
	4	PRF_Q_2022_M_CIAN_777_52614.98904.98904.4.0.dta	4	5127.657454	LQIENEAAKDEVKEVLQALEELAVNYDQK(9)-ALESALKEAKENAMR(10)	5127.640347	null	1.000000e+000	3.569993e-001	0.017107	3.336232	1.000000e+000	9.029697e-001
	5	PRF_Q_2022_M_CIAN_777_52614.99428.99428.5.1.dta	5	4415.252464	LQIENEAAKDEVKEVLQALEELAVNYDQK(9)-EAKENAMR(3)	4415.228443	null	4.292852e-007	9.745079e-003	0.024021	5.440489	1.000000e+000	2.836845e-005
	6	PRF_Q_2022_M_CIAN_777_52614.99285.99285.5.0.dta	5	4415.257461	LQIENEAAKDEVKEVLQALEELAVNYDQK(9)-EAKENAMR(3)	4415.228443	null	2.060373e-002	1.743279e-001	0.029018	6.572253	1.000000e+000	1.964911e-003
	7	PRF_Q_2022_M_CIAN_777_52614.97977.97977.5.0.dta	5	5354.788305	LQIENEAAKDEVKEVLQALEELAVNYDQK(9)-VKALESALKEAKENAMR(12)	5354.803712	null	3.463089e-001	2.290788e-001	-0.015407	-2.877230	1.000000e+000	3.232967e-001
43	kif5C_dimer(257)-kif5C_dimer(283)	3	15
	1	PRF_Q_2022_M_CIAN_777_52614.95426.95426.3.0.dta	3	2974.595907	NINKSLSALGNVISALAEGTK(4)-DSKMTR(3)	2974.587617	null	1.206800e-004	6.100532e-003	0.008290	2.786941	6.182996e-009	2.869727e-007
	2	PRF_Q_2022_M_CIAN_777_52614.95410.95410.4.0.dta	4	2974.600772	NINKSLSALGNVISALAEGTK(4)-DSKMTR(3)	2974.587617	null	3.348216e-004	1.154387e-002	0.013155	4.422462	1.000000e+000	6.539087e-006
	3	PRF_Q_2022_M_CIAN_777_52614.95569.95569.4.0.dta	4	2974.590760	NINKSLSALGNVISALAEGTK(4)-DSKMTR(3)	2974.587617	null	9.772752e-003	1.190724e-002	0.003143	1.056617	1.000000e+000	5.485828e-003
	4	PRF_Q_2022_M_CIAN_777_52614.95359.95359.2.0.dta	2	2974.602991	NINKSLSALGNVISALAEGTK(4)-DSKMTR(3)	2974.587617	null	5.372720e-003	2.308041e-002	0.015374	5.168448	1.000000e+000	2.226965e-004
	5	PRF_Q_2022_M_CIAN_777_52614.95287.95287.3.0.dta	3	2974.597854	NINKSLSALGNVISALAEGTK(4)-DSKMTR(3)	2974.587617	null	5.103736e-004	2.967806e-002	0.010237	3.441485	4.476092e-013	7.816634e-004
	6	PRF_Q_2022_M_CIAN_777_52614.95342.95342.2.0.dta	2	2974.602991	NINKSLSALGNVISALAEGTK(4)-DSKMTR(3)	2974.587617	null	6.933014e-003	3.757309e-002	0.015374	5.168448	1.000000e+000	1.246460e-003
	7	PRF_Q_2022_M_CIAN_777_52614.95277.95277.4.0.dta	4	2974.603517	NINKSLSALGNVISALAEGTK(4)-DSKMTR(3)	2974.587617	null	4.973165e-004	3.848136e-002	0.015900	5.345279	1.454631e-014	7.436860e-004
	8	PRF_Q_2022_M_CIAN_777_52614.94856.94856.4.1.dta	4	2990.591795	NINKSLSALGNVISALAEGTK(4)-DSKMTR(3)	2990.582531	Oxidation[M](28)	4.719491e-002	4.747567e-001	0.009264	3.097724	1.000000e+000	1.110534e-002
	9	PRF_Q_2022_M_CIAN_777_52614.98797.98797.4.2.dta	4	4116.156836	TGAEGAVLDEAKNINKSLSALGNVISALAEGTK(16)-DSKMTR(3)	4116.149080	null	3.390839e-001	8.214224e-002	0.007756	1.884285	2.802323e-009	2.570514e-001
	10	PRF_Q_2022_M_CIAN_777_52614.85935.85935.4.0.dta	4	3727.991495	NINKSLSALGNVISALAEGTK(4)-THVPYRDSKMTR(9)	3727.979789	null	1.770847e-002	2.073966e-001	0.011706	3.140038	4.098854e-007	6.290712e-002
	11	PRF_Q_2022_M_CIAN_777_52614.85667.85667.5.0.dta	5	3727.994259	NINKSLSALGNVISALAEGTK(4)-THVPYRDSKMTR(9)	3727.979789	null	6.406642e-002	2.487369e-001	0.014470	3.881459	2.455347e-005	8.298310e-002
	12	PRF_Q_2022_M_CIAN_777_52614.85653.85653.4.0.dta	4	3727.991696	NINKSLSALGNVISALAEGTK(4)-THVPYRDSKMTR(9)	3727.979789	null	5.795651e-007	2.644279e-001	0.011907	3.193955	7.185853e-019	2.335565e-004
	13	PRF_Q_2022_M_CIAN_777_52614.85809.85809.5.0.dta	5	3727.996257	NINKSLSALGNVISALAEGTK(4)-THVPYRDSKMTR(9)	3727.979789	null	3.133805e-001	3.513152e-001	0.016468	4.417406	4.370433e-004	6.172500e-002
	14	PRF_Q_2022_M_CIAN_777_52614.85530.85530.5.0.dta	5	3727.994363	NINKSLSALGNVISALAEGTK(4)-THVPYRDSKMTR(9)	3727.979789	null	1.000000e+000	3.875907e-001	0.014574	3.909356	1.000000e+000	6.379159e-001
	15	PRF_Q_2022_M_CIAN_777_52614.85789.85789.4.0.dta	4	3727.993102	NINKSLSALGNVISALAEGTK(4)-THVPYRDSKMTR(9)	3727.979789	null	9.352838e-002	3.893534e-001	0.013313	3.571103	8.984930e-019	9.465015e-002
44	kif5C_dimer(151)-kif5C_dimer(167)	3	7
	1	PRF_Q_2022_M_CIAN_777_52614.62913.62913.5.0.dta	5	3412.756904	DLLDVSKTNLAVHEDKNR(7)-VPYVKGCTER(5)	3412.752768	Carbamidomethyl[C](28)	7.200864e-002	6.468124e-003	0.004136	1.211925	1.000000e+000	4.820578e-002
	2	PRF_Q_2022_M_CIAN_777_52614.63054.63054.5.0.dta	5	3412.763031	DLLDVSKTNLAVHEDKNR(7)-VPYVKGCTER(5)	3412.752768	Carbamidomethyl[C](28)	1.723284e-002	7.840043e-003	0.010263	3.007250	1.550773e-005	5.250277e-003
	3	PRF_Q_2022_M_CIAN_777_52614.62915.62915.4.4.dta	4	3412.781055	DLLDVSKTNLAVHEDKNR(7)-VPYVKGCTER(5)	3412.752768	Carbamidomethyl[C](28)	4.290920e-001	2.569847e-001	0.028287	8.288617	1.193604e-001	1.183530e-001
	4	PRF_Q_2022_M_CIAN_777_52614.63086.63086.4.1.dta	4	3412.773445	DLLDVSKTNLAVHEDKNR(7)-VPYVKGCTER(5)	3412.752768	Carbamidomethyl[C](28)	1.000000e+000	7.093279e-001	0.020677	6.058745	1.416993e-001	1.000000e+000
	5	PRF_Q_2022_M_CIAN_777_52614.57675.57675.5.0.dta	5	3681.938996	IRDLLDVSKTNLAVHEDKNR(9)-VPYVKGCTER(5)	3681.937928	Carbamidomethyl[C](30)	3.395512e-003	6.205501e-002	0.001068	0.290065	1.000000e+000	1.577154e-002
	6	PRF_Q_2022_M_CIAN_777_52614.57624.57624.5.1.dta	5	3681.940333	IRDLLDVSKTNLAVHEDKNR(9)-VPYVKGCTER(5)	3681.937928	Carbamidomethyl[C](30)	4.722043e-001	5.416850e-001	0.002405	0.653189	1.000000e+000	2.705456e-001
	7	PRF_Q_2022_M_CIAN_777_52614.62777.62777.5.0.dta	5	3412.772964	DLLDVSKTNLAVHEDK(7)-NRVPYVKGCTER(7)	3412.752768	Carbamidomethyl[C](28)	3.769099e-001	7.245016e-001	0.020196	5.917803	1.000000e+000	6.380538e-001
45	kif5C_dimer(606)-kif5C_dimer(776)	3	22
	1	PRF_Q_2022_M_CIAN_777_52614.60856.60856.3.0.dta	3	2615.386391	SKQLESAQMDSNR(2)-LLLLNDKR(7)	2615.381999	null	5.531670e-006	1.543823e-002	0.004392	1.679296	5.863280e-005	2.273731e-003
	2	PRF_Q_2022_M_CIAN_777_52614.60756.60756.4.0.dta	4	2615.387031	SKQLESAQMDSNR(2)-LLLLNDKR(7)	2615.381999	null	1.094691e-001	5.968692e-002	0.005032	1.924002	1.358729e-008	1.126140e-001
	3	PRF_Q_2022_M_CIAN_777_52614.60893.60893.4.0.dta	4	2615.384470	SKQLESAQMDSNR(2)-LLLLNDKR(7)	2615.381999	null	1.121251e-002	6.680913e-002	0.002471	0.944795	1.337775e-009	9.000843e-002
	4	PRF_Q_2022_M_CIAN_777_52614.61024.61024.4.0.dta	4	2615.381723	SKQLESAQMDSNR(2)-LLLLNDKR(7)	2615.381999	null	7.254143e-002	9.074436e-002	-0.000276	-0.105530	5.343326e-008	8.584818e-002
	5	PRF_Q_2022_M_CIAN_777_52614.55866.55866.4.0.dta	4	2631.385187	SKQLESAQMDSNR(2)-LLLLNDKR(7)	2631.376913	Oxidation[M](9)	1.687639e-001	2.449185e-001	0.008274	3.144361	1.054132e-004	9.244165e-002
	6	PRF_Q_2022_M_CIAN_777_52614.55917.55917.3.0.dta	3	2631.381882	SKQLESAQMDSNR(2)-LLLLNDKR(7)	2631.376913	Oxidation[M](9)	1.311639e-001	2.752079e-001	0.004969	1.888365	1.684184e-003	3.487575e-001
	7	PRF_Q_2022_M_CIAN_777_52614.61174.61174.4.0.dta	4	2615.382664	SKQLESAQMDSNR(2)-LLLLNDKR(7)	2615.381999	null	2.852258e-001	3.133967e-001	0.000665	0.254265	2.964693e-002	6.589188e-001
	8	PRF_Q_2022_M_CIAN_777_52614.60922.60922.4.0.dta	4	2631.373065	SKQLESAQMDSNR(2)-LLLLNDKR(7)	2631.376913	Oxidation[M](9)	1.000000e+000	5.012627e-001	-0.003848	-1.462352	5.675784e-004	1.000000e+000
	9	PRF_Q_2022_M_CIAN_777_52614.60707.60707.3.0.dta	3	2615.389619	SKQLESAQMDSNR(2)-LLLLNDKR(7)	2615.381999	null	5.472964e-001	6.204270e-001	0.007620	2.913532	1.000000e+000	1.000000e+000
	10	PRF_Q_2022_M_CIAN_777_52614.60783.60783.4.3.dta	4	2631.378091	SKQLESAQMDSNR(2)-LLLLNDKR(7)	2631.376913	Oxidation[M](9)	7.852977e-001	6.267111e-001	0.001178	0.447674	2.623175e-003	1.000000e+000
	11	PRF_Q_2022_M_CIAN_777_52614.60998.60998.3.0.dta	3	2615.389204	SKQLESAQMDSNR(2)-LLLLNDKR(7)	2615.381999	null	1.221964e-002	6.620310e-001	0.007205	2.754856	1.000000e+000	9.430426e-002
	12	PRF_Q_2022_M_CIAN_777_52614.55754.55754.3.0.dta	3	2631.382154	SKQLESAQMDSNR(2)-LLLLNDKR(7)	2631.376913	Oxidation[M](9)	4.093942e-001	6.684567e-001	0.005241	1.991733	1.000000e+000	7.515516e-001
	13	PRF_Q_2022_M_CIAN_777_52614.52466.52466.3.0.dta	3	2743.476691	SKQLESAQMDSNRK(2)-LLLLNDKR(7)	2743.476955	null	1.000000e+000	5.261073e-002	-0.000264	-0.096228	1.000000e+000	1.366285e-002
	14	PRF_Q_2022_M_CIAN_777_52614.52292.52292.5.0.dta	5	2743.479261	SKQLESAQMDSNRK(2)-LLLLNDKR(7)	2743.476955	null	1.509166e-002	5.684566e-002	0.002306	0.840539	1.057718e-011	5.057358e-002
	15	PRF_Q_2022_M_CIAN_777_52614.52423.52423.5.0.dta	5	2743.480914	SKQLESAQMDSNRK(2)-LLLLNDKR(7)	2743.476955	null	7.752130e-003	1.264145e-001	0.003959	1.443059	1.293639e-010	9.100427e-003
	16	PRF_Q_2022_M_CIAN_777_52614.52334.52334.4.0.dta	4	2743.481700	SKQLESAQMDSNRK(2)-LLLLNDKR(7)	2743.476955	null	8.319965e-003	1.456916e-001	0.004745	1.729557	5.360243e-016	2.341908e-003
	17	PRF_Q_2022_M_CIAN_777_52614.52484.52484.4.0.dta	4	2743.480570	SKQLESAQMDSNRK(2)-LLLLNDKR(7)	2743.476955	null	2.001817e-002	1.796560e-001	0.003615	1.317671	3.461550e-005	5.836708e-002
	18	PRF_Q_2022_M_CIAN_777_52614.52328.52328.3.0.dta	3	2743.475634	SKQLESAQMDSNRK(2)-LLLLNDKR(7)	2743.476955	null	2.062026e-002	2.421386e-001	-0.001321	-0.481506	1.000000e+000	7.882731e-002
	19	PRF_Q_2022_M_CIAN_777_52614.47846.47846.5.0.dta	5	2759.478670	SKQLESAQMDSNRK(2)-LLLLNDKR(7)	2759.471869	Oxidation[M](9)	1.889977e-001	3.174247e-001	0.006801	2.464602	9.974849e-017	7.670916e-002
	20	PRF_Q_2022_M_CIAN_777_52614.47844.47844.4.1.dta	4	2759.478203	SKQLESAQMDSNRK(2)-LLLLNDKR(7)	2759.471869	Oxidation[M](9)	2.726476e-001	3.977771e-001	0.006334	2.295367	1.341189e-008	1.989159e-001
	21	PRF_Q_2022_M_CIAN_777_52614.47982.47982.5.0.dta	5	2759.476749	SKQLESAQMDSNRK(2)-LLLLNDKR(7)	2759.471869	Oxidation[M](9)	3.244745e-003	4.006787e-001	0.004880	1.768454	1.141208e-006	4.919872e-003
	22	PRF_Q_2022_M_CIAN_777_52614.48752.48752.5.2.dta	5	3712.969148	SKQLESAQMDSNRK(2)-LLLLNDKREQAREDLK(7)	3712.964866	null	1.000000e+000	7.214682e-001	0.004282	1.153256	1.000000e+000	9.031068e-003
46	kif5C_dimer(755)-kif5C_dimer(755)	3	4
	1	PRF_Q_2022_M_CIAN_777_52614.61915.61915.4.0.dta	4	3911.043474	LQLEQEKLSSDYNKLK(14)-LSSDYNKLKIEDQER(7)	3911.028234	null	1.000000e+000	1.711427e-002	0.015240	3.896673	1.593042e-001	6.008473e-005
	2	PRF_Q_2022_M_CIAN_777_52614.61876.61876.5.0.dta	5	3911.043213	LQLEQEKLSSDYNKLK(14)-LSSDYNKLKIEDQER(7)	3911.028234	null	1.000000e+000	2.555438e-001	0.014979	3.829939	1.833849e-001	2.401339e-006
	3	PRF_Q_2022_M_CIAN_777_52614.63997.63997.6.0.dta	6	4681.396276	LQLEQEKLSSDYNKLKIEDQER(14)-LSSDYNKLKIEDQER(7)	4681.384079	null	4.502635e-001	3.834617e-002	0.012197	2.605426	7.077889e-001	3.362836e-001
	4	PRF_Q_2022_M_CIAN_777_52614.53245.53245.5.0.dta	5	3042.561740	LSSDYNKLKIEDQER(7)-LSSDYNKLK(7)	3042.562844	null	3.132913e-001	8.682999e-002	-0.001104	-0.362852	1.000000e+000	1.000000e+000
47	kif5C_dimer(639)-kif5C_dimer(639)	3	6
	1	PRF_Q_2022_M_CIAN_777_52614.71659.71659.5.0.dta	5	4729.497027	MNASERELAACQLLISQHEAKIK(21)-ELAACQLLISQHEAKIK(15)	4729.483549	Carbamidomethyl[C](11);Carbamidomethyl[C](31)	1.676521e-003	2.078825e-002	0.013478	2.849783	7.289682e-005	1.194750e-004
	2	PRF_Q_2022_M_CIAN_777_52614.71522.71522.5.0.dta	5	4729.497371	MNASERELAACQLLISQHEAKIK(21)-ELAACQLLISQHEAKIK(15)	4729.483549	Carbamidomethyl[C](11);Carbamidomethyl[C](31)	1.300905e-003	5.281396e-002	0.013822	2.922518	1.000000e+000	1.008794e-004
	3	PRF_Q_2022_M_CIAN_777_52614.74171.74171.4.0.dta	4	4041.195090	ELAACQLLISQHEAKIK(15)-ELAACQLLISQHEAKIK(15)	4041.187323	Carbamidomethyl[C](5);Carbamidomethyl[C](25)	7.620317e-001	4.157522e-001	0.007767	1.921960	1.000000e+000	1.000000e+000
	4	PRF_Q_2022_M_CIAN_777_52614.74170.74170.5.0.dta	5	4041.195674	ELAACQLLISQHEAKIK(15)-ELAACQLLISQHEAKIK(15)	4041.187323	Carbamidomethyl[C](5);Carbamidomethyl[C](25)	1.000000e+000	5.247086e-001	0.008351	2.066472	1.000000e+000	1.000000e+000
	5	PRF_Q_2022_M_CIAN_777_52614.74029.74029.4.0.dta	4	4041.197802	ELAACQLLISQHEAKIK(15)-ELAACQLLISQHEAKIK(15)	4041.187323	Carbamidomethyl[C](5);Carbamidomethyl[C](25)	3.026768e-001	5.758986e-001	0.010479	2.593050	8.313652e-001	1.000000e+000
	6	PRF_Q_2022_M_CIAN_777_52614.93809.93809.5.0.dta	5	5665.879693	ELAACQLLISQHEAKIKSLTDYMQNMEQKR(15)-ELAACQLLISQHEAKIK(15)	5665.921009	Carbamidomethyl[C](5);Carbamidomethyl[C](38)	8.913937e-001	4.202415e-001	-0.041316	-7.292018	1.000000e+000	7.558998e-001
48	kif5C_dimer(485)-kif5C_dimer(864)	3	8
	1	PRF_Q_2022_M_CIAN_777_52614.97315.97315.4.0.dta	4	4639.392567	LQIENEAAKDEVKEVLQALEELAVNYDQK(13)-CELPKLEKR(5)	4639.417294	Carbamidomethyl[C](33)	8.192012e-004	2.192669e-002	-0.024727	-5.329764	6.491554e-014	1.971563e-004
	2	PRF_Q_2022_M_CIAN_777_52614.97311.97311.5.0.dta	5	4639.438940	LQIENEAAKDEVKEVLQALEELAVNYDQK(13)-CELPKLEKR(5)	4639.417294	Carbamidomethyl[C](33)	5.017300e-003	3.828905e-002	0.021646	4.665672	2.140677e-013	4.214053e-003
	3	PRF_Q_2022_M_CIAN_777_52614.97603.97603.5.0.dta	5	4639.433971	LQIENEAAKDEVKEVLQALEELAVNYDQK(13)-CELPKLEKR(5)	4639.417294	Carbamidomethyl[C](33)	1.000000e+000	2.471762e-001	0.016677	3.594632	2.775043e-007	1.000000e+000
	4	PRF_Q_2022_M_CIAN_777_52614.99085.99085.5.0.dta	5	4483.338323	LQIENEAAKDEVKEVLQALEELAVNYDQK(13)-CELPKLEK(5)	4483.316192	Carbamidomethyl[C](33)	6.029720e-003	2.258909e-002	0.022131	4.936301	1.000000e+000	1.229518e-002
	5	PRF_Q_2022_M_CIAN_777_52614.98934.98934.5.0.dta	5	4483.336454	LQIENEAAKDEVKEVLQALEELAVNYDQK(13)-CELPKLEK(5)	4483.316192	Carbamidomethyl[C](33)	1.830732e-002	3.010169e-002	0.020262	4.519422	1.000000e+000	2.968908e-002
	6	PRF_Q_2022_M_CIAN_777_52614.98944.98944.4.2.dta	4	4483.350501	LQIENEAAKDEVKEVLQALEELAVNYDQK(13)-CELPKLEK(5)	4483.316192	Carbamidomethyl[C](33)	4.957875e-002	1.566286e-001	0.034309	7.652594	1.000000e+000	2.711979e-002
	7	PRF_Q_2022_M_CIAN_777_52614.97462.97462.5.0.dta	5	5323.693881	LQIENEAAKDEVKEVLQALEELAVNYDQK(13)-DNADLRCELPKLEKR(11)	5323.736364	Carbamidomethyl[C](39)	1.748945e-001	2.577703e-001	-0.042483	-7.979922	1.000000e+000	7.613592e-001
	8	PRF_Q_2022_M_CIAN_777_52614.97600.97600.5.0.dta	5	5323.791371	LQIENEAAKDEVKEVLQALEELAVNYDQK(13)-DNADLRCELPKLEKR(11)	5323.736364	Carbamidomethyl[C](39)	1.000000e+000	6.789239e-001	0.055007	10.332405	5.368830e-014	1.000000e+000
49	kif5C_dimer(253)-kif5C_dimer(283)	3	4
	1	PRF_Q_2022_M_CIAN_777_52614.48885.48885.4.0.dta	4	3257.662668	TGAEGAVLDEAKNINK(12)-THVPYRDSKMTR(9)	3257.658147	null	5.047671e-002	3.229859e-002	0.004521	1.387807	7.244385e-002	8.836728e-002
	2	PRF_Q_2022_M_CIAN_777_52614.56741.56741.3.0.dta	3	2504.267206	TGAEGAVLDEAKNINK(12)-DSKMTR(3)	2504.265974	null	3.836798e-003	4.254811e-002	0.001232	0.491961	5.063096e-003	4.385310e-004
	3	PRF_Q_2022_M_CIAN_777_52614.56703.56703.4.2.dta	4	2504.258207	TGAEGAVLDEAKNINK(12)-DSKMTR(3)	2504.265974	null	2.294627e-002	6.195524e-001	-0.007767	-3.101508	1.563343e-001	9.934621e-003
	4	PRF_Q_2022_M_CIAN_777_52614.94320.94320.5.0.dta	5	4869.549420	TGAEGAVLDEAKNINKSLSALGNVISALAEGTK(12)-THVPYRDSKMTR(9)	4869.541252	null	3.914815e-001	3.241408e-001	0.008168	1.677365	2.569328e-011	3.545079e-001
50	kif5C_dimer(766)-kif5C_dimer(785)	3	4
	1	PRF_Q_2022_M_CIAN_777_52614.70669.70669.5.0.dta	5	3756.017654	EMKLEKLLLLNDKR(3)-EQAREDLKGLEETVSR(8)	3756.020982	Oxidation[M](21)	1.000000e+000	9.400464e-002	-0.003328	-0.886044	1.775254e-001	4.082230e-001
	2	PRF_Q_2022_M_CIAN_777_52614.76191.76191.6.2.dta	6	3740.034795	EMKLEKLLLLNDKR(3)-EQAREDLKGLEETVSR(8)	3740.026068	null	1.231806e-001	5.518514e-001	0.008727	2.333406	2.112826e-007	1.000000e+000
	3	PRF_Q_2022_M_CIAN_777_52614.75030.75030.5.0.dta	5	3740.037876	EMKLEKLLLLNDK(3)-REQAREDLKGLEETVSR(9)	3740.026068	null	1.000000e+000	2.719626e-001	0.011808	3.157197	3.392144e-002	1.000000e+000
	4	PRF_Q_2022_M_CIAN_777_52614.89588.89588.5.0.dta	5	3896.097103	EMKLEKLLLLNDKR(3)-REQAREDLKGLEETVSR(9)	3896.127170	null	1.000000e+000	8.014211e-001	-0.030067	-7.717151	6.419843e-007	1.000000e+000
51	kif5C_dimer(803)-kif5C_dimer(815)	2	15
	1	PRF_Q_2022_M_CIAN_777_52614.65771.65771.3.0.dta	3	3048.552698	KLFVQDLTTR(1)-KSVELDNDDGGGSAAQK(1)	3048.548256	null	1.000000e+000	1.141674e-007	0.004442	1.457087	1.000000e+000	1.767911e-009
	2	PRF_Q_2022_M_CIAN_777_52614.65892.65892.4.0.dta	4	3048.556853	KLFVQDLTTR(1)-KSVELDNDDGGGSAAQK(1)	3048.548256	null	2.334043e-006	5.750548e-007	0.008597	2.820031	8.080123e-006	8.905416e-007
	3	PRF_Q_2022_M_CIAN_777_52614.65750.65750.4.0.dta	4	3048.557825	KLFVQDLTTR(1)-KSVELDNDDGGGSAAQK(1)	3048.548256	null	1.064999e-006	8.928021e-007	0.009569	3.138871	3.862618e-006	7.309086e-009
	4	PRF_Q_2022_M_CIAN_777_52614.66046.66046.4.0.dta	4	3048.557106	KLFVQDLTTR(1)-KSVELDNDDGGGSAAQK(1)	3048.548256	null	4.054209e-007	9.774673e-007	0.008850	2.903021	3.726432e-004	1.339260e-009
	5	PRF_Q_2022_M_CIAN_777_52614.66188.66188.4.0.dta	4	3048.560071	KLFVQDLTTR(1)-KSVELDNDDGGGSAAQK(1)	3048.548256	null	7.075205e-007	1.520302e-006	0.011815	3.875615	7.125693e-005	2.355878e-008
	6	PRF_Q_2022_M_CIAN_777_52614.65913.65913.3.0.dta	3	3048.553414	KLFVQDLTTR(1)-KSVELDNDDGGGSAAQK(1)	3048.548256	null	1.000000e+000	1.669141e-006	0.005158	1.691953	1.000000e+000	1.564845e-008
	7	PRF_Q_2022_M_CIAN_777_52614.65609.65609.4.0.dta	4	3048.558615	KLFVQDLTTR(1)-KSVELDNDDGGGSAAQK(1)	3048.548256	null	2.299962e-008	2.149442e-006	0.010359	3.398011	3.272841e-008	1.054831e-009
	8	PRF_Q_2022_M_CIAN_777_52614.67215.67215.4.1.dta	4	3048.557071	KLFVQDLTTR(1)-KSVELDNDDGGGSAAQK(1)	3048.548256	null	2.218066e-012	3.174364e-006	0.008815	2.891540	4.343191e-008	1.100584e-010
	9	PRF_Q_2022_M_CIAN_777_52614.65617.65617.3.0.dta	3	3048.555827	KLFVQDLTTR(1)-KSVELDNDDGGGSAAQK(1)	3048.548256	null	7.959342e-006	3.541701e-006	0.007571	2.483477	1.000000e+000	1.720392e-008
	10	PRF_Q_2022_M_CIAN_777_52614.66060.66060.3.0.dta	3	3048.559511	KLFVQDLTTR(1)-KSVELDNDDGGGSAAQK(1)	3048.548256	null	1.000000e+000	2.691231e-005	0.011255	3.691921	1.000000e+000	1.000000e+000
	11	PRF_Q_2022_M_CIAN_777_52614.66352.66352.4.0.dta	4	3048.565262	KLFVQDLTTR(1)-KSVELDNDDGGGSAAQK(1)	3048.548256	null	5.569058e-005	7.216884e-005	0.017006	5.578393	1.611417e-006	4.714352e-006
	12	PRF_Q_2022_M_CIAN_777_52614.67662.67662.4.0.dta	4	3048.562690	KLFVQDLTTR(1)-KSVELDNDDGGGSAAQK(1)	3048.548256	null	2.933655e-007	2.542470e-004	0.014434	4.734713	3.862749e-005	6.330871e-007
	13	PRF_Q_2022_M_CIAN_777_52614.67686.67686.4.1.dta	4	3048.562802	KLFVQDLTTR(1)-KSVELDNDDGGGSAAQK(1)	3048.548256	null	2.025948e-004	1.248554e-003	0.014546	4.771451	2.478872e-004	4.427545e-008
	14	PRF_Q_2022_M_CIAN_777_52614.67429.67429.4.0.dta	4	3048.561384	KLFVQDLTTR(1)-KSVELDNDDGGGSAAQK(1)	3048.548256	null	5.133814e-001	4.776903e-002	0.013128	4.306312	3.864903e-001	6.185748e-010
	15	PRF_Q_2022_M_CIAN_777_52614.59234.59234.3.0.dta	3	3275.717840	KLFVQDLTTR(1)-VKKSVELDNDDGGGSAAQK(3)	3275.711620	null	1.730625e-015	8.149316e-005	0.006220	1.898824	7.970863e-033	1.947217e-024
52	kif5C_dimer(556)-kif5C_dimer(803)	2	4
	1	PRF_Q_2022_M_CIAN_777_52614.103048.103048.4.0.dta	4	3967.238084	ATEILNLLLKDLGEIGGIIGTNDVK(10)-KLFVQDLTTR(1)	3967.236368	null	2.510734e-006	3.884548e-006	0.001716	0.432543	1.000000e+000	1.868425e-009
	2	PRF_Q_2022_M_CIAN_777_52614.102913.102913.4.0.dta	4	3967.248623	ATEILNLLLKDLGEIGGIIGTNDVK(10)-KLFVQDLTTR(1)	3967.236368	null	9.692823e-005	2.177122e-005	0.012255	3.089052	1.000000e+000	5.457339e-007
	3	PRF_Q_2022_M_CIAN_777_52614.102994.102994.3.0.dta	3	3967.252003	ATEILNLLLKDLGEIGGIIGTNDVK(10)-KLFVQDLTTR(1)	3967.236368	null	7.439089e-005	2.463921e-004	0.015635	3.941031	1.000000e+000	1.680687e-006
	4	PRF_Q_2022_M_CIAN_777_52614.100621.100621.4.1.dta	4	4123.348411	RATEILNLLLKDLGEIGGIIGTNDVK(11)-KLFVQDLTTR(1)	4123.337470	null	1.595608e-006	9.628613e-005	0.010941	2.653433	3.109580e-005	1.222746e-008
53	kif5C_dimer(241)-kif5C_dimer(257)	2	22
	1	PRF_Q_2022_M_CIAN_777_52614.94598.94598.4.0.dta	4	3712.009383	VSKTGAEGAVLDEAK(3)-NINKSLSALGNVISALAEGTK(4)	3712.001296	null	3.329898e-009	4.300822e-006	0.008087	2.178609	1.000000e+000	1.266594e-008
	2	PRF_Q_2022_M_CIAN_777_52614.109556.109556.4.0.dta	4	3712.029208	VSKTGAEGAVLDEAK(3)-NINKSLSALGNVISALAEGTK(4)	3712.001296	null	5.566253e-006	9.483003e-006	0.027912	7.519394	5.595749e-014	7.199952e-007
	3	PRF_Q_2022_M_CIAN_777_52614.94461.94461.4.0.dta	4	3712.007366	VSKTGAEGAVLDEAK(3)-NINKSLSALGNVISALAEGTK(4)	3712.001296	null	4.360030e-009	1.822314e-005	0.006070	1.635236	8.697221e-013	1.200442e-009
	4	PRF_Q_2022_M_CIAN_777_52614.96715.96715.4.0.dta	4	3712.010482	VSKTGAEGAVLDEAK(3)-NINKSLSALGNVISALAEGTK(4)	3712.001296	null	5.449757e-008	2.473665e-005	0.009186	2.474676	2.483833e-007	3.111874e-009
	5	PRF_Q_2022_M_CIAN_777_52614.94919.94919.3.1.dta	3	3712.013119	VSKTGAEGAVLDEAK(3)-NINKSLSALGNVISALAEGTK(4)	3712.001296	null	6.481199e-008	4.684076e-005	0.011823	3.185074	1.000000e+000	1.863033e-005
	6	PRF_Q_2022_M_CIAN_777_52614.95351.95351.4.0.dta	4	3712.021314	VSKTGAEGAVLDEAK(3)-NINKSLSALGNVISALAEGTK(4)	3712.001296	null	2.251065e-010	6.006219e-005	0.020018	5.392778	2.570707e-008	1.426596e-008
	7	PRF_Q_2022_M_CIAN_777_52614.96172.96172.4.2.dta	4	3711.988581	VSKTGAEGAVLDEAK(3)-NINKSLSALGNVISALAEGTK(4)	3712.001296	null	7.463124e-007	7.637338e-005	-0.012715	-3.425376	8.662137e-009	6.478033e-010
	8	PRF_Q_2022_M_CIAN_777_52614.99339.99339.4.3.dta	4	3712.016880	VSKTGAEGAVLDEAK(3)-NINKSLSALGNVISALAEGTK(4)	3712.001296	null	1.262447e-006	7.929073e-005	0.015584	4.198274	4.798682e-010	6.225080e-006
	9	PRF_Q_2022_M_CIAN_777_52614.97155.97155.4.0.dta	4	3712.014010	VSKTGAEGAVLDEAK(3)-NINKSLSALGNVISALAEGTK(4)	3712.001296	null	5.072393e-007	8.028078e-005	0.012714	3.425107	8.929082e-006	9.836533e-007
	10	PRF_Q_2022_M_CIAN_777_52614.94619.94619.3.0.dta	3	3712.005537	VSKTGAEGAVLDEAK(3)-NINKSLSALGNVISALAEGTK(4)	3712.001296	null	1.322927e-011	1.041681e-004	0.004241	1.142510	2.116378e-008	1.270925e-012
	11	PRF_Q_2022_M_CIAN_777_52614.94750.94750.4.0.dta	4	3712.013990	VSKTGAEGAVLDEAK(3)-NINKSLSALGNVISALAEGTK(4)	3712.001296	null	5.864058e-012	1.155791e-004	0.012694	3.419719	1.624578e-009	1.280072e-008
	12	PRF_Q_2022_M_CIAN_777_52614.94764.94764.3.0.dta	3	3712.012442	VSKTGAEGAVLDEAK(3)-NINKSLSALGNVISALAEGTK(4)	3712.001296	null	1.212350e-008	1.241185e-004	0.011146	3.002693	2.878049e-007	9.196187e-011
	13	PRF_Q_2022_M_CIAN_777_52614.96895.96895.4.2.dta	4	3712.022884	VSKTGAEGAVLDEAK(3)-NINKSLSALGNVISALAEGTK(4)	3712.001296	null	4.922049e-006	2.125395e-004	0.021588	5.815731	7.523646e-011	6.378370e-006
	14	PRF_Q_2022_M_CIAN_777_52614.94566.94566.5.0.dta	5	3712.005603	VSKTGAEGAVLDEAK(3)-NINKSLSALGNVISALAEGTK(4)	3712.001296	null	1.000000e+000	9.488410e-004	0.004307	1.160291	1.000000e+000	6.668234e-004
	15	PRF_Q_2022_M_CIAN_777_52614.94473.94473.3.0.dta	3	3712.004983	VSKTGAEGAVLDEAK(3)-NINKSLSALGNVISALAEGTK(4)	3712.001296	null	8.188658e-008	1.653329e-003	0.003687	0.993265	2.612951e-014	1.663914e-008
	16	PRF_Q_2022_M_CIAN_777_52614.95579.95579.3.0.dta	3	3712.021880	VSKTGAEGAVLDEAK(3)-NINKSLSALGNVISALAEGTK(4)	3712.001296	null	1.201240e-004	9.708669e-003	0.020584	5.545257	1.000000e+000	9.413068e-008
	17	PRF_Q_2022_M_CIAN_777_52614.100971.100971.4.0.dta	4	3711.999311	VSKTGAEGAVLDEAK(3)-NINKSLSALGNVISALAEGTK(4)	3712.001296	null	6.233607e-002	1.211371e-002	-0.001985	-0.534752	1.000000e+000	1.007278e-004
	18	PRF_Q_2022_M_CIAN_777_52614.99498.99498.4.1.dta	4	3712.004572	VSKTGAEGAVLDEAK(3)-NINKSLSALGNVISALAEGTK(4)	3712.001296	null	3.702802e-002	1.380804e-002	0.003276	0.882543	1.000000e+000	9.860870e-003
	19	PRF_Q_2022_M_CIAN_777_52614.96479.96479.4.0.dta	4	4900.661707	LYLVDLAGSEKVSKTGAEGAVLDEAK(14)-NINKSLSALGNVISALAEGTK(4)	4900.640278	null	1.203128e-008	1.449191e-004	0.021429	4.372694	2.215408e-006	1.497661e-010
	20	PRF_Q_2022_M_CIAN_777_52614.96583.96583.5.0.dta	5	4900.667467	LYLVDLAGSEKVSKTGAEGAVLDEAK(14)-NINKSLSALGNVISALAEGTK(4)	4900.640278	null	3.853775e-009	2.973272e-004	0.027189	5.548051	1.746067e-017	3.391304e-007
	21	PRF_Q_2022_M_CIAN_777_52614.96292.96292.5.0.dta	5	4900.648952	LYLVDLAGSEKVSKTGAEGAVLDEAK(14)-NINKSLSALGNVISALAEGTK(4)	4900.640278	null	9.081700e-013	5.579740e-004	0.008674	1.769973	5.398269e-012	2.810183e-010
	22	PRF_Q_2022_M_CIAN_777_52614.99028.99028.5.0.dta	5	4900.662614	LYLVDLAGSEKVSKTGAEGAVLDEAK(14)-NINKSLSALGNVISALAEGTK(4)	4900.640278	null	1.000000e+000	3.441014e-001	0.022336	4.557772	1.000000e+000	2.579252e-009
54	kif5C_dimer(815)-kif5C_dimer(833)	2	5
	1	PRF_Q_2022_M_CIAN_777_52614.75803.75803.4.0.dta	4	3859.998532	VKKSVELDNDDGGGSAAQK(3)-QKISFLENNLEQLTK(2)	3859.992184	null	4.508253e-006	5.079971e-006	0.006348	1.644563	9.145811e-005	6.382039e-013
	2	PRF_Q_2022_M_CIAN_777_52614.75952.75952.4.0.dta	4	3859.996831	VKKSVELDNDDGGGSAAQK(3)-QKISFLENNLEQLTK(2)	3859.992184	null	1.000000e+000	1.337372e-004	0.004647	1.203888	1.000000e+000	1.208223e-006
	3	PRF_Q_2022_M_CIAN_777_52614.75804.75804.5.0.dta	5	3860.002780	VKKSVELDNDDGGGSAAQK(3)-QKISFLENNLEQLTK(2)	3859.992184	null	7.796975e-006	7.432014e-004	0.010596	2.745083	1.755487e-007	3.974830e-009
	4	PRF_Q_2022_M_CIAN_777_52614.83037.83037.4.0.dta	4	3632.842102	KSVELDNDDGGGSAAQK(1)-QKISFLENNLEQLTK(2)	3632.828820	null	1.000000e+000	2.777074e-005	0.013282	3.656104	1.000000e+000	1.000000e+000
	5	PRF_Q_2022_M_CIAN_777_52614.83158.83158.4.0.dta	4	3632.825889	KSVELDNDDGGGSAAQK(1)-QKISFLENNLEQLTK(2)	3632.828820	null	1.000000e+000	3.905047e-004	-0.002931	-0.806809	1.000000e+000	1.000000e+000
55	kif5C_dimer(877)-kif5C_dimer(887)	2	15
	1	PRF_Q_2022_M_CIAN_777_52614.46339.46339.2.0.dta	2	2044.112213	VKALESALK(2)-EAKENAMR(3)	2044.110603	null	7.173193e-003	1.749112e-005	0.001610	0.787629	5.639931e-003	1.103228e-004
	2	PRF_Q_2022_M_CIAN_777_52614.46337.46337.4.0.dta	4	2044.113489	VKALESALK(2)-EAKENAMR(3)	2044.110603	null	6.793766e-007	6.722555e-005	0.002886	1.411861	3.771626e-006	8.625473e-007
	3	PRF_Q_2022_M_CIAN_777_52614.46492.46492.4.0.dta	4	2044.113704	VKALESALK(2)-EAKENAMR(3)	2044.110603	null	5.235596e-007	9.272312e-005	0.003101	1.517041	3.498085e-006	4.431307e-007
	4	PRF_Q_2022_M_CIAN_777_52614.46419.46419.4.1.dta	4	2060.106291	VKALESALK(2)-EAKENAMR(3)	2060.105517	Oxidation[M](19)	1.485827e-006	3.711437e-004	0.000774	0.375709	1.904022e-006	2.243164e-008
	5	PRF_Q_2022_M_CIAN_777_52614.46476.46476.3.0.dta	3	2044.116710	VKALESALK(2)-EAKENAMR(3)	2044.110603	null	1.400266e-004	6.355907e-004	0.006107	2.987607	1.598703e-004	3.934609e-005
	6	PRF_Q_2022_M_CIAN_777_52614.46507.46507.4.0.dta	4	2044.113944	VKALESALK(2)-EAKENAMR(3)	2044.110603	null	8.486837e-005	8.373590e-004	0.003341	1.634452	3.437830e-005	1.132705e-005
	7	PRF_Q_2022_M_CIAN_777_52614.46326.46326.3.0.dta	3	2044.114790	VKALESALK(2)-EAKENAMR(3)	2044.110603	null	1.688905e-005	8.215526e-003	0.004187	2.048324	1.156075e-004	5.812842e-004
	8	PRF_Q_2022_M_CIAN_777_52614.46499.46499.2.0.dta	2	2044.111005	VKALESALK(2)-EAKENAMR(3)	2044.110603	null	3.494053e-002	2.135402e-002	0.000402	0.196663	1.586879e-002	1.408958e-001
	9	PRF_Q_2022_M_CIAN_777_52614.39274.39274.3.1.dta	3	2060.108732	VKALESALK(2)-EAKENAMR(3)	2060.105517	Oxidation[M](19)	2.114804e-001	1.384612e-001	0.003215	1.560600	1.636580e-001	3.970435e-001
	10	PRF_Q_2022_M_CIAN_777_52614.46520.46520.3.0.dta	3	2044.118614	VKALESALK(2)-EAKENAMR(3)	2044.110603	null	4.852926e-001	1.954372e-001	0.008011	3.919064	1.898678e-001	9.345022e-001
	11	PRF_Q_2022_M_CIAN_777_52614.46471.46471.3.0.dta	3	2060.111351	VKALESALK(2)-EAKENAMR(3)	2060.105517	Oxidation[M](19)	1.000000e+000	4.603027e-001	0.005834	2.831894	1.000000e+000	1.000000e+000
	12	PRF_Q_2022_M_CIAN_777_52614.41896.41896.5.0.dta	5	2315.237236	VKALESALK(2)-EAKENAMRDR(3)	2315.238644	null	9.443103e-001	8.313534e-002	-0.001408	-0.608145	1.000000e+000	4.180911e-009
	13	PRF_Q_2022_M_CIAN_777_52614.41741.41741.5.0.dta	5	2315.239932	VKALESALK(2)-EAKENAMRDR(3)	2315.238644	null	1.000000e+000	1.297004e-001	0.001288	0.556314	1.000000e+000	3.983873e-005
	14	PRF_Q_2022_M_CIAN_777_52614.41735.41735.4.0.dta	4	2315.241057	VKALESALK(2)-EAKENAMRDR(3)	2315.238644	null	1.000000e+000	4.218648e-001	0.002413	1.042225	1.000000e+000	2.866450e-009
	15	PRF_Q_2022_M_CIAN_777_52614.34363.34363.4.0.dta	4	2331.237782	VKALESALK(2)-EAKENAMRDR(3)	2331.233558	Oxidation[M](7)	1.000000e+000	4.674103e-001	0.004224	1.811916	1.000000e+000	1.191690e-006
56	kif5C_dimer(142)-kif5C_dimer(257)	2	6
	1	PRF_Q_2022_M_CIAN_777_52614.100371.100371.3.0.dta	3	3783.064340	VSYFEIYLDKIR(10)-NINKSLSALGNVISALAEGTK(4)	3783.057689	null	6.711994e-010	1.807975e-005	0.006651	1.758102	2.122379e-006	1.322538e-013
	2	PRF_Q_2022_M_CIAN_777_52614.100533.100533.4.0.dta	4	3783.072463	VSYFEIYLDKIR(10)-NINKSLSALGNVISALAEGTK(4)	3783.057689	null	1.587251e-011	2.667505e-004	0.014774	3.905307	1.255431e-011	9.091956e-010
	3	PRF_Q_2022_M_CIAN_777_52614.100379.100379.4.0.dta	4	3783.063815	VSYFEIYLDKIR(10)-NINKSLSALGNVISALAEGTK(4)	3783.057689	null	6.339670e-008	3.812096e-004	0.006126	1.619325	8.193115e-010	8.955681e-008
	4	PRF_Q_2022_M_CIAN_777_52614.103859.103859.4.0.dta	4	4553.505895	VSYFEIYLDKIRDLLDVSK(10)-NINKSLSALGNVISALAEGTK(4)	4553.475071	null	1.000000e+000	6.469722e-004	0.030824	6.769335	1.000000e+000	1.000000e+000
	5	PRF_Q_2022_M_CIAN_777_52614.103982.103982.5.0.dta	5	4553.503239	VSYFEIYLDKIRDLLDVSK(10)-NINKSLSALGNVISALAEGTK(4)	4553.475071	null	1.244977e-010	5.496566e-003	0.028168	6.186045	3.992387e-014	6.683211e-005
	6	PRF_Q_2022_M_CIAN_777_52614.103849.103849.5.0.dta	5	4553.493509	VSYFEIYLDKIRDLLDVSK(10)-NINKSLSALGNVISALAEGTK(4)	4553.475071	null	7.357192e-004	8.610544e-003	0.018438	4.049215	1.144126e-006	1.309932e-007
57	kif5C_dimer(465)-kif5C_dimer(911)	2	4
	1	PRF_Q_2022_M_CIAN_777_52614.56632.56632.3.0.dta	3	2251.142164	DYEKIQEELTR(4)-AKNMAR(2)	2251.138602	null	1.724529e-005	3.237149e-005	0.003562	1.582310	1.773322e-020	6.632843e-003
	2	PRF_Q_2022_M_CIAN_777_52614.56735.56735.4.0.dta	4	2251.142779	DYEKIQEELTR(4)-AKNMAR(2)	2251.138602	null	1.224803e-004	2.075626e-004	0.004177	1.855505	5.853716e-016	4.803565e-004
	3	PRF_Q_2022_M_CIAN_777_52614.56585.56585.4.0.dta	4	2251.143328	DYEKIQEELTR(4)-AKNMAR(2)	2251.138602	null	2.273163e-004	1.084783e-003	0.004726	2.099382	4.217283e-008	5.383391e-004
	4	PRF_Q_2022_M_CIAN_777_52614.44656.44656.4.0.dta	4	2407.246884	RDYEKIQEELTR(5)-AKNMAR(2)	2407.239704	null	9.571144e-004	7.065085e-003	0.007180	2.982669	3.720865e-006	9.603933e-004
58	kif5C_dimer(685)-kif5C_dimer(700)	2	49
	1	PRF_Q_2022_M_CIAN_777_52614.42384.42384.3.0.dta	3	3242.583919	MHEVSFQDKEKEHLTR(9)-LQDAEEMKK(8)	3242.581874	null	2.299869e-011	3.759131e-005	0.002045	0.630670	2.218391e-012	8.593389e-023
	2	PRF_Q_2022_M_CIAN_777_52614.42250.42250.3.0.dta	3	3242.583949	MHEVSFQDKEKEHLTR(9)-LQDAEEMKK(8)	3242.581874	null	4.482027e-010	1.338844e-004	0.002075	0.639922	2.373923e-004	9.623083e-015
	3	PRF_Q_2022_M_CIAN_777_52614.40386.40386.5.0.dta	5	3242.591448	MHEVSFQDKEKEHLTR(9)-LQDAEEMKK(8)	3242.581874	null	4.937740e-002	3.041831e-002	0.009574	2.952585	1.000000e+000	1.228593e-002
	4	PRF_Q_2022_M_CIAN_777_52614.42343.42343.4.0.dta	4	3242.584903	MHEVSFQDKEKEHLTR(9)-LQDAEEMKK(8)	3242.581874	null	3.019443e-002	3.406355e-002	0.003029	0.934132	1.000000e+000	2.189923e-002
	5	PRF_Q_2022_M_CIAN_777_52614.42233.42233.5.0.dta	5	3242.585645	MHEVSFQDKEKEHLTR(9)-LQDAEEMKK(8)	3242.581874	null	5.533601e-002	3.760601e-002	0.003771	1.162962	1.000000e+000	3.794654e-002
	6	PRF_Q_2022_M_CIAN_777_52614.40521.40521.5.0.dta	5	3242.582650	MHEVSFQDKEKEHLTR(9)-LQDAEEMKK(8)	3242.581874	null	2.883859e-003	3.776304e-002	0.000776	0.239315	9.845703e-005	4.463970e-002
	7	PRF_Q_2022_M_CIAN_777_52614.40083.40083.5.0.dta	5	3258.580001	MHEVSFQDKEKEHLTR(9)-LQDAEEMKK(8)	3258.576788	Oxidation[M](1)	1.053747e-002	3.826770e-002	0.003213	0.986013	1.000000e+000	1.818812e-003
	8	PRF_Q_2022_M_CIAN_777_52614.42344.42344.4.0.dta	4	3258.576401	MHEVSFQDKEKEHLTR(9)-LQDAEEMKK(8)	3258.576788	Oxidation[M](1)	9.207220e-003	4.419974e-002	-0.000387	-0.118764	1.000000e+000	5.130189e-002
	9	PRF_Q_2022_M_CIAN_777_52614.39938.39938.5.0.dta	5	3258.581825	MHEVSFQDKEKEHLTR(9)-LQDAEEMKK(8)	3258.576788	Oxidation[M](1)	7.888178e-003	4.636527e-002	0.005037	1.545767	1.000000e+000	4.884894e-003
	10	PRF_Q_2022_M_CIAN_777_52614.36400.36400.4.0.dta	4	3258.577964	MHEVSFQDKEKEHLTR(9)-LQDAEEMKK(8)	3258.576788	Oxidation[M](26)	3.090240e-002	5.111644e-002	0.001176	0.360894	1.000000e+000	1.567760e-001
	11	PRF_Q_2022_M_CIAN_777_52614.42211.42211.4.0.dta	4	3242.585160	MHEVSFQDKEKEHLTR(9)-LQDAEEMKK(8)	3242.581874	null	2.863263e-003	6.134237e-002	0.003286	1.013390	1.000000e+000	9.497635e-002
	12	PRF_Q_2022_M_CIAN_777_52614.39740.39740.4.0.dta	4	3258.582364	MHEVSFQDKEKEHLTR(9)-LQDAEEMKK(8)	3258.576788	Oxidation[M](1)	5.817372e-004	7.274894e-002	0.005576	1.711176	1.000000e+000	3.078754e-002
	13	PRF_Q_2022_M_CIAN_777_52614.40221.40221.5.0.dta	5	3258.581334	MHEVSFQDKEKEHLTR(9)-LQDAEEMKK(8)	3258.576788	Oxidation[M](1)	1.033183e-002	7.572929e-002	0.004546	1.395088	1.000000e+000	3.364905e-003
	14	PRF_Q_2022_M_CIAN_777_52614.42365.42365.5.0.dta	5	3242.584503	MHEVSFQDKEKEHLTR(9)-LQDAEEMKK(8)	3242.581874	null	6.061918e-004	7.854589e-002	0.002629	0.810774	1.625099e-005	1.450402e-002
	15	PRF_Q_2022_M_CIAN_777_52614.34154.34154.5.1.dta	5	3274.571485	MHEVSFQDKEKEHLTR(9)-LQDAEEMKK(8)	3274.571702	Oxidation[M](1);Oxidation[M](26)	3.588637e-004	7.934061e-002	-0.000217	-0.066268	1.000000e+000	3.752642e-005
	16	PRF_Q_2022_M_CIAN_777_52614.36627.36627.5.0.dta	5	3258.581672	MHEVSFQDKEKEHLTR(9)-LQDAEEMKK(8)	3258.576788	Oxidation[M](26)	2.589908e-002	8.350577e-002	0.004884	1.498814	1.175757e-002	1.956694e-002
	17	PRF_Q_2022_M_CIAN_777_52614.33462.33462.4.0.dta	4	3242.588862	MHEVSFQDKEKEHLTR(9)-LQDAEEMKK(8)	3242.581874	null	1.178005e-001	8.792324e-002	0.006988	2.155073	1.000000e+000	1.241815e-001
	18	PRF_Q_2022_M_CIAN_777_52614.36491.36491.5.0.dta	5	3258.580294	MHEVSFQDKEKEHLTR(9)-LQDAEEMKK(8)	3258.576788	Oxidation[M](26)	1.353082e-002	9.185357e-002	0.003506	1.075930	1.000000e+000	2.544849e-003
	19	PRF_Q_2022_M_CIAN_777_52614.33365.33365.5.0.dta	5	3242.574349	MHEVSFQDKEKEHLTR(9)-LQDAEEMKK(8)	3242.581874	null	7.127344e-002	9.278874e-002	-0.007525	-2.320682	1.000000e+000	2.649639e-002
	20	PRF_Q_2022_M_CIAN_777_52614.40250.40250.5.0.dta	5	3242.589512	MHEVSFQDKEKEHLTR(9)-LQDAEEMKK(8)	3242.581874	null	1.742876e-002	9.741436e-002	0.007638	2.355530	2.075171e-002	3.207610e-003
	21	PRF_Q_2022_M_CIAN_777_52614.42252.42252.5.0.dta	5	3258.581837	MHEVSFQDKEKEHLTR(9)-LQDAEEMKK(8)	3258.576788	Oxidation[M](1)	9.744782e-005	9.965265e-002	0.005049	1.549449	1.084859e-009	9.080849e-004
	22	PRF_Q_2022_M_CIAN_777_52614.39798.39798.5.0.dta	5	3258.583459	MHEVSFQDKEKEHLTR(9)-LQDAEEMKK(8)	3258.576788	Oxidation[M](1)	4.942323e-003	1.102706e-001	0.006671	2.047213	2.072770e-003	1.626038e-003
	23	PRF_Q_2022_M_CIAN_777_52614.40654.40654.5.0.dta	5	3258.586129	MHEVSFQDKEKEHLTR(9)-LQDAEEMKK(8)	3258.576788	Oxidation[M](1)	2.461277e-006	1.125664e-001	0.009341	2.866589	1.000000e+000	9.190253e-005
	24	PRF_Q_2022_M_CIAN_777_52614.34036.34036.5.0.dta	5	3274.570632	MHEVSFQDKEKEHLTR(9)-LQDAEEMKK(8)	3274.571702	Oxidation[M](1);Oxidation[M](26)	2.312209e-002	1.127044e-001	-0.001070	-0.326760	1.000000e+000	4.642816e-002
	25	PRF_Q_2022_M_CIAN_777_52614.42119.42119.3.0.dta	3	3242.583212	MHEVSFQDKEKEHLTR(9)-LQDAEEMKK(8)	3242.581874	null	4.737512e-002	1.283027e-001	0.001338	0.412634	1.000000e+000	1.884594e-002
	26	PRF_Q_2022_M_CIAN_777_52614.35606.35606.5.0.dta	5	3242.584995	MHEVSFQDKEKEHLTR(9)-LQDAEEMKK(8)	3242.581874	null	2.460842e-002	1.322293e-001	0.003121	0.962505	1.000000e+000	3.883619e-003
	27	PRF_Q_2022_M_CIAN_777_52614.42192.42192.4.0.dta	4	3258.573185	MHEVSFQDKEKEHLTR(9)-LQDAEEMKK(8)	3258.576788	Oxidation[M](26)	8.573974e-002	1.514916e-001	-0.003603	-1.105697	1.000000e+000	1.612120e-001
	28	PRF_Q_2022_M_CIAN_777_52614.39893.39893.5.3.dta	5	3274.571909	MHEVSFQDKEKEHLTR(9)-LQDAEEMKK(8)	3274.571702	Oxidation[M](1);Oxidation[M](26)	7.604788e-002	1.527880e-001	0.000207	0.063214	1.000000e+000	2.873073e-002
	29	PRF_Q_2022_M_CIAN_777_52614.36359.36359.5.0.dta	5	3258.577608	MHEVSFQDKEKEHLTR(9)-LQDAEEMKK(8)	3258.576788	Oxidation[M](26)	1.382316e-003	1.624419e-001	0.000820	0.251644	1.000000e+000	7.317068e-002
	30	PRF_Q_2022_M_CIAN_777_52614.42102.42102.5.0.dta	5	3242.577713	MHEVSFQDKEKEHLTR(9)-LQDAEEMKK(8)	3242.581874	null	1.203333e-002	1.721523e-001	-0.004161	-1.283237	3.455955e-003	3.518988e-003
	31	PRF_Q_2022_M_CIAN_777_52614.40030.40030.5.0.dta	5	3274.568737	MHEVSFQDKEKEHLTR(9)-LQDAEEMKK(8)	3274.571702	Oxidation[M](1);Oxidation[M](26)	3.839172e-001	1.803320e-001	-0.002965	-0.905462	3.187354e-005	4.145485e-001
	32	PRF_Q_2022_M_CIAN_777_52614.40025.40025.4.0.dta	4	3258.580480	MHEVSFQDKEKEHLTR(9)-LQDAEEMKK(8)	3258.576788	Oxidation[M](1)	1.000000e+000	1.910209e-001	0.003692	1.133010	1.000000e+000	2.453848e-002
	33	PRF_Q_2022_M_CIAN_777_52614.40392.40392.3.0.dta	3	3242.590378	MHEVSFQDKEKEHLTR(9)-LQDAEEMKK(8)	3242.581874	null	1.000000e+000	2.205799e-001	0.008504	2.622601	1.000000e+000	7.611413e-004
	34	PRF_Q_2022_M_CIAN_777_52614.36262.36262.4.0.dta	4	3258.570743	MHEVSFQDKEKEHLTR(9)-LQDAEEMKK(8)	3258.576788	Oxidation[M](26)	7.224915e-002	2.215270e-001	-0.006045	-1.855104	1.000000e+000	1.250989e-001
	35	PRF_Q_2022_M_CIAN_777_52614.34365.34365.4.0.dta	4	3258.580328	MHEVSFQDKEKEHLTR(9)-LQDAEEMKK(8)	3258.576788	Oxidation[M](26)	3.417665e-001	2.223766e-001	0.003540	1.086364	8.196715e-002	2.742311e-001
	36	PRF_Q_2022_M_CIAN_777_52614.37516.37516.5.0.dta	5	3258.584058	MHEVSFQDKEKEHLTR(9)-LQDAEEMKK(8)	3258.576788	Oxidation[M](1)	1.196814e-001	2.301136e-001	0.007270	2.231035	1.000000e+000	4.228011e-001
	37	PRF_Q_2022_M_CIAN_777_52614.40361.40361.5.0.dta	5	3258.582853	MHEVSFQDKEKEHLTR(9)-LQDAEEMKK(8)	3258.576788	Oxidation[M](1)	5.888026e-002	2.390618e-001	0.006065	1.861242	1.000000e+000	1.149904e-002
	38	PRF_Q_2022_M_CIAN_777_52614.34503.34503.4.1.dta	4	3258.581748	MHEVSFQDKEKEHLTR(9)-LQDAEEMKK(8)	3258.576788	Oxidation[M](26)	5.948689e-002	2.463268e-001	0.004960	1.522137	1.000000e+000	1.979294e-001
	39	PRF_Q_2022_M_CIAN_777_52614.37549.37549.4.0.dta	4	3258.582705	MHEVSFQDKEKEHLTR(9)-LQDAEEMKK(8)	3258.576788	Oxidation[M](1)	1.000000e+000	2.492549e-001	0.005917	1.815823	1.000000e+000	1.301016e-002
	40	PRF_Q_2022_M_CIAN_777_52614.34348.34348.5.0.dta	5	3258.584001	MHEVSFQDKEKEHLTR(9)-LQDAEEMKK(8)	3258.576788	Oxidation[M](26)	4.169376e-001	2.498505e-001	0.007213	2.213543	6.915175e-004	3.901147e-001
	41	PRF_Q_2022_M_CIAN_777_52614.40510.40510.5.0.dta	5	3258.586606	MHEVSFQDKEKEHLTR(9)-LQDAEEMKK(8)	3258.576788	Oxidation[M](1)	7.651619e-003	2.919645e-001	0.009818	3.012972	1.637502e-003	5.918669e-003
	42	PRF_Q_2022_M_CIAN_777_52614.37664.37664.5.1.dta	5	3258.581678	MHEVSFQDKEKEHLTR(9)-LQDAEEMKK(8)	3258.576788	Oxidation[M](1)	6.420263e-001	3.162829e-001	0.004890	1.500655	4.464747e-003	2.942403e-001
	43	PRF_Q_2022_M_CIAN_777_52614.34631.34631.5.0.dta	5	3258.584167	MHEVSFQDKEKEHLTR(9)-LQDAEEMKK(8)	3258.576788	Oxidation[M](26)	3.824059e-002	4.161068e-001	0.007379	2.264486	1.000000e+000	3.932967e-002
	44	PRF_Q_2022_M_CIAN_777_52614.36788.36788.5.0.dta	5	3258.580914	MHEVSFQDKEKEHLTR(9)-LQDAEEMKK(8)	3258.576788	Oxidation[M](26)	1.197997e-001	6.303906e-001	0.004126	1.266197	1.000000e+000	8.525987e-002
	45	PRF_Q_2022_M_CIAN_777_52614.42266.42266.4.0.dta	4	3274.577726	MHEVSFQDKEKEHLTR(9)-LQDAEEMKK(8)	3274.571702	Oxidation[M](1);Oxidation[M](26)	2.208517e-001	7.204724e-001	0.006024	1.839630	1.000000e+000	1.259393e-001
	46	PRF_Q_2022_M_CIAN_777_52614.39744.39744.4.0.dta	4	2622.247585	MHEVSFQDKEK(9)-LQDAEEMKK(8)	2622.242461	Oxidation[M](1)	2.579764e-002	8.223352e-002	0.005124	1.954053	3.227150e-004	3.323206e-002
	47	PRF_Q_2022_M_CIAN_777_52614.43110.43110.3.1.dta	3	2606.248275	MHEVSFQDKEK(9)-LQDAEEMKK(8)	2606.247547	null	1.960000e-002	1.118681e-001	0.000728	0.279329	2.231566e-002	7.635458e-002
	48	PRF_Q_2022_M_CIAN_777_52614.43124.43124.3.1.dta	3	2606.248290	MHEVSFQDKEK(9)-LQDAEEMKK(8)	2606.247547	null	6.692457e-001	2.700397e-001	0.000743	0.285084	3.238393e-002	1.000000e+000
	49	PRF_Q_2022_M_CIAN_777_52614.43228.43228.5.1.dta	5	2606.249872	MHEVSFQDKEK(9)-LQDAEEMKK(8)	2606.247547	null	6.199399e-001	3.763096e-001	0.002325	0.892087	8.220895e-004	1.000000e+000
59	kif5C_dimer(815)-kif5C_dimer(815)	2	8
	1	PRF_Q_2022_M_CIAN_777_52614.43122.43122.4.0.dta	4	3745.805011	VKKSVELDNDDGGGSAAQK(3)-KSVELDNDDGGGSAAQK(1)	3745.799699	null	1.454865e-002	3.877485e-005	0.005312	1.418122	5.047629e-003	3.646542e-003
	2	PRF_Q_2022_M_CIAN_777_52614.42979.42979.4.0.dta	4	3745.803008	VKKSVELDNDDGGGSAAQK(3)-KSVELDNDDGGGSAAQK(1)	3745.799699	null	1.000000e+000	7.523416e-005	0.003309	0.883389	8.244840e-004	4.200282e-004
	3	PRF_Q_2022_M_CIAN_777_52614.47507.47507.4.0.dta	4	3518.641481	KSVELDNDDGGGSAAQK(1)-KSVELDNDDGGGSAAQK(1)	3518.636335	null	3.277343e-003	3.841934e-003	0.005146	1.462498	8.350531e-005	6.424726e-004
	4	PRF_Q_2022_M_CIAN_777_52614.47459.47459.3.0.dta	3	3518.641103	KSVELDNDDGGGSAAQK(1)-KSVELDNDDGGGSAAQK(1)	3518.636335	null	1.000000e+000	5.743537e-003	0.004768	1.355070	1.490323e-002	1.000000e+000
	5	PRF_Q_2022_M_CIAN_777_52614.47603.47603.3.0.dta	3	3518.643253	KSVELDNDDGGGSAAQK(1)-KSVELDNDDGGGSAAQK(1)	3518.636335	null	1.000000e+000	6.233217e-003	0.006918	1.966103	1.000000e+000	1.000000e+000
	6	PRF_Q_2022_M_CIAN_777_52614.47654.47654.4.0.dta	4	3518.641099	KSVELDNDDGGGSAAQK(1)-KSVELDNDDGGGSAAQK(1)	3518.636335	null	1.696759e-002	6.438438e-003	0.004764	1.353934	2.793912e-002	7.853676e-003
	7	PRF_Q_2022_M_CIAN_777_52614.47358.47358.4.0.dta	4	3518.640557	KSVELDNDDGGGSAAQK(1)-KSVELDNDDGGGSAAQK(1)	3518.636335	null	5.678546e-003	1.255862e-002	0.004222	1.199897	6.126360e-002	3.502701e-002
	8	PRF_Q_2022_M_CIAN_777_52614.47792.47792.4.0.dta	4	3518.633864	KSVELDNDDGGGSAAQK(1)-KSVELDNDDGGGSAAQK(1)	3518.636335	null	1.000000e+000	6.259089e-002	-0.002471	-0.702261	1.000000e+000	1.000000e+000
60	kif5C_dimer(905)-kif5C_dimer(911)	2	54
	1	PRF_Q_2022_M_CIAN_777_52614.26172.26172.4.0.dta	4	1542.879176	IKEAVR(2)-AKNMAR(2)	1542.878382	null	8.792701e-005	5.625609e-005	0.000794	0.514623	2.160991e-013	1.684154e-001
	2	PRF_Q_2022_M_CIAN_777_52614.21283.21283.4.0.dta	4	1558.875083	IKEAVR(2)-AKNMAR(2)	1558.873296	Oxidation[M](13)	6.277717e-007	6.109558e-005	0.001787	1.146341	2.325854e-005	1.698987e-005
	3	PRF_Q_2022_M_CIAN_777_52614.26202.26202.4.0.dta	4	1558.873124	IKEAVR(2)-AKNMAR(2)	1558.873296	Oxidation[M](13)	1.608602e-004	1.267218e-004	-0.000172	-0.110336	2.668770e-004	4.881755e-005
	4	PRF_Q_2022_M_CIAN_777_52614.21429.21429.4.0.dta	4	1558.874697	IKEAVR(2)-AKNMAR(2)	1558.873296	Oxidation[M](13)	1.014597e-008	2.444195e-004	0.001401	0.898726	7.910625e-007	2.176469e-004
	5	PRF_Q_2022_M_CIAN_777_52614.26065.26065.4.0.dta	4	1558.873236	IKEAVR(2)-AKNMAR(2)	1558.873296	Oxidation[M](13)	2.468865e-006	3.179559e-004	-0.000060	-0.038489	6.969850e-006	1.473776e-004
	6	PRF_Q_2022_M_CIAN_777_52614.26339.26339.4.0.dta	4	1558.874006	IKEAVR(2)-AKNMAR(2)	1558.873296	Oxidation[M](13)	1.931219e-006	3.569992e-004	0.000710	0.455457	2.604412e-006	6.381482e-004
	7	PRF_Q_2022_M_CIAN_777_52614.26458.26458.3.0.dta	3	1542.880420	IKEAVR(2)-AKNMAR(2)	1542.878382	null	8.897407e-006	3.758930e-004	0.002038	1.320908	4.870934e-005	9.286344e-004
	8	PRF_Q_2022_M_CIAN_777_52614.26315.26315.4.0.dta	4	1542.879416	IKEAVR(2)-AKNMAR(2)	1542.878382	null	9.131447e-005	5.081986e-004	0.001034	0.670176	5.565652e-006	5.633098e-002
	9	PRF_Q_2022_M_CIAN_777_52614.26043.26043.4.0.dta	4	1542.879591	IKEAVR(2)-AKNMAR(2)	1542.878382	null	7.121760e-005	5.957045e-004	0.001209	0.783600	8.479451e-006	2.533072e-002
	10	PRF_Q_2022_M_CIAN_777_52614.26460.26460.4.0.dta	4	1542.879299	IKEAVR(2)-AKNMAR(2)	1542.878382	null	9.071266e-006	8.079436e-004	0.000917	0.594344	2.053841e-005	1.912672e-002
	11	PRF_Q_2022_M_CIAN_777_52614.26128.26128.3.0.dta	3	1542.880524	IKEAVR(2)-AKNMAR(2)	1542.878382	null	6.522280e-007	1.263166e-003	0.002142	1.388314	1.453084e-005	7.878397e-002
	12	PRF_Q_2022_M_CIAN_777_52614.27627.27627.4.0.dta	4	1542.878895	IKEAVR(2)-AKNMAR(2)	1542.878382	null	1.184412e-001	3.625467e-003	0.000513	0.332495	2.072081e-001	6.030536e-001
	13	PRF_Q_2022_M_CIAN_777_52614.21946.21946.3.0.dta	3	1558.878263	IKEAVR(2)-AKNMAR(2)	1558.873296	Oxidation[M](13)	6.314250e-001	5.223606e-003	0.004967	3.186276	3.225747e-001	1.000000e+000
	14	PRF_Q_2022_M_CIAN_777_52614.28300.28300.4.3.dta	4	1542.881702	IKEAVR(2)-AKNMAR(2)	1542.878382	null	3.154929e-004	6.411818e-003	0.003320	2.151822	1.088956e-003	9.971973e-002
	15	PRF_Q_2022_M_CIAN_777_52614.26314.26314.3.0.dta	3	1542.879391	IKEAVR(2)-AKNMAR(2)	1542.878382	null	5.410642e-003	9.768363e-003	0.001009	0.653972	6.684576e-003	2.924086e-001
	16	PRF_Q_2022_M_CIAN_777_52614.27751.27751.4.0.dta	4	1542.879343	IKEAVR(2)-AKNMAR(2)	1542.878382	null	5.714402e-002	1.150036e-002	0.000961	0.622862	8.119300e-002	2.850540e-001
	17	PRF_Q_2022_M_CIAN_777_52614.27496.27496.4.0.dta	4	1542.879017	IKEAVR(2)-AKNMAR(2)	1542.878382	null	1.406404e-001	1.394502e-002	0.000635	0.411568	7.227458e-002	4.551239e-001
	18	PRF_Q_2022_M_CIAN_777_52614.26044.26044.3.0.dta	3	1542.881143	IKEAVR(2)-AKNMAR(2)	1542.878382	null	5.440472e-003	1.871863e-002	0.002761	1.789512	4.311518e-003	2.321188e-001
	19	PRF_Q_2022_M_CIAN_777_52614.26171.26171.3.0.dta	3	1542.880483	IKEAVR(2)-AKNMAR(2)	1542.878382	null	5.188191e-005	1.912685e-002	0.002101	1.361741	1.067619e-003	1.480455e-001
	20	PRF_Q_2022_M_CIAN_777_52614.26591.26591.4.0.dta	4	1542.879634	IKEAVR(2)-AKNMAR(2)	1542.878382	null	2.697922e-002	2.798317e-002	0.001252	0.811470	6.308270e-002	1.257836e-001
	21	PRF_Q_2022_M_CIAN_777_52614.26590.26590.3.0.dta	3	1542.882038	IKEAVR(2)-AKNMAR(2)	1542.878382	null	3.498778e-001	4.356620e-002	0.003656	2.369597	4.195339e-001	1.636314e-001
	22	PRF_Q_2022_M_CIAN_777_52614.27063.27063.4.2.dta	4	1542.879896	IKEAVR(2)-AKNMAR(2)	1542.878382	null	2.075710e-001	5.142483e-002	0.001514	0.981283	1.791534e-001	3.161848e-001
	23	PRF_Q_2022_M_CIAN_777_52614.21286.21286.3.0.dta	3	1558.875321	IKEAVR(2)-AKNMAR(2)	1558.873296	Oxidation[M](13)	2.971427e-002	9.309054e-002	0.002025	1.299015	2.093577e-002	1.916742e-002
	24	PRF_Q_2022_M_CIAN_777_52614.26786.26786.3.0.dta	3	1542.879254	IKEAVR(2)-AKNMAR(2)	1542.878382	null	9.164828e-001	1.517784e-001	0.000872	0.565177	1.000000e+000	4.390558e-001
	25	PRF_Q_2022_M_CIAN_777_52614.26201.26201.3.0.dta	3	1558.874589	IKEAVR(2)-AKNMAR(2)	1558.873296	Oxidation[M](13)	5.501290e-002	1.637769e-001	0.001293	0.829445	6.928154e-003	5.545885e-002
	26	PRF_Q_2022_M_CIAN_777_52614.21430.21430.3.0.dta	3	1558.875205	IKEAVR(2)-AKNMAR(2)	1558.873296	Oxidation[M](13)	1.000000e+000	2.444583e-001	0.001909	1.224602	1.000000e+000	1.000000e+000
	27	PRF_Q_2022_M_CIAN_777_52614.21979.21979.3.0.dta	3	1558.878518	IKEAVR(2)-AKNMAR(2)	1558.873296	Oxidation[M](13)	1.000000e+000	2.600632e-001	0.005222	3.349855	1.000000e+000	1.000000e+000
	28	PRF_Q_2022_M_CIAN_777_52614.22772.22772.3.1.dta	3	1558.877558	IKEAVR(2)-AKNMAR(2)	1558.873296	Oxidation[M](13)	1.000000e+000	3.182749e-001	0.004262	2.734026	1.627506e-001	1.000000e+000
	29	PRF_Q_2022_M_CIAN_777_52614.26064.26064.3.0.dta	3	1558.875087	IKEAVR(2)-AKNMAR(2)	1558.873296	Oxidation[M](13)	5.643090e-001	3.540850e-001	0.001791	1.148907	4.565820e-001	9.386346e-001
	30	PRF_Q_2022_M_CIAN_777_52614.25842.25842.4.0.dta	4	1558.876570	IKEAVR(2)-AKNMAR(2)	1558.873296	Oxidation[M](13)	3.849967e-002	6.200233e-001	0.003274	2.100235	7.244546e-002	4.482753e-002
	31	PRF_Q_2022_M_CIAN_777_52614.43144.43144.5.0.dta	5	2477.292713	YQQEVDRIKEAVR(9)-AKNMAR(2)	2477.292798	Oxidation[M](20)	9.934191e-003	4.255789e-002	-0.000085	-0.034312	7.309828e-003	4.635846e-005
	32	PRF_Q_2022_M_CIAN_777_52614.47746.47746.5.0.dta	5	2477.295436	YQQEVDRIKEAVR(9)-AKNMAR(2)	2477.292798	Oxidation[M](20)	4.316554e-002	1.012748e-001	0.002638	1.064872	2.440395e-002	1.092386e-003
	33	PRF_Q_2022_M_CIAN_777_52614.47959.47959.5.0.dta	5	2461.303330	YQQEVDRIKEAVR(9)-AKNMAR(2)	2461.297884	null	1.878146e-002	1.111863e-001	0.005446	2.212654	2.749742e-002	3.802952e-004
	34	PRF_Q_2022_M_CIAN_777_52614.47814.47814.5.0.dta	5	2461.303690	YQQEVDRIKEAVR(9)-AKNMAR(2)	2461.297884	null	7.292123e-004	1.300168e-001	0.005806	2.358918	3.107257e-003	2.090108e-004
	35	PRF_Q_2022_M_CIAN_777_52614.48090.48090.4.0.dta	4	2461.301196	YQQEVDRIKEAVR(9)-AKNMAR(2)	2461.297884	null	1.750490e-001	1.384361e-001	0.003312	1.345632	1.000000e+000	4.279860e-002
	36	PRF_Q_2022_M_CIAN_777_52614.47672.47672.5.0.dta	5	2461.303706	YQQEVDRIKEAVR(9)-AKNMAR(2)	2461.297884	null	3.377025e-003	1.657268e-001	0.005822	2.365419	8.127474e-003	1.157180e-004
	37	PRF_Q_2022_M_CIAN_777_52614.43005.43005.5.0.dta	5	2477.292512	YQQEVDRIKEAVR(9)-AKNMAR(2)	2477.292798	Oxidation[M](20)	7.030208e-003	2.071239e-001	-0.000286	-0.115449	2.364160e-001	7.499942e-004
	38	PRF_Q_2022_M_CIAN_777_52614.42870.42870.5.0.dta	5	2477.294912	YQQEVDRIKEAVR(9)-AKNMAR(2)	2477.292798	Oxidation[M](20)	1.142735e-002	2.407230e-001	0.002114	0.853351	1.442832e-002	9.667280e-005
	39	PRF_Q_2022_M_CIAN_777_52614.43453.43453.5.0.dta	5	2477.294370	YQQEVDRIKEAVR(9)-AKNMAR(2)	2477.292798	Oxidation[M](20)	3.364506e-001	2.420157e-001	0.001572	0.634564	4.474062e-002	7.753090e-005
	40	PRF_Q_2022_M_CIAN_777_52614.47802.47802.4.0.dta	4	2461.302563	YQQEVDRIKEAVR(9)-AKNMAR(2)	2461.297884	null	3.959115e-001	3.198566e-001	0.004679	1.901030	2.803855e-003	3.475493e-003
	41	PRF_Q_2022_M_CIAN_777_52614.47947.47947.4.0.dta	4	2461.303246	YQQEVDRIKEAVR(9)-AKNMAR(2)	2461.297884	null	3.816570e-001	3.403628e-001	0.005362	2.178525	2.016512e-001	3.453732e-002
	42	PRF_Q_2022_M_CIAN_777_52614.48100.48100.5.0.dta	5	2461.302535	YQQEVDRIKEAVR(9)-AKNMAR(2)	2461.297884	null	3.958729e-001	3.582318e-001	0.004651	1.889653	9.143220e-001	9.494921e-004
	43	PRF_Q_2022_M_CIAN_777_52614.43293.43293.5.0.dta	5	2477.294320	YQQEVDRIKEAVR(9)-AKNMAR(2)	2477.292798	Oxidation[M](20)	2.761808e-002	3.623708e-001	0.001522	0.614380	4.955902e-002	9.916035e-005
	44	PRF_Q_2022_M_CIAN_777_52614.48230.48230.4.0.dta	4	2461.303662	YQQEVDRIKEAVR(9)-AKNMAR(2)	2461.297884	null	2.807280e-001	3.642435e-001	0.005778	2.347542	2.586848e-001	1.051777e-002
	45	PRF_Q_2022_M_CIAN_777_52614.43080.43080.4.0.dta	4	2477.296649	YQQEVDRIKEAVR(9)-AKNMAR(2)	2477.292798	Oxidation[M](20)	6.829294e-003	3.791358e-001	0.003851	1.554520	1.441397e-002	1.339966e-003
	46	PRF_Q_2022_M_CIAN_777_52614.48253.48253.5.0.dta	5	2461.302544	YQQEVDRIKEAVR(9)-AKNMAR(2)	2461.297884	null	2.739839e-001	3.815225e-001	0.004660	1.893310	4.694427e-001	4.701524e-003
	47	PRF_Q_2022_M_CIAN_777_52614.47657.47657.4.0.dta	4	2461.302275	YQQEVDRIKEAVR(9)-AKNMAR(2)	2461.297884	null	1.935244e-002	3.953001e-001	0.004391	1.784018	1.874909e-004	2.865262e-003
	48	PRF_Q_2022_M_CIAN_777_52614.47587.47587.4.0.dta	4	2461.302867	YQQEVDRIKEAVR(9)-AKNMAR(2)	2461.297884	null	3.275350e-002	4.223353e-001	0.004983	2.024542	4.845257e-002	8.996977e-003
	49	PRF_Q_2022_M_CIAN_777_52614.48401.48401.5.0.dta	5	2461.305762	YQQEVDRIKEAVR(9)-AKNMAR(2)	2461.297884	null	7.069827e-002	4.674045e-001	0.007878	3.200750	1.000000e+000	2.246112e-003
	50	PRF_Q_2022_M_CIAN_777_52614.42944.42944.4.0.dta	4	2477.296463	YQQEVDRIKEAVR(9)-AKNMAR(2)	2477.292798	Oxidation[M](20)	5.113904e-001	4.946445e-001	0.003665	1.479438	2.477793e-001	2.715367e-001
	51	PRF_Q_2022_M_CIAN_777_52614.47758.47758.4.0.dta	4	2477.289810	YQQEVDRIKEAVR(9)-AKNMAR(2)	2477.292798	Oxidation[M](20)	1.375821e-001	6.039766e-001	-0.002988	-1.206155	3.952535e-001	3.867700e-002
	52	PRF_Q_2022_M_CIAN_777_52614.48022.48022.4.1.dta	4	2477.292750	YQQEVDRIKEAVR(9)-AKNMAR(2)	2477.292798	Oxidation[M](20)	1.000000e+000	6.946022e-001	-0.000048	-0.019376	5.453349e-001	1.000000e+000
	53	PRF_Q_2022_M_CIAN_777_52614.47899.47899.4.1.dta	4	2477.291387	YQQEVDRIKEAVR(9)-AKNMAR(2)	2477.292798	Oxidation[M](20)	1.311604e-001	7.696472e-001	-0.001411	-0.569573	2.332126e-002	3.652791e-002
	54	PRF_Q_2022_M_CIAN_777_52614.42908.42908.3.0.dta	3	2477.295167	YQQEVDRIKEAVR(9)-AKNMAR(2)	2477.292798	Oxidation[M](20)	1.901054e-001	7.927759e-001	0.002369	0.956286	1.000000e+000	3.887181e-001
61	kif5C_dimer(571)-kif5C_dimer(606)	2	10
	1	PRF_Q_2022_M_CIAN_777_52614.98753.98753.4.0.dta	4	5007.455845	DLGEIGGIIGTNDVKTLADVNGVIEEEFTMAR(15)-SKQLESAQMDSNR(2)	5007.455925	null	1.742278e-004	6.501419e-005	-0.000080	-0.015976	6.121178e-009	1.318365e-005
	2	PRF_Q_2022_M_CIAN_777_52614.98607.98607.4.0.dta	4	5007.453621	DLGEIGGIIGTNDVKTLADVNGVIEEEFTMAR(15)-SKQLESAQMDSNR(2)	5007.455925	null	4.480117e-005	1.110554e-004	-0.002304	-0.460114	4.285495e-012	1.946933e-005
	3	PRF_Q_2022_M_CIAN_777_52614.97971.97971.4.0.dta	4	5023.481336	DLGEIGGIIGTNDVKTLADVNGVIEEEFTMAR(15)-SKQLESAQMDSNR(2)	5023.450840	Oxidation[M](30)	1.351732e-004	2.068582e-004	0.030496	6.070727	1.000000e+000	1.234150e-006
	4	PRF_Q_2022_M_CIAN_777_52614.96513.96513.5.0.dta	5	5135.566671	DLGEIGGIIGTNDVKTLADVNGVIEEEFTMAR(15)-SKQLESAQMDSNRK(2)	5135.550881	null	1.401189e-008	1.354585e-004	0.015790	3.074646	2.827898e-016	1.317807e-007
	5	PRF_Q_2022_M_CIAN_777_52614.96498.96498.4.0.dta	4	5135.571061	DLGEIGGIIGTNDVKTLADVNGVIEEEFTMAR(15)-SKQLESAQMDSNRK(2)	5135.550881	null	1.771201e-004	2.634641e-004	0.020180	3.929471	7.073003e-008	1.965837e-004
	6	PRF_Q_2022_M_CIAN_777_52614.94274.94274.5.1.dta	5	5135.522444	DLGEIGGIIGTNDVKTLADVNGVIEEEFTMAR(15)-SKQLESAQMDSNRK(2)	5135.550881	null	1.190766e-006	5.358555e-004	-0.028437	-5.537283	2.097045e-012	2.391551e-006
	7	PRF_Q_2022_M_CIAN_777_52614.96641.96641.4.0.dta	4	5135.567876	DLGEIGGIIGTNDVKTLADVNGVIEEEFTMAR(15)-SKQLESAQMDSNRK(2)	5135.550881	null	4.687776e-003	6.402381e-004	0.016995	3.309285	6.666341e-011	1.417306e-004
	8	PRF_Q_2022_M_CIAN_777_52614.96661.96661.5.0.dta	5	5135.557664	DLGEIGGIIGTNDVKTLADVNGVIEEEFTMAR(15)-SKQLESAQMDSNRK(2)	5135.550881	null	1.757995e-006	1.753196e-003	0.006783	1.320793	5.393585e-017	2.068149e-006
	9	PRF_Q_2022_M_CIAN_777_52614.96842.96842.5.0.dta	5	5135.582057	DLGEIGGIIGTNDVKTLADVNGVIEEEFTMAR(15)-SKQLESAQMDSNRK(2)	5135.550881	null	1.937286e-003	1.790936e-002	0.031176	6.070624	5.031768e-008	3.213114e-003
	10	PRF_Q_2022_M_CIAN_777_52614.97482.97482.5.0.dta	5	5135.597220	DLGEIGGIIGTNDVKTLADVNGVIEEEFTMAR(15)-SKQLESAQMDSNRK(2)	5135.550881	null	6.879484e-002	1.896125e-001	0.046339	9.023180	1.000000e+000	1.019113e-001
62	kif5C_dimer(670)-kif5C_dimer(701)	2	6
	1	PRF_Q_2022_M_CIAN_777_52614.70494.70494.4.0.dta	4	3468.742250	QLEESQDSLSEELAKLR(15)-KALEQQMESHR(1)	3468.727338	null	2.591039e-009	6.859447e-005	0.014912	4.298983	5.365006e-007	2.919612e-015
	2	PRF_Q_2022_M_CIAN_777_52614.70559.70559.5.0.dta	5	3468.739001	QLEESQDSLSEELAKLR(15)-KALEQQMESHR(1)	3468.727338	null	4.502862e-006	1.829015e-004	0.011663	3.362328	5.855271e-006	2.137090e-011
	3	PRF_Q_2022_M_CIAN_777_52614.70415.70415.5.0.dta	5	3468.740206	QLEESQDSLSEELAKLR(15)-KALEQQMESHR(1)	3468.727338	null	6.624541e-004	1.704700e-003	0.012868	3.709718	7.279090e-005	2.109522e-008
	4	PRF_Q_2022_M_CIAN_777_52614.70639.70639.4.0.dta	4	3468.739953	QLEESQDSLSEELAKLR(15)-KALEQQMESHR(1)	3468.727338	null	1.110443e-001	8.324975e-002	0.012615	3.636781	1.324747e-001	9.289060e-005
	5	PRF_Q_2022_M_CIAN_777_52614.80171.80171.5.1.dta	5	4413.166154	QLEESQDSLSEELAKLR(15)-LQDAEEMKKALEQQMESHR(9)	4413.154626	null	1.937159e-003	2.345660e-003	0.011528	2.612190	8.793367e-006	9.540585e-004
	6	PRF_Q_2022_M_CIAN_777_52614.80226.80226.4.1.dta	4	4413.158868	QLEESQDSLSEELAKLR(15)-LQDAEEMKKALEQQMESHR(9)	4413.154626	null	1.000000e+000	6.356303e-001	0.004242	0.961217	1.000000e+000	1.000000e+000
63	kif5C_dimer(815)-kif5C_dimer(849)	2	5
	1	PRF_Q_2022_M_CIAN_777_52614.37625.37625.4.0.dta	4	2707.405116	KSVELDNDDGGGSAAQK(1)-VHKQLVR(3)	2707.400818	null	2.190733e-010	7.707689e-005	0.004298	1.587500	5.264935e-009	9.796077e-005
	2	PRF_Q_2022_M_CIAN_777_52614.37479.37479.4.0.dta	4	2707.407212	KSVELDNDDGGGSAAQK(1)-VHKQLVR(3)	2707.400818	null	6.659292e-008	1.339030e-003	0.006394	2.361675	1.000000e+000	1.694769e-003
	3	PRF_Q_2022_M_CIAN_777_52614.37647.37647.3.0.dta	3	2707.409578	KSVELDNDDGGGSAAQK(1)-VHKQLVR(3)	2707.400818	null	1.899984e-002	7.052190e-002	0.008760	3.235576	1.000000e+000	4.303616e-005
	4	PRF_Q_2022_M_CIAN_777_52614.37728.37728.4.2.dta	4	2707.399456	KSVELDNDDGGGSAAQK(1)-VHKQLVR(3)	2707.400818	null	1.073069e-001	3.712369e-001	-0.001362	-0.503066	2.493016e-001	7.424507e-002
	5	PRF_Q_2022_M_CIAN_777_52614.34350.34350.5.0.dta	5	2934.568384	VKKSVELDNDDGGGSAAQK(3)-VHKQLVR(3)	2934.564182	null	5.082557e-006	4.375584e-003	0.004202	1.431899	6.350119e-006	9.119673e-005
64	kif5C_dimer(508)-kif5C_dimer(833)	2	8
	1	PRF_Q_2022_M_CIAN_777_52614.85614.85614.5.0.dta	5	4374.245524	SQEVEDKTRANEQLTDELAQK(7)-QKISFLENNLEQLTK(2)	4374.230887	null	3.656506e-019	8.198601e-005	0.014637	3.346188	5.301813e-006	1.524754e-010
	2	PRF_Q_2022_M_CIAN_777_52614.85622.85622.4.0.dta	4	4374.252230	SQEVEDKTRANEQLTDELAQK(7)-QKISFLENNLEQLTK(2)	4374.230887	null	5.633355e-002	3.176734e-003	0.021343	4.879258	1.000000e+000	5.289351e-008
	3	PRF_Q_2022_M_CIAN_777_52614.85464.85464.5.0.dta	5	4374.243619	SQEVEDKTRANEQLTDELAQK(7)-QKISFLENNLEQLTK(2)	4374.230887	null	1.000000e+000	2.356214e-002	0.012732	2.910683	1.000000e+000	1.000000e+000
	4	PRF_Q_2022_M_CIAN_777_52614.79561.79561.3.0.dta	3	3033.579076	SQEVEDKTR(7)-QKISFLENNLEQLTK(2)	3033.573742	null	1.348586e-002	6.878168e-004	0.005334	1.758322	1.000000e+000	1.878726e-002
	5	PRF_Q_2022_M_CIAN_777_52614.79711.79711.3.0.dta	3	3033.581710	SQEVEDKTR(7)-QKISFLENNLEQLTK(2)	3033.573742	null	3.776006e-002	4.350736e-003	0.007968	2.626605	1.000000e+000	6.384168e-002
	6	PRF_Q_2022_M_CIAN_777_52614.79526.79526.4.0.dta	4	3033.579707	SQEVEDKTR(7)-QKISFLENNLEQLTK(2)	3033.573742	null	2.995400e-002	9.016247e-003	0.005965	1.966328	7.568515e-013	1.145176e-002
	7	PRF_Q_2022_M_CIAN_777_52614.79666.79666.4.0.dta	4	3033.581401	SQEVEDKTR(7)-QKISFLENNLEQLTK(2)	3033.573742	null	2.010253e-001	3.276851e-002	0.007659	2.524745	1.213548e-008	6.937345e-002
	8	PRF_Q_2022_M_CIAN_777_52614.79818.79818.4.0.dta	4	3033.586830	SQEVEDKTR(7)-QKISFLENNLEQLTK(2)	3033.573742	null	9.247530e-001	4.471684e-001	0.013088	4.314383	1.000000e+000	1.000000e+000
65	kif5C_dimer(785)-kif5C_dimer(803)	2	7
	1	PRF_Q_2022_M_CIAN_777_52614.82172.82172.3.0.dta	3	2733.457735	EDLKGLEETVSR(4)-KLFVQDLTTR(1)	2733.466771	null	2.838941e-003	8.705094e-005	-0.009036	-3.305692	1.076645e-004	2.198389e-004
	2	PRF_Q_2022_M_CIAN_777_52614.82178.82178.4.0.dta	4	2733.473072	EDLKGLEETVSR(4)-KLFVQDLTTR(1)	2733.466771	null	1.341988e-003	1.428075e-004	0.006301	2.305131	2.149194e-004	2.698664e-007
	3	PRF_Q_2022_M_CIAN_777_52614.75069.75069.5.0.dta	5	3217.717273	EQAREDLKGLEETVSR(8)-KLFVQDLTTR(1)	3217.706143	null	3.014337e-010	1.491709e-003	0.011130	3.458986	2.495591e-018	1.478781e-010
	4	PRF_Q_2022_M_CIAN_777_52614.75212.75212.5.0.dta	5	3217.718443	EQAREDLKGLEETVSR(8)-KLFVQDLTTR(1)	3217.706143	null	2.704232e-011	2.196612e-003	0.012300	3.822599	7.326396e-010	2.614310e-008
	5	PRF_Q_2022_M_CIAN_777_52614.75126.75126.4.0.dta	4	3217.716448	EQAREDLKGLEETVSR(8)-KLFVQDLTTR(1)	3217.706143	null	2.679275e-003	2.704177e-003	0.010305	3.202592	1.000000e+000	7.367083e-015
	6	PRF_Q_2022_M_CIAN_777_52614.74987.74987.4.0.dta	4	3217.712527	EQAREDLKGLEETVSR(8)-KLFVQDLTTR(1)	3217.706143	null	2.465359e-001	1.346188e-002	0.006384	1.984022	2.877427e-001	1.788935e-011
	7	PRF_Q_2022_M_CIAN_777_52614.75274.75274.4.0.dta	4	3217.717174	EQAREDLKGLEETVSR(8)-KLFVQDLTTR(1)	3217.706143	null	8.921936e-002	3.622494e-002	0.011031	3.428219	9.684590e-003	4.631703e-006
66	kif5C_dimer(446)-kif5C_dimer(911)	2	15
	1	PRF_Q_2022_M_CIAN_777_52614.60219.60219.4.0.dta	4	2716.413956	LKQQMLDQDELLASTR(2)-AKNMAR(2)	2716.411915	null	2.403430e-003	9.614086e-005	0.002041	0.751359	6.853798e-018	1.955004e-003
	2	PRF_Q_2022_M_CIAN_777_52614.60128.60128.3.0.dta	3	2716.415479	LKQQMLDQDELLASTR(2)-AKNMAR(2)	2716.411915	null	1.193516e-006	2.038708e-004	0.003564	1.312025	9.700079e-013	3.393060e-003
	3	PRF_Q_2022_M_CIAN_777_52614.55784.55784.4.0.dta	4	2732.414885	LKQQMLDQDELLASTR(2)-AKNMAR(2)	2732.406829	Oxidation[M](23)	1.884144e-003	6.810592e-004	0.008056	2.948316	2.244725e-014	3.254638e-004
	4	PRF_Q_2022_M_CIAN_777_52614.60071.60071.4.0.dta	4	2716.414879	LKQQMLDQDELLASTR(2)-AKNMAR(2)	2716.411915	null	1.142059e-005	8.833635e-004	0.002964	1.091145	2.701942e-014	6.966261e-005
	5	PRF_Q_2022_M_CIAN_777_52614.60273.60273.3.0.dta	3	2716.413881	LKQQMLDQDELLASTR(2)-AKNMAR(2)	2716.411915	null	3.550717e-006	1.693505e-003	0.001966	0.723749	9.313746e-017	2.266906e-004
	6	PRF_Q_2022_M_CIAN_777_52614.55934.55934.4.0.dta	4	2732.413784	LKQQMLDQDELLASTR(2)-AKNMAR(2)	2732.406829	Oxidation[M](23)	5.638842e-002	3.897313e-002	0.006955	2.545375	1.128886e-007	2.723782e-002
	7	PRF_Q_2022_M_CIAN_777_52614.52513.52513.4.5.dta	4	2732.412386	LKQQMLDQDELLASTR(2)-AKNMAR(2)	2732.406829	Oxidation[M](5)	5.853328e-003	3.954074e-002	0.005557	2.033738	2.168726e-007	1.618517e-002
	8	PRF_Q_2022_M_CIAN_777_52614.55649.55649.4.0.dta	4	2732.416321	LKQQMLDQDELLASTR(2)-AKNMAR(2)	2732.406829	Oxidation[M](23)	1.000000e+000	5.019292e-001	0.009492	3.473860	1.160676e-003	1.000000e+000
	9	PRF_Q_2022_M_CIAN_777_52614.60227.60227.4.0.dta	4	2732.408276	LKQQMLDQDELLASTR(2)-AKNMAR(2)	2732.406829	Oxidation[M](23)	1.000000e+000	5.862996e-001	0.001447	0.529570	2.192197e-003	1.000000e+000
	10	PRF_Q_2022_M_CIAN_777_52614.53074.53074.5.0.dta	5	2872.514875	LKQQMLDQDELLASTRR(2)-AKNMAR(2)	2872.513017	null	7.227734e-011	4.681287e-003	0.001858	0.646820	2.357072e-009	1.592295e-005
	11	PRF_Q_2022_M_CIAN_777_52614.49209.49209.4.0.dta	4	2888.514606	LKQQMLDQDELLASTRR(2)-AKNMAR(2)	2888.507931	Oxidation[M](24)	1.470524e-009	5.104374e-003	0.006675	2.310882	9.758248e-005	6.392255e-011
	12	PRF_Q_2022_M_CIAN_777_52614.53213.53213.4.0.dta	4	2872.515163	LKQQMLDQDELLASTRR(2)-AKNMAR(2)	2872.513017	null	1.326330e-007	1.084497e-002	0.002146	0.747081	1.000000e+000	3.881793e-003
	13	PRF_Q_2022_M_CIAN_777_52614.46085.46085.4.0.dta	4	2888.511869	LKQQMLDQDELLASTRR(2)-AKNMAR(2)	2888.507931	Oxidation[M](5)	1.696480e-005	3.695248e-002	0.003938	1.363334	3.051606e-005	4.465573e-005
	14	PRF_Q_2022_M_CIAN_777_52614.46086.46086.5.0.dta	5	2888.514490	LKQQMLDQDELLASTRR(2)-AKNMAR(2)	2888.507931	Oxidation[M](5)	4.790962e-003	4.180041e-002	0.006559	2.270723	6.894280e-004	4.423782e-004
	15	PRF_Q_2022_M_CIAN_777_52614.53076.53076.4.1.dta	4	2872.515043	LKQQMLDQDELLASTRR(2)-AKNMAR(2)	2872.513017	null	1.727539e-001	7.740495e-001	0.002026	0.705306	2.774916e-001	5.157078e-005
67	kif5C_dimer(728)-kif5C_dimer(730)	2	7
	1	PRF_Q_2022_M_CIAN_777_52614.51051.51051.3.0.dta	3	2439.347274	LRDEIEEKQK(8)-QKIIDEIR(2)	2439.345211	null	2.313173e-006	1.097660e-004	0.002063	0.845719	2.226986e-011	5.289042e-005
	2	PRF_Q_2022_M_CIAN_777_52614.50967.50967.5.0.dta	5	2439.347113	LRDEIEEKQK(8)-QKIIDEIR(2)	2439.345211	null	4.818409e-006	1.293680e-003	0.001902	0.779717	3.848301e-006	3.411074e-005
	3	PRF_Q_2022_M_CIAN_777_52614.50903.50903.3.0.dta	3	2439.349608	LRDEIEEKQK(8)-QKIIDEIR(2)	2439.345211	null	9.788414e-004	2.796099e-003	0.004397	1.802533	1.003437e-001	2.922745e-006
	4	PRF_Q_2022_M_CIAN_777_52614.50863.50863.4.0.dta	4	2439.348971	LRDEIEEKQK(8)-QKIIDEIR(2)	2439.345211	null	9.875240e-003	5.951516e-003	0.003760	1.541397	8.958613e-004	2.353996e-005
	5	PRF_Q_2022_M_CIAN_777_52614.59505.59505.4.0.dta	4	3037.659222	LRDEIEEKQK(8)-QKIIDEIRDLNQK(2)	3037.652657	null	1.000000e+000	2.759390e-001	0.006565	2.161208	1.000000e+000	1.000000e+000
	6	PRF_Q_2022_M_CIAN_777_52614.59478.59478.5.0.dta	5	3037.637241	LRDEIEEKQK(8)-QKIIDEIRDLNQK(2)	3037.652657	null	1.000000e+000	3.151461e-001	-0.015416	-5.074971	3.801307e-001	6.821824e-001
	7	PRF_Q_2022_M_CIAN_777_52614.59584.59584.5.0.dta	5	3037.644052	LRDEIEEKQK(8)-QKIIDEIRDLNQK(2)	3037.652657	null	1.000000e+000	5.027000e-001	-0.008605	-2.832779	1.000000e+000	1.000000e+000
68	kif5C_dimer(769)-kif5C_dimer(785)	2	7
	1	PRF_Q_2022_M_CIAN_777_52614.79183.79183.4.1.dta	4	2867.619280	LEKLLLLNDKR(3)-EDLKGLEETVSR(4)	2867.608674	null	2.531382e-010	2.394899e-004	0.010606	3.698552	3.365774e-007	2.720058e-006
	2	PRF_Q_2022_M_CIAN_777_52614.79330.79330.4.0.dta	4	2867.614715	LEKLLLLNDKR(3)-EDLKGLEETVSR(4)	2867.608674	null	7.640853e-008	7.763024e-003	0.006041	2.106633	8.988440e-003	6.286623e-013
	3	PRF_Q_2022_M_CIAN_777_52614.79133.79133.4.2.dta	4	2867.620744	LEKLLLLNDKR(3)-EDLKGLEETVSR(4)	2867.608674	null	3.869546e-003	4.238992e-002	0.012070	4.209082	1.918896e-003	9.984068e-009
	4	PRF_Q_2022_M_CIAN_777_52614.79255.79255.5.1.dta	5	2867.615193	LEKLLLLNDKR(3)-EDLKGLEETVSR(4)	2867.608674	null	1.000000e+000	7.496571e-002	0.006519	2.273323	6.673170e-003	1.104188e-002
	5	PRF_Q_2022_M_CIAN_777_52614.76403.76403.5.0.dta	5	3740.034883	EMKLEKLLLLNDKR(6)-EQAREDLKGLEETVSR(8)	3740.026068	null	3.690120e-013	5.744402e-004	0.008815	2.356935	4.491985e-017	1.586122e-013
	6	PRF_Q_2022_M_CIAN_777_52614.76246.76246.5.0.dta	5	3740.036535	EMKLEKLLLLNDKR(6)-EQAREDLKGLEETVSR(8)	3740.026068	null	1.632552e-007	4.600267e-003	0.010467	2.798644	5.704474e-011	1.332435e-007
	7	PRF_Q_2022_M_CIAN_777_52614.70503.70503.5.0.dta	5	3756.022790	EMKLEKLLLLNDKR(6)-EQAREDLKGLEETVSR(8)	3756.020982	Oxidation[M](21)	2.095115e-002	2.373554e-002	0.001808	0.481360	8.126396e-002	5.095940e-003
69	kif5C_dimer(142)-kif5C_dimer(241)	2	10
	1	PRF_Q_2022_M_CIAN_777_52614.98367.98367.4.0.dta	4	3928.095870	VSYFEIYLDKIRDLLDVSK(10)-VSKTGAEGAVLDEAK(3)	3928.083958	null	9.421062e-008	2.468877e-004	0.011912	3.032522	3.764181e-014	5.566873e-006
	2	PRF_Q_2022_M_CIAN_777_52614.98517.98517.4.0.dta	4	3928.095129	VSYFEIYLDKIRDLLDVSK(10)-VSKTGAEGAVLDEAK(3)	3928.083958	null	7.141336e-006	5.287056e-004	0.011171	2.843880	1.045307e-006	9.564248e-007
	3	PRF_Q_2022_M_CIAN_777_52614.98541.98541.3.0.dta	3	3928.094367	VSYFEIYLDKIRDLLDVSK(10)-VSKTGAEGAVLDEAK(3)	3928.083958	null	6.427920e-006	1.619819e-003	0.010409	2.649892	1.908015e-004	1.358229e-007
	4	PRF_Q_2022_M_CIAN_777_52614.98657.98657.5.0.dta	5	3928.087167	VSYFEIYLDKIRDLLDVSK(10)-VSKTGAEGAVLDEAK(3)	3928.083958	null	1.154923e-004	2.036793e-003	0.003209	0.816938	3.279939e-002	3.550500e-005
	5	PRF_Q_2022_M_CIAN_777_52614.98388.98388.3.0.dta	3	3928.096585	VSYFEIYLDKIRDLLDVSK(10)-VSKTGAEGAVLDEAK(3)	3928.083958	null	1.416168e-002	2.135216e-003	0.012627	3.214544	1.916898e-010	1.175985e-003
	6	PRF_Q_2022_M_CIAN_777_52614.98365.98365.5.0.dta	5	3928.099870	VSYFEIYLDKIRDLLDVSK(10)-VSKTGAEGAVLDEAK(3)	3928.083958	null	3.629144e-004	3.141871e-003	0.015912	4.050830	3.697703e-004	6.136333e-006
	7	PRF_Q_2022_M_CIAN_777_52614.98496.98496.5.0.dta	5	3928.098142	VSYFEIYLDKIRDLLDVSK(10)-VSKTGAEGAVLDEAK(3)	3928.083958	null	1.133563e-006	1.682188e-002	0.014184	3.610921	1.267443e-006	3.643073e-007
	8	PRF_Q_2022_M_CIAN_777_52614.96800.96800.5.0.dta	5	3928.109892	VSYFEIYLDKIRDLLDVSK(10)-VSKTGAEGAVLDEAK(3)	3928.083958	null	3.883179e-001	1.025911e-001	0.025934	6.602201	2.246800e-001	5.352782e-006
	9	PRF_Q_2022_M_CIAN_777_52614.91765.91765.4.0.dta	4	3157.677855	VSYFEIYLDKIR(10)-VSKTGAEGAVLDEAK(3)	3157.666577	null	1.320614e-006	3.861887e-002	0.011278	3.571625	8.401947e-005	6.902523e-004
	10	PRF_Q_2022_M_CIAN_777_52614.91908.91908.4.0.dta	4	3157.676362	VSYFEIYLDKIR(10)-VSKTGAEGAVLDEAK(3)	3157.666577	null	1.368456e-004	4.938370e-002	0.009785	3.098807	1.990887e-005	6.705516e-005
70	kif5C_dimer(571)-kif5C_dimer(785)	2	12
	1	PRF_Q_2022_M_CIAN_777_52614.98524.98524.5.0.dta	5	5373.702677	DLGEIGGIIGTNDVKTLADVNGVIEEEFTMAR(15)-EQAREDLKGLEETVSR(8)	5373.700371	null	2.436067e-005	2.488479e-004	0.002306	0.429127	6.022756e-006	4.551694e-006
	2	PRF_Q_2022_M_CIAN_777_52614.98382.98382.5.0.dta	5	5373.715686	DLGEIGGIIGTNDVKTLADVNGVIEEEFTMAR(15)-EQAREDLKGLEETVSR(8)	5373.700371	null	1.680160e-005	4.224698e-004	0.015315	2.849991	1.000000e+000	3.090005e-005
	3	PRF_Q_2022_M_CIAN_777_52614.98240.98240.5.0.dta	5	5373.715114	DLGEIGGIIGTNDVKTLADVNGVIEEEFTMAR(15)-EQAREDLKGLEETVSR(8)	5373.700371	null	1.202237e-005	1.250238e-003	0.014743	2.743547	2.108169e-008	2.233764e-005
	4	PRF_Q_2022_M_CIAN_777_52614.98318.98318.4.0.dta	4	5373.708036	DLGEIGGIIGTNDVKTLADVNGVIEEEFTMAR(15)-EQAREDLKGLEETVSR(8)	5373.700371	null	1.042435e-006	2.098064e-003	0.007665	1.426391	6.874415e-005	5.780465e-005
	5	PRF_Q_2022_M_CIAN_777_52614.97812.97812.5.0.dta	5	5389.723281	DLGEIGGIIGTNDVKTLADVNGVIEEEFTMAR(15)-EQAREDLKGLEETVSR(8)	5389.695285	Oxidation[M](30)	8.774407e-007	2.398740e-003	0.027996	5.194357	3.024311e-008	4.318270e-005
	6	PRF_Q_2022_M_CIAN_777_52614.96545.96545.5.2.dta	5	5373.732194	DLGEIGGIIGTNDVKTLADVNGVIEEEFTMAR(15)-EQAREDLKGLEETVSR(8)	5373.700371	null	5.557801e-005	1.489607e-002	0.031823	5.921990	1.710071e-005	9.736614e-005
	7	PRF_Q_2022_M_CIAN_777_52614.99007.99007.5.1.dta	5	5373.738521	DLGEIGGIIGTNDVKTLADVNGVIEEEFTMAR(15)-EQAREDLKGLEETVSR(8)	5373.700371	null	4.484899e-003	1.712353e-002	0.038150	7.099391	5.954254e-005	1.704285e-003
	8	PRF_Q_2022_M_CIAN_777_52614.97755.97755.4.0.dta	4	5389.694051	DLGEIGGIIGTNDVKTLADVNGVIEEEFTMAR(15)-EQAREDLKGLEETVSR(8)	5389.695285	Oxidation[M](30)	4.444953e-003	2.173557e-002	-0.001234	-0.228955	1.000000e+000	7.799739e-006
	9	PRF_Q_2022_M_CIAN_777_52614.98466.98466.4.0.dta	4	5373.719085	DLGEIGGIIGTNDVKTLADVNGVIEEEFTMAR(15)-EQAREDLKGLEETVSR(8)	5373.700371	null	1.136992e-001	4.233516e-002	0.018714	3.482516	1.000000e+000	7.390912e-002
	10	PRF_Q_2022_M_CIAN_777_52614.100617.100617.4.0.dta	4	4889.484422	DLGEIGGIIGTNDVKTLADVNGVIEEEFTMAR(15)-EDLKGLEETVSR(4)	4889.460999	null	4.986715e-005	4.502803e-004	0.023423	4.790508	2.786110e-013	1.334464e-004
	11	PRF_Q_2022_M_CIAN_777_52614.100755.100755.4.1.dta	4	4889.486045	DLGEIGGIIGTNDVKTLADVNGVIEEEFTMAR(15)-EDLKGLEETVSR(4)	4889.460999	null	2.360630e-005	1.034165e-002	0.025046	5.122446	1.000000e+000	3.090047e-005
	12	PRF_Q_2022_M_CIAN_777_52614.100888.100888.4.1.dta	4	4889.471597	DLGEIGGIIGTNDVKTLADVNGVIEEEFTMAR(15)-EDLKGLEETVSR(4)	4889.460999	null	2.739100e-001	2.416802e-001	0.010598	2.167519	1.000000e+000	5.189891e-001
71	kif5C_dimer(544)-kif5C_dimer(803)	2	31
	1	PRF_Q_2022_M_CIAN_777_52614.60054.60054.3.0.dta	3	3195.753172	ELSQLQELSNHQKKR(13)-KLFVQDLTTR(1)	3195.748282	null	4.169026e-010	3.655507e-004	0.004890	1.530158	3.897223e-011	7.767751e-011
	2	PRF_Q_2022_M_CIAN_777_52614.59901.59901.3.0.dta	3	3195.752485	ELSQLQELSNHQKKR(13)-KLFVQDLTTR(1)	3195.748282	null	3.709322e-008	6.907884e-003	0.004203	1.315185	3.152250e-008	2.651938e-015
	3	PRF_Q_2022_M_CIAN_777_52614.60047.60047.5.0.dta	5	3195.755958	ELSQLQELSNHQKKR(13)-KLFVQDLTTR(1)	3195.748282	null	6.129891e-001	1.104601e-001	0.007676	2.401941	6.250488e-001	8.361413e-010
	4	PRF_Q_2022_M_CIAN_777_52614.59900.59900.5.0.dta	5	3195.755859	ELSQLQELSNHQKKR(13)-KLFVQDLTTR(1)	3195.748282	null	1.000000e+000	1.944140e-001	0.007577	2.370963	1.000000e+000	6.747037e-007
	5	PRF_Q_2022_M_CIAN_777_52614.59769.59769.5.0.dta	5	3195.751656	ELSQLQELSNHQKKR(13)-KLFVQDLTTR(1)	3195.748282	null	1.000000e+000	3.364642e-001	0.003374	1.055778	1.000000e+000	1.886104e-005
	6	PRF_Q_2022_M_CIAN_777_52614.62306.62306.5.1.dta	5	3195.757331	ELSQLQELSNHQKKR(13)-KLFVQDLTTR(1)	3195.748282	null	1.958538e-001	4.882539e-001	0.009049	2.831575	4.118443e-001	2.077244e-008
	7	PRF_Q_2022_M_CIAN_777_52614.61843.61843.5.1.dta	5	3195.761281	ELSQLQELSNHQKKR(13)-KLFVQDLTTR(1)	3195.748282	null	7.348110e-001	5.185437e-001	0.012999	4.067592	1.000000e+000	1.569804e-009
	8	PRF_Q_2022_M_CIAN_777_52614.61095.61095.5.0.dta	5	3195.752948	ELSQLQELSNHQKKR(13)-KLFVQDLTTR(1)	3195.748282	null	1.000000e+000	6.212485e-001	0.004666	1.460065	1.000000e+000	2.579887e-003
	9	PRF_Q_2022_M_CIAN_777_52614.68590.68590.3.1.dta	3	3039.645007	ELSQLQELSNHQKK(13)-KLFVQDLTTR(1)	3039.647180	null	4.531834e-004	6.008946e-004	-0.002173	-0.714886	4.904476e-004	6.759033e-012
	10	PRF_Q_2022_M_CIAN_777_52614.66589.66589.3.0.dta	3	3039.652146	ELSQLQELSNHQKK(13)-KLFVQDLTTR(1)	3039.647180	null	1.371856e-003	1.258834e-003	0.004966	1.633742	1.198397e-003	5.568181e-024
	11	PRF_Q_2022_M_CIAN_777_52614.68425.68425.4.3.dta	4	3039.649846	ELSQLQELSNHQKK(13)-KLFVQDLTTR(1)	3039.647180	null	1.148257e-002	1.112580e-002	0.002666	0.877075	3.900644e-002	3.240163e-011
	12	PRF_Q_2022_M_CIAN_777_52614.68573.68573.4.3.dta	4	3039.646588	ELSQLQELSNHQKK(13)-KLFVQDLTTR(1)	3039.647180	null	5.192530e-002	2.174918e-002	-0.000592	-0.194759	1.591824e-001	3.082178e-010
	13	PRF_Q_2022_M_CIAN_777_52614.66722.66722.3.0.dta	3	3039.651443	ELSQLQELSNHQKK(13)-KLFVQDLTTR(1)	3039.647180	null	1.148267e-001	2.690420e-002	0.004263	1.402465	1.000000e+000	1.816013e-011
	14	PRF_Q_2022_M_CIAN_777_52614.68639.68639.5.1.dta	5	3039.647567	ELSQLQELSNHQKK(13)-KLFVQDLTTR(1)	3039.647180	null	9.539850e-001	6.227889e-002	0.000387	0.127317	1.000000e+000	1.714849e-009
	15	PRF_Q_2022_M_CIAN_777_52614.66548.66548.4.0.dta	4	3039.656613	ELSQLQELSNHQKK(13)-KLFVQDLTTR(1)	3039.647180	null	4.444158e-002	7.666124e-002	0.009433	3.103321	3.045541e-002	1.325349e-012
	16	PRF_Q_2022_M_CIAN_777_52614.66949.66949.5.0.dta	5	3039.654815	ELSQLQELSNHQKK(13)-KLFVQDLTTR(1)	3039.647180	null	2.234319e-001	7.836730e-002	0.007635	2.511805	5.176268e-001	7.982666e-009
	17	PRF_Q_2022_M_CIAN_777_52614.66806.66806.5.0.dta	5	3039.652074	ELSQLQELSNHQKK(13)-KLFVQDLTTR(1)	3039.647180	null	6.495283e-001	9.298507e-002	0.004894	1.610055	1.000000e+000	7.444292e-011
	18	PRF_Q_2022_M_CIAN_777_52614.66827.66827.4.0.dta	4	3039.652245	ELSQLQELSNHQKK(13)-KLFVQDLTTR(1)	3039.647180	null	4.261989e-001	1.199198e-001	0.005065	1.666312	1.391697e-001	1.405110e-011
	19	PRF_Q_2022_M_CIAN_777_52614.66971.66971.4.0.dta	4	3039.656862	ELSQLQELSNHQKK(13)-KLFVQDLTTR(1)	3039.647180	null	2.918879e-001	1.342177e-001	0.009682	3.185238	1.000000e+000	1.724268e-008
	20	PRF_Q_2022_M_CIAN_777_52614.68865.68865.4.4.dta	4	3039.647044	ELSQLQELSNHQKK(13)-KLFVQDLTTR(1)	3039.647180	null	4.117342e-002	1.682417e-001	-0.000136	-0.044742	9.493918e-002	5.365744e-013
	21	PRF_Q_2022_M_CIAN_777_52614.66527.66527.5.0.dta	5	3039.657673	ELSQLQELSNHQKK(13)-KLFVQDLTTR(1)	3039.647180	null	3.959828e-001	1.920957e-001	0.010493	3.452045	6.943366e-001	9.834202e-009
	22	PRF_Q_2022_M_CIAN_777_52614.66664.66664.5.0.dta	5	3039.655724	ELSQLQELSNHQKK(13)-KLFVQDLTTR(1)	3039.647180	null	8.397774e-001	1.924249e-001	0.008544	2.810853	1.000000e+000	5.863789e-009
	23	PRF_Q_2022_M_CIAN_777_52614.66407.66407.4.0.dta	4	3039.660480	ELSQLQELSNHQKK(13)-KLFVQDLTTR(1)	3039.647180	null	7.873721e-002	2.039430e-001	0.013300	4.375508	3.688604e-001	1.108017e-011
	24	PRF_Q_2022_M_CIAN_777_52614.66679.66679.4.0.dta	4	3039.654690	ELSQLQELSNHQKK(13)-KLFVQDLTTR(1)	3039.647180	null	4.335919e-001	2.385165e-001	0.007510	2.470681	1.000000e+000	6.378423e-011
	25	PRF_Q_2022_M_CIAN_777_52614.69941.69941.4.1.dta	4	3039.645061	ELSQLQELSNHQKK(13)-KLFVQDLTTR(1)	3039.647180	null	1.000000e+000	4.137152e-001	-0.002119	-0.697120	1.000000e+000	1.695855e-005
	26	PRF_Q_2022_M_CIAN_777_52614.68726.68726.4.3.dta	4	3039.647754	ELSQLQELSNHQKK(13)-KLFVQDLTTR(1)	3039.647180	null	7.731117e-001	4.783466e-001	0.000574	0.188838	1.000000e+000	2.509175e-006
	27	PRF_Q_2022_M_CIAN_777_52614.66393.66393.5.0.dta	5	3039.662036	ELSQLQELSNHQKK(13)-KLFVQDLTTR(1)	3039.647180	null	1.000000e+000	5.099254e-001	0.014856	4.887409	1.000000e+000	4.794993e-012
	28	PRF_Q_2022_M_CIAN_777_52614.68282.68282.4.2.dta	4	3039.652385	ELSQLQELSNHQKK(13)-KLFVQDLTTR(1)	3039.647180	null	1.000000e+000	5.215606e-001	0.005205	1.712370	1.000000e+000	1.168372e-004
	29	PRF_Q_2022_M_CIAN_777_52614.67243.67243.5.0.dta	5	3039.656708	ELSQLQELSNHQKK(13)-KLFVQDLTTR(1)	3039.647180	null	1.000000e+000	5.740638e-001	0.009528	3.134574	1.000000e+000	1.265506e-006
	30	PRF_Q_2022_M_CIAN_777_52614.67388.67388.5.0.dta	5	3039.656956	ELSQLQELSNHQKK(13)-KLFVQDLTTR(1)	3039.647180	null	1.000000e+000	5.872322e-001	0.009776	3.216163	1.000000e+000	7.340102e-007
	31	PRF_Q_2022_M_CIAN_777_52614.66453.66453.3.0.dta	3	3039.655520	ELSQLQELSNHQKK(13)-KLFVQDLTTR(1)	3039.647180	null	2.872075e-001	7.767090e-001	0.008340	2.743739	1.000000e+000	7.062918e-002
72	kif5C_dimer(142)-kif5C_dimer(444)	2	5
	1	PRF_Q_2022_M_CIAN_777_52614.98369.98369.4.0.dta	4	4811.491915	VSYFEIYLDKIRDLLDVSK(10)-QLDDKDDEINQQSQLAEKLK(18)	4811.487477	null	1.064027e-003	5.156070e-004	0.004438	0.922376	1.353519e-004	1.176339e-005
	2	PRF_Q_2022_M_CIAN_777_52614.98385.98385.5.0.dta	5	4811.505297	VSYFEIYLDKIRDLLDVSK(10)-QLDDKDDEINQQSQLAEKLK(18)	4811.487477	null	6.427175e-007	7.429275e-003	0.017820	3.703636	1.376816e-007	1.376286e-009
	3	PRF_Q_2022_M_CIAN_777_52614.98521.98521.5.0.dta	5	4811.505067	VSYFEIYLDKIRDLLDVSK(10)-QLDDKDDEINQQSQLAEKLK(18)	4811.487477	null	3.400624e-004	4.157151e-002	0.017590	3.655834	1.934293e-007	6.580886e-007
	4	PRF_Q_2022_M_CIAN_777_52614.98536.98536.4.0.dta	4	4811.480750	VSYFEIYLDKIRDLLDVSK(10)-QLDDKDDEINQQSQLAEKLK(18)	4811.487477	null	1.000000e+000	2.719907e-001	-0.006727	-1.398112	1.000000e+000	1.000000e+000
	5	PRF_Q_2022_M_CIAN_777_52614.92376.92376.5.1.dta	5	4041.073440	VSYFEIYLDKIR(10)-QLDDKDDEINQQSQLAEKLK(18)	4041.070096	null	2.697939e-003	1.466939e-001	0.003344	0.827504	2.066154e-003	3.457699e-006
73	kif5C_dimer(803)-kif5C_dimer(831)	2	5
	1	PRF_Q_2022_M_CIAN_777_52614.62718.62718.3.0.dta	3	3176.610840	KLFVQDLTTR(1)-SVELDNDDGGGSAAQKQK(16)	3176.606827	null	4.823739e-010	5.385993e-004	0.004013	1.263298	3.250405e-011	4.346299e-023
	2	PRF_Q_2022_M_CIAN_777_52614.62698.62698.4.0.dta	4	3176.609680	KLFVQDLTTR(1)-SVELDNDDGGGSAAQKQK(16)	3176.606827	null	1.872334e-003	8.212756e-003	0.002853	0.898128	1.000000e+000	1.414437e-007
	3	PRF_Q_2022_M_CIAN_777_52614.62838.62838.4.0.dta	4	3176.604286	KLFVQDLTTR(1)-SVELDNDDGGGSAAQKQK(16)	3176.606827	null	1.540092e-002	1.719453e-002	-0.002541	-0.799910	7.039526e-002	2.842899e-007
	4	PRF_Q_2022_M_CIAN_777_52614.62549.62549.4.0.dta	4	3176.614514	KLFVQDLTTR(1)-SVELDNDDGGGSAAQKQK(16)	3176.606827	null	3.743608e-001	1.693445e-001	0.007687	2.419878	4.715255e-001	7.680211e-007
	5	PRF_Q_2022_M_CIAN_777_52614.53429.53429.4.0.dta	4	3304.716920	KLFVQDLTTR(1)-KSVELDNDDGGGSAAQKQK(17)	3304.701783	null	6.349277e-002	4.475734e-002	0.015137	4.580444	1.000000e+000	4.180501e-013
74	kif5C_dimer(485)-kif5C_dimer(877)	2	12
	1	PRF_Q_2022_M_CIAN_777_52614.97351.97351.5.0.dta	5	4753.561832	LQIENEAAKDEVKEVLQALEELAVNYDQK(13)-VKALESALKEAK(2)	4753.539511	null	1.183925e-005	5.721312e-004	0.022321	4.695659	7.153129e-009	2.988572e-006
	2	PRF_Q_2022_M_CIAN_777_52614.97206.97206.5.0.dta	5	4753.556939	LQIENEAAKDEVKEVLQALEELAVNYDQK(13)-VKALESALKEAK(2)	4753.539511	null	1.134147e-007	7.776780e-004	0.017428	3.666321	2.580151e-009	6.898050e-008
	3	PRF_Q_2022_M_CIAN_777_52614.97235.97235.4.0.dta	4	4753.539372	LQIENEAAKDEVKEVLQALEELAVNYDQK(13)-VKALESALKEAK(2)	4753.539511	null	4.827017e-003	4.897163e-003	-0.000139	-0.029241	1.000000e+000	2.350244e-003
	4	PRF_Q_2022_M_CIAN_777_52614.97401.97401.4.0.dta	4	4753.537241	LQIENEAAKDEVKEVLQALEELAVNYDQK(13)-VKALESALKEAK(2)	4753.539511	null	1.152628e-002	5.898859e-003	-0.002270	-0.477539	1.000000e+000	1.234724e-003
	5	PRF_Q_2022_M_CIAN_777_52614.97266.97266.6.1.dta	6	4753.556905	LQIENEAAKDEVKEVLQALEELAVNYDQK(13)-VKALESALKEAK(2)	4753.539511	null	7.771849e-005	6.252884e-003	0.017394	3.659168	1.558181e-005	5.759295e-005
	6	PRF_Q_2022_M_CIAN_777_52614.99002.99002.4.0.dta	4	4425.389372	LQIENEAAKDEVKEVLQALEELAVNYDQK(13)-VKALESALK(2)	4425.364857	null	1.039286e-006	1.962738e-003	0.024515	5.539656	8.194153e-023	9.185753e-008
	7	PRF_Q_2022_M_CIAN_777_52614.98979.98979.5.0.dta	5	4425.387475	LQIENEAAKDEVKEVLQALEELAVNYDQK(13)-VKALESALK(2)	4425.364857	null	1.776449e-005	2.853305e-003	0.022618	5.110991	8.616288e-011	1.516497e-005
	8	PRF_Q_2022_M_CIAN_777_52614.98862.98862.4.0.dta	4	4425.389432	LQIENEAAKDEVKEVLQALEELAVNYDQK(13)-VKALESALK(2)	4425.364857	null	1.257277e-006	3.966606e-003	0.024575	5.553214	2.084139e-019	3.031826e-005
	9	PRF_Q_2022_M_CIAN_777_52614.98844.98844.5.0.dta	5	4425.390189	LQIENEAAKDEVKEVLQALEELAVNYDQK(13)-VKALESALK(2)	4425.364857	null	6.328696e-005	4.921638e-003	0.025332	5.724274	2.722313e-012	4.655701e-005
	10	PRF_Q_2022_M_CIAN_777_52614.99127.99127.5.0.dta	5	4425.381862	LQIENEAAKDEVKEVLQALEELAVNYDQK(13)-VKALESALK(2)	4425.364857	null	2.626010e-005	6.496784e-003	0.017005	3.842621	4.762360e-007	1.861336e-005
	11	PRF_Q_2022_M_CIAN_777_52614.98885.98885.3.0.dta	3	4425.354574	LQIENEAAKDEVKEVLQALEELAVNYDQK(13)-VKALESALK(2)	4425.364857	null	2.081138e-001	9.341948e-002	-0.010283	-2.323650	1.000000e+000	2.025281e-002
	12	PRF_Q_2022_M_CIAN_777_52614.99030.99030.3.0.dta	3	4425.394519	LQIENEAAKDEVKEVLQALEELAVNYDQK(13)-VKALESALK(2)	4425.364857	null	2.314315e-003	1.172763e-001	0.029662	6.702724	1.000000e+000	2.300810e-004
75	kif5C_dimer(571)-kif5C_dimer(599)	2	71
	1	PRF_Q_2022_M_CIAN_777_52614.98463.98463.4.0.dta	4	4561.349718	DLGEIGGIIGTNDVKTLADVNGVIEEEFTMAR(15)-SEVKSLVNR(4)	4561.333962	Oxidation[M](30)	9.440401e-006	9.548605e-004	0.015756	3.454253	1.717917e-006	5.059749e-003
	2	PRF_Q_2022_M_CIAN_777_52614.99801.99801.4.0.dta	4	4545.366251	DLGEIGGIIGTNDVKTLADVNGVIEEEFTMAR(15)-SEVKSLVNR(4)	4545.339048	null	1.324298e-002	1.482133e-003	0.027203	5.984812	1.000000e+000	5.473195e-004
	3	PRF_Q_2022_M_CIAN_777_52614.98320.98320.4.0.dta	4	4561.346996	DLGEIGGIIGTNDVKTLADVNGVIEEEFTMAR(15)-SEVKSLVNR(4)	4561.333962	Oxidation[M](30)	7.305432e-005	1.615910e-003	0.013034	2.857497	4.622539e-008	2.388821e-003
	4	PRF_Q_2022_M_CIAN_777_52614.101050.101050.4.0.dta	4	4545.338356	DLGEIGGIIGTNDVKTLADVNGVIEEEFTMAR(15)-SEVKSLVNR(4)	4545.339048	null	1.132410e-002	1.616361e-003	-0.000692	-0.152244	1.000000e+000	2.480227e-004
	5	PRF_Q_2022_M_CIAN_777_52614.99337.99337.4.0.dta	4	4545.341658	DLGEIGGIIGTNDVKTLADVNGVIEEEFTMAR(15)-SEVKSLVNR(4)	4545.339048	null	6.348283e-003	3.445551e-003	0.002610	0.574215	2.364817e-009	3.036871e-003
	6	PRF_Q_2022_M_CIAN_777_52614.99190.99190.4.0.dta	4	4545.352316	DLGEIGGIIGTNDVKTLADVNGVIEEEFTMAR(15)-SEVKSLVNR(4)	4545.339048	null	5.958035e-004	3.651933e-003	0.013268	2.919034	6.086574e-008	2.745711e-003
	7	PRF_Q_2022_M_CIAN_777_52614.97546.97546.4.3.dta	4	4545.342251	DLGEIGGIIGTNDVKTLADVNGVIEEEFTMAR(15)-SEVKSLVNR(4)	4545.339048	null	2.189952e-003	4.290766e-003	0.003203	0.704678	1.000000e+000	1.468558e-003
	8	PRF_Q_2022_M_CIAN_777_52614.109558.109558.4.0.dta	4	4545.374613	DLGEIGGIIGTNDVKTLADVNGVIEEEFTMAR(15)-SEVKSLVNR(4)	4545.339048	null	2.606224e-002	5.554814e-003	0.035565	7.824499	1.000000e+000	8.457285e-004
	9	PRF_Q_2022_M_CIAN_777_52614.100933.100933.4.1.dta	4	4545.336331	DLGEIGGIIGTNDVKTLADVNGVIEEEFTMAR(15)-SEVKSLVNR(4)	4545.339048	null	1.957251e-002	5.659186e-003	-0.002717	-0.597755	1.000000e+000	3.354673e-003
	10	PRF_Q_2022_M_CIAN_777_52614.99042.99042.4.0.dta	4	4545.365004	DLGEIGGIIGTNDVKTLADVNGVIEEEFTMAR(15)-SEVKSLVNR(4)	4545.339048	null	7.111329e-003	5.874865e-003	0.025956	5.710465	6.055810e-007	2.905104e-003
	11	PRF_Q_2022_M_CIAN_777_52614.98901.98901.4.0.dta	4	4545.366095	DLGEIGGIIGTNDVKTLADVNGVIEEEFTMAR(15)-SEVKSLVNR(4)	4545.339048	null	1.615059e-002	6.345964e-003	0.027047	5.950491	1.000000e+000	9.869808e-003
	12	PRF_Q_2022_M_CIAN_777_52614.101530.101530.4.0.dta	4	4545.349100	DLGEIGGIIGTNDVKTLADVNGVIEEEFTMAR(15)-SEVKSLVNR(4)	4545.339048	null	4.231713e-002	7.118601e-003	0.010052	2.211496	1.000000e+000	5.040654e-003
	13	PRF_Q_2022_M_CIAN_777_52614.99026.99026.5.0.dta	5	4545.363062	DLGEIGGIIGTNDVKTLADVNGVIEEEFTMAR(15)-SEVKSLVNR(4)	4545.339048	null	7.682674e-004	8.542520e-003	0.024014	5.283214	3.453070e-007	6.775581e-004
	14	PRF_Q_2022_M_CIAN_777_52614.99112.99112.4.0.dta	4	4561.325808	DLGEIGGIIGTNDVKTLADVNGVIEEEFTMAR(15)-SEVKSLVNR(4)	4561.333962	Oxidation[M](30)	8.772155e-004	8.823185e-003	-0.008154	-1.787635	1.000000e+000	1.351436e-004
	15	PRF_Q_2022_M_CIAN_777_52614.100535.100535.4.2.dta	4	4545.351292	DLGEIGGIIGTNDVKTLADVNGVIEEEFTMAR(15)-SEVKSLVNR(4)	4545.339048	null	5.554036e-004	1.234283e-002	0.012244	2.693748	1.000000e+000	1.126239e-003
	16	PRF_Q_2022_M_CIAN_777_52614.99648.99648.4.0.dta	4	4545.327481	DLGEIGGIIGTNDVKTLADVNGVIEEEFTMAR(15)-SEVKSLVNR(4)	4545.339048	null	1.607661e-002	1.485825e-002	-0.011567	-2.544805	1.000000e+000	3.682200e-003
	17	PRF_Q_2022_M_CIAN_777_52614.101234.101234.4.1.dta	4	4545.341861	DLGEIGGIIGTNDVKTLADVNGVIEEEFTMAR(15)-SEVKSLVNR(4)	4545.339048	null	2.796744e-002	1.605041e-002	0.002813	0.618876	1.000000e+000	9.589685e-004
	18	PRF_Q_2022_M_CIAN_777_52614.101198.101198.4.1.dta	4	4545.342079	DLGEIGGIIGTNDVKTLADVNGVIEEEFTMAR(15)-SEVKSLVNR(4)	4545.339048	null	2.736501e-001	1.656515e-002	0.003031	0.666837	1.000000e+000	1.032822e-001
	19	PRF_Q_2022_M_CIAN_777_52614.98967.98967.4.0.dta	4	4561.328950	DLGEIGGIIGTNDVKTLADVNGVIEEEFTMAR(15)-SEVKSLVNR(4)	4561.333962	Oxidation[M](30)	1.600874e-005	1.696971e-002	-0.005012	-1.098801	1.000000e+000	3.415739e-003
	20	PRF_Q_2022_M_CIAN_777_52614.98500.98500.4.1.dta	4	4545.374411	DLGEIGGIIGTNDVKTLADVNGVIEEEFTMAR(15)-SEVKSLVNR(4)	4545.339048	null	1.840877e-002	2.414869e-002	0.035363	7.780058	3.063599e-008	6.477308e-003
	21	PRF_Q_2022_M_CIAN_777_52614.105331.105331.4.0.dta	4	4545.388452	DLGEIGGIIGTNDVKTLADVNGVIEEEFTMAR(15)-SEVKSLVNR(4)	4545.339048	null	5.495381e-002	2.573905e-002	0.049404	10.869156	1.000000e+000	1.785090e-002
	22	PRF_Q_2022_M_CIAN_777_52614.100833.100833.4.3.dta	4	4545.353165	DLGEIGGIIGTNDVKTLADVNGVIEEEFTMAR(15)-SEVKSLVNR(4)	4545.339048	null	3.193542e-002	2.586145e-002	0.014117	3.105819	1.000000e+000	4.896248e-003
	23	PRF_Q_2022_M_CIAN_777_52614.100692.100692.4.1.dta	4	4545.347628	DLGEIGGIIGTNDVKTLADVNGVIEEEFTMAR(15)-SEVKSLVNR(4)	4545.339048	null	7.855414e-003	2.997698e-002	0.008580	1.887648	1.000000e+000	3.192062e-003
	24	PRF_Q_2022_M_CIAN_777_52614.99480.99480.4.1.dta	4	4545.370651	DLGEIGGIIGTNDVKTLADVNGVIEEEFTMAR(15)-SEVKSLVNR(4)	4545.339048	null	2.011807e-002	3.162658e-002	0.031603	6.952837	1.375676e-007	5.009164e-003
	25	PRF_Q_2022_M_CIAN_777_52614.102733.102733.4.0.dta	4	4545.376600	DLGEIGGIIGTNDVKTLADVNGVIEEEFTMAR(15)-SEVKSLVNR(4)	4545.339048	null	1.690884e-001	8.722487e-002	0.037552	8.261650	1.000000e+000	2.983342e-002
	26	PRF_Q_2022_M_CIAN_777_52614.102246.102246.4.0.dta	4	4545.346315	DLGEIGGIIGTNDVKTLADVNGVIEEEFTMAR(15)-SEVKSLVNR(4)	4545.339048	null	4.216054e-001	8.997338e-002	0.007267	1.598781	1.000000e+000	1.115212e-001
	27	PRF_Q_2022_M_CIAN_777_52614.106443.106443.4.0.dta	4	4545.351626	DLGEIGGIIGTNDVKTLADVNGVIEEEFTMAR(15)-SEVKSLVNR(4)	4545.339048	null	2.514400e-001	9.401316e-002	0.012578	2.767230	1.000000e+000	4.674770e-001
	28	PRF_Q_2022_M_CIAN_777_52614.102390.102390.4.1.dta	4	4545.355715	DLGEIGGIIGTNDVKTLADVNGVIEEEFTMAR(15)-SEVKSLVNR(4)	4545.339048	null	3.494355e-001	9.972625e-002	0.016667	3.666833	1.000000e+000	1.726893e-001
	29	PRF_Q_2022_M_CIAN_777_52614.99640.99640.4.0.dta	4	4545.327481	DLGEIGGIIGTNDVKTLADVNGVIEEEFTMAR(15)-SEVKSLVNR(4)	4545.339048	null	5.798884e-002	1.063727e-001	-0.011567	-2.544805	8.564549e-004	2.458190e-002
	30	PRF_Q_2022_M_CIAN_777_52614.102943.102943.4.0.dta	4	4545.332131	DLGEIGGIIGTNDVKTLADVNGVIEEEFTMAR(15)-SEVKSLVNR(4)	4545.339048	null	4.174082e-001	1.595500e-001	-0.006917	-1.521779	1.000000e+000	1.634966e-001
	31	PRF_Q_2022_M_CIAN_777_52614.98908.98908.4.1.dta	4	4561.324697	DLGEIGGIIGTNDVKTLADVNGVIEEEFTMAR(15)-SEVKSLVNR(4)	4561.333962	Oxidation[M](30)	3.126180e-003	2.063023e-001	-0.009265	-2.031204	1.000000e+000	3.597565e-003
	32	PRF_Q_2022_M_CIAN_777_52614.98720.98720.4.3.dta	4	4561.345921	DLGEIGGIIGTNDVKTLADVNGVIEEEFTMAR(15)-SEVKSLVNR(4)	4561.333962	Oxidation[M](30)	8.774949e-002	3.460458e-001	0.011959	2.621821	1.000000e+000	2.869632e-002
	33	PRF_Q_2022_M_CIAN_777_52614.101384.101384.4.3.dta	4	4545.351983	DLGEIGGIIGTNDVKTLADVNGVIEEEFTMAR(15)-SEVKSLVNR(4)	4545.339048	null	1.000000e+000	5.174819e-001	0.012935	2.845772	1.000000e+000	3.116322e-001
	34	PRF_Q_2022_M_CIAN_777_52614.105598.105598.4.2.dta	4	4545.366475	DLGEIGGIIGTNDVKTLADVNGVIEEEFTMAR(15)-SEVKSLVNR(4)	4545.339048	null	7.549869e-001	6.106019e-001	0.027427	6.034093	1.000000e+000	9.221242e-001
	35	PRF_Q_2022_M_CIAN_777_52614.96433.96433.4.0.dta	4	4820.487853	DLGEIGGIIGTNDVKTLADVNGVIEEEFTMAR(15)-MKSEVKSLVNR(6)	4820.469397	Oxidation[M](30)	1.068132e-004	4.773550e-003	0.018456	3.828673	3.721303e-029	8.487161e-005
	36	PRF_Q_2022_M_CIAN_777_52614.97850.97850.5.1.dta	5	4804.479662	DLGEIGGIIGTNDVKTLADVNGVIEEEFTMAR(15)-MKSEVKSLVNR(6)	4804.474483	null	5.665405e-003	5.891182e-003	0.005179	1.077953	8.085846e-004	1.275828e-003
	37	PRF_Q_2022_M_CIAN_777_52614.97313.97313.4.0.dta	4	4804.477143	DLGEIGGIIGTNDVKTLADVNGVIEEEFTMAR(15)-MKSEVKSLVNR(6)	4804.474483	null	4.014744e-003	7.662082e-003	0.002660	0.553651	4.557289e-004	1.365145e-003
	38	PRF_Q_2022_M_CIAN_777_52614.96880.96880.4.0.dta	4	4820.491903	DLGEIGGIIGTNDVKTLADVNGVIEEEFTMAR(15)-MKSEVKSLVNR(6)	4820.469397	Oxidation[M](36)	4.288019e-003	8.806061e-003	0.022506	4.668840	1.000000e+000	3.903409e-004
	39	PRF_Q_2022_M_CIAN_777_52614.97274.97274.5.0.dta	5	4804.488369	DLGEIGGIIGTNDVKTLADVNGVIEEEFTMAR(15)-MKSEVKSLVNR(6)	4804.474483	null	5.750517e-003	9.129074e-003	0.013886	2.890222	8.520353e-005	2.757132e-003
	40	PRF_Q_2022_M_CIAN_777_52614.97702.97702.5.1.dta	5	4804.475746	DLGEIGGIIGTNDVKTLADVNGVIEEEFTMAR(15)-MKSEVKSLVNR(6)	4804.474483	null	1.764523e-003	9.736301e-003	0.001263	0.262880	6.517463e-004	3.872849e-004
	41	PRF_Q_2022_M_CIAN_777_52614.96723.96723.5.0.dta	5	4820.491857	DLGEIGGIIGTNDVKTLADVNGVIEEEFTMAR(15)-MKSEVKSLVNR(6)	4820.469397	Oxidation[M](36)	2.303714e-003	9.885222e-003	0.022460	4.659297	9.595168e-010	1.659767e-003
	42	PRF_Q_2022_M_CIAN_777_52614.97014.97014.4.0.dta	4	4804.485162	DLGEIGGIIGTNDVKTLADVNGVIEEEFTMAR(15)-MKSEVKSLVNR(6)	4804.474483	null	7.192802e-003	1.053085e-002	0.010679	2.222720	4.287418e-009	8.883613e-004
	43	PRF_Q_2022_M_CIAN_777_52614.105417.105417.5.0.dta	5	4804.522093	DLGEIGGIIGTNDVKTLADVNGVIEEEFTMAR(15)-MKSEVKSLVNR(6)	4804.474483	null	1.283724e-002	1.090736e-002	0.047610	9.909513	1.000000e+000	8.756961e-005
	44	PRF_Q_2022_M_CIAN_777_52614.97128.97128.5.1.dta	5	4820.469821	DLGEIGGIIGTNDVKTLADVNGVIEEEFTMAR(15)-MKSEVKSLVNR(6)	4820.469397	Oxidation[M](30)	1.330945e-002	1.132056e-002	0.000424	0.087958	1.092073e-013	1.054901e-002
	45	PRF_Q_2022_M_CIAN_777_52614.96721.96721.4.0.dta	4	4820.500645	DLGEIGGIIGTNDVKTLADVNGVIEEEFTMAR(15)-MKSEVKSLVNR(6)	4820.469397	Oxidation[M](36)	7.522860e-004	1.156065e-002	0.031248	6.482356	6.499808e-010	5.625045e-004
	46	PRF_Q_2022_M_CIAN_777_52614.96828.96828.5.0.dta	5	4804.498780	DLGEIGGIIGTNDVKTLADVNGVIEEEFTMAR(15)-MKSEVKSLVNR(6)	4804.474483	null	5.655560e-003	1.156522e-002	0.024297	5.057161	4.683555e-003	2.634698e-003
	47	PRF_Q_2022_M_CIAN_777_52614.96578.96578.4.0.dta	4	4820.491305	DLGEIGGIIGTNDVKTLADVNGVIEEEFTMAR(15)-MKSEVKSLVNR(6)	4820.469397	Oxidation[M](30)	6.249455e-003	1.162011e-002	0.021908	4.544786	1.000000e+000	1.943301e-003
	48	PRF_Q_2022_M_CIAN_777_52614.97988.97988.5.1.dta	5	4804.473912	DLGEIGGIIGTNDVKTLADVNGVIEEEFTMAR(15)-MKSEVKSLVNR(6)	4804.474483	null	3.496338e-003	1.192243e-002	-0.000571	-0.118848	3.020670e-004	2.042825e-003
	49	PRF_Q_2022_M_CIAN_777_52614.97118.97118.5.0.dta	5	4804.491499	DLGEIGGIIGTNDVKTLADVNGVIEEEFTMAR(15)-MKSEVKSLVNR(6)	4804.474483	null	6.087811e-004	1.206855e-002	0.017016	3.541698	1.664891e-007	7.080718e-004
	50	PRF_Q_2022_M_CIAN_777_52614.96972.96972.5.0.dta	5	4804.495712	DLGEIGGIIGTNDVKTLADVNGVIEEEFTMAR(15)-MKSEVKSLVNR(6)	4804.474483	null	6.197820e-003	1.256333e-002	0.021229	4.418589	1.672145e-004	1.570484e-003
	51	PRF_Q_2022_M_CIAN_777_52614.96837.96837.4.0.dta	4	4804.490438	DLGEIGGIIGTNDVKTLADVNGVIEEEFTMAR(15)-MKSEVKSLVNR(6)	4804.474483	null	1.397944e-002	1.449815e-002	0.015955	3.320863	1.835486e-005	4.222820e-003
	52	PRF_Q_2022_M_CIAN_777_52614.97160.97160.4.1.dta	4	4804.489946	DLGEIGGIIGTNDVKTLADVNGVIEEEFTMAR(15)-MKSEVKSLVNR(6)	4804.474483	null	8.443419e-004	1.518912e-002	0.015463	3.218458	1.493769e-003	2.177276e-003
	53	PRF_Q_2022_M_CIAN_777_52614.96870.96870.4.0.dta	4	4804.488085	DLGEIGGIIGTNDVKTLADVNGVIEEEFTMAR(15)-MKSEVKSLVNR(6)	4804.474483	null	1.291005e-002	1.761781e-002	0.013602	2.831111	1.344997e-006	1.386390e-003
	54	PRF_Q_2022_M_CIAN_777_52614.97460.97460.4.0.dta	4	4804.492498	DLGEIGGIIGTNDVKTLADVNGVIEEEFTMAR(15)-MKSEVKSLVNR(6)	4804.474483	null	3.784327e-003	1.770038e-002	0.018015	3.749630	1.391054e-005	2.018591e-003
	55	PRF_Q_2022_M_CIAN_777_52614.98138.98138.5.0.dta	5	4804.502659	DLGEIGGIIGTNDVKTLADVNGVIEEEFTMAR(15)-MKSEVKSLVNR(6)	4804.474483	null	9.555777e-003	1.877271e-002	0.028176	5.864533	2.694530e-004	1.111162e-002
	56	PRF_Q_2022_M_CIAN_777_52614.98029.98029.4.1.dta	4	4804.491614	DLGEIGGIIGTNDVKTLADVNGVIEEEFTMAR(15)-MKSEVKSLVNR(6)	4804.474483	null	1.734778e-016	1.961348e-002	0.017131	3.565635	1.000000e+000	8.350156e-010
	57	PRF_Q_2022_M_CIAN_777_52614.97558.97558.5.1.dta	5	4804.488562	DLGEIGGIIGTNDVKTLADVNGVIEEEFTMAR(15)-MKSEVKSLVNR(6)	4804.474483	null	7.870576e-003	1.992703e-002	0.014079	2.930393	4.508413e-004	3.501367e-003
	58	PRF_Q_2022_M_CIAN_777_52614.97021.97021.4.0.dta	4	4820.496654	DLGEIGGIIGTNDVKTLADVNGVIEEEFTMAR(15)-MKSEVKSLVNR(6)	4820.469397	Oxidation[M](36)	2.216258e-006	2.010691e-002	0.027257	5.654429	1.000000e+000	4.893475e-007
	59	PRF_Q_2022_M_CIAN_777_52614.97412.97412.5.1.dta	5	4804.486398	DLGEIGGIIGTNDVKTLADVNGVIEEEFTMAR(15)-MKSEVKSLVNR(6)	4804.474483	null	1.567995e-003	2.190076e-002	0.011915	2.479980	1.255570e-004	3.106195e-003
	60	PRF_Q_2022_M_CIAN_777_52614.96434.96434.5.0.dta	5	4820.488128	DLGEIGGIIGTNDVKTLADVNGVIEEEFTMAR(15)-MKSEVKSLVNR(6)	4820.469397	Oxidation[M](30)	1.400103e-002	3.049390e-002	0.018731	3.885721	2.905138e-012	7.955393e-003
	61	PRF_Q_2022_M_CIAN_777_52614.95326.95326.5.1.dta	5	4804.456099	DLGEIGGIIGTNDVKTLADVNGVIEEEFTMAR(15)-MKSEVKSLVNR(6)	4804.474483	null	4.671853e-003	4.459047e-002	-0.018384	-3.826433	7.357970e-004	2.224961e-003
	62	PRF_Q_2022_M_CIAN_777_52614.96526.96526.5.1.dta	5	4804.452705	DLGEIGGIIGTNDVKTLADVNGVIEEEFTMAR(15)-MKSEVKSLVNR(6)	4804.474483	null	6.102895e-003	4.662462e-002	-0.021778	-4.532858	1.811257e-004	1.688566e-003
	63	PRF_Q_2022_M_CIAN_777_52614.99137.99137.5.0.dta	5	4804.491842	DLGEIGGIIGTNDVKTLADVNGVIEEEFTMAR(15)-MKSEVKSLVNR(6)	4804.474483	null	1.674609e-002	5.365462e-002	0.017359	3.613090	1.104527e-002	1.442338e-002
	64	PRF_Q_2022_M_CIAN_777_52614.97889.97889.4.2.dta	4	4804.443859	DLGEIGGIIGTNDVKTLADVNGVIEEEFTMAR(15)-MKSEVKSLVNR(6)	4804.474483	null	2.612088e-003	5.651043e-002	-0.030624	-6.374058	1.480954e-003	2.114937e-003
	65	PRF_Q_2022_M_CIAN_777_52614.105544.105544.5.1.dta	5	4804.492009	DLGEIGGIIGTNDVKTLADVNGVIEEEFTMAR(15)-MKSEVKSLVNR(6)	4804.474483	null	2.401305e-003	7.682420e-002	0.017526	3.647850	1.000000e+000	2.393725e-003
	66	PRF_Q_2022_M_CIAN_777_52614.102295.102295.5.0.dta	5	4804.470993	DLGEIGGIIGTNDVKTLADVNGVIEEEFTMAR(15)-MKSEVKSLVNR(6)	4804.474483	null	7.994041e-001	8.383315e-002	-0.003490	-0.726406	1.000000e+000	1.000000e+000
	67	PRF_Q_2022_M_CIAN_777_52614.98273.98273.4.0.dta	4	4804.442651	DLGEIGGIIGTNDVKTLADVNGVIEEEFTMAR(15)-MKSEVKSLVNR(6)	4804.474483	null	3.321979e-001	1.504265e-001	-0.031832	-6.625490	1.000000e+000	1.970695e-001
	68	PRF_Q_2022_M_CIAN_777_52614.97601.97601.4.2.dta	4	4804.507362	DLGEIGGIIGTNDVKTLADVNGVIEEEFTMAR(15)-MKSEVKSLVNR(6)	4804.474483	null	1.967682e-002	1.661379e-001	0.032879	6.843412	1.377320e-005	3.287777e-003
	69	PRF_Q_2022_M_CIAN_777_52614.99417.99417.4.0.dta	4	4804.521851	DLGEIGGIIGTNDVKTLADVNGVIEEEFTMAR(15)-MKSEVKSLVNR(6)	4804.474483	null	1.000000e+000	2.273949e-001	0.047368	9.859143	1.000000e+000	1.000000e+000
	70	PRF_Q_2022_M_CIAN_777_52614.109581.109581.4.0.dta	4	4804.504417	DLGEIGGIIGTNDVKTLADVNGVIEEEFTMAR(15)-MKSEVKSLVNR(6)	4804.474483	null	1.210685e-002	2.855175e-001	0.029934	6.230442	1.000000e+000	1.795157e-002
	71	PRF_Q_2022_M_CIAN_777_52614.99050.99050.5.0.dta	5	4804.492674	DLGEIGGIIGTNDVKTLADVNGVIEEEFTMAR(15)-MKSEVKSLVNR(6)	4804.474483	null	1.000000e+000	4.057741e-001	0.018191	3.786262	9.970717e-002	7.464267e-001
76	kif5C_dimer(45)-kif5C_dimer(315)	2	8
	1	PRF_Q_2022_M_CIAN_777_52614.94910.94910.4.0.dta	4	4993.448888	GDETVVIGQGKPYVFDR(11)-TTIVICCSPSVFNEAETKSTLMFGQR(18)	4993.441801	Carbamidomethyl[C](6);Carbamidomethyl[C](7)	2.085751e-007	1.272905e-003	0.007087	1.419262	2.532239e-005	1.637308e-009
	2	PRF_Q_2022_M_CIAN_777_52614.94767.94767.4.0.dta	4	4993.451886	GDETVVIGQGKPYVFDR(11)-TTIVICCSPSVFNEAETKSTLMFGQR(18)	4993.441801	Carbamidomethyl[C](6);Carbamidomethyl[C](7)	8.135048e-009	2.280335e-003	0.010085	2.019649	1.485752e-003	6.827597e-007
	3	PRF_Q_2022_M_CIAN_777_52614.92959.92959.4.0.dta	4	5009.442752	GDETVVIGQGKPYVFDR(11)-TTIVICCSPSVFNEAETKSTLMFGQR(18)	5009.436715	Carbamidomethyl[C](6);Carbamidomethyl[C](7);Oxidation[M](22)	1.777484e-004	4.364229e-003	0.006037	1.205126	1.000000e+000	2.226479e-008
	4	PRF_Q_2022_M_CIAN_777_52614.94812.94812.5.0.dta	5	4993.458434	GDETVVIGQGKPYVFDR(11)-TTIVICCSPSVFNEAETKSTLMFGQR(18)	4993.441801	Carbamidomethyl[C](6);Carbamidomethyl[C](7)	4.808566e-007	8.735207e-003	0.016633	3.330969	6.844859e-009	1.543928e-008
	5	PRF_Q_2022_M_CIAN_777_52614.93419.93419.5.0.dta	5	5268.627740	FKGDETVVIGQGKPYVFDR(13)-TTIVICCSPSVFNEAETKSTLMFGQR(18)	5268.605166	Carbamidomethyl[C](6);Carbamidomethyl[C](7)	5.664232e-006	2.136942e-003	0.022574	4.284625	1.396638e-010	2.715644e-009
	6	PRF_Q_2022_M_CIAN_777_52614.93275.93275.5.0.dta	5	5268.626848	FKGDETVVIGQGKPYVFDR(13)-TTIVICCSPSVFNEAETKSTLMFGQR(18)	5268.605166	Carbamidomethyl[C](6);Carbamidomethyl[C](7)	1.190346e-005	2.811393e-003	0.021682	4.115321	6.154101e-014	7.940645e-007
	7	PRF_Q_2022_M_CIAN_777_52614.93425.93425.4.0.dta	4	5268.630107	FKGDETVVIGQGKPYVFDR(13)-TTIVICCSPSVFNEAETKSTLMFGQR(18)	5268.605166	Carbamidomethyl[C](6);Carbamidomethyl[C](7)	6.371085e-004	1.292771e-002	0.024941	4.733891	1.000000e+000	2.878597e-005
	8	PRF_Q_2022_M_CIAN_777_52614.93281.93281.4.0.dta	4	5268.630833	FKGDETVVIGQGKPYVFDR(13)-TTIVICCSPSVFNEAETKSTLMFGQR(18)	5268.605166	Carbamidomethyl[C](6);Carbamidomethyl[C](7)	1.000000e+000	1.457105e-002	0.025667	4.871688	1.000000e+000	2.424039e-004
77	kif5C_dimer(508)-kif5C_dimer(849)	2	13
	1	PRF_Q_2022_M_CIAN_777_52614.52061.52061.4.1.dta	4	3448.803411	SQEVEDKTRANEQLTDELAQK(7)-VHKQLVR(3)	3448.802885	null	2.021805e-005	1.386895e-003	0.000526	0.152517	2.644197e-003	2.832739e-005
	2	PRF_Q_2022_M_CIAN_777_52614.51975.51975.5.0.dta	5	3448.807049	SQEVEDKTRANEQLTDELAQK(7)-VHKQLVR(3)	3448.802885	null	6.737618e-004	3.252058e-003	0.004164	1.207375	6.479479e-003	9.392559e-004
	3	PRF_Q_2022_M_CIAN_777_52614.52110.52110.5.0.dta	5	3448.806875	SQEVEDKTRANEQLTDELAQK(7)-VHKQLVR(3)	3448.802885	null	3.078700e-004	1.039789e-002	0.003990	1.156923	5.493290e-008	6.309207e-004
	4	PRF_Q_2022_M_CIAN_777_52614.51924.51924.4.0.dta	4	3448.799577	SQEVEDKTRANEQLTDELAQK(7)-VHKQLVR(3)	3448.802885	null	2.357852e-001	1.662571e-001	-0.003308	-0.959173	1.000000e+000	7.341635e-002
	5	PRF_Q_2022_M_CIAN_777_52614.52143.52143.5.1.dta	5	3448.808798	SQEVEDKTRANEQLTDELAQK(7)-VHKQLVR(3)	3448.802885	null	1.000000e+000	7.180766e-001	0.005913	1.714508	7.223729e-001	1.000000e+000
	6	PRF_Q_2022_M_CIAN_777_52614.30209.30209.3.0.dta	3	2108.149665	SQEVEDKTR(7)-VHKQLVR(3)	2108.145740	null	2.328220e-003	2.722201e-002	0.003925	1.861826	4.497739e-006	1.938557e-004
	7	PRF_Q_2022_M_CIAN_777_52614.30373.30373.4.0.dta	4	2108.150529	SQEVEDKTR(7)-VHKQLVR(3)	2108.145740	null	2.849293e-002	8.746402e-002	0.004789	2.271665	6.360421e-002	5.944539e-005
	8	PRF_Q_2022_M_CIAN_777_52614.30353.30353.3.0.dta	3	2108.150545	SQEVEDKTR(7)-VHKQLVR(3)	2108.145740	null	1.455839e-002	1.350531e-001	0.004805	2.279254	2.801844e-002	7.480677e-005
	9	PRF_Q_2022_M_CIAN_777_52614.30095.30095.4.0.dta	4	2108.147426	SQEVEDKTR(7)-VHKQLVR(3)	2108.145740	null	8.224105e-005	1.583522e-001	0.001686	0.799755	1.233220e-003	6.784405e-005
	10	PRF_Q_2022_M_CIAN_777_52614.30076.30076.3.0.dta	3	2108.148706	SQEVEDKTR(7)-VHKQLVR(3)	2108.145740	null	7.882900e-002	2.092686e-001	0.002966	1.406924	4.979714e-001	2.856997e-002
	11	PRF_Q_2022_M_CIAN_777_52614.30234.30234.4.0.dta	4	2108.149851	SQEVEDKTR(7)-VHKQLVR(3)	2108.145740	null	7.151161e-004	2.151208e-001	0.004111	1.950055	1.272510e-002	9.948564e-007
	12	PRF_Q_2022_M_CIAN_777_52614.30235.30235.4.0.dta	4	2108.149851	SQEVEDKTR(7)-VHKQLVR(3)	2108.145740	null	3.804057e-003	5.819847e-001	0.004111	1.950055	4.536172e-002	6.050159e-003
	13	PRF_Q_2022_M_CIAN_777_52614.30259.30259.2.0.dta	2	2108.149888	SQEVEDKTR(7)-VHKQLVR(3)	2108.145740	null	1.000000e+000	8.153974e-001	0.004148	1.967606	1.000000e+000	9.931346e-002
78	kif5C_dimer(522)-kif5C_dimer(849)	2	12
	1	PRF_Q_2022_M_CIAN_777_52614.69386.69386.5.0.dta	5	3379.830071	ANEQLTDELAQKTTTLTTTQR(12)-VHKQLVR(3)	3379.817808	null	8.588336e-006	1.626999e-003	0.012263	3.628302	6.660837e-006	7.695666e-005
	2	PRF_Q_2022_M_CIAN_777_52614.69297.69297.3.0.dta	3	3379.827067	ANEQLTDELAQKTTTLTTTQR(12)-VHKQLVR(3)	3379.817808	null	1.653392e-006	1.849775e-003	0.009259	2.739497	1.257881e-005	4.101858e-006
	3	PRF_Q_2022_M_CIAN_777_52614.69379.69379.4.1.dta	4	3379.827118	ANEQLTDELAQKTTTLTTTQR(12)-VHKQLVR(3)	3379.817808	null	2.519189e-004	5.107524e-003	0.009310	2.754586	1.000000e+000	2.043118e-003
	4	PRF_Q_2022_M_CIAN_777_52614.69539.69539.5.0.dta	5	3379.828155	ANEQLTDELAQKTTTLTTTQR(12)-VHKQLVR(3)	3379.817808	null	1.631183e-009	5.416684e-003	0.010347	3.061408	1.000000e+000	9.532601e-004
	5	PRF_Q_2022_M_CIAN_777_52614.69536.69536.4.0.dta	4	3379.827636	ANEQLTDELAQKTTTLTTTQR(12)-VHKQLVR(3)	3379.817808	null	9.407330e-005	5.519682e-003	0.009828	2.907849	9.029233e-006	3.484360e-004
	6	PRF_Q_2022_M_CIAN_777_52614.69232.69232.5.0.dta	5	3379.829719	ANEQLTDELAQKTTTLTTTQR(12)-VHKQLVR(3)	3379.817808	null	1.185775e-005	8.634906e-003	0.011911	3.524154	7.652648e-005	1.030801e-004
	7	PRF_Q_2022_M_CIAN_777_52614.69096.69096.5.0.dta	5	3379.826685	ANEQLTDELAQKTTTLTTTQR(12)-VHKQLVR(3)	3379.817808	null	6.928179e-005	1.594808e-002	0.008877	2.626473	1.798818e-005	1.196798e-004
	8	PRF_Q_2022_M_CIAN_777_52614.69442.69442.3.0.dta	3	3379.830000	ANEQLTDELAQKTTTLTTTQR(12)-VHKQLVR(3)	3379.817808	null	7.151343e-009	2.186801e-002	0.012192	3.607295	1.000000e+000	1.983710e-002
	9	PRF_Q_2022_M_CIAN_777_52614.69234.69234.4.1.dta	4	3379.826104	ANEQLTDELAQKTTTLTTTQR(12)-VHKQLVR(3)	3379.817808	null	1.139579e-002	5.928689e-002	0.008296	2.454570	1.000000e+000	2.561295e-003
	10	PRF_Q_2022_M_CIAN_777_52614.69098.69098.4.0.dta	4	3379.826277	ANEQLTDELAQKTTTLTTTQR(12)-VHKQLVR(3)	3379.817808	null	1.000000e+000	4.661421e-001	0.008469	2.505756	1.797194e-003	1.000000e+000
	11	PRF_Q_2022_M_CIAN_777_52614.63861.63861.5.0.dta	5	3636.972966	TRANEQLTDELAQKTTTLTTTQR(14)-VHKQLVR(3)	3636.966584	null	3.100610e-003	6.138672e-002	0.006382	1.754759	1.000000e+000	3.555306e-003
	12	PRF_Q_2022_M_CIAN_777_52614.63705.63705.5.0.dta	5	3636.967343	TRANEQLTDELAQKTTTLTTTQR(14)-VHKQLVR(3)	3636.966584	null	1.000000e+000	3.125802e-001	0.000759	0.208690	1.000000e+000	1.000000e+000
79	kif5C_dimer(571)-kif5C_dimer(595)	2	21
	1	PRF_Q_2022_M_CIAN_777_52614.98580.98580.4.0.dta	4	4235.148837	DLGEIGGIIGTNDVKTLADVNGVIEEEFTMAR(15)-MKSEVK(2)	4235.145967	null	6.287190e-003	1.870047e-003	0.002870	0.677663	7.994283e-014	7.894130e-003
	2	PRF_Q_2022_M_CIAN_777_52614.98441.98441.4.0.dta	4	4235.160301	DLGEIGGIIGTNDVKTLADVNGVIEEEFTMAR(15)-MKSEVK(2)	4235.145967	null	7.562373e-003	3.220734e-003	0.014334	3.384535	3.880792e-009	4.097994e-003
	3	PRF_Q_2022_M_CIAN_777_52614.98462.98462.3.0.dta	3	4235.163173	DLGEIGGIIGTNDVKTLADVNGVIEEEFTMAR(15)-MKSEVK(2)	4235.145967	null	4.523109e-003	3.279531e-003	0.017206	4.062670	1.236643e-018	9.830101e-004
	4	PRF_Q_2022_M_CIAN_777_52614.98326.98326.3.0.dta	3	4235.162197	DLGEIGGIIGTNDVKTLADVNGVIEEEFTMAR(15)-MKSEVK(2)	4235.145967	null	4.306655e-003	3.809236e-003	0.016230	3.832217	8.062553e-009	1.005706e-003
	5	PRF_Q_2022_M_CIAN_777_52614.98305.98305.4.0.dta	4	4235.155178	DLGEIGGIIGTNDVKTLADVNGVIEEEFTMAR(15)-MKSEVK(2)	4235.145967	null	2.141957e-002	4.026513e-003	0.009211	2.174896	7.577855e-013	1.882344e-002
	6	PRF_Q_2022_M_CIAN_777_52614.98731.98731.4.0.dta	4	4235.154853	DLGEIGGIIGTNDVKTLADVNGVIEEEFTMAR(15)-MKSEVK(2)	4235.145967	null	1.141930e-002	6.084728e-003	0.008886	2.098157	6.512066e-013	3.342076e-003
	7	PRF_Q_2022_M_CIAN_777_52614.98137.98137.4.1.dta	4	4251.155041	DLGEIGGIIGTNDVKTLADVNGVIEEEFTMAR(15)-MKSEVK(2)	4251.140881	Oxidation[M](36)	3.229359e-003	1.357764e-002	0.014160	3.330871	1.000000e+000	5.898644e-004
	8	PRF_Q_2022_M_CIAN_777_52614.99008.99008.4.2.dta	4	4235.181173	DLGEIGGIIGTNDVKTLADVNGVIEEEFTMAR(15)-MKSEVK(2)	4235.145967	null	2.646086e-002	1.400661e-002	0.035206	8.312819	1.000000e+000	6.878753e-003
	9	PRF_Q_2022_M_CIAN_777_52614.98356.98356.5.0.dta	5	4235.152986	DLGEIGGIIGTNDVKTLADVNGVIEEEFTMAR(15)-MKSEVK(2)	4235.145967	null	2.441834e-003	1.538815e-002	0.007019	1.657322	4.967622e-005	8.974676e-004
	10	PRF_Q_2022_M_CIAN_777_52614.99296.99296.4.3.dta	4	4235.155513	DLGEIGGIIGTNDVKTLADVNGVIEEEFTMAR(15)-MKSEVK(2)	4235.145967	null	6.413925e-003	6.888079e-002	0.009546	2.253996	4.191545e-013	1.016537e-002
	11	PRF_Q_2022_M_CIAN_777_52614.99147.99147.4.1.dta	4	4235.169455	DLGEIGGIIGTNDVKTLADVNGVIEEEFTMAR(15)-MKSEVK(2)	4235.145967	null	3.088580e-001	2.013272e-001	0.023488	5.545972	1.000000e+000	1.290281e-001
	12	PRF_Q_2022_M_CIAN_777_52614.97713.97713.3.0.dta	3	4251.181939	DLGEIGGIIGTNDVKTLADVNGVIEEEFTMAR(15)-MKSEVK(2)	4251.140881	Oxidation[M](30)	4.719552e-003	2.240585e-001	0.041058	9.658113	1.000000e+000	1.612334e-002
	13	PRF_Q_2022_M_CIAN_777_52614.98178.98178.3.0.dta	3	4251.153956	DLGEIGGIIGTNDVKTLADVNGVIEEEFTMAR(15)-MKSEVK(2)	4251.140881	Oxidation[M](36)	6.765206e-001	3.249027e-001	0.013075	3.075645	1.000000e+000	6.092183e-001
	14	PRF_Q_2022_M_CIAN_777_52614.96520.96520.4.3.dta	4	4235.158571	DLGEIGGIIGTNDVKTLADVNGVIEEEFTMAR(15)-MKSEVK(2)	4235.145967	null	7.560145e-002	3.620866e-001	0.012604	2.976049	3.290762e-007	1.840693e-002
	15	PRF_Q_2022_M_CIAN_777_52614.99466.99466.4.4.dta	4	4235.194426	DLGEIGGIIGTNDVKTLADVNGVIEEEFTMAR(15)-MKSEVK(2)	4235.145967	null	4.965333e-001	5.129264e-001	0.048459	11.442109	1.000000e+000	1.675414e-001
	16	PRF_Q_2022_M_CIAN_777_52614.98877.98877.4.2.dta	4	4235.171855	DLGEIGGIIGTNDVKTLADVNGVIEEEFTMAR(15)-MKSEVK(2)	4235.145967	null	1.448099e-002	5.428489e-001	0.025888	6.112658	3.857647e-006	2.752802e-002
	17	PRF_Q_2022_M_CIAN_777_52614.97975.97975.4.4.dta	4	4251.181144	DLGEIGGIIGTNDVKTLADVNGVIEEEFTMAR(15)-MKSEVK(2)	4251.140881	Oxidation[M](30)	1.000000e+000	5.442993e-001	0.040263	9.471105	1.000000e+000	8.906875e-001
	18	PRF_Q_2022_M_CIAN_777_52614.96955.96955.5.0.dta	5	4820.477336	DLGEIGGIIGTNDVKTLADVNGVIEEEFTMAR(15)-MKSEVKSLVNR(2)	4820.469397	Oxidation[M](30)	1.778807e-002	2.795245e-002	0.007939	1.646935	8.112043e-010	7.931229e-003
	19	PRF_Q_2022_M_CIAN_777_52614.98277.98277.5.1.dta	5	4804.493747	DLGEIGGIIGTNDVKTLADVNGVIEEEFTMAR(15)-MKSEVKSLVNR(2)	4804.474483	null	2.008262e-002	1.158460e-001	0.019264	4.009596	5.795430e-003	2.119439e-002
	20	PRF_Q_2022_M_CIAN_777_52614.98745.98745.4.2.dta	4	4804.471371	DLGEIGGIIGTNDVKTLADVNGVIEEEFTMAR(15)-MKSEVKSLVNR(2)	4804.474483	null	1.000000e+000	2.799945e-001	-0.003112	-0.647730	1.000000e+000	1.000000e+000
	21	PRF_Q_2022_M_CIAN_777_52614.99073.99073.4.1.dta	4	4804.501106	DLGEIGGIIGTNDVKTLADVNGVIEEEFTMAR(15)-MKSEVKSLVNR(2)	4804.474483	null	1.483050e-001	4.673062e-001	0.026623	5.541293	1.000000e+000	1.428642e-001
80	kif5C_dimer(28)-kif5C_dimer(315)	2	41
	1	PRF_Q_2022_M_CIAN_777_52614.92725.92725.5.0.dta	5	3917.949343	GDKFIPK(3)-TTIVICCSPSVFNEAETKSTLMFGQR(18)	3917.948412	Carbamidomethyl[C](6);Carbamidomethyl[C](7)	3.994000e-004	2.326688e-003	0.000931	0.237624	4.356498e-008	5.024056e-004
	2	PRF_Q_2022_M_CIAN_777_52614.88397.88397.4.0.dta	4	3933.950269	GDKFIPK(3)-TTIVICCSPSVFNEAETKSTLMFGQR(18)	3933.943327	Carbamidomethyl[C](6);Carbamidomethyl[C](7);Oxidation[M](22)	1.616114e-003	5.987713e-003	0.006942	1.764642	4.724218e-009	1.928384e-004
	3	PRF_Q_2022_M_CIAN_777_52614.88529.88529.4.0.dta	4	3933.945113	GDKFIPK(3)-TTIVICCSPSVFNEAETKSTLMFGQR(18)	3933.943327	Carbamidomethyl[C](6);Carbamidomethyl[C](7);Oxidation[M](22)	1.453228e-003	7.062350e-003	0.001786	0.453997	2.217362e-014	1.507185e-003
	4	PRF_Q_2022_M_CIAN_777_52614.87973.87973.4.0.dta	4	3933.947759	GDKFIPK(3)-TTIVICCSPSVFNEAETKSTLMFGQR(18)	3933.943327	Carbamidomethyl[C](6);Carbamidomethyl[C](7);Oxidation[M](22)	1.722310e-004	7.363933e-003	0.004432	1.126605	3.261722e-009	4.064790e-005
	5	PRF_Q_2022_M_CIAN_777_52614.93090.93090.4.0.dta	4	3917.959868	GDKFIPK(3)-TTIVICCSPSVFNEAETKSTLMFGQR(18)	3917.948412	Carbamidomethyl[C](6);Carbamidomethyl[C](7)	1.967619e-004	8.653588e-003	0.011456	2.923979	4.667160e-033	3.156829e-004
	6	PRF_Q_2022_M_CIAN_777_52614.92676.92676.4.0.dta	4	3917.955456	GDKFIPK(3)-TTIVICCSPSVFNEAETKSTLMFGQR(18)	3917.948412	Carbamidomethyl[C](6);Carbamidomethyl[C](7)	3.527066e-003	9.020179e-003	0.007044	1.797880	3.911803e-020	3.040558e-003
	7	PRF_Q_2022_M_CIAN_777_52614.93230.93230.4.0.dta	4	3917.968887	GDKFIPK(3)-TTIVICCSPSVFNEAETKSTLMFGQR(18)	3917.948412	Carbamidomethyl[C](6);Carbamidomethyl[C](7)	3.254940e-004	1.377132e-002	0.020475	5.225949	3.609423e-014	6.862860e-004
	8	PRF_Q_2022_M_CIAN_777_52614.88835.88835.4.0.dta	4	3933.945606	GDKFIPK(3)-TTIVICCSPSVFNEAETKSTLMFGQR(18)	3933.943327	Carbamidomethyl[C](6);Carbamidomethyl[C](7);Oxidation[M](22)	9.175447e-003	1.424798e-002	0.002279	0.579317	2.149069e-008	3.391965e-003
	9	PRF_Q_2022_M_CIAN_777_52614.92840.92840.3.0.dta	3	3917.951498	GDKFIPK(3)-TTIVICCSPSVFNEAETKSTLMFGQR(18)	3917.948412	Carbamidomethyl[C](6);Carbamidomethyl[C](7)	2.426608e-003	1.533717e-002	0.003086	0.787657	1.000000e+000	3.150189e-003
	10	PRF_Q_2022_M_CIAN_777_52614.92953.92953.4.0.dta	4	3917.951036	GDKFIPK(3)-TTIVICCSPSVFNEAETKSTLMFGQR(18)	3917.948412	Carbamidomethyl[C](6);Carbamidomethyl[C](7)	1.190043e-002	1.601870e-002	0.002624	0.669738	1.000000e+000	1.685805e-002
	11	PRF_Q_2022_M_CIAN_777_52614.93587.93587.4.1.dta	4	3917.966987	GDKFIPK(3)-TTIVICCSPSVFNEAETKSTLMFGQR(18)	3917.948412	Carbamidomethyl[C](6);Carbamidomethyl[C](7)	1.868209e-004	1.662881e-002	0.018575	4.741002	3.135308e-026	3.784981e-004
	12	PRF_Q_2022_M_CIAN_777_52614.92815.92815.4.0.dta	4	3917.954067	GDKFIPK(3)-TTIVICCSPSVFNEAETKSTLMFGQR(18)	3917.948412	Carbamidomethyl[C](6);Carbamidomethyl[C](7)	4.215611e-003	1.686211e-002	0.005655	1.443357	1.000000e+000	2.530857e-003
	13	PRF_Q_2022_M_CIAN_777_52614.89422.89422.4.0.dta	4	3933.951338	GDKFIPK(3)-TTIVICCSPSVFNEAETKSTLMFGQR(18)	3933.943327	Carbamidomethyl[C](6);Carbamidomethyl[C](7);Oxidation[M](22)	1.076897e-002	3.098130e-002	0.008011	2.036379	1.000000e+000	2.612429e-003
	14	PRF_Q_2022_M_CIAN_777_52614.92699.92699.3.0.dta	3	3917.952269	GDKFIPK(3)-TTIVICCSPSVFNEAETKSTLMFGQR(18)	3917.948412	Carbamidomethyl[C](6);Carbamidomethyl[C](7)	1.126052e-003	4.313696e-002	0.003857	0.984444	1.000000e+000	1.871304e-003
	15	PRF_Q_2022_M_CIAN_777_52614.88970.88970.4.0.dta	4	3933.952676	GDKFIPK(3)-TTIVICCSPSVFNEAETKSTLMFGQR(18)	3933.943327	Carbamidomethyl[C](6);Carbamidomethyl[C](7);Oxidation[M](22)	2.759326e-003	4.801298e-002	0.009349	2.376496	1.000000e+000	1.063064e-002
	16	PRF_Q_2022_M_CIAN_777_52614.88112.88112.4.0.dta	4	3933.947381	GDKFIPK(3)-TTIVICCSPSVFNEAETKSTLMFGQR(18)	3933.943327	Carbamidomethyl[C](6);Carbamidomethyl[C](7);Oxidation[M](22)	1.467124e-002	5.440388e-002	0.004054	1.030518	1.000000e+000	1.582412e-003
	17	PRF_Q_2022_M_CIAN_777_52614.93447.93447.4.1.dta	4	3917.969904	GDKFIPK(3)-TTIVICCSPSVFNEAETKSTLMFGQR(18)	3917.948412	Carbamidomethyl[C](6);Carbamidomethyl[C](7)	7.661058e-004	5.498918e-002	0.021492	5.485524	1.749805e-012	3.050769e-003
	18	PRF_Q_2022_M_CIAN_777_52614.92680.92680.3.0.dta	3	3917.953543	GDKFIPK(3)-TTIVICCSPSVFNEAETKSTLMFGQR(18)	3917.948412	Carbamidomethyl[C](6);Carbamidomethyl[C](7)	6.748495e-004	5.592627e-002	0.005131	1.309614	1.000000e+000	2.074018e-002
	19	PRF_Q_2022_M_CIAN_777_52614.92977.92977.3.0.dta	3	3917.953746	GDKFIPK(3)-TTIVICCSPSVFNEAETKSTLMFGQR(18)	3917.948412	Carbamidomethyl[C](6);Carbamidomethyl[C](7)	7.395482e-003	7.080625e-002	0.005334	1.361427	1.000000e+000	1.013753e-002
	20	PRF_Q_2022_M_CIAN_777_52614.92860.92860.5.1.dta	5	3917.954312	GDKFIPK(3)-TTIVICCSPSVFNEAETKSTLMFGQR(18)	3917.948412	Carbamidomethyl[C](6);Carbamidomethyl[C](7)	3.254573e-002	8.982693e-002	0.005900	1.505890	1.000000e+000	1.917187e-002
	21	PRF_Q_2022_M_CIAN_777_52614.88697.88697.4.0.dta	4	3933.950268	GDKFIPK(3)-TTIVICCSPSVFNEAETKSTLMFGQR(18)	3933.943327	Carbamidomethyl[C](6);Carbamidomethyl[C](7);Oxidation[M](22)	3.041030e-002	9.122322e-002	0.006941	1.764387	1.000000e+000	2.293282e-002
	22	PRF_Q_2022_M_CIAN_777_52614.92802.92802.4.1.dta	4	3933.942067	GDKFIPK(3)-TTIVICCSPSVFNEAETKSTLMFGQR(18)	3933.943327	Carbamidomethyl[C](6);Carbamidomethyl[C](7);Oxidation[M](22)	1.893240e-002	9.205731e-002	-0.001260	-0.320289	1.000000e+000	1.869490e-002
	23	PRF_Q_2022_M_CIAN_777_52614.88254.88254.4.0.dta	4	3933.951514	GDKFIPK(3)-TTIVICCSPSVFNEAETKSTLMFGQR(18)	3933.943327	Carbamidomethyl[C](6);Carbamidomethyl[C](7);Oxidation[M](22)	6.743785e-002	9.351692e-002	0.008187	2.081118	1.000000e+000	2.503235e-002
	24	PRF_Q_2022_M_CIAN_777_52614.89271.89271.4.0.dta	4	3933.953964	GDKFIPK(3)-TTIVICCSPSVFNEAETKSTLMFGQR(18)	3933.943327	Carbamidomethyl[C](6);Carbamidomethyl[C](7);Oxidation[M](22)	1.706127e-002	1.407336e-001	0.010637	2.703903	1.000000e+000	2.820707e-002
	25	PRF_Q_2022_M_CIAN_777_52614.92769.92769.4.0.dta	4	3933.959889	GDKFIPK(3)-TTIVICCSPSVFNEAETKSTLMFGQR(18)	3933.943327	Carbamidomethyl[C](6);Carbamidomethyl[C](7);Oxidation[M](22)	5.468258e-002	3.380203e-001	0.016562	4.210025	1.000000e+000	3.209930e-002
	26	PRF_Q_2022_M_CIAN_777_52614.88044.88044.3.1.dta	3	3933.963236	GDKFIPK(3)-TTIVICCSPSVFNEAETKSTLMFGQR(18)	3933.943327	Carbamidomethyl[C](6);Carbamidomethyl[C](7);Oxidation[M](22)	1.308269e-001	6.232968e-001	0.019909	5.060825	1.000000e+000	4.339238e-002
	27	PRF_Q_2022_M_CIAN_777_52614.90341.90341.4.0.dta	4	3933.955718	GDKFIPK(3)-TTIVICCSPSVFNEAETKSTLMFGQR(18)	3933.943327	Carbamidomethyl[C](6);Carbamidomethyl[C](7);Oxidation[M](22)	1.000000e+000	6.677668e-001	0.012391	3.149766	1.000000e+000	1.000000e+000
	28	PRF_Q_2022_M_CIAN_777_52614.90054.90054.4.0.dta	4	3933.955049	GDKFIPK(3)-TTIVICCSPSVFNEAETKSTLMFGQR(18)	3933.943327	Carbamidomethyl[C](6);Carbamidomethyl[C](7);Oxidation[M](22)	1.000000e+000	7.389889e-001	0.011722	2.979707	1.000000e+000	1.000000e+000
	29	PRF_Q_2022_M_CIAN_777_52614.90502.90502.4.0.dta	4	3933.956189	GDKFIPK(3)-TTIVICCSPSVFNEAETKSTLMFGQR(18)	3933.943327	Carbamidomethyl[C](6);Carbamidomethyl[C](7);Oxidation[M](22)	1.000000e+000	7.424172e-001	0.012862	3.269493	1.000000e+000	1.000000e+000
	30	PRF_Q_2022_M_CIAN_777_52614.89586.89586.4.1.dta	4	3933.955769	GDKFIPK(3)-TTIVICCSPSVFNEAETKSTLMFGQR(18)	3933.943327	Carbamidomethyl[C](6);Carbamidomethyl[C](7);Oxidation[M](22)	9.802626e-003	7.782798e-001	0.012442	3.162730	1.000000e+000	4.121905e-002
	31	PRF_Q_2022_M_CIAN_777_52614.92898.92898.5.0.dta	5	5256.693509	FRPLNEAEILRGDKFIPK(14)-TTIVICCSPSVFNEAETKSTLMFGQR(18)	5256.689166	Carbamidomethyl[C](6);Carbamidomethyl[C](7)	9.451934e-002	1.742861e-001	0.004343	0.826185	1.000000e+000	4.186040e-001
	32	PRF_Q_2022_M_CIAN_777_52614.93194.93194.5.0.dta	5	5256.680945	FRPLNEAEILRGDKFIPK(14)-TTIVICCSPSVFNEAETKSTLMFGQR(18)	5256.689166	Carbamidomethyl[C](6);Carbamidomethyl[C](7)	2.709828e-002	2.413156e-001	-0.008221	-1.563912	3.686425e-006	1.915032e-001
	33	PRF_Q_2022_M_CIAN_777_52614.90969.90969.5.0.dta	5	5272.689633	FRPLNEAEILRGDKFIPK(14)-TTIVICCSPSVFNEAETKSTLMFGQR(18)	5272.684081	Carbamidomethyl[C](6);Carbamidomethyl[C](7);Oxidation[M](22)	1.000000e+000	2.923177e-001	0.005552	1.052974	1.000000e+000	1.000000e+000
	34	PRF_Q_2022_M_CIAN_777_52614.92755.92755.5.0.dta	5	5256.699209	FRPLNEAEILRGDKFIPK(14)-TTIVICCSPSVFNEAETKSTLMFGQR(18)	5256.689166	Carbamidomethyl[C](6);Carbamidomethyl[C](7)	1.773459e-002	2.950111e-001	0.010043	1.910518	1.000000e+000	1.783649e-001
	35	PRF_Q_2022_M_CIAN_777_52614.93051.93051.5.0.dta	5	5256.693609	FRPLNEAEILRGDKFIPK(14)-TTIVICCSPSVFNEAETKSTLMFGQR(18)	5256.689166	Carbamidomethyl[C](6);Carbamidomethyl[C](7)	3.023072e-001	2.978628e-001	0.004443	0.845209	1.915363e-007	3.413931e-001
	36	PRF_Q_2022_M_CIAN_777_52614.92756.92756.4.0.dta	4	5256.696590	FRPLNEAEILRGDKFIPK(14)-TTIVICCSPSVFNEAETKSTLMFGQR(18)	5256.689166	Carbamidomethyl[C](6);Carbamidomethyl[C](7)	1.121833e-001	4.207657e-001	0.007424	1.412296	1.000000e+000	2.129180e-001
	37	PRF_Q_2022_M_CIAN_777_52614.92618.92618.5.0.dta	5	5256.704192	FRPLNEAEILRGDKFIPK(14)-TTIVICCSPSVFNEAETKSTLMFGQR(18)	5256.689166	Carbamidomethyl[C](6);Carbamidomethyl[C](7)	4.724680e-003	4.486650e-001	0.015026	2.858453	5.291055e-009	7.873373e-002
	38	PRF_Q_2022_M_CIAN_777_52614.92621.92621.4.0.dta	4	5256.701572	FRPLNEAEILRGDKFIPK(14)-TTIVICCSPSVFNEAETKSTLMFGQR(18)	5256.689166	Carbamidomethyl[C](6);Carbamidomethyl[C](7)	1.000000e+000	4.769399e-001	0.012406	2.360041	1.000000e+000	8.983810e-001
	39	PRF_Q_2022_M_CIAN_777_52614.90836.90836.5.0.dta	5	5272.689737	FRPLNEAEILRGDKFIPK(14)-TTIVICCSPSVFNEAETKSTLMFGQR(18)	5272.684081	Carbamidomethyl[C](6);Carbamidomethyl[C](7);Oxidation[M](22)	1.000000e+000	5.079106e-001	0.005656	1.072698	1.000000e+000	1.000000e+000
	40	PRF_Q_2022_M_CIAN_777_52614.92901.92901.4.0.dta	4	5256.703372	FRPLNEAEILRGDKFIPK(14)-TTIVICCSPSVFNEAETKSTLMFGQR(18)	5256.689166	Carbamidomethyl[C](6);Carbamidomethyl[C](7)	1.234679e-001	5.412759e-001	0.014206	2.702461	1.000000e+000	2.824336e-001
	41	PRF_Q_2022_M_CIAN_777_52614.93506.93506.5.1.dta	5	5256.729335	FRPLNEAEILRGDKFIPK(14)-TTIVICCSPSVFNEAETKSTLMFGQR(18)	5256.689166	Carbamidomethyl[C](6);Carbamidomethyl[C](7)	7.677591e-001	6.389623e-001	0.040169	7.641502	2.753150e-004	1.000000e+000
81	kif5C_dimer(815)-kif5C_dimer(831)	2	8
	1	PRF_Q_2022_M_CIAN_777_52614.44459.44459.4.0.dta	4	3646.697761	KSVELDNDDGGGSAAQK(1)-SVELDNDDGGGSAAQKQK(16)	3646.694906	null	1.209803e-001	3.218359e-003	0.002855	0.782901	1.715055e-001	1.161319e-003
	2	PRF_Q_2022_M_CIAN_777_52614.44344.44344.3.0.dta	3	3646.702161	KSVELDNDDGGGSAAQK(1)-SVELDNDDGGGSAAQKQK(16)	3646.694906	null	1.000000e+000	8.708319e-003	0.007255	1.989473	1.264476e-001	1.591987e-003
	3	PRF_Q_2022_M_CIAN_777_52614.44308.44308.4.0.dta	4	3646.699580	KSVELDNDDGGGSAAQK(1)-SVELDNDDGGGSAAQKQK(16)	3646.694906	null	2.632814e-001	1.259637e-002	0.004674	1.281709	5.280459e-001	5.806898e-003
	4	PRF_Q_2022_M_CIAN_777_52614.44622.44622.4.0.dta	4	3646.687310	KSVELDNDDGGGSAAQK(1)-SVELDNDDGGGSAAQKQK(16)	3646.694906	null	1.000000e+000	3.389892e-001	-0.007596	-2.082982	1.000000e+000	1.000000e+000
	5	PRF_Q_2022_M_CIAN_777_52614.44164.44164.4.0.dta	4	3646.698665	KSVELDNDDGGGSAAQK(1)-SVELDNDDGGGSAAQKQK(16)	3646.694906	null	1.000000e+000	3.898675e-001	0.003759	1.030796	1.000000e+000	4.119509e-002
	6	PRF_Q_2022_M_CIAN_777_52614.40635.40635.5.0.dta	5	3873.861509	VKKSVELDNDDGGGSAAQK(3)-SVELDNDDGGGSAAQKQK(16)	3873.858271	null	3.277628e-002	2.924203e-002	0.003238	0.835859	8.440539e-004	1.040982e-001
	7	PRF_Q_2022_M_CIAN_777_52614.40755.40755.4.1.dta	4	3873.861847	VKKSVELDNDDGGGSAAQK(3)-SVELDNDDGGGSAAQKQK(16)	3873.858271	null	7.038991e-001	3.207959e-002	0.003576	0.923111	3.396393e-005	9.519719e-001
	8	PRF_Q_2022_M_CIAN_777_52614.40604.40604.4.0.dta	4	3873.858235	VKKSVELDNDDGGGSAAQK(3)-SVELDNDDGGGSAAQKQK(16)	3873.858271	null	1.000000e+000	9.600270e-002	-0.000036	-0.009293	1.508063e-002	1.000000e+000
82	kif5C_dimer(593)-kif5C_dimer(785)	2	32
	1	PRF_Q_2022_M_CIAN_777_52614.71974.71974.2.0.dta	2	2395.277611	LYISKMK(5)-EDLKGLEETVSR(4)	2395.278776	null	8.951925e-003	4.776449e-003	-0.001165	-0.486373	9.513314e-005	3.772355e-003
	2	PRF_Q_2022_M_CIAN_777_52614.72007.72007.3.0.dta	3	2395.281528	LYISKMK(5)-EDLKGLEETVSR(4)	2395.278776	null	5.315571e-003	1.354915e-002	0.002752	1.148927	3.088535e-006	3.220162e-003
	3	PRF_Q_2022_M_CIAN_777_52614.71930.71930.2.0.dta	2	2395.277577	LYISKMK(5)-EDLKGLEETVSR(4)	2395.278776	null	2.569174e-002	1.364329e-002	-0.001199	-0.500568	3.127843e-004	1.037801e-002
	4	PRF_Q_2022_M_CIAN_777_52614.71873.71873.3.0.dta	3	2395.282440	LYISKMK(5)-EDLKGLEETVSR(4)	2395.278776	null	2.383758e-003	4.345757e-002	0.003664	1.529676	1.617173e-009	1.926600e-003
	5	PRF_Q_2022_M_CIAN_777_52614.72028.72028.4.0.dta	4	2395.283362	LYISKMK(5)-EDLKGLEETVSR(4)	2395.278776	null	4.963554e-003	4.355203e-002	0.004586	1.914600	2.926448e-007	5.526726e-003
	6	PRF_Q_2022_M_CIAN_777_52614.67155.67155.3.0.dta	3	2411.282168	LYISKMK(5)-EDLKGLEETVSR(4)	2411.273690	Oxidation[M](21)	3.091767e-004	4.620503e-002	0.008478	3.515984	3.634609e-007	8.580510e-005
	7	PRF_Q_2022_M_CIAN_777_52614.71883.71883.4.0.dta	4	2395.284497	LYISKMK(5)-EDLKGLEETVSR(4)	2395.278776	null	2.671872e-002	1.232075e-001	0.005721	2.388449	1.115362e-007	1.005337e-002
	8	PRF_Q_2022_M_CIAN_777_52614.67302.67302.3.0.dta	3	2411.282627	LYISKMK(5)-EDLKGLEETVSR(4)	2411.273690	Oxidation[M](21)	7.027267e-003	1.265471e-001	0.008937	3.706340	5.860902e-003	1.560171e-003
	9	PRF_Q_2022_M_CIAN_777_52614.67161.67161.4.1.dta	4	2411.280622	LYISKMK(5)-EDLKGLEETVSR(4)	2411.273690	Oxidation[M](21)	6.067981e-003	3.307763e-001	0.006932	2.874829	7.216263e-005	8.655310e-003
	10	PRF_Q_2022_M_CIAN_777_52614.67003.67003.3.0.dta	3	2411.281355	LYISKMK(5)-EDLKGLEETVSR(4)	2411.273690	Oxidation[M](21)	2.453176e-001	4.536482e-001	0.007665	3.178818	3.656160e-001	2.877508e-001
	11	PRF_Q_2022_M_CIAN_777_52614.65956.65956.4.0.dta	4	2879.525851	LYISKMK(5)-EQAREDLKGLEETVSR(8)	2879.518148	null	2.236790e-003	1.170818e-002	0.007703	2.675100	1.673881e-004	1.393238e-003
	12	PRF_Q_2022_M_CIAN_777_52614.65756.65756.5.0.dta	5	2879.522602	LYISKMK(5)-EQAREDLKGLEETVSR(8)	2879.518148	null	3.785999e-003	3.256059e-002	0.004454	1.546787	5.179608e-006	3.820200e-003
	13	PRF_Q_2022_M_CIAN_777_52614.65813.65813.4.0.dta	4	2879.525430	LYISKMK(5)-EQAREDLKGLEETVSR(8)	2879.518148	null	2.474788e-003	3.472578e-002	0.007282	2.528895	3.866235e-004	1.945306e-003
	14	PRF_Q_2022_M_CIAN_777_52614.61400.61400.4.1.dta	4	2895.516972	LYISKMK(5)-EQAREDLKGLEETVSR(8)	2895.513062	Oxidation[M](25)	8.826611e-005	3.939365e-002	0.003910	1.350365	3.597102e-005	4.748432e-005
	15	PRF_Q_2022_M_CIAN_777_52614.65896.65896.5.0.dta	5	2879.523349	LYISKMK(5)-EQAREDLKGLEETVSR(8)	2879.518148	null	3.563204e-003	5.336644e-002	0.005201	1.806205	6.767214e-006	5.373824e-003
	16	PRF_Q_2022_M_CIAN_777_52614.61536.61536.4.0.dta	4	2895.518483	LYISKMK(5)-EQAREDLKGLEETVSR(8)	2895.513062	Oxidation[M](25)	3.583161e-002	6.214704e-002	0.005421	1.872207	1.093736e-004	4.543714e-003
	17	PRF_Q_2022_M_CIAN_777_52614.61682.61682.4.0.dta	4	2895.523356	LYISKMK(5)-EQAREDLKGLEETVSR(8)	2895.513062	Oxidation[M](25)	5.177082e-004	7.268017e-002	0.010294	3.555156	8.956737e-007	2.346850e-004
	18	PRF_Q_2022_M_CIAN_777_52614.66112.66112.4.0.dta	4	2879.524758	LYISKMK(5)-EQAREDLKGLEETVSR(8)	2879.518148	null	2.725784e-002	8.517070e-002	0.006610	2.295523	1.325203e-003	3.360027e-003
	19	PRF_Q_2022_M_CIAN_777_52614.65856.65856.3.0.dta	3	2879.522880	LYISKMK(5)-EQAREDLKGLEETVSR(8)	2879.518148	null	4.535835e-002	9.907097e-002	0.004732	1.643331	1.000000e+000	5.135319e-002
	20	PRF_Q_2022_M_CIAN_777_52614.61506.61506.3.0.dta	3	2895.517612	LYISKMK(5)-EQAREDLKGLEETVSR(8)	2895.513062	Oxidation[M](25)	5.136808e-002	1.530924e-001	0.004550	1.571397	1.380748e-002	6.742153e-003
	21	PRF_Q_2022_M_CIAN_777_52614.65672.65672.4.0.dta	4	2879.524828	LYISKMK(5)-EQAREDLKGLEETVSR(8)	2879.518148	null	5.757970e-002	1.730620e-001	0.006680	2.319833	9.947936e-005	2.239698e-002
	22	PRF_Q_2022_M_CIAN_777_52614.65858.65858.4.0.dta	4	2895.518755	LYISKMK(5)-EQAREDLKGLEETVSR(8)	2895.513062	Oxidation[M](25)	3.699869e-002	1.978907e-001	0.005693	1.966146	1.404897e-003	6.440356e-003
	23	PRF_Q_2022_M_CIAN_777_52614.61827.61827.4.0.dta	4	2895.523621	LYISKMK(5)-EQAREDLKGLEETVSR(8)	2895.513062	Oxidation[M](25)	2.021063e-003	2.455756e-001	0.010559	3.646677	6.264087e-003	4.750586e-003
	24	PRF_Q_2022_M_CIAN_777_52614.65719.65719.3.0.dta	3	2879.523628	LYISKMK(5)-EQAREDLKGLEETVSR(8)	2879.518148	null	2.617446e-001	2.804437e-001	0.005480	1.903096	1.000000e+000	8.276482e-002
	25	PRF_Q_2022_M_CIAN_777_52614.61372.61372.3.1.dta	3	2895.514438	LYISKMK(5)-EQAREDLKGLEETVSR(8)	2895.513062	Oxidation[M](25)	1.107414e-002	3.465498e-001	0.001376	0.475218	1.000000e+000	7.721869e-003
	26	PRF_Q_2022_M_CIAN_777_52614.66006.66006.4.0.dta	4	2895.518652	LYISKMK(5)-EQAREDLKGLEETVSR(8)	2895.513062	Oxidation[M](25)	2.016850e-002	3.789030e-001	0.005590	1.930573	3.349563e-002	2.275442e-002
	27	PRF_Q_2022_M_CIAN_777_52614.66047.66047.5.0.dta	5	2879.524393	LYISKMK(5)-EQAREDLKGLEETVSR(8)	2879.518148	null	2.002994e-001	4.807028e-001	0.006245	2.168766	5.623796e-003	1.377805e-001
	28	PRF_Q_2022_M_CIAN_777_52614.61972.61972.4.0.dta	4	2895.519448	LYISKMK(5)-EQAREDLKGLEETVSR(8)	2895.513062	Oxidation[M](25)	1.259448e-001	5.206657e-001	0.006386	2.205481	3.062214e-003	1.833035e-001
	29	PRF_Q_2022_M_CIAN_777_52614.66415.66415.4.0.dta	4	2879.528363	LYISKMK(5)-EQAREDLKGLEETVSR(8)	2879.518148	null	2.853880e-001	5.918989e-001	0.010215	3.547469	9.470020e-002	1.037246e-001
	30	PRF_Q_2022_M_CIAN_777_52614.62168.62168.4.0.dta	4	2895.518395	LYISKMK(5)-EQAREDLKGLEETVSR(8)	2895.513062	Oxidation[M](25)	9.746231e-002	6.316137e-001	0.005333	1.841815	1.000000e+000	4.848837e-002
	31	PRF_Q_2022_M_CIAN_777_52614.61267.61267.4.0.dta	4	2895.521267	LYISKMK(5)-EQAREDLKGLEETVSR(8)	2895.513062	Oxidation[M](25)	1.706024e-002	6.519616e-001	0.008205	2.833695	1.712825e-004	1.332135e-002
	32	PRF_Q_2022_M_CIAN_777_52614.65823.65823.5.1.dta	5	2895.511105	LYISKMK(5)-EQAREDLKGLEETVSR(8)	2895.513062	Oxidation[M](25)	1.000000e+000	6.599764e-001	-0.001957	-0.675873	6.725625e-004	1.000000e+000
83	kif5C_dimer(485)-kif5C_dimer(884)	2	4
	1	PRF_Q_2022_M_CIAN_777_52614.99049.99049.5.0.dta	5	4526.400962	LQIENEAAKDEVKEVLQALEELAVNYDQK(13)-ALESALKEAK(7)	4526.376146	null	1.022369e-002	4.861862e-003	0.024816	5.482532	1.365042e-006	1.248666e-002
	2	PRF_Q_2022_M_CIAN_777_52614.98899.98899.5.0.dta	5	4526.397919	LQIENEAAKDEVKEVLQALEELAVNYDQK(13)-ALESALKEAK(7)	4526.376146	null	9.560718e-003	7.300755e-003	0.021773	4.810250	1.969827e-008	8.211777e-003
	3	PRF_Q_2022_M_CIAN_777_52614.98923.98923.4.0.dta	4	4526.401986	LQIENEAAKDEVKEVLQALEELAVNYDQK(13)-ALESALKEAK(7)	4526.376146	null	1.013816e-001	2.633188e-002	0.025840	5.708761	1.000000e+000	4.523573e-002
	4	PRF_Q_2022_M_CIAN_777_52614.98106.98106.5.0.dta	5	5354.814235	LQIENEAAKDEVKEVLQALEELAVNYDQK(13)-VKALESALKEAKENAMR(9)	5354.803712	null	7.423933e-006	1.769395e-002	0.010523	1.965151	1.000000e+000	1.478576e-004
84	kif5C_dimer(28)-kif5C_dimer(34)	2	5
	1	PRF_Q_2022_M_CIAN_777_52614.70391.70391.5.0.dta	5	3096.651685	GDKFIPK(3)-FKGDETVVIGQGKPYVFDR(2)	3096.640307	null	1.834071e-004	4.981353e-003	0.011378	3.674305	1.350999e-016	1.106724e-003
	2	PRF_Q_2022_M_CIAN_777_52614.70535.70535.5.0.dta	5	3096.651454	GDKFIPK(3)-FKGDETVVIGQGKPYVFDR(2)	3096.640307	null	9.326689e-004	7.570101e-003	0.011147	3.599708	6.732645e-007	2.144747e-003
	3	PRF_Q_2022_M_CIAN_777_52614.70375.70375.4.0.dta	4	3096.653500	GDKFIPK(3)-FKGDETVVIGQGKPYVFDR(2)	3096.640307	null	4.418233e-004	9.705881e-003	0.013193	4.260424	2.779763e-007	7.815765e-004
	4	PRF_Q_2022_M_CIAN_777_52614.70517.70517.4.0.dta	4	3096.652732	GDKFIPK(3)-FKGDETVVIGQGKPYVFDR(2)	3096.640307	null	8.771667e-003	7.528324e-002	0.012425	4.012413	1.490247e-005	1.015891e-002
	5	PRF_Q_2022_M_CIAN_777_52614.79801.79801.5.1.dta	5	4435.393609	FRPLNEAEILRGDKFIPK(14)-FKGDETVVIGQGKPYVFDR(2)	4435.381061	null	1.000000e+000	6.604609e-001	0.012548	2.829069	2.586400e-002	1.000000e+000
85	kif5C_dimer(32)-kif5C_dimer(45)	2	12
	1	PRF_Q_2022_M_CIAN_777_52614.75972.75972.5.0.dta	5	3096.646514	GDKFIPKFK(7)-GDETVVIGQGKPYVFDR(11)	3096.640307	null	5.847748e-004	5.680383e-003	0.006207	2.004430	1.680381e-006	1.510762e-003
	2	PRF_Q_2022_M_CIAN_777_52614.75985.75985.4.0.dta	4	3096.645060	GDKFIPKFK(7)-GDETVVIGQGKPYVFDR(11)	3096.640307	null	5.388021e-005	6.103747e-003	0.004753	1.534889	7.045464e-008	5.011526e-004
	3	PRF_Q_2022_M_CIAN_777_52614.76139.76139.4.0.dta	4	3096.645905	GDKFIPKFK(7)-GDETVVIGQGKPYVFDR(11)	3096.640307	null	7.621662e-010	8.272759e-003	0.005598	1.807766	1.000000e+000	2.175879e-010
	4	PRF_Q_2022_M_CIAN_777_52614.76128.76128.5.0.dta	5	3096.642202	GDKFIPKFK(7)-GDETVVIGQGKPYVFDR(11)	3096.640307	null	8.069128e-004	1.268636e-002	0.001895	0.611954	2.166126e-012	1.819403e-003
	5	PRF_Q_2022_M_CIAN_777_52614.76283.76283.4.0.dta	4	3096.646695	GDKFIPKFK(7)-GDETVVIGQGKPYVFDR(11)	3096.640307	null	1.072845e-002	3.840004e-002	0.006388	2.062881	1.590514e-002	3.661014e-002
	6	PRF_Q_2022_M_CIAN_777_52614.75986.75986.3.0.dta	3	3096.650747	GDKFIPKFK(7)-GDETVVIGQGKPYVFDR(11)	3096.640307	null	1.015215e-002	5.809855e-002	0.010440	3.371396	1.000000e+000	1.697875e-003
	7	PRF_Q_2022_M_CIAN_777_52614.74902.74902.5.0.dta	5	3096.645745	GDKFIPKFK(7)-GDETVVIGQGKPYVFDR(11)	3096.640307	null	5.929633e-001	9.224051e-002	0.005438	1.756097	4.432531e-006	6.436353e-001
	8	PRF_Q_2022_M_CIAN_777_52614.75048.75048.5.0.dta	5	3096.649321	GDKFIPKFK(7)-GDETVVIGQGKPYVFDR(11)	3096.640307	null	1.000000e+000	1.597392e-001	0.009014	2.910897	2.812647e-005	1.000000e+000
	9	PRF_Q_2022_M_CIAN_777_52614.74896.74896.4.0.dta	4	3096.649174	GDKFIPKFK(7)-GDETVVIGQGKPYVFDR(11)	3096.640307	null	1.000000e+000	1.731250e-001	0.008867	2.863426	4.394470e-004	1.000000e+000
	10	PRF_Q_2022_M_CIAN_777_52614.75047.75047.4.0.dta	4	3096.649892	GDKFIPKFK(7)-GDETVVIGQGKPYVFDR(11)	3096.640307	null	1.000000e+000	1.962672e-001	0.009585	3.095290	2.135404e-007	1.000000e+000
	11	PRF_Q_2022_M_CIAN_777_52614.81781.81781.3.0.dta	3	2796.494162	FIPKFK(4)-GDETVVIGQGKPYVFDR(11)	2796.496952	null	6.791517e-001	5.309494e-001	-0.002790	-0.997677	1.000000e+000	7.477019e-001
	12	PRF_Q_2022_M_CIAN_777_52614.81786.81786.4.1.dta	4	2796.491845	FIPKFK(4)-GDETVVIGQGKPYVFDR(11)	2796.496952	null	2.512577e-001	7.801224e-001	-0.005107	-1.826213	1.000000e+000	9.450198e-002
86	kif5C_dimer(167)-kif5C_dimer(911)	2	3
	1	PRF_Q_2022_M_CIAN_777_52614.34312.34312.4.0.dta	4	2036.044301	VPYVKGCTER(5)-AKNMAR(2)	2036.041481	Carbamidomethyl[C](7)	4.839427e-004	6.298596e-003	0.002820	1.385041	2.892753e-008	3.122527e-003
	2	PRF_Q_2022_M_CIAN_777_52614.34333.34333.4.0.dta	4	2036.043906	VPYVKGCTER(5)-AKNMAR(2)	2036.041481	Carbamidomethyl[C](7)	6.085629e-003	2.609297e-002	0.002425	1.191037	1.499338e-003	1.468083e-002
	3	PRF_Q_2022_M_CIAN_777_52614.30684.30684.4.1.dta	4	2306.189626	NRVPYVKGCTER(7)-AKNMAR(2)	2306.185505	Carbamidomethyl[C](9)	1.000000e+000	6.684203e-001	0.004121	1.786933	1.000000e+000	1.000000e+000
87	kif5C_dimer(544)-kif5C_dimer(815)	2	3
	1	PRF_Q_2022_M_CIAN_777_52614.51429.51429.4.0.dta	4	3509.743190	ELSQLQELSNHQKK(13)-KSVELDNDDGGGSAAQK(1)	3509.735259	null	1.036272e-002	7.588906e-003	0.007931	2.259715	1.014738e-015	9.574010e-002
	2	PRF_Q_2022_M_CIAN_777_52614.51291.51291.4.0.dta	4	3509.742822	ELSQLQELSNHQKK(13)-KSVELDNDDGGGSAAQK(1)	3509.735259	null	1.000000e+000	6.904710e-001	0.007563	2.154863	1.000000e+000	1.000000e+000
	3	PRF_Q_2022_M_CIAN_777_52614.47493.47493.5.0.dta	5	3736.904382	ELSQLQELSNHQKK(13)-VKKSVELDNDDGGGSAAQK(3)	3736.898624	null	8.599152e-001	3.545011e-001	0.005758	1.540850	1.065804e-005	1.000000e+000
88	kif5C_dimer(522)-kif5C_dimer(599)	2	2
	1	PRF_Q_2022_M_CIAN_777_52614.80531.80531.4.0.dta	4	3531.853378	ANEQLTDELAQKTTTLTTTQR(12)-SEVKSLVNR(4)	3531.849889	null	8.644310e-003	7.675094e-003	0.003489	0.987868	6.816000e-004	2.528771e-003
	2	PRF_Q_2022_M_CIAN_777_52614.74919.74919.4.1.dta	4	3791.000570	ANEQLTDELAQKTTTLTTTQR(12)-MKSEVKSLVNR(6)	3790.985324	null	1.000000e+000	5.702132e-001	0.015246	4.021646	1.390962e-001	1.000000e+000
89	kif5C_dimer(593)-kif5C_dimer(776)	2	13
	1	PRF_Q_2022_M_CIAN_777_52614.70680.70680.3.0.dta	3	2004.196986	LYISKMK(5)-LLLLNDKR(7)	2004.192483	null	1.153912e-003	8.568561e-003	0.004503	2.246790	8.522005e-004	4.862132e-007
	2	PRF_Q_2022_M_CIAN_777_52614.70612.70612.2.0.dta	2	2004.197256	LYISKMK(5)-LLLLNDKR(7)	2004.192483	null	2.812891e-003	8.644671e-003	0.004773	2.381508	9.374983e-004	2.849955e-005
	3	PRF_Q_2022_M_CIAN_777_52614.70536.70536.3.0.dta	3	2004.197793	LYISKMK(5)-LLLLNDKR(7)	2004.192483	null	9.047408e-005	1.032662e-002	0.005310	2.649446	4.255922e-006	1.444081e-007
	4	PRF_Q_2022_M_CIAN_777_52614.70617.70617.4.0.dta	4	2004.196777	LYISKMK(5)-LLLLNDKR(7)	2004.192483	null	1.890000e-002	8.727505e-002	0.004294	2.142509	7.641209e-003	5.039827e-003
	5	PRF_Q_2022_M_CIAN_777_52614.70477.70477.4.0.dta	4	2004.198111	LYISKMK(5)-LLLLNDKR(7)	2004.192483	null	3.613109e-001	1.686578e-001	0.005628	2.808114	3.520389e-001	8.316163e-002
	6	PRF_Q_2022_M_CIAN_777_52614.70764.70764.4.0.dta	4	2004.196097	LYISKMK(5)-LLLLNDKR(7)	2004.192483	null	1.138277e-001	1.717977e-001	0.003614	1.803220	8.098858e-002	3.515361e-002
	7	PRF_Q_2022_M_CIAN_777_52614.70681.70681.4.0.dta	4	2020.189789	LYISKMK(5)-LLLLNDKR(7)	2020.187397	Oxidation[M](17)	2.108913e-001	2.502499e-001	0.002392	1.184049	2.092388e-001	9.278736e-004
	8	PRF_Q_2022_M_CIAN_777_52614.70916.70916.4.0.dta	4	2004.196114	LYISKMK(5)-LLLLNDKR(7)	2004.192483	null	3.950723e-001	3.608465e-001	0.003631	1.811702	5.319098e-001	5.911482e-002
	9	PRF_Q_2022_M_CIAN_777_52614.70541.70541.4.0.dta	4	2020.189565	LYISKMK(5)-LLLLNDKR(7)	2020.187397	Oxidation[M](17)	1.141186e-001	3.662738e-001	0.002168	1.073168	1.352558e-001	2.715429e-002
	10	PRF_Q_2022_M_CIAN_777_52614.64733.64733.4.0.dta	4	2020.190774	LYISKMK(5)-LLLLNDKR(7)	2020.187397	Oxidation[M](17)	1.252170e-001	4.307610e-001	0.003377	1.671627	1.114306e-001	1.082292e-002
	11	PRF_Q_2022_M_CIAN_777_52614.64873.64873.4.0.dta	4	2020.191133	LYISKMK(5)-LLLLNDKR(7)	2020.187397	Oxidation[M](17)	2.363387e-002	4.530678e-001	0.003736	1.849333	2.003888e-002	2.607900e-004
	12	PRF_Q_2022_M_CIAN_777_52614.61728.61728.4.0.dta	4	2488.441008	LYISKMK(5)-LLLLNDKREQAR(7)	2488.431855	null	3.834088e-001	7.184409e-001	0.009153	3.678220	1.000000e+000	3.703961e-002
	13	PRF_Q_2022_M_CIAN_777_52614.61885.61885.4.0.dta	4	2488.443882	LYISKMK(5)-LLLLNDKREQAR(7)	2488.431855	null	2.601634e-001	7.481896e-001	0.012027	4.833164	3.874965e-001	6.330588e-002
90	kif5C_dimer(214)-kif5C_dimer(911)	2	4
	1	PRF_Q_2022_M_CIAN_777_52614.53847.53847.5.0.dta	5	3084.663216	SHSIFLINIKQENVETEKK(10)-AKNMAR(2)	3084.650883	null	3.640915e-005	8.952852e-003	0.012333	3.998183	2.363374e-007	1.403159e-004
	2	PRF_Q_2022_M_CIAN_777_52614.61452.61452.4.1.dta	4	2956.560199	SHSIFLINIKQENVETEK(10)-AKNMAR(2)	2956.555927	null	6.632908e-003	5.315315e-002	0.004272	1.444924	1.000000e+000	1.314082e-003
	3	PRF_Q_2022_M_CIAN_777_52614.61433.61433.4.1.dta	4	2956.561555	SHSIFLINIKQENVETEK(10)-AKNMAR(2)	2956.555927	null	4.598255e-002	1.995307e-001	0.005628	1.903566	1.000000e+000	2.160815e-001
	4	PRF_Q_2022_M_CIAN_777_52614.61608.61608.4.0.dta	4	2956.559898	SHSIFLINIKQENVETEK(10)-AKNMAR(2)	2956.555927	null	8.590597e-002	2.467837e-001	0.003971	1.343117	1.931347e-007	1.405194e-001
91	kif5C_dimer(45)-kif5C_dimer(325)	2	11
	1	PRF_Q_2022_M_CIAN_777_52614.66301.66301.4.0.dta	4	2577.401970	GDETVVIGQGKPYVFDR(11)-AKTIK(2)	2577.392159	null	1.399910e-004	9.070194e-003	0.009811	3.806561	5.118656e-012	9.097771e-004
	2	PRF_Q_2022_M_CIAN_777_52614.66443.66443.4.0.dta	4	2577.403798	GDETVVIGQGKPYVFDR(11)-AKTIK(2)	2577.392159	null	3.724546e-004	1.142840e-002	0.011639	4.515805	4.371810e-009	1.593205e-003
	3	PRF_Q_2022_M_CIAN_777_52614.66168.66168.4.0.dta	4	2577.399590	GDETVVIGQGKPYVFDR(11)-AKTIK(2)	2577.392159	null	2.974879e-003	2.009647e-002	0.007431	2.883147	2.348949e-016	2.671529e-003
	4	PRF_Q_2022_M_CIAN_777_52614.66302.66302.3.0.dta	3	2577.400622	GDETVVIGQGKPYVFDR(11)-AKTIK(2)	2577.392159	null	1.152067e-004	2.315087e-002	0.008463	3.283552	2.986445e-006	1.012552e-003
	5	PRF_Q_2022_M_CIAN_777_52614.66446.66446.3.0.dta	3	2577.402921	GDETVVIGQGKPYVFDR(11)-AKTIK(2)	2577.392159	null	8.331140e-005	2.537026e-002	0.010762	4.175538	5.839339e-015	2.499570e-003
	6	PRF_Q_2022_M_CIAN_777_52614.66154.66154.3.0.dta	3	2577.399123	GDETVVIGQGKPYVFDR(11)-AKTIK(2)	2577.392159	null	2.333163e-003	7.102452e-001	0.006964	2.701956	1.000000e+000	1.101781e-002
	7	PRF_Q_2022_M_CIAN_777_52614.62040.62040.5.0.dta	5	2852.567768	FKGDETVVIGQGKPYVFDR(13)-AKTIK(2)	2852.555523	null	8.302077e-004	9.396752e-003	0.012245	4.292642	8.504833e-008	3.948188e-003
	8	PRF_Q_2022_M_CIAN_777_52614.61947.61947.4.0.dta	4	2852.565800	FKGDETVVIGQGKPYVFDR(13)-AKTIK(2)	2852.555523	null	5.481408e-005	6.562200e-002	0.010277	3.602734	4.352877e-007	1.857030e-003
	9	PRF_Q_2022_M_CIAN_777_52614.62083.62083.3.0.dta	3	2852.564246	FKGDETVVIGQGKPYVFDR(13)-AKTIK(2)	2852.555523	null	2.447215e-002	7.037913e-002	0.008723	3.057960	1.000000e+000	3.050300e-001
	10	PRF_Q_2022_M_CIAN_777_52614.62178.62178.5.0.dta	5	2852.570183	FKGDETVVIGQGKPYVFDR(13)-AKTIK(2)	2852.555523	null	4.729185e-004	9.647063e-002	0.014660	5.139251	5.291551e-007	2.827846e-003
	11	PRF_Q_2022_M_CIAN_777_52614.61901.61901.5.0.dta	5	2852.570396	FKGDETVVIGQGKPYVFDR(13)-AKTIK(2)	2852.555523	null	8.746387e-003	3.402386e-001	0.014873	5.213921	1.672015e-004	1.681213e-002
92	kif5C_dimer(685)-kif5C_dimer(685)	2	7
	1	PRF_Q_2022_M_CIAN_777_52614.41061.41061.5.0.dta	5	4181.024704	MHEVSFQDKEKEHLTR(9)-MHEVSFQDKEKEHLTR(9)	4181.017695	Oxidation[M](1)	1.000000e+000	9.532972e-003	0.007009	1.676386	1.000000e+000	1.000000e+000
	2	PRF_Q_2022_M_CIAN_777_52614.39859.39859.5.0.dta	5	4181.023020	MHEVSFQDKEKEHLTR(9)-MHEVSFQDKEKEHLTR(9)	4181.017695	Oxidation[M](1)	1.000000e+000	3.179238e-002	0.005325	1.273613	1.000000e+000	1.000000e+000
	3	PRF_Q_2022_M_CIAN_777_52614.43057.43057.5.0.dta	5	4165.026379	MHEVSFQDKEKEHLTR(9)-MHEVSFQDKEKEHLTR(9)	4165.022781	null	1.000000e+000	1.819294e-001	0.003598	0.863861	2.458818e-001	1.605792e-002
	4	PRF_Q_2022_M_CIAN_777_52614.42909.42909.5.0.dta	5	4165.024662	MHEVSFQDKEKEHLTR(9)-MHEVSFQDKEKEHLTR(9)	4165.022781	null	1.335505e-001	2.589544e-001	0.001881	0.451618	1.654371e-001	2.746730e-002
	5	PRF_Q_2022_M_CIAN_777_52614.42890.42890.4.0.dta	4	4165.023600	MHEVSFQDKEKEHLTR(9)-MHEVSFQDKEKEHLTR(9)	4165.022781	null	1.000000e+000	3.002375e-001	0.000819	0.196638	1.000000e+000	1.000000e+000
	6	PRF_Q_2022_M_CIAN_777_52614.41395.41395.5.0.dta	5	4165.028283	MHEVSFQDKEKEHLTR(9)-MHEVSFQDKEKEHLTR(9)	4165.022781	null	6.221970e-002	6.026869e-001	0.005502	1.321001	3.408931e-002	3.204770e-003
	7	PRF_Q_2022_M_CIAN_777_52614.43856.43856.5.0.dta	5	3528.701497	MHEVSFQDKEKEHLTR(9)-MHEVSFQDKEK(9)	3528.688453	null	1.000000e+000	3.803604e-001	0.013044	3.696558	1.000000e+000	1.000000e+000
93	kif5C_dimer(599)-kif5C_dimer(639)	2	4
	1	PRF_Q_2022_M_CIAN_777_52614.66530.66530.5.0.dta	5	3120.717219	SEVKSLVNR(4)-ELAACQLLISQHEAKIK(15)	3120.708394	Carbamidomethyl[C](5)	1.110685e-005	1.016558e-002	0.008825	2.827884	1.917916e-008	2.424546e-007
	2	PRF_Q_2022_M_CIAN_777_52614.66552.66552.4.0.dta	4	3120.720136	SEVKSLVNR(4)-ELAACQLLISQHEAKIK(15)	3120.708394	Carbamidomethyl[C](5)	1.682629e-003	1.494648e-002	0.011742	3.762607	1.045439e-003	3.953136e-005
	3	PRF_Q_2022_M_CIAN_777_52614.66413.66413.4.0.dta	4	3120.720896	SEVKSLVNR(4)-ELAACQLLISQHEAKIK(15)	3120.708394	Carbamidomethyl[C](5)	2.817451e-001	7.864655e-002	0.012502	4.006142	1.045265e-001	1.011951e-001
	4	PRF_Q_2022_M_CIAN_777_52614.62559.62559.5.0.dta	5	3379.847986	MKSEVKSLVNR(6)-ELAACQLLISQHEAKIK(15)	3379.843828	Carbamidomethyl[C](5)	2.246208e-003	9.717020e-002	0.004158	1.230234	3.073334e-004	2.089384e-004
94	kif5C_dimer(508)-kif5C_dimer(846)	2	11
	1	PRF_Q_2022_M_CIAN_777_52614.69833.69833.3.0.dta	3	3141.647527	SQEVEDKTR(7)-ISFLENNLEQLTKVHK(13)	3141.642485	null	2.193463e-004	1.129138e-002	0.005042	1.604893	2.471113e-011	4.000225e-004
	2	PRF_Q_2022_M_CIAN_777_52614.69815.69815.5.0.dta	5	3141.645716	SQEVEDKTR(7)-ISFLENNLEQLTKVHK(13)	3141.642485	null	1.858715e-001	3.673849e-002	0.003231	1.028443	6.536077e-007	8.642074e-002
	3	PRF_Q_2022_M_CIAN_777_52614.69831.69831.4.0.dta	4	3141.645592	SQEVEDKTR(7)-ISFLENNLEQLTKVHK(13)	3141.642485	null	1.246756e-001	4.054784e-002	0.003107	0.988973	6.796647e-003	1.924978e-001
	4	PRF_Q_2022_M_CIAN_777_52614.69670.69670.5.0.dta	5	3141.646681	SQEVEDKTR(7)-ISFLENNLEQLTKVHK(13)	3141.642485	null	1.214408e-001	7.110751e-002	0.004196	1.335607	1.108069e-002	1.721507e-001
	5	PRF_Q_2022_M_CIAN_777_52614.69958.69958.5.0.dta	5	3141.647203	SQEVEDKTR(7)-ISFLENNLEQLTKVHK(13)	3141.642485	null	1.740940e-002	8.160628e-002	0.004718	1.501762	4.260193e-003	2.091584e-002
	6	PRF_Q_2022_M_CIAN_777_52614.69689.69689.4.0.dta	4	3141.647424	SQEVEDKTR(7)-ISFLENNLEQLTKVHK(13)	3141.642485	null	1.421889e-001	1.549046e-001	0.004939	1.572108	4.335329e-005	1.271676e-001
	7	PRF_Q_2022_M_CIAN_777_52614.69746.69746.4.0.dta	4	3141.646273	SQEVEDKTR(7)-ISFLENNLEQLTKVHK(13)	3141.642485	null	4.106620e-002	2.113662e-001	0.003788	1.205739	1.502804e-004	6.522168e-002
	8	PRF_Q_2022_M_CIAN_777_52614.79344.79344.5.0.dta	5	4482.313474	SQEVEDKTRANEQLTDELAQK(7)-ISFLENNLEQLTKVHK(13)	4482.299630	null	2.871575e-005	4.621605e-002	0.013844	3.088593	3.154662e-004	6.682022e-005
	9	PRF_Q_2022_M_CIAN_777_52614.79387.79387.4.0.dta	4	4482.315820	SQEVEDKTRANEQLTDELAQK(7)-ISFLENNLEQLTKVHK(13)	4482.299630	null	1.000000e+000	8.701015e-002	0.016190	3.611985	1.000000e+000	1.164494e-003
	10	PRF_Q_2022_M_CIAN_777_52614.79386.79386.6.1.dta	6	4482.327438	SQEVEDKTRANEQLTDELAQK(7)-ISFLENNLEQLTKVHK(13)	4482.299630	null	1.381950e-003	2.170179e-001	0.027808	6.203958	2.970735e-004	1.222894e-003
	11	PRF_Q_2022_M_CIAN_777_52614.79345.79345.6.1.dta	6	4482.328096	SQEVEDKTRANEQLTDELAQK(7)-ISFLENNLEQLTKVHK(13)	4482.299630	null	2.664151e-002	7.824396e-001	0.028466	6.350758	6.722010e-004	3.367854e-002
95	kif5C_dimer(670)-kif5C_dimer(716)	2	3
	1	PRF_Q_2022_M_CIAN_777_52614.65423.65423.4.1.dta	4	3208.660775	QLEESQDSLSEELAKLR(15)-EAHQKQLSR(5)	3208.644272	null	3.296767e-006	1.383530e-002	0.016503	5.143294	7.898065e-007	2.106712e-008
	2	PRF_Q_2022_M_CIAN_777_52614.65282.65282.4.0.dta	4	3208.656449	QLEESQDSLSEELAKLR(15)-EAHQKQLSR(5)	3208.644272	null	7.313747e-002	4.410886e-001	0.012177	3.795061	4.520155e-002	2.550741e-002
	3	PRF_Q_2022_M_CIAN_777_52614.57681.57681.5.0.dta	5	3364.755993	RQLEESQDSLSEELAKLR(16)-EAHQKQLSR(5)	3364.745374	null	8.281835e-001	2.416307e-001	0.010619	3.155959	1.000000e+000	1.000000e+000
96	kif5C_dimer(785)-kif5C_dimer(785)	2	10
	1	PRF_Q_2022_M_CIAN_777_52614.74937.74937.4.0.dta	4	3372.719310	EQAREDLKGLEETVSR(8)-EDLKGLEETVSR(4)	3372.712738	null	2.968945e-003	1.615037e-002	0.006572	1.948580	4.374737e-002	3.130204e-003
	2	PRF_Q_2022_M_CIAN_777_52614.74978.74978.5.0.dta	5	3372.724277	EQAREDLKGLEETVSR(8)-EDLKGLEETVSR(4)	3372.712738	null	3.823477e-003	2.187785e-002	0.011539	3.421282	8.448414e-002	1.481992e-002
	3	PRF_Q_2022_M_CIAN_777_52614.75095.75095.4.0.dta	4	3372.722619	EQAREDLKGLEETVSR(8)-EDLKGLEETVSR(4)	3372.712738	null	2.133831e-003	3.185276e-002	0.009881	2.929689	4.716193e-001	1.328361e-002
[truncated: 836 more rows]
