# Supplementary material for: Autoinhibited kinesin-1 adopts a hierarchical folding pattern
Source: eLife. 2023 Nov 1;12:RP86776. doi: 10.7554/eLife.86776 (PMC10619981; doi:10.7554/eLife.86776)
Supplement: Figure 3—source data 1. [file elife-86776-fig3-data1.zip › KIF5C-KLC1/KIF5C-KLC1_pLINK_2.csv]

Protein_Order	Protein	Unique_Peptide_Number	Spectrum_Number
	Spectrum_Order	Title	Charge	Precursor_Mass	Peptide	Peptide_Mass	Modifications	Evalue	Score	Precursor_Mass_Error(Da)	Precursor_Mass_Error(ppm)	Alpha_Evalue	Beta_Evalue
1	sp|Q07866|KLC1_HUMAN (272)-sp|Q07866|KLC1_HUMAN (312)	9	39
	1	PRF_Q_2023_M_CIAN_994_59780.67604.67604.5.0.dta	5	3276.739369	YKDAANLLNDALAIR(2)-GKYKEAEPLCKR(2)	3276.740752	Carbamidomethyl[C](28)	1.243879e-011	2.896803e-006	-0.001383	-0.422066	5.888876e-015	5.362757e-012
	2	PRF_Q_2023_M_CIAN_994_59780.67473.67473.5.0.dta	5	3276.740900	YKDAANLLNDALAIR(2)-GKYKEAEPLCKR(2)	3276.740752	Carbamidomethyl[C](28)	6.871688e-011	1.843113e-004	0.000148	0.045167	5.697421e-009	1.081709e-008
	3	PRF_Q_2023_M_CIAN_994_59780.67492.67492.4.0.dta	4	3276.742231	YKDAANLLNDALAIR(2)-GKYKEAEPLCKR(2)	3276.740752	Carbamidomethyl[C](28)	1.000000e+000	6.168670e-004	0.001479	0.451363	1.000000e+000	1.000000e+000
	4	PRF_Q_2023_M_CIAN_994_59780.67747.67747.5.0.dta	5	3276.743769	YKDAANLLNDALAIR(2)-GKYKEAEPLCKR(2)	3276.740752	Carbamidomethyl[C](28)	1.655098e-001	4.710615e-002	0.003017	0.920732	1.459483e-006	1.259043e-001
	5	PRF_Q_2023_M_CIAN_994_59780.74618.74618.5.0.dta	5	3120.641894	YKDAANLLNDALAIR(2)-GKYKEAEPLCK(2)	3120.639650	Carbamidomethyl[C](28)	1.629100e-006	4.464605e-005	0.002244	0.719083	8.418108e-008	4.914795e-006
	6	PRF_Q_2023_M_CIAN_994_59780.74475.74475.5.0.dta	5	3120.642863	YKDAANLLNDALAIR(2)-GKYKEAEPLCK(2)	3120.639650	Carbamidomethyl[C](28)	1.809855e-010	2.873276e-004	0.003213	1.029597	8.342112e-005	1.513586e-005
	7	PRF_Q_2023_M_CIAN_994_59780.74459.74459.4.0.dta	4	3120.644097	YKDAANLLNDALAIR(2)-GKYKEAEPLCK(2)	3120.639650	Carbamidomethyl[C](28)	1.000000e+000	1.313770e-003	0.004447	1.425028	1.000000e+000	7.435800e-004
	8	PRF_Q_2023_M_CIAN_994_59780.74539.74539.4.0.dta	4	3120.643168	YKDAANLLNDALAIR(2)-GKYKEAEPLCK(2)	3120.639650	Carbamidomethyl[C](28)	1.988919e-003	6.613873e-003	0.003518	1.127333	1.397859e-003	1.031678e-006
	9	PRF_Q_2023_M_CIAN_994_59780.86270.86270.4.0.dta	4	3761.947608	DQNKYKDAANLLNDALAIR(6)-RGKYKEAEPLCK(3)	3761.964140	Carbamidomethyl[C](33)	9.907670e-003	5.583856e-005	-0.016532	-4.394513	9.595375e-007	1.811928e-003
	10	PRF_Q_2023_M_CIAN_994_59780.84523.84523.4.2.dta	4	3761.955963	DQNKYKDAANLLNDALAIR(6)-RGKYKEAEPLCK(3)	3761.964140	Carbamidomethyl[C](33)	1.000000e+000	2.877364e-002	-0.008177	-2.173599	1.000000e+000	1.000000e+000
	11	PRF_Q_2023_M_CIAN_994_59780.73973.73973.5.0.dta	5	3605.858508	DQNKYKDAANLLNDALAIR(6)-GKYKEAEPLCK(2)	3605.863038	Carbamidomethyl[C](32)	6.017144e-012	1.521396e-004	-0.004530	-1.256287	3.758619e-018	2.773739e-013
	12	PRF_Q_2023_M_CIAN_994_59780.73903.73903.4.1.dta	4	3605.857438	DQNKYKDAANLLNDALAIR(6)-GKYKEAEPLCK(2)	3605.863038	Carbamidomethyl[C](32)	1.000000e+000	1.445606e-003	-0.005600	-1.553026	1.000000e+000	1.044873e-003
	13	PRF_Q_2023_M_CIAN_994_59780.74043.74043.4.0.dta	4	3605.855187	DQNKYKDAANLLNDALAIR(6)-GKYKEAEPLCK(2)	3605.863038	Carbamidomethyl[C](32)	1.000000e+000	3.399743e-003	-0.007851	-2.177287	1.000000e+000	3.242952e-002
	14	PRF_Q_2023_M_CIAN_994_59780.74057.74057.4.0.dta	4	3605.855187	DQNKYKDAANLLNDALAIR(6)-GKYKEAEPLCK(2)	3605.863038	Carbamidomethyl[C](32)	1.000000e+000	8.030723e-002	-0.007851	-2.177287	1.000000e+000	7.382633e-004
	15	PRF_Q_2023_M_CIAN_994_59780.67574.67574.5.0.dta	5	3761.962920	DQNKYKDAANLLNDALAIR(6)-GKYKEAEPLCKR(2)	3761.964140	Carbamidomethyl[C](32)	9.342356e-008	1.548374e-004	-0.001220	-0.324299	2.900060e-016	2.867724e-009
	16	PRF_Q_2023_M_CIAN_994_59780.86892.86892.4.0.dta	4	3276.715824	YKDAANLLNDALAIR(2)-RGKYKEAEPLCK(3)	3276.740752	Carbamidomethyl[C](29)	1.649008e-006	2.568452e-004	-0.024928	-7.607559	4.879614e-026	9.145573e-009
	17	PRF_Q_2023_M_CIAN_994_59780.69178.69178.3.0.dta	3	2449.356901	YKDAANLLNDALAIR(2)-RGKYK(3)	2449.356052	null	1.240021e-006	2.824684e-003	0.000849	0.346622	1.261417e-012	2.157141e-008
	18	PRF_Q_2023_M_CIAN_994_59780.69361.69361.5.0.dta	5	2449.356928	YKDAANLLNDALAIR(2)-RGKYK(3)	2449.356052	null	2.197142e-003	6.975094e-003	0.000876	0.357645	2.565305e-011	3.699123e-003
	19	PRF_Q_2023_M_CIAN_994_59780.69157.69157.4.0.dta	4	2449.356959	YKDAANLLNDALAIR(2)-RGKYK(3)	2449.356052	null	9.363882e-004	8.926892e-003	0.000907	0.370301	3.529155e-010	1.138238e-003
	20	PRF_Q_2023_M_CIAN_994_59780.69322.69322.3.0.dta	3	2449.356471	YKDAANLLNDALAIR(2)-RGKYK(3)	2449.356052	null	1.788483e-004	9.386797e-003	0.000419	0.171065	2.193294e-017	1.616640e-005
	21	PRF_Q_2023_M_CIAN_994_59780.69050.69050.3.0.dta	3	2449.356143	YKDAANLLNDALAIR(2)-RGKYK(3)	2449.356052	null	9.660521e-004	1.114805e-002	0.000091	0.037153	9.922513e-016	1.876656e-005
	22	PRF_Q_2023_M_CIAN_994_59780.69592.69592.4.0.dta	4	2449.355333	YKDAANLLNDALAIR(2)-RGKYK(3)	2449.356052	null	1.715668e-005	1.289038e-002	-0.000719	-0.293547	1.072316e-009	1.829889e-006
	23	PRF_Q_2023_M_CIAN_994_59780.69220.69220.5.0.dta	5	2449.358457	YKDAANLLNDALAIR(2)-RGKYK(3)	2449.356052	null	7.249298e-003	2.008033e-002	0.002405	0.981891	1.147067e-010	4.177828e-003
	24	PRF_Q_2023_M_CIAN_994_59780.70320.70320.4.0.dta	4	2449.359384	YKDAANLLNDALAIR(2)-RGKYK(3)	2449.356052	null	1.772305e-005	2.359736e-002	0.003332	1.360358	3.894498e-012	7.663787e-006
	25	PRF_Q_2023_M_CIAN_994_59780.70456.70456.4.0.dta	4	2449.358247	YKDAANLLNDALAIR(2)-RGKYK(3)	2449.356052	null	1.269557e-002	2.770490e-002	0.002195	0.896154	5.938253e-009	9.261798e-003
	26	PRF_Q_2023_M_CIAN_994_59780.69488.69488.3.1.dta	3	2449.356382	YKDAANLLNDALAIR(2)-RGKYK(3)	2449.356052	null	3.219246e-003	4.964679e-002	0.000330	0.134729	1.516420e-011	3.673338e-003
	27	PRF_Q_2023_M_CIAN_994_59780.69444.69444.4.0.dta	4	2449.356062	YKDAANLLNDALAIR(2)-RGKYK(3)	2449.356052	null	2.474824e-003	5.619138e-002	0.000010	0.004083	7.510508e-009	5.424863e-004
	28	PRF_Q_2023_M_CIAN_994_59780.69658.69658.5.0.dta	5	2449.355974	YKDAANLLNDALAIR(2)-RGKYK(3)	2449.356052	null	6.398474e-002	6.960194e-002	-0.000078	-0.031845	7.612945e-008	9.118468e-002
	29	PRF_Q_2023_M_CIAN_994_59780.70312.70312.5.2.dta	5	2449.358295	YKDAANLLNDALAIR(2)-RGKYK(3)	2449.356052	null	8.331660e-003	8.768696e-002	0.002243	0.915751	2.660591e-003	1.293580e-002
	30	PRF_Q_2023_M_CIAN_994_59780.89022.89022.3.0.dta	3	2449.345067	YKDAANLLNDALAIR(2)-RGKYK(3)	2449.356052	null	9.893448e-002	1.008632e-001	-0.010985	-4.484852	1.000000e+000	6.672783e-002
	31	PRF_Q_2023_M_CIAN_994_59780.69738.69738.4.0.dta	4	2449.356110	YKDAANLLNDALAIR(2)-RGKYK(3)	2449.356052	null	1.012813e-003	1.623766e-001	0.000058	0.023680	2.232622e-010	1.668911e-002
	32	PRF_Q_2023_M_CIAN_994_59780.69301.69301.4.0.dta	4	2449.357691	YKDAANLLNDALAIR(2)-RGKYK(3)	2449.356052	null	8.038144e-002	2.343481e-001	0.001639	0.669155	2.194330e-009	1.106142e-001
	33	PRF_Q_2023_M_CIAN_994_59780.69508.69508.5.0.dta	5	2449.355455	YKDAANLLNDALAIR(2)-RGKYK(3)	2449.356052	null	9.479214e-001	3.806300e-001	-0.000597	-0.243738	2.308809e-006	1.000000e+000
	34	PRF_Q_2023_M_CIAN_994_59780.70440.70440.3.0.dta	3	2449.365590	YKDAANLLNDALAIR(2)-RGKYK(3)	2449.356052	null	1.000000e+000	5.931612e-001	0.009538	3.894085	1.000000e+000	1.000000e+000
	35	PRF_Q_2023_M_CIAN_994_59780.69076.69076.5.0.dta	5	2449.358299	YKDAANLLNDALAIR(2)-RGKYK(3)	2449.356052	null	4.851266e-001	7.200910e-001	0.002247	0.917384	3.457924e-004	8.296933e-001
	36	PRF_Q_2023_M_CIAN_994_59780.61761.61761.5.0.dta	5	3533.875337	YKDAANLLNDALAIREK(2)-GKYKEAEPLCKR(2)	3533.878296	Carbamidomethyl[C](30)	1.008311e-001	5.280237e-003	-0.002959	-0.837324	1.000000e+000	3.079049e-002
	37	PRF_Q_2023_M_CIAN_994_59780.69201.69201.5.0.dta	5	2934.583384	DQNKYKDAANLLNDALAIR(6)-RGKYK(3)	2934.579440	null	2.856019e-001	9.142321e-002	0.003944	1.343975	3.883031e-010	2.776292e-001
	38	PRF_Q_2023_M_CIAN_994_59780.68979.68979.3.0.dta	3	2934.575586	DQNKYKDAANLLNDALAIR(6)-RGKYK(3)	2934.579440	null	1.373877e-003	1.263383e-001	-0.003854	-1.313306	1.000000e+000	1.101197e-005
	39	PRF_Q_2023_M_CIAN_994_59780.69055.69055.5.0.dta	5	2934.581639	DQNKYKDAANLLNDALAIR(6)-RGKYK(3)	2934.579440	null	9.566446e-001	1.402603e-001	0.002199	0.749341	1.514648e-010	7.006475e-001
2	sp|O60282|KIF5C_HUMAN (606)-sp|O60282|KIF5C_HUMAN (769)	8	37
	1	PRF_Q_2023_M_CIAN_994_59780.52438.52438.5.0.dta	5	3113.701974	SKQLESAQMDSNRK(2)-LEKLLLLNDKR(3)	3113.698556	null	4.482553e-008	1.183286e-007	0.003418	1.097730	1.896332e-025	1.163503e-008
	2	PRF_Q_2023_M_CIAN_994_59780.52569.52569.5.0.dta	5	3113.700646	SKQLESAQMDSNRK(2)-LEKLLLLNDKR(3)	3113.698556	null	2.879229e-009	1.400453e-007	0.002090	0.671227	9.143377e-028	1.804362e-008
	3	PRF_Q_2023_M_CIAN_994_59780.52469.52469.4.1.dta	4	3113.695791	SKQLESAQMDSNRK(2)-LEKLLLLNDKR(3)	3113.698556	null	3.866011e-009	4.346606e-007	-0.002765	-0.888011	2.219526e-007	7.935316e-009
	4	PRF_Q_2023_M_CIAN_994_59780.52613.52613.4.0.dta	4	3113.695190	SKQLESAQMDSNRK(2)-LEKLLLLNDKR(3)	3113.698556	null	7.061920e-009	3.768612e-006	-0.003366	-1.081030	3.147783e-009	4.328573e-011
	5	PRF_Q_2023_M_CIAN_994_59780.52368.52368.4.1.dta	4	3113.701126	SKQLESAQMDSNRK(2)-LEKLLLLNDKR(3)	3113.698556	null	1.000000e+000	2.907779e-004	0.002570	0.825385	1.000000e+000	2.504248e-006
	6	PRF_Q_2023_M_CIAN_994_59780.52473.52473.3.0.dta	3	3113.674710	SKQLESAQMDSNRK(2)-LEKLLLLNDKR(3)	3113.698556	null	1.000000e+000	6.333334e-004	-0.023846	-7.658416	1.000000e+000	1.000000e+000
	7	PRF_Q_2023_M_CIAN_994_59780.52342.52342.4.2.dta	4	3113.703133	SKQLESAQMDSNRK(2)-LEKLLLLNDKR(3)	3113.698556	null	1.000000e+000	1.911691e-002	0.004577	1.469956	1.000000e+000	6.019644e-006
	8	PRF_Q_2023_M_CIAN_994_59780.52675.52675.5.0.dta	5	3113.695340	SKQLESAQMDSNRK(2)-LEKLLLLNDKR(3)	3113.698556	null	5.627986e-002	3.680969e-002	-0.003216	-1.032855	2.469571e-002	9.841281e-002
	9	PRF_Q_2023_M_CIAN_994_59780.52703.52703.5.0.dta	5	3113.694142	SKQLESAQMDSNRK(2)-LEKLLLLNDKR(3)	3113.698556	null	3.593708e-001	3.246650e-001	-0.004414	-1.417607	5.404474e-001	2.249841e-001
	10	PRF_Q_2023_M_CIAN_994_59780.58046.58046.5.0.dta	5	3501.873317	SKQLESAQMDSNRK(2)-EMKLEKLLLLNDKR(6)	3501.876578	null	3.027117e-008	1.234536e-007	-0.003261	-0.931215	6.882950e-008	2.466044e-011
	11	PRF_Q_2023_M_CIAN_994_59780.58177.58177.5.0.dta	5	3501.874471	SKQLESAQMDSNRK(2)-EMKLEKLLLLNDKR(6)	3501.876578	null	3.095916e-004	3.104943e-007	-0.002107	-0.601677	4.768122e-005	8.473909e-010
	12	PRF_Q_2023_M_CIAN_994_59780.58145.58145.4.1.dta	4	3501.872013	SKQLESAQMDSNRK(2)-EMKLEKLLLLNDKR(6)	3501.876578	null	1.000000e+000	1.371237e-004	-0.004565	-1.303587	1.000000e+000	1.000000e+000
	13	PRF_Q_2023_M_CIAN_994_59780.58311.58311.5.1.dta	5	3501.876207	SKQLESAQMDSNRK(2)-EMKLEKLLLLNDKR(6)	3501.876578	null	1.000000e+000	4.685824e-004	-0.000371	-0.105943	5.707542e-003	4.231595e-008
	14	PRF_Q_2023_M_CIAN_994_59780.59125.59125.4.0.dta	4	2985.604498	SKQLESAQMDSNR(2)-LEKLLLLNDKR(3)	2985.603601	null	3.823430e-006	1.420358e-006	0.000897	0.300442	5.099810e-008	1.549544e-006
	15	PRF_Q_2023_M_CIAN_994_59780.59267.59267.4.0.dta	4	2985.605139	SKQLESAQMDSNR(2)-LEKLLLLNDKR(3)	2985.603601	null	5.376153e-006	1.499016e-006	0.001538	0.515139	1.280350e-007	1.868848e-005
	16	PRF_Q_2023_M_CIAN_994_59780.59206.59206.5.0.dta	5	2985.605246	SKQLESAQMDSNR(2)-LEKLLLLNDKR(3)	2985.603601	null	1.436976e-009	1.796084e-006	0.001645	0.550977	1.587316e-009	3.739607e-006
	17	PRF_Q_2023_M_CIAN_994_59780.59272.59272.3.0.dta	3	2985.603629	SKQLESAQMDSNR(2)-LEKLLLLNDKR(3)	2985.603601	null	1.000000e+000	1.911535e-005	0.000028	0.009378	1.000000e+000	1.000000e+000
	18	PRF_Q_2023_M_CIAN_994_59780.59117.59117.3.0.dta	3	2985.605557	SKQLESAQMDSNR(2)-LEKLLLLNDKR(3)	2985.603601	null	1.000000e+000	3.541641e-005	0.001956	0.655144	1.000000e+000	1.000000e+000
	19	PRF_Q_2023_M_CIAN_994_59780.59420.59420.4.0.dta	4	2985.606565	SKQLESAQMDSNR(2)-LEKLLLLNDKR(3)	2985.603601	null	2.327636e-005	1.530168e-004	0.002964	0.992764	5.672127e-007	1.886119e-006
	20	PRF_Q_2023_M_CIAN_994_59780.59071.59071.5.0.dta	5	2985.603853	SKQLESAQMDSNR(2)-LEKLLLLNDKR(3)	2985.603601	null	2.815446e-003	5.550151e-004	0.000252	0.084405	3.108927e-010	7.133384e-003
	21	PRF_Q_2023_M_CIAN_994_59780.67282.67282.4.0.dta	4	2829.503197	SKQLESAQMDSNR(2)-LEKLLLLNDK(3)	2829.502498	null	6.545525e-011	1.915941e-006	0.000699	0.247040	8.346835e-020	2.105427e-007
	22	PRF_Q_2023_M_CIAN_994_59780.67147.67147.4.0.dta	4	2829.505614	SKQLESAQMDSNR(2)-LEKLLLLNDK(3)	2829.502498	null	3.447429e-004	1.214435e-004	0.003116	1.101254	1.373414e-006	1.976575e-004
	23	PRF_Q_2023_M_CIAN_994_59780.67206.67206.3.0.dta	3	2829.500084	SKQLESAQMDSNR(2)-LEKLLLLNDK(3)	2829.502498	null	1.000000e+000	1.449974e-004	-0.002414	-0.853154	1.000000e+000	1.000000e+000
	24	PRF_Q_2023_M_CIAN_994_59780.64619.64619.5.0.dta	5	3373.782126	SKQLESAQMDSNR(2)-EMKLEKLLLLNDKR(6)	3373.781623	null	1.996024e-007	2.011556e-006	0.000503	0.149091	1.036140e-005	1.998060e-024
	25	PRF_Q_2023_M_CIAN_994_59780.64484.64484.5.0.dta	5	3373.781693	SKQLESAQMDSNR(2)-EMKLEKLLLLNDKR(6)	3373.781623	null	1.512584e-004	9.094788e-006	0.000070	0.020748	2.126609e-005	7.358981e-017
	26	PRF_Q_2023_M_CIAN_994_59780.64506.64506.4.0.dta	4	3373.778887	SKQLESAQMDSNR(2)-EMKLEKLLLLNDKR(6)	3373.781623	null	1.573845e-010	2.396383e-004	-0.002736	-0.810959	3.797917e-004	8.534499e-014
	27	PRF_Q_2023_M_CIAN_994_59780.64352.64352.4.0.dta	4	3373.781094	SKQLESAQMDSNR(2)-EMKLEKLLLLNDKR(6)	3373.781623	null	1.000000e+000	6.910894e-004	-0.000529	-0.156797	1.000000e+000	6.521526e-010
	28	PRF_Q_2023_M_CIAN_994_59780.64338.64338.5.0.dta	5	3373.782469	SKQLESAQMDSNR(2)-EMKLEKLLLLNDKR(6)	3373.781623	null	9.271441e-002	8.579984e-004	0.000846	0.250757	1.004934e-005	5.903170e-009
	29	PRF_Q_2023_M_CIAN_994_59780.64640.64640.4.0.dta	4	3373.776545	SKQLESAQMDSNR(2)-EMKLEKLLLLNDKR(6)	3373.781623	null	1.000000e+000	1.802206e-003	-0.005078	-1.505136	1.000000e+000	9.673841e-004
	30	PRF_Q_2023_M_CIAN_994_59780.61484.61484.5.0.dta	5	3389.774313	SKQLESAQMDSNR(2)-EMKLEKLLLLNDKR(6)	3389.776537	Oxidation[M](26)	1.000000e+000	3.645361e-002	-0.002224	-0.656090	1.000000e+000	1.000000e+000
	31	PRF_Q_2023_M_CIAN_994_59780.57646.57646.5.0.dta	5	3389.776964	SKQLESAQMDSNR(2)-EMKLEKLLLLNDKR(6)	3389.776537	Oxidation[M](2)	3.569378e-001	4.837905e-002	0.000427	0.125967	3.786691e-001	1.231039e-003
	32	PRF_Q_2023_M_CIAN_994_59780.58919.58919.5.0.dta	5	2957.595402	SKQLESAQMDSNRK(2)-LEKLLLLNDK(3)	2957.597454	null	1.466796e-005	5.662349e-005	-0.002052	-0.693806	3.808855e-007	2.806362e-006
	33	PRF_Q_2023_M_CIAN_994_59780.58791.58791.5.0.dta	5	2957.592902	SKQLESAQMDSNRK(2)-LEKLLLLNDK(3)	2957.597454	null	1.764302e-004	4.642096e-004	-0.004552	-1.539087	2.953255e-004	5.079240e-006
	34	PRF_Q_2023_M_CIAN_994_59780.58819.58819.3.0.dta	3	2957.590713	SKQLESAQMDSNRK(2)-LEKLLLLNDK(3)	2957.597454	null	1.000000e+000	2.636883e-002	-0.006741	-2.279215	1.000000e+000	1.000000e+000
	35	PRF_Q_2023_M_CIAN_994_59780.64343.64343.5.1.dta	5	3345.786889	SKQLESAQMDSNRK(2)-EMKLEKLLLLNDK(6)	3345.775476	null	6.296708e-008	8.088187e-005	0.011413	3.411167	1.980755e-011	1.476211e-010
	36	PRF_Q_2023_M_CIAN_994_59780.64307.64307.4.1.dta	4	3345.777801	SKQLESAQMDSNRK(2)-EMKLEKLLLLNDK(6)	3345.775476	null	1.000000e+000	1.181582e-002	0.002325	0.694906	1.000000e+000	1.000000e+000
	37	PRF_Q_2023_M_CIAN_994_59780.71746.71746.4.1.dta	4	3217.682449	SKQLESAQMDSNR(2)-EMKLEKLLLLNDK(6)	3217.680521	null	3.090889e-002	1.554742e-003	0.001928	0.599189	3.591973e-004	4.319971e-005
3	sp|O60282|KIF5C_HUMAN (755)-sp|O60282|KIF5C_HUMAN (757)	7	29
	1	PRF_Q_2023_M_CIAN_994_59780.46711.46711.3.0.dta	3	2235.184779	LSSDYNKLK(7)-LKIEDQER(2)	2235.186598	null	4.505161e-005	1.899720e-005	-0.001819	-0.813802	6.208934e-006	5.948659e-014
	2	PRF_Q_2023_M_CIAN_994_59780.46845.46845.3.0.dta	3	2235.183638	LSSDYNKLK(7)-LKIEDQER(2)	2235.186598	null	1.413553e-011	2.179300e-005	-0.002960	-1.324274	7.611092e-009	7.908190e-016
	3	PRF_Q_2023_M_CIAN_994_59780.46775.46775.2.0.dta	2	2235.185989	LSSDYNKLK(7)-LKIEDQER(2)	2235.186598	null	1.272599e-009	7.505082e-005	-0.000609	-0.272460	2.910244e-017	4.040730e-010
	4	PRF_Q_2023_M_CIAN_994_59780.47103.47103.4.0.dta	4	2235.188182	LSSDYNKLK(7)-LKIEDQER(2)	2235.186598	null	2.050290e-002	2.238751e-002	0.001584	0.708666	6.032998e-002	9.648999e-004
	5	PRF_Q_2023_M_CIAN_994_59780.46944.46944.4.0.dta	4	2235.185433	LSSDYNKLK(7)-LKIEDQER(2)	2235.186598	null	3.601412e-002	3.591827e-002	-0.001165	-0.521209	1.929443e-002	3.928530e-004
	6	PRF_Q_2023_M_CIAN_994_59780.46802.46802.4.0.dta	4	2235.184834	LSSDYNKLK(7)-LKIEDQER(2)	2235.186598	null	5.081528e-003	4.653802e-002	-0.001764	-0.789196	1.444636e-003	2.916788e-006
	7	PRF_Q_2023_M_CIAN_994_59780.46990.46990.3.0.dta	3	2235.184292	LSSDYNKLK(7)-LKIEDQER(2)	2235.186598	null	2.978717e-004	6.306783e-002	-0.002306	-1.031681	2.083473e-004	2.564342e-006
	8	PRF_Q_2023_M_CIAN_994_59780.46665.46665.4.0.dta	4	2235.184822	LSSDYNKLK(7)-LKIEDQER(2)	2235.186598	null	2.072638e-002	8.957624e-002	-0.001776	-0.794565	2.302801e-002	5.057702e-006
	9	PRF_Q_2023_M_CIAN_994_59780.47518.47518.4.2.dta	4	2235.192065	LSSDYNKLK(7)-LKIEDQER(2)	2235.186598	null	3.355892e-001	1.853595e-001	0.005467	2.445881	3.370452e-001	4.241181e-003
	10	PRF_Q_2023_M_CIAN_994_59780.56068.56068.4.0.dta	4	3103.651234	LQLEQEKLSSDYNKLK(14)-LKIEDQER(2)	3103.651988	null	1.394754e-004	1.160527e-004	-0.000754	-0.242940	1.000000e+000	3.960487e-005
	11	PRF_Q_2023_M_CIAN_994_59780.56096.56096.3.0.dta	3	3103.646005	LQLEQEKLSSDYNKLK(14)-LKIEDQER(2)	3103.651988	null	3.987310e-006	4.450094e-003	-0.005983	-1.927729	1.000000e+000	1.808707e-009
	12	PRF_Q_2023_M_CIAN_994_59780.55944.55944.5.0.dta	5	3103.652099	LQLEQEKLSSDYNKLK(14)-LKIEDQER(2)	3103.651988	null	6.478105e-003	5.018314e-002	0.000111	0.035764	7.783554e-002	2.849467e-006
	13	PRF_Q_2023_M_CIAN_994_59780.55923.55923.4.0.dta	4	3103.653303	LQLEQEKLSSDYNKLK(14)-LKIEDQER(2)	3103.651988	null	9.646451e-002	5.279295e-002	0.001315	0.423694	1.000000e+000	4.236019e-004
	14	PRF_Q_2023_M_CIAN_994_59780.56083.56083.5.0.dta	5	3103.648284	LQLEQEKLSSDYNKLK(14)-LKIEDQER(2)	3103.651988	null	2.354033e-001	7.355781e-002	-0.003704	-1.193433	1.922454e-003	1.298560e-004
	15	PRF_Q_2023_M_CIAN_994_59780.51284.51284.3.0.dta	3	3005.544597	LSSDYNKLKIEDQER(7)-LKIEDQER(2)	3005.542444	null	1.000000e+000	1.319200e-003	0.002153	0.716343	1.000000e+000	2.515067e-003
	16	PRF_Q_2023_M_CIAN_994_59780.51148.51148.3.0.dta	3	3005.543851	LSSDYNKLKIEDQER(7)-LKIEDQER(2)	3005.542444	null	1.000000e+000	5.536835e-003	0.001407	0.468135	1.000000e+000	1.000000e+000
	17	PRF_Q_2023_M_CIAN_994_59780.51159.51159.4.0.dta	4	3005.545138	LSSDYNKLKIEDQER(7)-LKIEDQER(2)	3005.542444	null	8.951440e-006	1.206426e-002	0.002694	0.896344	7.988744e-003	4.125952e-004
	18	PRF_Q_2023_M_CIAN_994_59780.51138.51138.5.0.dta	5	3005.545542	LSSDYNKLKIEDQER(7)-LKIEDQER(2)	3005.542444	null	1.929876e-001	1.280376e-002	0.003098	1.030762	2.126118e-001	1.414941e-004
	19	PRF_Q_2023_M_CIAN_994_59780.51283.51283.5.0.dta	5	3005.545948	LSSDYNKLKIEDQER(7)-LKIEDQER(2)	3005.542444	null	7.004105e-003	1.543716e-002	0.003504	1.165846	1.879047e-002	1.421522e-006
	20	PRF_Q_2023_M_CIAN_994_59780.51304.51304.4.0.dta	4	3005.545440	LSSDYNKLKIEDQER(7)-LKIEDQER(2)	3005.542444	null	2.137890e-006	2.300815e-002	0.002996	0.996825	3.075407e-003	1.567042e-003
	21	PRF_Q_2023_M_CIAN_994_59780.51806.51806.3.0.dta	3	3042.564647	LSSDYNKLK(7)-LSSDYNKLKIEDQER(9)	3042.562844	null	6.373152e-003	8.993848e-003	0.001803	0.592593	1.000000e+000	3.096026e-002
	22	PRF_Q_2023_M_CIAN_994_59780.51782.51782.4.0.dta	4	3042.561877	LSSDYNKLK(7)-LSSDYNKLKIEDQER(9)	3042.562844	null	1.030801e-002	1.032018e-002	-0.000967	-0.317824	5.967930e-007	1.841595e-002
	23	PRF_Q_2023_M_CIAN_994_59780.51647.51647.4.0.dta	4	3042.562099	LSSDYNKLK(7)-LSSDYNKLKIEDQER(9)	3042.562844	null	1.000000e+000	1.132358e-002	-0.000745	-0.244859	1.000000e+000	1.000000e+000
	24	PRF_Q_2023_M_CIAN_994_59780.51659.51659.5.0.dta	5	3042.563024	LSSDYNKLK(7)-LSSDYNKLKIEDQER(9)	3042.562844	null	7.853477e-001	3.043158e-002	0.000180	0.059161	1.000000e+000	1.000000e+000
	25	PRF_Q_2023_M_CIAN_994_59780.51813.51813.5.0.dta	5	3042.562350	LSSDYNKLK(7)-LSSDYNKLKIEDQER(9)	3042.562844	null	1.000000e+000	4.611477e-002	-0.000494	-0.162363	1.448060e-003	1.000000e+000
	26	PRF_Q_2023_M_CIAN_994_59780.54975.54975.5.0.dta	5	3812.927173	LSSDYNKLKIEDQER(7)-LSSDYNKLKIEDQER(9)	3812.918690	null	1.000000e+000	2.609629e-001	0.008483	2.224805	1.000000e+000	1.000000e+000
	27	PRF_Q_2023_M_CIAN_994_59780.58558.58558.5.0.dta	5	3911.029692	LQLEQEKLSSDYNKLK(14)-LSSDYNKLKIEDQER(9)	3911.028234	null	7.606660e-001	3.413668e-002	0.001458	0.372792	4.082395e-001	5.139089e-005
	28	PRF_Q_2023_M_CIAN_994_59780.59994.59994.5.0.dta	5	3911.032136	LQLEQEKLSSDYNKLK(14)-LSSDYNKLKIEDQER(9)	3911.028234	null	1.768584e-002	8.727266e-002	0.003902	0.997692	9.539940e-003	5.361474e-004
	29	PRF_Q_2023_M_CIAN_994_59780.45627.45627.5.0.dta	5	2623.362286	LSSDYNKLK(7)-LKIEDQEREMK(2)	2623.364621	null	6.625004e-001	8.076634e-002	-0.002335	-0.890078	1.000000e+000	5.249580e-001
4	sp|Q07866|KLC1_HUMAN (309)-sp|Q07866|KLC1_HUMAN (340)	7	12
	1	PRF_Q_2023_M_CIAN_994_59780.84915.84915.5.0.dta	5	4933.651154	DHPAVAATLNNLAVLYGKR(18)-VLGKDHPDVAKQLNNLALLCQNQGK(11)	4933.646657	Carbamidomethyl[C](20)	1.444247e-014	2.728899e-005	0.004497	0.911496	8.264032e-011	1.978128e-015
	2	PRF_Q_2023_M_CIAN_994_59780.84775.84775.5.0.dta	5	4933.646351	DHPAVAATLNNLAVLYGKR(18)-VLGKDHPDVAKQLNNLALLCQNQGK(11)	4933.646657	Carbamidomethyl[C](20)	4.774714e-004	3.422215e-004	-0.000306	-0.062023	1.000000e+000	1.882812e-007
	3	PRF_Q_2023_M_CIAN_994_59780.86919.86919.5.0.dta	5	4536.372228	DHPAVAATLNNLAVLYGKR(18)-DHPDVAKQLNNLALLCQNQGK(7)	4536.377774	Carbamidomethyl[C](16)	2.962296e-007	5.018236e-004	-0.005546	-1.222561	2.862933e-015	2.258859e-008
	4	PRF_Q_2023_M_CIAN_994_59780.87060.87060.5.0.dta	5	4536.371468	DHPAVAATLNNLAVLYGKR(18)-DHPDVAKQLNNLALLCQNQGK(7)	4536.377774	Carbamidomethyl[C](16)	1.043980e-010	5.228411e-004	-0.006306	-1.390096	8.195391e-006	4.543539e-011
	5	PRF_Q_2023_M_CIAN_994_59780.86923.86923.4.0.dta	4	4536.370794	DHPAVAATLNNLAVLYGKR(18)-DHPDVAKQLNNLALLCQNQGK(7)	4536.377774	Carbamidomethyl[C](16)	1.000000e+000	1.062472e-002	-0.006980	-1.538673	1.000000e+000	1.000000e+000
	6	PRF_Q_2023_M_CIAN_994_59780.79712.79712.5.0.dta	5	5332.867380	TLGKDHPAVAATLNNLAVLYGKR(22)-VLGKDHPDVAKQLNNLALLCQNQGK(11)	5332.894806	Carbamidomethyl[C](20)	1.000000e+000	2.988025e-003	-0.027426	-5.142798	1.000000e+000	1.000000e+000
	7	PRF_Q_2023_M_CIAN_994_59780.79563.79563.5.0.dta	5	5332.878236	TLGKDHPAVAATLNNLAVLYGKR(22)-VLGKDHPDVAKQLNNLALLCQNQGK(11)	5332.894806	Carbamidomethyl[C](20)	1.000000e+000	1.521517e-002	-0.016570	-3.107130	1.000000e+000	1.000000e+000
	8	PRF_Q_2023_M_CIAN_994_59780.87290.87290.5.0.dta	5	5958.994838	DHPAVAATLNNLAVLYGKR(18)-DHPDVAKQLNNLALLCQNQGKYEEVEYYYQR(7)	5958.986910	Carbamidomethyl[C](16)	1.000000e+000	9.804218e-003	0.007928	1.330427	1.000000e+000	1.000000e+000
	9	PRF_Q_2023_M_CIAN_994_59780.84630.84630.5.0.dta	5	4935.623866	TLGKDHPAVAATLNNLAVLYGKR(22)-DHPDVAKQLNNLALLCQNQGK(7)	4935.625922	Carbamidomethyl[C](42)	1.000000e+000	1.288745e-002	-0.002056	-0.416563	1.000000e+000	1.605612e-005
	10	PRF_Q_2023_M_CIAN_994_59780.84775.84775.5.1.dta	5	4935.646913	TLGKDHPAVAATLNNLAVLYGKR(22)-DHPDVAKQLNNLALLCQNQGK(7)	4935.625922	Carbamidomethyl[C](42)	1.000000e+000	1.456804e-001	0.020991	4.252956	1.994921e-002	1.516954e-007
	11	PRF_Q_2023_M_CIAN_994_59780.85928.85928.5.0.dta	5	6356.252291	DHPAVAATLNNLAVLYGKR(18)-VLGKDHPDVAKQLNNLALLCQNQGKYEEVEYYYQR(11)	6356.255794	Carbamidomethyl[C](20)	1.000000e+000	3.457926e-002	-0.003503	-0.551111	1.000000e+000	1.821994e-004
	12	PRF_Q_2023_M_CIAN_994_59780.85928.85928.5.2.dta	5	6358.268034	TLGKDHPAVAATLNNLAVLYGKR(22)-DHPDVAKQLNNLALLCQNQGKYEEVEYYYQR(7)	6358.235059	Carbamidomethyl[C](16)	1.000000e+000	7.939775e-001	0.032975	5.186188	1.000000e+000	1.000000e+000
5	sp|O60282|KIF5C_HUMAN (639)-sp|O60282|KIF5C_HUMAN (641)	6	62
	1	PRF_Q_2023_M_CIAN_994_59780.80221.80221.3.0.dta	3	3817.954095	ELAACQLLISQHEAKIK(15)-IKSLTDYMQNMEQK(2)	3817.953498	Carbamidomethyl[C](5)	2.304375e-012	1.033959e-007	0.000597	0.156366	3.080134e-014	6.588774e-012
	2	PRF_Q_2023_M_CIAN_994_59780.80489.80489.3.0.dta	3	3817.951980	ELAACQLLISQHEAKIK(15)-IKSLTDYMQNMEQK(2)	3817.953498	Carbamidomethyl[C](5)	1.206013e-010	9.788367e-007	-0.001518	-0.397595	1.004714e-010	1.238945e-009
	3	PRF_Q_2023_M_CIAN_994_59780.80356.80356.3.0.dta	3	3817.952341	ELAACQLLISQHEAKIK(15)-IKSLTDYMQNMEQK(2)	3817.953498	Carbamidomethyl[C](5)	1.745464e-017	7.723000e-006	-0.001157	-0.303042	1.518869e-013	2.892270e-016
	4	PRF_Q_2023_M_CIAN_994_59780.80199.80199.4.0.dta	4	3817.954067	ELAACQLLISQHEAKIK(15)-IKSLTDYMQNMEQK(2)	3817.953498	Carbamidomethyl[C](5)	4.779507e-009	3.327403e-005	0.000569	0.149033	2.941288e-006	3.247963e-011
	5	PRF_Q_2023_M_CIAN_994_59780.80452.80452.4.0.dta	4	3817.951837	ELAACQLLISQHEAKIK(15)-IKSLTDYMQNMEQK(2)	3817.953498	Carbamidomethyl[C](5)	1.313507e-010	3.644026e-005	-0.001661	-0.435050	3.728864e-006	1.857054e-011
	6	PRF_Q_2023_M_CIAN_994_59780.80548.80548.5.0.dta	5	3817.953699	ELAACQLLISQHEAKIK(15)-IKSLTDYMQNMEQK(2)	3817.953498	Carbamidomethyl[C](5)	6.894072e-007	6.476503e-005	0.000201	0.052646	1.801595e-003	1.292573e-007
	7	PRF_Q_2023_M_CIAN_994_59780.73859.73859.4.0.dta	4	3833.946772	ELAACQLLISQHEAKIK(15)-IKSLTDYMQNMEQK(2)	3833.948412	Carbamidomethyl[C](5);Oxidation[M](31)	6.035558e-006	6.998987e-005	-0.001640	-0.427757	4.705500e-004	1.552764e-010
	8	PRF_Q_2023_M_CIAN_994_59780.80144.80144.5.0.dta	5	3817.959834	ELAACQLLISQHEAKIK(15)-IKSLTDYMQNMEQK(2)	3817.953498	Carbamidomethyl[C](5)	2.350052e-005	4.871506e-004	0.006336	1.659528	5.559465e-004	5.843166e-009
	9	PRF_Q_2023_M_CIAN_994_59780.80845.80845.5.0.dta	5	3817.952155	ELAACQLLISQHEAKIK(15)-IKSLTDYMQNMEQK(2)	3817.953498	Carbamidomethyl[C](5)	2.900483e-004	4.986736e-004	-0.001343	-0.351759	3.204327e-003	4.796711e-008
	10	PRF_Q_2023_M_CIAN_994_59780.80406.80406.5.0.dta	5	3817.955086	ELAACQLLISQHEAKIK(15)-IKSLTDYMQNMEQK(2)	3817.953498	Carbamidomethyl[C](5)	5.481547e-004	5.795783e-004	0.001588	0.415930	7.445187e-003	7.962390e-007
	11	PRF_Q_2023_M_CIAN_994_59780.70277.70277.4.0.dta	4	3833.958880	ELAACQLLISQHEAKIK(15)-IKSLTDYMQNMEQK(2)	3833.948412	Carbamidomethyl[C](5);Oxidation[M](28)	7.732343e-007	7.666372e-004	0.010468	2.730345	1.058756e-003	1.663425e-007
	12	PRF_Q_2023_M_CIAN_994_59780.69780.69780.5.0.dta	5	3833.950825	ELAACQLLISQHEAKIK(15)-IKSLTDYMQNMEQK(2)	3833.948412	Carbamidomethyl[C](5);Oxidation[M](28)	1.996854e-005	1.137175e-003	0.002413	0.629377	2.096901e-003	2.794467e-009
	13	PRF_Q_2023_M_CIAN_994_59780.80329.80329.4.0.dta	4	3817.951821	ELAACQLLISQHEAKIK(15)-IKSLTDYMQNMEQK(2)	3817.953498	Carbamidomethyl[C](5)	1.898642e-006	1.170258e-003	-0.001677	-0.439241	4.054432e-005	4.584515e-015
	14	PRF_Q_2023_M_CIAN_994_59780.80698.80698.5.0.dta	5	3817.949434	ELAACQLLISQHEAKIK(15)-IKSLTDYMQNMEQK(2)	3817.953498	Carbamidomethyl[C](5)	2.985493e-004	1.443068e-003	-0.004064	-1.064445	4.726719e-003	3.680840e-007
	15	PRF_Q_2023_M_CIAN_994_59780.81175.81175.5.0.dta	5	3817.954286	ELAACQLLISQHEAKIK(15)-IKSLTDYMQNMEQK(2)	3817.953498	Carbamidomethyl[C](5)	5.438895e-002	2.698681e-003	0.000788	0.206393	7.499846e-001	2.008707e-006
	16	PRF_Q_2023_M_CIAN_994_59780.69800.69800.4.0.dta	4	3833.952145	ELAACQLLISQHEAKIK(15)-IKSLTDYMQNMEQK(2)	3833.948412	Carbamidomethyl[C](5);Oxidation[M](28)	1.529516e-007	2.843789e-003	0.003733	0.973670	6.519635e-003	1.096802e-006
	17	PRF_Q_2023_M_CIAN_994_59780.69641.69641.5.0.dta	5	3833.948724	ELAACQLLISQHEAKIK(15)-IKSLTDYMQNMEQK(2)	3833.948412	Carbamidomethyl[C](5);Oxidation[M](28)	3.214081e-003	3.825589e-003	0.000312	0.081378	3.924211e-002	7.818019e-006
	18	PRF_Q_2023_M_CIAN_994_59780.80066.80066.4.0.dta	4	3817.951876	ELAACQLLISQHEAKIK(15)-IKSLTDYMQNMEQK(2)	3817.953498	Carbamidomethyl[C](5)	3.493825e-003	4.361449e-003	-0.001622	-0.424835	5.422182e-003	2.219255e-007
	19	PRF_Q_2023_M_CIAN_994_59780.73936.73936.5.0.dta	5	3833.948582	ELAACQLLISQHEAKIK(15)-IKSLTDYMQNMEQK(2)	3833.948412	Carbamidomethyl[C](5);Oxidation[M](31)	2.237943e-002	4.692856e-003	0.000170	0.044341	9.508379e-002	3.643830e-009
	20	PRF_Q_2023_M_CIAN_994_59780.73802.73802.5.0.dta	5	3833.949511	ELAACQLLISQHEAKIK(15)-IKSLTDYMQNMEQK(2)	3833.948412	Carbamidomethyl[C](5);Oxidation[M](31)	2.390794e-002	4.807782e-003	0.001099	0.286650	8.578973e-002	1.046086e-011
	21	PRF_Q_2023_M_CIAN_994_59780.81310.81310.5.0.dta	5	3817.954858	ELAACQLLISQHEAKIK(15)-IKSLTDYMQNMEQK(2)	3817.953498	Carbamidomethyl[C](5)	4.202876e-001	5.167785e-003	0.001360	0.356212	1.000000e+000	4.292998e-005
	22	PRF_Q_2023_M_CIAN_994_59780.81441.81441.5.1.dta	5	3817.950344	ELAACQLLISQHEAKIK(15)-IKSLTDYMQNMEQK(2)	3817.953498	Carbamidomethyl[C](5)	1.059061e-001	6.465940e-003	-0.003154	-0.826097	6.152552e-001	5.379552e-005
	23	PRF_Q_2023_M_CIAN_994_59780.80277.80277.5.0.dta	5	3817.956981	ELAACQLLISQHEAKIK(15)-IKSLTDYMQNMEQK(2)	3817.953498	Carbamidomethyl[C](5)	2.833412e-002	6.779900e-003	0.003483	0.912269	1.024113e-001	3.188218e-007
	24	PRF_Q_2023_M_CIAN_994_59780.80229.80229.5.0.dta	5	3833.937733	ELAACQLLISQHEAKIK(15)-IKSLTDYMQNMEQK(2)	3833.948412	Carbamidomethyl[C](5);Oxidation[M](31)	1.268989e-003	1.354260e-002	-0.010679	-2.785379	4.540811e-002	1.415010e-007
	25	PRF_Q_2023_M_CIAN_994_59780.82150.82150.5.1.dta	5	3817.939223	ELAACQLLISQHEAKIK(15)-IKSLTDYMQNMEQK(2)	3817.953498	Carbamidomethyl[C](5)	2.455333e-003	1.511526e-002	-0.014275	-3.738914	7.375013e-002	2.826760e-007
	26	PRF_Q_2023_M_CIAN_994_59780.81509.81509.5.0.dta	5	3817.950985	ELAACQLLISQHEAKIK(15)-IKSLTDYMQNMEQK(2)	3817.953498	Carbamidomethyl[C](5)	2.180410e-001	1.713279e-002	-0.002513	-0.658206	1.000000e+000	2.188466e-003
	27	PRF_Q_2023_M_CIAN_994_59780.81778.81778.5.0.dta	5	3817.951019	ELAACQLLISQHEAKIK(15)-IKSLTDYMQNMEQK(2)	3817.953498	Carbamidomethyl[C](5)	4.874134e-001	2.038281e-002	-0.002479	-0.649301	1.000000e+000	5.448503e-004
	28	PRF_Q_2023_M_CIAN_994_59780.80596.80596.4.0.dta	4	3817.950782	ELAACQLLISQHEAKIK(15)-IKSLTDYMQNMEQK(2)	3817.953498	Carbamidomethyl[C](5)	9.114643e-003	2.078967e-002	-0.002716	-0.711376	5.565167e-005	5.128358e-007
	29	PRF_Q_2023_M_CIAN_994_59780.80740.80740.4.0.dta	4	3817.947801	ELAACQLLISQHEAKIK(15)-IKSLTDYMQNMEQK(2)	3817.953498	Carbamidomethyl[C](5)	1.049442e-001	2.341671e-002	-0.005697	-1.492161	9.962044e-002	2.161781e-005
	30	PRF_Q_2023_M_CIAN_994_59780.82745.82745.5.0.dta	5	3817.954873	ELAACQLLISQHEAKIK(15)-IKSLTDYMQNMEQK(2)	3817.953498	Carbamidomethyl[C](5)	8.703710e-002	2.392303e-002	0.001375	0.360141	1.000000e+000	1.368809e-002
	31	PRF_Q_2023_M_CIAN_994_59780.70355.70355.5.0.dta	5	3833.954710	ELAACQLLISQHEAKIK(15)-IKSLTDYMQNMEQK(2)	3833.948412	Carbamidomethyl[C](5);Oxidation[M](28)	8.484936e-003	2.433556e-002	0.006298	1.642693	3.862632e-002	4.693740e-009
	32	PRF_Q_2023_M_CIAN_994_59780.81641.81641.5.1.dta	5	3817.960555	ELAACQLLISQHEAKIK(15)-IKSLTDYMQNMEQK(2)	3817.953498	Carbamidomethyl[C](5)	1.889113e-002	2.788406e-002	0.007057	1.848372	1.846681e-001	8.292947e-006
	33	PRF_Q_2023_M_CIAN_994_59780.74351.74351.5.0.dta	5	3833.956985	ELAACQLLISQHEAKIK(15)-IKSLTDYMQNMEQK(2)	3833.948412	Carbamidomethyl[C](5);Oxidation[M](31)	2.153832e-002	2.898650e-002	0.008573	2.236076	1.773414e-001	5.309203e-006
	34	PRF_Q_2023_M_CIAN_994_59780.70214.70214.5.0.dta	5	3833.954260	ELAACQLLISQHEAKIK(15)-IKSLTDYMQNMEQK(2)	3833.948412	Carbamidomethyl[C](5);Oxidation[M](28)	1.672299e-003	3.020609e-002	0.005848	1.525320	4.125635e-003	9.921681e-008
	35	PRF_Q_2023_M_CIAN_994_59780.74073.74073.5.0.dta	5	3833.948626	ELAACQLLISQHEAKIK(15)-IKSLTDYMQNMEQK(2)	3833.948412	Carbamidomethyl[C](5);Oxidation[M](31)	3.361387e-001	3.597406e-002	0.000214	0.055817	1.000000e+000	7.610157e-007
	36	PRF_Q_2023_M_CIAN_994_59780.74895.74895.5.0.dta	5	3833.948268	ELAACQLLISQHEAKIK(15)-IKSLTDYMQNMEQK(2)	3833.948412	Carbamidomethyl[C](5);Oxidation[M](31)	1.143357e-001	3.691549e-002	-0.000144	-0.037559	5.819207e-001	5.569903e-018
	37	PRF_Q_2023_M_CIAN_994_59780.74210.74210.5.0.dta	5	3833.951836	ELAACQLLISQHEAKIK(15)-IKSLTDYMQNMEQK(2)	3833.948412	Carbamidomethyl[C](5);Oxidation[M](31)	7.524202e-003	4.065223e-002	0.003424	0.893074	1.000000e+000	2.566818e-012
	38	PRF_Q_2023_M_CIAN_994_59780.80358.80358.5.0.dta	5	3833.939692	ELAACQLLISQHEAKIK(15)-IKSLTDYMQNMEQK(2)	3833.948412	Carbamidomethyl[C](5);Oxidation[M](31)	2.871970e-003	4.160259e-002	-0.008720	-2.274418	1.051066e-001	2.659689e-007
	39	PRF_Q_2023_M_CIAN_994_59780.80077.80077.3.0.dta	3	3817.953838	ELAACQLLISQHEAKIK(15)-IKSLTDYMQNMEQK(2)	3817.953498	Carbamidomethyl[C](5)	1.000000e+000	4.456321e-002	0.000340	0.089053	1.000000e+000	1.000000e+000
	40	PRF_Q_2023_M_CIAN_994_59780.71092.71092.5.0.dta	5	3833.942652	ELAACQLLISQHEAKIK(15)-IKSLTDYMQNMEQK(2)	3833.948412	Carbamidomethyl[C](5);Oxidation[M](28)	1.242132e-001	4.635643e-002	-0.005760	-1.502368	1.009982e-001	5.626197e-004
	41	PRF_Q_2023_M_CIAN_994_59780.82128.82128.5.1.dta	5	3817.929255	ELAACQLLISQHEAKIK(15)-IKSLTDYMQNMEQK(2)	3817.953498	Carbamidomethyl[C](5)	7.864701e-002	4.766770e-002	-0.024243	-6.349737	8.107191e-001	2.683709e-009
	42	PRF_Q_2023_M_CIAN_994_59780.82302.82302.5.1.dta	5	3817.961249	ELAACQLLISQHEAKIK(15)-IKSLTDYMQNMEQK(2)	3817.953498	Carbamidomethyl[C](5)	1.829652e-001	4.974927e-002	0.007751	2.030145	4.794913e-001	2.519943e-004
	43	PRF_Q_2023_M_CIAN_994_59780.73998.73998.4.0.dta	4	3833.945825	ELAACQLLISQHEAKIK(15)-IKSLTDYMQNMEQK(2)	3833.948412	Carbamidomethyl[C](5);Oxidation[M](31)	1.000000e+000	8.682999e-002	-0.002587	-0.674761	1.000000e+000	1.000000e+000
	44	PRF_Q_2023_M_CIAN_994_59780.80419.80419.4.1.dta	4	3833.944253	ELAACQLLISQHEAKIK(15)-IKSLTDYMQNMEQK(2)	3833.948412	Carbamidomethyl[C](5);Oxidation[M](31)	1.000000e+000	9.065858e-002	-0.004159	-1.084782	1.000000e+000	1.000000e+000
	45	PRF_Q_2023_M_CIAN_994_59780.73806.73806.5.0.dta	5	3817.938942	ELAACQLLISQHEAKIK(15)-IKSLTDYMQNMEQK(2)	3817.953498	Carbamidomethyl[C](5)	1.000000e+000	1.079783e-001	-0.014556	-3.812514	8.822429e-001	2.237919e-004
	46	PRF_Q_2023_M_CIAN_994_59780.70496.70496.5.0.dta	5	3833.942786	ELAACQLLISQHEAKIK(15)-IKSLTDYMQNMEQK(2)	3833.948412	Carbamidomethyl[C](5);Oxidation[M](28)	6.950914e-001	1.093956e-001	-0.005626	-1.467417	6.349302e-001	2.522980e-005
	47	PRF_Q_2023_M_CIAN_994_59780.82885.82885.5.1.dta	5	3817.987334	ELAACQLLISQHEAKIK(15)-IKSLTDYMQNMEQK(2)	3817.953498	Carbamidomethyl[C](5)	8.578368e-002	1.163478e-001	0.033836	8.862339	3.374720e-001	8.796799e-005
	48	PRF_Q_2023_M_CIAN_994_59780.75030.75030.5.1.dta	5	3833.950925	ELAACQLLISQHEAKIK(15)-IKSLTDYMQNMEQK(2)	3833.948412	Carbamidomethyl[C](5);Oxidation[M](31)	3.128615e-001	1.316566e-001	0.002513	0.655460	1.856010e-001	1.806249e-004
	49	PRF_Q_2023_M_CIAN_994_59780.84839.84839.5.1.dta	5	3817.958116	ELAACQLLISQHEAKIK(15)-IKSLTDYMQNMEQK(2)	3817.953498	Carbamidomethyl[C](5)	1.922341e-002	1.395119e-001	0.004618	1.209549	9.197574e-001	8.243758e-007
	50	PRF_Q_2023_M_CIAN_994_59780.83030.83030.5.1.dta	5	3817.984425	ELAACQLLISQHEAKIK(15)-IKSLTDYMQNMEQK(2)	3817.953498	Carbamidomethyl[C](5)	1.148384e-001	1.523690e-001	0.030927	8.100413	1.000000e+000	1.229095e-003
	51	PRF_Q_2023_M_CIAN_994_59780.73714.73714.4.1.dta	4	3833.943332	ELAACQLLISQHEAKIK(15)-IKSLTDYMQNMEQK(2)	3833.948412	Carbamidomethyl[C](5);Oxidation[M](31)	1.000000e+000	1.669040e-001	-0.005080	-1.325005	1.000000e+000	1.000000e+000
	52	PRF_Q_2023_M_CIAN_994_59780.80701.80701.4.1.dta	4	3817.948533	ELAACQLLISQHEAKIK(15)-IKSLTDYMQNMEQK(2)	3817.953498	Carbamidomethyl[C](5)	2.182774e-001	3.012175e-001	-0.004965	-1.300435	1.000000e+000	3.016674e-003
	53	PRF_Q_2023_M_CIAN_994_59780.80278.80278.4.1.dta	4	3833.940617	ELAACQLLISQHEAKIK(15)-IKSLTDYMQNMEQK(2)	3833.948412	Carbamidomethyl[C](5);Oxidation[M](28)	1.000000e+000	5.810066e-001	-0.007795	-2.033152	1.000000e+000	1.000000e+000
	54	PRF_Q_2023_M_CIAN_994_59780.75187.75187.4.0.dta	4	3974.051600	ELAACQLLISQHEAKIK(15)-IKSLTDYMQNMEQKR(2)	3974.054600	Carbamidomethyl[C](5)	2.850143e-004	1.804349e-004	-0.003000	-0.754897	4.060266e-003	1.466581e-004
	55	PRF_Q_2023_M_CIAN_994_59780.75159.75159.5.0.dta	5	3974.050365	ELAACQLLISQHEAKIK(15)-IKSLTDYMQNMEQKR(2)	3974.054600	Carbamidomethyl[C](5)	4.497906e-007	4.256722e-003	-0.004235	-1.065662	2.148142e-004	2.022557e-014
	56	PRF_Q_2023_M_CIAN_994_59780.75291.75291.5.0.dta	5	3974.054101	ELAACQLLISQHEAKIK(15)-IKSLTDYMQNMEQKR(2)	3974.054600	Carbamidomethyl[C](5)	2.710596e-002	1.081700e-002	-0.000499	-0.125564	4.185661e-003	1.679191e-004
	57	PRF_Q_2023_M_CIAN_994_59780.76256.76256.5.0.dta	5	4506.260541	MNASERELAACQLLISQHEAKIK(21)-IKSLTDYMQNMEQK(2)	4506.249724	Carbamidomethyl[C](11)	1.001078e-006	2.472483e-004	0.010817	2.400444	1.219490e-003	5.225219e-012
	58	PRF_Q_2023_M_CIAN_994_59780.76396.76396.5.0.dta	5	4506.258662	MNASERELAACQLLISQHEAKIK(21)-IKSLTDYMQNMEQK(2)	4506.249724	Carbamidomethyl[C](11)	1.000000e+000	1.957525e-002	0.008938	1.983468	1.000000e+000	3.134341e-005
	59	PRF_Q_2023_M_CIAN_994_59780.90149.90149.5.1.dta	5	5442.695863	ELAACQLLISQHEAKIKSLTDYMQNMEQKR(15)-IKSLTDYMQNMEQK(2)	5442.687183	Carbamidomethyl[C](5)	1.021946e-018	9.552254e-003	0.008680	1.594800	1.000000e+000	7.625071e-013
	60	PRF_Q_2023_M_CIAN_994_59780.88085.88085.5.0.dta	5	5665.910309	ELAACQLLISQHEAKIK(15)-ELAACQLLISQHEAKIKSLTDYMQNMEQKR(17)	5665.921009	Carbamidomethyl[C](5);Carbamidomethyl[C](38)	3.443230e-001	8.454015e-002	-0.010700	-1.888484	1.000000e+000	1.000000e+000
	61	PRF_Q_2023_M_CIAN_994_59780.86119.86119.4.1.dta	4	4130.135726	ELAACQLLISQHEAKIK(15)-IKSLTDYMQNMEQKRR(2)	4130.155703	Carbamidomethyl[C](5)	3.032803e-002	9.079718e-002	-0.019977	-4.836864	3.774005e-005	4.429854e-002
	62	PRF_Q_2023_M_CIAN_994_59780.86122.86122.5.0.dta	5	4130.134081	ELAACQLLISQHEAKIK(15)-IKSLTDYMQNMEQKRR(2)	4130.155703	Carbamidomethyl[C](5)	4.178599e-002	2.414988e-001	-0.021622	-5.235154	2.253295e-005	3.217004e-002
6	sp|O60282|KIF5C_HUMAN (769)-sp|Q07866|KLC1_HUMAN (58)	5	13
	1	PRF_Q_2023_M_CIAN_994_59780.62200.62200.5.0.dta	5	2797.520213	LEKLLLLNDKR(3)-KDDESNLVEEK(1)	2797.519196	null	4.028866e-010	1.150060e-005	0.001017	0.363536	3.778804e-009	1.017613e-006
	2	PRF_Q_2023_M_CIAN_994_59780.62181.62181.4.0.dta	4	2797.522639	LEKLLLLNDKR(3)-KDDESNLVEEK(1)	2797.519196	null	2.455190e-012	1.046944e-004	0.003443	1.230733	2.073853e-008	4.976972e-014
	3	PRF_Q_2023_M_CIAN_994_59780.62168.62168.4.0.dta	4	2797.522283	LEKLLLLNDKR(3)-KDDESNLVEEK(1)	2797.519196	null	1.457893e-012	1.258291e-004	0.003087	1.103478	2.717355e-008	2.492575e-017
	4	PRF_Q_2023_M_CIAN_994_59780.62040.62040.4.0.dta	4	2797.521443	LEKLLLLNDKR(3)-KDDESNLVEEK(1)	2797.519196	null	1.748430e-009	2.004531e-004	0.002247	0.803212	6.611818e-010	9.555395e-009
	5	PRF_Q_2023_M_CIAN_994_59780.62056.62056.5.0.dta	5	2797.515115	LEKLLLLNDKR(3)-KDDESNLVEEK(1)	2797.519196	null	2.451070e-008	2.224625e-003	-0.004081	-1.458792	1.502233e-008	6.342120e-005
	6	PRF_Q_2023_M_CIAN_994_59780.62182.62182.3.0.dta	3	2797.526406	LEKLLLLNDKR(3)-KDDESNLVEEK(1)	2797.519196	null	2.234110e-004	2.439305e-003	0.007210	2.577283	1.095857e-010	1.145782e-003
	7	PRF_Q_2023_M_CIAN_994_59780.62042.62042.3.0.dta	3	2797.511020	LEKLLLLNDKR(3)-KDDESNLVEEK(1)	2797.519196	null	7.555035e-004	3.173695e-003	-0.008176	-2.922589	2.525077e-006	7.957854e-005
	8	PRF_Q_2023_M_CIAN_994_59780.67828.67828.5.0.dta	5	3185.697752	EMKLEKLLLLNDKR(6)-KDDESNLVEEK(1)	3185.697218	null	9.187150e-006	1.517873e-005	0.000534	0.167624	2.090584e-004	2.084401e-011
	9	PRF_Q_2023_M_CIAN_994_59780.67804.67804.4.0.dta	4	3185.697499	EMKLEKLLLLNDKR(6)-KDDESNLVEEK(1)	3185.697218	null	4.193397e-012	6.858487e-005	0.000281	0.088207	1.784903e-006	9.069703e-017
	10	PRF_Q_2023_M_CIAN_994_59780.59659.59659.5.0.dta	5	3198.728253	LEKLLLLNDKR(3)-CLKKDDESNLVEEK(4)	3198.728851	Carbamidomethyl[C](1)	4.196897e-011	5.348478e-005	-0.000598	-0.186949	3.954893e-007	7.366273e-008
	11	PRF_Q_2023_M_CIAN_994_59780.59515.59515.5.0.dta	5	3198.725902	LEKLLLLNDKR(3)-CLKKDDESNLVEEK(4)	3198.728851	Carbamidomethyl[C](1)	5.022928e-011	1.253306e-004	-0.002949	-0.921929	2.056963e-005	1.762125e-010
	12	PRF_Q_2023_M_CIAN_994_59780.70831.70831.4.1.dta	4	2641.428192	LEKLLLLNDK(3)-KDDESNLVEEK(1)	2641.418094	null	4.984216e-008	1.435606e-004	0.010098	3.822946	1.693341e-009	1.742421e-006
	13	PRF_Q_2023_M_CIAN_994_59780.75749.75749.4.0.dta	4	3029.600385	EMKLEKLLLLNDK(6)-KDDESNLVEEK(1)	3029.596116	null	1.952745e-002	2.241698e-001	0.004269	1.409099	1.000000e+000	1.127694e-002
7	sp|O60282|KIF5C_HUMAN (599)-sp|Q07866|KLC1_HUMAN (1)	5	8
	1	PRF_Q_2023_M_CIAN_994_59780.83262.83262.3.0.dta	3	2664.314999	SEVKSLVNR(4)-MYDNMSTMVYIK(1)	2664.308035	null	1.857007e-003	1.034809e-004	0.006964	2.613812	3.078283e-005	1.008989e-004
	2	PRF_Q_2023_M_CIAN_994_59780.75656.75656.4.0.dta	4	2923.448523	MKSEVKSLVNR(6)-MYDNMSTMVYIK(1)	2923.443469	null	7.055020e-013	3.187642e-004	0.005054	1.728783	2.346900e-007	1.818671e-010
	3	PRF_Q_2023_M_CIAN_994_59780.75521.75521.4.0.dta	4	2923.444572	MKSEVKSLVNR(6)-MYDNMSTMVYIK(1)	2923.443469	null	2.766645e-008	5.441942e-004	0.001103	0.377295	6.796149e-003	2.871092e-005
	4	PRF_Q_2023_M_CIAN_994_59780.75582.75582.3.0.dta	3	2923.448443	MKSEVKSLVNR(6)-MYDNMSTMVYIK(1)	2923.443469	null	1.000000e+000	3.186634e-002	0.004974	1.701418	1.000000e+000	1.134810e-002
	5	PRF_Q_2023_M_CIAN_994_59780.66236.66236.5.0.dta	5	3665.837256	MKSEVKSLVNR(6)-MYDNMSTMVYIKEDKLEK(1)	3665.829552	null	2.368878e-010	5.688183e-003	0.007704	2.101571	3.435946e-014	4.267865e-005
	6	PRF_Q_2023_M_CIAN_994_59780.66201.66201.6.3.dta	6	3665.832408	MKSEVKSLVNR(6)-MYDNMSTMVYIKEDKLEK(1)	3665.829552	null	3.197077e-005	1.278727e-001	0.002856	0.779087	3.037291e-008	1.779663e-005
	7	PRF_Q_2023_M_CIAN_994_59780.70583.70583.5.0.dta	5	3406.700891	SEVKSLVNR(4)-MYDNMSTMVYIKEDKLEK(1)	3406.694118	null	2.179605e-002	1.176193e-001	0.006773	1.988144	1.000000e+000	9.260379e-003
	8	PRF_Q_2023_M_CIAN_994_59780.68194.68194.4.0.dta	4	3295.609392	MKSEVKSLVNR(6)-MYDNMSTMVYIKEDK(1)	3295.607951	null	1.000000e+000	1.697726e-001	0.001441	0.437249	1.000000e+000	5.924272e-001
8	sp|Q07866|KLC1_HUMAN (340)-sp|Q07866|KLC1_HUMAN (382)	5	35
	1	PRF_Q_2023_M_CIAN_994_59780.64837.64837.4.0.dta	4	4165.206278	VLGKDHPDVAKQLNNLALLCQNQGK(11)-LGPDDPNVAKTK(10)	4165.207203	Carbamidomethyl[C](20)	8.253492e-007	3.152214e-004	-0.000925	-0.222078	1.000000e+000	2.704525e-010
	2	PRF_Q_2023_M_CIAN_994_59780.64566.64566.4.0.dta	4	4165.207170	VLGKDHPDVAKQLNNLALLCQNQGK(11)-LGPDDPNVAKTK(10)	4165.207203	Carbamidomethyl[C](20)	1.520558e-006	7.360766e-004	-0.000033	-0.007923	1.000000e+000	3.797774e-008
	3	PRF_Q_2023_M_CIAN_994_59780.64704.64704.4.0.dta	4	4165.206166	VLGKDHPDVAKQLNNLALLCQNQGK(11)-LGPDDPNVAKTK(10)	4165.207203	Carbamidomethyl[C](20)	1.745108e-005	1.543250e-003	-0.001037	-0.248967	2.280894e-011	9.653365e-007
	4	PRF_Q_2023_M_CIAN_994_59780.64964.64964.5.0.dta	5	4165.211982	VLGKDHPDVAKQLNNLALLCQNQGK(11)-LGPDDPNVAKTK(10)	4165.207203	Carbamidomethyl[C](20)	8.145589e-004	2.621980e-003	0.004779	1.147362	1.000000e+000	3.120510e-004
	5	PRF_Q_2023_M_CIAN_994_59780.64816.64816.5.0.dta	5	4165.209334	VLGKDHPDVAKQLNNLALLCQNQGK(11)-LGPDDPNVAKTK(10)	4165.207203	Carbamidomethyl[C](20)	1.469757e-005	1.423057e-002	0.002131	0.511619	1.000000e+000	3.138767e-005
	6	PRF_Q_2023_M_CIAN_994_59780.64523.64523.5.0.dta	5	4165.209761	VLGKDHPDVAKQLNNLALLCQNQGK(11)-LGPDDPNVAKTK(10)	4165.207203	Carbamidomethyl[C](20)	6.956239e-003	3.408133e-002	0.002558	0.614135	3.266737e-005	5.089555e-002
	7	PRF_Q_2023_M_CIAN_994_59780.64671.64671.5.0.dta	5	4165.212187	VLGKDHPDVAKQLNNLALLCQNQGK(11)-LGPDDPNVAKTK(10)	4165.207203	Carbamidomethyl[C](20)	3.012214e-002	3.433042e-002	0.004984	1.196579	1.000000e+000	1.765616e-002
	8	PRF_Q_2023_M_CIAN_994_59780.65122.65122.5.0.dta	5	4165.211714	VLGKDHPDVAKQLNNLALLCQNQGK(11)-LGPDDPNVAKTK(10)	4165.207203	Carbamidomethyl[C](20)	1.884695e-003	4.683131e-002	0.004511	1.083019	1.000000e+000	2.733222e-003
	9	PRF_Q_2023_M_CIAN_994_59780.64384.64384.5.0.dta	5	4165.204292	VLGKDHPDVAKQLNNLALLCQNQGK(11)-LGPDDPNVAKTK(10)	4165.207203	Carbamidomethyl[C](20)	1.000000e+000	9.007168e-002	-0.002911	-0.698885	1.000000e+000	2.878286e-001
	10	PRF_Q_2023_M_CIAN_994_59780.65523.65523.5.0.dta	5	4165.208384	VLGKDHPDVAKQLNNLALLCQNQGK(11)-LGPDDPNVAKTK(10)	4165.207203	Carbamidomethyl[C](20)	1.000000e+000	1.053674e-001	0.001181	0.283539	1.000000e+000	6.656167e-001
	11	PRF_Q_2023_M_CIAN_994_59780.66880.66880.5.1.dta	5	4165.196897	VLGKDHPDVAKQLNNLALLCQNQGK(11)-LGPDDPNVAKTK(10)	4165.207203	Carbamidomethyl[C](20)	1.361576e-002	1.062957e-001	-0.010306	-2.474307	1.000000e+000	2.316030e-003
	12	PRF_Q_2023_M_CIAN_994_59780.65668.65668.5.0.dta	5	4165.202869	VLGKDHPDVAKQLNNLALLCQNQGK(11)-LGPDDPNVAKTK(10)	4165.207203	Carbamidomethyl[C](20)	1.617809e-001	1.672840e-001	-0.004334	-1.040524	1.000000e+000	2.677727e-001
	13	PRF_Q_2023_M_CIAN_994_59780.69864.69864.4.0.dta	4	3767.942234	DHPDVAKQLNNLALLCQNQGK(7)-LGPDDPNVAKTK(10)	3767.938319	Carbamidomethyl[C](16)	1.800969e-007	8.998250e-004	0.003915	1.039030	3.650648e-017	3.373985e-007
	14	PRF_Q_2023_M_CIAN_994_59780.70216.70216.5.0.dta	5	3767.945368	DHPDVAKQLNNLALLCQNQGK(7)-LGPDDPNVAKTK(10)	3767.938319	Carbamidomethyl[C](16)	3.791987e-006	4.551031e-003	0.007049	1.870784	1.000000e+000	3.067327e-009
	15	PRF_Q_2023_M_CIAN_994_59780.70008.70008.4.0.dta	4	3767.943230	DHPDVAKQLNNLALLCQNQGK(7)-LGPDDPNVAKTK(10)	3767.938319	Carbamidomethyl[C](16)	1.869393e-003	5.748564e-003	0.004911	1.303365	3.513428e-027	6.043729e-004
	16	PRF_Q_2023_M_CIAN_994_59780.69786.69786.5.0.dta	5	3767.947506	DHPDVAKQLNNLALLCQNQGK(7)-LGPDDPNVAKTK(10)	3767.938319	Carbamidomethyl[C](16)	3.487844e-003	6.923612e-003	0.009187	2.438203	2.454594e-015	5.067268e-004
	17	PRF_Q_2023_M_CIAN_994_59780.69926.69926.5.0.dta	5	3767.948782	DHPDVAKQLNNLALLCQNQGK(7)-LGPDDPNVAKTK(10)	3767.938319	Carbamidomethyl[C](16)	5.945694e-003	8.837364e-003	0.010463	2.776850	5.482476e-019	3.855014e-004
	18	PRF_Q_2023_M_CIAN_994_59780.70070.70070.5.0.dta	5	3767.949420	DHPDVAKQLNNLALLCQNQGK(7)-LGPDDPNVAKTK(10)	3767.938319	Carbamidomethyl[C](16)	4.116199e-003	1.138971e-002	0.011101	2.946173	3.653755e-012	4.053542e-004
	19	PRF_Q_2023_M_CIAN_994_59780.69947.69947.3.0.dta	3	3767.942461	DHPDVAKQLNNLALLCQNQGK(7)-LGPDDPNVAKTK(10)	3767.938319	Carbamidomethyl[C](16)	1.000000e+000	1.290922e-002	0.004142	1.099275	1.000000e+000	3.888797e-003
	20	PRF_Q_2023_M_CIAN_994_59780.70153.70153.4.1.dta	4	3767.947176	DHPDVAKQLNNLALLCQNQGK(7)-LGPDDPNVAKTK(10)	3767.938319	Carbamidomethyl[C](16)	5.098112e-005	1.849240e-002	0.008857	2.350622	7.299502e-019	1.279801e-004
	21	PRF_Q_2023_M_CIAN_994_59780.70092.70092.3.0.dta	3	3767.944616	DHPDVAKQLNNLALLCQNQGK(7)-LGPDDPNVAKTK(10)	3767.938319	Carbamidomethyl[C](16)	1.000000e+000	1.237758e-001	0.006297	1.671206	1.000000e+000	1.000000e+000
	22	PRF_Q_2023_M_CIAN_994_59780.78067.78067.5.0.dta	5	5190.550143	DHPDVAKQLNNLALLCQNQGKYEEVEYYYQR(7)-LGPDDPNVAKTK(10)	5190.547456	Carbamidomethyl[C](16)	9.635408e-010	1.329383e-003	0.002687	0.517672	1.191177e-012	9.057119e-009
	23	PRF_Q_2023_M_CIAN_994_59780.78217.78217.5.0.dta	5	5190.544605	DHPDVAKQLNNLALLCQNQGKYEEVEYYYQR(7)-LGPDDPNVAKTK(10)	5190.547456	Carbamidomethyl[C](16)	7.253548e-007	5.813280e-003	-0.002851	-0.549268	1.000000e+000	1.771535e-006
	24	PRF_Q_2023_M_CIAN_994_59780.78216.78216.4.0.dta	4	5190.548123	DHPDVAKQLNNLALLCQNQGKYEEVEYYYQR(7)-LGPDDPNVAKTK(10)	5190.547456	Carbamidomethyl[C](16)	5.456362e-004	6.128670e-003	0.000667	0.128503	1.000000e+000	3.780313e-004
	25	PRF_Q_2023_M_CIAN_994_59780.78069.78069.4.0.dta	4	5190.551065	DHPDVAKQLNNLALLCQNQGKYEEVEYYYQR(7)-LGPDDPNVAKTK(10)	5190.547456	Carbamidomethyl[C](16)	5.856992e-004	1.215362e-002	0.003609	0.695302	1.000000e+000	1.144027e-004
	26	PRF_Q_2023_M_CIAN_994_59780.77917.77917.5.0.dta	5	5190.550293	DHPDVAKQLNNLALLCQNQGKYEEVEYYYQR(7)-LGPDDPNVAKTK(10)	5190.547456	Carbamidomethyl[C](16)	1.150459e-003	2.116716e-002	0.002837	0.546570	1.000000e+000	4.818555e-004
	27	PRF_Q_2023_M_CIAN_994_59780.78351.78351.5.0.dta	5	5190.531600	DHPDVAKQLNNLALLCQNQGKYEEVEYYYQR(7)-LGPDDPNVAKTK(10)	5190.547456	Carbamidomethyl[C](16)	6.402312e-002	8.813920e-002	-0.015856	-3.054784	1.000000e+000	5.345776e-002
	28	PRF_Q_2023_M_CIAN_994_59780.60984.60984.4.0.dta	4	4422.350735	EKVLGKDHPDVAKQLNNLALLCQNQGK(13)-LGPDDPNVAKTK(10)	4422.344746	Carbamidomethyl[C](22)	1.000000e+000	1.817725e-003	0.005989	1.354259	1.000000e+000	8.567443e-005
	29	PRF_Q_2023_M_CIAN_994_59780.60940.60940.5.0.dta	5	4422.349733	EKVLGKDHPDVAKQLNNLALLCQNQGK(13)-LGPDDPNVAKTK(10)	4422.344746	Carbamidomethyl[C](22)	2.499811e-003	1.899261e-002	0.004987	1.127682	1.000000e+000	2.933836e-004
	30	PRF_Q_2023_M_CIAN_994_59780.61086.61086.5.0.dta	5	4422.349068	EKVLGKDHPDVAKQLNNLALLCQNQGK(13)-LGPDDPNVAKTK(10)	4422.344746	Carbamidomethyl[C](22)	3.881993e-003	1.101559e-001	0.004322	0.977310	1.000000e+000	9.239834e-004
	31	PRF_Q_2023_M_CIAN_994_59780.73819.73819.5.0.dta	5	5587.818596	VLGKDHPDVAKQLNNLALLCQNQGKYEEVEYYYQR(11)-LGPDDPNVAKTK(10)	5587.816339	Carbamidomethyl[C](20)	2.969430e-006	1.239328e-002	0.002257	0.403914	1.000000e+000	6.302567e-009
	32	PRF_Q_2023_M_CIAN_994_59780.73564.73564.5.0.dta	5	5587.815923	VLGKDHPDVAKQLNNLALLCQNQGKYEEVEYYYQR(11)-LGPDDPNVAKTK(10)	5587.816339	Carbamidomethyl[C](20)	2.611507e-006	2.013688e-002	-0.000416	-0.074448	1.000000e+000	1.570147e-008
	33	PRF_Q_2023_M_CIAN_994_59780.73950.73950.5.0.dta	5	5587.815383	VLGKDHPDVAKQLNNLALLCQNQGKYEEVEYYYQR(11)-LGPDDPNVAKTK(10)	5587.816339	Carbamidomethyl[C](20)	1.000000e+000	2.280581e-002	-0.000956	-0.171087	1.000000e+000	3.091305e-002
	34	PRF_Q_2023_M_CIAN_994_59780.73626.73626.4.0.dta	4	5587.818391	VLGKDHPDVAKQLNNLALLCQNQGKYEEVEYYYQR(11)-LGPDDPNVAKTK(10)	5587.816339	Carbamidomethyl[C](20)	1.000000e+000	2.731910e-002	0.002052	0.367228	1.000000e+000	5.260413e-007
	35	PRF_Q_2023_M_CIAN_994_59780.73687.73687.5.0.dta	5	5587.815056	VLGKDHPDVAKQLNNLALLCQNQGKYEEVEYYYQR(11)-LGPDDPNVAKTK(10)	5587.816339	Carbamidomethyl[C](20)	1.972110e-008	3.703228e-002	-0.001283	-0.229607	1.000000e+000	1.291876e-008
9	sp|O60282|KIF5C_HUMAN (593)-sp|Q07866|KLC1_HUMAN (68)	5	14
	1	PRF_Q_2023_M_CIAN_994_59780.69557.69557.3.0.dta	3	2926.488875	LYISKMK(5)-KDDESNLVEEKSNMIR(11)	2926.489883	null	1.403687e-004	1.039282e-001	-0.001008	-0.344440	1.000000e+000	2.875716e-006
	2	PRF_Q_2023_M_CIAN_994_59780.69706.69706.5.0.dta	5	2926.490020	LYISKMK(5)-KDDESNLVEEKSNMIR(11)	2926.489883	null	1.066292e-002	2.350180e-001	0.000137	0.046814	4.156129e-013	6.089590e-003
	3	PRF_Q_2023_M_CIAN_994_59780.72544.72544.5.0.dta	5	2926.492145	LYISKMK(5)-KDDESNLVEEKSNMIR(11)	2926.489883	null	7.912804e-002	5.820861e-001	0.002262	0.772940	1.000000e+000	2.905970e-002
	4	PRF_Q_2023_M_CIAN_994_59780.69546.69546.5.0.dta	5	2926.488630	LYISKMK(5)-KDDESNLVEEKSNMIR(11)	2926.489883	null	7.621388e-002	6.310742e-001	-0.001253	-0.428158	1.358247e-020	4.213381e-002
	5	PRF_Q_2023_M_CIAN_994_59780.81305.81305.3.0.dta	3	2798.393013	LYISKMK(5)-DDESNLVEEKSNMIR(10)	2798.394927	null	6.454901e-003	2.039333e-001	-0.001914	-0.683964	6.315279e-004	1.060033e-003
	6	PRF_Q_2023_M_CIAN_994_59780.81169.81169.3.0.dta	3	2798.394236	LYISKMK(5)-DDESNLVEEKSNMIR(10)	2798.394927	null	4.365848e-003	2.122711e-001	-0.000691	-0.246927	4.019368e-004	9.169000e-004
	7	PRF_Q_2023_M_CIAN_994_59780.81345.81345.4.0.dta	4	2798.390421	LYISKMK(5)-DDESNLVEEKSNMIR(10)	2798.394927	null	4.294431e-004	3.314707e-001	-0.004506	-1.610209	1.807387e-010	4.122510e-004
	8	PRF_Q_2023_M_CIAN_994_59780.81211.81211.4.0.dta	4	2798.392329	LYISKMK(5)-DDESNLVEEKSNMIR(10)	2798.394927	null	1.536502e-004	4.372481e-001	-0.002598	-0.928389	3.575569e-009	4.585287e-004
	9	PRF_Q_2023_M_CIAN_994_59780.72270.72270.5.0.dta	5	2926.491979	LYISKMK(5)-DDESNLVEEKSNMIRK(10)	2926.489883	null	7.998216e-002	5.157927e-001	0.002096	0.716216	1.000000e+000	4.962077e-002
	10	PRF_Q_2023_M_CIAN_994_59780.72311.72311.3.0.dta	3	2926.488804	LYISKMK(5)-DDESNLVEEKSNMIRK(10)	2926.489883	null	9.202118e-001	6.069098e-001	-0.001079	-0.368701	1.000000e+000	1.000000e+000
	11	PRF_Q_2023_M_CIAN_994_59780.72405.72405.5.0.dta	5	2926.492403	LYISKMK(5)-DDESNLVEEKSNMIRK(10)	2926.489883	null	6.469310e-002	6.890794e-001	0.002520	0.861100	3.259879e-004	1.369274e-001
	12	PRF_Q_2023_M_CIAN_994_59780.62593.62593.4.0.dta	4	3054.572997	LYISKMK(5)-KDDESNLVEEKSNMIRK(11)	3054.584839	null	2.825683e-003	7.298966e-001	-0.011842	-3.876795	1.000000e+000	9.912560e-004
	13	PRF_Q_2023_M_CIAN_994_59780.62764.62764.5.0.dta	5	3054.584583	LYISKMK(5)-KDDESNLVEEKSNMIRK(11)	3054.584839	null	7.048917e-002	7.300736e-001	-0.000256	-0.083808	4.332773e-004	3.159712e-001
	14	PRF_Q_2023_M_CIAN_994_59780.63338.63338.5.0.dta	5	3327.698434	LYISKMK(5)-CLKKDDESNLVEEKSNMIR(14)	3327.699538	Carbamidomethyl[C](1)	1.187791e-001	7.302170e-001	-0.001104	-0.331761	3.608342e-003	2.571488e-002
10	sp|O60282|KIF5C_HUMAN (142)-sp|O60282|KIF5C_HUMAN (446)	4	7
	1	PRF_Q_2023_M_CIAN_994_59780.89448.89448.3.0.dta	3	3571.869237	VSYFEIYLDKIR(10)-LKQQMLDQDELLASTR(2)	3571.871480	null	1.709626e-018	6.130436e-009	-0.002243	-0.627962	3.829855e-018	2.394739e-011
	2	PRF_Q_2023_M_CIAN_994_59780.89435.89435.4.0.dta	4	3571.881005	VSYFEIYLDKIR(10)-LKQQMLDQDELLASTR(2)	3571.871480	null	4.785779e-015	4.499564e-005	0.009525	2.666669	1.693156e-009	4.613652e-009
	3	PRF_Q_2023_M_CIAN_994_59780.89491.89491.3.0.dta	3	3571.869237	VSYFEIYLDKIR(10)-LKQQMLDQDELLASTR(2)	3571.871480	null	4.670315e-005	8.103448e-004	-0.002243	-0.627962	4.981516e-005	1.174072e-007
	4	PRF_Q_2023_M_CIAN_994_59780.95654.95654.4.0.dta	4	4342.290380	VSYFEIYLDKIRDLLDVSK(10)-LKQQMLDQDELLASTR(2)	4342.288862	null	1.286268e-010	3.150646e-006	0.001518	0.349585	2.997559e-008	4.142919e-014
	5	PRF_Q_2023_M_CIAN_994_59780.95637.95637.5.0.dta	5	4342.278824	VSYFEIYLDKIRDLLDVSK(10)-LKQQMLDQDELLASTR(2)	4342.288862	null	4.097756e-004	1.351784e-004	-0.010038	-2.311684	1.952591e-004	4.754118e-008
	6	PRF_Q_2023_M_CIAN_994_59780.87420.87420.5.0.dta	5	3727.955017	VSYFEIYLDKIR(10)-LKQQMLDQDELLASTRR(2)	3727.972583	null	3.251874e-005	8.569580e-003	-0.017566	-4.711945	3.204208e-006	3.319703e-009
	7	PRF_Q_2023_M_CIAN_994_59780.93267.93267.5.0.dta	5	4498.390557	VSYFEIYLDKIRDLLDVSK(10)-LKQQMLDQDELLASTRR(2)	4498.389964	null	1.000000e+000	9.313898e-003	0.000593	0.131825	1.000000e+000	1.000000e+000
11	sp|O60282|KIF5C_HUMAN (599)-sp|O60282|KIF5C_HUMAN (606)	4	155
	1	PRF_Q_2023_M_CIAN_994_59780.39655.39655.3.0.dta	3	3049.575189	MKSEVKSLVNR(6)-SKQLESAQMDSNRK(2)	3049.576731	null	3.885660e-011	6.993497e-008	-0.001542	-0.505644	1.000000e+000	8.539022e-011
	2	PRF_Q_2023_M_CIAN_994_59780.39520.39520.3.0.dta	3	3049.575038	MKSEVKSLVNR(6)-SKQLESAQMDSNRK(2)	3049.576731	null	1.000000e+000	8.490898e-007	-0.001693	-0.555159	1.000000e+000	8.546143e-005
	3	PRF_Q_2023_M_CIAN_994_59780.39789.39789.3.0.dta	3	3049.572715	MKSEVKSLVNR(6)-SKQLESAQMDSNRK(2)	3049.576731	null	1.413732e-009	1.036562e-006	-0.004016	-1.316904	2.752307e-008	4.570815e-010
	4	PRF_Q_2023_M_CIAN_994_59780.36315.36315.3.0.dta	3	3065.569990	MKSEVKSLVNR(6)-SKQLESAQMDSNRK(2)	3065.571645	Oxidation[M](9)	7.066549e-004	2.093440e-006	-0.001655	-0.539867	1.297504e-005	2.238806e-006
	5	PRF_Q_2023_M_CIAN_994_59780.39788.39788.5.0.dta	5	3049.575938	MKSEVKSLVNR(6)-SKQLESAQMDSNRK(2)	3049.576731	null	1.897314e-007	1.203716e-005	-0.000793	-0.260036	5.573820e-021	3.487420e-007
	6	PRF_Q_2023_M_CIAN_994_59780.36294.36294.5.0.dta	5	3065.571434	MKSEVKSLVNR(6)-SKQLESAQMDSNRK(2)	3065.571645	Oxidation[M](9)	9.463700e-007	1.513327e-005	-0.000211	-0.068829	5.722445e-006	1.308453e-006
	7	PRF_Q_2023_M_CIAN_994_59780.37559.37559.4.0.dta	4	3065.571364	MKSEVKSLVNR(6)-SKQLESAQMDSNRK(2)	3065.571645	Oxidation[M](18)	7.295495e-025	1.711052e-005	-0.000281	-0.091663	1.255468e-009	8.038346e-012
	8	PRF_Q_2023_M_CIAN_994_59780.39654.39654.4.0.dta	4	3049.577733	MKSEVKSLVNR(6)-SKQLESAQMDSNRK(2)	3049.576731	null	2.099799e-006	2.105398e-005	0.001002	0.328570	3.505695e-011	5.793081e-007
	9	PRF_Q_2023_M_CIAN_994_59780.39518.39518.5.0.dta	5	3049.576697	MKSEVKSLVNR(6)-SKQLESAQMDSNRK(2)	3049.576731	null	5.087425e-007	2.115528e-005	-0.000034	-0.011149	1.369227e-012	1.372851e-006
	10	PRF_Q_2023_M_CIAN_994_59780.39787.39787.4.0.dta	4	3049.574537	MKSEVKSLVNR(6)-SKQLESAQMDSNRK(2)	3049.576731	null	2.785167e-006	2.330545e-005	-0.002194	-0.719444	9.024177e-015	3.019598e-007
	11	PRF_Q_2023_M_CIAN_994_59780.39519.39519.4.0.dta	4	3049.576167	MKSEVKSLVNR(6)-SKQLESAQMDSNRK(2)	3049.576731	null	9.126364e-010	2.908380e-005	-0.000564	-0.184944	3.872421e-016	9.970460e-008
	12	PRF_Q_2023_M_CIAN_994_59780.39919.39919.5.0.dta	5	3049.574284	MKSEVKSLVNR(6)-SKQLESAQMDSNRK(2)	3049.576731	null	1.157065e-007	3.220360e-005	-0.002447	-0.802406	8.821954e-014	1.317417e-007
	13	PRF_Q_2023_M_CIAN_994_59780.40036.40036.4.0.dta	4	3049.578781	MKSEVKSLVNR(6)-SKQLESAQMDSNRK(2)	3049.576731	null	1.117226e-005	3.986787e-005	0.002050	0.672224	1.000000e+000	1.017235e-004
	14	PRF_Q_2023_M_CIAN_994_59780.39653.39653.5.0.dta	5	3049.579686	MKSEVKSLVNR(6)-SKQLESAQMDSNRK(2)	3049.576731	null	1.992985e-009	4.091389e-005	0.002955	0.968987	1.124159e-011	1.131684e-006
	15	PRF_Q_2023_M_CIAN_994_59780.37695.37695.4.1.dta	4	3065.570228	MKSEVKSLVNR(6)-SKQLESAQMDSNRK(2)	3065.571645	Oxidation[M](18)	2.043295e-004	4.258355e-005	-0.001417	-0.462230	2.080670e-005	1.121868e-005
	16	PRF_Q_2023_M_CIAN_994_59780.40053.40053.5.0.dta	5	3049.572320	MKSEVKSLVNR(6)-SKQLESAQMDSNRK(2)	3049.576731	null	5.289644e-007	8.824635e-005	-0.004411	-1.446430	1.781290e-012	1.049124e-006
	17	PRF_Q_2023_M_CIAN_994_59780.36295.36295.4.0.dta	4	3065.570702	MKSEVKSLVNR(6)-SKQLESAQMDSNRK(2)	3065.571645	Oxidation[M](9)	6.565256e-006	1.001802e-004	-0.000943	-0.307610	1.244114e-016	1.667180e-004
	18	PRF_Q_2023_M_CIAN_994_59780.37580.37580.3.0.dta	3	3065.570331	MKSEVKSLVNR(6)-SKQLESAQMDSNRK(2)	3065.571645	Oxidation[M](18)	1.000000e+000	1.762114e-004	-0.001314	-0.428631	1.000000e+000	1.000000e+000
	19	PRF_Q_2023_M_CIAN_994_59780.37541.37541.4.0.dta	4	3065.571683	MKSEVKSLVNR(6)-SKQLESAQMDSNRK(2)	3065.571645	Oxidation[M](18)	5.604402e-007	1.838310e-004	0.000038	0.012396	4.240261e-007	1.141069e-006
	20	PRF_Q_2023_M_CIAN_994_59780.39778.39778.4.0.dta	4	3065.572012	MKSEVKSLVNR(6)-SKQLESAQMDSNRK(2)	3065.571645	Oxidation[M](18)	6.167091e-015	2.205799e-004	0.000367	0.119717	2.546691e-016	1.913186e-010
	21	PRF_Q_2023_M_CIAN_994_59780.37653.37653.5.0.dta	5	3065.569451	MKSEVKSLVNR(6)-SKQLESAQMDSNRK(2)	3065.571645	Oxidation[M](18)	1.279812e-006	2.239979e-004	-0.002194	-0.715690	2.251758e-012	9.237987e-008
	22	PRF_Q_2023_M_CIAN_994_59780.39910.39910.4.0.dta	4	3049.580212	MKSEVKSLVNR(6)-SKQLESAQMDSNRK(2)	3049.576731	null	8.294391e-006	4.472122e-004	0.003481	1.141470	4.503165e-011	3.479545e-007
	23	PRF_Q_2023_M_CIAN_994_59780.40172.40172.4.1.dta	4	3049.573905	MKSEVKSLVNR(6)-SKQLESAQMDSNRK(2)	3049.576731	null	2.975554e-004	4.674830e-004	-0.002826	-0.926686	8.138459e-021	1.498006e-005
	24	PRF_Q_2023_M_CIAN_994_59780.37519.37519.5.0.dta	5	3065.569646	MKSEVKSLVNR(6)-SKQLESAQMDSNRK(2)	3065.571645	Oxidation[M](18)	2.624392e-008	4.960191e-004	-0.001999	-0.652081	2.361791e-012	5.295250e-009
	25	PRF_Q_2023_M_CIAN_994_59780.39818.39818.5.0.dta	5	3065.573597	MKSEVKSLVNR(6)-SKQLESAQMDSNRK(2)	3065.571645	Oxidation[M](18)	8.025958e-005	6.563630e-004	0.001952	0.636749	3.901337e-012	4.823631e-005
	26	PRF_Q_2023_M_CIAN_994_59780.39933.39933.6.2.dta	6	3049.579749	MKSEVKSLVNR(6)-SKQLESAQMDSNRK(2)	3049.576731	null	2.108173e-007	1.228478e-003	0.003018	0.989646	5.986509e-006	1.349893e-006
	27	PRF_Q_2023_M_CIAN_994_59780.37910.37910.5.0.dta	5	3065.571339	MKSEVKSLVNR(6)-SKQLESAQMDSNRK(2)	3065.571645	Oxidation[M](18)	1.589530e-005	1.307840e-003	-0.000306	-0.099818	1.905982e-011	2.948307e-007
	28	PRF_Q_2023_M_CIAN_994_59780.36420.36420.5.0.dta	5	3065.565581	MKSEVKSLVNR(6)-SKQLESAQMDSNRK(2)	3065.571645	Oxidation[M](9)	1.518569e-004	1.338562e-003	-0.006064	-1.978098	2.209559e-006	4.831720e-005
	29	PRF_Q_2023_M_CIAN_994_59780.40526.40526.4.3.dta	4	3049.577719	MKSEVKSLVNR(6)-SKQLESAQMDSNRK(2)	3049.576731	null	2.211811e-002	1.453422e-003	0.000988	0.323979	1.952729e-005	6.828555e-003
	30	PRF_Q_2023_M_CIAN_994_59780.40676.40676.4.1.dta	4	3049.573973	MKSEVKSLVNR(6)-SKQLESAQMDSNRK(2)	3049.576731	null	3.733673e-006	1.550928e-003	-0.002758	-0.904388	1.153271e-005	4.657661e-007
	31	PRF_Q_2023_M_CIAN_994_59780.39687.39687.5.0.dta	5	3065.566681	MKSEVKSLVNR(6)-SKQLESAQMDSNRK(2)	3065.571645	Oxidation[M](18)	3.545459e-008	1.723832e-003	-0.004964	-1.619274	4.009532e-015	4.961829e-009
	32	PRF_Q_2023_M_CIAN_994_59780.37781.37781.5.0.dta	5	3065.570524	MKSEVKSLVNR(6)-SKQLESAQMDSNRK(2)	3065.571645	Oxidation[M](18)	6.129650e-007	1.879515e-003	-0.001121	-0.365674	2.381609e-015	2.773684e-007
	33	PRF_Q_2023_M_CIAN_994_59780.40826.40826.4.2.dta	4	3049.576908	MKSEVKSLVNR(6)-SKQLESAQMDSNRK(2)	3049.576731	null	1.936100e-002	2.266951e-003	0.000177	0.058041	1.047502e-002	1.239407e-002
	34	PRF_Q_2023_M_CIAN_994_59780.39920.39920.3.0.dta	3	3049.571075	MKSEVKSLVNR(6)-SKQLESAQMDSNRK(2)	3049.576731	null	1.000000e+000	2.290139e-003	-0.005656	-1.854684	1.000000e+000	1.000000e+000
	35	PRF_Q_2023_M_CIAN_994_59780.37431.37431.4.0.dta	4	3065.568489	MKSEVKSLVNR(6)-SKQLESAQMDSNRK(2)	3065.571645	Oxidation[M](18)	1.000000e+000	2.700457e-003	-0.003156	-1.029498	1.000000e+000	1.000000e+000
	36	PRF_Q_2023_M_CIAN_994_59780.40364.40364.4.3.dta	4	3049.576895	MKSEVKSLVNR(6)-SKQLESAQMDSNRK(2)	3049.576731	null	3.202672e-003	3.423201e-003	0.000164	0.053778	3.038670e-008	2.071923e-004
	37	PRF_Q_2023_M_CIAN_994_59780.39550.39550.5.0.dta	5	3065.556776	MKSEVKSLVNR(6)-SKQLESAQMDSNRK(2)	3065.571645	Oxidation[M](18)	1.034013e-007	7.341744e-003	-0.014869	-4.850319	4.034149e-007	1.344591e-007
	38	PRF_Q_2023_M_CIAN_994_59780.36421.36421.4.0.dta	4	3065.568051	MKSEVKSLVNR(6)-SKQLESAQMDSNRK(2)	3065.571645	Oxidation[M](9)	1.000000e+000	1.501362e-002	-0.003594	-1.172375	1.000000e+000	5.245740e-003
	39	PRF_Q_2023_M_CIAN_994_59780.40386.40386.4.4.dta	4	3049.578547	MKSEVKSLVNR(6)-SKQLESAQMDSNRK(2)	3049.576731	null	3.968238e-003	1.632834e-002	0.001816	0.595492	2.353268e-005	1.827476e-003
	40	PRF_Q_2023_M_CIAN_994_59780.39621.39621.4.1.dta	4	3065.569791	MKSEVKSLVNR(6)-SKQLESAQMDSNRK(2)	3065.571645	Oxidation[M](18)	8.225027e-013	1.933754e-002	-0.001854	-0.604781	1.331908e-003	1.886340e-004
	41	PRF_Q_2023_M_CIAN_994_59780.37829.37829.4.2.dta	4	3065.570387	MKSEVKSLVNR(6)-SKQLESAQMDSNRK(2)	3065.571645	Oxidation[M](18)	1.000000e+000	2.021437e-002	-0.001258	-0.410364	1.000000e+000	1.000000e+000
	42	PRF_Q_2023_M_CIAN_994_59780.37717.37717.3.0.dta	3	3065.570758	MKSEVKSLVNR(6)-SKQLESAQMDSNRK(2)	3065.571645	Oxidation[M](18)	1.000000e+000	2.095439e-002	-0.000887	-0.289342	1.000000e+000	1.000000e+000
	43	PRF_Q_2023_M_CIAN_994_59780.39638.39638.4.0.dta	4	3065.569872	MKSEVKSLVNR(6)-SKQLESAQMDSNRK(2)	3065.571645	Oxidation[M](18)	3.968715e-006	2.629729e-002	-0.001773	-0.578359	8.776847e-004	1.304259e-007
	44	PRF_Q_2023_M_CIAN_994_59780.44950.44950.3.0.dta	3	2921.478431	MKSEVKSLVNR(6)-SKQLESAQMDSNR(2)	2921.481775	null	1.439913e-010	7.954045e-008	-0.003344	-1.144625	4.832638e-018	6.400683e-011
	45	PRF_Q_2023_M_CIAN_994_59780.45098.45098.3.0.dta	3	2921.479005	MKSEVKSLVNR(6)-SKQLESAQMDSNR(2)	2921.481775	null	2.050259e-007	9.806845e-008	-0.002770	-0.948149	2.094933e-010	7.059357e-008
	46	PRF_Q_2023_M_CIAN_994_59780.44815.44815.3.0.dta	3	2921.478432	MKSEVKSLVNR(6)-SKQLESAQMDSNR(2)	2921.481775	null	2.241787e-007	1.006114e-007	-0.003343	-1.144282	2.434969e-015	6.226028e-012
	47	PRF_Q_2023_M_CIAN_994_59780.44538.44538.3.0.dta	3	2921.477574	MKSEVKSLVNR(6)-SKQLESAQMDSNR(2)	2921.481775	null	2.132049e-010	2.979023e-007	-0.004201	-1.437969	1.883663e-019	6.353225e-015
	48	PRF_Q_2023_M_CIAN_994_59780.44671.44671.3.0.dta	3	2921.477513	MKSEVKSLVNR(6)-SKQLESAQMDSNR(2)	2921.481775	null	2.364438e-006	3.173374e-007	-0.004262	-1.458849	1.319979e-025	1.313656e-012
	49	PRF_Q_2023_M_CIAN_994_59780.42335.42335.3.0.dta	3	2937.474510	MKSEVKSLVNR(6)-SKQLESAQMDSNR(2)	2937.476689	Oxidation[M](17)	1.000000e+000	2.739589e-006	-0.002179	-0.741793	1.000000e+000	1.000000e+000
	50	PRF_Q_2023_M_CIAN_994_59780.40671.40671.3.0.dta	3	2937.474898	MKSEVKSLVNR(6)-SKQLESAQMDSNR(2)	2937.476689	Oxidation[M](9)	3.912676e-007	2.847974e-006	-0.001791	-0.609707	1.682013e-010	1.338826e-007
	51	PRF_Q_2023_M_CIAN_994_59780.40579.40579.4.0.dta	4	2937.476470	MKSEVKSLVNR(6)-SKQLESAQMDSNR(2)	2937.476689	Oxidation[M](9)	1.467667e-007	3.128001e-005	-0.000219	-0.074554	4.394834e-013	3.704934e-006
	52	PRF_Q_2023_M_CIAN_994_59780.44769.44769.3.0.dta	3	2937.471855	MKSEVKSLVNR(6)-SKQLESAQMDSNR(2)	2937.476689	Oxidation[M](17)	2.574603e-003	4.102861e-005	-0.004834	-1.645630	1.423616e-004	2.294208e-011
	53	PRF_Q_2023_M_CIAN_994_59780.44816.44816.4.0.dta	4	2921.480906	MKSEVKSLVNR(6)-SKQLESAQMDSNR(2)	2921.481775	null	4.046839e-012	4.768290e-005	-0.000869	-0.297452	1.952304e-010	2.616286e-005
	54	PRF_Q_2023_M_CIAN_994_59780.44673.44673.4.0.dta	4	2921.481401	MKSEVKSLVNR(6)-SKQLESAQMDSNR(2)	2921.481775	null	1.019740e-009	6.069916e-005	-0.000374	-0.128017	3.120941e-011	4.940077e-007
	55	PRF_Q_2023_M_CIAN_994_59780.45095.45095.4.0.dta	4	2921.481263	MKSEVKSLVNR(6)-SKQLESAQMDSNR(2)	2921.481775	null	1.812140e-006	7.642838e-005	-0.000512	-0.175254	1.858788e-013	1.573672e-005
	56	PRF_Q_2023_M_CIAN_994_59780.44960.44960.4.0.dta	4	2921.480047	MKSEVKSLVNR(6)-SKQLESAQMDSNR(2)	2921.481775	null	9.350857e-007	8.307364e-005	-0.001728	-0.591481	1.392805e-010	6.148140e-007
	57	PRF_Q_2023_M_CIAN_994_59780.40739.40739.4.0.dta	4	2937.474087	MKSEVKSLVNR(6)-SKQLESAQMDSNR(2)	2937.476689	Oxidation[M](9)	3.171297e-011	9.192000e-005	-0.002602	-0.885794	7.397150e-024	2.786759e-006
	58	PRF_Q_2023_M_CIAN_994_59780.44576.44576.5.0.dta	5	2921.482516	MKSEVKSLVNR(6)-SKQLESAQMDSNR(2)	2921.481775	null	4.428250e-006	1.594342e-004	0.000741	0.253638	6.990900e-009	2.523600e-005
	59	PRF_Q_2023_M_CIAN_994_59780.44857.44857.5.0.dta	5	2921.478960	MKSEVKSLVNR(6)-SKQLESAQMDSNR(2)	2921.481775	null	5.800738e-007	1.617754e-004	-0.002815	-0.963552	6.753980e-011	8.322075e-006
	60	PRF_Q_2023_M_CIAN_994_59780.44716.44716.5.0.dta	5	2921.479840	MKSEVKSLVNR(6)-SKQLESAQMDSNR(2)	2921.481775	null	2.162152e-008	2.294674e-004	-0.001935	-0.662335	5.480767e-012	8.677283e-007
	61	PRF_Q_2023_M_CIAN_994_59780.45390.45390.4.0.dta	4	2921.482228	MKSEVKSLVNR(6)-SKQLESAQMDSNR(2)	2921.481775	null	1.597575e-004	2.537518e-004	0.000453	0.155058	4.736401e-006	1.378234e-006
	62	PRF_Q_2023_M_CIAN_994_59780.45000.45000.5.0.dta	5	2921.478919	MKSEVKSLVNR(6)-SKQLESAQMDSNR(2)	2921.481775	null	7.275746e-007	2.585818e-004	-0.002856	-0.977586	4.600908e-010	8.711743e-006
	63	PRF_Q_2023_M_CIAN_994_59780.44540.44540.4.0.dta	4	2921.476227	MKSEVKSLVNR(6)-SKQLESAQMDSNR(2)	2921.481775	null	1.209182e-007	2.700158e-004	-0.005548	-1.899036	3.733013e-009	6.197309e-005
	64	PRF_Q_2023_M_CIAN_994_59780.45150.45150.5.0.dta	5	2921.479686	MKSEVKSLVNR(6)-SKQLESAQMDSNR(2)	2921.481775	null	2.155184e-006	3.076039e-004	-0.002089	-0.715048	8.323864e-019	2.328893e-006
	65	PRF_Q_2023_M_CIAN_994_59780.42349.42349.4.0.dta	4	2937.476978	MKSEVKSLVNR(6)-SKQLESAQMDSNR(2)	2937.476689	Oxidation[M](17)	1.331477e-013	3.123106e-004	0.000289	0.098384	7.104502e-021	4.737052e-005
	66	PRF_Q_2023_M_CIAN_994_59780.44598.44598.3.1.dta	3	2937.470256	MKSEVKSLVNR(6)-SKQLESAQMDSNR(2)	2937.476689	Oxidation[M](17)	1.000000e+000	3.758667e-004	-0.006433	-2.189975	1.000000e+000	1.000000e+000
	67	PRF_Q_2023_M_CIAN_994_59780.45292.45292.5.0.dta	5	2921.483430	MKSEVKSLVNR(6)-SKQLESAQMDSNR(2)	2921.481775	null	6.130284e-006	5.303886e-004	0.001655	0.566493	1.355859e-002	4.446796e-005
	68	PRF_Q_2023_M_CIAN_994_59780.45242.45242.4.0.dta	4	2921.485816	MKSEVKSLVNR(6)-SKQLESAQMDSNR(2)	2921.481775	null	2.128606e-004	6.334790e-004	0.004041	1.383202	4.047551e-019	9.793456e-005
	69	PRF_Q_2023_M_CIAN_994_59780.42467.42467.3.0.dta	3	2937.477411	MKSEVKSLVNR(6)-SKQLESAQMDSNR(2)	2937.476689	Oxidation[M](17)	1.000000e+000	6.715301e-004	0.000722	0.245789	1.000000e+000	1.000000e+000
	70	PRF_Q_2023_M_CIAN_994_59780.44626.44626.3.0.dta	3	2937.470964	MKSEVKSLVNR(6)-SKQLESAQMDSNR(2)	2937.476689	Oxidation[M](17)	5.919112e-003	9.421062e-004	-0.005725	-1.948952	1.555115e-006	5.942070e-004
	71	PRF_Q_2023_M_CIAN_994_59780.46252.46252.4.1.dta	4	2921.480287	MKSEVKSLVNR(6)-SKQLESAQMDSNR(2)	2921.481775	null	2.619171e-005	1.162128e-003	-0.001488	-0.509331	1.734802e-005	7.714164e-006
	72	PRF_Q_2023_M_CIAN_994_59780.45042.45042.4.0.dta	4	2937.473639	MKSEVKSLVNR(6)-SKQLESAQMDSNR(2)	2937.476689	Oxidation[M](17)	1.000000e+000	1.321349e-003	-0.003050	-1.038306	1.000000e+000	7.790180e-009
	73	PRF_Q_2023_M_CIAN_994_59780.44885.44885.4.1.dta	4	2937.476409	MKSEVKSLVNR(6)-SKQLESAQMDSNR(2)	2937.476689	Oxidation[M](9)	2.286736e-007	3.252349e-003	-0.000280	-0.095320	1.602743e-005	4.078587e-005
	74	PRF_Q_2023_M_CIAN_994_59780.45243.45243.3.0.dta	3	2921.482854	MKSEVKSLVNR(6)-SKQLESAQMDSNR(2)	2921.481775	null	1.000000e+000	3.586270e-003	0.001079	0.369333	1.000000e+000	1.000000e+000
	75	PRF_Q_2023_M_CIAN_994_59780.40522.40522.3.0.dta	3	2937.475016	MKSEVKSLVNR(6)-SKQLESAQMDSNR(2)	2937.476689	Oxidation[M](9)	1.270787e-005	3.866121e-003	-0.001673	-0.569536	1.000000e+000	1.578402e-006
	76	PRF_Q_2023_M_CIAN_994_59780.42492.42492.4.1.dta	4	2937.477902	MKSEVKSLVNR(6)-SKQLESAQMDSNR(2)	2937.476689	Oxidation[M](17)	9.977123e-005	3.872326e-003	0.001213	0.412939	7.228738e-010	2.036683e-004
	77	PRF_Q_2023_M_CIAN_994_59780.44740.44740.4.0.dta	4	2937.481552	MKSEVKSLVNR(6)-SKQLESAQMDSNR(2)	2937.476689	Oxidation[M](17)	7.941526e-006	4.368837e-003	0.004863	1.655502	1.286046e-006	3.398271e-006
	78	PRF_Q_2023_M_CIAN_994_59780.42583.42583.4.1.dta	4	2937.480098	MKSEVKSLVNR(6)-SKQLESAQMDSNR(2)	2937.476689	Oxidation[M](17)	9.390875e-004	6.122947e-003	0.003409	1.160520	4.273819e-005	1.384166e-007
	79	PRF_Q_2023_M_CIAN_994_59780.46115.46115.4.1.dta	4	2921.477521	MKSEVKSLVNR(6)-SKQLESAQMDSNR(2)	2921.481775	null	3.071565e-003	6.435049e-003	-0.004254	-1.456110	1.732312e-007	3.861117e-003
	80	PRF_Q_2023_M_CIAN_994_59780.46471.46471.4.1.dta	4	2921.474819	MKSEVKSLVNR(6)-SKQLESAQMDSNR(2)	2921.481775	null	2.713498e-004	6.732590e-003	-0.006956	-2.380984	1.622675e-005	9.408890e-005
	81	PRF_Q_2023_M_CIAN_994_59780.38331.38331.4.1.dta	4	2953.472469	MKSEVKSLVNR(6)-SKQLESAQMDSNR(2)	2953.471604	Oxidation[M](9);Oxidation[M](17)	1.000000e+000	7.558690e-003	0.000865	0.292876	1.000000e+000	1.000000e+000
	82	PRF_Q_2023_M_CIAN_994_59780.45816.45816.4.0.dta	4	2921.480129	MKSEVKSLVNR(6)-SKQLESAQMDSNR(2)	2921.481775	null	1.848810e-003	1.275909e-002	-0.001646	-0.563413	6.888647e-003	5.474270e-003
	83	PRF_Q_2023_M_CIAN_994_59780.42207.42207.4.0.dta	4	2937.473944	MKSEVKSLVNR(6)-SKQLESAQMDSNR(2)	2937.476689	Oxidation[M](17)	7.385198e-002	1.385592e-002	-0.002745	-0.934476	4.056340e-003	4.565830e-002
	84	PRF_Q_2023_M_CIAN_994_59780.44915.44915.3.0.dta	3	2937.468127	MKSEVKSLVNR(6)-SKQLESAQMDSNR(2)	2937.476689	Oxidation[M](17)	1.000000e+000	2.430021e-002	-0.008562	-2.914747	1.000000e+000	1.000000e+000
	85	PRF_Q_2023_M_CIAN_994_59780.40820.40820.3.0.dta	3	2937.473457	MKSEVKSLVNR(6)-SKQLESAQMDSNR(2)	2937.476689	Oxidation[M](9)	1.000000e+000	2.875436e-002	-0.003232	-1.100264	1.000000e+000	7.652615e-002
	86	PRF_Q_2023_M_CIAN_994_59780.42433.42433.5.1.dta	5	2937.471858	MKSEVKSLVNR(6)-SKQLESAQMDSNR(2)	2937.476689	Oxidation[M](17)	3.235641e-008	3.479389e-002	-0.004831	-1.644609	5.947303e-006	1.531362e-005
	87	PRF_Q_2023_M_CIAN_994_59780.43845.43845.4.0.dta	4	2937.477238	MKSEVKSLVNR(6)-SKQLESAQMDSNR(2)	2937.476689	Oxidation[M](9)	1.000000e+000	3.860068e-002	0.000549	0.186895	1.000000e+000	1.764687e-001
	88	PRF_Q_2023_M_CIAN_994_59780.43998.43998.4.0.dta	4	2937.475827	MKSEVKSLVNR(6)-SKQLESAQMDSNR(2)	2937.476689	Oxidation[M](17)	1.000000e+000	5.696158e-002	-0.000862	-0.293449	1.389021e-001	6.898878e-001
	89	PRF_Q_2023_M_CIAN_994_59780.42194.42194.3.0.dta	3	2937.472835	MKSEVKSLVNR(6)-SKQLESAQMDSNR(2)	2937.476689	Oxidation[M](17)	1.000000e+000	2.138168e-001	-0.003854	-1.312010	1.000000e+000	1.000000e+000
	90	PRF_Q_2023_M_CIAN_994_59780.41261.41261.4.1.dta	4	2937.481924	MKSEVKSLVNR(6)-SKQLESAQMDSNR(2)	2937.476689	Oxidation[M](9)	1.000000e+000	2.723375e-001	0.005235	1.782142	1.000000e+000	1.000000e+000
	91	PRF_Q_2023_M_CIAN_994_59780.45990.45990.5.1.dta	5	2921.489359	MKSEVKSLVNR(6)-SKQLESAQMDSNR(2)	2921.481775	null	1.000000e+000	5.391524e-001	0.007584	2.595943	1.000000e+000	1.000000e+000
	92	PRF_Q_2023_M_CIAN_994_59780.44683.44683.2.0.dta	2	2921.486678	MKSEVKSLVNR(6)-SKQLESAQMDSNR(2)	2921.481775	null	1.000000e+000	5.656149e-001	0.004903	1.678258	1.000000e+000	1.000000e+000
	93	PRF_Q_2023_M_CIAN_994_59780.45968.45968.4.2.dta	4	2921.480697	MKSEVKSLVNR(6)-SKQLESAQMDSNR(2)	2921.481775	null	1.000000e+000	7.041475e-001	-0.001078	-0.368991	1.040784e-001	1.000000e+000
	94	PRF_Q_2023_M_CIAN_994_59780.40876.40876.3.0.dta	3	2790.440722	SEVKSLVNR(4)-SKQLESAQMDSNRK(2)	2790.441297	null	3.245329e-002	6.512374e-006	-0.000575	-0.206061	1.000000e+000	3.193245e-002
	95	PRF_Q_2023_M_CIAN_994_59780.40922.40922.3.0.dta	3	2790.439009	SEVKSLVNR(4)-SKQLESAQMDSNRK(2)	2790.441297	null	1.547942e-004	9.516252e-006	-0.002288	-0.819942	2.848927e-009	1.406892e-005
	96	PRF_Q_2023_M_CIAN_994_59780.41062.41062.3.0.dta	3	2790.437922	SEVKSLVNR(4)-SKQLESAQMDSNRK(2)	2790.441297	null	4.492544e-004	1.971522e-005	-0.003375	-1.209486	1.781950e-006	8.361458e-006
	97	PRF_Q_2023_M_CIAN_994_59780.41304.41304.3.0.dta	3	2790.442158	SEVKSLVNR(4)-SKQLESAQMDSNRK(2)	2790.441297	null	8.782095e-003	2.043175e-005	0.000861	0.308553	1.000000e+000	5.480558e-003
	98	PRF_Q_2023_M_CIAN_994_59780.37241.37241.3.0.dta	3	2806.435905	SEVKSLVNR(4)-SKQLESAQMDSNRK(2)	2806.436211	Oxidation[M](9)	1.645049e-002	2.567159e-005	-0.000306	-0.109035	1.000000e+000	1.257188e-002
	99	PRF_Q_2023_M_CIAN_994_59780.37376.37376.3.0.dta	3	2806.433391	SEVKSLVNR(4)-SKQLESAQMDSNRK(2)	2806.436211	Oxidation[M](9)	1.000000e+000	3.472208e-005	-0.002820	-1.004833	1.000000e+000	2.949872e-002
	100	PRF_Q_2023_M_CIAN_994_59780.41182.41182.3.0.dta	3	2790.439299	SEVKSLVNR(4)-SKQLESAQMDSNRK(2)	2790.441297	null	1.156131e-003	5.438977e-005	-0.001998	-0.716016	4.135259e-006	5.307766e-004
	101	PRF_Q_2023_M_CIAN_994_59780.41219.41219.5.0.dta	5	2790.439863	SEVKSLVNR(4)-SKQLESAQMDSNRK(2)	2790.441297	null	6.131916e-004	1.023183e-004	-0.001434	-0.513897	5.782234e-010	8.360618e-006
	102	PRF_Q_2023_M_CIAN_994_59780.40963.40963.5.0.dta	5	2790.439953	SEVKSLVNR(4)-SKQLESAQMDSNRK(2)	2790.441297	null	4.232353e-006	1.046557e-004	-0.001344	-0.481644	4.673464e-016	2.945793e-006
	103	PRF_Q_2023_M_CIAN_994_59780.41534.41534.4.0.dta	4	2790.440291	SEVKSLVNR(4)-SKQLESAQMDSNRK(2)	2790.441297	null	8.137899e-004	1.113022e-004	-0.001006	-0.360516	5.729046e-007	3.744971e-005
	104	PRF_Q_2023_M_CIAN_994_59780.41099.41099.5.0.dta	5	2790.439126	SEVKSLVNR(4)-SKQLESAQMDSNRK(2)	2790.441297	null	1.350437e-004	1.136038e-004	-0.002171	-0.778013	6.015370e-010	1.283470e-005
	105	PRF_Q_2023_M_CIAN_994_59780.41339.41339.5.0.dta	5	2790.439040	SEVKSLVNR(4)-SKQLESAQMDSNRK(2)	2790.441297	null	4.105446e-003	1.290205e-004	-0.002257	-0.808833	3.553292e-005	1.046521e-003
	106	PRF_Q_2023_M_CIAN_994_59780.41399.41399.4.0.dta	4	2790.437718	SEVKSLVNR(4)-SKQLESAQMDSNRK(2)	2790.441297	null	1.078535e-003	2.616163e-004	-0.003579	-1.282593	4.129709e-007	7.192801e-005
	107	PRF_Q_2023_M_CIAN_994_59780.41277.41277.4.0.dta	4	2790.438517	SEVKSLVNR(4)-SKQLESAQMDSNRK(2)	2790.441297	null	5.006365e-004	2.755929e-004	-0.002780	-0.996258	1.636345e-005	5.174670e-006
	108	PRF_Q_2023_M_CIAN_994_59780.37332.37332.4.0.dta	4	2806.435462	SEVKSLVNR(4)-SKQLESAQMDSNRK(2)	2806.436211	Oxidation[M](9)	5.492690e-004	2.761418e-004	-0.000749	-0.266887	4.120176e-017	1.319999e-004
	109	PRF_Q_2023_M_CIAN_994_59780.40904.40904.4.0.dta	4	2790.439427	SEVKSLVNR(4)-SKQLESAQMDSNRK(2)	2790.441297	null	3.965502e-004	2.793181e-004	-0.001870	-0.670145	5.119918e-010	1.754294e-005
	110	PRF_Q_2023_M_CIAN_994_59780.37460.37460.4.0.dta	4	2806.434740	SEVKSLVNR(4)-SKQLESAQMDSNRK(2)	2806.436211	Oxidation[M](9)	1.126503e-003	3.279013e-004	-0.001471	-0.524152	1.000000e+000	4.734827e-004
	111	PRF_Q_2023_M_CIAN_994_59780.37200.37200.4.0.dta	4	2806.435104	SEVKSLVNR(4)-SKQLESAQMDSNRK(2)	2806.436211	Oxidation[M](9)	2.494271e-004	3.460885e-004	-0.001107	-0.394450	8.487881e-034	1.073131e-005
	112	PRF_Q_2023_M_CIAN_994_59780.41158.41158.4.0.dta	4	2790.437058	SEVKSLVNR(4)-SKQLESAQMDSNRK(2)	2790.441297	null	2.485127e-004	5.460193e-004	-0.004239	-1.519115	9.451797e-016	3.014670e-006
	113	PRF_Q_2023_M_CIAN_994_59780.41040.41040.4.0.dta	4	2790.437982	SEVKSLVNR(4)-SKQLESAQMDSNRK(2)	2790.441297	null	1.022439e-004	7.188850e-004	-0.003315	-1.187984	3.957868e-009	9.871842e-006
	114	PRF_Q_2023_M_CIAN_994_59780.37225.37225.5.0.dta	5	2806.434760	SEVKSLVNR(4)-SKQLESAQMDSNRK(2)	2806.436211	Oxidation[M](9)	5.227328e-004	8.762347e-004	-0.001451	-0.517026	1.195892e-008	1.050726e-005
	115	PRF_Q_2023_M_CIAN_994_59780.37358.37358.5.0.dta	5	2806.433905	SEVKSLVNR(4)-SKQLESAQMDSNRK(2)	2806.436211	Oxidation[M](9)	2.459697e-003	1.190869e-003	-0.002306	-0.821683	1.389016e-007	1.314648e-004
	116	PRF_Q_2023_M_CIAN_994_59780.41492.41492.5.0.dta	5	2790.434179	SEVKSLVNR(4)-SKQLESAQMDSNRK(2)	2790.441297	null	1.491572e-002	2.640534e-003	-0.007118	-2.550851	8.806612e-002	6.697412e-003
	117	PRF_Q_2023_M_CIAN_994_59780.42539.42539.4.1.dta	4	2790.451029	SEVKSLVNR(4)-SKQLESAQMDSNRK(2)	2790.441297	null	6.192063e-004	5.472730e-003	0.009732	3.487620	3.149525e-003	4.846347e-005
	118	PRF_Q_2023_M_CIAN_994_59780.40977.40977.3.0.dta	3	2806.432962	SEVKSLVNR(4)-SKQLESAQMDSNRK(2)	2806.436211	Oxidation[M](9)	1.000000e+000	1.133612e-002	-0.003249	-1.157696	1.000000e+000	1.000000e+000
	119	PRF_Q_2023_M_CIAN_994_59780.37095.37095.5.0.dta	5	2806.432216	SEVKSLVNR(4)-SKQLESAQMDSNRK(2)	2806.436211	Oxidation[M](9)	1.867422e-003	1.951316e-002	-0.003995	-1.423514	1.681987e-004	3.867459e-005
	120	PRF_Q_2023_M_CIAN_994_59780.41083.41083.3.0.dta	3	2806.432952	SEVKSLVNR(4)-SKQLESAQMDSNRK(2)	2806.436211	Oxidation[M](9)	1.000000e+000	2.185817e-002	-0.003259	-1.161259	1.000000e+000	5.426355e-002
	121	PRF_Q_2023_M_CIAN_994_59780.41439.41439.3.0.dta	3	2790.445105	SEVKSLVNR(4)-SKQLESAQMDSNRK(2)	2790.441297	null	1.000000e+000	4.206354e-002	0.003808	1.364659	1.000000e+000	1.000000e+000
	122	PRF_Q_2023_M_CIAN_994_59780.42743.42743.5.2.dta	5	2790.429323	SEVKSLVNR(4)-SKQLESAQMDSNRK(2)	2790.441297	null	4.600499e-002	4.386300e-002	-0.011974	-4.291078	3.365054e-001	3.763120e-004
	123	PRF_Q_2023_M_CIAN_994_59780.41100.41100.2.0.dta	2	2790.438356	SEVKSLVNR(4)-SKQLESAQMDSNRK(2)	2790.441297	null	1.000000e+000	6.480029e-002	-0.002941	-1.053955	1.000000e+000	5.265842e-002
	124	PRF_Q_2023_M_CIAN_994_59780.37496.37496.5.0.dta	5	2806.432435	SEVKSLVNR(4)-SKQLESAQMDSNRK(2)	2806.436211	Oxidation[M](9)	4.578070e-002	7.404587e-002	-0.003776	-1.345479	5.416573e-004	8.387715e-004
	125	PRF_Q_2023_M_CIAN_994_59780.47190.47190.3.0.dta	3	2662.344521	SEVKSLVNR(4)-SKQLESAQMDSNR(2)	2662.346341	null	1.000000e+000	8.046160e-005	-0.001820	-0.683608	1.000000e+000	1.000000e+000
	126	PRF_Q_2023_M_CIAN_994_59780.47331.47331.3.0.dta	3	2662.346649	SEVKSLVNR(4)-SKQLESAQMDSNR(2)	2662.346341	null	8.143985e-006	8.402266e-005	0.000308	0.115687	7.423137e-007	2.303578e-009
	127	PRF_Q_2023_M_CIAN_994_59780.47618.47618.3.0.dta	3	2662.347368	SEVKSLVNR(4)-SKQLESAQMDSNR(2)	2662.346341	null	1.000000e+000	1.851776e-004	0.001027	0.385750	1.000000e+000	1.770437e-003
	128	PRF_Q_2023_M_CIAN_994_59780.47465.47465.3.0.dta	3	2662.346204	SEVKSLVNR(4)-SKQLESAQMDSNR(2)	2662.346341	null	6.058207e-006	3.674999e-004	-0.000137	-0.051458	6.957608e-009	4.545198e-007
	129	PRF_Q_2023_M_CIAN_994_59780.47464.47464.4.0.dta	4	2662.347464	SEVKSLVNR(4)-SKQLESAQMDSNR(2)	2662.346341	null	3.897460e-005	4.376471e-004	0.001123	0.421808	9.108851e-016	2.291816e-005
	130	PRF_Q_2023_M_CIAN_994_59780.48454.48454.4.1.dta	4	2662.342609	SEVKSLVNR(4)-SKQLESAQMDSNR(2)	2662.346341	null	1.185070e-006	4.467163e-004	-0.003732	-1.401771	3.195457e-006	2.315556e-008
	131	PRF_Q_2023_M_CIAN_994_59780.42782.42782.4.0.dta	4	2678.341359	SEVKSLVNR(4)-SKQLESAQMDSNR(2)	2678.341255	Oxidation[M](9)	5.806557e-005	7.385374e-004	0.000104	0.038830	6.021788e-013	3.535591e-005
	132	PRF_Q_2023_M_CIAN_994_59780.42927.42927.4.0.dta	4	2678.340647	SEVKSLVNR(4)-SKQLESAQMDSNR(2)	2678.341255	Oxidation[M](9)	4.739717e-005	8.180081e-004	-0.000608	-0.227006	2.052413e-016	2.245905e-006
	133	PRF_Q_2023_M_CIAN_994_59780.42892.42892.3.0.dta	3	2678.345083	SEVKSLVNR(4)-SKQLESAQMDSNR(2)	2678.341255	Oxidation[M](9)	1.000000e+000	9.030493e-004	0.003828	1.429243	1.000000e+000	1.773504e-003
	134	PRF_Q_2023_M_CIAN_994_59780.43082.43082.4.0.dta	4	2678.342133	SEVKSLVNR(4)-SKQLESAQMDSNR(2)	2678.341255	Oxidation[M](9)	6.782676e-004	9.874369e-004	0.000878	0.327815	5.057451e-011	6.708156e-005
	135	PRF_Q_2023_M_CIAN_994_59780.47330.47330.4.0.dta	4	2662.349050	SEVKSLVNR(4)-SKQLESAQMDSNR(2)	2662.346341	null	9.572225e-005	1.011216e-003	0.002709	1.017524	4.586978e-014	6.575352e-005
	136	PRF_Q_2023_M_CIAN_994_59780.47245.47245.4.1.dta	4	2678.339902	SEVKSLVNR(4)-SKQLESAQMDSNR(2)	2678.341255	Oxidation[M](9)	9.953284e-004	1.051254e-003	-0.001353	-0.505163	1.000000e+000	3.555630e-004
	137	PRF_Q_2023_M_CIAN_994_59780.47197.47197.4.0.dta	4	2662.348343	SEVKSLVNR(4)-SKQLESAQMDSNR(2)	2662.346341	null	7.433365e-010	1.179541e-003	0.002002	0.751968	7.470913e-008	3.711471e-010
	138	PRF_Q_2023_M_CIAN_994_59780.47949.47949.4.0.dta	4	2662.332616	SEVKSLVNR(4)-SKQLESAQMDSNR(2)	2662.346341	null	1.880160e-001	1.572523e-003	-0.013725	-5.155227	6.017068e-003	5.474814e-002
	139	PRF_Q_2023_M_CIAN_994_59780.42747.42747.3.0.dta	3	2678.342910	SEVKSLVNR(4)-SKQLESAQMDSNR(2)	2678.341255	Oxidation[M](9)	8.499383e-004	1.961094e-003	0.001655	0.617920	7.561735e-019	9.454752e-005
	140	PRF_Q_2023_M_CIAN_994_59780.47617.47617.4.1.dta	4	2662.342924	SEVKSLVNR(4)-SKQLESAQMDSNR(2)	2662.346341	null	1.734653e-005	2.619053e-003	-0.003417	-1.283454	2.318078e-012	2.030784e-007
	141	PRF_Q_2023_M_CIAN_994_59780.47390.47390.4.0.dta	4	2678.336804	SEVKSLVNR(4)-SKQLESAQMDSNR(2)	2678.341255	Oxidation[M](9)	2.510305e-004	2.773052e-003	-0.004451	-1.661849	4.928703e-021	3.072163e-005
	142	PRF_Q_2023_M_CIAN_994_59780.48517.48517.3.0.dta	3	2662.341373	SEVKSLVNR(4)-SKQLESAQMDSNR(2)	2662.346341	null	1.000000e+000	2.836313e-003	-0.004968	-1.866023	1.000000e+000	1.000000e+000
	143	PRF_Q_2023_M_CIAN_994_59780.48992.48992.4.3.dta	4	2662.338931	SEVKSLVNR(4)-SKQLESAQMDSNR(2)	2662.346341	null	6.279589e-004	3.503755e-003	-0.007410	-2.783259	1.346779e-006	3.178067e-005
	144	PRF_Q_2023_M_CIAN_994_59780.47391.47391.3.1.dta	3	2678.348989	SEVKSLVNR(4)-SKQLESAQMDSNR(2)	2678.341255	Oxidation[M](9)	3.801328e-004	4.427072e-003	0.007734	2.887608	4.324656e-007	5.656550e-005
	145	PRF_Q_2023_M_CIAN_994_59780.42640.42640.4.0.dta	4	2678.342105	SEVKSLVNR(4)-SKQLESAQMDSNR(2)	2678.341255	Oxidation[M](9)	9.459207e-005	4.797124e-003	0.000850	0.317361	1.686081e-012	3.422978e-007
	146	PRF_Q_2023_M_CIAN_994_59780.47759.47759.3.0.dta	3	2662.347390	SEVKSLVNR(4)-SKQLESAQMDSNR(2)	2662.346341	null	1.000000e+000	5.816981e-003	0.001049	0.394013	1.000000e+000	1.000000e+000
	147	PRF_Q_2023_M_CIAN_994_59780.47539.47539.4.0.dta	4	2678.325817	SEVKSLVNR(4)-SKQLESAQMDSNR(2)	2678.341255	Oxidation[M](9)	1.464757e-002	8.140014e-003	-0.015438	-5.764015	4.824941e-005	5.107247e-004
	148	PRF_Q_2023_M_CIAN_994_59780.47910.47910.3.0.dta	3	2662.346428	SEVKSLVNR(4)-SKQLESAQMDSNR(2)	2662.346341	null	1.000000e+000	8.798296e-003	0.000087	0.032678	1.000000e+000	1.000000e+000
	149	PRF_Q_2023_M_CIAN_994_59780.43548.43548.4.0.dta	4	2678.338439	SEVKSLVNR(4)-SKQLESAQMDSNR(2)	2678.341255	Oxidation[M](9)	1.598677e-004	1.205068e-002	-0.002816	-1.051397	8.508826e-003	2.978965e-005
	150	PRF_Q_2023_M_CIAN_994_59780.43048.43048.3.0.dta	3	2678.344507	SEVKSLVNR(4)-SKQLESAQMDSNR(2)	2678.341255	Oxidation[M](9)	1.000000e+000	2.338815e-002	0.003252	1.214184	1.000000e+000	1.000000e+000
	151	PRF_Q_2023_M_CIAN_994_59780.48420.48420.3.0.dta	3	2662.341373	SEVKSLVNR(4)-SKQLESAQMDSNR(2)	2662.346341	null	1.000000e+000	2.515701e-002	-0.004968	-1.866023	1.000000e+000	1.000000e+000
	152	PRF_Q_2023_M_CIAN_994_59780.43407.43407.4.1.dta	4	2678.354448	SEVKSLVNR(4)-SKQLESAQMDSNR(2)	2678.341255	Oxidation[M](9)	2.426079e-003	4.981550e-002	0.013193	4.925810	1.000000e+000	5.318732e-005
	153	PRF_Q_2023_M_CIAN_994_59780.47425.47425.2.0.dta	2	2662.346117	SEVKSLVNR(4)-SKQLESAQMDSNR(2)	2662.346341	null	1.000000e+000	1.165144e-001	-0.000224	-0.084136	1.000000e+000	1.000000e+000
	154	PRF_Q_2023_M_CIAN_994_59780.43694.43694.4.1.dta	4	2678.326086	SEVKSLVNR(4)-SKQLESAQMDSNR(2)	2678.341255	Oxidation[M](9)	5.961495e-002	5.061559e-001	-0.015169	-5.663580	2.926217e-001	1.247378e-001
	155	PRF_Q_2023_M_CIAN_994_59780.43269.43269.4.1.dta	4	2678.330145	SEVKSLVNR(4)-SKQLESAQMDSNR(2)	2678.341255	Oxidation[M](9)	6.608548e-002	6.027094e-001	-0.011110	-4.148090	1.000000e+000	7.179271e-002
12	sp|O60282|KIF5C_HUMAN (595)-sp|O60282|KIF5C_HUMAN (606)	4	23
	1	PRF_Q_2023_M_CIAN_994_59780.29409.29409.4.0.dta	4	2480.247548	MKSEVK(2)-SKQLESAQMDSNRK(2)	2480.248216	null	9.660524e-004	8.371241e-006	-0.000668	-0.269328	3.699193e-016	1.011510e-004
	2	PRF_Q_2023_M_CIAN_994_59780.29326.29326.5.0.dta	5	2480.250241	MKSEVK(2)-SKQLESAQMDSNRK(2)	2480.248216	null	3.371151e-001	2.876470e-002	0.002025	0.816451	1.850531e-003	2.243031e-001
	3	PRF_Q_2023_M_CIAN_994_59780.29358.29358.3.0.dta	3	2480.251298	MKSEVK(2)-SKQLESAQMDSNRK(2)	2480.248216	null	1.000000e+000	6.214063e-002	0.003082	1.242618	1.000000e+000	3.151906e-001
	4	PRF_Q_2023_M_CIAN_994_59780.42731.42731.4.0.dta	4	2937.481376	MKSEVKSLVNR(2)-SKQLESAQMDSNR(2)	2937.476689	Oxidation[M](17)	1.000000e+000	4.899259e-003	0.004687	1.595587	1.000000e+000	1.000000e+000
	5	PRF_Q_2023_M_CIAN_994_59780.45520.45520.5.0.dta	5	2921.485531	MKSEVKSLVNR(2)-SKQLESAQMDSNR(2)	2921.481775	null	2.517549e-002	5.119275e-003	0.003756	1.285649	6.756035e-003	7.760508e-002
	6	PRF_Q_2023_M_CIAN_994_59780.45840.45840.5.0.dta	5	2921.489527	MKSEVKSLVNR(2)-SKQLESAQMDSNR(2)	2921.481775	null	7.997255e-003	6.397690e-003	0.007752	2.653448	6.236964e-002	2.235440e-002
	7	PRF_Q_2023_M_CIAN_994_59780.43693.43693.4.0.dta	4	2937.475171	MKSEVKSLVNR(2)-SKQLESAQMDSNR(2)	2937.476689	Oxidation[M](17)	1.000000e+000	1.049651e-002	-0.001518	-0.516770	1.647563e-004	7.955735e-003
	8	PRF_Q_2023_M_CIAN_994_59780.45690.45690.5.0.dta	5	2921.492819	MKSEVKSLVNR(2)-SKQLESAQMDSNR(2)	2921.481775	null	3.225301e-001	3.066287e-002	0.011044	3.780273	2.502713e-001	2.498779e-002
	9	PRF_Q_2023_M_CIAN_994_59780.43031.43031.4.2.dta	4	2937.473463	MKSEVKSLVNR(2)-SKQLESAQMDSNR(2)	2937.476689	Oxidation[M](17)	1.000000e+000	4.043168e-002	-0.003226	-1.098221	1.000000e+000	1.000000e+000
	10	PRF_Q_2023_M_CIAN_994_59780.45670.45670.4.0.dta	4	2921.478361	MKSEVKSLVNR(2)-SKQLESAQMDSNR(2)	2921.481775	null	1.011131e-002	4.392847e-002	-0.003414	-1.168585	1.806810e-001	8.661485e-002
	11	PRF_Q_2023_M_CIAN_994_59780.43185.43185.4.1.dta	4	2937.476486	MKSEVKSLVNR(2)-SKQLESAQMDSNR(2)	2937.476689	Oxidation[M](17)	1.187504e-001	5.480603e-002	-0.000203	-0.069107	2.783955e-003	1.869813e-002
	12	PRF_Q_2023_M_CIAN_994_59780.43549.43549.4.0.dta	4	2937.471628	MKSEVKSLVNR(2)-SKQLESAQMDSNR(2)	2937.476689	Oxidation[M](17)	1.000000e+000	6.126526e-002	-0.005061	-1.722907	1.057290e-003	1.000000e+000
	13	PRF_Q_2023_M_CIAN_994_59780.45526.45526.4.0.dta	4	2921.475482	MKSEVKSLVNR(2)-SKQLESAQMDSNR(2)	2921.481775	null	9.219392e-003	8.664146e-002	-0.006293	-2.154044	1.435162e-001	9.963145e-002
	14	PRF_Q_2023_M_CIAN_994_59780.42876.42876.4.2.dta	4	2937.474349	MKSEVKSLVNR(2)-SKQLESAQMDSNR(2)	2937.476689	Oxidation[M](17)	1.000000e+000	9.895233e-002	-0.002340	-0.796602	1.000000e+000	1.083561e-001
	15	PRF_Q_2023_M_CIAN_994_59780.46157.46157.5.1.dta	5	2921.487116	MKSEVKSLVNR(2)-SKQLESAQMDSNR(2)	2921.481775	null	1.000000e+000	2.907579e-001	0.005341	1.828182	5.794906e-001	1.000000e+000
	16	PRF_Q_2023_M_CIAN_994_59780.44272.44272.4.0.dta	4	2937.483736	MKSEVKSLVNR(2)-SKQLESAQMDSNR(2)	2937.476689	Oxidation[M](17)	1.000000e+000	3.134681e-001	0.007047	2.398998	1.000000e+000	1.000000e+000
	17	PRF_Q_2023_M_CIAN_994_59780.43396.43396.4.0.dta	4	2937.475316	MKSEVKSLVNR(2)-SKQLESAQMDSNR(2)	2937.476689	Oxidation[M](17)	1.000000e+000	3.405797e-001	-0.001373	-0.467408	1.000000e+000	1.000000e+000
	18	PRF_Q_2023_M_CIAN_994_59780.44990.44990.4.1.dta	4	2953.460777	MKSEVKSLVNR(2)-SKQLESAQMDSNR(2)	2953.471604	Oxidation[M](9);Oxidation[M](17)	1.000000e+000	7.694734e-001	-0.010827	-3.665855	1.000000e+000	1.000000e+000
	19	PRF_Q_2023_M_CIAN_994_59780.39764.39764.5.0.dta	5	3081.565967	MKSEVKSLVNR(2)-SKQLESAQMDSNRK(2)	3081.566559	Oxidation[M](9);Oxidation[M](18)	1.150484e-003	9.537128e-003	-0.000592	-0.192110	2.316474e-003	4.797614e-007
	20	PRF_Q_2023_M_CIAN_994_59780.39706.39706.3.0.dta	3	3065.576227	MKSEVKSLVNR(2)-SKQLESAQMDSNRK(2)	3065.571645	Oxidation[M](18)	1.000000e+000	4.572835e-002	0.004582	1.494664	1.000000e+000	1.000000e+000
	21	PRF_Q_2023_M_CIAN_994_59780.39628.39628.5.0.dta	5	3081.565892	MKSEVKSLVNR(2)-SKQLESAQMDSNRK(2)	3081.566559	Oxidation[M](9);Oxidation[M](18)	2.571114e-002	8.908164e-002	-0.000667	-0.216448	1.786673e-002	4.212243e-003
	22	PRF_Q_2023_M_CIAN_994_59780.34316.34316.3.0.dta	3	2352.150940	MKSEVK(2)-SKQLESAQMDSNR(2)	2352.153260	null	1.000000e+000	1.822085e-002	-0.002320	-0.986330	1.000000e+000	1.000000e+000
	23	PRF_Q_2023_M_CIAN_994_59780.34305.34305.4.1.dta	4	2352.162553	MKSEVK(2)-SKQLESAQMDSNR(2)	2352.153260	null	1.000000e+000	3.441761e-001	0.009293	3.950848	2.102542e-002	1.000000e+000
13	sp|O60282|KIF5C_HUMAN (599)-sp|O60282|KIF5C_HUMAN (785)	4	15
	1	PRF_Q_2023_M_CIAN_994_59780.62012.62012.5.0.dta	5	2803.482518	MKSEVKSLVNR(6)-EDLKGLEETVSR(4)	2803.486849	null	1.017417e-005	1.927081e-005	-0.004331	-1.544862	4.080908e-006	2.011499e-009
	2	PRF_Q_2023_M_CIAN_994_59780.61945.61945.4.1.dta	4	2803.493024	MKSEVKSLVNR(6)-EDLKGLEETVSR(4)	2803.486849	null	9.466220e-005	4.056030e-004	0.006175	2.202614	3.996387e-009	3.796174e-009
	3	PRF_Q_2023_M_CIAN_994_59780.61938.61938.4.1.dta	4	2803.493094	MKSEVKSLVNR(6)-EDLKGLEETVSR(4)	2803.486849	null	1.254296e-017	1.720480e-003	0.006245	2.227583	6.277181e-012	5.076282e-004
	4	PRF_Q_2023_M_CIAN_994_59780.61946.61946.3.0.dta	3	2803.476935	MKSEVKSLVNR(6)-EDLKGLEETVSR(4)	2803.486849	null	1.000000e+000	3.302327e-001	-0.009914	-3.536311	1.000000e+000	1.000000e+000
	5	PRF_Q_2023_M_CIAN_994_59780.57632.57632.5.0.dta	5	3287.728593	MKSEVKSLVNR(6)-EQAREDLKGLEETVSR(8)	3287.726221	null	2.606675e-009	4.034915e-005	0.002372	0.721471	4.965516e-006	4.367878e-005
	6	PRF_Q_2023_M_CIAN_994_59780.57920.57920.5.0.dta	5	3287.730933	MKSEVKSLVNR(6)-EQAREDLKGLEETVSR(8)	3287.726221	null	9.978273e-007	5.307280e-004	0.004712	1.433209	4.781193e-006	1.385322e-007
	7	PRF_Q_2023_M_CIAN_994_59780.57773.57773.5.0.dta	5	3287.730689	MKSEVKSLVNR(6)-EQAREDLKGLEETVSR(8)	3287.726221	null	2.059307e-008	7.065993e-004	0.004468	1.358994	1.704437e-010	1.863797e-009
	8	PRF_Q_2023_M_CIAN_994_59780.57794.57794.4.0.dta	4	3287.730613	MKSEVKSLVNR(6)-EQAREDLKGLEETVSR(8)	3287.726221	null	3.009507e-007	1.163815e-002	0.004392	1.335878	1.000000e+000	2.084033e-010
	9	PRF_Q_2023_M_CIAN_994_59780.66390.66390.4.0.dta	4	2544.348851	SEVKSLVNR(4)-EDLKGLEETVSR(4)	2544.351415	null	1.147114e-003	1.059126e-004	-0.002564	-1.007722	6.617268e-007	1.250680e-004
	10	PRF_Q_2023_M_CIAN_994_59780.66521.66521.3.0.dta	3	2544.350514	SEVKSLVNR(4)-EDLKGLEETVSR(4)	2544.351415	null	3.163748e-002	1.512689e-004	-0.000901	-0.354118	6.892565e-004	1.818616e-002
	11	PRF_Q_2023_M_CIAN_994_59780.66392.66392.3.0.dta	3	2544.350338	SEVKSLVNR(4)-EDLKGLEETVSR(4)	2544.351415	null	6.027474e-002	1.567499e-002	-0.001077	-0.423291	4.047208e-001	1.206869e-001
	12	PRF_Q_2023_M_CIAN_994_59780.61398.61398.5.0.dta	5	3028.591962	SEVKSLVNR(4)-EQAREDLKGLEETVSR(8)	3028.590786	null	4.072079e-005	4.279398e-004	0.001176	0.388299	3.347916e-005	2.593858e-005
	13	PRF_Q_2023_M_CIAN_994_59780.61365.61365.4.0.dta	4	3028.588414	SEVKSLVNR(4)-EQAREDLKGLEETVSR(8)	3028.590786	null	1.526509e-004	8.356372e-004	-0.002372	-0.783203	9.110946e-009	7.363284e-007
	14	PRF_Q_2023_M_CIAN_994_59780.61255.61255.5.0.dta	5	3028.593915	SEVKSLVNR(4)-EQAREDLKGLEETVSR(8)	3028.590786	null	1.382886e-006	2.828038e-003	0.003129	1.033154	4.338167e-009	4.259638e-004
	15	PRF_Q_2023_M_CIAN_994_59780.61232.61232.4.0.dta	4	3028.588159	SEVKSLVNR(4)-EQAREDLKGLEETVSR(8)	3028.590786	null	5.322971e-005	2.912106e-002	-0.002627	-0.867400	1.357183e-009	4.132554e-006
14	sp|O60282|KIF5C_HUMAN (748)-sp|O60282|KIF5C_HUMAN (757)	4	23
	1	PRF_Q_2023_M_CIAN_994_59780.56257.56257.2.0.dta	2	2862.472814	LQLEQEKLSSDYNK(7)-LKIEDQER(2)	2862.472975	null	1.000000e+000	2.238941e-005	-0.000161	-0.056245	1.000000e+000	1.332329e-002
	2	PRF_Q_2023_M_CIAN_994_59780.56211.56211.3.0.dta	3	2862.469684	LQLEQEKLSSDYNK(7)-LKIEDQER(2)	2862.472975	null	3.040717e-008	2.674864e-005	-0.003291	-1.149705	8.130232e-009	7.003417e-006
	3	PRF_Q_2023_M_CIAN_994_59780.56355.56355.3.0.dta	3	2862.473071	LQLEQEKLSSDYNK(7)-LKIEDQER(2)	2862.472975	null	7.642178e-008	7.053084e-005	0.000096	0.033537	1.000000e+000	6.153295e-012
	4	PRF_Q_2023_M_CIAN_994_59780.56072.56072.3.0.dta	3	2862.468654	LQLEQEKLSSDYNK(7)-LKIEDQER(2)	2862.472975	null	7.529316e-005	4.136445e-004	-0.004321	-1.509534	1.000000e+000	1.360220e-003
	5	PRF_Q_2023_M_CIAN_994_59780.56066.56066.3.0.dta	3	2862.468678	LQLEQEKLSSDYNK(7)-LKIEDQER(2)	2862.472975	null	1.039826e-008	5.009616e-004	-0.004297	-1.501150	1.000000e+000	1.813459e-006
	6	PRF_Q_2023_M_CIAN_994_59780.56196.56196.4.0.dta	4	2862.472182	LQLEQEKLSSDYNK(7)-LKIEDQER(2)	2862.472975	null	6.791705e-007	1.054198e-003	-0.000793	-0.277033	5.049342e-005	1.810045e-006
	7	PRF_Q_2023_M_CIAN_994_59780.56612.56612.4.0.dta	4	2862.465150	LQLEQEKLSSDYNK(7)-LKIEDQER(2)	2862.472975	null	7.311607e-004	1.775688e-003	-0.007825	-2.733650	1.000000e+000	3.411870e-005
	8	PRF_Q_2023_M_CIAN_994_59780.56332.56332.4.0.dta	4	2862.470065	LQLEQEKLSSDYNK(7)-LKIEDQER(2)	2862.472975	null	5.186590e-006	5.354175e-003	-0.002910	-1.016603	2.663481e-005	1.593626e-007
	9	PRF_Q_2023_M_CIAN_994_59780.56053.56053.4.0.dta	4	2862.469131	LQLEQEKLSSDYNK(7)-LKIEDQER(2)	2862.472975	null	3.481937e-006	1.239120e-002	-0.003844	-1.342895	4.959477e-006	7.903860e-007
	10	PRF_Q_2023_M_CIAN_994_59780.56465.56465.4.0.dta	4	2862.455515	LQLEQEKLSSDYNK(7)-LKIEDQER(2)	2862.472975	null	1.683930e-006	2.467910e-002	-0.017460	-6.099621	3.752719e-004	1.205371e-006
	11	PRF_Q_2023_M_CIAN_994_59780.56723.56723.4.2.dta	4	2862.468558	LQLEQEKLSSDYNK(7)-LKIEDQER(2)	2862.472975	null	2.568034e-001	3.447453e-001	-0.004417	-1.543071	7.202923e-001	4.624305e-003
	12	PRF_Q_2023_M_CIAN_994_59780.56504.56504.3.0.dta	3	2862.486711	LQLEQEKLSSDYNK(7)-LKIEDQER(2)	2862.472975	null	1.000000e+000	5.729829e-001	0.013736	4.798648	1.000000e+000	1.000000e+000
	13	PRF_Q_2023_M_CIAN_994_59780.59102.59102.4.0.dta	4	3669.849807	LQLEQEKLSSDYNK(7)-LSSDYNKLKIEDQER(9)	3669.849220	null	8.474473e-008	7.699755e-005	0.000587	0.159952	5.577098e-006	6.113412e-006
	14	PRF_Q_2023_M_CIAN_994_59780.59062.59062.5.0.dta	5	3669.851590	LQLEQEKLSSDYNK(7)-LSSDYNKLKIEDQER(9)	3669.849220	null	2.045662e-006	2.786236e-004	0.002370	0.645803	7.032493e-007	3.457345e-005
	15	PRF_Q_2023_M_CIAN_994_59780.59109.59109.3.0.dta	3	3669.849030	LQLEQEKLSSDYNK(7)-LSSDYNKLKIEDQER(9)	3669.849220	null	1.000000e+000	3.557061e-004	-0.000190	-0.051773	1.000000e+000	1.000000e+000
	16	PRF_Q_2023_M_CIAN_994_59780.58952.58952.4.0.dta	4	3669.850465	LQLEQEKLSSDYNK(7)-LSSDYNKLKIEDQER(9)	3669.849220	null	1.000000e+000	1.792607e-003	0.001245	0.339251	1.000000e+000	1.000000e+000
	17	PRF_Q_2023_M_CIAN_994_59780.58923.58923.5.0.dta	5	3669.851752	LQLEQEKLSSDYNK(7)-LSSDYNKLKIEDQER(9)	3669.849220	null	1.000000e+000	1.940437e-003	0.002532	0.689947	1.000000e+000	1.000000e+000
	18	PRF_Q_2023_M_CIAN_994_59780.59205.59205.5.0.dta	5	3669.852552	LQLEQEKLSSDYNK(7)-LSSDYNKLKIEDQER(9)	3669.849220	null	1.053979e-003	2.139396e-003	0.003332	0.907939	1.212822e-005	6.573353e-008
	19	PRF_Q_2023_M_CIAN_994_59780.59358.59358.5.0.dta	5	3669.849606	LQLEQEKLSSDYNK(7)-LSSDYNKLKIEDQER(9)	3669.849220	null	1.000000e+000	3.475692e-003	0.000386	0.105181	1.000000e+000	1.000000e+000
	20	PRF_Q_2023_M_CIAN_994_59780.57597.57597.5.0.dta	5	3103.643225	LQLEQEKLSSDYNKLK(7)-LKIEDQER(2)	3103.651988	null	1.622786e-003	4.937188e-003	-0.008763	-2.823448	8.693876e-003	2.913084e-004
	21	PRF_Q_2023_M_CIAN_994_59780.56222.56222.5.0.dta	5	3103.646874	LQLEQEKLSSDYNKLK(7)-LKIEDQER(2)	3103.651988	null	2.040574e-001	6.853654e-002	-0.005114	-1.647736	1.303142e-001	1.584130e-004
	22	PRF_Q_2023_M_CIAN_994_59780.58827.58827.4.0.dta	4	3874.007423	LQLEQEKLSSDYNKLKIEDQER(7)-LKIEDQER(2)	3874.007833	null	1.000000e+000	4.903840e-002	-0.000410	-0.105834	1.000000e+000	1.000000e+000
	23	PRF_Q_2023_M_CIAN_994_59780.58974.58974.4.1.dta	4	3874.003965	LQLEQEKLSSDYNKLKIEDQER(7)-LKIEDQER(2)	3874.007833	null	1.000000e+000	1.964045e-001	-0.003868	-0.998449	1.000000e+000	1.000000e+000
15	sp|Q07866|KLC1_HUMAN (405)-sp|Q07866|KLC1_HUMAN (479)	4	12
	1	PRF_Q_2023_M_CIAN_994_59780.86059.86059.4.0.dta	4	3657.875321	FKQAETLYKEILTR(9)-QGKFEAAETLEEAAMR(3)	3657.883104	null	1.911820e-005	2.737919e-005	-0.007783	-2.127733	1.312281e-008	4.197622e-005
	2	PRF_Q_2023_M_CIAN_994_59780.86055.86055.5.0.dta	5	3657.884417	FKQAETLYKEILTR(9)-QGKFEAAETLEEAAMR(3)	3657.883104	null	3.245914e-004	1.289625e-004	0.001313	0.358951	4.822785e-013	1.875119e-005
	3	PRF_Q_2023_M_CIAN_994_59780.86061.86061.3.0.dta	3	3657.872641	FKQAETLYKEILTR(9)-QGKFEAAETLEEAAMR(3)	3657.883104	null	1.000000e+000	6.628795e-002	-0.010463	-2.860398	1.000000e+000	1.000000e+000
	4	PRF_Q_2023_M_CIAN_994_59780.83210.83210.5.1.dta	5	3673.886023	FKQAETLYKEILTR(9)-QGKFEAAETLEEAAMR(3)	3673.878018	Oxidation[M](15)	1.000000e+000	1.044930e-001	0.008005	2.178897	3.552410e-003	1.000000e+000
	5	PRF_Q_2023_M_CIAN_994_59780.87331.87331.4.0.dta	4	3382.713485	QAETLYKEILTR(7)-QGKFEAAETLEEAAMR(3)	3382.719740	null	3.254233e-003	3.411422e-004	-0.006255	-1.849104	3.992706e-007	1.056939e-003
	6	PRF_Q_2023_M_CIAN_994_59780.87456.87456.4.0.dta	4	3382.707514	QAETLYKEILTR(7)-QGKFEAAETLEEAAMR(3)	3382.719740	null	9.512860e-003	6.086186e-004	-0.012226	-3.614252	6.295878e-008	1.536210e-003
	7	PRF_Q_2023_M_CIAN_994_59780.85895.85895.4.0.dta	4	3398.696322	QAETLYKEILTR(7)-QGKFEAAETLEEAAMR(3)	3398.714654	Oxidation[M](15)	5.819008e-003	1.455717e-003	-0.018332	-5.393804	1.419574e-004	7.475927e-003
	8	PRF_Q_2023_M_CIAN_994_59780.83740.83740.4.0.dta	4	3538.808950	QAETLYKEILTR(7)-RQGKFEAAETLEEAAMR(4)	3538.820842	null	9.052062e-007	1.698601e-003	-0.011892	-3.360441	1.000000e+000	7.585639e-005
	9	PRF_Q_2023_M_CIAN_994_59780.83782.83782.5.0.dta	5	3538.819503	QAETLYKEILTR(7)-RQGKFEAAETLEEAAMR(4)	3538.820842	null	1.529562e-005	8.603120e-003	-0.001339	-0.378375	2.742099e-008	3.400461e-004
	10	PRF_Q_2023_M_CIAN_994_59780.83878.83878.4.0.dta	4	3538.815436	QAETLYKEILTR(7)-RQGKFEAAETLEEAAMR(4)	3538.820842	null	1.000000e+000	4.001052e-002	-0.005406	-1.527627	1.000000e+000	3.396931e-005
	11	PRF_Q_2023_M_CIAN_994_59780.84369.84369.5.1.dta	5	3538.825313	QAETLYKEILTR(7)-RQGKFEAAETLEEAAMR(4)	3538.820842	null	1.000000e+000	4.693330e-001	0.004471	1.263415	1.000000e+000	1.000000e+000
	12	PRF_Q_2023_M_CIAN_994_59780.89640.89640.4.0.dta	4	3813.960061	FKQAETLYKEILTR(9)-RQGKFEAAETLEEAAMR(4)	3813.984206	null	1.188318e-004	1.089108e-002	-0.024145	-6.330650	6.050370e-004	1.404882e-002
16	sp|O60282|KIF5C_HUMAN (606)-sp|Q07866|KLC1_HUMAN (1)	4	6
	1	PRF_Q_2023_M_CIAN_994_59780.68206.68206.4.0.dta	4	3254.505444	SKQLESAQMDSNRK(2)-MYDNMSTMVYIK(1)	3254.519868	null	1.943628e-012	8.879069e-005	-0.014424	-4.431990	4.848491e-006	2.592036e-014
	2	PRF_Q_2023_M_CIAN_994_59780.68209.68209.3.0.dta	3	3254.524311	SKQLESAQMDSNRK(2)-MYDNMSTMVYIK(1)	3254.519868	null	1.000000e+000	1.472769e-001	0.004443	1.365178	1.000000e+000	1.000000e+000
	3	PRF_Q_2023_M_CIAN_994_59780.78181.78181.3.1.dta	3	3126.419163	SKQLESAQMDSNR(2)-MYDNMSTMVYIK(1)	3126.424912	null	1.000000e+000	2.753926e-003	-0.005749	-1.838842	1.000000e+000	1.000000e+000
	4	PRF_Q_2023_M_CIAN_994_59780.66391.66391.5.1.dta	5	3868.795848	SKQLESAQMDSNR(2)-MYDNMSTMVYIKEDKLEK(1)	3868.810995	null	5.017141e-010	4.120918e-003	-0.015147	-3.915156	1.398439e-004	1.605488e-015
	5	PRF_Q_2023_M_CIAN_994_59780.61350.61350.5.2.dta	5	3626.682294	SKQLESAQMDSNRK(2)-MYDNMSTMVYIKEDK(1)	3626.684349	null	1.963423e-008	3.593142e-001	-0.002055	-0.566633	8.660890e-008	1.089739e-004
	6	PRF_Q_2023_M_CIAN_994_59780.61381.61381.5.1.dta	5	3626.682294	SKQLESAQMDSNRK(2)-MYDNMSTMVYIKEDK(1)	3626.684349	null	6.923353e-003	7.246672e-001	-0.002055	-0.566633	1.734337e-001	3.875120e-001
17	sp|O60282|KIF5C_HUMAN (151)-sp|O60282|KIF5C_HUMAN (167)	4	12
	1	PRF_Q_2023_M_CIAN_994_59780.60816.60816.4.0.dta	4	3412.775842	DLLDVSKTNLAVHEDKNR(7)-VPYVKGCTER(5)	3412.752768	Carbamidomethyl[C](28)	2.400625e-004	1.151408e-004	0.023074	6.761111	1.068432e-005	5.744232e-006
	2	PRF_Q_2023_M_CIAN_994_59780.60656.60656.5.0.dta	5	3412.758131	DLLDVSKTNLAVHEDKNR(7)-VPYVKGCTER(5)	3412.752768	Carbamidomethyl[C](28)	8.650400e-002	3.296178e-003	0.005363	1.571459	1.000000e+000	9.034392e-002
	3	PRF_Q_2023_M_CIAN_994_59780.60795.60795.5.0.dta	5	3412.756841	DLLDVSKTNLAVHEDKNR(7)-VPYVKGCTER(5)	3412.752768	Carbamidomethyl[C](28)	3.584088e-004	1.434224e-002	0.004073	1.193465	1.784307e-009	3.600880e-006
	4	PRF_Q_2023_M_CIAN_994_59780.60685.60685.4.0.dta	4	3412.770565	DLLDVSKTNLAVHEDKNR(7)-VPYVKGCTER(5)	3412.752768	Carbamidomethyl[C](28)	8.268774e-001	8.637673e-002	0.017797	5.214852	1.000000e+000	8.994942e-001
	5	PRF_Q_2023_M_CIAN_994_59780.56098.56098.5.0.dta	5	3681.936176	IRDLLDVSKTNLAVHEDKNR(9)-VPYVKGCTER(5)	3681.937928	Carbamidomethyl[C](30)	6.694563e-004	1.740727e-003	-0.001752	-0.475836	1.000000e+000	8.233343e-004
	6	PRF_Q_2023_M_CIAN_994_59780.55965.55965.5.0.dta	5	3681.942067	IRDLLDVSKTNLAVHEDKNR(9)-VPYVKGCTER(5)	3681.937928	Carbamidomethyl[C](30)	1.243576e-002	6.127208e-003	0.004139	1.124136	1.000000e+000	1.057582e-002
	7	PRF_Q_2023_M_CIAN_994_59780.56234.56234.5.1.dta	5	3681.934301	IRDLLDVSKTNLAVHEDKNR(9)-VPYVKGCTER(5)	3681.937928	Carbamidomethyl[C](30)	1.400941e-001	6.785407e-002	-0.003627	-0.985079	1.000000e+000	1.117409e-001
	8	PRF_Q_2023_M_CIAN_994_59780.56170.56170.4.2.dta	4	3681.927169	IRDLLDVSKTNLAVHEDKNR(9)-VPYVKGCTER(5)	3681.937928	Carbamidomethyl[C](30)	1.000000e+000	6.533092e-001	-0.010759	-2.922102	1.000000e+000	1.000000e+000
	9	PRF_Q_2023_M_CIAN_994_59780.61403.61403.5.0.dta	5	3411.796506	IRDLLDVSKTNLAVHEDK(9)-VPYVKGCTER(5)	3411.793903	Carbamidomethyl[C](28)	8.613387e-002	6.852130e-003	0.002603	0.762942	1.000000e+000	2.244583e-002
	10	PRF_Q_2023_M_CIAN_994_59780.66848.66848.5.0.dta	5	3142.611139	DLLDVSKTNLAVHEDK(7)-VPYVKGCTER(5)	3142.608743	Carbamidomethyl[C](26)	1.334152e-001	7.931421e-003	0.002396	0.762424	1.000000e+000	1.452864e-001
	11	PRF_Q_2023_M_CIAN_994_59780.66843.66843.4.1.dta	4	3142.618029	DLLDVSKTNLAVHEDK(7)-VPYVKGCTER(5)	3142.608743	Carbamidomethyl[C](26)	3.403412e-001	4.649500e-002	0.009286	2.954870	1.082515e-003	3.659539e-001
	12	PRF_Q_2023_M_CIAN_994_59780.66979.66979.4.2.dta	4	3142.616872	DLLDVSKTNLAVHEDK(7)-VPYVKGCTER(5)	3142.608743	Carbamidomethyl[C](26)	5.724705e-001	2.542884e-001	0.008129	2.586704	1.000000e+000	1.000000e+000
18	sp|O60282|KIF5C_HUMAN (776)-sp|Q07866|KLC1_HUMAN (68)	4	10
	1	PRF_Q_2023_M_CIAN_994_59780.86811.86811.3.0.dta	3	2900.501491	LLLLNDKR(7)-DDESNLVEEKSNMIR(10)	2900.503224	null	6.092394e-010	1.417902e-004	-0.001733	-0.597483	1.859896e-011	5.170348e-011
	2	PRF_Q_2023_M_CIAN_994_59780.86671.86671.3.0.dta	3	2900.501068	LLLLNDKR(7)-DDESNLVEEKSNMIR(10)	2900.503224	null	8.767894e-007	9.951211e-003	-0.002156	-0.743319	1.394881e-010	3.154655e-008
	3	PRF_Q_2023_M_CIAN_994_59780.86664.86664.4.0.dta	4	2900.503304	LLLLNDKR(7)-DDESNLVEEKSNMIR(10)	2900.503224	null	5.038466e-003	5.519350e-001	0.000080	0.027581	1.306201e-006	1.255003e-002
	4	PRF_Q_2023_M_CIAN_994_59780.86810.86810.4.0.dta	4	2900.502430	LLLLNDKR(7)-DDESNLVEEKSNMIR(10)	2900.503224	null	3.197075e-002	6.959630e-001	-0.000794	-0.273746	3.035657e-005	1.980249e-002
	5	PRF_Q_2023_M_CIAN_994_59780.86763.86763.5.0.dta	5	2900.504890	LLLLNDKR(7)-DDESNLVEEKSNMIR(10)	2900.503224	null	1.378310e-001	7.260390e-001	0.001666	0.574383	1.000000e+000	1.728502e-001
	6	PRF_Q_2023_M_CIAN_994_59780.79259.79259.4.0.dta	4	3028.597326	LLLLNDKR(7)-DDESNLVEEKSNMIRK(10)	3028.598180	null	1.332745e-001	5.860151e-001	-0.000854	-0.281979	1.000000e+000	1.214359e-001
	7	PRF_Q_2023_M_CIAN_994_59780.79298.79298.3.0.dta	3	3028.592462	LLLLNDKR(7)-DDESNLVEEKSNMIRK(10)	3028.598180	null	1.000000e+000	6.592307e-001	-0.005718	-1.888002	1.000000e+000	2.475277e-002
	8	PRF_Q_2023_M_CIAN_994_59780.79256.79256.5.0.dta	5	3028.595045	LLLLNDKR(7)-DDESNLVEEKSNMIRK(10)	3028.598180	null	2.425639e-001	7.319699e-001	-0.003135	-1.035132	1.000000e+000	2.445385e-001
	9	PRF_Q_2023_M_CIAN_994_59780.76657.76657.3.0.dta	3	3028.598448	LLLLNDKR(7)-KDDESNLVEEKSNMIR(11)	3028.598180	null	3.229302e-002	5.974540e-001	0.000268	0.088490	1.000000e+000	4.615003e-002
	10	PRF_Q_2023_M_CIAN_994_59780.69200.69200.4.0.dta	4	3156.695435	LLLLNDKR(7)-KDDESNLVEEKSNMIRK(11)	3156.693136	null	1.839749e-001	6.277462e-001	0.002299	0.728294	2.250629e-003	9.109575e-002
19	sp|O60282|KIF5C_HUMAN (676)-sp|O60282|KIF5C_HUMAN (700)	4	12
	1	PRF_Q_2023_M_CIAN_994_59780.37935.37935.4.0.dta	4	3698.815690	AQEKMHEVSFQDKEKEHLTR(4)-LQDAEEMKK(8)	3698.815099	null	2.326697e-005	2.304675e-004	0.000591	0.159781	1.000000e+000	1.550692e-006
	2	PRF_Q_2023_M_CIAN_994_59780.38025.38025.5.0.dta	5	3698.814302	AQEKMHEVSFQDKEKEHLTR(4)-LQDAEEMKK(8)	3698.815099	null	7.983557e-003	1.580465e-002	-0.000797	-0.215474	1.000000e+000	2.228970e-003
	3	PRF_Q_2023_M_CIAN_994_59780.37894.37894.5.0.dta	5	3698.812836	AQEKMHEVSFQDKEKEHLTR(4)-LQDAEEMKK(8)	3698.815099	null	9.273959e-003	1.046175e-001	-0.002263	-0.611818	1.557509e-004	5.332823e-003
	4	PRF_Q_2023_M_CIAN_994_59780.43981.43981.4.0.dta	4	2805.343577	AQEKMHEVSFQDK(4)-LQDAEEMKK(8)	2805.343228	null	3.654853e-003	6.222476e-004	0.000349	0.124405	2.324147e-008	3.403673e-003
	5	PRF_Q_2023_M_CIAN_994_59780.44017.44017.3.0.dta	3	2805.343230	AQEKMHEVSFQDK(4)-LQDAEEMKK(8)	2805.343228	null	1.000000e+000	1.408712e-003	0.000002	0.000713	1.000000e+000	2.030502e-002
	6	PRF_Q_2023_M_CIAN_994_59780.44014.44014.5.0.dta	5	2805.345863	AQEKMHEVSFQDK(4)-LQDAEEMKK(8)	2805.343228	null	8.612729e-002	1.127175e-002	0.002635	0.939279	1.198573e-006	1.282732e-001
	7	PRF_Q_2023_M_CIAN_994_59780.39107.39107.4.0.dta	4	3062.486020	AQEKMHEVSFQDKEK(4)-LQDAEEMKK(8)	3062.480772	null	8.114238e-005	3.607442e-002	0.005248	1.713643	3.000092e-005	8.591016e-003
	8	PRF_Q_2023_M_CIAN_994_59780.39129.39129.3.0.dta	3	3062.485064	AQEKMHEVSFQDKEK(4)-LQDAEEMKK(8)	3062.480772	null	4.566962e-007	8.943037e-002	0.004292	1.401478	1.000000e+000	9.057218e-003
	9	PRF_Q_2023_M_CIAN_994_59780.39106.39106.5.0.dta	5	3062.488133	AQEKMHEVSFQDKEK(4)-LQDAEEMKK(8)	3062.480772	null	1.374918e-002	9.625555e-002	0.007361	2.403607	2.719262e-006	5.943872e-002
	10	PRF_Q_2023_M_CIAN_994_59780.39211.39211.3.0.dta	3	3062.484894	AQEKMHEVSFQDKEK(4)-LQDAEEMKK(8)	3062.480772	null	1.348187e-002	2.691361e-001	0.004122	1.345968	1.082633e-004	3.218038e-003
	11	PRF_Q_2023_M_CIAN_994_59780.39232.39232.5.1.dta	5	3062.489136	AQEKMHEVSFQDKEK(4)-LQDAEEMKK(8)	3062.480772	null	3.044405e-002	4.958086e-001	0.008364	2.731119	6.963036e-003	1.558318e-001
	12	PRF_Q_2023_M_CIAN_994_59780.46339.46339.4.0.dta	4	3074.527783	LRAQEKMHEVSFQDK(6)-LQDAEEMKK(8)	3074.528388	null	3.598493e-001	4.997811e-002	-0.000605	-0.196778	3.611491e-001	1.000000e+000
20	sp|O60282|KIF5C_HUMAN (142)-sp|O60282|KIF5C_HUMAN (283)	4	30
	1	PRF_Q_2023_M_CIAN_994_59780.87122.87122.4.0.dta	4	2420.252144	VSYFEIYLDKIR(10)-DSKMTR(3)	2420.252898	null	2.474347e-013	4.134089e-004	-0.000754	-0.311538	3.079556e-005	6.412207e-009
	2	PRF_Q_2023_M_CIAN_994_59780.86977.86977.4.0.dta	4	2420.252780	VSYFEIYLDKIR(10)-DSKMTR(3)	2420.252898	null	8.763551e-008	4.323857e-004	-0.000118	-0.048755	1.585288e-010	2.972092e-007
	3	PRF_Q_2023_M_CIAN_994_59780.84688.84688.4.0.dta	4	2436.249005	VSYFEIYLDKIR(10)-DSKMTR(3)	2436.247812	Oxidation[M](19)	1.044371e-008	5.364825e-004	0.001193	0.489687	4.437182e-006	6.327016e-008
	4	PRF_Q_2023_M_CIAN_994_59780.86831.86831.4.0.dta	4	2420.253639	VSYFEIYLDKIR(10)-DSKMTR(3)	2420.252898	null	2.198851e-007	8.903368e-004	0.000741	0.306166	1.222594e-011	7.937340e-007
	5	PRF_Q_2023_M_CIAN_994_59780.86679.86679.4.0.dta	4	2420.253646	VSYFEIYLDKIR(10)-DSKMTR(3)	2420.252898	null	2.639144e-006	1.917010e-003	0.000748	0.309059	7.834159e-010	1.276931e-005
	6	PRF_Q_2023_M_CIAN_994_59780.84836.84836.4.0.dta	4	2436.248551	VSYFEIYLDKIR(10)-DSKMTR(3)	2436.247812	Oxidation[M](19)	1.154627e-004	2.758874e-003	0.000739	0.303335	9.419600e-010	5.012067e-005
	7	PRF_Q_2023_M_CIAN_994_59780.84981.84981.4.0.dta	4	2436.252196	VSYFEIYLDKIR(10)-DSKMTR(3)	2436.247812	Oxidation[M](19)	1.344462e-007	4.284704e-003	0.004384	1.799489	6.073427e-006	3.038375e-005
	8	PRF_Q_2023_M_CIAN_994_59780.86853.86853.2.0.dta	2	2420.248763	VSYFEIYLDKIR(10)-DSKMTR(3)	2420.252898	null	1.065137e-003	1.283426e-002	-0.004135	-1.708499	8.820350e-005	9.876015e-002
	9	PRF_Q_2023_M_CIAN_994_59780.86809.86809.3.0.dta	3	2420.252674	VSYFEIYLDKIR(10)-DSKMTR(3)	2420.252898	null	2.410479e-004	1.565926e-002	-0.000224	-0.092552	2.508873e-012	1.630942e-005
	10	PRF_Q_2023_M_CIAN_994_59780.86953.86953.3.0.dta	3	2420.253836	VSYFEIYLDKIR(10)-DSKMTR(3)	2420.252898	null	2.363609e-003	2.349207e-002	0.000938	0.387563	9.009533e-011	3.825964e-003
	11	PRF_Q_2023_M_CIAN_994_59780.86667.86667.3.0.dta	3	2420.253359	VSYFEIYLDKIR(10)-DSKMTR(3)	2420.252898	null	5.728387e-002	4.662017e-002	0.000461	0.190476	1.812158e-009	1.424479e-002
	12	PRF_Q_2023_M_CIAN_994_59780.85136.85136.4.0.dta	4	2436.251620	VSYFEIYLDKIR(10)-DSKMTR(3)	2436.247812	Oxidation[M](19)	3.707008e-003	1.852734e-001	0.003808	1.563059	1.443908e-005	2.408339e-002
	13	PRF_Q_2023_M_CIAN_994_59780.95442.95442.3.0.dta	3	3190.672667	VSYFEIYLDKIRDLLDVSK(10)-DSKMTR(3)	3190.670280	null	1.383800e-007	2.160290e-003	0.002387	0.748119	3.757336e-007	6.040346e-008
	14	PRF_Q_2023_M_CIAN_994_59780.95318.95318.3.0.dta	3	3190.669362	VSYFEIYLDKIRDLLDVSK(10)-DSKMTR(3)	3190.670280	null	4.357386e-005	3.760597e-003	-0.000918	-0.287714	6.327805e-006	1.049434e-006
	15	PRF_Q_2023_M_CIAN_994_59780.95133.95133.4.0.dta	4	3190.672675	VSYFEIYLDKIRDLLDVSK(10)-DSKMTR(3)	3190.670280	null	2.137227e-006	8.033413e-003	0.002395	0.750626	2.965760e-004	1.401742e-003
	16	PRF_Q_2023_M_CIAN_994_59780.95400.95400.4.0.dta	4	3190.665970	VSYFEIYLDKIRDLLDVSK(10)-DSKMTR(3)	3190.670280	null	1.935789e-006	8.850600e-003	-0.004310	-1.350813	2.785854e-005	4.646012e-004
	17	PRF_Q_2023_M_CIAN_994_59780.95132.95132.5.0.dta	5	3190.672579	VSYFEIYLDKIRDLLDVSK(10)-DSKMTR(3)	3190.670280	null	2.181619e-004	1.016468e-002	0.002299	0.720538	3.241913e-004	7.036320e-004
	18	PRF_Q_2023_M_CIAN_994_59780.95528.95528.5.0.dta	5	3190.668310	VSYFEIYLDKIRDLLDVSK(10)-DSKMTR(3)	3190.670280	null	1.719188e-003	1.028633e-002	-0.001970	-0.617425	2.557148e-002	1.852672e-003
	19	PRF_Q_2023_M_CIAN_994_59780.95275.95275.4.0.dta	4	3190.664611	VSYFEIYLDKIRDLLDVSK(10)-DSKMTR(3)	3190.670280	null	3.628759e-006	1.083167e-002	-0.005669	-1.776743	7.488839e-004	1.092659e-002
	20	PRF_Q_2023_M_CIAN_994_59780.95527.95527.4.0.dta	4	3190.667819	VSYFEIYLDKIRDLLDVSK(10)-DSKMTR(3)	3190.670280	null	4.049439e-005	1.178573e-002	-0.002461	-0.771311	1.981674e-005	1.680002e-004
	21	PRF_Q_2023_M_CIAN_994_59780.95276.95276.5.0.dta	5	3190.665116	VSYFEIYLDKIRDLLDVSK(10)-DSKMTR(3)	3190.670280	null	3.172326e-004	1.506814e-002	-0.005164	-1.618469	2.423705e-003	4.984408e-004
	22	PRF_Q_2023_M_CIAN_994_59780.95003.95003.5.0.dta	5	3190.673065	VSYFEIYLDKIRDLLDVSK(10)-DSKMTR(3)	3190.670280	null	8.833401e-003	2.465408e-002	0.002785	0.872857	7.922110e-002	2.103980e-002
	23	PRF_Q_2023_M_CIAN_994_59780.94677.94677.5.0.dta	5	3206.664867	VSYFEIYLDKIRDLLDVSK(10)-DSKMTR(3)	3206.665194	Oxidation[M](26)	7.547619e-002	3.638518e-002	-0.000327	-0.101975	1.000000e+000	3.788020e-002
	24	PRF_Q_2023_M_CIAN_994_59780.95179.95179.3.0.dta	3	3190.677869	VSYFEIYLDKIRDLLDVSK(10)-DSKMTR(3)	3190.670280	null	2.065602e-003	4.580259e-002	0.007589	2.378497	1.000000e+000	1.202535e-003
	25	PRF_Q_2023_M_CIAN_994_59780.95402.95402.5.0.dta	5	3190.664700	VSYFEIYLDKIRDLLDVSK(10)-DSKMTR(3)	3190.670280	null	6.633243e-003	5.374304e-002	-0.005580	-1.748849	4.659311e-003	1.571188e-003
	26	PRF_Q_2023_M_CIAN_994_59780.90139.90139.4.0.dta	4	3944.063104	VSYFEIYLDKIRDLLDVSK(10)-THVPYRDSKMTR(9)	3944.062452	null	4.555035e-006	1.567699e-002	0.000652	0.165312	2.742943e-008	8.773184e-010
	27	PRF_Q_2023_M_CIAN_994_59780.90083.90083.5.0.dta	5	3944.062682	VSYFEIYLDKIRDLLDVSK(10)-THVPYRDSKMTR(9)	3944.062452	null	2.517182e-001	9.769872e-002	0.000230	0.058316	7.269693e-005	5.671207e-001
	28	PRF_Q_2023_M_CIAN_994_59780.90222.90222.5.0.dta	5	3944.063438	VSYFEIYLDKIRDLLDVSK(10)-THVPYRDSKMTR(9)	3944.062452	null	1.299252e-001	1.064992e-001	0.000986	0.249996	8.698616e-009	1.206661e-001
	29	PRF_Q_2023_M_CIAN_994_59780.90124.90124.3.0.dta	3	3944.059898	VSYFEIYLDKIRDLLDVSK(10)-THVPYRDSKMTR(9)	3944.062452	null	1.000000e+000	2.652203e-001	-0.002554	-0.647556	1.000000e+000	3.283446e-002
	30	PRF_Q_2023_M_CIAN_994_59780.68441.68441.5.0.dta	5	3189.631344	VSYFEIYLDKIR(10)-THVPYRDSKMTR(9)	3189.639985	Oxidation[M](25)	1.000000e+000	1.555274e-001	-0.008641	-2.709083	9.691196e-002	1.000000e+000
21	sp|O60282|KIF5C_HUMAN (167)-sp|O60282|KIF5C_HUMAN (283)	4	6
	1	PRF_Q_2023_M_CIAN_994_59780.38989.38989.4.0.dta	4	2083.030730	VPYVKGCTER(5)-DSKMTR(3)	2083.030974	Carbamidomethyl[C](7)	3.013993e-005	5.046705e-004	-0.000244	-0.117137	7.169412e-007	2.454215e-005
	2	PRF_Q_2023_M_CIAN_994_59780.39002.39002.3.0.dta	3	2083.032910	VPYVKGCTER(5)-DSKMTR(3)	2083.030974	Carbamidomethyl[C](7)	5.445294e-012	1.002095e-003	0.001936	0.929415	1.861064e-008	9.438558e-005
	3	PRF_Q_2023_M_CIAN_994_59780.38857.38857.4.0.dta	4	2083.027768	VPYVKGCTER(5)-DSKMTR(3)	2083.030974	Carbamidomethyl[C](7)	2.725824e-002	1.014323e-001	-0.003206	-1.539103	8.838210e-003	1.190929e-001
	4	PRF_Q_2023_M_CIAN_994_59780.36509.36509.5.0.dta	5	2836.421188	VPYVKGCTER(5)-THVPYRDSKMTR(9)	2836.423147	Carbamidomethyl[C](22)	9.313877e-002	1.479151e-002	-0.001959	-0.690659	3.027174e-001	1.353748e-004
	5	PRF_Q_2023_M_CIAN_994_59780.34891.34891.4.2.dta	4	2353.179084	NRVPYVKGCTER(7)-DSKMTR(3)	2353.174999	Carbamidomethyl[C](9)	2.422936e-003	3.133236e-002	0.004085	1.735952	3.105559e-009	2.208583e-004
	6	PRF_Q_2023_M_CIAN_994_59780.37279.37279.5.0.dta	5	3360.679415	TNLAVHEDKNRVPYVKGCTER(16)-DSKMTR(3)	3360.678559	Carbamidomethyl[C](18)	4.745896e-004	3.446527e-002	0.000856	0.254710	1.000000e+000	5.073238e-005
22	sp|O60282|KIF5C_HUMAN (571)-sp|Q07866|KLC1_HUMAN (68)	4	50
	1	PRF_Q_2023_M_CIAN_994_59780.94461.94461.5.0.dta	5	5420.683352	DLGEIGGIIGTNDVKTLADVNGVIEEEFTMAR(15)-KDDESNLVEEKSNMIR(11)	5420.672106	null	1.995482e-005	5.085949e-004	0.011246	2.074650	3.980044e-008	1.625997e-007
	2	PRF_Q_2023_M_CIAN_994_59780.94606.94606.5.0.dta	5	5420.668836	DLGEIGGIIGTNDVKTLADVNGVIEEEFTMAR(15)-KDDESNLVEEKSNMIR(11)	5420.672106	null	1.007582e-003	2.839256e-003	-0.003270	-0.603246	1.000000e+000	1.017139e-006
	3	PRF_Q_2023_M_CIAN_994_59780.94753.94753.5.0.dta	5	5420.668823	DLGEIGGIIGTNDVKTLADVNGVIEEEFTMAR(15)-KDDESNLVEEKSNMIR(11)	5420.672106	null	7.589909e-004	1.515864e-002	-0.003283	-0.605644	1.000000e+000	3.917032e-005
	4	PRF_Q_2023_M_CIAN_994_59780.94483.94483.4.0.dta	4	5420.662595	DLGEIGGIIGTNDVKTLADVNGVIEEEFTMAR(15)-KDDESNLVEEKSNMIR(11)	5420.672106	null	1.000000e+000	3.581626e-002	-0.009511	-1.754579	1.000000e+000	1.895737e-002
	5	PRF_Q_2023_M_CIAN_994_59780.104176.104176.5.0.dta	5	5420.695268	DLGEIGGIIGTNDVKTLADVNGVIEEEFTMAR(15)-KDDESNLVEEKSNMIR(11)	5420.672106	null	9.708902e-009	4.623942e-002	0.023162	4.272902	1.000000e+000	2.505300e-005
	6	PRF_Q_2023_M_CIAN_994_59780.100489.100489.5.0.dta	5	5420.666991	DLGEIGGIIGTNDVKTLADVNGVIEEEFTMAR(15)-KDDESNLVEEKSNMIR(11)	5420.672106	null	1.000000e+000	6.044571e-002	-0.005115	-0.943610	1.000000e+000	2.061009e-001
	7	PRF_Q_2023_M_CIAN_994_59780.96257.96257.5.0.dta	5	5420.673726	DLGEIGGIIGTNDVKTLADVNGVIEEEFTMAR(15)-KDDESNLVEEKSNMIR(11)	5420.672106	null	1.000000e+000	8.470281e-002	0.001620	0.298856	1.000000e+000	1.477390e-001
	8	PRF_Q_2023_M_CIAN_994_59780.100882.100882.5.0.dta	5	5420.671127	DLGEIGGIIGTNDVKTLADVNGVIEEEFTMAR(15)-KDDESNLVEEKSNMIR(11)	5420.672106	null	1.000000e+000	1.192911e-001	-0.000979	-0.180605	1.000000e+000	6.954337e-001
	9	PRF_Q_2023_M_CIAN_994_59780.99855.99855.5.0.dta	5	5420.675170	DLGEIGGIIGTNDVKTLADVNGVIEEEFTMAR(15)-KDDESNLVEEKSNMIR(11)	5420.672106	null	1.000000e+000	3.927422e-001	0.003064	0.565244	1.000000e+000	1.000000e+000
	10	PRF_Q_2023_M_CIAN_994_59780.99983.99983.5.0.dta	5	5420.657560	DLGEIGGIIGTNDVKTLADVNGVIEEEFTMAR(15)-KDDESNLVEEKSNMIR(11)	5420.672106	null	1.000000e+000	4.548803e-001	-0.014546	-2.683431	1.000000e+000	1.000000e+000
	11	PRF_Q_2023_M_CIAN_994_59780.100106.100106.5.0.dta	5	5420.662471	DLGEIGGIIGTNDVKTLADVNGVIEEEFTMAR(15)-KDDESNLVEEKSNMIR(11)	5420.672106	null	1.000000e+000	4.858962e-001	-0.009635	-1.777455	1.000000e+000	3.696988e-001
	12	PRF_Q_2023_M_CIAN_994_59780.100231.100231.5.2.dta	5	5420.696323	DLGEIGGIIGTNDVKTLADVNGVIEEEFTMAR(15)-KDDESNLVEEKSNMIR(11)	5420.672106	null	6.245292e-002	4.860351e-001	0.024217	4.467527	1.000000e+000	1.090422e-003
	13	PRF_Q_2023_M_CIAN_994_59780.97050.97050.5.0.dta	5	5420.660590	DLGEIGGIIGTNDVKTLADVNGVIEEEFTMAR(15)-KDDESNLVEEKSNMIR(11)	5420.672106	null	1.000000e+000	4.948072e-001	-0.011516	-2.124460	1.000000e+000	1.000000e+000
	14	PRF_Q_2023_M_CIAN_994_59780.95434.95434.5.0.dta	5	5420.643416	DLGEIGGIIGTNDVKTLADVNGVIEEEFTMAR(15)-KDDESNLVEEKSNMIR(11)	5420.672106	null	5.430038e-004	5.229666e-001	-0.028690	-5.292702	1.000000e+000	1.914679e-002
	15	PRF_Q_2023_M_CIAN_994_59780.93807.93807.5.0.dta	5	5436.677777	DLGEIGGIIGTNDVKTLADVNGVIEEEFTMAR(15)-KDDESNLVEEKSNMIR(11)	5436.667020	Oxidation[M](30)	5.667581e-002	5.765259e-001	0.010757	1.978602	1.000000e+000	8.604818e-003
	16	PRF_Q_2023_M_CIAN_994_59780.100621.100621.5.0.dta	5	5420.651428	DLGEIGGIIGTNDVKTLADVNGVIEEEFTMAR(15)-KDDESNLVEEKSNMIR(11)	5420.672106	null	1.000000e+000	6.544686e-001	-0.020678	-3.814656	1.000000e+000	1.000000e+000
	17	PRF_Q_2023_M_CIAN_994_59780.95383.95383.4.0.dta	4	5420.694572	DLGEIGGIIGTNDVKTLADVNGVIEEEFTMAR(15)-KDDESNLVEEKSNMIR(11)	5420.672106	null	1.000000e+000	7.313318e-001	0.022466	4.144505	1.000000e+000	1.000000e+000
	18	PRF_Q_2023_M_CIAN_994_59780.95042.95042.5.0.dta	5	5420.676649	DLGEIGGIIGTNDVKTLADVNGVIEEEFTMAR(15)-DDESNLVEEKSNMIRK(10)	5420.672106	null	1.264866e-002	1.051460e-002	0.004543	0.838088	4.707277e-006	7.112940e-004
	19	PRF_Q_2023_M_CIAN_994_59780.94896.94896.5.0.dta	5	5420.682726	DLGEIGGIIGTNDVKTLADVNGVIEEEFTMAR(15)-DDESNLVEEKSNMIRK(10)	5420.672106	null	2.436641e-004	6.701829e-002	0.010620	1.959167	1.214773e-011	8.668675e-004
	20	PRF_Q_2023_M_CIAN_994_59780.94188.94188.5.0.dta	5	5436.683469	DLGEIGGIIGTNDVKTLADVNGVIEEEFTMAR(15)-DDESNLVEEKSNMIRK(10)	5436.667020	Oxidation[M](30)	3.918755e-001	7.176260e-001	0.016449	3.025567	1.000000e+000	4.046600e-002
	21	PRF_Q_2023_M_CIAN_994_59780.100959.100959.4.0.dta	4	5292.583346	DLGEIGGIIGTNDVKTLADVNGVIEEEFTMAR(15)-DDESNLVEEKSNMIR(10)	5292.577151	null	1.592078e-007	1.123736e-002	0.006195	1.170507	1.000000e+000	9.725075e-003
	22	PRF_Q_2023_M_CIAN_994_59780.100519.100519.4.0.dta	4	5292.577481	DLGEIGGIIGTNDVKTLADVNGVIEEEFTMAR(15)-DDESNLVEEKSNMIR(10)	5292.577151	null	8.923115e-004	1.979485e-002	0.000330	0.062351	1.000000e+000	3.188309e-002
	23	PRF_Q_2023_M_CIAN_994_59780.100491.100491.4.0.dta	4	5292.572820	DLGEIGGIIGTNDVKTLADVNGVIEEEFTMAR(15)-DDESNLVEEKSNMIR(10)	5292.577151	null	4.555012e-003	2.599809e-002	-0.004331	-0.818316	1.000000e+000	7.316477e-002
	24	PRF_Q_2023_M_CIAN_994_59780.100699.100699.4.1.dta	4	5292.593058	DLGEIGGIIGTNDVKTLADVNGVIEEEFTMAR(15)-DDESNLVEEKSNMIR(10)	5292.577151	null	1.561334e-005	3.612140e-002	0.015907	3.005530	1.000000e+000	2.957290e-003
	25	PRF_Q_2023_M_CIAN_994_59780.99105.99105.4.0.dta	4	5292.538322	DLGEIGGIIGTNDVKTLADVNGVIEEEFTMAR(15)-DDESNLVEEKSNMIR(10)	5292.577151	null	1.000000e+000	3.773906e-002	-0.038829	-7.336501	1.000000e+000	1.210359e-001
	26	PRF_Q_2023_M_CIAN_994_59780.101560.101560.4.2.dta	4	5292.571426	DLGEIGGIIGTNDVKTLADVNGVIEEEFTMAR(15)-DDESNLVEEKSNMIR(10)	5292.577151	null	1.000000e+000	4.129745e-002	-0.005725	-1.081704	1.000000e+000	1.000000e+000
	27	PRF_Q_2023_M_CIAN_994_59780.99234.99234.4.0.dta	4	5292.560321	DLGEIGGIIGTNDVKTLADVNGVIEEEFTMAR(15)-DDESNLVEEKSNMIR(10)	5292.577151	null	1.000000e+000	4.224403e-002	-0.016830	-3.179925	1.000000e+000	7.651878e-002
	28	PRF_Q_2023_M_CIAN_994_59780.100916.100916.5.0.dta	5	5292.569513	DLGEIGGIIGTNDVKTLADVNGVIEEEFTMAR(15)-DDESNLVEEKSNMIR(10)	5292.577151	null	1.000000e+000	4.272322e-002	-0.007638	-1.443153	1.000000e+000	2.175387e-002
	29	PRF_Q_2023_M_CIAN_994_59780.99233.99233.4.0.dta	4	5292.560321	DLGEIGGIIGTNDVKTLADVNGVIEEEFTMAR(15)-DDESNLVEEKSNMIR(10)	5292.577151	null	1.000000e+000	4.949508e-002	-0.016830	-3.179925	1.000000e+000	9.532047e-002
	30	PRF_Q_2023_M_CIAN_994_59780.101090.101090.4.2.dta	4	5292.562429	DLGEIGGIIGTNDVKTLADVNGVIEEEFTMAR(15)-DDESNLVEEKSNMIR(10)	5292.577151	null	1.000000e+000	5.182679e-002	-0.014722	-2.781632	1.000000e+000	1.979844e-002
	31	PRF_Q_2023_M_CIAN_994_59780.98701.98701.4.0.dta	4	5292.566717	DLGEIGGIIGTNDVKTLADVNGVIEEEFTMAR(15)-DDESNLVEEKSNMIR(10)	5292.577151	null	1.000000e+000	5.426464e-002	-0.010434	-1.971440	1.000000e+000	1.000000e+000
	32	PRF_Q_2023_M_CIAN_994_59780.100829.100829.4.0.dta	4	5292.531937	DLGEIGGIIGTNDVKTLADVNGVIEEEFTMAR(15)-DDESNLVEEKSNMIR(10)	5292.577151	null	1.000000e+000	6.930981e-002	-0.045214	-8.542908	1.000000e+000	3.496843e-002
	33	PRF_Q_2023_M_CIAN_994_59780.101218.101218.4.0.dta	4	5292.595717	DLGEIGGIIGTNDVKTLADVNGVIEEEFTMAR(15)-DDESNLVEEKSNMIR(10)	5292.577151	null	1.000000e+000	7.318117e-002	0.018566	3.507932	1.000000e+000	1.432955e-001
	34	PRF_Q_2023_M_CIAN_994_59780.98833.98833.4.0.dta	4	5292.592375	DLGEIGGIIGTNDVKTLADVNGVIEEEFTMAR(15)-DDESNLVEEKSNMIR(10)	5292.577151	null	1.000000e+000	9.258607e-002	0.015224	2.876481	1.000000e+000	1.000000e+000
	35	PRF_Q_2023_M_CIAN_994_59780.100777.100777.5.0.dta	5	5292.574720	DLGEIGGIIGTNDVKTLADVNGVIEEEFTMAR(15)-DDESNLVEEKSNMIR(10)	5292.577151	null	1.787866e-001	1.112842e-001	-0.002431	-0.459323	1.000000e+000	9.182584e-002
	36	PRF_Q_2023_M_CIAN_994_59780.98958.98958.4.1.dta	4	5292.604317	DLGEIGGIIGTNDVKTLADVNGVIEEEFTMAR(15)-DDESNLVEEKSNMIR(10)	5292.577151	null	1.000000e+000	1.129717e-001	0.027166	5.132849	1.000000e+000	1.000000e+000
	37	PRF_Q_2023_M_CIAN_994_59780.98460.98460.4.0.dta	4	5292.608131	DLGEIGGIIGTNDVKTLADVNGVIEEEFTMAR(15)-DDESNLVEEKSNMIR(10)	5292.577151	null	1.000000e+000	1.544444e-001	0.030980	5.853481	1.000000e+000	1.000000e+000
	38	PRF_Q_2023_M_CIAN_994_59780.100567.100567.4.2.dta	4	5292.602856	DLGEIGGIIGTNDVKTLADVNGVIEEEFTMAR(15)-DDESNLVEEKSNMIR(10)	5292.577151	null	1.697817e-005	1.899785e-001	0.025705	4.856802	1.000000e+000	3.354083e-003
	39	PRF_Q_2023_M_CIAN_994_59780.100367.100367.4.2.dta	4	5292.573568	DLGEIGGIIGTNDVKTLADVNGVIEEEFTMAR(15)-DDESNLVEEKSNMIR(10)	5292.577151	null	1.000000e+000	2.051552e-001	-0.003583	-0.676986	1.000000e+000	1.983120e-001
	40	PRF_Q_2023_M_CIAN_994_59780.104180.104180.4.0.dta	4	5292.622679	DLGEIGGIIGTNDVKTLADVNGVIEEEFTMAR(15)-DDESNLVEEKSNMIR(10)	5292.577151	null	1.000000e+000	3.310075e-001	0.045528	8.602236	1.000000e+000	1.000000e+000
	41	PRF_Q_2023_M_CIAN_994_59780.100905.100905.5.0.dta	5	5292.565469	DLGEIGGIIGTNDVKTLADVNGVIEEEFTMAR(15)-DDESNLVEEKSNMIR(10)	5292.577151	null	1.000000e+000	3.461176e-001	-0.011682	-2.207242	1.000000e+000	1.871057e-001
	42	PRF_Q_2023_M_CIAN_994_59780.99620.99620.4.0.dta	4	5292.587530	DLGEIGGIIGTNDVKTLADVNGVIEEEFTMAR(15)-DDESNLVEEKSNMIR(10)	5292.577151	null	1.000000e+000	3.592762e-001	0.010379	1.961048	1.000000e+000	1.000000e+000
	43	PRF_Q_2023_M_CIAN_994_59780.99062.99062.4.0.dta	4	5292.537136	DLGEIGGIIGTNDVKTLADVNGVIEEEFTMAR(15)-DDESNLVEEKSNMIR(10)	5292.577151	null	1.000000e+000	3.896323e-001	-0.040015	-7.560589	1.000000e+000	1.000000e+000
	44	PRF_Q_2023_M_CIAN_994_59780.101420.101420.4.0.dta	4	5292.592582	DLGEIGGIIGTNDVKTLADVNGVIEEEFTMAR(15)-DDESNLVEEKSNMIR(10)	5292.577151	null	1.000000e+000	3.902456e-001	0.015431	2.915593	1.000000e+000	1.000000e+000
	45	PRF_Q_2023_M_CIAN_994_59780.98324.98324.4.1.dta	4	5292.531682	DLGEIGGIIGTNDVKTLADVNGVIEEEFTMAR(15)-DDESNLVEEKSNMIR(10)	5292.577151	null	1.000000e+000	5.423868e-001	-0.045469	-8.591089	1.000000e+000	5.764443e-001
	46	PRF_Q_2023_M_CIAN_994_59780.101294.101294.4.2.dta	4	5292.586881	DLGEIGGIIGTNDVKTLADVNGVIEEEFTMAR(15)-DDESNLVEEKSNMIR(10)	5292.577151	null	1.000000e+000	5.598068e-001	0.009730	1.838424	1.000000e+000	1.000000e+000
	47	PRF_Q_2023_M_CIAN_994_59780.99477.99477.4.0.dta	4	5292.586020	DLGEIGGIIGTNDVKTLADVNGVIEEEFTMAR(15)-DDESNLVEEKSNMIR(10)	5292.577151	null	1.000000e+000	5.776954e-001	0.008869	1.675743	1.000000e+000	6.130971e-002
	48	PRF_Q_2023_M_CIAN_994_59780.98977.98977.4.0.dta	4	5292.562858	DLGEIGGIIGTNDVKTLADVNGVIEEEFTMAR(15)-DDESNLVEEKSNMIR(10)	5292.577151	null	1.000000e+000	6.372398e-001	-0.014293	-2.700575	1.000000e+000	2.630892e-001
	49	PRF_Q_2023_M_CIAN_994_59780.98575.98575.4.0.dta	4	5292.549075	DLGEIGGIIGTNDVKTLADVNGVIEEEFTMAR(15)-DDESNLVEEKSNMIR(10)	5292.577151	null	1.000000e+000	6.448027e-001	-0.028076	-5.304788	1.000000e+000	1.000000e+000
	50	PRF_Q_2023_M_CIAN_994_59780.92372.92372.5.0.dta	5	5548.781946	DLGEIGGIIGTNDVKTLADVNGVIEEEFTMAR(15)-KDDESNLVEEKSNMIRK(11)	5548.767062	null	1.671881e-003	2.252237e-001	0.014884	2.682398	1.000000e+000	3.806632e-004
23	sp|O60282|KIF5C_HUMAN (748)-sp|O60282|KIF5C_HUMAN (755)	4	4
	1	PRF_Q_2023_M_CIAN_994_59780.59254.59254.4.0.dta	4	3669.849696	LQLEQEKLSSDYNK(7)-LSSDYNKLKIEDQER(7)	3669.849220	null	1.000000e+000	6.459773e-004	0.000476	0.129706	1.000000e+000	1.000000e+000
	2	PRF_Q_2023_M_CIAN_994_59780.65074.65074.5.0.dta	5	4538.323618	LQLEQEKLSSDYNK(7)-LQLEQEKLSSDYNKLKIEDQER(14)	4538.314610	null	3.378449e-003	4.229706e-002	0.009008	1.984878	1.000000e+000	7.381079e-007
	3	PRF_Q_2023_M_CIAN_994_59780.61285.61285.6.2.dta	6	4681.384414	LQLEQEKLSSDYNKLKIEDQER(7)-LSSDYNKLKIEDQER(7)	4681.384079	null	1.000000e+000	4.990314e-002	0.000335	0.071560	1.000000e+000	1.000000e+000
	4	PRF_Q_2023_M_CIAN_994_59780.60563.60563.5.2.dta	5	3911.027331	LQLEQEKLSSDYNKLKIEDQER(7)-LSSDYNKLK(7)	3911.028234	null	1.000000e+000	3.825176e-001	-0.000903	-0.230886	1.000000e+000	1.000000e+000
24	sp|O60282|KIF5C_HUMAN (618)-sp|O60282|KIF5C_HUMAN (755)	3	10
	1	PRF_Q_2023_M_CIAN_994_59780.35724.35724.3.0.dta	3	2040.042147	KMNASER(1)-LSSDYNKLK(7)	2040.042921	null	2.972340e-014	4.732155e-008	-0.000774	-0.379404	1.804737e-023	5.872469e-021
	2	PRF_Q_2023_M_CIAN_994_59780.35744.35744.2.0.dta	2	2040.041943	KMNASER(1)-LSSDYNKLK(7)	2040.042921	null	1.158753e-003	3.232343e-006	-0.000978	-0.479402	1.189148e-003	1.619203e-010
	3	PRF_Q_2023_M_CIAN_994_59780.35592.35592.3.0.dta	3	2040.042380	KMNASER(1)-LSSDYNKLK(7)	2040.042921	null	7.889688e-011	5.592939e-006	-0.000541	-0.265190	1.342982e-017	3.457315e-020
	4	PRF_Q_2023_M_CIAN_994_59780.35865.35865.3.0.dta	3	2040.042908	KMNASER(1)-LSSDYNKLK(7)	2040.042921	null	6.052150e-007	6.267041e-006	-0.000013	-0.006372	5.801266e-008	7.719312e-022
	5	PRF_Q_2023_M_CIAN_994_59780.35723.35723.4.0.dta	4	2040.043135	KMNASER(1)-LSSDYNKLK(7)	2040.042921	null	6.728414e-008	4.037336e-005	0.000214	0.104900	8.691515e-007	5.157497e-018
	6	PRF_Q_2023_M_CIAN_994_59780.35593.35593.4.0.dta	4	2040.043154	KMNASER(1)-LSSDYNKLK(7)	2040.042921	null	4.259728e-007	1.585265e-004	0.000233	0.114213	1.192054e-007	9.058338e-013
	7	PRF_Q_2023_M_CIAN_994_59780.47965.47965.4.0.dta	4	2908.510763	KMNASER(1)-LQLEQEKLSSDYNKLK(14)	2908.508310	null	2.626069e-007	5.179519e-004	0.002453	0.843388	4.641560e-005	7.798679e-012
	8	PRF_Q_2023_M_CIAN_994_59780.47849.47849.5.0.dta	5	2908.511364	KMNASER(1)-LQLEQEKLSSDYNKLK(14)	2908.508310	null	5.930048e-002	6.188876e-002	0.003054	1.050023	1.000000e+000	6.135629e-006
	9	PRF_Q_2023_M_CIAN_994_59780.47985.47985.5.0.dta	5	2908.512251	KMNASER(1)-LQLEQEKLSSDYNKLK(14)	2908.508310	null	2.567998e-002	1.301639e-001	0.003941	1.354990	6.591643e-002	8.572981e-007
	10	PRF_Q_2023_M_CIAN_994_59780.42234.42234.5.0.dta	5	2810.402924	KMNASER(1)-LSSDYNKLKIEDQER(7)	2810.398766	null	2.012123e-002	1.115268e-001	0.004158	1.479505	1.000000e+000	2.925378e-002
25	sp|Q07866|KLC1_HUMAN (398)-sp|Q07866|KLC1_HUMAN (479)	3	63
	1	PRF_Q_2023_M_CIAN_994_59780.71879.71879.3.0.dta	3	3061.519631	FKQAETLYK(2)-QGKFEAAETLEEAAMR(3)	3061.518539	Oxidation[M](15)	7.093608e-003	5.791438e-008	0.001092	0.356686	1.000000e+000	5.766260e-004
	2	PRF_Q_2023_M_CIAN_994_59780.77690.77690.3.0.dta	3	3045.518205	FKQAETLYK(2)-QGKFEAAETLEEAAMR(3)	3045.523625	null	4.953475e-003	2.487543e-007	-0.005420	-1.779661	1.000000e+000	1.454224e-003
	3	PRF_Q_2023_M_CIAN_994_59780.77374.77374.3.0.dta	3	3045.523132	FKQAETLYK(2)-QGKFEAAETLEEAAMR(3)	3045.523625	null	4.434173e-004	5.651354e-007	-0.000493	-0.161877	1.192339e-014	3.008908e-005
	4	PRF_Q_2023_M_CIAN_994_59780.77522.77522.3.0.dta	3	3045.524153	FKQAETLYK(2)-QGKFEAAETLEEAAMR(3)	3045.523625	null	1.568073e-003	6.967768e-007	0.000528	0.173369	1.481316e-012	4.675794e-005
	5	PRF_Q_2023_M_CIAN_994_59780.78281.78281.4.0.dta	4	3045.523010	FKQAETLYK(2)-QGKFEAAETLEEAAMR(3)	3045.523625	null	6.015555e-003	9.761974e-007	-0.000615	-0.201936	1.277178e-009	5.567831e-004
	6	PRF_Q_2023_M_CIAN_994_59780.77229.77229.3.0.dta	3	3045.522995	FKQAETLYK(2)-QGKFEAAETLEEAAMR(3)	3045.523625	null	3.296080e-004	1.250332e-006	-0.000630	-0.206861	3.209671e-017	1.213435e-004
	7	PRF_Q_2023_M_CIAN_994_59780.78144.78144.4.0.dta	4	3045.525311	FKQAETLYK(2)-QGKFEAAETLEEAAMR(3)	3045.523625	null	1.620470e-003	2.399855e-006	0.001686	0.553599	3.016338e-012	4.917040e-004
	8	PRF_Q_2023_M_CIAN_994_59780.71937.71937.4.0.dta	4	3061.517027	FKQAETLYK(2)-QGKFEAAETLEEAAMR(3)	3061.518539	Oxidation[M](15)	1.582486e-005	2.874871e-006	-0.001512	-0.493873	2.635771e-016	5.121668e-007
	9	PRF_Q_2023_M_CIAN_994_59780.77856.77856.4.0.dta	4	3045.524732	FKQAETLYK(2)-QGKFEAAETLEEAAMR(3)	3045.523625	null	1.158611e-003	3.196343e-006	0.001107	0.363484	1.471550e-016	7.139159e-005
	10	PRF_Q_2023_M_CIAN_994_59780.72367.72367.4.0.dta	4	3061.521146	FKQAETLYK(2)-QGKFEAAETLEEAAMR(3)	3061.518539	Oxidation[M](15)	5.937743e-003	5.128973e-006	0.002607	0.851538	4.291769e-015	1.160199e-004
	11	PRF_Q_2023_M_CIAN_994_59780.77647.77647.4.0.dta	4	3045.524831	FKQAETLYK(2)-QGKFEAAETLEEAAMR(3)	3045.523625	null	5.590731e-005	5.637298e-006	0.001206	0.395991	3.526936e-010	9.268115e-006
	12	PRF_Q_2023_M_CIAN_994_59780.72085.72085.4.0.dta	4	3061.516891	FKQAETLYK(2)-QGKFEAAETLEEAAMR(3)	3061.518539	Oxidation[M](15)	4.638849e-003	5.650279e-006	-0.001648	-0.538295	1.890253e-016	5.317282e-005
	13	PRF_Q_2023_M_CIAN_994_59780.77353.77353.4.0.dta	4	3045.528109	FKQAETLYK(2)-QGKFEAAETLEEAAMR(3)	3045.523625	null	1.453535e-005	8.832179e-006	0.004484	1.472325	4.412557e-014	2.959142e-006
	14	PRF_Q_2023_M_CIAN_994_59780.71802.71802.4.0.dta	4	3061.515335	FKQAETLYK(2)-QGKFEAAETLEEAAMR(3)	3061.518539	Oxidation[M](15)	1.190999e-005	9.376450e-006	-0.003204	-1.046539	4.047833e-019	7.825652e-007
	15	PRF_Q_2023_M_CIAN_994_59780.77209.77209.4.0.dta	4	3045.528065	FKQAETLYK(2)-QGKFEAAETLEEAAMR(3)	3045.523625	null	1.029904e-005	1.102758e-005	0.004440	1.457877	5.893188e-010	7.805572e-006
	16	PRF_Q_2023_M_CIAN_994_59780.72229.72229.4.0.dta	4	3061.520416	FKQAETLYK(2)-QGKFEAAETLEEAAMR(3)	3061.518539	Oxidation[M](15)	7.910755e-003	1.449779e-005	0.001877	0.613094	8.434458e-013	3.507237e-004
	17	PRF_Q_2023_M_CIAN_994_59780.77500.77500.4.0.dta	4	3045.528929	FKQAETLYK(2)-QGKFEAAETLEEAAMR(3)	3045.523625	null	7.701415e-005	1.503973e-005	0.005304	1.741572	4.041360e-010	2.804414e-004
	18	PRF_Q_2023_M_CIAN_994_59780.78412.78412.4.0.dta	4	3045.527319	FKQAETLYK(2)-QGKFEAAETLEEAAMR(3)	3045.523625	null	9.236719e-004	1.614797e-005	0.003694	1.212928	6.560114e-008	4.553812e-004
	19	PRF_Q_2023_M_CIAN_994_59780.71727.71727.3.0.dta	3	3061.517051	FKQAETLYK(2)-QGKFEAAETLEEAAMR(3)	3061.518539	Oxidation[M](15)	5.595908e-002	2.389781e-005	-0.001488	-0.486033	1.000000e+000	6.990059e-003
	20	PRF_Q_2023_M_CIAN_994_59780.71669.71669.4.0.dta	4	3061.515207	FKQAETLYK(2)-QGKFEAAETLEEAAMR(3)	3061.518539	Oxidation[M](15)	2.498496e-003	3.573301e-005	-0.003332	-1.088349	4.878239e-021	1.001128e-004
	21	PRF_Q_2023_M_CIAN_994_59780.78006.78006.4.2.dta	4	3045.524250	FKQAETLYK(2)-QGKFEAAETLEEAAMR(3)	3045.523625	null	2.219118e-004	3.733283e-005	0.000625	0.205219	5.938941e-007	1.384025e-004
	22	PRF_Q_2023_M_CIAN_994_59780.71826.71826.4.0.dta	4	3061.515740	FKQAETLYK(2)-QGKFEAAETLEEAAMR(3)	3061.518539	Oxidation[M](15)	5.570629e-004	1.212094e-004	-0.002799	-0.914252	1.084441e-011	2.597259e-005
	23	PRF_Q_2023_M_CIAN_994_59780.72527.72527.4.1.dta	4	3061.517240	FKQAETLYK(2)-QGKFEAAETLEEAAMR(3)	3061.518539	Oxidation[M](15)	9.058552e-003	3.547970e-004	-0.001299	-0.424299	6.890773e-005	4.615831e-004
	24	PRF_Q_2023_M_CIAN_994_59780.77285.77285.3.0.dta	3	3061.522124	FKQAETLYK(2)-QGKFEAAETLEEAAMR(3)	3061.518539	Oxidation[M](15)	1.000000e+000	6.400398e-004	0.003585	1.170988	1.000000e+000	2.881439e-002
	25	PRF_Q_2023_M_CIAN_994_59780.78583.78583.4.0.dta	4	3045.521545	FKQAETLYK(2)-QGKFEAAETLEEAAMR(3)	3045.523625	null	2.032325e-004	2.482757e-003	-0.002080	-0.682970	1.000000e+000	9.539094e-005
	26	PRF_Q_2023_M_CIAN_994_59780.72034.72034.3.0.dta	3	3061.519805	FKQAETLYK(2)-QGKFEAAETLEEAAMR(3)	3061.518539	Oxidation[M](15)	1.000000e+000	3.851552e-003	0.001266	0.413520	1.000000e+000	7.672983e-002
	27	PRF_Q_2023_M_CIAN_994_59780.72668.72668.4.0.dta	4	3061.518815	FKQAETLYK(2)-QGKFEAAETLEEAAMR(3)	3061.518539	Oxidation[M](15)	3.316153e-001	6.328207e-003	0.000276	0.090151	1.000000e+000	2.562979e-001
	28	PRF_Q_2023_M_CIAN_994_59780.72807.72807.4.0.dta	4	3061.515274	FKQAETLYK(2)-QGKFEAAETLEEAAMR(3)	3061.518539	Oxidation[M](15)	1.125410e-001	6.544593e-003	-0.003265	-1.066464	1.000000e+000	5.515574e-002
	29	PRF_Q_2023_M_CIAN_994_59780.86210.86210.3.0.dta	3	3045.501822	FKQAETLYK(2)-QGKFEAAETLEEAAMR(3)	3045.523625	null	5.131023e-002	2.058929e-002	-0.021803	-7.159032	1.000000e+000	2.224580e-002
	30	PRF_Q_2023_M_CIAN_994_59780.71673.71673.3.0.dta	3	3061.516133	FKQAETLYK(2)-QGKFEAAETLEEAAMR(3)	3061.518539	Oxidation[M](15)	1.000000e+000	4.636616e-002	-0.002406	-0.785885	1.000000e+000	1.044667e-001
	31	PRF_Q_2023_M_CIAN_994_59780.77428.77428.3.0.dta	3	3061.525583	FKQAETLYK(2)-QGKFEAAETLEEAAMR(3)	3061.518539	Oxidation[M](15)	1.000000e+000	9.682422e-002	0.007044	2.300819	1.000000e+000	1.000000e+000
	32	PRF_Q_2023_M_CIAN_994_59780.71987.71987.4.0.dta	4	3061.517344	FKQAETLYK(2)-QGKFEAAETLEEAAMR(3)	3061.518539	Oxidation[M](15)	1.918914e-002	1.209643e-001	-0.001195	-0.390329	4.724780e-002	2.170534e-002
	33	PRF_Q_2023_M_CIAN_994_59780.86412.86412.4.0.dta	4	3657.891386	FKQAETLYKEILTR(2)-QGKFEAAETLEEAAMR(3)	3657.883104	null	2.718897e-009	1.557833e-007	0.008282	2.264151	1.471272e-021	5.342007e-012
	34	PRF_Q_2023_M_CIAN_994_59780.86516.86516.5.0.dta	5	3657.888865	FKQAETLYKEILTR(2)-QGKFEAAETLEEAAMR(3)	3657.883104	null	5.117211e-020	1.229994e-006	0.005761	1.574955	3.087099e-010	6.281372e-024
	35	PRF_Q_2023_M_CIAN_994_59780.86417.86417.3.0.dta	3	3657.896180	FKQAETLYKEILTR(2)-QGKFEAAETLEEAAMR(3)	3657.883104	null	3.100028e-003	1.572882e-005	0.013076	3.574745	1.544781e-005	1.288806e-003
	36	PRF_Q_2023_M_CIAN_994_59780.86377.86377.5.0.dta	5	3657.890866	FKQAETLYKEILTR(2)-QGKFEAAETLEEAAMR(3)	3657.883104	null	1.162367e-007	9.379739e-004	0.007762	2.121992	1.297215e-009	2.126128e-010
	37	PRF_Q_2023_M_CIAN_994_59780.69552.69552.3.0.dta	3	3201.623082	FKQAETLYK(2)-RQGKFEAAETLEEAAMR(4)	3201.624727	null	1.115025e-004	3.481960e-007	-0.001645	-0.513802	1.000000e+000	2.067000e-009
	38	PRF_Q_2023_M_CIAN_994_59780.69530.69530.4.0.dta	4	3201.624779	FKQAETLYK(2)-RQGKFEAAETLEEAAMR(4)	3201.624727	null	4.403345e-006	2.200772e-006	0.000052	0.016242	3.353678e-006	1.957584e-007
	39	PRF_Q_2023_M_CIAN_994_59780.69824.69824.4.0.dta	4	3201.627757	FKQAETLYK(2)-RQGKFEAAETLEEAAMR(4)	3201.624727	null	1.217637e-006	2.431986e-006	0.003030	0.946394	7.680493e-008	6.222561e-007
	40	PRF_Q_2023_M_CIAN_994_59780.69407.69407.3.0.dta	3	3201.626307	FKQAETLYK(2)-RQGKFEAAETLEEAAMR(4)	3201.624727	null	1.278892e-005	3.309534e-006	0.001580	0.493499	1.000000e+000	5.987252e-008
	41	PRF_Q_2023_M_CIAN_994_59780.69678.69678.4.0.dta	4	3201.625685	FKQAETLYK(2)-RQGKFEAAETLEEAAMR(4)	3201.624727	null	1.095863e-005	3.312845e-006	0.000958	0.299223	8.338433e-008	4.547756e-006
	42	PRF_Q_2023_M_CIAN_994_59780.69381.69381.4.0.dta	4	3201.626856	FKQAETLYK(2)-RQGKFEAAETLEEAAMR(4)	3201.624727	null	2.387677e-005	3.642269e-006	0.002129	0.664975	4.454562e-006	2.357785e-009
	43	PRF_Q_2023_M_CIAN_994_59780.69241.69241.4.0.dta	4	3201.628275	FKQAETLYK(2)-RQGKFEAAETLEEAAMR(4)	3201.624727	null	6.584447e-005	3.904410e-006	0.003548	1.108187	1.068769e-005	1.975186e-006
	44	PRF_Q_2023_M_CIAN_994_59780.69382.69382.5.0.dta	5	3201.625197	FKQAETLYK(2)-RQGKFEAAETLEEAAMR(4)	3201.624727	null	2.033975e-006	7.598136e-006	0.000470	0.146800	2.196300e-005	9.290820e-009
	45	PRF_Q_2023_M_CIAN_994_59780.64315.64315.4.0.dta	4	3217.621726	FKQAETLYK(2)-RQGKFEAAETLEEAAMR(4)	3217.619641	Oxidation[M](16)	4.953374e-005	7.842069e-006	0.002085	0.647995	1.366538e-013	1.216272e-006
	46	PRF_Q_2023_M_CIAN_994_59780.69825.69825.5.0.dta	5	3201.627072	FKQAETLYK(2)-RQGKFEAAETLEEAAMR(4)	3201.624727	null	1.002387e-006	1.093643e-005	0.002345	0.732441	5.389533e-006	8.090570e-008
	47	PRF_Q_2023_M_CIAN_994_59780.69681.69681.5.0.dta	5	3201.625361	FKQAETLYK(2)-RQGKFEAAETLEEAAMR(4)	3201.624727	null	1.713602e-007	1.652863e-005	0.000634	0.198024	2.287660e-006	4.156799e-009
	48	PRF_Q_2023_M_CIAN_994_59780.69242.69242.5.0.dta	5	3201.626014	FKQAETLYK(2)-RQGKFEAAETLEEAAMR(4)	3201.624727	null	9.581700e-009	1.696400e-005	0.001287	0.401983	4.200607e-009	4.103266e-009
	49	PRF_Q_2023_M_CIAN_994_59780.69090.69090.4.0.dta	4	3201.627218	FKQAETLYK(2)-RQGKFEAAETLEEAAMR(4)	3201.624727	null	9.939664e-004	2.417421e-005	0.002491	0.778042	1.000000e+000	2.382076e-005
	50	PRF_Q_2023_M_CIAN_994_59780.69969.69969.4.0.dta	4	3201.627760	FKQAETLYK(2)-RQGKFEAAETLEEAAMR(4)	3201.624727	null	2.396924e-004	3.385466e-005	0.003033	0.947332	9.649720e-010	1.126591e-004
	51	PRF_Q_2023_M_CIAN_994_59780.69535.69535.5.0.dta	5	3201.623911	FKQAETLYK(2)-RQGKFEAAETLEEAAMR(4)	3201.624727	null	1.818441e-005	3.916844e-005	-0.000816	-0.254871	1.186434e-004	1.777139e-007
	52	PRF_Q_2023_M_CIAN_994_59780.69103.69103.5.0.dta	5	3201.624154	FKQAETLYK(2)-RQGKFEAAETLEEAAMR(4)	3201.624727	null	1.074531e-005	5.835250e-005	-0.000573	-0.178972	1.125447e-003	2.510408e-007
	53	PRF_Q_2023_M_CIAN_994_59780.69973.69973.5.0.dta	5	3201.627171	FKQAETLYK(2)-RQGKFEAAETLEEAAMR(4)	3201.624727	null	1.895679e-005	1.088599e-004	0.002444	0.763362	4.795455e-005	4.275664e-005
	54	PRF_Q_2023_M_CIAN_994_59780.64369.64369.5.0.dta	5	3217.622688	FKQAETLYK(2)-RQGKFEAAETLEEAAMR(4)	3217.619641	Oxidation[M](16)	2.327037e-003	3.299795e-004	0.003047	0.946973	9.273063e-010	9.971172e-004
	55	PRF_Q_2023_M_CIAN_994_59780.69267.69267.3.0.dta	3	3201.626671	FKQAETLYK(2)-RQGKFEAAETLEEAAMR(4)	3201.624727	null	1.271731e-003	6.155615e-004	0.001944	0.607192	1.000000e+000	7.693991e-006
	56	PRF_Q_2023_M_CIAN_994_59780.64515.64515.5.0.dta	5	3217.616220	FKQAETLYK(2)-RQGKFEAAETLEEAAMR(4)	3217.619641	Oxidation[M](16)	6.002072e-003	6.264907e-004	-0.003421	-1.063208	4.992665e-007	3.164668e-004
	57	PRF_Q_2023_M_CIAN_994_59780.70121.70121.5.0.dta	5	3201.628671	FKQAETLYK(2)-RQGKFEAAETLEEAAMR(4)	3201.624727	null	2.681315e-003	8.578355e-004	0.003944	1.231875	1.366767e-002	5.695557e-004
	58	PRF_Q_2023_M_CIAN_994_59780.64601.64601.4.0.dta	4	3217.620547	FKQAETLYK(2)-RQGKFEAAETLEEAAMR(4)	3217.619641	Oxidation[M](16)	1.301378e-006	1.241813e-003	0.000906	0.281575	1.000000e+000	2.145715e-004
	59	PRF_Q_2023_M_CIAN_994_59780.70272.70272.5.0.dta	5	3201.628238	FKQAETLYK(2)-RQGKFEAAETLEEAAMR(4)	3201.624727	null	4.082136e-002	2.628133e-003	0.003511	1.096631	1.342072e-002	3.264201e-002
	60	PRF_Q_2023_M_CIAN_994_59780.64462.64462.4.0.dta	4	3217.622096	FKQAETLYK(2)-RQGKFEAAETLEEAAMR(4)	3217.619641	Oxidation[M](16)	2.682030e-007	6.697373e-003	0.002455	0.762986	1.352601e-017	2.057877e-003
	61	PRF_Q_2023_M_CIAN_994_59780.64224.64224.5.0.dta	5	3217.623460	FKQAETLYK(2)-RQGKFEAAETLEEAAMR(4)	3217.619641	Oxidation[M](16)	1.148012e-004	8.282200e-003	0.003819	1.186902	1.000000e+000	2.333597e-002
	62	PRF_Q_2023_M_CIAN_994_59780.70323.70323.4.1.dta	4	3201.619988	FKQAETLYK(2)-RQGKFEAAETLEEAAMR(4)	3201.624727	null	2.347671e-001	5.415287e-002	-0.004739	-1.480186	1.000000e+000	1.186644e-001
	63	PRF_Q_2023_M_CIAN_994_59780.70628.70628.5.0.dta	5	3201.631588	FKQAETLYK(2)-RQGKFEAAETLEEAAMR(4)	3201.624727	null	1.000000e+000	1.781957e-001	0.006861	2.142974	1.000000e+000	1.000000e+000
26	sp|O60282|KIF5C_HUMAN (803)-sp|Q07866|KLC1_HUMAN (1)	3	8
	1	PRF_Q_2023_M_CIAN_994_59780.88781.88781.3.0.dta	3	2853.419014	KLFVQDLTTR(1)-MYDNMSTMVYIK(1)	2853.423391	null	9.331133e-009	6.260777e-006	-0.004377	-1.533947	8.886378e-007	3.634892e-012
	2	PRF_Q_2023_M_CIAN_994_59780.86941.86941.3.1.dta	3	2869.410728	KLFVQDLTTR(1)-MYDNMSTMVYIK(1)	2869.418305	Oxidation[M](8)	2.617716e-006	2.103620e-002	-0.007577	-2.640605	6.151008e-007	1.485702e-012
	3	PRF_Q_2023_M_CIAN_994_59780.88997.88997.3.2.dta	3	2853.405621	KLFVQDLTTR(1)-MYDNMSTMVYIK(1)	2853.423391	null	4.007483e-005	3.067048e-001	-0.017770	-6.227607	2.495552e-004	1.639974e-007
	4	PRF_Q_2023_M_CIAN_994_59780.81480.81480.5.0.dta	5	3595.809698	KLFVQDLTTR(1)-MYDNMSTMVYIKEDKLEK(1)	3595.809474	null	2.119381e-013	1.772175e-005	0.000224	0.062295	2.682908e-011	1.781012e-012
	5	PRF_Q_2023_M_CIAN_994_59780.81478.81478.4.0.dta	4	3595.800782	KLFVQDLTTR(1)-MYDNMSTMVYIKEDKLEK(1)	3595.809474	null	5.860095e-005	2.746536e-002	-0.008692	-2.417258	3.388091e-008	2.342954e-017
	6	PRF_Q_2023_M_CIAN_994_59780.81628.81628.4.0.dta	4	3595.796538	KLFVQDLTTR(1)-MYDNMSTMVYIKEDKLEK(1)	3595.809474	null	1.576643e-010	1.108064e-001	-0.012936	-3.597521	1.000000e+000	3.698811e-015
	7	PRF_Q_2023_M_CIAN_994_59780.85747.85747.4.0.dta	4	3225.592921	KLFVQDLTTR(1)-MYDNMSTMVYIKEDK(1)	3225.587873	null	2.203672e-008	3.655339e-005	0.005048	1.564986	7.982537e-006	1.964002e-011
	8	PRF_Q_2023_M_CIAN_994_59780.85825.85825.4.2.dta	4	3225.593503	KLFVQDLTTR(1)-MYDNMSTMVYIKEDK(1)	3225.587873	null	9.417752e-005	3.854987e-002	0.005630	1.745418	1.872936e-004	2.873036e-009
27	sp|O60282|KIF5C_HUMAN (776)-sp|O60282|KIF5C_HUMAN (785)	3	10
	1	PRF_Q_2023_M_CIAN_994_59780.78267.78267.3.0.dta	3	2497.383360	LLLLNDKR(7)-EDLKGLEETVSR(4)	2497.387073	null	4.119551e-009	7.812326e-006	-0.003713	-1.486754	1.375569e-034	4.244940e-009
	2	PRF_Q_2023_M_CIAN_994_59780.78219.78219.4.0.dta	4	2497.385186	LLLLNDKR(7)-EDLKGLEETVSR(4)	2497.387073	null	1.887443e-004	1.411488e-002	-0.001887	-0.755590	2.920428e-009	3.025362e-003
	3	PRF_Q_2023_M_CIAN_994_59780.78352.78352.4.0.dta	4	2497.387777	LLLLNDKR(7)-EDLKGLEETVSR(4)	2497.387073	null	1.172782e-002	2.258865e-002	0.000704	0.281895	3.160260e-010	1.677032e-002
	4	PRF_Q_2023_M_CIAN_994_59780.71495.71495.5.0.dta	5	2981.629096	LLLLNDKR(7)-EQAREDLKGLEETVSR(8)	2981.626445	null	3.429878e-003	1.195214e-001	0.002651	0.889112	1.551382e-005	2.449791e-003
	5	PRF_Q_2023_M_CIAN_994_59780.71395.71395.4.0.dta	4	2981.626946	LLLLNDKR(7)-EQAREDLKGLEETVSR(8)	2981.626445	null	1.462713e-004	1.249213e-001	0.000501	0.168029	2.174735e-003	3.991419e-003
	6	PRF_Q_2023_M_CIAN_994_59780.71540.71540.4.0.dta	4	2981.629420	LLLLNDKR(7)-EQAREDLKGLEETVSR(8)	2981.626445	null	9.609898e-004	1.521896e-001	0.002975	0.997778	3.113124e-007	2.004547e-004
	7	PRF_Q_2023_M_CIAN_994_59780.71654.71654.5.0.dta	5	2981.630595	LLLLNDKR(7)-EQAREDLKGLEETVSR(8)	2981.626445	null	3.378386e-001	3.896701e-001	0.004150	1.391858	1.000000e+000	2.986476e-001
	8	PRF_Q_2023_M_CIAN_994_59780.71347.71347.5.0.dta	5	2981.627799	LLLLNDKR(7)-EQAREDLKGLEETVSR(8)	2981.626445	null	1.000000e+000	4.724504e-001	0.001354	0.454115	1.829638e-001	1.000000e+000
	9	PRF_Q_2023_M_CIAN_994_59780.83970.83970.5.0.dta	5	2981.625353	LLLLNDKR(7)-EQAREDLKGLEETVSR(8)	2981.626445	null	1.000000e+000	6.373121e-001	-0.001092	-0.366243	1.000000e+000	1.000000e+000
	10	PRF_Q_2023_M_CIAN_994_59780.83923.83923.4.0.dta	4	2981.627694	LLLLNDKREQAR(7)-EDLKGLEETVSR(4)	2981.626445	null	1.000000e+000	2.449056e-001	0.001249	0.418899	1.000000e+000	1.000000e+000
28	sp|O60282|KIF5C_HUMAN (676)-sp|O60282|KIF5C_HUMAN (716)	3	10
	1	PRF_Q_2023_M_CIAN_994_59780.31602.31602.4.0.dta	4	3067.525928	AQEKMHEVSFQDKEK(4)-EAHQKQLSR(5)	3067.526415	null	3.208126e-003	8.191544e-006	-0.000487	-0.158760	7.165926e-006	4.872976e-003
	2	PRF_Q_2023_M_CIAN_994_59780.31593.31593.5.0.dta	5	3067.528162	AQEKMHEVSFQDKEK(4)-EAHQKQLSR(5)	3067.526415	null	3.661007e-003	5.361650e-005	0.001747	0.569514	3.637572e-009	1.927028e-003
	3	PRF_Q_2023_M_CIAN_994_59780.35206.35206.3.0.dta	3	2810.389809	AQEKMHEVSFQDK(4)-EAHQKQLSR(5)	2810.388872	null	1.000000e+000	1.458059e-003	0.000937	0.333406	1.000000e+000	3.779125e-003
	4	PRF_Q_2023_M_CIAN_994_59780.35186.35186.5.0.dta	5	2810.389747	AQEKMHEVSFQDK(4)-EAHQKQLSR(5)	2810.388872	null	2.885518e-006	1.462039e-003	0.000875	0.311345	1.180466e-007	4.816972e-004
	5	PRF_Q_2023_M_CIAN_994_59780.35203.35203.4.0.dta	4	2810.390677	AQEKMHEVSFQDK(4)-EAHQKQLSR(5)	2810.388872	null	5.126300e-003	5.935564e-003	0.001805	0.642260	1.079862e-006	5.027122e-003
	6	PRF_Q_2023_M_CIAN_994_59780.35059.35059.4.0.dta	4	2810.391255	AQEKMHEVSFQDK(4)-EAHQKQLSR(5)	2810.388872	null	2.345996e-001	9.006602e-003	0.002383	0.847925	1.000000e+000	8.800814e-004
	7	PRF_Q_2023_M_CIAN_994_59780.32038.32038.5.0.dta	5	3703.855329	AQEKMHEVSFQDKEKEHLTR(4)-EAHQKQLSR(5)	3703.860742	null	1.000000e+000	4.333055e-003	-0.005413	-1.461448	1.000000e+000	3.530657e-003
	8	PRF_Q_2023_M_CIAN_994_59780.32149.32149.5.0.dta	5	3703.851218	AQEKMHEVSFQDKEKEHLTR(4)-EAHQKQLSR(5)	3703.860742	null	4.451237e-002	1.293946e-002	-0.009524	-2.571371	1.000000e+000	1.841764e-002
	9	PRF_Q_2023_M_CIAN_994_59780.32273.32273.5.0.dta	5	3703.854390	AQEKMHEVSFQDKEKEHLTR(4)-EAHQKQLSR(5)	3703.860742	null	1.000000e+000	3.489579e-002	-0.006352	-1.714967	1.000000e+000	7.126712e-002
	10	PRF_Q_2023_M_CIAN_994_59780.32039.32039.4.0.dta	4	3703.855852	AQEKMHEVSFQDKEKEHLTR(4)-EAHQKQLSR(5)	3703.860742	null	1.000000e+000	1.961410e-001	-0.004890	-1.320244	1.000000e+000	1.000000e+000
29	sp|O60282|KIF5C_HUMAN (160)-sp|O60282|KIF5C_HUMAN (214)	3	10
	1	PRF_Q_2023_M_CIAN_994_59780.59041.59041.5.0.dta	5	3562.850764	TNLAVHEDKNR(9)-SHSIFLINIKQENVETEK(10)	3562.849832	null	4.457470e-007	1.337781e-005	0.000932	0.261588	2.120623e-019	1.643776e-007
	2	PRF_Q_2023_M_CIAN_994_59780.58890.58890.5.0.dta	5	3562.850011	TNLAVHEDKNR(9)-SHSIFLINIKQENVETEK(10)	3562.849832	null	7.544093e-002	3.518065e-003	0.000179	0.050241	1.000000e+000	1.022678e-001
	3	PRF_Q_2023_M_CIAN_994_59780.59186.59186.5.0.dta	5	3562.855159	TNLAVHEDKNR(9)-SHSIFLINIKQENVETEK(10)	3562.849832	null	1.528083e-001	1.125916e-002	0.005327	1.495151	1.000000e+000	1.959288e-001
	4	PRF_Q_2023_M_CIAN_994_59780.59154.59154.4.0.dta	4	3562.853985	TNLAVHEDKNR(9)-SHSIFLINIKQENVETEK(10)	3562.849832	null	3.369481e-001	1.088919e-001	0.004153	1.165640	1.000000e+000	2.582843e-001
	5	PRF_Q_2023_M_CIAN_994_59780.58913.58913.4.1.dta	4	3562.854127	TNLAVHEDKNR(9)-SHSIFLINIKQENVETEK(10)	3562.849832	null	1.000000e+000	1.673885e-001	0.004295	1.205496	1.000000e+000	1.583583e-001
	6	PRF_Q_2023_M_CIAN_994_59780.62481.62481.5.0.dta	5	4149.191767	TNLAVHEDKNRVPYVK(9)-SHSIFLINIKQENVETEK(10)	4149.197688	null	3.979520e-007	1.535225e-004	-0.005921	-1.427023	2.779873e-010	2.009116e-009
	7	PRF_Q_2023_M_CIAN_994_59780.62483.62483.4.0.dta	4	4149.194189	TNLAVHEDKNRVPYVK(9)-SHSIFLINIKQENVETEK(10)	4149.197688	null	3.494486e-002	8.960034e-004	-0.003499	-0.843296	1.000000e+000	2.068221e-008
	8	PRF_Q_2023_M_CIAN_994_59780.62348.62348.5.0.dta	5	4149.194978	TNLAVHEDKNRVPYVK(9)-SHSIFLINIKQENVETEK(10)	4149.197688	null	1.000000e+000	2.369060e-003	-0.002710	-0.653138	5.667418e-005	9.092078e-003
	9	PRF_Q_2023_M_CIAN_994_59780.57676.57676.5.0.dta	5	4277.295657	TNLAVHEDKNRVPYVK(9)-SHSIFLINIKQENVETEKK(10)	4277.292644	null	1.232084e-005	4.674316e-004	0.003013	0.704418	2.312829e-010	2.960882e-004
	10	PRF_Q_2023_M_CIAN_994_59780.57498.57498.6.3.dta	6	4277.275809	TNLAVHEDKNRVPYVK(9)-SHSIFLINIKQENVETEKK(10)	4277.292644	null	1.000000e+000	2.054146e-001	-0.016835	-3.935901	1.000000e+000	1.373795e-001
30	sp|Q07866|KLC1_HUMAN (1)-sp|Q07866|KLC1_HUMAN (29)	3	3
	1	PRF_Q_2023_M_CIAN_994_59780.88250.88250.3.0.dta	3	2960.525369	MYDNMSTMVYIK(1)-TKQVIQGLEALK(2)	2960.518012	null	6.679164e-011	1.908669e-005	0.007357	2.485038	1.857930e-004	2.180644e-012
	2	PRF_Q_2023_M_CIAN_994_59780.85537.85537.4.0.dta	4	3332.691236	MYDNMSTMVYIKEDK(1)-TKQVIQGLEALK(2)	3332.682494	null	1.000000e+000	4.781298e-004	0.008742	2.623112	1.000000e+000	4.650131e-009
	3	PRF_Q_2023_M_CIAN_994_59780.92782.92782.5.0.dta	5	4680.449702	MYDNMSTMVYIK(1)-TKQVIQGLEALKNEHNSILQSLLETLK(2)	4680.433477	null	1.000000e+000	5.328718e-002	0.016225	3.466559	1.000000e+000	8.444294e-006
31	sp|O60282|KIF5C_HUMAN (766)-sp|Q07866|KLC1_HUMAN (58)	3	5
	1	PRF_Q_2023_M_CIAN_994_59780.67660.67660.4.0.dta	4	3185.695904	EMKLEKLLLLNDKR(3)-KDDESNLVEEK(1)	3185.697218	null	7.526335e-005	2.190223e-005	-0.001314	-0.412469	6.733623e-003	3.118085e-013
	2	PRF_Q_2023_M_CIAN_994_59780.43024.43024.3.0.dta	3	2220.094415	EMKLEK(3)-KDDESNLVEEK(1)	2220.095068	null	1.165583e-004	6.588168e-003	-0.000653	-0.294132	3.291791e-005	1.646784e-004
	3	PRF_Q_2023_M_CIAN_994_59780.42908.42908.4.0.dta	4	2220.095950	EMKLEK(3)-KDDESNLVEEK(1)	2220.095068	null	1.776121e-002	1.528576e-002	0.000882	0.397280	1.057635e-006	9.160867e-003
	4	PRF_Q_2023_M_CIAN_994_59780.42875.42875.3.0.dta	3	2220.095666	EMKLEK(3)-KDDESNLVEEK(1)	2220.095068	null	2.802765e-004	2.265476e-002	0.000598	0.269358	3.195936e-004	1.053940e-004
	5	PRF_Q_2023_M_CIAN_994_59780.43827.43827.4.0.dta	4	2990.450186	IEDQEREMKLEK(9)-KDDESNLVEEK(1)	2990.450913	null	1.069338e-001	1.064003e-001	-0.000727	-0.243107	1.347164e-001	1.622802e-004
32	sp|O60282|KIF5C_HUMAN (803)-sp|Q07866|KLC1_HUMAN (15)	3	10
	1	PRF_Q_2023_M_CIAN_994_59780.81998.81998.4.0.dta	4	3146.718038	KLFVQDLTTR(1)-EDKLEKLTQDEIISK(3)	3146.719336	null	8.893755e-008	4.499114e-005	-0.001298	-0.412493	2.289862e-003	1.517368e-007
	2	PRF_Q_2023_M_CIAN_994_59780.82057.82057.4.0.dta	4	3146.715277	KLFVQDLTTR(1)-EDKLEKLTQDEIISK(3)	3146.719336	null	4.094595e-007	7.148234e-004	-0.004059	-1.289915	5.064627e-004	1.273948e-008
	3	PRF_Q_2023_M_CIAN_994_59780.75130.75130.3.0.dta	3	3146.714793	KLFVQDLTTR(1)-EDKLEKLTQDEIISK(3)	3146.719336	null	1.000000e+000	1.363279e-001	-0.004543	-1.443726	1.000000e+000	1.000000e+000
	4	PRF_Q_2023_M_CIAN_994_59780.74998.74998.3.0.dta	3	3146.714618	KLFVQDLTTR(1)-EDKLEKLTQDEIISK(3)	3146.719336	null	1.000000e+000	1.908109e-001	-0.004718	-1.499339	1.000000e+000	1.000000e+000
	5	PRF_Q_2023_M_CIAN_994_59780.61234.61234.3.0.dta	3	2119.165459	KLFVQDLTTR(1)-EDKLEK(3)	2119.164411	null	1.170771e-004	4.350832e-002	0.001048	0.494535	2.442430e-009	1.551227e-003
	6	PRF_Q_2023_M_CIAN_994_59780.61226.61226.4.0.dta	4	2119.162587	KLFVQDLTTR(1)-EDKLEK(3)	2119.164411	null	1.890774e-004	5.077075e-002	-0.001824	-0.860717	6.097285e-007	9.008619e-006
	7	PRF_Q_2023_M_CIAN_994_59780.61380.61380.3.0.dta	3	2119.166575	KLFVQDLTTR(1)-EDKLEK(3)	2119.164411	null	3.052889e-006	7.534452e-002	0.002164	1.021157	9.491319e-009	5.502303e-005
	8	PRF_Q_2023_M_CIAN_994_59780.61288.61288.2.0.dta	2	2119.161219	KLFVQDLTTR(1)-EDKLEK(3)	2119.164411	null	1.000000e+000	1.136619e-001	-0.003192	-1.506254	1.000000e+000	2.356507e-001
	9	PRF_Q_2023_M_CIAN_994_59780.61364.61364.4.0.dta	4	2119.163923	KLFVQDLTTR(1)-EDKLEK(3)	2119.164411	null	3.988769e-002	5.606467e-001	-0.000488	-0.230279	2.484343e-008	3.189561e-002
	10	PRF_Q_2023_M_CIAN_994_59780.80420.80420.4.1.dta	4	3595.804000	KLFVQDLTTR(1)-MYDNMSTMVYIKEDKLEK(15)	3595.809474	null	2.310275e-003	6.723736e-001	-0.005474	-1.522328	1.000000e+000	9.055085e-004
33	sp|Q07866|KLC1_HUMAN (272)-sp|Q07866|KLC1_HUMAN (309)	3	5
	1	PRF_Q_2023_M_CIAN_994_59780.90247.90247.5.0.dta	5	3821.075651	YKDAANLLNDALAIR(2)-DHPAVAATLNNLAVLYGKR(18)	3821.070651	null	2.230160e-004	5.065257e-005	0.005000	1.308534	4.782307e-006	1.828508e-013
	2	PRF_Q_2023_M_CIAN_994_59780.90284.90284.4.1.dta	4	3821.076510	YKDAANLLNDALAIR(2)-DHPAVAATLNNLAVLYGKR(18)	3821.070651	null	1.916509e-001	3.468016e-001	0.005859	1.533340	5.023537e-001	1.976830e-003
	3	PRF_Q_2023_M_CIAN_994_59780.89575.89575.5.0.dta	5	4306.300304	DQNKYKDAANLLNDALAIR(6)-DHPAVAATLNNLAVLYGKR(18)	4306.294039	null	1.000000e+000	8.108755e-005	0.006265	1.454847	1.000000e+000	1.068100e-007
	4	PRF_Q_2023_M_CIAN_994_59780.88251.88251.5.0.dta	5	4220.312586	YKDAANLLNDALAIR(2)-TLGKDHPAVAATLNNLAVLYGKR(22)	4220.318799	null	7.422773e-004	4.650774e-003	-0.006213	-1.472164	2.816236e-003	4.948774e-020
	5	PRF_Q_2023_M_CIAN_994_59780.88269.88269.4.1.dta	4	4220.320418	YKDAANLLNDALAIR(2)-TLGKDHPAVAATLNNLAVLYGKR(22)	4220.318799	null	1.000000e+000	2.943377e-001	0.001619	0.383620	1.000000e+000	2.478673e-003
34	sp|O60282|KIF5C_HUMAN (849)-sp|Q07866|KLC1_HUMAN (1)	3	9
	1	PRF_Q_2023_M_CIAN_994_59780.68560.68560.3.0.dta	3	2512.275397	VHKQLVR(3)-MYDNMSTMVYIK(1)	2512.275953	null	1.617362e-009	7.550547e-005	-0.000556	-0.221313	8.738317e-004	2.051922e-005
	2	PRF_Q_2023_M_CIAN_994_59780.68417.68417.4.0.dta	4	2512.274945	VHKQLVR(3)-MYDNMSTMVYIK(1)	2512.275953	null	3.974082e-008	1.617770e-004	-0.001008	-0.401230	1.715487e-004	2.030579e-006
	3	PRF_Q_2023_M_CIAN_994_59780.68553.68553.4.0.dta	4	2512.275456	VHKQLVR(3)-MYDNMSTMVYIK(1)	2512.275953	null	7.202305e-007	7.488296e-004	-0.000497	-0.197829	1.550509e-009	5.070830e-008
	4	PRF_Q_2023_M_CIAN_994_59780.60544.60544.4.0.dta	4	2528.276010	VHKQLVR(3)-MYDNMSTMVYIK(1)	2528.270867	Oxidation[M](5)	3.926375e-005	6.776681e-001	0.005143	2.034197	8.578403e-003	4.786651e-005
	5	PRF_Q_2023_M_CIAN_994_59780.61665.61665.5.0.dta	5	2884.442041	VHKQLVR(3)-MYDNMSTMVYIKEDK(1)	2884.440435	null	2.314544e-007	3.388884e-003	0.001606	0.556780	5.132936e-008	1.656387e-006
	6	PRF_Q_2023_M_CIAN_994_59780.61585.61585.4.2.dta	4	2884.426206	VHKQLVR(3)-MYDNMSTMVYIKEDK(1)	2884.440435	null	8.293739e-009	1.522132e-002	-0.014229	-4.933019	3.193039e-006	1.691993e-005
	7	PRF_Q_2023_M_CIAN_994_59780.61530.61530.5.0.dta	5	2884.440929	VHKQLVR(3)-MYDNMSTMVYIKEDK(1)	2884.440435	null	3.280141e-004	1.820475e-002	0.000494	0.171264	1.000000e+000	1.572084e-005
	8	PRF_Q_2023_M_CIAN_994_59780.60357.60357.5.0.dta	5	3254.665490	VHKQLVR(3)-MYDNMSTMVYIKEDKLEK(1)	3254.662036	null	8.513383e-006	2.507351e-002	0.003454	1.061247	3.889031e-017	1.083115e-006
	9	PRF_Q_2023_M_CIAN_994_59780.60220.60220.5.0.dta	5	3254.666113	VHKQLVR(3)-MYDNMSTMVYIKEDKLEK(1)	3254.662036	null	7.555345e-009	2.511459e-001	0.004077	1.252665	1.000000e+000	1.740642e-005
35	sp|O60282|KIF5C_HUMAN (653)-sp|O60282|KIF5C_HUMAN (728)	3	19
	1	PRF_Q_2023_M_CIAN_994_59780.60512.60512.3.0.dta	3	3068.500945	SLTDYMQNMEQKR(12)-LRDEIEEKQK(8)	3068.502567	null	5.987941e-017	7.857095e-005	-0.001622	-0.528597	1.018664e-011	1.079148e-025
	2	PRF_Q_2023_M_CIAN_994_59780.60679.60679.4.0.dta	4	3068.505211	SLTDYMQNMEQKR(12)-LRDEIEEKQK(8)	3068.502567	null	1.211239e-014	1.939415e-004	0.002644	0.861658	1.474485e-009	1.888291e-016
	3	PRF_Q_2023_M_CIAN_994_59780.60547.60547.4.0.dta	4	3068.504998	SLTDYMQNMEQKR(12)-LRDEIEEKQK(8)	3068.502567	null	8.803584e-015	4.836816e-004	0.002431	0.792243	2.186904e-009	4.042390e-019
	4	PRF_Q_2023_M_CIAN_994_59780.60456.60456.5.0.dta	5	3068.505520	SLTDYMQNMEQKR(12)-LRDEIEEKQK(8)	3068.502567	null	1.315833e-008	5.047563e-004	0.002953	0.962359	1.313728e-009	1.240875e-007
	5	PRF_Q_2023_M_CIAN_994_59780.60590.60590.5.0.dta	5	3068.506307	SLTDYMQNMEQKR(12)-LRDEIEEKQK(8)	3068.502567	null	7.175433e-008	5.584873e-004	0.003740	1.218836	1.534343e-008	7.239751e-008
	6	PRF_Q_2023_M_CIAN_994_59780.60737.60737.5.0.dta	5	3068.506409	SLTDYMQNMEQKR(12)-LRDEIEEKQK(8)	3068.502567	null	2.030354e-006	1.495900e-003	0.003842	1.252077	6.485859e-005	1.635185e-007
	7	PRF_Q_2023_M_CIAN_994_59780.60397.60397.4.0.dta	4	3068.504516	SLTDYMQNMEQKR(12)-LRDEIEEKQK(8)	3068.502567	null	7.572273e-009	2.169883e-003	0.001949	0.635163	1.083220e-007	3.033870e-009
	8	PRF_Q_2023_M_CIAN_994_59780.60373.60373.3.0.dta	3	3068.500658	SLTDYMQNMEQKR(12)-LRDEIEEKQK(8)	3068.502567	null	6.748533e-010	4.432982e-003	-0.001909	-0.622128	1.225950e-007	5.648767e-010
	9	PRF_Q_2023_M_CIAN_994_59780.60319.60319.5.0.dta	5	3068.505685	SLTDYMQNMEQKR(12)-LRDEIEEKQK(8)	3068.502567	null	4.618082e-002	2.585641e-002	0.003118	1.016131	1.074926e-003	3.261024e-003
	10	PRF_Q_2023_M_CIAN_994_59780.60528.60528.5.0.dta	5	3084.490659	SLTDYMQNMEQKR(12)-LRDEIEEKQK(8)	3084.497482	Oxidation[M](6)	6.357171e-006	6.768602e-002	-0.006823	-2.212030	2.427751e-007	2.351080e-007
	11	PRF_Q_2023_M_CIAN_994_59780.60554.60554.4.0.dta	4	3084.491261	SLTDYMQNMEQKR(12)-LRDEIEEKQK(8)	3084.497482	Oxidation[M](9)	4.775592e-005	2.975249e-001	-0.006221	-2.016860	4.182557e-004	3.615330e-005
	12	PRF_Q_2023_M_CIAN_994_59780.47119.47119.5.0.dta	5	3084.484477	SLTDYMQNMEQKR(12)-LRDEIEEKQK(8)	3084.497482	Oxidation[M](6)	3.814948e-002	7.719104e-001	-0.013005	-4.216246	9.529625e-002	3.174596e-004
	13	PRF_Q_2023_M_CIAN_994_59780.47750.47750.5.1.dta	5	3084.499049	SLTDYMQNMEQKR(12)-LRDEIEEKQK(8)	3084.497482	Oxidation[M](6)	1.032172e-001	7.804242e-001	0.001567	0.508024	4.211538e-001	6.904049e-002
	14	PRF_Q_2023_M_CIAN_994_59780.54718.54718.4.0.dta	4	3224.606616	SLTDYMQNMEQKRR(12)-LRDEIEEKQK(8)	3224.603670	null	2.247325e-002	1.055891e-002	0.002946	0.913601	5.745825e-002	4.714331e-007
	15	PRF_Q_2023_M_CIAN_994_59780.54580.54580.4.0.dta	4	3224.608044	SLTDYMQNMEQKRR(12)-LRDEIEEKQK(8)	3224.603670	null	3.702511e-002	8.493258e-002	0.004374	1.356446	1.038645e-001	3.812508e-006
	16	PRF_Q_2023_M_CIAN_994_59780.54844.54844.5.0.dta	5	3224.608456	SLTDYMQNMEQKRR(12)-LRDEIEEKQK(8)	3224.603670	null	5.643953e-002	1.832428e-001	0.004786	1.484213	2.775710e-001	1.683184e-006
	17	PRF_Q_2023_M_CIAN_994_59780.54697.54697.5.0.dta	5	3224.609591	SLTDYMQNMEQKRR(12)-LRDEIEEKQK(8)	3224.603670	null	3.837207e-002	2.243089e-001	0.005921	1.836195	8.104761e-003	5.078108e-007
	18	PRF_Q_2023_M_CIAN_994_59780.65999.65999.4.0.dta	4	2799.321530	SLTDYMQNMEQKR(12)-DEIEEKQK(6)	2799.317407	null	3.482748e-006	6.289610e-002	0.004123	1.472859	1.552226e-004	4.431144e-006
	19	PRF_Q_2023_M_CIAN_994_59780.65863.65863.4.0.dta	4	2799.319584	SLTDYMQNMEQKR(12)-DEIEEKQK(6)	2799.317407	null	8.869802e-005	9.047244e-002	0.002177	0.777690	2.515312e-003	6.051372e-006
36	sp|Q07866|KLC1_HUMAN (393)-sp|Q07866|KLC1_HUMAN (468)	3	27
	1	PRF_Q_2023_M_CIAN_994_59780.76235.76235.4.0.dta	4	3710.986848	TKNNLASCYLKQGK(11)-VDSPTVTTTLKNLGALYR(11)	3710.978394	Carbamidomethyl[C](29)	1.483169e-006	9.347716e-005	0.008454	2.278105	2.462798e-013	2.840766e-007
	2	PRF_Q_2023_M_CIAN_994_59780.76090.76090.4.0.dta	4	3710.986713	TKNNLASCYLKQGK(11)-VDSPTVTTTLKNLGALYR(11)	3710.978394	Carbamidomethyl[C](29)	6.058107e-004	4.583587e-004	0.008319	2.241727	5.594637e-007	8.425470e-005
	3	PRF_Q_2023_M_CIAN_994_59780.76214.76214.3.0.dta	3	3710.986169	TKNNLASCYLKQGK(11)-VDSPTVTTTLKNLGALYR(11)	3710.978394	Carbamidomethyl[C](29)	1.000000e+000	4.782350e-004	0.007775	2.095135	1.000000e+000	1.000000e+000
	4	PRF_Q_2023_M_CIAN_994_59780.76372.76372.4.0.dta	4	3710.987993	TKNNLASCYLKQGK(11)-VDSPTVTTTLKNLGALYR(11)	3710.978394	Carbamidomethyl[C](29)	7.545018e-003	1.499205e-003	0.009599	2.586649	1.804248e-007	3.512800e-003
	5	PRF_Q_2023_M_CIAN_994_59780.76172.76172.5.0.dta	5	3710.993713	TKNNLASCYLKQGK(11)-VDSPTVTTTLKNLGALYR(11)	3710.978394	Carbamidomethyl[C](29)	2.218742e-009	1.745321e-003	0.015319	4.128022	1.143940e-014	4.838767e-009
	6	PRF_Q_2023_M_CIAN_994_59780.76315.76315.5.0.dta	5	3710.992992	TKNNLASCYLKQGK(11)-VDSPTVTTTLKNLGALYR(11)	3710.978394	Carbamidomethyl[C](29)	4.917685e-008	1.756665e-003	0.014598	3.933733	1.351256e-012	8.654665e-007
	7	PRF_Q_2023_M_CIAN_994_59780.76034.76034.5.0.dta	5	3710.990840	TKNNLASCYLKQGK(11)-VDSPTVTTTLKNLGALYR(11)	3710.978394	Carbamidomethyl[C](29)	1.853527e-005	1.823051e-002	0.012446	3.353833	1.334735e-007	6.549427e-005
	8	PRF_Q_2023_M_CIAN_994_59780.76454.76454.5.0.dta	5	3710.986795	TKNNLASCYLKQGK(11)-VDSPTVTTTLKNLGALYR(11)	3710.978394	Carbamidomethyl[C](29)	1.000000e+000	1.386462e-001	0.008401	2.263823	1.000000e+000	1.000000e+000
	9	PRF_Q_2023_M_CIAN_994_59780.84591.84591.3.0.dta	3	3481.835194	NNLASCYLKQGK(9)-VDSPTVTTTLKNLGALYR(11)	3481.835765	Carbamidomethyl[C](27)	1.322849e-012	2.977883e-004	-0.000571	-0.163994	1.773759e-013	5.468093e-013
	10	PRF_Q_2023_M_CIAN_994_59780.84734.84734.3.0.dta	3	3481.835336	NNLASCYLKQGK(9)-VDSPTVTTTLKNLGALYR(11)	3481.835765	Carbamidomethyl[C](27)	4.587589e-008	1.277222e-003	-0.000429	-0.123211	6.038734e-011	1.404963e-008
	11	PRF_Q_2023_M_CIAN_994_59780.84835.84835.4.0.dta	4	3481.836054	NNLASCYLKQGK(9)-VDSPTVTTTLKNLGALYR(11)	3481.835765	Carbamidomethyl[C](27)	2.138821e-004	2.913333e-003	0.000289	0.083002	1.058255e-007	2.186276e-004
	12	PRF_Q_2023_M_CIAN_994_59780.84448.84448.3.0.dta	3	3481.838079	NNLASCYLKQGK(9)-VDSPTVTTTLKNLGALYR(11)	3481.835765	Carbamidomethyl[C](27)	1.000000e+000	4.544512e-003	0.002314	0.664592	1.000000e+000	7.275935e-002
	13	PRF_Q_2023_M_CIAN_994_59780.84404.84404.4.0.dta	4	3481.842753	NNLASCYLKQGK(9)-VDSPTVTTTLKNLGALYR(11)	3481.835765	Carbamidomethyl[C](27)	1.411721e-004	4.852533e-003	0.006988	2.006987	1.493760e-006	1.577842e-004
	14	PRF_Q_2023_M_CIAN_994_59780.85283.85283.4.0.dta	4	3481.829628	NNLASCYLKQGK(9)-VDSPTVTTTLKNLGALYR(11)	3481.835765	Carbamidomethyl[C](27)	1.216361e-002	5.650751e-003	-0.006137	-1.762576	1.000000e+000	3.264700e-003
	15	PRF_Q_2023_M_CIAN_994_59780.84979.84979.4.0.dta	4	3481.843642	NNLASCYLKQGK(9)-VDSPTVTTTLKNLGALYR(11)	3481.835765	Carbamidomethyl[C](27)	5.232480e-004	5.956547e-003	0.007877	2.262312	1.894555e-007	2.158542e-004
	16	PRF_Q_2023_M_CIAN_994_59780.84690.84690.4.0.dta	4	3481.838392	NNLASCYLKQGK(9)-VDSPTVTTTLKNLGALYR(11)	3481.835765	Carbamidomethyl[C](27)	6.355174e-004	8.374285e-003	0.002627	0.754487	1.567625e-006	1.488872e-004
	17	PRF_Q_2023_M_CIAN_994_59780.84694.84694.5.0.dta	5	3481.845690	NNLASCYLKQGK(9)-VDSPTVTTTLKNLGALYR(11)	3481.835765	Carbamidomethyl[C](27)	2.826981e-003	8.743004e-003	0.009925	2.850508	9.141063e-013	4.835374e-005
	18	PRF_Q_2023_M_CIAN_994_59780.85135.85135.4.1.dta	4	3481.830031	NNLASCYLKQGK(9)-VDSPTVTTTLKNLGALYR(11)	3481.835765	Carbamidomethyl[C](27)	5.345789e-002	1.296477e-002	-0.005734	-1.646832	1.000000e+000	4.005550e-002
	19	PRF_Q_2023_M_CIAN_994_59780.84553.84553.5.0.dta	5	3481.843627	NNLASCYLKQGK(9)-VDSPTVTTTLKNLGALYR(11)	3481.835765	Carbamidomethyl[C](27)	1.685915e-003	1.540452e-002	0.007862	2.258004	1.176578e-006	9.020359e-004
	20	PRF_Q_2023_M_CIAN_994_59780.84549.84549.4.0.dta	4	3481.839140	NNLASCYLKQGK(9)-VDSPTVTTTLKNLGALYR(11)	3481.835765	Carbamidomethyl[C](27)	5.185367e-005	2.660632e-002	0.003375	0.969316	8.805992e-007	4.576482e-005
	21	PRF_Q_2023_M_CIAN_994_59780.85484.85484.4.1.dta	4	3481.834084	NNLASCYLKQGK(9)-VDSPTVTTTLKNLGALYR(11)	3481.835765	Carbamidomethyl[C](27)	1.000000e+000	8.271934e-002	-0.001681	-0.482791	1.000000e+000	1.805163e-003
	22	PRF_Q_2023_M_CIAN_994_59780.81954.81954.4.4.dta	4	3481.861411	NNLASCYLKQGK(9)-VDSPTVTTTLKNLGALYR(11)	3481.835765	Carbamidomethyl[C](27)	1.323470e-002	4.130898e-001	0.025646	7.365655	1.000000e+000	8.566528e-002
	23	PRF_Q_2023_M_CIAN_994_59780.75889.75889.5.0.dta	5	3840.998674	NNLASCYLKQGK(9)-ACKVDSPTVTTTLKNLGALYR(14)	3840.998473	Carbamidomethyl[C](2);Carbamidomethyl[C](30)	1.000000e+000	6.312945e-003	0.000201	0.052330	1.000000e+000	1.297299e-001
	24	PRF_Q_2023_M_CIAN_994_59780.76025.76025.5.0.dta	5	3841.007448	NNLASCYLKQGK(9)-ACKVDSPTVTTTLKNLGALYR(14)	3840.998473	Carbamidomethyl[C](2);Carbamidomethyl[C](30)	1.032741e-012	9.032165e-003	0.008975	2.336632	4.123605e-010	1.556685e-007
	25	PRF_Q_2023_M_CIAN_994_59780.76046.76046.4.0.dta	4	3841.004832	NNLASCYLKQGK(9)-ACKVDSPTVTTTLKNLGALYR(14)	3840.998473	Carbamidomethyl[C](2);Carbamidomethyl[C](30)	1.154870e-009	9.371560e-003	0.006359	1.655559	1.815954e-009	3.041918e-007
	26	PRF_Q_2023_M_CIAN_994_59780.76179.76179.5.0.dta	5	3841.007049	NNLASCYLKQGK(9)-ACKVDSPTVTTTLKNLGALYR(14)	3840.998473	Carbamidomethyl[C](2);Carbamidomethyl[C](30)	1.195248e-003	3.262397e-002	0.008576	2.232753	3.366505e-007	1.309200e-003
	27	PRF_Q_2023_M_CIAN_994_59780.75900.75900.4.0.dta	4	3840.995176	NNLASCYLKQGK(9)-ACKVDSPTVTTTLKNLGALYR(14)	3840.998473	Carbamidomethyl[C](2);Carbamidomethyl[C](30)	1.000000e+000	1.833236e-001	-0.003297	-0.858371	1.000000e+000	1.000000e+000
37	sp|O60282|KIF5C_HUMAN (522)-sp|O60282|KIF5C_HUMAN (831)	3	6
	1	PRF_Q_2023_M_CIAN_994_59780.72107.72107.4.0.dta	4	4319.112205	ANEQLTDELAQKTTTLTTTQR(12)-SVELDNDDGGGSAAQKQK(16)	4319.111897	null	5.866979e-003	1.607081e-004	0.000308	0.071311	1.489319e-007	6.367121e-004
	2	PRF_Q_2023_M_CIAN_994_59780.72173.72173.5.0.dta	5	4319.113594	ANEQLTDELAQKTTTLTTTQR(12)-SVELDNDDGGGSAAQKQK(16)	4319.111897	null	4.010563e-003	2.005633e-004	0.001697	0.392905	1.238747e-006	1.524151e-003
	3	PRF_Q_2023_M_CIAN_994_59780.72027.72027.5.0.dta	5	4319.115575	ANEQLTDELAQKTTTLTTTQR(12)-SVELDNDDGGGSAAQKQK(16)	4319.111897	null	6.579237e-004	2.184292e-004	0.003678	0.851564	8.075905e-003	3.117662e-004
	4	PRF_Q_2023_M_CIAN_994_59780.72247.72247.4.0.dta	4	4319.112120	ANEQLTDELAQKTTTLTTTQR(12)-SVELDNDDGGGSAAQKQK(16)	4319.111897	null	1.130265e-001	1.944430e-003	0.000223	0.051631	2.911189e-005	5.031832e-002
	5	PRF_Q_2023_M_CIAN_994_59780.64110.64110.5.0.dta	5	4447.200553	ANEQLTDELAQKTTTLTTTQR(12)-KSVELDNDDGGGSAAQKQK(17)	4447.206852	null	3.579902e-006	8.934110e-004	-0.006299	-1.416395	2.550727e-007	2.838871e-005
	6	PRF_Q_2023_M_CIAN_994_59780.65965.65965.5.0.dta	5	4576.269350	TRANEQLTDELAQKTTTLTTTQR(14)-SVELDNDDGGGSAAQKQK(16)	4576.260672	null	1.000000e+000	4.991926e-002	0.008678	1.896308	1.000000e+000	1.000000e+000
38	sp|Q07866|KLC1_HUMAN (309)-sp|Q07866|KLC1_HUMAN (382)	3	30
	1	PRF_Q_2023_M_CIAN_994_59780.71739.71739.4.0.dta	4	3814.085944	TLGKDHPAVAATLNNLAVLYGKR(22)-LGPDDPNVAKTK(10)	3814.085965	null	1.867256e-009	1.686376e-004	-0.000021	-0.005506	9.296791e-008	9.419349e-007
	2	PRF_Q_2023_M_CIAN_994_59780.71878.71878.4.0.dta	4	3814.087986	TLGKDHPAVAATLNNLAVLYGKR(22)-LGPDDPNVAKTK(10)	3814.085965	null	8.984854e-013	1.128068e-003	0.002021	0.529878	7.598268e-007	3.512237e-012
	3	PRF_Q_2023_M_CIAN_994_59780.72023.72023.4.0.dta	4	3814.088463	TLGKDHPAVAATLNNLAVLYGKR(22)-LGPDDPNVAKTK(10)	3814.085965	null	1.085187e-014	1.440721e-003	0.002498	0.654941	2.789255e-005	6.000854e-011
	4	PRF_Q_2023_M_CIAN_994_59780.72261.72261.5.0.dta	5	3814.087269	TLGKDHPAVAATLNNLAVLYGKR(22)-LGPDDPNVAKTK(10)	3814.085965	null	2.039873e-005	2.380100e-003	0.001304	0.341891	4.068898e-005	3.729350e-007
	5	PRF_Q_2023_M_CIAN_994_59780.71697.71697.5.0.dta	5	3814.087539	TLGKDHPAVAATLNNLAVLYGKR(22)-LGPDDPNVAKTK(10)	3814.085965	null	1.056258e-008	5.878896e-003	0.001574	0.412681	9.250061e-005	1.582240e-006
	6	PRF_Q_2023_M_CIAN_994_59780.72404.72404.5.0.dta	5	3814.086948	TLGKDHPAVAATLNNLAVLYGKR(22)-LGPDDPNVAKTK(10)	3814.085965	null	2.146872e-007	8.651701e-003	0.000983	0.257729	1.863700e-005	2.354188e-008
	7	PRF_Q_2023_M_CIAN_994_59780.71836.71836.5.0.dta	5	3814.089421	TLGKDHPAVAATLNNLAVLYGKR(22)-LGPDDPNVAKTK(10)	3814.085965	null	1.819524e-005	9.398428e-003	0.003456	0.906115	1.368018e-004	4.094816e-005
	8	PRF_Q_2023_M_CIAN_994_59780.72126.72126.5.0.dta	5	3814.089976	TLGKDHPAVAATLNNLAVLYGKR(22)-LGPDDPNVAKTK(10)	3814.085965	null	8.978063e-012	1.427525e-002	0.004011	1.051628	1.470993e-005	3.574636e-010
	9	PRF_Q_2023_M_CIAN_994_59780.72541.72541.5.0.dta	5	3814.085741	TLGKDHPAVAATLNNLAVLYGKR(22)-LGPDDPNVAKTK(10)	3814.085965	null	9.385438e-005	1.782706e-002	-0.000224	-0.058730	4.645996e-003	3.797902e-004
	10	PRF_Q_2023_M_CIAN_994_59780.71566.71566.5.0.dta	5	3814.092350	TLGKDHPAVAATLNNLAVLYGKR(22)-LGPDDPNVAKTK(10)	3814.085965	null	2.523136e-008	2.938402e-002	0.006385	1.674058	2.358268e-006	2.955445e-010
	11	PRF_Q_2023_M_CIAN_994_59780.72168.72168.4.0.dta	4	3814.089738	TLGKDHPAVAATLNNLAVLYGKR(22)-LGPDDPNVAKTK(10)	3814.085965	null	1.056643e-005	2.979375e-002	0.003773	0.989228	1.000000e+000	1.021716e-010
	12	PRF_Q_2023_M_CIAN_994_59780.71979.71979.5.0.dta	5	3814.093690	TLGKDHPAVAATLNNLAVLYGKR(22)-LGPDDPNVAKTK(10)	3814.085965	null	1.021886e-008	3.032937e-002	0.007725	2.025387	7.830705e-008	1.772771e-011
	13	PRF_Q_2023_M_CIAN_994_59780.72680.72680.5.0.dta	5	3814.086879	TLGKDHPAVAATLNNLAVLYGKR(22)-LGPDDPNVAKTK(10)	3814.085965	null	1.148161e-004	4.682640e-002	0.000914	0.239638	1.000000e+000	4.438144e-006
	14	PRF_Q_2023_M_CIAN_994_59780.72210.72210.6.1.dta	6	3814.067773	TLGKDHPAVAATLNNLAVLYGKR(22)-LGPDDPNVAKTK(10)	3814.085965	null	1.203131e-005	6.190734e-002	-0.018192	-4.769688	5.124869e-007	1.970806e-005
	15	PRF_Q_2023_M_CIAN_994_59780.74232.74232.5.1.dta	5	3814.081708	TLGKDHPAVAATLNNLAVLYGKR(22)-LGPDDPNVAKTK(10)	3814.085965	null	7.075587e-004	1.101676e-001	-0.004257	-1.116126	4.358864e-003	3.462838e-009
	16	PRF_Q_2023_M_CIAN_994_59780.74218.74218.5.1.dta	5	3814.084145	TLGKDHPAVAATLNNLAVLYGKR(22)-LGPDDPNVAKTK(10)	3814.085965	null	1.273487e-001	1.375606e-001	-0.001820	-0.477179	1.428723e-001	3.856172e-004
	17	PRF_Q_2023_M_CIAN_994_59780.72484.72484.5.1.dta	5	3814.085608	TLGKDHPAVAATLNNLAVLYGKR(22)-LGPDDPNVAKTK(10)	3814.085965	null	6.606897e-003	3.235587e-001	-0.000357	-0.093600	9.949253e-002	2.763206e-003
	18	PRF_Q_2023_M_CIAN_994_59780.78426.78426.5.0.dta	5	3414.840278	DHPAVAATLNNLAVLYGKR(18)-LGPDDPNVAKTK(10)	3414.837817	null	4.244874e-008	5.316359e-004	0.002461	0.720678	8.010308e-017	1.909339e-006
	19	PRF_Q_2023_M_CIAN_994_59780.78397.78397.4.0.dta	4	3414.837390	DHPAVAATLNNLAVLYGKR(18)-LGPDDPNVAKTK(10)	3414.837817	null	8.856915e-008	2.109379e-003	-0.000427	-0.125043	2.093406e-011	5.046407e-011
	20	PRF_Q_2023_M_CIAN_994_59780.78573.78573.5.0.dta	5	3414.843140	DHPAVAATLNNLAVLYGKR(18)-LGPDDPNVAKTK(10)	3414.837817	null	8.076331e-008	2.881295e-003	0.005323	1.558786	1.739576e-016	2.269974e-007
	21	PRF_Q_2023_M_CIAN_994_59780.78285.78285.5.0.dta	5	3414.830461	DHPAVAATLNNLAVLYGKR(18)-LGPDDPNVAKTK(10)	3414.837817	null	4.260170e-004	5.396251e-003	-0.007356	-2.154129	1.000000e+000	7.760927e-006
	22	PRF_Q_2023_M_CIAN_994_59780.78531.78531.4.0.dta	4	3414.842096	DHPAVAATLNNLAVLYGKR(18)-LGPDDPNVAKTK(10)	3414.837817	null	8.458573e-007	6.145626e-003	0.004279	1.253061	1.122564e-009	2.737207e-006
	23	PRF_Q_2023_M_CIAN_994_59780.78615.78615.3.0.dta	3	3414.837028	DHPAVAATLNNLAVLYGKR(18)-LGPDDPNVAKTK(10)	3414.837817	null	1.238683e-007	1.552602e-002	-0.000789	-0.231051	1.000000e+000	7.372388e-011
	24	PRF_Q_2023_M_CIAN_994_59780.78668.78668.4.0.dta	4	3414.834406	DHPAVAATLNNLAVLYGKR(18)-LGPDDPNVAKTK(10)	3414.837817	null	3.016166e-002	2.188320e-002	-0.003411	-0.998876	1.000000e+000	1.215858e-003
	25	PRF_Q_2023_M_CIAN_994_59780.78268.78268.4.1.dta	4	3414.838409	DHPAVAATLNNLAVLYGKR(18)-LGPDDPNVAKTK(10)	3414.837817	null	2.405966e-001	2.295089e-002	0.000592	0.173361	1.000000e+000	2.602595e-002
	26	PRF_Q_2023_M_CIAN_994_59780.78700.78700.5.0.dta	5	3414.822585	DHPAVAATLNNLAVLYGKR(18)-LGPDDPNVAKTK(10)	3414.837817	null	1.000000e+000	6.725754e-002	-0.015232	-4.460534	1.000000e+000	9.905033e-003
	27	PRF_Q_2023_M_CIAN_994_59780.78470.78470.3.0.dta	3	3414.835951	DHPAVAATLNNLAVLYGKR(18)-LGPDDPNVAKTK(10)	3414.837817	null	5.352231e-005	1.026326e-001	-0.001866	-0.546439	1.000000e+000	1.081295e-005
	28	PRF_Q_2023_M_CIAN_994_59780.67032.67032.5.0.dta	5	4071.224203	EKTLGKDHPAVAATLNNLAVLYGKR(24)-LGPDDPNVAKTK(10)	4071.223509	null	1.000000e+000	3.450056e-002	0.000694	0.170465	1.000000e+000	1.000000e+000
	29	PRF_Q_2023_M_CIAN_994_59780.67174.67174.5.0.dta	5	4071.226343	EKTLGKDHPAVAATLNNLAVLYGKR(24)-LGPDDPNVAKTK(10)	4071.223509	null	1.000000e+000	7.036082e-002	0.002834	0.696105	1.000000e+000	1.000000e+000
	30	PRF_Q_2023_M_CIAN_994_59780.66884.66884.5.0.dta	5	4071.227281	EKTLGKDHPAVAATLNNLAVLYGKR(24)-LGPDDPNVAKTK(10)	4071.223509	null	1.000000e+000	2.248505e-001	0.003772	0.926503	1.000000e+000	1.000000e+000
39	sp|O60282|KIF5C_HUMAN (465)-sp|O60282|KIF5C_HUMAN (905)	3	16
	1	PRF_Q_2023_M_CIAN_994_59780.58626.58626.3.0.dta	3	2276.210805	DYEKIQEELTR(4)-IKEAVR(2)	2276.213145	null	2.814034e-006	1.700089e-004	-0.002340	-1.028023	6.857655e-022	1.596569e-007
	2	PRF_Q_2023_M_CIAN_994_59780.58713.58713.4.0.dta	4	2276.214198	DYEKIQEELTR(4)-IKEAVR(2)	2276.213145	null	7.645363e-009	2.228430e-004	0.001053	0.462610	2.463446e-017	6.401933e-008
	3	PRF_Q_2023_M_CIAN_994_59780.58592.58592.4.0.dta	4	2276.211987	DYEKIQEELTR(4)-IKEAVR(2)	2276.213145	null	2.014545e-008	3.534836e-004	-0.001158	-0.508740	7.067699e-022	6.403724e-008
	4	PRF_Q_2023_M_CIAN_994_59780.58727.58727.3.0.dta	3	2276.211367	DYEKIQEELTR(4)-IKEAVR(2)	2276.213145	null	2.132096e-004	4.129545e-004	-0.001778	-0.781122	1.833357e-009	1.864159e-004
	5	PRF_Q_2023_M_CIAN_994_59780.58500.58500.3.0.dta	3	2276.210327	DYEKIQEELTR(4)-IKEAVR(2)	2276.213145	null	6.931996e-006	5.932863e-004	-0.002818	-1.238021	1.334337e-012	3.222991e-007
	6	PRF_Q_2023_M_CIAN_994_59780.58464.58464.4.0.dta	4	2276.212094	DYEKIQEELTR(4)-IKEAVR(2)	2276.213145	null	1.299027e-004	1.243325e-002	-0.001051	-0.461732	2.540762e-009	3.042519e-005
	7	PRF_Q_2023_M_CIAN_994_59780.58839.58839.4.0.dta	4	2276.216572	DYEKIQEELTR(4)-IKEAVR(2)	2276.213145	null	4.304333e-004	5.099096e-002	0.003427	1.505571	2.987427e-008	2.516815e-003
	8	PRF_Q_2023_M_CIAN_994_59780.58616.58616.2.0.dta	2	2276.214842	DYEKIQEELTR(4)-IKEAVR(2)	2276.213145	null	1.000000e+000	6.432428e-001	0.001697	0.745537	1.000000e+000	1.000000e+000
	9	PRF_Q_2023_M_CIAN_994_59780.47890.47890.4.0.dta	4	2432.315691	RDYEKIQEELTR(5)-IKEAVR(2)	2432.314248	null	9.488200e-006	3.061100e-004	0.001443	0.593262	1.013796e-007	4.011071e-006
	10	PRF_Q_2023_M_CIAN_994_59780.47680.47680.5.0.dta	5	2432.310615	RDYEKIQEELTR(5)-IKEAVR(2)	2432.314248	null	1.101825e-004	3.181021e-004	-0.003633	-1.493639	2.480858e-011	2.232553e-004
	11	PRF_Q_2023_M_CIAN_994_59780.47738.47738.4.0.dta	4	2432.315916	RDYEKIQEELTR(5)-IKEAVR(2)	2432.314248	null	6.879012e-009	4.739238e-004	0.001668	0.685767	8.375369e-011	1.109283e-010
	12	PRF_Q_2023_M_CIAN_994_59780.47594.47594.4.0.dta	4	2432.315405	RDYEKIQEELTR(5)-IKEAVR(2)	2432.314248	null	2.117273e-006	6.287173e-004	0.001157	0.475679	1.084268e-005	1.536978e-007
	13	PRF_Q_2023_M_CIAN_994_59780.47932.47932.4.2.dta	4	2432.314620	RDYEKIQEELTR(5)-IKEAVR(2)	2432.314248	null	1.000000e+000	2.633731e-001	0.000372	0.152941	2.139396e-001	1.000000e+000
	14	PRF_Q_2023_M_CIAN_994_59780.47740.47740.3.0.dta	3	2432.316733	RDYEKIQEELTR(5)-IKEAVR(2)	2432.314248	null	5.641218e-007	2.866650e-001	0.002485	1.021661	1.000000e+000	3.952951e-010
	15	PRF_Q_2023_M_CIAN_994_59780.47802.47802.5.1.dta	5	2432.315187	RDYEKIQEELTR(5)-IKEAVR(2)	2432.314248	null	1.000000e+000	4.698700e-001	0.000939	0.386052	6.172453e-001	1.000000e+000
	16	PRF_Q_2023_M_CIAN_994_59780.60999.60999.5.0.dta	5	3350.742502	RDYEKIQEELTR(5)-YQQEVDRIKEAVR(9)	3350.733750	null	1.000000e+000	7.138374e-001	0.008752	2.611965	1.000000e+000	1.000000e+000
40	sp|Q07866|KLC1_HUMAN (340)-sp|Q07866|KLC1_HUMAN (372)	3	5
	1	PRF_Q_2023_M_CIAN_994_59780.82405.82405.4.0.dta	4	4485.322813	DHPDVAKQLNNLALLCQNQGK(7)-ALEIYQTKLGPDDPNVAK(8)	4485.308027	Carbamidomethyl[C](16)	1.000000e+000	3.113224e-004	0.014786	3.296541	1.000000e+000	1.000000e+000
	2	PRF_Q_2023_M_CIAN_994_59780.82448.82448.5.0.dta	5	4485.321926	DHPDVAKQLNNLALLCQNQGK(7)-ALEIYQTKLGPDDPNVAK(8)	4485.308027	Carbamidomethyl[C](16)	3.582618e-010	3.844663e-004	0.013899	3.098784	3.277218e-016	6.214466e-005
	3	PRF_Q_2023_M_CIAN_994_59780.82555.82555.5.2.dta	5	4485.319967	DHPDVAKQLNNLALLCQNQGK(7)-ALEIYQTKLGPDDPNVAK(8)	4485.308027	Carbamidomethyl[C](16)	4.509147e-004	2.452793e-001	0.011940	2.662025	2.384186e-002	2.433156e-005
	4	PRF_Q_2023_M_CIAN_994_59780.85396.85396.5.0.dta	5	5907.909665	DHPDVAKQLNNLALLCQNQGKYEEVEYYYQR(7)-ALEIYQTKLGPDDPNVAK(8)	5907.917164	Carbamidomethyl[C](16)	1.000000e+000	1.843876e-003	-0.007499	-1.269314	1.000000e+000	1.000000e+000
	5	PRF_Q_2023_M_CIAN_994_59780.76377.76377.5.0.dta	5	4882.588372	VLGKDHPDVAKQLNNLALLCQNQGK(11)-ALEIYQTKLGPDDPNVAK(8)	4882.576911	Carbamidomethyl[C](20)	7.565498e-003	2.350744e-002	0.011461	2.347326	1.000000e+000	6.787390e-007
41	sp|O60282|KIF5C_HUMAN (618)-sp|O60282|KIF5C_HUMAN (766)	3	7
	1	PRF_Q_2023_M_CIAN_994_59780.29565.29565.4.0.dta	4	1749.886875	KMNASER(1)-EMKLEK(3)	1749.887285	null	3.293839e-003	5.811618e-004	-0.000410	-0.234301	2.881559e-006	2.141196e-003
	2	PRF_Q_2023_M_CIAN_994_59780.29543.29543.3.0.dta	3	1749.886798	KMNASER(1)-EMKLEK(3)	1749.887285	null	6.760489e-004	7.473644e-004	-0.000487	-0.278304	6.225983e-004	9.581024e-004
	3	PRF_Q_2023_M_CIAN_994_59780.29439.29439.4.0.dta	4	1749.886657	KMNASER(1)-EMKLEK(3)	1749.887285	null	3.202686e-003	1.152591e-003	-0.000628	-0.358880	2.192382e-007	4.092218e-003
	4	PRF_Q_2023_M_CIAN_994_59780.29599.29599.3.0.dta	3	1765.880073	KMNASER(1)-EMKLEK(3)	1765.882199	Oxidation[M](12)	8.144338e-001	9.869317e-002	-0.002126	-1.203931	2.202150e-001	7.758001e-001
	5	PRF_Q_2023_M_CIAN_994_59780.39071.39071.5.0.dta	5	2761.423861	KMNASER(1)-LKIEDQEREMKLEK(11)	2761.422143	null	2.143583e-003	1.618139e-002	0.001718	0.622143	2.546991e-002	9.242486e-010
	6	PRF_Q_2023_M_CIAN_994_59780.39052.39052.4.0.dta	4	2761.425631	KMNASER(1)-LKIEDQEREMKLEK(11)	2761.422143	null	5.796829e-004	2.215753e-001	0.003488	1.263117	1.000000e+000	8.361094e-006
	7	PRF_Q_2023_M_CIAN_994_59780.32898.32898.5.0.dta	5	2520.236334	KMNASER(1)-IEDQEREMKLEK(9)	2520.243130	null	1.607902e-001	1.719172e-001	-0.006796	-2.696565	4.806362e-001	7.161334e-007
42	sp|Q07866|KLC1_HUMAN (468)-sp|Q07866|KLC1_HUMAN (518)	3	7
	1	PRF_Q_2023_M_CIAN_994_59780.85692.85692.4.0.dta	4	3729.939981	VDSPTVTTTLKNLGALYR(11)-VAEVLNDPENMEKR(13)	3729.936590	null	7.958295e-003	1.473250e-003	0.003391	0.909131	4.131695e-005	8.378891e-003
	2	PRF_Q_2023_M_CIAN_994_59780.85763.85763.5.1.dta	5	3729.938695	VDSPTVTTTLKNLGALYR(11)-VAEVLNDPENMEKR(13)	3729.936590	null	1.008610e-006	1.449529e-002	0.002105	0.564353	5.127444e-004	2.995212e-006
	3	PRF_Q_2023_M_CIAN_994_59780.85822.85822.4.0.dta	4	3729.940666	VDSPTVTTTLKNLGALYR(11)-VAEVLNDPENMEKR(13)	3729.936590	null	5.637914e-005	1.662080e-002	0.004076	1.092780	2.974955e-004	2.636522e-005
	4	PRF_Q_2023_M_CIAN_994_59780.85711.85711.3.0.dta	3	3729.942167	VDSPTVTTTLKNLGALYR(11)-VAEVLNDPENMEKR(13)	3729.936590	null	1.000000e+000	7.283533e-002	0.005577	1.495200	1.000000e+000	3.594657e-002
	5	PRF_Q_2023_M_CIAN_994_59780.82765.82765.4.0.dta	4	3745.936609	VDSPTVTTTLKNLGALYR(11)-VAEVLNDPENMEKR(13)	3745.931504	Oxidation[M](32)	1.000000e+000	3.737230e-001	0.005105	1.362812	1.000000e+000	1.000000e+000
	6	PRF_Q_2023_M_CIAN_994_59780.77569.77569.5.0.dta	5	4089.102461	ACKVDSPTVTTTLKNLGALYR(14)-VAEVLNDPENMEKR(13)	4089.099297	Carbamidomethyl[C](2)	1.000000e+000	1.072781e-002	0.003164	0.773765	1.000000e+000	3.893550e-001
	7	PRF_Q_2023_M_CIAN_994_59780.78982.78982.5.0.dta	5	3886.035142	VDSPTVTTTLKNLGALYR(11)-VAEVLNDPENMEKRR(13)	3886.037692	null	1.000000e+000	6.519592e-002	-0.002550	-0.656195	1.000000e+000	4.919844e-001
43	sp|O60282|KIF5C_HUMAN (815)-sp|Q07866|KLC1_HUMAN (29)	3	7
	1	PRF_Q_2023_M_CIAN_994_59780.65536.65536.3.0.dta	3	3155.648804	KSVELDNDDGGGSAAQK(1)-TKQVIQGLEALK(2)	3155.642877	null	1.000000e+000	1.587462e-003	0.005927	1.878223	1.000000e+000	1.000000e+000
	2	PRF_Q_2023_M_CIAN_994_59780.65576.65576.4.0.dta	4	3155.646297	KSVELDNDDGGGSAAQK(1)-TKQVIQGLEALK(2)	3155.642877	null	1.334374e-014	5.605532e-003	0.003420	1.083773	7.925817e-010	6.567504e-012
	3	PRF_Q_2023_M_CIAN_994_59780.65439.65439.4.0.dta	4	3155.647637	KSVELDNDDGGGSAAQK(1)-TKQVIQGLEALK(2)	3155.642877	null	5.759518e-004	7.935593e-003	0.004760	1.508409	1.000000e+000	7.532147e-005
	4	PRF_Q_2023_M_CIAN_994_59780.65730.65730.4.0.dta	4	3155.643934	KSVELDNDDGGGSAAQK(1)-TKQVIQGLEALK(2)	3155.642877	null	1.320968e-001	4.058949e-001	0.001057	0.334956	1.000000e+000	2.531949e-001
	5	PRF_Q_2023_M_CIAN_994_59780.88867.88867.5.0.dta	5	4875.572405	KSVELDNDDGGGSAAQK(1)-TKQVIQGLEALKNEHNSILQSLLETLK(2)	4875.558342	null	3.835498e-008	3.257086e-003	0.014063	2.884388	1.000000e+000	1.573691e-011
	6	PRF_Q_2023_M_CIAN_994_59780.88884.88884.4.0.dta	4	4875.567568	KSVELDNDDGGGSAAQK(1)-TKQVIQGLEALKNEHNSILQSLLETLK(2)	4875.558342	null	1.000000e+000	4.303966e-002	0.009226	1.892296	1.000000e+000	1.000000e+000
	7	PRF_Q_2023_M_CIAN_994_59780.59497.59497.5.0.dta	5	3382.804824	VKKSVELDNDDGGGSAAQK(3)-TKQVIQGLEALK(2)	3382.806241	null	1.121734e-002	4.241754e-002	-0.001417	-0.418883	1.000000e+000	1.127613e-001
44	sp|O60282|KIF5C_HUMAN (465)-sp|O60282|KIF5C_HUMAN (884)	3	6
	1	PRF_Q_2023_M_CIAN_994_59780.68601.68601.3.0.dta	3	2620.372267	DYEKIQEELTR(4)-ALESALKEAK(7)	2620.371481	null	1.917271e-001	3.251798e-003	0.000786	0.299957	5.211132e-009	1.163705e-001
	2	PRF_Q_2023_M_CIAN_994_59780.68742.68742.4.0.dta	4	2620.368644	DYEKIQEELTR(4)-ALESALKEAK(7)	2620.371481	null	9.894551e-002	1.470664e-002	-0.002837	-1.082671	4.880006e-009	2.250828e-002
	3	PRF_Q_2023_M_CIAN_994_59780.68600.68600.4.0.dta	4	2620.368923	DYEKIQEELTR(4)-ALESALKEAK(7)	2620.371481	null	6.279795e-002	1.832130e-002	-0.002558	-0.976197	1.528662e-009	1.247436e-002
	4	PRF_Q_2023_M_CIAN_994_59780.68762.68762.4.0.dta	4	2620.368860	DYEKIQEELTR(4)-ALESALKEAK(7)	2620.371481	null	8.647606e-001	6.209304e-001	-0.002621	-1.000240	1.108844e-004	1.000000e+000
	5	PRF_Q_2023_M_CIAN_994_59780.78078.78078.5.0.dta	5	3221.642027	DYEKIQEELTR(4)-ALESALKEAKENAMR(7)	3221.635682	null	2.764877e-001	5.768568e-002	0.006345	1.969496	1.859010e-001	1.340589e-003
	6	PRF_Q_2023_M_CIAN_994_59780.57153.57153.4.0.dta	4	2776.471766	RDYEKIQEELTR(5)-ALESALKEAK(7)	2776.472583	null	6.393877e-002	5.795152e-002	-0.000817	-0.294258	1.000000e+000	9.349367e-003
45	sp|Q07866|KLC1_HUMAN (309)-sp|Q07866|KLC1_HUMAN (518)	3	5
	1	PRF_Q_2023_M_CIAN_994_59780.82467.82467.4.0.dta	4	3803.981755	DHPAVAATLNNLAVLYGKR(18)-VAEVLNDPENMEKR(13)	3803.974704	null	1.514993e-003	3.772416e-003	0.007051	1.853588	1.000000e+000	3.407009e-006
	2	PRF_Q_2023_M_CIAN_994_59780.76089.76089.5.0.dta	5	4203.232504	TLGKDHPAVAATLNNLAVLYGKR(22)-VAEVLNDPENMEKR(13)	4203.222852	null	1.025749e-011	1.222563e-002	0.009652	2.296333	1.318466e-009	4.808006e-008
	3	PRF_Q_2023_M_CIAN_994_59780.76238.76238.5.0.dta	5	4203.234716	TLGKDHPAVAATLNNLAVLYGKR(22)-VAEVLNDPENMEKR(13)	4203.222852	null	3.953571e-001	8.825178e-002	0.011864	2.822596	1.000000e+000	2.013364e-006
	4	PRF_Q_2023_M_CIAN_994_59780.76078.76078.5.1.dta	5	3960.087193	DHPAVAATLNNLAVLYGKR(18)-VAEVLNDPENMEKRR(13)	3960.075806	null	1.000000e+000	1.986649e-001	0.011387	2.875450	1.000000e+000	1.000000e+000
	5	PRF_Q_2023_M_CIAN_994_59780.76220.76220.5.1.dta	5	3960.091833	DHPAVAATLNNLAVLYGKR(18)-VAEVLNDPENMEKRR(13)	3960.075806	null	1.000000e+000	4.376396e-001	0.016027	4.047145	1.000000e+000	1.000000e+000
46	sp|O60282|KIF5C_HUMAN (685)-sp|O60282|KIF5C_HUMAN (687)	3	12
	1	PRF_Q_2023_M_CIAN_994_59780.34910.34910.4.0.dta	4	2427.198509	MHEVSFQDKEK(9)-EKEHLTR(2)	2427.197174	null	2.313208e-002	9.043360e-003	0.001335	0.550017	7.024604e-002	2.040230e-002
	2	PRF_Q_2023_M_CIAN_994_59780.35966.35966.5.0.dta	5	3063.522949	MHEVSFQDKEKEHLTR(9)-EKEHLTR(2)	3063.531501	null	8.011732e-003	1.093264e-002	-0.008552	-2.791550	1.000000e+000	1.853496e-004
	3	PRF_Q_2023_M_CIAN_994_59780.35836.35836.5.0.dta	5	3063.524914	MHEVSFQDKEKEHLTR(9)-EKEHLTR(2)	3063.531501	null	9.555769e-004	2.191876e-002	-0.006587	-2.150133	1.000000e+000	4.019496e-004
	4	PRF_Q_2023_M_CIAN_994_59780.34765.34765.4.0.dta	4	3063.529374	MHEVSFQDKEKEHLTR(9)-EKEHLTR(2)	3063.531501	null	1.000000e+000	1.649912e-001	-0.002127	-0.694297	1.000000e+000	1.000000e+000
	5	PRF_Q_2023_M_CIAN_994_59780.34639.34639.5.2.dta	5	3063.526495	MHEVSFQDKEKEHLTR(9)-EKEHLTR(2)	3063.531501	null	1.141823e-001	2.583964e-001	-0.005006	-1.634062	1.000000e+000	3.017993e-001
	6	PRF_Q_2023_M_CIAN_994_59780.36054.36054.4.1.dta	4	3063.526091	MHEVSFQDKEKEHLTR(9)-EKEHLTR(2)	3063.531501	null	1.000000e+000	5.076604e-001	-0.005410	-1.765936	1.000000e+000	5.985764e-006
	7	PRF_Q_2023_M_CIAN_994_59780.35925.35925.4.0.dta	4	3063.525291	MHEVSFQDKEKEHLTR(9)-EKEHLTR(2)	3063.531501	null	1.000000e+000	5.426072e-001	-0.006210	-2.027072	1.000000e+000	1.000000e+000
	8	PRF_Q_2023_M_CIAN_994_59780.42510.42510.5.0.dta	5	4165.025875	MHEVSFQDKEKEHLTR(9)-MHEVSFQDKEKEHLTR(11)	4165.022781	null	1.000000e+000	2.155077e-001	0.003094	0.742853	1.000000e+000	1.000000e+000
	9	PRF_Q_2023_M_CIAN_994_59780.43672.43672.4.0.dta	4	4165.021636	MHEVSFQDKEKEHLTR(9)-MHEVSFQDKEKEHLTR(11)	4165.022781	null	1.000000e+000	2.647548e-001	-0.001145	-0.274908	1.000000e+000	1.000000e+000
	10	PRF_Q_2023_M_CIAN_994_59780.42367.42367.5.0.dta	5	4165.025373	MHEVSFQDKEKEHLTR(9)-MHEVSFQDKEKEHLTR(11)	4165.022781	null	1.000000e+000	4.567350e-001	0.002592	0.622326	1.000000e+000	1.000000e+000
	11	PRF_Q_2023_M_CIAN_994_59780.40743.40743.5.0.dta	5	4165.015321	MHEVSFQDKEKEHLTR(9)-MHEVSFQDKEKEHLTR(11)	4165.022781	null	1.000000e+000	5.758187e-001	-0.007460	-1.791107	1.000000e+000	1.000000e+000
	12	PRF_Q_2023_M_CIAN_994_59780.43525.43525.4.0.dta	4	4165.026191	MHEVSFQDKEKEHLTR(9)-MHEVSFQDKEKEHLTR(11)	4165.022781	null	1.000000e+000	6.583752e-001	0.003410	0.818723	1.000000e+000	1.000000e+000
47	sp|O60282|KIF5C_HUMAN (766)-sp|Q07866|KLC1_HUMAN (1)	3	4
	1	PRF_Q_2023_M_CIAN_994_59780.67395.67395.5.1.dta	5	3152.526991	EMKLEK(3)-MYDNMSTMVYIKEDKLEK(1)	3152.527249	null	1.276031e-002	1.109987e-001	-0.000258	-0.081839	1.000000e+000	1.979165e-002
	2	PRF_Q_2023_M_CIAN_994_59780.80308.80308.3.0.dta	3	2410.133672	EMKLEK(3)-MYDNMSTMVYIK(1)	2410.141166	null	5.269889e-002	2.665945e-001	-0.007494	-3.109361	4.991050e-003	1.574961e-002
	3	PRF_Q_2023_M_CIAN_994_59780.71251.71251.3.0.dta	3	2410.122281	EMKLEK(3)-MYDNMSTMVYIK(1)	2410.141166	null	6.943560e-002	3.375957e-001	-0.018885	-7.835641	1.098247e-003	2.700281e-002
	4	PRF_Q_2023_M_CIAN_994_59780.70476.70476.4.3.dta	4	2782.308850	EMKLEK(3)-MYDNMSTMVYIKEDK(1)	2782.305648	null	4.287184e-003	6.411302e-001	0.003202	1.150844	7.029770e-004	1.447007e-002
48	sp|Q07866|KLC1_HUMAN (309)-sp|Q07866|KLC1_HUMAN (503)	3	6
	1	PRF_Q_2023_M_CIAN_994_59780.69342.69342.5.0.dta	5	3354.803440	DHPAVAATLNNLAVLYGKR(18)-QGLDNVHKQR(8)	3354.802771	null	3.088669e-002	3.650775e-002	0.000669	0.199416	1.101349e-006	4.695814e-001
	2	PRF_Q_2023_M_CIAN_994_59780.69203.69203.5.0.dta	5	3354.805618	DHPAVAATLNNLAVLYGKR(18)-QGLDNVHKQR(8)	3354.802771	null	2.507826e-003	7.078191e-002	0.002847	0.848634	1.754684e-004	4.210400e-003
	3	PRF_Q_2023_M_CIAN_994_59780.64710.64710.5.0.dta	5	3754.051838	TLGKDHPAVAATLNNLAVLYGKR(22)-QGLDNVHKQR(8)	3754.050919	null	1.000000e+000	1.427910e-001	0.000919	0.244802	1.000000e+000	1.000000e+000
	4	PRF_Q_2023_M_CIAN_994_59780.64572.64572.5.0.dta	5	3754.054716	TLGKDHPAVAATLNNLAVLYGKR(22)-QGLDNVHKQR(8)	3754.050919	null	2.843712e-001	3.783718e-001	0.003797	1.011441	1.000000e+000	1.594197e-001
	5	PRF_Q_2023_M_CIAN_994_59780.62102.62102.5.1.dta	5	3482.896520	DHPAVAATLNNLAVLYGKR(18)-KQGLDNVHKQR(9)	3482.897727	null	1.000000e+000	1.921097e-001	-0.001207	-0.346551	1.000000e+000	1.000000e+000
	6	PRF_Q_2023_M_CIAN_994_59780.62244.62244.5.2.dta	5	3482.901203	DHPAVAATLNNLAVLYGKR(18)-KQGLDNVHKQR(9)	3482.897727	null	2.457893e-002	2.519310e-001	0.003476	0.998020	4.444870e-006	7.763724e-003
49	sp|Q07866|KLC1_HUMAN (314)-sp|Q07866|KLC1_HUMAN (393)	3	5
	1	PRF_Q_2023_M_CIAN_994_59780.51373.51373.4.2.dta	4	2670.326149	YKEAEPLCK(2)-NNLASCYLKQGK(9)	2670.326462	Carbamidomethyl[C](6);Carbamidomethyl[C](23)	1.077858e-001	3.905373e-002	-0.000313	-0.117214	6.739715e-003	7.530522e-003
	2	PRF_Q_2023_M_CIAN_994_59780.51451.51451.4.3.dta	4	2670.325115	YKEAEPLCK(2)-NNLASCYLKQGK(9)	2670.326462	Carbamidomethyl[C](6);Carbamidomethyl[C](23)	2.402119e-001	5.980352e-001	-0.001347	-0.504433	4.582070e-001	2.319305e-001
	3	PRF_Q_2023_M_CIAN_994_59780.45545.45545.4.0.dta	4	2826.428611	YKEAEPLCKR(2)-NNLASCYLKQGK(9)	2826.427564	Carbamidomethyl[C](6);Carbamidomethyl[C](23)	1.000000e+000	1.382967e-001	0.001047	0.370432	1.000000e+000	1.000000e+000
	4	PRF_Q_2023_M_CIAN_994_59780.45475.45475.4.1.dta	4	2826.423012	YKEAEPLCKR(2)-NNLASCYLKQGK(9)	2826.427564	Carbamidomethyl[C](6);Carbamidomethyl[C](23)	1.000000e+000	1.520232e-001	-0.004552	-1.610514	1.000000e+000	1.000000e+000
	5	PRF_Q_2023_M_CIAN_994_59780.45889.45889.4.2.dta	4	2855.439795	GKYKEAEPLCK(4)-NNLASCYLKQGK(9)	2855.442879	Carbamidomethyl[C](6);Carbamidomethyl[C](25)	1.691919e-003	2.949115e-001	-0.003084	-1.080043	8.593838e-004	1.788935e-003
50	sp|Q07866|KLC1_HUMAN (340)-sp|Q07866|KLC1_HUMAN (561)	3	7
	1	PRF_Q_2023_M_CIAN_994_59780.60436.60436.5.0.dta	5	3735.942319	VLGKDHPDVAKQLNNLALLCQNQGK(11)-ASFCGKR(6)	3735.941965	Carbamidomethyl[C](20);Carbamidomethyl[C](32)	1.000000e+000	6.830962e-002	0.000354	0.094755	1.000000e+000	1.000000e+000
	2	PRF_Q_2023_M_CIAN_994_59780.60870.60870.5.0.dta	5	3735.942933	VLGKDHPDVAKQLNNLALLCQNQGK(11)-ASFCGKR(6)	3735.941965	Carbamidomethyl[C](20);Carbamidomethyl[C](32)	1.000000e+000	1.318683e-001	0.000968	0.259105	1.000000e+000	1.000000e+000
	3	PRF_Q_2023_M_CIAN_994_59780.60576.60576.5.0.dta	5	3735.944498	VLGKDHPDVAKQLNNLALLCQNQGK(11)-ASFCGKR(6)	3735.941965	Carbamidomethyl[C](20);Carbamidomethyl[C](32)	1.000000e+000	1.763987e-001	0.002533	0.678008	1.000000e+000	1.000000e+000
	4	PRF_Q_2023_M_CIAN_994_59780.60715.60715.5.0.dta	5	3735.946600	VLGKDHPDVAKQLNNLALLCQNQGK(11)-ASFCGKR(6)	3735.941965	Carbamidomethyl[C](20);Carbamidomethyl[C](32)	4.836045e-001	2.207794e-001	0.004635	1.240651	1.000000e+000	5.800461e-001
	5	PRF_Q_2023_M_CIAN_994_59780.65196.65196.4.0.dta	4	3338.673057	DHPDVAKQLNNLALLCQNQGK(7)-ASFCGKR(6)	3338.673082	Carbamidomethyl[C](16);Carbamidomethyl[C](28)	3.835230e-001	9.515298e-002	-0.000025	-0.007488	1.000000e+000	2.265116e-001
	6	PRF_Q_2023_M_CIAN_994_59780.65356.65356.5.0.dta	5	3338.676890	DHPDVAKQLNNLALLCQNQGK(7)-ASFCGKR(6)	3338.673082	Carbamidomethyl[C](16);Carbamidomethyl[C](28)	4.104138e-001	9.574699e-002	0.003808	1.140573	1.000000e+000	1.941606e-001
	7	PRF_Q_2023_M_CIAN_994_59780.74910.74910.5.0.dta	5	4761.279726	DHPDVAKQLNNLALLCQNQGKYEEVEYYYQR(7)-ASFCGKR(6)	4761.282218	Carbamidomethyl[C](16);Carbamidomethyl[C](38)	1.000000e+000	1.895987e-001	-0.002492	-0.523388	1.000000e+000	8.049644e-001
51	sp|O60282|KIF5C_HUMAN (803)-sp|O60282|KIF5C_HUMAN (815)	2	23
	1	PRF_Q_2023_M_CIAN_994_59780.63435.63435.3.0.dta	3	3048.548535	KLFVQDLTTR(1)-KSVELDNDDGGGSAAQK(1)	3048.548256	null	9.473125e-008	9.699417e-009	0.000279	0.091519	2.544880e-007	2.116133e-010
	2	PRF_Q_2023_M_CIAN_994_59780.63575.63575.3.0.dta	3	3048.548748	KLFVQDLTTR(1)-KSVELDNDDGGGSAAQK(1)	3048.548256	null	9.702339e-007	1.388718e-008	0.000492	0.161388	1.386885e-006	4.633381e-010
	3	PRF_Q_2023_M_CIAN_994_59780.64984.64984.4.0.dta	4	3048.552161	KLFVQDLTTR(1)-KSVELDNDDGGGSAAQK(1)	3048.548256	null	1.824594e-006	1.010652e-007	0.003905	1.280938	3.147555e-005	5.765761e-009
	4	PRF_Q_2023_M_CIAN_994_59780.63698.63698.4.0.dta	4	3048.551505	KLFVQDLTTR(1)-KSVELDNDDGGGSAAQK(1)	3048.548256	null	8.506724e-009	1.528360e-007	0.003249	1.065753	5.247746e-010	4.526637e-010
	5	PRF_Q_2023_M_CIAN_994_59780.63839.63839.4.0.dta	4	3048.556152	KLFVQDLTTR(1)-KSVELDNDDGGGSAAQK(1)	3048.548256	null	1.419124e-006	1.606078e-007	0.007896	2.590085	5.384292e-007	3.752290e-009
	6	PRF_Q_2023_M_CIAN_994_59780.63555.63555.4.0.dta	4	3048.553487	KLFVQDLTTR(1)-KSVELDNDDGGGSAAQK(1)	3048.548256	null	8.196488e-014	2.294914e-007	0.005231	1.715899	2.482254e-009	5.094017e-012
	7	PRF_Q_2023_M_CIAN_994_59780.63414.63414.4.0.dta	4	3048.554148	KLFVQDLTTR(1)-KSVELDNDDGGGSAAQK(1)	3048.548256	null	1.216386e-013	3.397009e-007	0.005892	1.932723	8.631350e-010	7.752803e-012
	8	PRF_Q_2023_M_CIAN_994_59780.63991.63991.4.0.dta	4	3048.553248	KLFVQDLTTR(1)-KSVELDNDDGGGSAAQK(1)	3048.548256	null	6.921045e-006	3.533523e-007	0.004992	1.637501	1.367522e-005	8.618327e-007
	9	PRF_Q_2023_M_CIAN_994_59780.63277.63277.4.0.dta	4	3048.555609	KLFVQDLTTR(1)-KSVELDNDDGGGSAAQK(1)	3048.548256	null	1.511924e-007	7.746142e-007	0.007353	2.411968	9.672092e-009	1.366526e-017
	10	PRF_Q_2023_M_CIAN_994_59780.64274.64274.4.0.dta	4	3048.548192	KLFVQDLTTR(1)-KSVELDNDDGGGSAAQK(1)	3048.548256	null	1.517075e-003	1.733787e-005	-0.000064	-0.020994	4.217262e-007	8.110860e-027
	11	PRF_Q_2023_M_CIAN_994_59780.63299.63299.3.0.dta	3	3048.550123	KLFVQDLTTR(1)-KSVELDNDDGGGSAAQK(1)	3048.548256	null	1.000000e+000	4.445005e-005	0.001867	0.612423	1.000000e+000	1.000000e+000
	12	PRF_Q_2023_M_CIAN_994_59780.64133.64133.4.0.dta	4	3048.547674	KLFVQDLTTR(1)-KSVELDNDDGGGSAAQK(1)	3048.548256	null	2.924012e-003	3.784266e-004	-0.000582	-0.190911	1.000000e+000	6.115977e-011
	13	PRF_Q_2023_M_CIAN_994_59780.63405.63405.5.1.dta	5	3048.557625	KLFVQDLTTR(1)-KSVELDNDDGGGSAAQK(1)	3048.548256	null	6.597109e-003	4.195576e-004	0.009369	3.073266	1.933268e-004	1.369427e-009
	14	PRF_Q_2023_M_CIAN_994_59780.63723.63723.3.0.dta	3	3048.548158	KLFVQDLTTR(1)-KSVELDNDDGGGSAAQK(1)	3048.548256	null	1.000000e+000	4.715659e-004	-0.000098	-0.032146	1.000000e+000	1.000000e+000
	15	PRF_Q_2023_M_CIAN_994_59780.64698.64698.4.0.dta	4	3048.547047	KLFVQDLTTR(1)-KSVELDNDDGGGSAAQK(1)	3048.548256	null	1.000000e+000	2.510124e-003	-0.001209	-0.396582	1.000000e+000	3.038163e-004
	16	PRF_Q_2023_M_CIAN_994_59780.66762.66762.4.3.dta	4	3048.541671	KLFVQDLTTR(1)-KSVELDNDDGGGSAAQK(1)	3048.548256	null	9.191403e-003	4.596056e-003	-0.006585	-2.160045	2.797202e-003	3.891551e-007
	17	PRF_Q_2023_M_CIAN_994_59780.65138.65138.4.0.dta	4	3048.556380	KLFVQDLTTR(1)-KSVELDNDDGGGSAAQK(1)	3048.548256	null	1.000000e+000	6.031918e-003	0.008124	2.664875	1.000000e+000	1.000000e+000
	18	PRF_Q_2023_M_CIAN_994_59780.65326.65326.4.1.dta	4	3048.547564	KLFVQDLTTR(1)-KSVELDNDDGGGSAAQK(1)	3048.548256	null	4.704807e-001	9.515332e-003	-0.000692	-0.226993	4.968859e-001	8.018019e-007
	19	PRF_Q_2023_M_CIAN_994_59780.64446.64446.4.0.dta	4	3048.546679	KLFVQDLTTR(1)-KSVELDNDDGGGSAAQK(1)	3048.548256	null	2.021981e-001	1.737970e-002	-0.001577	-0.517295	1.000000e+000	6.442411e-009
	20	PRF_Q_2023_M_CIAN_994_59780.64852.64852.4.0.dta	4	3048.542528	KLFVQDLTTR(1)-KSVELDNDDGGGSAAQK(1)	3048.548256	null	1.000000e+000	1.036074e-001	-0.005728	-1.878927	1.000000e+000	3.264465e-003
	21	PRF_Q_2023_M_CIAN_994_59780.57258.57258.4.0.dta	4	3275.710601	KLFVQDLTTR(1)-VKKSVELDNDDGGGSAAQK(3)	3275.711620	null	3.553582e-009	1.438348e-007	-0.001019	-0.311077	2.621231e-016	7.165201e-015
	22	PRF_Q_2023_M_CIAN_994_59780.57113.57113.5.0.dta	5	3275.713068	KLFVQDLTTR(1)-VKKSVELDNDDGGGSAAQK(3)	3275.711620	null	2.845908e-004	4.294376e-006	0.001448	0.442041	4.741640e-006	2.119634e-012
	23	PRF_Q_2023_M_CIAN_994_59780.57255.57255.5.0.dta	5	3275.709385	KLFVQDLTTR(1)-VKKSVELDNDDGGGSAAQK(3)	3275.711620	null	1.576518e-006	5.655932e-006	-0.002235	-0.682294	2.377545e-006	1.124072e-011
52	sp|Q07866|KLC1_HUMAN (457)-sp|Q07866|KLC1_HUMAN (495)	2	7
	1	PRF_Q_2023_M_CIAN_994_59780.41904.41904.3.0.dta	3	2696.424492	ACKVDSPTVTTTLK(3)-KQGLDNVHK(1)	2696.428612	Carbamidomethyl[C](2)	5.702956e-006	1.052318e-007	-0.004120	-1.527947	1.000000e+000	2.278136e-005
	2	PRF_Q_2023_M_CIAN_994_59780.42047.42047.3.0.dta	3	2696.426845	ACKVDSPTVTTTLK(3)-KQGLDNVHK(1)	2696.428612	Carbamidomethyl[C](2)	6.788231e-010	1.250065e-007	-0.001767	-0.655311	1.772753e-017	2.011518e-007
	3	PRF_Q_2023_M_CIAN_994_59780.42031.42031.4.1.dta	4	2696.427020	ACKVDSPTVTTTLK(3)-KQGLDNVHK(1)	2696.428612	Carbamidomethyl[C](2)	4.652750e-007	5.637243e-007	-0.001592	-0.590411	2.198799e-014	8.560189e-008
	4	PRF_Q_2023_M_CIAN_994_59780.41884.41884.4.2.dta	4	2696.428188	ACKVDSPTVTTTLK(3)-KQGLDNVHK(1)	2696.428612	Carbamidomethyl[C](2)	5.827315e-007	3.419831e-005	-0.000424	-0.157245	2.149672e-019	2.717064e-006
	5	PRF_Q_2023_M_CIAN_994_59780.41851.41851.4.1.dta	4	2696.427697	ACKVDSPTVTTTLK(3)-KQGLDNVHK(1)	2696.428612	Carbamidomethyl[C](2)	5.145072e-004	1.517462e-002	-0.000915	-0.339338	1.000000e+000	2.772186e-006
	6	PRF_Q_2023_M_CIAN_994_59780.42172.42172.4.0.dta	4	2696.429284	ACKVDSPTVTTTLK(3)-KQGLDNVHK(1)	2696.428612	Carbamidomethyl[C](2)	5.778570e-001	3.798313e-002	0.000672	0.249219	1.000000e+000	8.708765e-001
	7	PRF_Q_2023_M_CIAN_994_59780.79223.79223.5.0.dta	5	3639.943328	ACKVDSPTVTTTLKNLGALYRR(3)-KQGLDNVHK(1)	3639.963749	Carbamidomethyl[C](2)	1.000000e+000	6.689084e-001	-0.020421	-5.610221	1.000000e+000	1.000000e+000
53	sp|Q07866|KLC1_HUMAN (1)-sp|Q07866|KLC1_HUMAN (15)	2	14
	1	PRF_Q_2023_M_CIAN_994_59780.88152.88152.4.0.dta	4	3421.680863	MYDNMSTMVYIK(1)-EDKLEKLTQDEIISK(3)	3421.682551	null	6.704511e-016	1.518003e-007	-0.001688	-0.493325	2.314717e-006	8.044888e-009
	2	PRF_Q_2023_M_CIAN_994_59780.86442.86442.4.1.dta	4	3421.688659	MYDNMSTMVYIK(1)-EDKLEKLTQDEIISK(3)	3421.682551	null	1.368236e-001	3.973756e-001	0.006108	1.785087	3.994591e-001	2.534637e-002
	3	PRF_Q_2023_M_CIAN_994_59780.80314.80314.3.0.dta	3	2394.127160	MYDNMSTMVYIK(1)-EDKLEK(3)	2394.127626	null	3.004117e-003	2.890849e-003	-0.000466	-0.194643	7.062094e-003	5.426505e-002
	4	PRF_Q_2023_M_CIAN_994_59780.80372.80372.3.0.dta	3	2394.125578	MYDNMSTMVYIK(1)-EDKLEK(3)	2394.127626	null	4.752077e-005	3.243964e-003	-0.002048	-0.855426	6.348019e-005	8.087901e-003
	5	PRF_Q_2023_M_CIAN_994_59780.80806.80806.3.0.dta	3	2394.126710	MYDNMSTMVYIK(1)-EDKLEK(3)	2394.127626	null	1.113478e-002	3.265310e-003	-0.000916	-0.382603	2.434015e-004	5.444474e-002
	6	PRF_Q_2023_M_CIAN_994_59780.81232.81232.3.0.dta	3	2394.129305	MYDNMSTMVYIK(1)-EDKLEK(3)	2394.127626	null	6.326106e-003	3.279531e-003	0.001679	0.701299	7.209000e-005	2.451783e-002
	7	PRF_Q_2023_M_CIAN_994_59780.80508.80508.3.0.dta	3	2394.128457	MYDNMSTMVYIK(1)-EDKLEK(3)	2394.127626	null	2.234556e-002	3.367908e-003	0.000831	0.347099	1.725660e-006	1.277189e-002
	8	PRF_Q_2023_M_CIAN_994_59780.81521.81521.3.0.dta	3	2394.127023	MYDNMSTMVYIK(1)-EDKLEK(3)	2394.127626	null	5.310626e-003	4.236932e-003	-0.000603	-0.251866	1.703241e-002	1.599863e-001
	9	PRF_Q_2023_M_CIAN_994_59780.80661.80661.3.0.dta	3	2394.128309	MYDNMSTMVYIK(1)-EDKLEK(3)	2394.127626	null	4.744923e-003	4.798366e-003	0.000683	0.285281	3.228853e-008	7.371935e-003
	10	PRF_Q_2023_M_CIAN_994_59780.81088.81088.3.0.dta	3	2394.128986	MYDNMSTMVYIK(1)-EDKLEK(3)	2394.127626	null	2.364786e-002	6.619131e-003	0.001360	0.568057	4.220031e-005	8.593786e-002
	11	PRF_Q_2023_M_CIAN_994_59780.80950.80950.3.0.dta	3	2394.129693	MYDNMSTMVYIK(1)-EDKLEK(3)	2394.127626	null	4.503226e-002	6.718962e-003	0.002067	0.863362	8.179861e-005	5.309492e-002
	12	PRF_Q_2023_M_CIAN_994_59780.81369.81369.3.0.dta	3	2394.128862	MYDNMSTMVYIK(1)-EDKLEK(3)	2394.127626	null	1.000000e+000	1.088783e-001	0.001236	0.516263	1.000000e+000	1.000000e+000
	13	PRF_Q_2023_M_CIAN_994_59780.70181.70181.3.0.dta	3	2410.125968	MYDNMSTMVYIK(1)-EDKLEK(3)	2410.122540	Oxidation[M](5)	5.534062e-002	1.505172e-001	0.003428	1.422334	7.092010e-004	1.577551e-001
	14	PRF_Q_2023_M_CIAN_994_59780.82849.82849.3.0.dta	3	2394.127680	MYDNMSTMVYIK(1)-EDKLEK(3)	2394.127626	null	1.000000e+000	2.730720e-001	0.000054	0.022555	6.742430e-001	1.000000e+000
54	sp|O60282|KIF5C_HUMAN (142)-sp|O60282|KIF5C_HUMAN (241)	2	9
	1	PRF_Q_2023_M_CIAN_994_59780.87073.87073.3.0.dta	3	3157.666142	VSYFEIYLDKIR(10)-VSKTGAEGAVLDEAK(3)	3157.666577	null	1.776549e-015	2.130156e-007	-0.000435	-0.137760	7.641018e-012	7.148713e-010
	2	PRF_Q_2023_M_CIAN_994_59780.87154.87154.4.1.dta	4	3157.667104	VSYFEIYLDKIR(10)-VSKTGAEGAVLDEAK(3)	3157.666577	null	7.506547e-012	3.712876e-006	0.000527	0.166895	2.302044e-009	7.184252e-012
	3	PRF_Q_2023_M_CIAN_994_59780.87021.87021.4.0.dta	4	3157.664599	VSYFEIYLDKIR(10)-VSKTGAEGAVLDEAK(3)	3157.666577	null	4.063612e-009	3.593480e-004	-0.001978	-0.626412	2.275506e-006	7.123271e-006
	4	PRF_Q_2023_M_CIAN_994_59780.87054.87054.3.1.dta	3	3157.666276	VSYFEIYLDKIR(10)-VSKTGAEGAVLDEAK(3)	3157.666577	null	2.109364e-005	7.617918e-002	-0.000301	-0.095324	1.130530e-003	4.036181e-003
	5	PRF_Q_2023_M_CIAN_994_59780.94019.94019.4.0.dta	4	3928.088684	VSYFEIYLDKIRDLLDVSK(10)-VSKTGAEGAVLDEAK(3)	3928.083958	null	4.750819e-002	1.766877e-004	0.004726	1.203131	5.564755e-002	1.030058e-005
	6	PRF_Q_2023_M_CIAN_994_59780.94054.94054.5.0.dta	5	3928.088582	VSYFEIYLDKIRDLLDVSK(10)-VSKTGAEGAVLDEAK(3)	3928.083958	null	5.518541e-004	6.729812e-004	0.004624	1.177164	1.000000e+000	1.497236e-003
	7	PRF_Q_2023_M_CIAN_994_59780.93975.93975.4.0.dta	4	3928.089856	VSYFEIYLDKIRDLLDVSK(10)-VSKTGAEGAVLDEAK(3)	3928.083958	null	1.333507e-003	1.301650e-003	0.005898	1.501495	4.716150e-004	8.280312e-007
	8	PRF_Q_2023_M_CIAN_994_59780.93916.93916.5.0.dta	5	3928.088759	VSYFEIYLDKIRDLLDVSK(10)-VSKTGAEGAVLDEAK(3)	3928.083958	null	4.242292e-001	2.828179e-003	0.004801	1.222224	3.726271e-001	3.268128e-005
	9	PRF_Q_2023_M_CIAN_994_59780.93951.93951.4.3.dta	4	3928.089856	VSYFEIYLDKIRDLLDVSK(10)-VSKTGAEGAVLDEAK(3)	3928.083958	null	4.301018e-003	5.405308e-002	0.005898	1.501495	3.323281e-003	1.288506e-004
55	sp|O60282|KIF5C_HUMAN (241)-sp|O60282|KIF5C_HUMAN (257)	2	11
	1	PRF_Q_2023_M_CIAN_994_59780.90158.90158.3.0.dta	3	3712.004539	VSKTGAEGAVLDEAK(3)-NINKSLSALGNVISALAEGTK(4)	3712.001296	null	1.000000e+000	2.161269e-007	0.003243	0.873653	1.000000e+000	3.528025e-009
	2	PRF_Q_2023_M_CIAN_994_59780.90022.90022.4.0.dta	4	3712.000962	VSKTGAEGAVLDEAK(3)-NINKSLSALGNVISALAEGTK(4)	3712.001296	null	2.949650e-008	4.964910e-007	-0.000334	-0.089978	1.093276e-011	2.580269e-006
	3	PRF_Q_2023_M_CIAN_994_59780.89894.89894.4.0.dta	4	3712.001651	VSKTGAEGAVLDEAK(3)-NINKSLSALGNVISALAEGTK(4)	3712.001296	null	2.441267e-012	1.660152e-006	0.000355	0.095636	1.778203e-016	1.457087e-011
	4	PRF_Q_2023_M_CIAN_994_59780.89757.89757.4.0.dta	4	3712.004487	VSKTGAEGAVLDEAK(3)-NINKSLSALGNVISALAEGTK(4)	3712.001296	null	1.642730e-009	3.606749e-006	0.003191	0.859644	2.185229e-014	5.003464e-009
	5	PRF_Q_2023_M_CIAN_994_59780.90163.90163.4.0.dta	4	3712.002970	VSKTGAEGAVLDEAK(3)-NINKSLSALGNVISALAEGTK(4)	3712.001296	null	4.211797e-010	3.650291e-006	0.001674	0.450970	1.730193e-013	3.506156e-009
	6	PRF_Q_2023_M_CIAN_994_59780.89895.89895.3.0.dta	3	3711.997309	VSKTGAEGAVLDEAK(3)-NINKSLSALGNVISALAEGTK(4)	3712.001296	null	7.442664e-015	4.307709e-006	-0.003987	-1.074084	2.837158e-008	1.402254e-013
	7	PRF_Q_2023_M_CIAN_994_59780.89759.89759.3.0.dta	3	3712.005044	VSKTGAEGAVLDEAK(3)-NINKSLSALGNVISALAEGTK(4)	3712.001296	null	3.582802e-008	4.387266e-006	0.003748	1.009698	1.000000e+000	3.247031e-007
	8	PRF_Q_2023_M_CIAN_994_59780.90023.90023.3.0.dta	3	3711.997818	VSKTGAEGAVLDEAK(3)-NINKSLSALGNVISALAEGTK(4)	3712.001296	null	6.601570e-030	2.240733e-005	-0.003478	-0.936961	2.645779e-009	8.533476e-009
	9	PRF_Q_2023_M_CIAN_994_59780.89890.89890.5.0.dta	5	3711.996963	VSKTGAEGAVLDEAK(3)-NINKSLSALGNVISALAEGTK(4)	3712.001296	null	6.369485e-008	3.217785e-005	-0.004333	-1.167295	5.089670e-009	7.032059e-010
	10	PRF_Q_2023_M_CIAN_994_59780.90030.90030.5.0.dta	5	3712.001011	VSKTGAEGAVLDEAK(3)-NINKSLSALGNVISALAEGTK(4)	3712.001296	null	1.093750e-009	5.380071e-005	-0.000285	-0.076778	1.000000e+000	1.865295e-006
	11	PRF_Q_2023_M_CIAN_994_59780.91730.91730.4.0.dta	4	4900.653781	LYLVDLAGSEKVSKTGAEGAVLDEAK(14)-NINKSLSALGNVISALAEGTK(4)	4900.640278	null	8.476538e-012	9.443919e-005	0.013503	2.755354	1.230188e-006	1.674511e-010
56	sp|O60282|KIF5C_HUMAN (685)-sp|O60282|KIF5C_HUMAN (700)	2	31
	1	PRF_Q_2023_M_CIAN_994_59780.42168.42168.3.0.dta	3	3242.580777	MHEVSFQDKEKEHLTR(9)-LQDAEEMKK(8)	3242.581874	null	2.931638e-020	2.398864e-007	-0.001097	-0.338311	2.244671e-010	6.872465e-024
	2	PRF_Q_2023_M_CIAN_994_59780.42027.42027.3.0.dta	3	3242.579060	MHEVSFQDKEKEHLTR(9)-LQDAEEMKK(8)	3242.581874	null	3.969628e-015	3.603802e-005	-0.002814	-0.867827	2.306042e-015	2.119582e-019
	3	PRF_Q_2023_M_CIAN_994_59780.42026.42026.4.0.dta	4	3242.577405	MHEVSFQDKEKEHLTR(9)-LQDAEEMKK(8)	3242.581874	null	7.203794e-014	1.710540e-004	-0.004469	-1.378223	7.640750e-011	2.753305e-012
	4	PRF_Q_2023_M_CIAN_994_59780.42165.42165.4.0.dta	4	3242.578842	MHEVSFQDKEKEHLTR(9)-LQDAEEMKK(8)	3242.581874	null	1.359910e-016	4.613049e-004	-0.003032	-0.935057	3.990652e-009	3.199395e-006
	5	PRF_Q_2023_M_CIAN_994_59780.42303.42303.4.0.dta	4	3242.580607	MHEVSFQDKEKEHLTR(9)-LQDAEEMKK(8)	3242.581874	null	1.312753e-006	3.363379e-003	-0.001267	-0.390738	1.073121e-005	1.584500e-007
	6	PRF_Q_2023_M_CIAN_994_59780.41881.41881.4.0.dta	4	3242.576243	MHEVSFQDKEKEHLTR(9)-LQDAEEMKK(8)	3242.581874	null	1.620939e-005	1.063482e-002	-0.005631	-1.736579	6.069019e-005	2.495722e-007
	7	PRF_Q_2023_M_CIAN_994_59780.42307.42307.3.0.dta	3	3242.581519	MHEVSFQDKEKEHLTR(9)-LQDAEEMKK(8)	3242.581874	null	1.000000e+000	2.359437e-002	-0.000355	-0.109481	1.000000e+000	1.000000e+000
	8	PRF_Q_2023_M_CIAN_994_59780.42321.42321.5.0.dta	5	3242.580265	MHEVSFQDKEKEHLTR(9)-LQDAEEMKK(8)	3242.581874	null	7.301124e-003	2.999996e-002	-0.001609	-0.496210	6.538599e-008	1.002856e-002
	9	PRF_Q_2023_M_CIAN_994_59780.41962.41962.4.0.dta	4	3242.577104	MHEVSFQDKEKEHLTR(9)-LQDAEEMKK(8)	3242.581874	null	7.055847e-008	3.061743e-002	-0.004770	-1.471050	4.166749e-006	2.758472e-005
	10	PRF_Q_2023_M_CIAN_994_59780.42473.42473.5.0.dta	5	3242.579542	MHEVSFQDKEKEHLTR(9)-LQDAEEMKK(8)	3242.581874	null	3.359064e-002	3.498717e-002	-0.002332	-0.719180	8.329538e-003	1.130873e-002
	11	PRF_Q_2023_M_CIAN_994_59780.39703.39703.4.0.dta	4	3258.579804	MHEVSFQDKEKEHLTR(9)-LQDAEEMKK(8)	3258.576788	Oxidation[M](1)	7.138127e-002	5.481224e-002	0.003016	0.925557	1.000000e+000	3.804063e-002
	12	PRF_Q_2023_M_CIAN_994_59780.38441.38441.5.0.dta	5	3258.575189	MHEVSFQDKEKEHLTR(9)-LQDAEEMKK(8)	3258.576788	Oxidation[M](1)	2.206484e-003	5.661236e-002	-0.001599	-0.490705	1.000000e+000	1.626122e-002
	13	PRF_Q_2023_M_CIAN_994_59780.42181.42181.5.0.dta	5	3242.579712	MHEVSFQDKEKEHLTR(9)-LQDAEEMKK(8)	3242.581874	null	1.389323e-002	5.992589e-002	-0.002162	-0.666753	1.928776e-003	2.440552e-003
	14	PRF_Q_2023_M_CIAN_994_59780.34901.34901.4.0.dta	4	3242.585051	MHEVSFQDKEKEHLTR(9)-LQDAEEMKK(8)	3242.581874	null	1.000000e+000	7.942539e-002	0.003177	0.979775	1.000000e+000	1.000000e+000
	15	PRF_Q_2023_M_CIAN_994_59780.39659.39659.5.0.dta	5	3258.577806	MHEVSFQDKEKEHLTR(9)-LQDAEEMKK(8)	3258.576788	Oxidation[M](1)	2.404432e-001	9.236451e-002	0.001018	0.312406	1.000000e+000	8.415497e-002
	16	PRF_Q_2023_M_CIAN_994_59780.42042.42042.5.0.dta	5	3242.579099	MHEVSFQDKEKEHLTR(9)-LQDAEEMKK(8)	3242.581874	null	4.783127e-004	1.089521e-001	-0.002775	-0.855800	2.346730e-006	1.071414e-002
	17	PRF_Q_2023_M_CIAN_994_59780.41899.41899.5.0.dta	5	3242.580003	MHEVSFQDKEKEHLTR(9)-LQDAEEMKK(8)	3242.581874	null	1.036235e-002	1.133038e-001	-0.001871	-0.577009	9.389065e-005	1.059639e-003
	18	PRF_Q_2023_M_CIAN_994_59780.40248.40248.5.0.dta	5	3242.580055	MHEVSFQDKEKEHLTR(9)-LQDAEEMKK(8)	3242.581874	null	1.881949e-002	1.547358e-001	-0.001819	-0.560973	1.318381e-005	3.105579e-002
	19	PRF_Q_2023_M_CIAN_994_59780.37288.37288.5.0.dta	5	3258.574737	MHEVSFQDKEKEHLTR(9)-LQDAEEMKK(8)	3258.576788	Oxidation[M](26)	1.766485e-002	1.928028e-001	-0.002051	-0.629416	2.334206e-002	1.498371e-002
	20	PRF_Q_2023_M_CIAN_994_59780.35511.35511.5.0.dta	5	3258.577506	MHEVSFQDKEKEHLTR(9)-LQDAEEMKK(8)	3258.576788	Oxidation[M](26)	2.826681e-001	2.303670e-001	0.000718	0.220342	1.047026e-004	4.005948e-001
	21	PRF_Q_2023_M_CIAN_994_59780.40103.40103.5.0.dta	5	3242.568050	MHEVSFQDKEKEHLTR(9)-LQDAEEMKK(8)	3242.581874	null	2.628156e-004	2.727055e-001	-0.013824	-4.263269	2.995186e-004	2.133922e-002
	22	PRF_Q_2023_M_CIAN_994_59780.39791.39791.5.0.dta	5	3258.578784	MHEVSFQDKEKEHLTR(9)-LQDAEEMKK(8)	3258.576788	Oxidation[M](1)	5.243687e-003	3.348520e-001	0.001996	0.612537	2.562541e-005	1.930384e-002
	23	PRF_Q_2023_M_CIAN_994_59780.37153.37153.5.0.dta	5	3258.574493	MHEVSFQDKEKEHLTR(9)-LQDAEEMKK(8)	3258.576788	Oxidation[M](26)	1.000000e+000	4.727827e-001	-0.002295	-0.704295	2.844520e-003	1.000000e+000
	24	PRF_Q_2023_M_CIAN_994_59780.40465.40465.4.0.dta	4	3242.568085	MHEVSFQDKEKEHLTR(9)-LQDAEEMKK(8)	3242.581874	null	5.486391e-002	6.272731e-001	-0.013789	-4.252476	2.731108e-003	6.009549e-002
	25	PRF_Q_2023_M_CIAN_994_59780.42670.42670.3.0.dta	3	2606.249588	MHEVSFQDKEK(9)-LQDAEEMKK(8)	2606.247547	null	1.035472e-013	8.084144e-005	0.002041	0.783118	4.557238e-006	4.618134e-012
	26	PRF_Q_2023_M_CIAN_994_59780.42651.42651.4.0.dta	4	2606.249482	MHEVSFQDKEK(9)-LQDAEEMKK(8)	2606.247547	null	1.012942e-003	7.310618e-003	0.001935	0.742447	8.876739e-007	9.591747e-004
	27	PRF_Q_2023_M_CIAN_994_59780.35598.35598.5.0.dta	5	2606.247081	MHEVSFQDKEK(9)-LQDAEEMKK(8)	2606.247547	null	5.500159e-002	1.209290e-002	-0.000466	-0.178801	2.092318e-004	7.653386e-002
	28	PRF_Q_2023_M_CIAN_994_59780.35597.35597.4.0.dta	4	2606.246739	MHEVSFQDKEK(9)-LQDAEEMKK(8)	2606.247547	null	1.152603e-002	2.166021e-002	-0.000808	-0.310024	5.030904e-004	1.056414e-002
	29	PRF_Q_2023_M_CIAN_994_59780.35749.35749.5.0.dta	5	2606.247285	MHEVSFQDKEK(9)-LQDAEEMKK(8)	2606.247547	null	1.000000e+000	5.723670e-002	-0.000262	-0.100528	1.280548e-002	1.000000e+000
	30	PRF_Q_2023_M_CIAN_994_59780.35750.35750.4.0.dta	4	2606.246120	MHEVSFQDKEK(9)-LQDAEEMKK(8)	2606.247547	null	1.000000e+000	5.873383e-002	-0.001427	-0.547530	4.601085e-002	1.000000e+000
	31	PRF_Q_2023_M_CIAN_994_59780.35615.35615.3.0.dta	3	2606.235581	MHEVSFQDKEK(9)-LQDAEEMKK(8)	2606.247547	null	1.000000e+000	5.061149e-001	-0.011966	-4.591275	9.539653e-002	1.000000e+000
57	sp|O60282|KIF5C_HUMAN (544)-sp|O60282|KIF5C_HUMAN (803)	2	15
	1	PRF_Q_2023_M_CIAN_994_59780.64400.64400.3.0.dta	3	3039.647517	ELSQLQELSNHQKK(13)-KLFVQDLTTR(1)	3039.647180	null	7.042845e-019	2.907214e-007	0.000337	0.110868	3.887491e-010	3.234500e-051
	2	PRF_Q_2023_M_CIAN_994_59780.64398.64398.4.0.dta	4	3039.648468	ELSQLQELSNHQKK(13)-KLFVQDLTTR(1)	3039.647180	null	7.892340e-005	1.127697e-004	0.001288	0.423733	3.580728e-005	4.323198e-014
	3	PRF_Q_2023_M_CIAN_994_59780.64545.64545.4.0.dta	4	3039.647565	ELSQLQELSNHQKK(13)-KLFVQDLTTR(1)	3039.647180	null	7.546998e-005	1.733698e-004	0.000385	0.126659	1.526297e-004	1.378376e-015
	4	PRF_Q_2023_M_CIAN_994_59780.64254.64254.4.0.dta	4	3039.648223	ELSQLQELSNHQKK(13)-KLFVQDLTTR(1)	3039.647180	null	6.610846e-003	2.211390e-003	0.001043	0.343132	1.079398e-002	1.688264e-013
	5	PRF_Q_2023_M_CIAN_994_59780.64548.64548.5.0.dta	5	3039.650224	ELSQLQELSNHQKK(13)-KLFVQDLTTR(1)	3039.647180	null	1.001538e-003	4.856881e-003	0.003044	1.001432	5.920741e-004	9.288021e-014
	6	PRF_Q_2023_M_CIAN_994_59780.64399.64399.5.0.dta	5	3039.652126	ELSQLQELSNHQKK(13)-KLFVQDLTTR(1)	3039.647180	null	9.187046e-004	4.937925e-003	0.004946	1.627163	8.935957e-004	5.104486e-012
	7	PRF_Q_2023_M_CIAN_994_59780.64691.64691.4.0.dta	4	3039.647594	ELSQLQELSNHQKK(13)-KLFVQDLTTR(1)	3039.647180	null	8.225043e-002	7.299088e-003	0.000414	0.136200	6.569128e-001	1.569217e-007
	8	PRF_Q_2023_M_CIAN_994_59780.66294.66294.4.3.dta	4	3039.654900	ELSQLQELSNHQKK(13)-KLFVQDLTTR(1)	3039.647180	null	1.033842e-004	8.012561e-003	0.007720	2.539768	1.790028e-004	8.226675e-012
	9	PRF_Q_2023_M_CIAN_994_59780.64550.64550.3.0.dta	3	3039.646706	ELSQLQELSNHQKK(13)-KLFVQDLTTR(1)	3039.647180	null	1.000000e+000	5.029718e-002	-0.000474	-0.155939	1.000000e+000	1.261457e-003
	10	PRF_Q_2023_M_CIAN_994_59780.64689.64689.5.0.dta	5	3039.649504	ELSQLQELSNHQKK(13)-KLFVQDLTTR(1)	3039.647180	null	3.770839e-001	8.555170e-002	0.002324	0.764562	1.000000e+000	4.622574e-008
	11	PRF_Q_2023_M_CIAN_994_59780.64268.64268.3.0.dta	3	3039.648217	ELSQLQELSNHQKK(13)-KLFVQDLTTR(1)	3039.647180	null	1.000000e+000	1.209569e-001	0.001037	0.341158	1.000000e+000	1.516278e-003
	12	PRF_Q_2023_M_CIAN_994_59780.64242.64242.5.0.dta	5	3039.652629	ELSQLQELSNHQKK(13)-KLFVQDLTTR(1)	3039.647180	null	1.000000e+000	4.145479e-001	0.005449	1.792642	1.000000e+000	2.834218e-007
	13	PRF_Q_2023_M_CIAN_994_59780.64255.64255.5.0.dta	5	3039.652858	ELSQLQELSNHQKK(13)-KLFVQDLTTR(1)	3039.647180	null	4.892169e-001	4.162256e-001	0.005678	1.867980	9.768459e-001	4.646864e-010
	14	PRF_Q_2023_M_CIAN_994_59780.58222.58222.5.0.dta	5	3195.746679	ELSQLQELSNHQKKR(13)-KLFVQDLTTR(1)	3195.748282	null	9.280565e-002	2.837835e-002	-0.001603	-0.501604	2.614367e-001	2.599072e-008
	15	PRF_Q_2023_M_CIAN_994_59780.58309.58309.6.3.dta	6	3195.743560	ELSQLQELSNHQKKR(13)-KLFVQDLTTR(1)	3195.748282	null	1.000000e+000	6.473395e-001	-0.004722	-1.477588	1.000000e+000	2.815941e-003
58	sp|O60282|KIF5C_HUMAN (238)-sp|O60282|KIF5C_HUMAN (253)	2	10
	1	PRF_Q_2023_M_CIAN_994_59780.80061.80061.3.0.dta	3	3288.756602	LYLVDLAGSEKVSK(11)-TGAEGAVLDEAKNINK(12)	3288.757173	null	5.150245e-011	5.647399e-007	-0.000571	-0.173622	7.570415e-011	4.344506e-011
	2	PRF_Q_2023_M_CIAN_994_59780.80060.80060.4.0.dta	4	3288.759617	LYLVDLAGSEKVSK(11)-TGAEGAVLDEAKNINK(12)	3288.757173	null	7.131110e-004	1.574220e-003	0.002444	0.743138	1.010901e-004	6.607536e-004
	3	PRF_Q_2023_M_CIAN_994_59780.80067.80067.5.0.dta	5	3288.757631	LYLVDLAGSEKVSK(11)-TGAEGAVLDEAKNINK(12)	3288.757173	null	1.495901e-004	2.123063e-003	0.000458	0.139262	4.973625e-005	1.685736e-003
	4	PRF_Q_2023_M_CIAN_994_59780.79924.79924.5.0.dta	5	3288.759232	LYLVDLAGSEKVSK(11)-TGAEGAVLDEAKNINK(12)	3288.757173	null	1.461515e-002	3.448161e-003	0.002059	0.626072	2.550264e-002	3.164311e-002
	5	PRF_Q_2023_M_CIAN_994_59780.80203.80203.4.0.dta	4	3288.756583	LYLVDLAGSEKVSK(11)-TGAEGAVLDEAKNINK(12)	3288.757173	null	1.053961e-003	4.739797e-003	-0.000590	-0.179399	6.500213e-004	3.265431e-003
	6	PRF_Q_2023_M_CIAN_994_59780.79916.79916.4.0.dta	4	3288.763207	LYLVDLAGSEKVSK(11)-TGAEGAVLDEAKNINK(12)	3288.757173	null	6.545050e-004	2.812960e-002	0.006034	1.834736	2.764849e-004	4.455997e-003
	7	PRF_Q_2023_M_CIAN_994_59780.79917.79917.3.0.dta	3	3288.759072	LYLVDLAGSEKVSK(11)-TGAEGAVLDEAKNINK(12)	3288.757173	null	1.000000e+000	3.278658e-002	0.001899	0.577422	1.000000e+000	6.766252e-002
	8	PRF_Q_2023_M_CIAN_994_59780.80337.80337.4.0.dta	4	3288.751784	LYLVDLAGSEKVSK(11)-TGAEGAVLDEAKNINK(12)	3288.757173	null	9.072871e-003	7.668814e-002	-0.005389	-1.638613	4.847321e-004	1.014835e-002
	9	PRF_Q_2023_M_CIAN_994_59780.80264.80264.5.0.dta	5	3288.758114	LYLVDLAGSEKVSK(11)-TGAEGAVLDEAKNINK(12)	3288.757173	null	1.000000e+000	8.732285e-002	0.000941	0.286126	1.000000e+000	1.000000e+000
	10	PRF_Q_2023_M_CIAN_994_59780.95797.95797.4.2.dta	4	4900.635193	LYLVDLAGSEKVSK(11)-TGAEGAVLDEAKNINKSLSALGNVISALAEGTK(12)	4900.640278	null	1.000000e+000	1.875270e-001	-0.005085	-1.037620	1.000000e+000	5.915496e-001
59	sp|O60282|KIF5C_HUMAN (803)-sp|Q07866|KLC1_HUMAN (27)	2	9
	1	PRF_Q_2023_M_CIAN_994_59780.71678.71678.3.0.dta	3	2633.478298	KLFVQDLTTR(1)-LTQDEIISKTK(9)	2633.475882	null	2.474323e-011	6.155186e-007	0.002416	0.917419	2.707360e-014	3.723282e-014
	2	PRF_Q_2023_M_CIAN_994_59780.71541.71541.3.0.dta	3	2633.481101	KLFVQDLTTR(1)-LTQDEIISKTK(9)	2633.475882	null	2.327606e-017	9.155866e-007	0.005219	1.981791	4.180150e-016	5.626021e-019
	3	PRF_Q_2023_M_CIAN_994_59780.71524.71524.3.0.dta	3	2633.482070	KLFVQDLTTR(1)-LTQDEIISKTK(9)	2633.475882	null	2.193733e-005	2.133159e-005	0.006188	2.349746	1.979266e-006	8.205564e-021
	4	PRF_Q_2023_M_CIAN_994_59780.71803.71803.4.0.dta	4	2633.476249	KLFVQDLTTR(1)-LTQDEIISKTK(9)	2633.475882	null	8.766142e-008	9.797306e-005	0.000367	0.139360	2.447726e-009	1.705174e-024
	5	PRF_Q_2023_M_CIAN_994_59780.71517.71517.4.0.dta	4	2633.483587	KLFVQDLTTR(1)-LTQDEIISKTK(9)	2633.475882	null	1.492227e-011	2.035755e-004	0.007705	2.925791	1.295165e-009	9.601566e-015
	6	PRF_Q_2023_M_CIAN_994_59780.71662.71662.4.0.dta	4	2633.481102	KLFVQDLTTR(1)-LTQDEIISKTK(9)	2633.475882	null	5.582801e-008	7.032743e-004	0.005220	1.982171	4.460344e-009	2.010105e-015
	7	PRF_Q_2023_M_CIAN_994_59780.71939.71939.4.0.dta	4	2633.478117	KLFVQDLTTR(1)-LTQDEIISKTK(9)	2633.475882	null	1.262547e-002	6.766015e-002	0.002235	0.848688	7.904046e-003	1.785917e-018
	8	PRF_Q_2023_M_CIAN_994_59780.72093.72093.4.0.dta	4	2633.478233	KLFVQDLTTR(1)-LTQDEIISKTK(9)	2633.475882	null	8.397801e-001	4.993330e-001	0.002351	0.892736	1.000000e+000	5.748419e-004
	9	PRF_Q_2023_M_CIAN_994_59780.68279.68279.5.1.dta	5	3003.701919	KLFVQDLTTR(1)-LEKLTQDEIISKTK(12)	3003.697484	null	5.264414e-002	2.974986e-001	0.004435	1.476514	2.106743e-002	1.077759e-011
60	sp|Q07866|KLC1_HUMAN (1)-sp|Q07866|KLC1_HUMAN (27)	2	7
	1	PRF_Q_2023_M_CIAN_994_59780.86074.86074.3.0.dta	3	2908.442417	MYDNMSTMVYIK(1)-LTQDEIISKTK(9)	2908.439097	null	2.859680e-008	1.072947e-006	0.003320	1.141506	3.668715e-008	9.960347e-011
	2	PRF_Q_2023_M_CIAN_994_59780.85931.85931.3.0.dta	3	2908.442431	MYDNMSTMVYIK(1)-LTQDEIISKTK(9)	2908.439097	null	1.245750e-003	4.600228e-006	0.003334	1.146319	4.086850e-006	8.145969e-003
	3	PRF_Q_2023_M_CIAN_994_59780.86007.86007.4.0.dta	4	2908.438476	MYDNMSTMVYIK(1)-LTQDEIISKTK(9)	2908.439097	null	1.000000e+000	5.436289e-004	-0.000621	-0.213517	1.000000e+000	1.000000e+000
	4	PRF_Q_2023_M_CIAN_994_59780.86313.86313.3.0.dta	3	2908.442258	MYDNMSTMVYIK(1)-LTQDEIISKTK(9)	2908.439097	null	1.021856e-002	2.882650e-002	0.003161	1.086837	5.991208e-003	3.576134e-003
	5	PRF_Q_2023_M_CIAN_994_59780.74290.74290.5.0.dta	5	3650.827446	MYDNMSTMVYIKEDKLEK(1)-LTQDEIISKTK(9)	3650.825180	null	3.082708e-007	7.600622e-004	0.002266	0.620682	1.731258e-014	6.731908e-005
	6	PRF_Q_2023_M_CIAN_994_59780.74149.74149.5.0.dta	5	3650.824977	MYDNMSTMVYIKEDKLEK(1)-LTQDEIISKTK(9)	3650.825180	null	6.443097e-004	3.850708e-003	-0.000203	-0.055604	1.000000e+000	6.005092e-002
	7	PRF_Q_2023_M_CIAN_994_59780.74316.74316.4.0.dta	4	3650.832813	MYDNMSTMVYIKEDKLEK(1)-LTQDEIISKTK(9)	3650.825180	null	1.000000e+000	1.547188e-001	0.007633	2.090760	1.000000e+000	1.000000e+000
61	sp|O60282|KIF5C_HUMAN (606)-sp|Q07866|KLC1_HUMAN (58)	2	3
	1	PRF_Q_2023_M_CIAN_994_59780.44148.44148.4.0.dta	4	2936.377818	SKQLESAQMDSNR(2)-KDDESNLVEEK(1)	2936.378814	null	3.624076e-008	1.120090e-006	-0.000996	-0.339193	2.391556e-007	6.296355e-010
	2	PRF_Q_2023_M_CIAN_994_59780.44153.44153.3.0.dta	3	2936.376772	SKQLESAQMDSNR(2)-KDDESNLVEEK(1)	2936.378814	null	1.000000e+000	7.798680e-002	-0.002042	-0.695414	1.000000e+000	1.000000e+000
	3	PRF_Q_2023_M_CIAN_994_59780.38217.38217.4.0.dta	4	3064.475496	SKQLESAQMDSNRK(2)-KDDESNLVEEK(1)	3064.473770	null	7.628000e-006	6.767812e-005	0.001726	0.563229	1.000000e+000	4.112932e-008
62	sp|O60282|KIF5C_HUMAN (831)-sp|O60282|KIF5C_HUMAN (833)	2	6
	1	PRF_Q_2023_M_CIAN_994_59780.70056.70056.5.0.dta	5	3888.982750	KSVELDNDDGGGSAAQKQK(17)-QKISFLENNLEQLTK(2)	3888.982347	null	1.965743e-013	1.302270e-006	0.000403	0.103626	2.276380e-007	2.463870e-011
	2	PRF_Q_2023_M_CIAN_994_59780.69912.69912.5.0.dta	5	3888.981438	KSVELDNDDGGGSAAQKQK(17)-QKISFLENNLEQLTK(2)	3888.982347	null	2.295900e-006	7.599656e-006	-0.000909	-0.233737	6.191061e-008	4.079165e-009
	3	PRF_Q_2023_M_CIAN_994_59780.70029.70029.4.1.dta	4	3888.988079	KSVELDNDDGGGSAAQKQK(17)-QKISFLENNLEQLTK(2)	3888.982347	null	1.000000e+000	2.125098e-004	0.005732	1.473907	1.219166e-004	5.174808e-005
	4	PRF_Q_2023_M_CIAN_994_59780.78512.78512.4.0.dta	4	3760.888021	SVELDNDDGGGSAAQKQK(16)-QKISFLENNLEQLTK(2)	3760.887391	null	9.192779e-002	3.495630e-003	0.000630	0.167514	3.376555e-002	6.149417e-013
	5	PRF_Q_2023_M_CIAN_994_59780.78671.78671.3.0.dta	3	3760.884297	SVELDNDDGGGSAAQKQK(16)-QKISFLENNLEQLTK(2)	3760.887391	null	1.000000e+000	7.105255e-003	-0.003094	-0.822678	1.000000e+000	2.911385e-004
	6	PRF_Q_2023_M_CIAN_994_59780.78654.78654.4.0.dta	4	3760.883846	SVELDNDDGGGSAAQKQK(16)-QKISFLENNLEQLTK(2)	3760.887391	null	1.823594e-002	7.951748e-003	-0.003545	-0.942597	2.013793e-003	5.343845e-010
63	sp|O60282|KIF5C_HUMAN (142)-sp|O60282|KIF5C_HUMAN (257)	2	7
	1	PRF_Q_2023_M_CIAN_994_59780.95786.95786.3.0.dta	3	3783.055376	VSYFEIYLDKIR(10)-NINKSLSALGNVISALAEGTK(4)	3783.057689	null	3.915458e-014	1.383351e-006	-0.002313	-0.611410	8.166014e-009	4.080186e-018
	2	PRF_Q_2023_M_CIAN_994_59780.95789.95789.4.0.dta	4	3783.057975	VSYFEIYLDKIR(10)-NINKSLSALGNVISALAEGTK(4)	3783.057689	null	7.636749e-021	5.510774e-006	0.000286	0.075600	1.181222e-011	1.902830e-010
	3	PRF_Q_2023_M_CIAN_994_59780.95920.95920.3.0.dta	3	3783.055067	VSYFEIYLDKIR(10)-NINKSLSALGNVISALAEGTK(4)	3783.057689	null	1.000000e+000	4.702542e-002	-0.002622	-0.693090	1.000000e+000	1.000000e+000
	4	PRF_Q_2023_M_CIAN_994_59780.99813.99813.5.0.dta	5	4553.488630	VSYFEIYLDKIRDLLDVSK(10)-NINKSLSALGNVISALAEGTK(4)	4553.475071	null	3.929852e-016	2.084631e-004	0.013559	2.977726	5.819789e-013	6.890131e-006
	5	PRF_Q_2023_M_CIAN_994_59780.99841.99841.4.0.dta	4	4553.479950	VSYFEIYLDKIRDLLDVSK(10)-NINKSLSALGNVISALAEGTK(4)	4553.475071	null	1.000000e+000	2.259050e-004	0.004879	1.071489	1.000000e+000	1.000000e+000
	6	PRF_Q_2023_M_CIAN_994_59780.99702.99702.4.0.dta	4	4553.487624	VSYFEIYLDKIRDLLDVSK(10)-NINKSLSALGNVISALAEGTK(4)	4553.475071	null	1.000000e+000	3.752737e-003	0.012553	2.756796	1.000000e+000	1.000000e+000
	7	PRF_Q_2023_M_CIAN_994_59780.99683.99683.5.0.dta	5	4553.490640	VSYFEIYLDKIRDLLDVSK(10)-NINKSLSALGNVISALAEGTK(4)	4553.475071	null	1.000000e+000	6.492009e-003	0.015569	3.419147	1.000000e+000	1.000000e+000
64	sp|Q07866|KLC1_HUMAN (495)-sp|Q07866|KLC1_HUMAN (518)	2	4
	1	PRF_Q_2023_M_CIAN_994_59780.45729.45729.5.0.dta	5	2819.436242	KQGLDNVHK(1)-VAEVLNDPENMEKR(13)	2819.435485	null	5.577135e-011	1.445144e-006	0.000757	0.268493	1.295718e-012	1.365013e-013
	2	PRF_Q_2023_M_CIAN_994_59780.45709.45709.4.0.dta	4	2819.436198	KQGLDNVHK(1)-VAEVLNDPENMEKR(13)	2819.435485	null	6.815033e-011	4.374017e-005	0.000713	0.252888	3.855123e-014	3.826171e-012
	3	PRF_Q_2023_M_CIAN_994_59780.45593.45593.5.0.dta	5	2819.436889	KQGLDNVHK(1)-VAEVLNDPENMEKR(13)	2819.435485	null	2.350203e-006	1.976925e-004	0.001404	0.497972	4.749134e-007	4.044490e-007
	4	PRF_Q_2023_M_CIAN_994_59780.40612.40612.4.1.dta	4	2975.536597	KQGLDNVHK(1)-VAEVLNDPENMEKRR(13)	2975.536587	null	1.530976e-001	5.710571e-002	0.000010	0.003361	1.619670e-003	3.001719e-002
65	sp|O60282|KIF5C_HUMAN (522)-sp|O60282|KIF5C_HUMAN (815)	2	5
	1	PRF_Q_2023_M_CIAN_994_59780.75928.75928.4.0.dta	4	4191.054312	ANEQLTDELAQKTTTLTTTQR(12)-KSVELDNDDGGGSAAQK(1)	4191.053325	null	1.101408e-014	2.075721e-006	0.000987	0.235502	5.177164e-007	1.177712e-008
	2	PRF_Q_2023_M_CIAN_994_59780.76073.76073.4.1.dta	4	4191.060024	ANEQLTDELAQKTTTLTTTQR(12)-KSVELDNDDGGGSAAQK(1)	4191.053325	null	7.619206e-008	4.257177e-006	0.006699	1.598405	1.947326e-005	3.209453e-007
	3	PRF_Q_2023_M_CIAN_994_59780.76031.76031.5.0.dta	5	4191.051989	ANEQLTDELAQKTTTLTTTQR(12)-KSVELDNDDGGGSAAQK(1)	4191.053325	null	1.000000e+000	9.429104e-006	-0.001336	-0.318774	1.000000e+000	2.447693e-003
	4	PRF_Q_2023_M_CIAN_994_59780.75888.75888.5.0.dta	5	4191.052571	ANEQLTDELAQKTTTLTTTQR(12)-KSVELDNDDGGGSAAQK(1)	4191.053325	null	1.000000e+000	3.385365e-004	-0.000754	-0.179907	1.000000e+000	1.000000e+000
	5	PRF_Q_2023_M_CIAN_994_59780.69892.69892.5.0.dta	5	4418.223192	ANEQLTDELAQKTTTLTTTQR(12)-VKKSVELDNDDGGGSAAQK(3)	4418.216690	null	1.503264e-010	7.349286e-006	0.006502	1.471634	9.635028e-007	3.003627e-016
66	sp|O60282|KIF5C_HUMAN (815)-sp|Q07866|KLC1_HUMAN (18)	2	8
	1	PRF_Q_2023_M_CIAN_994_59780.60371.60371.4.0.dta	4	3616.808902	KSVELDNDDGGGSAAQK(1)-EDKLEKLTQDEIISK(6)	3616.807416	null	1.709063e-004	5.879106e-006	0.001486	0.410860	4.031322e-012	4.989064e-005
	2	PRF_Q_2023_M_CIAN_994_59780.60398.60398.5.0.dta	5	3616.808165	KSVELDNDDGGGSAAQK(1)-EDKLEKLTQDEIISK(6)	3616.807416	null	6.141200e-005	4.983366e-005	0.000749	0.207089	1.438880e-009	4.024686e-005
	3	PRF_Q_2023_M_CIAN_994_59780.60514.60514.4.0.dta	4	3616.807487	KSVELDNDDGGGSAAQK(1)-EDKLEKLTQDEIISK(6)	3616.807416	null	1.000000e+000	5.614872e-004	0.000071	0.019631	1.000000e+000	1.000000e+000
	4	PRF_Q_2023_M_CIAN_994_59780.60240.60240.4.0.dta	4	3616.811889	KSVELDNDDGGGSAAQK(1)-EDKLEKLTQDEIISK(6)	3616.807416	null	1.000000e+000	1.152118e-002	0.004473	1.236726	1.000000e+000	1.000000e+000
	5	PRF_Q_2023_M_CIAN_994_59780.58548.58548.4.1.dta	4	3244.621533	KSVELDNDDGGGSAAQK(1)-LEKLTQDEIISK(3)	3244.642934	null	1.048689e-005	1.432329e-003	-0.021401	-6.595795	1.064557e-003	7.077416e-007
	6	PRF_Q_2023_M_CIAN_994_59780.58569.58569.3.0.dta	3	3244.639129	KSVELDNDDGGGSAAQK(1)-LEKLTQDEIISK(3)	3244.642934	null	1.000000e+000	3.132629e-002	-0.003805	-1.172702	1.000000e+000	1.000000e+000
	7	PRF_Q_2023_M_CIAN_994_59780.58537.58537.4.1.dta	4	3244.626281	KSVELDNDDGGGSAAQK(1)-LEKLTQDEIISK(3)	3244.642934	null	3.343535e-003	1.269167e-001	-0.016653	-5.132460	2.072427e-003	1.128807e-002
	8	PRF_Q_2023_M_CIAN_994_59780.58584.58584.3.0.dta	3	3244.638748	KSVELDNDDGGGSAAQK(1)-LEKLTQDEIISK(3)	3244.642934	null	1.000000e+000	2.548178e-001	-0.004186	-1.290127	1.000000e+000	1.000000e+000
67	sp|O60282|KIF5C_HUMAN (238)-sp|O60282|KIF5C_HUMAN (257)	2	8
	1	PRF_Q_2023_M_CIAN_994_59780.93342.93342.3.0.dta	3	3759.078122	LYLVDLAGSEKVSK(11)-NINKSLSALGNVISALAEGTK(4)	3759.078816	null	4.689716e-003	5.963781e-006	-0.000694	-0.184620	1.114999e-011	3.677629e-004
	2	PRF_Q_2023_M_CIAN_994_59780.93300.93300.4.0.dta	4	3759.082433	LYLVDLAGSEKVSK(11)-NINKSLSALGNVISALAEGTK(4)	3759.078816	null	2.139937e-003	4.914740e-004	0.003617	0.962204	1.000000e+000	2.726848e-004
	3	PRF_Q_2023_M_CIAN_994_59780.93434.93434.4.0.dta	4	3759.082856	LYLVDLAGSEKVSK(11)-NINKSLSALGNVISALAEGTK(4)	3759.078816	null	2.728773e-005	5.826215e-004	0.004040	1.074731	9.610351e-014	1.676618e-005
	4	PRF_Q_2023_M_CIAN_994_59780.93347.93347.5.0.dta	5	3759.077751	LYLVDLAGSEKVSK(11)-NINKSLSALGNVISALAEGTK(4)	3759.078816	null	1.000000e+000	1.349797e-003	-0.001065	-0.283314	1.000000e+000	8.568812e-002
	5	PRF_Q_2023_M_CIAN_994_59780.93489.93489.3.0.dta	3	3759.093403	LYLVDLAGSEKVSK(11)-NINKSLSALGNVISALAEGTK(4)	3759.078816	null	1.000000e+000	1.995745e-003	0.014587	3.880472	1.000000e+000	2.779051e-003
	6	PRF_Q_2023_M_CIAN_994_59780.93582.93582.4.0.dta	4	3759.094228	LYLVDLAGSEKVSK(11)-NINKSLSALGNVISALAEGTK(4)	3759.078816	null	1.000000e+000	1.562477e-002	0.015412	4.099941	1.000000e+000	4.031878e-002
	7	PRF_Q_2023_M_CIAN_994_59780.93742.93742.4.0.dta	4	3759.091187	LYLVDLAGSEKVSK(11)-NINKSLSALGNVISALAEGTK(4)	3759.078816	null	1.000000e+000	2.044094e-001	0.012371	3.290966	1.000000e+000	1.000000e+000
	8	PRF_Q_2023_M_CIAN_994_59780.91708.91708.5.0.dta	5	4900.647230	LYLVDLAGSEKVSKTGAEGAVLDEAK(11)-NINKSLSALGNVISALAEGTK(4)	4900.640278	null	4.920735e-008	1.000516e-005	0.006952	1.418590	2.521597e-005	7.143875e-011
68	sp|O60282|KIF5C_HUMAN (803)-sp|Q07866|KLC1_HUMAN (74)	2	6
	1	PRF_Q_2023_M_CIAN_994_59780.93576.93576.5.0.dta	5	4659.419110	KLFVQDLTTR(1)-KSLEMLELGLSEAQVMMALSNHLNAVESEK(1)	4659.407990	null	6.179745e-008	6.595608e-006	0.011120	2.386569	1.533728e-015	1.428234e-010
	2	PRF_Q_2023_M_CIAN_994_59780.93556.93556.4.0.dta	4	4659.420204	KLFVQDLTTR(1)-KSLEMLELGLSEAQVMMALSNHLNAVESEK(1)	4659.407990	null	3.069036e-014	9.549617e-006	0.012214	2.621363	1.000000e+000	2.882611e-027
	3	PRF_Q_2023_M_CIAN_994_59780.93436.93436.5.0.dta	5	4659.418616	KLFVQDLTTR(1)-KSLEMLELGLSEAQVMMALSNHLNAVESEK(1)	4659.407990	null	5.332722e-011	1.062393e-004	0.010626	2.280547	4.032620e-012	1.426364e-013
	4	PRF_Q_2023_M_CIAN_994_59780.93419.93419.4.0.dta	4	4659.420241	KLFVQDLTTR(1)-KSLEMLELGLSEAQVMMALSNHLNAVESEK(1)	4659.407990	null	4.431617e-009	4.802180e-004	0.012251	2.629304	1.000000e+000	1.248846e-008
	5	PRF_Q_2023_M_CIAN_994_59780.93427.93427.5.0.dta	5	4659.418918	KLFVQDLTTR(1)-KSLEMLELGLSEAQVMMALSNHLNAVESEK(1)	4659.407990	null	1.929137e-004	1.098621e-001	0.010928	2.345362	1.000000e+000	7.030819e-009
	6	PRF_Q_2023_M_CIAN_994_59780.91715.91715.4.2.dta	4	4915.526757	KLFVQDLTTR(1)-KSLEMLELGLSEAQVMMALSNHLNAVESEKQK(1)	4915.561517	null	8.829942e-018	1.338388e-003	-0.034760	-7.071420	1.000000e+000	4.882376e-042
69	sp|Q07866|KLC1_HUMAN (398)-sp|Q07866|KLC1_HUMAN (518)	2	5
	1	PRF_Q_2023_M_CIAN_994_59780.58573.58573.3.0.dta	3	2908.473659	FKQAETLYK(2)-VAEVLNDPENMEKR(13)	2908.475951	null	1.460659e-016	6.937931e-006	-0.002292	-0.788042	2.677722e-008	2.049279e-015
	2	PRF_Q_2023_M_CIAN_994_59780.58556.58556.4.0.dta	4	2908.473612	FKQAETLYK(2)-VAEVLNDPENMEKR(13)	2908.475951	null	3.452195e-012	2.690692e-005	-0.002339	-0.804201	2.743833e-009	4.144870e-014
	3	PRF_Q_2023_M_CIAN_994_59780.58426.58426.4.0.dta	4	2908.474030	FKQAETLYK(2)-VAEVLNDPENMEKR(13)	2908.475951	null	1.477762e-006	3.728244e-004	-0.001921	-0.660483	4.540570e-010	3.014093e-007
	4	PRF_Q_2023_M_CIAN_994_59780.58684.58684.4.0.dta	4	2908.472878	FKQAETLYK(2)-VAEVLNDPENMEKR(13)	2908.475951	null	1.435226e-007	1.743562e-003	-0.003073	-1.056567	7.743792e-008	2.054907e-009
	5	PRF_Q_2023_M_CIAN_994_59780.51935.51935.5.0.dta	5	3064.558663	FKQAETLYK(2)-VAEVLNDPENMEKRR(13)	3064.577054	null	1.159485e-002	1.321456e-001	-0.018391	-6.001154	4.098914e-002	2.234947e-011
70	sp|O60282|KIF5C_HUMAN (618)-sp|O60282|KIF5C_HUMAN (769)	2	4
	1	PRF_Q_2023_M_CIAN_994_59780.50405.50405.5.0.dta	5	2327.311873	KMNASER(1)-LEKLLLLNDKR(3)	2327.311413	null	9.351894e-010	7.955811e-006	0.000460	0.197653	2.530224e-010	9.403819e-010
	2	PRF_Q_2023_M_CIAN_994_59780.50385.50385.4.1.dta	4	2327.311747	KMNASER(1)-LEKLLLLNDKR(3)	2327.311413	null	2.111906e-004	9.292250e-004	0.000334	0.143513	5.434479e-005	8.624594e-006
	3	PRF_Q_2023_M_CIAN_994_59780.50393.50393.3.0.dta	3	2327.311424	KMNASER(1)-LEKLLLLNDKR(3)	2327.311413	null	4.146574e-001	2.457573e-001	0.000011	0.004726	2.359198e-003	1.000000e+000
	4	PRF_Q_2023_M_CIAN_994_59780.57706.57706.4.0.dta	4	2715.492348	KMNASER(1)-EMKLEKLLLLNDKR(6)	2715.489435	null	1.606976e-006	2.868395e-003	0.002913	1.072735	1.000000e+000	8.178664e-004
71	sp|Q07866|KLC1_HUMAN (468)-sp|Q07866|KLC1_HUMAN (495)	2	8
	1	PRF_Q_2023_M_CIAN_994_59780.71621.71621.4.0.dta	4	3124.704951	VDSPTVTTTLKNLGALYR(11)-KQGLDNVHK(1)	3124.699939	null	2.805753e-011	9.160506e-006	0.005012	1.603994	2.788182e-009	2.713250e-010
	2	PRF_Q_2023_M_CIAN_994_59780.71475.71475.4.0.dta	4	3124.704381	VDSPTVTTTLKNLGALYR(11)-KQGLDNVHK(1)	3124.699939	null	7.293578e-007	8.240434e-005	0.004442	1.421576	2.252669e-007	5.426042e-007
	3	PRF_Q_2023_M_CIAN_994_59780.71334.71334.5.0.dta	5	3124.699119	VDSPTVTTTLKNLGALYR(11)-KQGLDNVHK(1)	3124.699939	null	7.875459e-006	6.779831e-004	-0.000820	-0.262425	1.725571e-005	8.058999e-006
	4	PRF_Q_2023_M_CIAN_994_59780.71620.71620.5.0.dta	5	3124.708440	VDSPTVTTTLKNLGALYR(11)-KQGLDNVHK(1)	3124.699939	null	1.585983e-010	1.060345e-003	0.008501	2.720581	2.310564e-008	4.803664e-008
	5	PRF_Q_2023_M_CIAN_994_59780.71330.71330.4.0.dta	4	3124.700095	VDSPTVTTTLKNLGALYR(11)-KQGLDNVHK(1)	3124.699939	null	1.986543e-003	1.214267e-003	0.000156	0.049925	4.518740e-004	9.332395e-005
	6	PRF_Q_2023_M_CIAN_994_59780.71474.71474.5.0.dta	5	3124.706878	VDSPTVTTTLKNLGALYR(11)-KQGLDNVHK(1)	3124.699939	null	4.224361e-007	1.279482e-003	0.006939	2.220693	1.275216e-008	8.139554e-009
	7	PRF_Q_2023_M_CIAN_994_59780.71767.71767.5.0.dta	5	3124.702309	VDSPTVTTTLKNLGALYR(11)-KQGLDNVHK(1)	3124.699939	null	1.507829e-002	3.686148e-002	0.002370	0.758473	2.345651e-003	1.033103e-003
	8	PRF_Q_2023_M_CIAN_994_59780.63640.63640.5.1.dta	5	3483.877814	ACKVDSPTVTTTLKNLGALYR(14)-KQGLDNVHK(1)	3483.862647	Carbamidomethyl[C](2)	3.097031e-004	4.948332e-002	0.015167	4.353501	1.263471e-012	1.501173e-005
72	sp|O60282|KIF5C_HUMAN (160)-sp|O60282|KIF5C_HUMAN (223)	2	3
	1	PRF_Q_2023_M_CIAN_994_59780.25723.25723.3.0.dta	3	1966.071752	TNLAVHEDKNR(9)-KLSGK(1)	1966.071520	null	5.717364e-020	1.061746e-005	0.000232	0.118002	5.659795e-006	4.917033e-012
	2	PRF_Q_2023_M_CIAN_994_59780.25733.25733.4.0.dta	4	1966.073638	TNLAVHEDKNR(9)-KLSGK(1)	1966.071520	null	4.241584e-013	9.188026e-004	0.002118	1.077275	2.828480e-011	3.487992e-012
	3	PRF_Q_2023_M_CIAN_994_59780.37007.37007.4.1.dta	4	2552.423336	TNLAVHEDKNRVPYVK(9)-KLSGK(1)	2552.419375	null	4.199058e-002	5.419511e-001	0.003961	1.551861	2.072550e-002	6.070752e-002
73	sp|O60282|KIF5C_HUMAN (142)-sp|O60282|KIF5C_HUMAN (253)	2	4
	1	PRF_Q_2023_M_CIAN_994_59780.87750.87750.3.0.dta	3	3312.742575	VSYFEIYLDKIR(10)-TGAEGAVLDEAKNINK(12)	3312.736046	null	3.716739e-007	1.263661e-005	0.006529	1.970878	4.045651e-011	8.511828e-006
	2	PRF_Q_2023_M_CIAN_994_59780.87747.87747.4.0.dta	4	3312.737277	VSYFEIYLDKIR(10)-TGAEGAVLDEAKNINK(12)	3312.736046	null	3.158228e-007	1.879531e-004	0.001231	0.371596	3.626023e-008	3.600283e-006
	3	PRF_Q_2023_M_CIAN_994_59780.94266.94266.5.0.dta	5	4083.156289	VSYFEIYLDKIRDLLDVSK(10)-TGAEGAVLDEAKNINK(12)	4083.153428	null	1.534993e-002	7.382865e-004	0.002861	0.700684	2.747639e-002	1.374400e-002
	4	PRF_Q_2023_M_CIAN_994_59780.94273.94273.4.0.dta	4	4083.167933	VSYFEIYLDKIRDLLDVSK(10)-TGAEGAVLDEAKNINK(12)	4083.153428	null	1.267488e-004	1.626528e-003	0.014505	3.552401	2.148683e-006	7.573952e-003
74	sp|O60282|KIF5C_HUMAN (522)-sp|O60282|KIF5C_HUMAN (849)	2	18
	1	PRF_Q_2023_M_CIAN_994_59780.67144.67144.3.0.dta	3	3379.818409	ANEQLTDELAQKTTTLTTTQR(12)-VHKQLVR(3)	3379.817808	null	6.719659e-006	1.266697e-005	0.000601	0.177820	1.000000e+000	8.140976e-005
	2	PRF_Q_2023_M_CIAN_994_59780.67378.67378.5.0.dta	5	3379.817100	ANEQLTDELAQKTTTLTTTQR(12)-VHKQLVR(3)	3379.817808	null	2.504481e-007	1.906044e-004	-0.000708	-0.209479	4.993962e-006	1.336868e-005
	3	PRF_Q_2023_M_CIAN_994_59780.67013.67013.3.0.dta	3	3379.819098	ANEQLTDELAQKTTTLTTTQR(12)-VHKQLVR(3)	3379.817808	null	1.609130e-009	2.626383e-004	0.001290	0.381677	1.000000e+000	7.622177e-006
	4	PRF_Q_2023_M_CIAN_994_59780.67284.67284.4.0.dta	4	3379.818522	ANEQLTDELAQKTTTLTTTQR(12)-VHKQLVR(3)	3379.817808	null	1.590292e-006	3.548892e-004	0.000714	0.211254	1.341509e-005	1.193776e-005
	5	PRF_Q_2023_M_CIAN_994_59780.66869.66869.4.0.dta	4	3379.821386	ANEQLTDELAQKTTTLTTTQR(12)-VHKQLVR(3)	3379.817808	null	3.197585e-009	5.930195e-004	0.003578	1.058637	5.088732e-008	5.618740e-007
	6	PRF_Q_2023_M_CIAN_994_59780.67143.67143.4.0.dta	4	3379.819754	ANEQLTDELAQKTTTLTTTQR(12)-VHKQLVR(3)	3379.817808	null	4.220117e-003	6.772315e-004	0.001946	0.575771	1.000000e+000	1.436504e-003
	7	PRF_Q_2023_M_CIAN_994_59780.67011.67011.4.0.dta	4	3379.820912	ANEQLTDELAQKTTTLTTTQR(12)-VHKQLVR(3)	3379.817808	null	7.590671e-006	7.899505e-004	0.003104	0.918393	1.000000e+000	1.160079e-004
	8	PRF_Q_2023_M_CIAN_994_59780.67239.67239.5.0.dta	5	3379.819170	ANEQLTDELAQKTTTLTTTQR(12)-VHKQLVR(3)	3379.817808	null	4.768334e-008	9.750074e-004	0.001362	0.402980	9.688575e-013	6.485905e-006
	9	PRF_Q_2023_M_CIAN_994_59780.66958.66958.5.0.dta	5	3379.825274	ANEQLTDELAQKTTTLTTTQR(12)-VHKQLVR(3)	3379.817808	null	3.732846e-007	1.218044e-003	0.007466	2.208995	3.344658e-009	1.667108e-005
	10	PRF_Q_2023_M_CIAN_994_59780.67104.67104.5.0.dta	5	3379.823955	ANEQLTDELAQKTTTLTTTQR(12)-VHKQLVR(3)	3379.817808	null	1.226791e-005	2.083251e-003	0.006147	1.818737	1.594097e-009	9.215170e-005
	11	PRF_Q_2023_M_CIAN_994_59780.66827.66827.5.0.dta	5	3379.826606	ANEQLTDELAQKTTTLTTTQR(12)-VHKQLVR(3)	3379.817808	null	2.759839e-010	5.560507e-003	0.008798	2.603099	6.457420e-006	6.413333e-005
	12	PRF_Q_2023_M_CIAN_994_59780.67521.67521.5.0.dta	5	3379.817648	ANEQLTDELAQKTTTLTTTQR(12)-VHKQLVR(3)	3379.817808	null	7.763631e-001	1.153109e-002	-0.000160	-0.047340	1.000000e+000	4.553824e-001
	13	PRF_Q_2023_M_CIAN_994_59780.67423.67423.4.0.dta	4	3379.817153	ANEQLTDELAQKTTTLTTTQR(12)-VHKQLVR(3)	3379.817808	null	1.000000e+000	1.559943e-001	-0.000655	-0.193797	1.000000e+000	1.342170e-002
	14	PRF_Q_2023_M_CIAN_994_59780.67289.67289.3.0.dta	3	3379.819289	ANEQLTDELAQKTTTLTTTQR(12)-VHKQLVR(3)	3379.817808	null	1.000000e+000	5.417322e-001	0.001481	0.438189	1.000000e+000	1.000000e+000
	15	PRF_Q_2023_M_CIAN_994_59780.62160.62160.5.0.dta	5	3636.965205	TRANEQLTDELAQKTTTLTTTQR(14)-VHKQLVR(3)	3636.966584	null	2.513339e-009	1.591236e-004	-0.001379	-0.379162	1.551418e-008	1.653829e-005
	16	PRF_Q_2023_M_CIAN_994_59780.62018.62018.5.0.dta	5	3636.954919	TRANEQLTDELAQKTTTLTTTQR(14)-VHKQLVR(3)	3636.966584	null	9.906112e-002	4.890875e-004	-0.011665	-3.207343	2.997954e-010	9.859443e-003
	17	PRF_Q_2023_M_CIAN_994_59780.62033.62033.4.1.dta	4	3636.967151	TRANEQLTDELAQKTTTLTTTQR(14)-VHKQLVR(3)	3636.966584	null	2.307575e-004	2.356076e-002	0.000567	0.155899	1.000000e+000	1.244026e-005
	18	PRF_Q_2023_M_CIAN_994_59780.61981.61981.5.0.dta	5	3636.949825	TRANEQLTDELAQKTTTLTTTQR(14)-VHKQLVR(3)	3636.966584	null	2.953075e-004	6.044855e-002	-0.016759	-4.607961	1.000000e+000	1.942947e-005
75	sp|Q07866|KLC1_HUMAN (237)-sp|Q07866|KLC1_HUMAN (272)	2	5
	1	PRF_Q_2023_M_CIAN_994_59780.90955.90955.4.0.dta	4	3802.981282	YEVAVPLCKQALEDLEK(9)-YKDAANLLNDALAIR(2)	3802.993375	Carbamidomethyl[C](8)	1.571592e-006	1.297595e-005	-0.012093	-3.179864	2.204277e-010	5.465684e-006
	2	PRF_Q_2023_M_CIAN_994_59780.90995.90995.3.0.dta	3	3803.029717	YEVAVPLCKQALEDLEK(9)-YKDAANLLNDALAIR(2)	3802.993375	Carbamidomethyl[C](8)	1.786665e-003	6.525778e-005	0.036342	9.556157	8.320141e-005	4.264304e-006
	3	PRF_Q_2023_M_CIAN_994_59780.90128.90128.5.0.dta	5	4288.217918	YEVAVPLCKQALEDLEK(9)-DQNKYKDAANLLNDALAIR(6)	4288.216762	Carbamidomethyl[C](30)	6.801107e-011	3.681015e-005	0.001156	0.269576	7.056962e-010	2.037780e-007
	4	PRF_Q_2023_M_CIAN_994_59780.90121.90121.4.0.dta	4	4288.199636	YEVAVPLCKQALEDLEK(9)-DQNKYKDAANLLNDALAIR(6)	4288.216762	Carbamidomethyl[C](30)	2.055953e-006	4.694673e-005	-0.017126	-3.993735	1.077067e-005	4.271520e-012
	5	PRF_Q_2023_M_CIAN_994_59780.91489.91489.4.0.dta	4	4288.212095	YEVAVPLCKQALEDLEK(9)-DQNKYKDAANLLNDALAIR(6)	4288.216762	Carbamidomethyl[C](30)	1.000000e+000	6.786067e-004	-0.004667	-1.088331	1.000000e+000	1.000000e+000
76	sp|O60282|KIF5C_HUMAN (905)-sp|O60282|KIF5C_HUMAN (911)	2	51
	1	PRF_Q_2023_M_CIAN_994_59780.26123.26123.3.0.dta	3	1542.877988	IKEAVR(2)-AKNMAR(2)	1542.878382	null	2.051489e-014	1.459525e-005	-0.000394	-0.255367	2.501775e-014	5.707499e-004
	2	PRF_Q_2023_M_CIAN_994_59780.26361.26361.3.0.dta	3	1542.877757	IKEAVR(2)-AKNMAR(2)	1542.878382	null	2.088601e-011	1.637235e-005	-0.000625	-0.405087	3.536751e-011	1.114829e-002
	3	PRF_Q_2023_M_CIAN_994_59780.25962.25962.3.0.dta	3	1542.878029	IKEAVR(2)-AKNMAR(2)	1542.878382	null	5.151257e-010	2.231342e-005	-0.000353	-0.228793	3.642096e-010	3.225676e-002
	4	PRF_Q_2023_M_CIAN_994_59780.26091.26091.3.0.dta	3	1542.878234	IKEAVR(2)-AKNMAR(2)	1542.878382	null	5.397480e-011	2.457638e-005	-0.000148	-0.095925	4.249370e-010	1.208534e-002
	5	PRF_Q_2023_M_CIAN_994_59780.25835.25835.3.0.dta	3	1542.878110	IKEAVR(2)-AKNMAR(2)	1542.878382	null	9.104396e-007	3.658630e-005	-0.000272	-0.176294	2.934658e-014	1.941821e-003
	6	PRF_Q_2023_M_CIAN_994_59780.26244.26244.3.0.dta	3	1542.877052	IKEAVR(2)-AKNMAR(2)	1542.878382	null	4.383131e-008	5.849329e-005	-0.001330	-0.862025	5.621897e-008	5.206311e-002
	7	PRF_Q_2023_M_CIAN_994_59780.21691.21691.3.0.dta	3	1558.873040	IKEAVR(2)-AKNMAR(2)	1558.873296	Oxidation[M](13)	3.052336e-008	1.106110e-004	-0.000256	-0.164221	3.816741e-006	1.112053e-004
	8	PRF_Q_2023_M_CIAN_994_59780.25992.25992.3.0.dta	3	1558.871551	IKEAVR(2)-AKNMAR(2)	1558.873296	Oxidation[M](13)	2.621531e-009	1.253244e-004	-0.001745	-1.119398	3.074167e-006	5.694615e-008
	9	PRF_Q_2023_M_CIAN_994_59780.21567.21567.3.0.dta	3	1558.873022	IKEAVR(2)-AKNMAR(2)	1558.873296	Oxidation[M](13)	3.293321e-006	1.463373e-004	-0.000274	-0.175768	2.918790e-004	8.930032e-003
	10	PRF_Q_2023_M_CIAN_994_59780.26601.26601.4.0.dta	4	1542.876166	IKEAVR(2)-AKNMAR(2)	1542.878382	null	1.179388e-003	1.984907e-004	-0.002216	-1.436277	2.349862e-006	6.440884e-002
	11	PRF_Q_2023_M_CIAN_994_59780.26494.26494.3.0.dta	3	1542.877050	IKEAVR(2)-AKNMAR(2)	1542.878382	null	1.335501e-006	2.372924e-004	-0.001332	-0.863321	8.115825e-008	3.597184e-002
	12	PRF_Q_2023_M_CIAN_994_59780.26121.26121.3.0.dta	3	1558.872694	IKEAVR(2)-AKNMAR(2)	1558.873296	Oxidation[M](13)	2.703424e-008	2.895566e-004	-0.000602	-0.386176	2.556804e-004	6.056416e-005
	13	PRF_Q_2023_M_CIAN_994_59780.26079.26079.4.0.dta	4	1542.877172	IKEAVR(2)-AKNMAR(2)	1542.878382	null	3.562163e-006	2.963479e-004	-0.001210	-0.784248	2.391345e-007	3.259558e-002
	14	PRF_Q_2023_M_CIAN_994_59780.25817.25817.4.0.dta	4	1542.877058	IKEAVR(2)-AKNMAR(2)	1542.878382	null	2.532117e-007	3.952922e-004	-0.001324	-0.858136	3.835335e-007	1.434522e-003
	15	PRF_Q_2023_M_CIAN_994_59780.26324.26324.4.0.dta	4	1542.876689	IKEAVR(2)-AKNMAR(2)	1542.878382	null	1.022221e-006	6.041462e-004	-0.001693	-1.097300	6.084200e-009	3.969617e-003
	16	PRF_Q_2023_M_CIAN_994_59780.26205.26205.4.0.dta	4	1542.876897	IKEAVR(2)-AKNMAR(2)	1542.878382	null	1.006821e-007	6.491743e-004	-0.001485	-0.962487	1.713283e-008	1.336136e-002
	17	PRF_Q_2023_M_CIAN_994_59780.25953.25953.4.0.dta	4	1542.877071	IKEAVR(2)-AKNMAR(2)	1542.878382	null	5.561958e-006	6.674556e-004	-0.001311	-0.849711	2.982952e-007	3.560283e-002
	18	PRF_Q_2023_M_CIAN_994_59780.26459.26459.4.0.dta	4	1542.876115	IKEAVR(2)-AKNMAR(2)	1542.878382	null	1.135414e-003	6.841630e-004	-0.002267	-1.469332	8.417738e-004	7.960287e-003
	19	PRF_Q_2023_M_CIAN_994_59780.25866.25866.4.0.dta	4	1558.869862	IKEAVR(2)-AKNMAR(2)	1558.873296	Oxidation[M](13)	3.275431e-009	1.884663e-003	-0.003434	-2.202873	2.818342e-005	3.012455e-006
	20	PRF_Q_2023_M_CIAN_994_59780.26245.26245.4.1.dta	4	1558.869974	IKEAVR(2)-AKNMAR(2)	1558.873296	Oxidation[M](13)	1.130571e-003	3.543431e-003	-0.003322	-2.131026	9.213125e-005	1.639332e-003
	21	PRF_Q_2023_M_CIAN_994_59780.25993.25993.4.0.dta	4	1558.869766	IKEAVR(2)-AKNMAR(2)	1558.873296	Oxidation[M](13)	6.264054e-007	3.808743e-003	-0.003530	-2.264456	2.309025e-008	1.297266e-005
	22	PRF_Q_2023_M_CIAN_994_59780.26122.26122.4.0.dta	4	1558.870415	IKEAVR(2)-AKNMAR(2)	1558.873296	Oxidation[M](13)	6.538674e-006	4.006271e-003	-0.002881	-1.848130	1.355867e-007	9.004642e-006
	23	PRF_Q_2023_M_CIAN_994_59780.25861.25861.3.0.dta	3	1558.871223	IKEAVR(2)-AKNMAR(2)	1558.873296	Oxidation[M](13)	2.332752e-004	4.386882e-003	-0.002073	-1.329807	9.634293e-004	1.423536e-004
	24	PRF_Q_2023_M_CIAN_994_59780.21554.21554.4.0.dta	4	1558.871084	IKEAVR(2)-AKNMAR(2)	1558.873296	Oxidation[M](13)	6.814907e-002	8.540234e-003	-0.002212	-1.418974	3.677318e-002	3.600245e-002
	25	PRF_Q_2023_M_CIAN_994_59780.28037.28037.4.2.dta	4	1542.874285	IKEAVR(2)-AKNMAR(2)	1542.878382	null	9.911409e-003	9.385867e-003	-0.004097	-2.655426	5.747666e-006	5.666074e-002
	26	PRF_Q_2023_M_CIAN_994_59780.26893.26893.4.1.dta	4	1542.876131	IKEAVR(2)-AKNMAR(2)	1542.878382	null	3.281435e-004	1.195321e-002	-0.002251	-1.458961	3.962150e-004	2.098190e-001
	27	PRF_Q_2023_M_CIAN_994_59780.28053.28053.3.1.dta	3	1542.872504	IKEAVR(2)-AKNMAR(2)	1542.878382	null	1.237819e-002	1.289101e-002	-0.005878	-3.809762	1.377306e-006	1.121835e-001
	28	PRF_Q_2023_M_CIAN_994_59780.26630.26630.3.0.dta	3	1542.877566	IKEAVR(2)-AKNMAR(2)	1542.878382	null	9.292225e-002	1.751203e-002	-0.000816	-0.528882	1.243962e-001	1.030403e-001
	29	PRF_Q_2023_M_CIAN_994_59780.21530.21530.4.0.dta	4	1558.871024	IKEAVR(2)-AKNMAR(2)	1558.873296	Oxidation[M](13)	4.370260e-003	1.901181e-002	-0.002272	-1.457463	6.913886e-004	1.063741e-003
	30	PRF_Q_2023_M_CIAN_994_59780.26733.26733.4.0.dta	4	1542.876354	IKEAVR(2)-AKNMAR(2)	1542.878382	null	9.518106e-006	1.993152e-002	-0.002028	-1.314426	2.107537e-003	1.892311e-001
	31	PRF_Q_2023_M_CIAN_994_59780.21814.21814.3.0.dta	3	1558.873986	IKEAVR(2)-AKNMAR(2)	1558.873296	Oxidation[M](13)	1.380950e-003	2.409502e-002	0.000690	0.442627	2.791857e-003	6.329508e-005
	32	PRF_Q_2023_M_CIAN_994_59780.22074.22074.3.0.dta	3	1558.873024	IKEAVR(2)-AKNMAR(2)	1558.873296	Oxidation[M](13)	1.186641e-002	3.944591e-002	-0.000272	-0.174485	2.097606e-001	5.591925e-003
	33	PRF_Q_2023_M_CIAN_994_59780.26767.26767.3.0.dta	3	1542.876379	IKEAVR(2)-AKNMAR(2)	1542.878382	null	3.419842e-001	5.988366e-002	-0.002003	-1.298223	3.780735e-001	1.572571e-001
	34	PRF_Q_2023_M_CIAN_994_59780.26427.26427.4.0.dta	4	1542.876124	IKEAVR(2)-AKNMAR(2)	1542.878382	null	9.328319e-001	2.931486e-001	-0.002258	-1.463498	1.000000e+000	1.000000e+000
	35	PRF_Q_2023_M_CIAN_994_59780.21446.21446.3.0.dta	3	1558.873966	IKEAVR(2)-AKNMAR(2)	1558.873296	Oxidation[M](13)	1.000000e+000	3.790016e-001	0.000670	0.429798	1.000000e+000	1.000000e+000
	36	PRF_Q_2023_M_CIAN_994_59780.26898.26898.3.0.dta	3	1542.879606	IKEAVR(2)-AKNMAR(2)	1542.878382	null	2.028369e-001	4.529199e-001	0.001224	0.793322	3.388147e-003	2.736277e-001
	37	PRF_Q_2023_M_CIAN_994_59780.22765.22765.3.0.dta	3	1558.874507	IKEAVR(2)-AKNMAR(2)	1558.873296	Oxidation[M](13)	1.317920e-001	5.319258e-001	0.001211	0.776843	4.334098e-002	1.567762e-001
	38	PRF_Q_2023_M_CIAN_994_59780.22633.22633.3.0.dta	3	1558.875780	IKEAVR(2)-AKNMAR(2)	1558.873296	Oxidation[M](13)	3.009867e-001	6.964811e-001	0.002484	1.593459	4.201025e-001	4.317007e-001
	39	PRF_Q_2023_M_CIAN_994_59780.21934.21934.3.0.dta	3	1558.871138	IKEAVR(2)-AKNMAR(2)	1558.873296	Oxidation[M](13)	9.739006e-002	7.470953e-001	-0.002158	-1.384333	2.023068e-004	7.316489e-002
	40	PRF_Q_2023_M_CIAN_994_59780.46858.46858.4.0.dta	4	2461.297100	YQQEVDRIKEAVR(9)-AKNMAR(2)	2461.297884	null	7.556783e-006	4.478137e-003	-0.000784	-0.318531	1.916434e-005	9.557094e-006
	41	PRF_Q_2023_M_CIAN_994_59780.46723.46723.4.0.dta	4	2461.296474	YQQEVDRIKEAVR(9)-AKNMAR(2)	2461.297884	null	3.262101e-005	7.628321e-003	-0.001410	-0.572868	3.823167e-004	1.099122e-005
	42	PRF_Q_2023_M_CIAN_994_59780.46875.46875.5.0.dta	5	2461.298028	YQQEVDRIKEAVR(9)-AKNMAR(2)	2461.297884	null	4.352128e-004	5.126312e-002	0.000144	0.058506	4.728616e-004	1.256771e-005
	43	PRF_Q_2023_M_CIAN_994_59780.46741.46741.5.0.dta	5	2461.296481	YQQEVDRIKEAVR(9)-AKNMAR(2)	2461.297884	null	9.018067e-004	8.182539e-002	-0.001403	-0.570024	3.959555e-004	1.206603e-004
	44	PRF_Q_2023_M_CIAN_994_59780.47027.47027.5.0.dta	5	2461.299244	YQQEVDRIKEAVR(9)-AKNMAR(2)	2461.297884	null	1.071471e-001	1.398075e-001	0.001360	0.552554	1.232318e-001	3.587848e-003
	45	PRF_Q_2023_M_CIAN_994_59780.42786.42786.5.0.dta	5	2477.294442	YQQEVDRIKEAVR(9)-AKNMAR(2)	2477.292798	Oxidation[M](20)	2.038602e-002	1.778299e-001	0.001644	0.663628	1.507500e-001	7.045535e-004
	46	PRF_Q_2023_M_CIAN_994_59780.46588.46588.4.0.dta	4	2461.297417	YQQEVDRIKEAVR(9)-AKNMAR(2)	2461.297884	null	3.935199e-003	2.198278e-001	-0.000467	-0.189737	1.000000e+000	4.766177e-003
	47	PRF_Q_2023_M_CIAN_994_59780.46597.46597.5.0.dta	5	2461.298182	YQQEVDRIKEAVR(9)-AKNMAR(2)	2461.297884	null	1.536499e-001	3.036817e-001	0.000298	0.121074	4.841908e-001	8.579773e-005
	48	PRF_Q_2023_M_CIAN_994_59780.46907.46907.3.0.dta	3	2461.297347	YQQEVDRIKEAVR(9)-AKNMAR(2)	2461.297884	null	3.407926e-002	3.101918e-001	-0.000537	-0.218178	1.000000e+000	9.552580e-003
	49	PRF_Q_2023_M_CIAN_994_59780.46773.46773.3.0.dta	3	2461.296187	YQQEVDRIKEAVR(9)-AKNMAR(2)	2461.297884	null	2.217473e-003	3.273456e-001	-0.001697	-0.689474	1.000000e+000	4.910883e-002
	50	PRF_Q_2023_M_CIAN_994_59780.46643.46643.3.0.dta	3	2461.296770	YQQEVDRIKEAVR(9)-AKNMAR(2)	2461.297884	null	6.517418e-003	3.913989e-001	-0.001114	-0.452607	1.000000e+000	9.817088e-005
	51	PRF_Q_2023_M_CIAN_994_59780.42673.42673.4.0.dta	4	2477.295248	YQQEVDRIKEAVR(9)-AKNMAR(2)	2477.292798	Oxidation[M](20)	2.390644e-003	6.537835e-001	0.002450	0.988983	3.256465e-002	3.162797e-005
77	sp|Q07866|KLC1_HUMAN (133)-sp|Q07866|KLC1_HUMAN (468)	2	4
	1	PRF_Q_2023_M_CIAN_994_59780.74620.74620.4.0.dta	4	3960.119629	LQKSEQSVAQLEEEKK(3)-VDSPTVTTTLKNLGALYR(11)	3960.117378	null	1.992311e-007	2.604392e-005	0.002251	0.568417	1.446151e-011	2.576161e-012
	2	PRF_Q_2023_M_CIAN_994_59780.74516.74516.5.0.dta	5	3960.122117	LQKSEQSVAQLEEEKK(3)-VDSPTVTTTLKNLGALYR(11)	3960.117378	null	2.494953e-006	1.814444e-004	0.004739	1.196682	1.988292e-014	2.810542e-009
	3	PRF_Q_2023_M_CIAN_994_59780.74660.74660.5.0.dta	5	3960.120250	LQKSEQSVAQLEEEKK(3)-VDSPTVTTTLKNLGALYR(11)	3960.117378	null	2.334998e-009	1.942035e-004	0.002872	0.725231	2.148517e-013	1.461878e-011
	4	PRF_Q_2023_M_CIAN_994_59780.82245.82245.4.0.dta	4	3832.034440	LQKSEQSVAQLEEEK(3)-VDSPTVTTTLKNLGALYR(11)	3832.022422	null	1.000000e+000	1.886725e-002	0.012018	3.136203	1.000000e+000	1.000000e+000
78	sp|O60282|KIF5C_HUMAN (465)-sp|O60282|KIF5C_HUMAN (887)	2	7
	1	PRF_Q_2023_M_CIAN_994_59780.77910.77910.4.0.dta	4	3221.636543	DYEKIQEELTR(4)-ALESALKEAKENAMR(10)	3221.635682	null	2.839674e-008	2.937609e-005	0.000861	0.267256	7.710562e-010	9.408945e-011
	2	PRF_Q_2023_M_CIAN_994_59780.78047.78047.4.0.dta	4	3221.637538	DYEKIQEELTR(4)-ALESALKEAKENAMR(10)	3221.635682	null	9.147242e-010	1.474314e-004	0.001856	0.576105	9.995833e-011	7.997703e-012
	3	PRF_Q_2023_M_CIAN_994_59780.77908.77908.5.3.dta	5	3221.637014	DYEKIQEELTR(4)-ALESALKEAKENAMR(10)	3221.635682	null	1.000000e+000	6.078463e-001	0.001332	0.413455	1.000000e+000	3.451982e-004
	4	PRF_Q_2023_M_CIAN_994_59780.58490.58490.4.0.dta	4	2509.221433	DYEKIQEELTR(4)-EAKENAMR(3)	2509.223778	null	1.868380e-008	7.469147e-005	-0.002345	-0.934552	2.989678e-011	7.338180e-009
	5	PRF_Q_2023_M_CIAN_994_59780.58615.58615.3.0.dta	3	2509.220516	DYEKIQEELTR(4)-EAKENAMR(3)	2509.223778	null	2.217436e-009	1.943938e-004	-0.003262	-1.300004	4.053355e-015	5.713873e-010
	6	PRF_Q_2023_M_CIAN_994_59780.58614.58614.4.0.dta	4	2509.222441	DYEKIQEELTR(4)-EAKENAMR(3)	2509.223778	null	6.255901e-010	2.350705e-004	-0.001337	-0.532834	6.277606e-013	1.180565e-011
	7	PRF_Q_2023_M_CIAN_994_59780.58492.58492.3.0.dta	3	2509.220084	DYEKIQEELTR(4)-EAKENAMR(3)	2509.223778	null	3.087840e-006	9.392750e-003	-0.003694	-1.472168	1.508556e-008	2.256351e-006
79	sp|O60282|KIF5C_HUMAN (465)-sp|O60282|KIF5C_HUMAN (877)	2	7
	1	PRF_Q_2023_M_CIAN_994_59780.60237.60237.4.0.dta	4	2675.463387	RDYEKIQEELTR(5)-VKALESALK(2)	2675.461294	null	4.308660e-009	3.865870e-005	0.002093	0.782295	2.342840e-008	3.194601e-007
	2	PRF_Q_2023_M_CIAN_994_59780.60091.60091.4.0.dta	4	2675.461973	RDYEKIQEELTR(5)-VKALESALK(2)	2675.461294	null	6.390701e-009	5.216900e-005	0.000679	0.253788	5.138222e-008	1.362622e-006
	3	PRF_Q_2023_M_CIAN_994_59780.60172.60172.5.0.dta	5	2675.465282	RDYEKIQEELTR(5)-VKALESALK(2)	2675.461294	null	6.008962e-004	5.913949e-003	0.003988	1.490584	6.919566e-006	2.940393e-005
	4	PRF_Q_2023_M_CIAN_994_59780.71804.71804.3.0.dta	3	2519.362056	DYEKIQEELTR(4)-VKALESALK(2)	2519.360192	null	1.136306e-005	4.297711e-005	0.001864	0.739870	7.460747e-007	3.527639e-010
	5	PRF_Q_2023_M_CIAN_994_59780.71918.71918.4.0.dta	4	2519.363375	DYEKIQEELTR(4)-VKALESALK(2)	2519.360192	null	1.158497e-009	4.374017e-005	0.003183	1.263416	2.489836e-008	5.369497e-011
	6	PRF_Q_2023_M_CIAN_994_59780.71942.71942.3.0.dta	3	2519.362892	DYEKIQEELTR(4)-VKALESALK(2)	2519.360192	null	3.087769e-008	7.128239e-005	0.002700	1.071701	1.131655e-006	2.049444e-008
	7	PRF_Q_2023_M_CIAN_994_59780.71786.71786.4.0.dta	4	2519.362625	DYEKIQEELTR(4)-VKALESALK(2)	2519.360192	null	2.204848e-008	1.418611e-004	0.002433	0.965721	4.995538e-005	5.526044e-008
80	sp|O60282|KIF5C_HUMAN (446)-sp|O60282|KIF5C_HUMAN (905)	2	4
	1	PRF_Q_2023_M_CIAN_994_59780.61685.61685.3.0.dta	3	2741.486225	LKQQMLDQDELLASTR(2)-IKEAVR(2)	2741.486458	null	9.340104e-006	4.690778e-005	-0.000233	-0.084990	8.537132e-009	1.165255e-003
	2	PRF_Q_2023_M_CIAN_994_59780.61728.61728.4.0.dta	4	2741.489492	LKQQMLDQDELLASTR(2)-IKEAVR(2)	2741.486458	null	3.481024e-009	1.547013e-004	0.003034	1.106699	1.994733e-017	9.623690e-005
	3	PRF_Q_2023_M_CIAN_994_59780.61582.61582.4.0.dta	4	2741.490469	LKQQMLDQDELLASTR(2)-IKEAVR(2)	2741.486458	null	2.264650e-008	5.291232e-004	0.004011	1.463075	2.577747e-013	2.177907e-005
	4	PRF_Q_2023_M_CIAN_994_59780.54767.54767.4.0.dta	4	2897.590288	LKQQMLDQDELLASTRR(2)-IKEAVR(2)	2897.587560	null	1.091127e-006	1.105539e-002	0.002728	0.941473	1.735595e-007	3.456614e-007
81	sp|O60282|KIF5C_HUMAN (641)-sp|O60282|KIF5C_HUMAN (741)	2	2
	1	PRF_Q_2023_M_CIAN_994_59780.85808.85808.3.1.dta	3	3351.680602	IKSLTDYMQNMEQK(2)-DLNQKLQLEQEK(5)	3351.680912	null	6.516600e-004	5.856352e-005	-0.000310	-0.092491	6.279587e-008	1.860389e-002
	2	PRF_Q_2023_M_CIAN_994_59780.87358.87358.5.0.dta	5	4091.117566	IKSLTDYMQNMEQK(2)-IIDEIRDLNQKLQLEQEK(11)	4091.103714	null	1.220423e-002	8.158450e-004	0.013852	3.385883	2.026479e-002	1.974068e-006
82	sp|Q07866|KLC1_HUMAN (237)-sp|Q07866|KLC1_HUMAN (270)	2	7
	1	PRF_Q_2023_M_CIAN_994_59780.91631.91631.4.0.dta	4	4288.213007	YEVAVPLCKQALEDLEK(9)-DQNKYKDAANLLNDALAIR(4)	4288.216762	Carbamidomethyl[C](30)	9.851929e-005	6.253698e-005	-0.003755	-0.875655	1.105050e-006	3.858442e-012
	2	PRF_Q_2023_M_CIAN_994_59780.91530.91530.3.0.dta	3	4288.189207	YEVAVPLCKQALEDLEK(9)-DQNKYKDAANLLNDALAIR(4)	4288.216762	Carbamidomethyl[C](30)	1.000000e+000	1.223589e-004	-0.027555	-6.425748	1.000000e+000	1.000000e+000
	3	PRF_Q_2023_M_CIAN_994_59780.91507.91507.5.0.dta	5	4288.210117	YEVAVPLCKQALEDLEK(9)-DQNKYKDAANLLNDALAIR(4)	4288.216762	Carbamidomethyl[C](30)	5.818853e-005	4.039158e-004	-0.006645	-1.549595	3.942467e-005	1.978148e-007
	4	PRF_Q_2023_M_CIAN_994_59780.91657.91657.5.0.dta	5	4288.212118	YEVAVPLCKQALEDLEK(9)-DQNKYKDAANLLNDALAIR(4)	4288.216762	Carbamidomethyl[C](30)	1.000000e+000	9.194890e-003	-0.004644	-1.082968	1.000000e+000	1.000000e+000
	5	PRF_Q_2023_M_CIAN_994_59780.79688.79688.4.0.dta	4	2937.491164	YEVAVPLCKQALEDLEK(9)-DQNKYK(4)	2937.491266	Carbamidomethyl[C](8)	9.648352e-002	1.267747e-002	-0.000102	-0.034724	5.290922e-019	7.814023e-002
	6	PRF_Q_2023_M_CIAN_994_59780.79542.79542.4.0.dta	4	2937.492061	YEVAVPLCKQALEDLEK(9)-DQNKYK(4)	2937.491266	Carbamidomethyl[C](8)	4.791141e-001	2.288976e-002	0.000795	0.270639	9.147434e-018	2.924337e-001
	7	PRF_Q_2023_M_CIAN_994_59780.79709.79709.3.0.dta	3	2937.487711	YEVAVPLCKQALEDLEK(9)-DQNKYK(4)	2937.491266	Carbamidomethyl[C](8)	1.000000e+000	1.203934e-001	-0.003555	-1.210216	1.000000e+000	7.880252e-001
83	sp|O60282|KIF5C_HUMAN (815)-sp|O60282|KIF5C_HUMAN (831)	2	6
	1	PRF_Q_2023_M_CIAN_994_59780.36685.36685.4.0.dta	4	3774.787733	KSVELDNDDGGGSAAQK(1)-KSVELDNDDGGGSAAQKQK(17)	3774.789862	null	1.000000e+000	6.265152e-005	-0.002129	-0.564005	1.000000e+000	1.000000e+000
	2	PRF_Q_2023_M_CIAN_994_59780.36658.36658.5.0.dta	5	3774.780227	KSVELDNDDGGGSAAQK(1)-KSVELDNDDGGGSAAQKQK(17)	3774.789862	null	1.000000e+000	3.247502e-002	-0.009635	-2.552460	1.000000e+000	1.000000e+000
	3	PRF_Q_2023_M_CIAN_994_59780.42990.42990.4.0.dta	4	3646.694112	KSVELDNDDGGGSAAQK(1)-SVELDNDDGGGSAAQKQK(16)	3646.694906	null	2.846857e-001	2.651116e-003	-0.000794	-0.217731	5.312233e-001	1.673835e-003
	4	PRF_Q_2023_M_CIAN_994_59780.42991.42991.3.0.dta	3	3646.695932	KSVELDNDDGGGSAAQK(1)-SVELDNDDGGGSAAQKQK(16)	3646.694906	null	1.000000e+000	6.469153e-003	0.001026	0.281351	1.000000e+000	1.000000e+000
	5	PRF_Q_2023_M_CIAN_994_59780.42839.42839.4.0.dta	4	3646.695707	KSVELDNDDGGGSAAQK(1)-SVELDNDDGGGSAAQKQK(16)	3646.694906	null	1.000000e+000	1.483661e-002	0.000801	0.219651	1.771049e-001	1.566718e-002
	6	PRF_Q_2023_M_CIAN_994_59780.43712.43712.4.1.dta	4	3646.696528	KSVELDNDDGGGSAAQK(1)-SVELDNDDGGGSAAQKQK(16)	3646.694906	null	1.000000e+000	7.254010e-002	0.001622	0.444786	1.000000e+000	1.000000e+000
84	sp|O60282|KIF5C_HUMAN (728)-sp|O60282|KIF5C_HUMAN (730)	2	8
	1	PRF_Q_2023_M_CIAN_994_59780.49684.49684.4.0.dta	4	2439.343625	LRDEIEEKQK(8)-QKIIDEIR(2)	2439.345211	null	4.990107e-005	7.253056e-005	-0.001586	-0.650174	6.898634e-008	4.205342e-007
	2	PRF_Q_2023_M_CIAN_994_59780.49587.49587.5.0.dta	5	2439.339947	LRDEIEEKQK(8)-QKIIDEIR(2)	2439.345211	null	1.742858e-005	8.638328e-005	-0.005264	-2.157956	6.790252e-004	4.999142e-007
	3	PRF_Q_2023_M_CIAN_994_59780.49702.49702.3.0.dta	3	2439.343299	LRDEIEEKQK(8)-QKIIDEIR(2)	2439.345211	null	8.859276e-001	1.049693e-002	-0.001912	-0.783817	9.750013e-001	2.332420e-003
	4	PRF_Q_2023_M_CIAN_994_59780.57669.57669.4.0.dta	4	3037.651944	LRDEIEEKQK(8)-QKIIDEIRDLNQK(2)	3037.652657	null	9.750860e-005	2.142356e-004	-0.000713	-0.234721	1.493672e-002	5.135126e-006
	5	PRF_Q_2023_M_CIAN_994_59780.57668.57668.5.0.dta	5	3037.648906	LRDEIEEKQK(8)-QKIIDEIRDLNQK(2)	3037.652657	null	5.367546e-007	3.635064e-004	-0.003751	-1.234835	2.135713e-006	1.394908e-006
	6	PRF_Q_2023_M_CIAN_994_59780.57538.57538.5.0.dta	5	3037.646177	LRDEIEEKQK(8)-QKIIDEIRDLNQK(2)	3037.652657	null	4.346464e-004	4.714717e-004	-0.006480	-2.133226	8.452635e-006	2.165864e-004
	7	PRF_Q_2023_M_CIAN_994_59780.57529.57529.4.0.dta	4	3037.649279	LRDEIEEKQK(8)-QKIIDEIRDLNQK(2)	3037.652657	null	1.000000e+000	3.364262e-002	-0.003378	-1.112043	1.000000e+000	1.000000e+000
	8	PRF_Q_2023_M_CIAN_994_59780.57757.57757.5.4.dta	5	3037.646291	LRDEIEEKQK(8)-QKIIDEIRDLNQK(2)	3037.652657	null	2.097804e-001	1.910457e-001	-0.006366	-2.095697	3.531841e-002	1.783359e-001
85	sp|Q07866|KLC1_HUMAN (54)-sp|Q07866|KLC1_HUMAN (58)	2	3
	1	PRF_Q_2023_M_CIAN_994_59780.91285.91285.4.0.dta	4	3582.803823	NEHNSILQSLLETLKCLK(15)-KDDESNLVEEK(1)	3582.820564	Carbamidomethyl[C](16)	8.008589e-012	7.447296e-005	-0.016741	-4.672576	1.764397e-017	2.037637e-011
	2	PRF_Q_2023_M_CIAN_994_59780.91309.91309.5.0.dta	5	3582.805392	NEHNSILQSLLETLKCLK(15)-KDDESNLVEEK(1)	3582.820564	Carbamidomethyl[C](16)	2.588474e-005	1.453832e-001	-0.015172	-4.234652	3.452584e-002	2.431588e-003
	3	PRF_Q_2023_M_CIAN_994_59780.91319.91319.6.4.dta	6	4662.451216	QVIQGLEALKNEHNSILQSLLETLKCLK(25)-KDDESNLVEEK(1)	4662.454404	Carbamidomethyl[C](26)	1.152155e-002	9.177769e-002	-0.003188	-0.683760	1.654619e-001	9.553499e-010
86	sp|O60282|KIF5C_HUMAN (68)-sp|O60282|KIF5C_HUMAN (911)	2	12
	1	PRF_Q_2023_M_CIAN_994_59780.52825.52825.4.0.dta	4	3228.688450	VLPPNTTQEQVYNACAKQIVK(17)-AKNMAR(2)	3228.686610	Carbamidomethyl[C](15)	2.693408e-008	8.150620e-005	0.001840	0.569891	1.650137e-006	1.649952e-006
	2	PRF_Q_2023_M_CIAN_994_59780.53395.53395.4.0.dta	4	3228.688754	VLPPNTTQEQVYNACAKQIVK(17)-AKNMAR(2)	3228.686610	Carbamidomethyl[C](15)	1.078123e-010	2.535591e-004	0.002144	0.664047	1.000000e+000	1.314265e-005
	3	PRF_Q_2023_M_CIAN_994_59780.53116.53116.4.0.dta	4	3228.688161	VLPPNTTQEQVYNACAKQIVK(17)-AKNMAR(2)	3228.686610	Carbamidomethyl[C](15)	4.785725e-008	3.716831e-003	0.001551	0.480381	2.434954e-004	8.279548e-006
	4	PRF_Q_2023_M_CIAN_994_59780.53262.53262.4.0.dta	4	3228.685424	VLPPNTTQEQVYNACAKQIVK(17)-AKNMAR(2)	3228.686610	Carbamidomethyl[C](15)	3.355004e-005	3.236366e-002	-0.001186	-0.367332	1.000000e+000	3.544470e-005
	5	PRF_Q_2023_M_CIAN_994_59780.52969.52969.4.0.dta	4	3228.690337	VLPPNTTQEQVYNACAKQIVK(17)-AKNMAR(2)	3228.686610	Carbamidomethyl[C](15)	5.582775e-008	4.053383e-002	0.003727	1.154339	2.658274e-004	3.675922e-005
	6	PRF_Q_2023_M_CIAN_994_59780.52674.52674.4.0.dta	4	3228.690212	VLPPNTTQEQVYNACAKQIVK(17)-AKNMAR(2)	3228.686610	Carbamidomethyl[C](15)	4.923464e-008	5.039041e-002	0.003602	1.115624	5.359092e-007	6.539651e-005
	7	PRF_Q_2023_M_CIAN_994_59780.52975.52975.5.0.dta	5	3228.688917	VLPPNTTQEQVYNACAKQIVK(17)-AKNMAR(2)	3228.686610	Carbamidomethyl[C](15)	1.930461e-004	7.049241e-002	0.002307	0.714532	1.485813e-003	3.691447e-004
	8	PRF_Q_2023_M_CIAN_994_59780.53209.53209.5.0.dta	5	3228.687365	VLPPNTTQEQVYNACAKQIVK(17)-AKNMAR(2)	3228.686610	Carbamidomethyl[C](15)	1.563417e-003	1.457539e-001	0.000755	0.233841	1.000000e+000	2.523177e-002
	9	PRF_Q_2023_M_CIAN_994_59780.52819.52819.5.2.dta	5	3228.690623	VLPPNTTQEQVYNACAKQIVK(17)-AKNMAR(2)	3228.686610	Carbamidomethyl[C](15)	8.558114e-004	3.237069e-001	0.004013	1.242920	1.000000e+000	2.420670e-003
	10	PRF_Q_2023_M_CIAN_994_59780.52540.52540.4.2.dta	4	3228.691148	VLPPNTTQEQVYNACAKQIVK(17)-AKNMAR(2)	3228.686610	Carbamidomethyl[C](15)	1.000000e+000	3.267054e-001	0.004538	1.405525	1.000000e+000	1.000000e+000
	11	PRF_Q_2023_M_CIAN_994_59780.89391.89391.5.0.dta	5	5316.649984	VLPPNTTQEQVYNACAKQIVKDVLEGYNGTIFAYGQTSSGK(17)-AKNMAR(2)	5316.666515	Carbamidomethyl[C](15)	6.052190e-002	4.497374e-002	-0.016531	-3.109279	1.000000e+000	4.533149e-001
	12	PRF_Q_2023_M_CIAN_994_59780.89536.89536.5.0.dta	5	5316.682935	VLPPNTTQEQVYNACAKQIVKDVLEGYNGTIFAYGQTSSGK(17)-AKNMAR(2)	5316.666515	Carbamidomethyl[C](15)	8.880288e-003	7.134567e-002	0.016420	3.088401	1.000000e+000	1.880991e-001
87	sp|O60282|KIF5C_HUMAN (815)-sp|Q07866|KLC1_HUMAN (15)	2	3
	1	PRF_Q_2023_M_CIAN_994_59780.60250.60250.5.0.dta	5	3616.811129	KSVELDNDDGGGSAAQK(1)-EDKLEKLTQDEIISK(3)	3616.807416	null	1.141925e-002	9.171068e-005	0.003713	1.026596	5.714994e-007	7.668113e-004
	2	PRF_Q_2023_M_CIAN_994_59780.60557.60557.5.1.dta	5	3616.798525	KSVELDNDDGGGSAAQK(1)-EDKLEKLTQDEIISK(3)	3616.807416	null	1.000000e+000	1.406961e-001	-0.008891	-2.458245	3.632639e-002	3.504721e-002
	3	PRF_Q_2023_M_CIAN_994_59780.70941.70941.5.0.dta	5	4065.906045	KSVELDNDDGGGSAAQK(1)-MYDNMSTMVYIKEDKLEK(15)	4065.897553	null	1.000000e+000	2.903185e-002	0.008492	2.088592	1.000000e+000	1.000000e+000
88	sp|O60282|KIF5C_HUMAN (571)-sp|O60282|KIF5C_HUMAN (599)	2	49
	1	PRF_Q_2023_M_CIAN_994_59780.94711.94711.4.0.dta	4	4545.340724	DLGEIGGIIGTNDVKTLADVNGVIEEEFTMAR(15)-SEVKSLVNR(4)	4545.339048	null	7.012579e-003	1.002523e-004	0.001676	0.368729	1.000000e+000	6.326854e-005
	2	PRF_Q_2023_M_CIAN_994_59780.95259.95259.4.1.dta	4	4545.340809	DLGEIGGIIGTNDVKTLADVNGVIEEEFTMAR(15)-SEVKSLVNR(4)	4545.339048	null	4.284376e-002	4.314575e-004	0.001761	0.387430	1.000000e+000	1.266824e-002
	3	PRF_Q_2023_M_CIAN_994_59780.94584.94584.4.0.dta	4	4545.342183	DLGEIGGIIGTNDVKTLADVNGVIEEEFTMAR(15)-SEVKSLVNR(4)	4545.339048	null	4.740150e-003	5.770526e-004	0.003135	0.689718	6.121156e-009	5.134987e-003
	4	PRF_Q_2023_M_CIAN_994_59780.95116.95116.4.0.dta	4	4545.337297	DLGEIGGIIGTNDVKTLADVNGVIEEEFTMAR(15)-SEVKSLVNR(4)	4545.339048	null	3.402434e-002	6.729072e-004	-0.001751	-0.385230	1.000000e+000	2.039450e-002
	5	PRF_Q_2023_M_CIAN_994_59780.94983.94983.4.0.dta	4	4545.344881	DLGEIGGIIGTNDVKTLADVNGVIEEEFTMAR(15)-SEVKSLVNR(4)	4545.339048	null	1.805323e-002	1.567147e-003	0.005833	1.283293	1.000000e+000	2.007945e-003
	6	PRF_Q_2023_M_CIAN_994_59780.94854.94854.4.0.dta	4	4545.298148	DLGEIGGIIGTNDVKTLADVNGVIEEEFTMAR(15)-SEVKSLVNR(4)	4545.339048	null	2.841307e-002	2.039396e-003	-0.040900	-8.998229	1.000000e+000	2.602564e-003
	7	PRF_Q_2023_M_CIAN_994_59780.100530.100530.4.1.dta	4	4545.344649	DLGEIGGIIGTNDVKTLADVNGVIEEEFTMAR(15)-SEVKSLVNR(4)	4545.339048	null	7.868766e-002	3.848599e-003	0.005601	1.232251	1.000000e+000	5.421027e-002
	8	PRF_Q_2023_M_CIAN_994_59780.100848.100848.4.1.dta	4	4545.337095	DLGEIGGIIGTNDVKTLADVNGVIEEEFTMAR(15)-SEVKSLVNR(4)	4545.339048	null	1.501803e-001	4.075127e-003	-0.001953	-0.429671	1.000000e+000	1.008179e-001
	9	PRF_Q_2023_M_CIAN_994_59780.94550.94550.5.1.dta	5	4545.333774	DLGEIGGIIGTNDVKTLADVNGVIEEEFTMAR(15)-SEVKSLVNR(4)	4545.339048	null	2.781390e-001	5.614179e-003	-0.005274	-1.160309	1.000000e+000	2.110976e-001
	10	PRF_Q_2023_M_CIAN_994_59780.94445.94445.4.0.dta	4	4545.346440	DLGEIGGIIGTNDVKTLADVNGVIEEEFTMAR(15)-SEVKSLVNR(4)	4545.339048	null	8.145837e-002	5.782844e-003	0.007392	1.626281	1.000000e+000	2.299187e-002
	11	PRF_Q_2023_M_CIAN_994_59780.101109.101109.4.0.dta	4	4545.332250	DLGEIGGIIGTNDVKTLADVNGVIEEEFTMAR(15)-SEVKSLVNR(4)	4545.339048	null	1.875983e-001	8.749246e-003	-0.006798	-1.495598	1.000000e+000	1.319740e-001
	12	PRF_Q_2023_M_CIAN_994_59780.100853.100853.4.1.dta	4	4545.337095	DLGEIGGIIGTNDVKTLADVNGVIEEEFTMAR(15)-SEVKSLVNR(4)	4545.339048	null	1.579802e-001	9.091340e-003	-0.001953	-0.429671	1.000000e+000	9.953979e-002
	13	PRF_Q_2023_M_CIAN_994_59780.100193.100193.4.1.dta	4	4545.358303	DLGEIGGIIGTNDVKTLADVNGVIEEEFTMAR(15)-SEVKSLVNR(4)	4545.339048	null	7.318633e-002	9.267049e-003	0.019255	4.236208	1.000000e+000	2.736341e-002
	14	PRF_Q_2023_M_CIAN_994_59780.100981.100981.4.0.dta	4	4545.327908	DLGEIGGIIGTNDVKTLADVNGVIEEEFTMAR(15)-SEVKSLVNR(4)	4545.339048	null	7.841599e-002	1.045536e-002	-0.011140	-2.450862	1.000000e+000	3.825203e-002
	15	PRF_Q_2023_M_CIAN_994_59780.93752.93752.4.0.dta	4	4561.353585	DLGEIGGIIGTNDVKTLADVNGVIEEEFTMAR(15)-SEVKSLVNR(4)	4561.333962	Oxidation[M](30)	7.147110e-003	1.087418e-002	0.019623	4.302031	1.000000e+000	2.947557e-005
	16	PRF_Q_2023_M_CIAN_994_59780.99942.99942.4.0.dta	4	4545.346011	DLGEIGGIIGTNDVKTLADVNGVIEEEFTMAR(15)-SEVKSLVNR(4)	4545.339048	null	2.381753e-001	1.106458e-002	0.006963	1.531899	1.000000e+000	1.144458e-001
	17	PRF_Q_2023_M_CIAN_994_59780.96966.96966.4.3.dta	4	4545.372851	DLGEIGGIIGTNDVKTLADVNGVIEEEFTMAR(15)-SEVKSLVNR(4)	4545.339048	null	1.661777e-001	1.980902e-002	0.033803	7.436849	1.000000e+000	1.109807e-001
	18	PRF_Q_2023_M_CIAN_994_59780.95852.95852.4.2.dta	4	4545.351303	DLGEIGGIIGTNDVKTLADVNGVIEEEFTMAR(15)-SEVKSLVNR(4)	4545.339048	null	3.171945e-001	2.512172e-002	0.012255	2.696169	1.000000e+000	2.677671e-001
	19	PRF_Q_2023_M_CIAN_994_59780.99931.99931.4.1.dta	4	4545.340594	DLGEIGGIIGTNDVKTLADVNGVIEEEFTMAR(15)-SEVKSLVNR(4)	4545.339048	null	2.050774e-001	2.552402e-002	0.001546	0.340129	1.000000e+000	8.073469e-002
	20	PRF_Q_2023_M_CIAN_994_59780.104187.104187.4.0.dta	4	4545.357411	DLGEIGGIIGTNDVKTLADVNGVIEEEFTMAR(15)-SEVKSLVNR(4)	4545.339048	null	2.673350e-001	2.956280e-002	0.018363	4.039963	1.000000e+000	2.504921e-001
	21	PRF_Q_2023_M_CIAN_994_59780.96013.96013.4.2.dta	4	4545.344074	DLGEIGGIIGTNDVKTLADVNGVIEEEFTMAR(15)-SEVKSLVNR(4)	4545.339048	null	4.354372e-001	3.536524e-002	0.005026	1.105748	1.000000e+000	3.795877e-001
	22	PRF_Q_2023_M_CIAN_994_59780.100589.100589.4.1.dta	4	4545.342674	DLGEIGGIIGTNDVKTLADVNGVIEEEFTMAR(15)-SEVKSLVNR(4)	4545.339048	null	3.644964e-001	3.567459e-002	0.003626	0.797740	1.000000e+000	3.225816e-001
	23	PRF_Q_2023_M_CIAN_994_59780.96350.96350.4.1.dta	4	4545.357352	DLGEIGGIIGTNDVKTLADVNGVIEEEFTMAR(15)-SEVKSLVNR(4)	4545.339048	null	1.407889e-001	3.587709e-002	0.018304	4.026982	1.000000e+000	9.103282e-002
	24	PRF_Q_2023_M_CIAN_994_59780.97225.97225.4.0.dta	4	4545.326689	DLGEIGGIIGTNDVKTLADVNGVIEEEFTMAR(15)-SEVKSLVNR(4)	4545.339048	null	1.000000e+000	5.332755e-002	-0.012359	-2.719049	1.000000e+000	5.421112e-001
	25	PRF_Q_2023_M_CIAN_994_59780.101241.101241.4.0.dta	4	4545.337713	DLGEIGGIIGTNDVKTLADVNGVIEEEFTMAR(15)-SEVKSLVNR(4)	4545.339048	null	3.449398e-001	7.380078e-002	-0.001335	-0.293707	1.000000e+000	2.962347e-001
	26	PRF_Q_2023_M_CIAN_994_59780.97694.97694.4.0.dta	4	4545.350506	DLGEIGGIIGTNDVKTLADVNGVIEEEFTMAR(15)-SEVKSLVNR(4)	4545.339048	null	7.345488e-001	9.521154e-002	0.011458	2.520824	1.000000e+000	7.085290e-001
	27	PRF_Q_2023_M_CIAN_994_59780.99792.99792.4.0.dta	4	4545.353687	DLGEIGGIIGTNDVKTLADVNGVIEEEFTMAR(15)-SEVKSLVNR(4)	4545.339048	null	7.998745e-001	9.694935e-002	0.014639	3.220662	1.000000e+000	6.488351e-001
	28	PRF_Q_2023_M_CIAN_994_59780.96693.96693.4.1.dta	4	4545.349018	DLGEIGGIIGTNDVKTLADVNGVIEEEFTMAR(15)-SEVKSLVNR(4)	4545.339048	null	2.220340e-001	1.220413e-001	0.009970	2.193456	1.000000e+000	1.724037e-001
	29	PRF_Q_2023_M_CIAN_994_59780.97376.97376.4.2.dta	4	4545.297883	DLGEIGGIIGTNDVKTLADVNGVIEEEFTMAR(15)-SEVKSLVNR(4)	4545.339048	null	2.012595e-001	1.521677e-001	-0.041165	-9.056530	1.000000e+000	1.578334e-001
	30	PRF_Q_2023_M_CIAN_994_59780.96489.96489.4.0.dta	4	4545.362398	DLGEIGGIIGTNDVKTLADVNGVIEEEFTMAR(15)-SEVKSLVNR(4)	4545.339048	null	5.085098e-001	2.014607e-001	0.023350	5.137131	1.000000e+000	4.177702e-001
	31	PRF_Q_2023_M_CIAN_994_59780.97093.97093.4.2.dta	4	4545.322337	DLGEIGGIIGTNDVKTLADVNGVIEEEFTMAR(15)-SEVKSLVNR(4)	4545.339048	null	3.260614e-001	2.117448e-001	-0.016711	-3.676513	1.000000e+000	2.739778e-001
	32	PRF_Q_2023_M_CIAN_994_59780.100069.100069.4.1.dta	4	4545.330814	DLGEIGGIIGTNDVKTLADVNGVIEEEFTMAR(15)-SEVKSLVNR(4)	4545.339048	null	4.339342e-001	2.718353e-001	-0.008234	-1.811526	1.000000e+000	3.908907e-001
	33	PRF_Q_2023_M_CIAN_994_59780.99573.99573.4.1.dta	4	4545.347493	DLGEIGGIIGTNDVKTLADVNGVIEEEFTMAR(15)-SEVKSLVNR(4)	4545.339048	null	3.074886e-001	2.774873e-001	0.008445	1.857947	1.000000e+000	2.680701e-001
	34	PRF_Q_2023_M_CIAN_994_59780.96830.96830.4.3.dta	4	4545.364463	DLGEIGGIIGTNDVKTLADVNGVIEEEFTMAR(15)-SEVKSLVNR(4)	4545.339048	null	4.830971e-001	2.796946e-001	0.025415	5.591442	1.000000e+000	3.479145e-001
	35	PRF_Q_2023_M_CIAN_994_59780.96557.96557.4.4.dta	4	4545.342189	DLGEIGGIIGTNDVKTLADVNGVIEEEFTMAR(15)-SEVKSLVNR(4)	4545.339048	null	5.338264e-001	3.480055e-001	0.003141	0.691038	1.000000e+000	5.778000e-001
	36	PRF_Q_2023_M_CIAN_994_59780.98800.98800.4.2.dta	4	4545.383356	DLGEIGGIIGTNDVKTLADVNGVIEEEFTMAR(15)-SEVKSLVNR(4)	4545.339048	null	2.439998e-001	3.792266e-001	0.044308	9.748008	1.000000e+000	2.153736e-001
	37	PRF_Q_2023_M_CIAN_994_59780.101564.101564.4.3.dta	4	4545.357679	DLGEIGGIIGTNDVKTLADVNGVIEEEFTMAR(15)-SEVKSLVNR(4)	4545.339048	null	9.890242e-001	4.991133e-001	0.018631	4.098924	1.000000e+000	1.587144e-001
	38	PRF_Q_2023_M_CIAN_994_59780.92250.92250.4.0.dta	4	4804.478156	DLGEIGGIIGTNDVKTLADVNGVIEEEFTMAR(15)-MKSEVKSLVNR(6)	4804.474483	null	1.399105e-008	7.457903e-004	0.003673	0.764496	1.000000e+000	2.007921e-004
	39	PRF_Q_2023_M_CIAN_994_59780.92287.92287.5.0.dta	5	4804.481113	DLGEIGGIIGTNDVKTLADVNGVIEEEFTMAR(15)-MKSEVKSLVNR(6)	4804.474483	null	5.492590e-003	3.365894e-003	0.006630	1.379964	2.407841e-006	1.301556e-003
	40	PRF_Q_2023_M_CIAN_994_59780.92432.92432.5.0.dta	5	4804.478617	DLGEIGGIIGTNDVKTLADVNGVIEEEFTMAR(15)-MKSEVKSLVNR(6)	4804.474483	null	7.039704e-003	3.693170e-003	0.004134	0.860448	1.963948e-007	6.488220e-004
	41	PRF_Q_2023_M_CIAN_994_59780.92878.92878.5.0.dta	5	4804.479265	DLGEIGGIIGTNDVKTLADVNGVIEEEFTMAR(15)-MKSEVKSLVNR(6)	4804.474483	null	1.633895e-003	4.238071e-003	0.004782	0.995322	1.000000e+000	4.419722e-007
	42	PRF_Q_2023_M_CIAN_994_59780.92581.92581.5.0.dta	5	4804.477061	DLGEIGGIIGTNDVKTLADVNGVIEEEFTMAR(15)-MKSEVKSLVNR(6)	4804.474483	null	7.757723e-004	6.709625e-003	0.002578	0.536583	1.000000e+000	1.105829e-009
	43	PRF_Q_2023_M_CIAN_994_59780.92389.92389.4.0.dta	4	4804.472074	DLGEIGGIIGTNDVKTLADVNGVIEEEFTMAR(15)-MKSEVKSLVNR(6)	4804.474483	null	1.158903e-003	7.761946e-003	-0.002409	-0.501408	1.000000e+000	6.384401e-004
	44	PRF_Q_2023_M_CIAN_994_59780.92064.92064.5.0.dta	5	4820.462264	DLGEIGGIIGTNDVKTLADVNGVIEEEFTMAR(15)-MKSEVKSLVNR(6)	4820.469397	Oxidation[M](36)	1.529449e-007	1.012531e-002	-0.007133	-1.479731	1.000000e+000	2.042531e-009
	45	PRF_Q_2023_M_CIAN_994_59780.93166.93166.5.1.dta	5	4804.477767	DLGEIGGIIGTNDVKTLADVNGVIEEEFTMAR(15)-MKSEVKSLVNR(6)	4804.474483	null	9.008595e-003	1.427004e-002	0.003284	0.683529	1.000000e+000	7.891183e-011
	46	PRF_Q_2023_M_CIAN_994_59780.93327.93327.5.1.dta	5	4804.475280	DLGEIGGIIGTNDVKTLADVNGVIEEEFTMAR(15)-MKSEVKSLVNR(6)	4804.474483	null	5.294629e-001	3.384575e-002	0.000797	0.165887	1.000000e+000	1.000000e+000
	47	PRF_Q_2023_M_CIAN_994_59780.92731.92731.5.0.dta	5	4804.469455	DLGEIGGIIGTNDVKTLADVNGVIEEEFTMAR(15)-MKSEVKSLVNR(6)	4804.474483	null	7.189894e-001	4.772130e-002	-0.005028	-1.046524	1.000000e+000	1.000000e+000
	48	PRF_Q_2023_M_CIAN_994_59780.93027.93027.5.1.dta	5	4804.481403	DLGEIGGIIGTNDVKTLADVNGVIEEEFTMAR(15)-MKSEVKSLVNR(6)	4804.474483	null	7.830430e-001	1.671210e-001	0.006920	1.440324	1.000000e+000	1.000000e+000
	49	PRF_Q_2023_M_CIAN_994_59780.92067.92067.5.0.dta	5	4820.462264	DLGEIGGIIGTNDVKTLADVNGVIEEEFTMAR(15)-MKSEVKSLVNR(6)	4820.469397	Oxidation[M](36)	2.946228e-001	7.565929e-001	-0.007133	-1.479731	1.000000e+000	1.000000e+000
89	sp|Q07866|KLC1_HUMAN (393)-sp|Q07866|KLC1_HUMAN (398)	2	5
	1	PRF_Q_2023_M_CIAN_994_59780.55678.55678.4.0.dta	4	2660.379884	NNLASCYLKQGK(9)-FKQAETLYK(2)	2660.375127	Carbamidomethyl[C](6)	1.189660e-012	1.011313e-004	0.004757	1.788094	1.265386e-010	1.370627e-015
	2	PRF_Q_2023_M_CIAN_994_59780.55654.55654.3.0.dta	3	2660.386357	NNLASCYLKQGK(9)-FKQAETLYK(2)	2660.375127	Carbamidomethyl[C](6)	2.646630e-008	2.095749e-004	0.011230	4.221209	4.070054e-008	6.888976e-010
	3	PRF_Q_2023_M_CIAN_994_59780.55820.55820.4.0.dta	4	2660.383505	NNLASCYLKQGK(9)-FKQAETLYK(2)	2660.375127	Carbamidomethyl[C](6)	1.804480e-003	1.382645e-001	0.008378	3.149180	4.750233e-003	5.067590e-004
	4	PRF_Q_2023_M_CIAN_994_59780.55796.55796.3.0.dta	3	2660.389177	NNLASCYLKQGK(9)-FKQAETLYK(2)	2660.375127	Carbamidomethyl[C](6)	2.786740e-001	5.900495e-001	0.014050	5.281210	2.482292e-002	7.482134e-002
	5	PRF_Q_2023_M_CIAN_994_59780.48485.48485.4.1.dta	4	2889.516698	TKNNLASCYLKQGK(11)-FKQAETLYK(2)	2889.517756	Carbamidomethyl[C](8)	5.714263e-001	1.431304e-001	-0.001058	-0.366151	5.324146e-001	3.674883e-003
90	sp|O60282|KIF5C_HUMAN (446)-sp|O60282|KIF5C_HUMAN (911)	2	8
	1	PRF_Q_2023_M_CIAN_994_59780.58024.58024.3.0.dta	3	2716.412459	LKQQMLDQDELLASTR(2)-AKNMAR(2)	2716.411915	null	1.723250e-008	1.032556e-004	0.000544	0.200264	3.141838e-009	5.298297e-004
	2	PRF_Q_2023_M_CIAN_994_59780.58002.58002.4.0.dta	4	2716.414132	LKQQMLDQDELLASTR(2)-AKNMAR(2)	2716.411915	null	1.122509e-006	2.016007e-004	0.002217	0.816150	3.863507e-016	2.664610e-005
	3	PRF_Q_2023_M_CIAN_994_59780.57859.57859.4.0.dta	4	2716.418912	LKQQMLDQDELLASTR(2)-AKNMAR(2)	2716.411915	null	1.393464e-005	5.306750e-004	0.006997	2.575824	8.230778e-014	5.862738e-005
	4	PRF_Q_2023_M_CIAN_994_59780.58149.58149.4.0.dta	4	2716.405053	LKQQMLDQDELLASTR(2)-AKNMAR(2)	2716.411915	null	1.270028e-011	1.803466e-003	-0.006862	-2.526126	1.000000e+000	7.730930e-004
	5	PRF_Q_2023_M_CIAN_994_59780.57882.57882.3.0.dta	3	2716.415019	LKQQMLDQDELLASTR(2)-AKNMAR(2)	2716.411915	null	1.015795e-005	2.697039e-003	0.003104	1.142684	7.985373e-009	3.462356e-005
	6	PRF_Q_2023_M_CIAN_994_59780.51825.51825.5.0.dta	5	2872.511498	LKQQMLDQDELLASTRR(2)-AKNMAR(2)	2872.513017	null	1.318353e-005	1.464099e-003	-0.001519	-0.528805	7.717483e-011	1.776521e-004
	7	PRF_Q_2023_M_CIAN_994_59780.51673.51673.5.0.dta	5	2872.512081	LKQQMLDQDELLASTRR(2)-AKNMAR(2)	2872.513017	null	8.783203e-009	1.118117e-002	-0.000936	-0.325847	1.000000e+000	2.421120e-002
	8	PRF_Q_2023_M_CIAN_994_59780.51672.51672.4.1.dta	4	2872.511508	LKQQMLDQDELLASTRR(2)-AKNMAR(2)	2872.513017	null	1.154091e-002	6.971600e-002	-0.001509	-0.525324	1.000000e+000	1.512293e-002
91	sp|O60282|KIF5C_HUMAN (670)-sp|O60282|KIF5C_HUMAN (676)	2	4
	1	PRF_Q_2023_M_CIAN_994_59780.71461.71461.5.0.dta	5	3688.802964	QLEESQDSLSEELAKLR(15)-AQEKMHEVSFQDK(4)	3688.800890	null	1.076955e-012	1.073262e-004	0.002074	0.562242	1.394367e-013	4.275626e-010
	2	PRF_Q_2023_M_CIAN_994_59780.71608.71608.5.1.dta	5	3688.805356	QLEESQDSLSEELAKLR(15)-AQEKMHEVSFQDK(4)	3688.800890	null	5.010136e-004	1.225053e-002	0.004466	1.210692	1.980518e-003	1.834041e-004
	3	PRF_Q_2023_M_CIAN_994_59780.71567.71567.4.0.dta	4	3688.805092	QLEESQDSLSEELAKLR(15)-AQEKMHEVSFQDK(4)	3688.800890	null	1.000000e+000	3.058189e-001	0.004202	1.139124	1.000000e+000	1.000000e+000
	4	PRF_Q_2023_M_CIAN_994_59780.65133.65133.5.0.dta	5	3945.946679	QLEESQDSLSEELAKLR(15)-AQEKMHEVSFQDKEK(4)	3945.938433	null	9.073254e-005	8.616236e-004	0.008246	2.089744	5.250914e-007	1.039105e-006
92	sp|O60282|KIF5C_HUMAN (214)-sp|O60282|KIF5C_HUMAN (911)	2	2
	1	PRF_Q_2023_M_CIAN_994_59780.59600.59600.5.0.dta	5	2956.556496	SHSIFLINIKQENVETEK(10)-AKNMAR(2)	2956.555927	null	3.179024e-004	1.112199e-004	0.000569	0.192454	1.000000e+000	2.575046e-004
	2	PRF_Q_2023_M_CIAN_994_59780.52960.52960.5.0.dta	5	3084.656208	SHSIFLINIKQENVETEKK(10)-AKNMAR(2)	3084.650883	null	1.000000e+000	5.710462e-001	0.005325	1.726289	1.000000e+000	7.781796e-001
93	sp|O60282|KIF5C_HUMAN (766)-sp|O60282|KIF5C_HUMAN (776)	2	12
	1	PRF_Q_2023_M_CIAN_994_59780.59022.59022.2.0.dta	2	1899.098208	EMKLEK(3)-LLLLNDKR(7)	1899.098254	null	2.536460e-004	1.132477e-004	-0.000046	-0.024222	1.029376e-004	2.756559e-007
	2	PRF_Q_2023_M_CIAN_994_59780.59128.59128.3.0.dta	3	1899.099217	EMKLEK(3)-LLLLNDKR(7)	1899.098254	null	4.912642e-006	6.946552e-004	0.000963	0.507083	2.324259e-006	3.195605e-013
	3	PRF_Q_2023_M_CIAN_994_59780.58846.58846.3.0.dta	3	1899.098393	EMKLEK(3)-LLLLNDKR(7)	1899.098254	null	1.064759e-003	4.056015e-003	0.000139	0.073193	5.869615e-004	5.944424e-006
	4	PRF_Q_2023_M_CIAN_994_59780.59124.59124.4.0.dta	4	1899.096738	EMKLEK(3)-LLLLNDKR(7)	1899.098254	null	2.035675e-004	1.895650e-002	-0.001516	-0.798274	3.214570e-005	5.774815e-007
	5	PRF_Q_2023_M_CIAN_994_59780.58986.58986.3.0.dta	3	1899.098457	EMKLEK(3)-LLLLNDKR(7)	1899.098254	null	6.096363e-003	3.249325e-002	0.000203	0.106893	4.600631e-003	1.103336e-005
	6	PRF_Q_2023_M_CIAN_994_59780.59274.59274.4.0.dta	4	1899.096644	EMKLEK(3)-LLLLNDKR(7)	1899.098254	null	1.084119e-002	1.508756e-001	-0.001610	-0.847771	1.435883e-002	1.958651e-004
	7	PRF_Q_2023_M_CIAN_994_59780.58985.58985.4.0.dta	4	1899.096412	EMKLEK(3)-LLLLNDKR(7)	1899.098254	null	9.391191e-003	1.784008e-001	-0.001842	-0.969934	6.381285e-003	1.151051e-004
	8	PRF_Q_2023_M_CIAN_994_59780.52931.52931.4.0.dta	4	1915.095271	EMKLEK(3)-LLLLNDKR(7)	1915.093168	Oxidation[M](13)	1.279044e-002	2.437406e-001	0.002103	1.098119	2.306570e-002	1.605143e-004
	9	PRF_Q_2023_M_CIAN_994_59780.58843.58843.4.0.dta	4	1899.095232	EMKLEK(3)-LLLLNDKR(7)	1899.098254	null	5.424135e-004	2.992684e-001	-0.003022	-1.591282	9.968900e-004	1.031917e-005
	10	PRF_Q_2023_M_CIAN_994_59780.59098.59098.4.0.dta	4	1915.089578	EMKLEK(3)-LLLLNDKR(7)	1915.093168	Oxidation[M](13)	2.629430e-001	6.252900e-001	-0.003590	-1.874582	2.864183e-001	5.949310e-003
	11	PRF_Q_2023_M_CIAN_994_59780.57290.57290.4.0.dta	4	2669.452810	IEDQEREMKLEK(9)-LLLLNDKR(7)	2669.454099	null	1.175532e-004	3.799409e-002	-0.001289	-0.482870	8.592959e-009	6.230014e-005
	12	PRF_Q_2023_M_CIAN_994_59780.57149.57149.4.0.dta	4	2669.453838	IEDQEREMKLEK(9)-LLLLNDKR(7)	2669.454099	null	1.051138e-004	4.713578e-002	-0.000261	-0.097773	1.000000e+000	3.060245e-005
94	sp|Q07866|KLC1_HUMAN (457)-sp|Q07866|KLC1_HUMAN (503)	2	5
	1	PRF_Q_2023_M_CIAN_994_59780.38078.38078.5.0.dta	5	2980.589372	ACKVDSPTVTTTLK(3)-KQGLDNVHKQR(9)	2980.588286	Carbamidomethyl[C](2)	5.808036e-007	1.564465e-004	0.001086	0.364358	7.643203e-012	2.147763e-005
	2	PRF_Q_2023_M_CIAN_994_59780.38101.38101.4.0.dta	4	2980.589502	ACKVDSPTVTTTLK(3)-KQGLDNVHKQR(9)	2980.588286	Carbamidomethyl[C](2)	3.614090e-006	5.636217e-003	0.001216	0.407973	2.481835e-017	1.130092e-005
	3	PRF_Q_2023_M_CIAN_994_59780.38211.38211.5.0.dta	5	2980.594910	ACKVDSPTVTTTLK(3)-KQGLDNVHKQR(9)	2980.588286	Carbamidomethyl[C](2)	2.707082e-002	1.919451e-002	0.006624	2.222380	2.082118e-008	3.466259e-002
	4	PRF_Q_2023_M_CIAN_994_59780.43508.43508.4.0.dta	4	2852.492881	ACKVDSPTVTTTLK(3)-QGLDNVHKQR(8)	2852.493330	Carbamidomethyl[C](2)	1.417398e-004	3.766370e-003	-0.000449	-0.157406	1.942793e-010	2.376309e-004
	5	PRF_Q_2023_M_CIAN_994_59780.43541.43541.5.0.dta	5	2852.490981	ACKVDSPTVTTTLK(3)-QGLDNVHKQR(8)	2852.493330	Carbamidomethyl[C](2)	9.182615e-001	3.360785e-002	-0.002349	-0.823490	5.002270e-010	1.000000e+000
95	sp|O60282|KIF5C_HUMAN (444)-sp|O60282|KIF5C_HUMAN (446)	2	11
	1	PRF_Q_2023_M_CIAN_994_59780.76491.76491.4.0.dta	4	4384.215482	QLDDKDDEINQQSQLAEKLK(18)-LKQQMLDQDELLASTR(2)	4384.218606	null	5.790896e-007	1.714804e-004	-0.003124	-0.712556	4.562417e-007	1.875535e-012
	2	PRF_Q_2023_M_CIAN_994_59780.76428.76428.5.0.dta	5	4384.227939	QLDDKDDEINQQSQLAEKLK(18)-LKQQMLDQDELLASTR(2)	4384.218606	null	3.781938e-004	3.203062e-003	0.009333	2.128772	1.326644e-004	9.337000e-012
	3	PRF_Q_2023_M_CIAN_994_59780.70731.70731.5.0.dta	5	4400.214564	QLDDKDDEINQQSQLAEKLK(18)-LKQQMLDQDELLASTR(2)	4400.213520	Oxidation[M](28)	7.008503e-003	4.239844e-003	0.001044	0.237261	2.195945e-004	5.559702e-014
	4	PRF_Q_2023_M_CIAN_994_59780.76567.76567.5.0.dta	5	4384.212504	QLDDKDDEINQQSQLAEKLK(18)-LKQQMLDQDELLASTR(2)	4384.218606	null	3.140685e-004	5.213431e-003	-0.006102	-1.391810	5.680610e-006	1.848503e-011
	5	PRF_Q_2023_M_CIAN_994_59780.70580.70580.5.0.dta	5	4400.218615	QLDDKDDEINQQSQLAEKLK(18)-LKQQMLDQDELLASTR(2)	4400.213520	Oxidation[M](28)	7.577454e-002	6.966608e-002	0.005095	1.157898	6.702115e-003	4.888143e-010
	6	PRF_Q_2023_M_CIAN_994_59780.70848.70848.5.0.dta	5	4400.201964	QLDDKDDEINQQSQLAEKLK(18)-LKQQMLDQDELLASTR(2)	4400.213520	Oxidation[M](28)	1.000000e+000	8.157253e-001	-0.011556	-2.626236	1.000000e+000	1.602941e-002
	7	PRF_Q_2023_M_CIAN_994_59780.70573.70573.4.0.dta	4	4540.325849	QLDDKDDEINQQSQLAEKLK(18)-LKQQMLDQDELLASTRR(2)	4540.319708	null	1.000000e+000	1.408500e-002	0.006141	1.352548	1.000000e+000	5.020167e-007
	8	PRF_Q_2023_M_CIAN_994_59780.70471.70471.5.0.dta	5	4540.326995	QLDDKDDEINQQSQLAEKLK(18)-LKQQMLDQDELLASTRR(2)	4540.319708	null	3.065906e-008	2.574105e-002	0.007287	1.604953	4.478631e-011	6.707100e-005
	9	PRF_Q_2023_M_CIAN_994_59780.70615.70615.5.0.dta	5	4540.328748	QLDDKDDEINQQSQLAEKLK(18)-LKQQMLDQDELLASTRR(2)	4540.319708	null	1.262138e-006	2.601456e-002	0.009040	1.991049	1.033771e-006	8.387221e-005
	10	PRF_Q_2023_M_CIAN_994_59780.70750.70750.5.0.dta	5	4540.317039	QLDDKDDEINQQSQLAEKLK(18)-LKQQMLDQDELLASTRR(2)	4540.319708	null	4.025931e-001	6.170091e-002	-0.002669	-0.587844	1.000000e+000	2.577390e-002
	11	PRF_Q_2023_M_CIAN_994_59780.64886.64886.5.0.dta	5	4556.310409	QLDDKDDEINQQSQLAEKLK(18)-LKQQMLDQDELLASTRR(2)	4556.314622	Oxidation[M](28)	1.000000e+000	1.111508e-001	-0.004213	-0.924651	1.000000e+000	1.000000e+000
96	sp|O60282|KIF5C_HUMAN (877)-sp|Q07866|KLC1_HUMAN (272)	2	3
	1	PRF_Q_2023_M_CIAN_994_59780.86878.86878.3.0.dta	3	2756.536000	VKALESALK(2)-YKDAANLLNDALAIR(2)	2756.555523	null	1.031504e-008	1.775058e-004	-0.019523	-7.082390	2.500225e-006	2.591607e-005
	2	PRF_Q_2023_M_CIAN_994_59780.86836.86836.4.0.dta	4	2756.550906	VKALESALK(2)-YKDAANLLNDALAIR(2)	2756.555523	null	5.070748e-003	2.998425e-002	-0.004617	-1.674916	1.095725e-009	8.749715e-005
	3	PRF_Q_2023_M_CIAN_994_59780.86092.86092.4.1.dta	4	3241.780230	VKALESALK(2)-DQNKYKDAANLLNDALAIR(6)	3241.778911	null	5.007403e-008	4.351819e-003	0.001319	0.406875	1.000000e+000	2.952856e-006
97	sp|O60282|KIF5C_HUMAN (45)-sp|O60282|KIF5C_HUMAN (315)	2	7
	1	PRF_Q_2023_M_CIAN_994_59780.90220.90220.4.0.dta	4	4993.441741	GDETVVIGQGKPYVFDR(11)-TTIVICCSPSVFNEAETKSTLMFGQR(18)	4993.441801	Carbamidomethyl[C](6);Carbamidomethyl[C](7)	2.310135e-008	1.861596e-004	-0.000060	-0.012016	1.000000e+000	9.540100e-007
	2	PRF_Q_2023_M_CIAN_994_59780.90076.90076.4.0.dta	4	4993.439847	GDETVVIGQGKPYVFDR(11)-TTIVICCSPSVFNEAETKSTLMFGQR(18)	4993.441801	Carbamidomethyl[C](6);Carbamidomethyl[C](7)	1.250256e-012	2.146258e-004	-0.001954	-0.391313	4.485160e-008	7.622721e-010
	3	PRF_Q_2023_M_CIAN_994_59780.90081.90081.5.0.dta	5	4993.432886	GDETVVIGQGKPYVFDR(11)-TTIVICCSPSVFNEAETKSTLMFGQR(18)	4993.441801	Carbamidomethyl[C](6);Carbamidomethyl[C](7)	1.712801e-007	8.230420e-004	-0.008915	-1.785342	1.800221e-006	2.447856e-010
	4	PRF_Q_2023_M_CIAN_994_59780.90378.90378.4.0.dta	4	4993.484868	GDETVVIGQGKPYVFDR(11)-TTIVICCSPSVFNEAETKSTLMFGQR(18)	4993.441801	Carbamidomethyl[C](6);Carbamidomethyl[C](7)	1.000000e+000	4.066896e-003	0.043067	8.624713	1.000000e+000	1.000000e+000
	5	PRF_Q_2023_M_CIAN_994_59780.90503.90503.4.1.dta	4	4993.440984	GDETVVIGQGKPYVFDR(11)-TTIVICCSPSVFNEAETKSTLMFGQR(18)	4993.441801	Carbamidomethyl[C](6);Carbamidomethyl[C](7)	1.000000e+000	2.896793e-002	-0.000817	-0.163615	1.000000e+000	1.000000e+000
	6	PRF_Q_2023_M_CIAN_994_59780.88467.88467.5.0.dta	5	5268.632595	FKGDETVVIGQGKPYVFDR(13)-TTIVICCSPSVFNEAETKSTLMFGQR(18)	5268.605166	Carbamidomethyl[C](6);Carbamidomethyl[C](7)	2.111511e-005	2.537341e-004	0.027429	5.206122	2.295397e-010	8.774791e-007
	7	PRF_Q_2023_M_CIAN_994_59780.88469.88469.4.0.dta	4	5268.619809	FKGDETVVIGQGKPYVFDR(13)-TTIVICCSPSVFNEAETKSTLMFGQR(18)	5268.605166	Carbamidomethyl[C](6);Carbamidomethyl[C](7)	1.000000e+000	4.599077e-003	0.014643	2.779293	1.000000e+000	1.000000e+000
98	sp|Q07866|KLC1_HUMAN (1)-sp|Q07866|KLC1_HUMAN (68)	2	2
	1	PRF_Q_2023_M_CIAN_994_59780.86520.86520.5.0.dta	5	4153.939462	MYDNMSTMVYIKEDKLEK(1)-DDESNLVEEKSNMIR(10)	4153.932220	null	1.534116e-004	2.021133e-004	0.007242	1.743408	8.917548e-005	8.934716e-004
	2	PRF_Q_2023_M_CIAN_994_59780.87315.87315.3.0.dta	3	3539.668027	MYDNMSTMVYIK(1)-KDDESNLVEEKSNMIR(11)	3539.641093	null	1.000000e+000	2.896591e-003	0.026934	7.609246	1.000000e+000	6.700090e-002
99	sp|Q07866|KLC1_HUMAN (309)-sp|Q07866|KLC1_HUMAN (457)	2	2
	1	PRF_Q_2023_M_CIAN_994_59780.79485.79485.5.0.dta	5	3680.971132	DHPAVAATLNNLAVLYGKR(18)-ACKVDSPTVTTTLK(3)	3680.967831	Carbamidomethyl[C](24)	1.000000e+000	2.059173e-004	0.003301	0.896775	1.000000e+000	1.000000e+000
	2	PRF_Q_2023_M_CIAN_994_59780.73882.73882.5.0.dta	5	4080.219041	TLGKDHPAVAATLNNLAVLYGKR(22)-ACKVDSPTVTTTLK(3)	4080.215979	Carbamidomethyl[C](28)	4.145505e-001	7.612922e-002	0.003062	0.750450	1.000000e+000	8.891347e-008
100	sp|Q07866|KLC1_HUMAN (372)-sp|Q07866|KLC1_HUMAN (518)	2	3
	1	PRF_Q_2023_M_CIAN_994_59780.72470.72470.4.0.dta	4	3752.905706	ALEIYQTKLGPDDPNVAK(8)-VAEVLNDPENMEKR(13)	3752.904957	null	2.063107e-002	2.124758e-004	0.000749	0.199579	4.056295e-005	4.697027e-005
	2	PRF_Q_2023_M_CIAN_994_59780.72314.72314.4.0.dta	4	3752.905235	ALEIYQTKLGPDDPNVAK(8)-VAEVLNDPENMEKR(13)	3752.904957	null	1.000000e+000	5.124075e-002	0.000278	0.074076	1.000000e+000	1.000000e+000
	3	PRF_Q_2023_M_CIAN_994_59780.65586.65586.5.0.dta	5	3909.016022	ALEIYQTKLGPDDPNVAK(8)-VAEVLNDPENMEKRR(13)	3909.006059	null	1.000000e+000	2.968476e-001	0.009963	2.548730	1.000000e+000	1.000000e+000
101	sp|Q07866|KLC1_HUMAN (321)-sp|Q07866|KLC1_HUMAN (333)	2	10
	1	PRF_Q_2023_M_CIAN_994_59780.39837.39837.3.0.dta	3	2318.216648	EAEPLCKR(7)-VLGKDHPDVAK(4)	2318.217183	Carbamidomethyl[C](20)	8.499357e-008	2.160704e-004	-0.000535	-0.230781	9.667624e-013	2.686814e-007
	2	PRF_Q_2023_M_CIAN_994_59780.39960.39960.3.0.dta	3	2318.217190	EAEPLCKR(7)-VLGKDHPDVAK(4)	2318.217183	Carbamidomethyl[C](20)	5.448628e-003	3.129305e-003	0.000007	0.003020	4.242769e-006	2.137443e-003
	3	PRF_Q_2023_M_CIAN_994_59780.39793.39793.4.0.dta	4	2318.208393	EAEPLCKR(7)-VLGKDHPDVAK(4)	2318.217183	Carbamidomethyl[C](20)	4.184957e-004	2.329855e-002	-0.008790	-3.791707	3.680329e-005	5.311672e-004
	4	PRF_Q_2023_M_CIAN_994_59780.39918.39918.4.0.dta	4	2318.211767	EAEPLCKR(7)-VLGKDHPDVAK(4)	2318.217183	Carbamidomethyl[C](20)	3.340771e-004	2.664519e-002	-0.005416	-2.336278	6.256867e-005	1.690897e-004
	5	PRF_Q_2023_M_CIAN_994_59780.39802.39802.5.0.dta	5	2318.215620	EAEPLCKR(7)-VLGKDHPDVAK(4)	2318.217183	Carbamidomethyl[C](20)	1.734321e-003	4.126698e-002	-0.001563	-0.674225	7.979461e-009	9.621978e-004
	6	PRF_Q_2023_M_CIAN_994_59780.39931.39931.5.0.dta	5	2318.215719	EAEPLCKR(7)-VLGKDHPDVAK(4)	2318.217183	Carbamidomethyl[C](20)	5.852128e-004	5.733931e-002	-0.001464	-0.631520	1.489693e-006	7.449685e-003
	7	PRF_Q_2023_M_CIAN_994_59780.37386.37386.5.0.dta	5	2575.357241	EAEPLCKR(7)-EKVLGKDHPDVAK(6)	2575.354726	Carbamidomethyl[C](22)	3.849111e-004	2.149995e-002	0.002515	0.976564	1.385512e-005	1.136076e-003
	8	PRF_Q_2023_M_CIAN_994_59780.37397.37397.3.0.dta	3	2575.352278	EAEPLCKR(7)-EKVLGKDHPDVAK(6)	2575.354726	Carbamidomethyl[C](22)	3.157643e-003	1.041501e-001	-0.002448	-0.950549	4.231186e-005	7.438528e-005
	9	PRF_Q_2023_M_CIAN_994_59780.37254.37254.5.0.dta	5	2575.357313	EAEPLCKR(7)-EKVLGKDHPDVAK(6)	2575.354726	Carbamidomethyl[C](22)	3.159266e-001	1.255556e-001	0.002587	1.004522	1.087454e-003	1.102408e-001
	10	PRF_Q_2023_M_CIAN_994_59780.37346.37346.4.0.dta	4	2575.353832	EAEPLCKR(7)-EKVLGKDHPDVAK(6)	2575.354726	Carbamidomethyl[C](22)	3.936099e-003	1.358224e-001	-0.000894	-0.347137	9.220484e-003	1.882197e-002
102	sp|Q07866|KLC1_HUMAN (454)-sp|Q07866|KLC1_HUMAN (495)	2	7
	1	PRF_Q_2023_M_CIAN_994_59780.58025.58025.4.0.dta	4	3001.415084	DGTSFGEYGGWYKACK(13)-KQGLDNVHK(1)	3001.414750	Carbamidomethyl[C](15)	2.073161e-008	2.265383e-004	0.000334	0.111281	5.850222e-007	4.849165e-009
	2	PRF_Q_2023_M_CIAN_994_59780.58003.58003.5.0.dta	5	3001.414896	DGTSFGEYGGWYKACK(13)-KQGLDNVHK(1)	3001.414750	Carbamidomethyl[C](15)	5.701566e-009	3.960912e-004	0.000146	0.048644	1.930236e-010	1.413951e-009
	3	PRF_Q_2023_M_CIAN_994_59780.57883.57883.4.0.dta	4	3001.419390	DGTSFGEYGGWYKACK(13)-KQGLDNVHK(1)	3001.414750	Carbamidomethyl[C](15)	1.190285e-006	4.252917e-004	0.004640	1.545938	2.231015e-007	3.348526e-008
	4	PRF_Q_2023_M_CIAN_994_59780.58030.58030.3.0.dta	3	3001.414746	DGTSFGEYGGWYKACK(13)-KQGLDNVHK(1)	3001.414750	Carbamidomethyl[C](15)	1.000000e+000	1.433885e-002	-0.000004	-0.001333	1.000000e+000	2.015010e-005
	5	PRF_Q_2023_M_CIAN_994_59780.57866.57866.5.0.dta	5	3001.422194	DGTSFGEYGGWYKACK(13)-KQGLDNVHK(1)	3001.414750	Carbamidomethyl[C](15)	2.463377e-006	1.905849e-002	0.007444	2.480164	4.948559e-006	1.047378e-006
	6	PRF_Q_2023_M_CIAN_994_59780.48452.48452.5.0.dta	5	3257.566772	QKDGTSFGEYGGWYKACK(15)-KQGLDNVHK(1)	3257.568277	Carbamidomethyl[C](17)	3.225924e-008	6.310060e-003	-0.001505	-0.462001	1.371935e-007	9.080231e-011
	7	PRF_Q_2023_M_CIAN_994_59780.48588.48588.5.1.dta	5	3257.566767	QKDGTSFGEYGGWYKACK(15)-KQGLDNVHK(1)	3257.568277	Carbamidomethyl[C](17)	2.912685e-002	4.030307e-002	-0.001510	-0.463536	1.000000e+000	3.018799e-002
103	sp|O60282|KIF5C_HUMAN (769)-sp|O60282|KIF5C_HUMAN (785)	2	2
	1	PRF_Q_2023_M_CIAN_994_59780.70734.70734.5.0.dta	5	3351.849873	LEKLLLLNDKR(3)-EQAREDLKGLEETVSR(8)	3351.848046	null	1.933129e-007	2.523377e-004	0.001827	0.545072	6.512845e-009	3.175870e-005
	2	PRF_Q_2023_M_CIAN_994_59780.74733.74733.5.0.dta	5	3740.018605	EMKLEKLLLLNDKR(6)-EQAREDLKGLEETVSR(8)	3740.026068	null	1.000000e+000	8.622218e-002	-0.007463	-1.995441	1.000000e+000	1.000000e+000
104	sp|O60282|KIF5C_HUMAN (766)-sp|Q07866|KLC1_HUMAN (57)	2	3
	1	PRF_Q_2023_M_CIAN_994_59780.63990.63990.5.0.dta	5	3586.909807	EMKLEKLLLLNDKR(3)-CLKKDDESNLVEEK(3)	3586.906873	Carbamidomethyl[C](18)	1.000000e+000	2.541352e-004	0.002934	0.817975	1.000000e+000	1.000000e+000
	2	PRF_Q_2023_M_CIAN_994_59780.64533.64533.5.0.dta	5	3586.903543	EMKLEKLLLLNDKR(3)-CLKKDDESNLVEEK(3)	3586.906873	Carbamidomethyl[C](18)	9.876526e-004	1.960848e-002	-0.003330	-0.928376	2.999928e-005	5.734916e-004
	3	PRF_Q_2023_M_CIAN_994_59780.43050.43050.4.0.dta	4	2621.304189	EMKLEK(3)-CLKKDDESNLVEEK(3)	2621.304723	Carbamidomethyl[C](1)	2.375225e-001	3.163651e-001	-0.000534	-0.203715	1.000000e+000	3.039865e-001
105	sp|Q07866|KLC1_HUMAN (291)-sp|Q07866|KLC1_HUMAN (329)	2	9
	1	PRF_Q_2023_M_CIAN_994_59780.67730.67730.5.1.dta	5	3839.098658	TLGKDHPAVAATLNNLAVLYGK(4)-EKVLGKDHPDVAK(2)	3839.106366	null	6.782636e-004	3.919713e-004	-0.007708	-2.007759	8.700464e-010	8.670033e-004
	2	PRF_Q_2023_M_CIAN_994_59780.67882.67882.6.4.dta	6	3839.114266	TLGKDHPAVAATLNNLAVLYGK(4)-EKVLGKDHPDVAK(2)	3839.106366	null	1.206564e-002	1.192031e-002	0.007900	2.057771	1.000000e+000	2.256758e-002
	3	PRF_Q_2023_M_CIAN_994_59780.77216.77216.4.1.dta	4	3076.740062	TLGKDHPAVAATLNNLAVLYGK(4)-EKVLGK(2)	3076.740349	null	1.578556e-002	2.094320e-003	-0.000287	-0.093281	1.000000e+000	1.633859e-002
	4	PRF_Q_2023_M_CIAN_994_59780.76918.76918.4.0.dta	4	3076.742807	TLGKDHPAVAATLNNLAVLYGK(4)-EKVLGK(2)	3076.740349	null	8.859678e-003	3.261504e-003	0.002458	0.798897	1.000000e+000	3.824400e-003
	5	PRF_Q_2023_M_CIAN_994_59780.77143.77143.5.0.dta	5	3076.741034	TLGKDHPAVAATLNNLAVLYGK(4)-EKVLGK(2)	3076.740349	null	5.113669e-002	5.056406e-003	0.000685	0.222638	1.000000e+000	2.270491e-001
	6	PRF_Q_2023_M_CIAN_994_59780.77063.77063.4.0.dta	4	3076.735331	TLGKDHPAVAATLNNLAVLYGK(4)-EKVLGK(2)	3076.740349	null	5.568171e-002	6.064140e-003	-0.005018	-1.630947	1.000000e+000	4.639098e-002
	7	PRF_Q_2023_M_CIAN_994_59780.77010.77010.5.0.dta	5	3076.742833	TLGKDHPAVAATLNNLAVLYGK(4)-EKVLGK(2)	3076.740349	null	1.182239e-001	1.938748e-002	0.002484	0.807348	1.000000e+000	4.859306e-001
	8	PRF_Q_2023_M_CIAN_994_59780.76858.76858.3.0.dta	3	3076.752078	TLGKDHPAVAATLNNLAVLYGK(4)-EKVLGK(2)	3076.740349	null	1.454161e-001	2.447558e-001	0.011729	3.812151	1.000000e+000	1.020539e-001
	9	PRF_Q_2023_M_CIAN_994_59780.76819.76819.4.0.dta	4	3076.737053	TLGKDHPAVAATLNNLAVLYGK(4)-EKVLGK(2)	3076.740349	null	1.000000e+000	5.236409e-001	-0.003296	-1.071264	1.000000e+000	1.000000e+000
106	sp|Q07866|KLC1_HUMAN (479)-sp|Q07866|KLC1_HUMAN (518)	2	5
	1	PRF_Q_2023_M_CIAN_994_59780.82050.82050.4.0.dta	4	3561.721690	QGKFEAAETLEEAAMR(3)-VAEVLNDPENMEKR(13)	3561.719809	null	2.436243e-005	4.834254e-004	0.001881	0.528116	5.367292e-010	8.154417e-011
	2	PRF_Q_2023_M_CIAN_994_59780.81925.81925.4.0.dta	4	3561.718737	QGKFEAAETLEEAAMR(3)-VAEVLNDPENMEKR(13)	3561.719809	null	1.000000e+000	1.596283e-003	-0.001072	-0.300978	1.000000e+000	1.000000e+000
	3	PRF_Q_2023_M_CIAN_994_59780.74559.74559.5.0.dta	5	3717.822510	QGKFEAAETLEEAAMR(3)-VAEVLNDPENMEKRR(13)	3717.820911	null	3.372644e-002	2.071931e-003	0.001599	0.430091	1.728382e-005	4.416735e-002
	4	PRF_Q_2023_M_CIAN_994_59780.74419.74419.5.0.dta	5	3717.825849	QGKFEAAETLEEAAMR(3)-VAEVLNDPENMEKRR(13)	3717.820911	null	1.860071e-001	2.155810e-002	0.004938	1.328197	1.279341e-009	1.549148e-001
	5	PRF_Q_2023_M_CIAN_994_59780.74278.74278.5.1.dta	5	3717.811819	QGKFEAAETLEEAAMR(3)-VAEVLNDPENMEKRR(13)	3717.820911	null	1.000000e+000	4.635585e-001	-0.009092	-2.445519	1.000000e+000	1.000000e+000
107	sp|O60282|KIF5C_HUMAN (755)-sp|O60282|KIF5C_HUMAN (766)	2	4
	1	PRF_Q_2023_M_CIAN_994_59780.50323.50323.4.0.dta	4	2752.406162	LSSDYNKLKIEDQER(7)-EMKLEK(3)	2752.407208	null	4.738588e-004	5.027172e-004	-0.001046	-0.380031	3.390103e-008	3.121491e-004
	2	PRF_Q_2023_M_CIAN_994_59780.50313.50313.5.0.dta	5	2752.405684	LSSDYNKLKIEDQER(7)-EMKLEK(3)	2752.407208	null	1.287845e-002	9.134573e-004	-0.001524	-0.553697	6.873334e-010	2.409370e-003
	3	PRF_Q_2023_M_CIAN_994_59780.45410.45410.3.0.dta	3	1982.054643	LSSDYNKLK(7)-EMKLEK(3)	1982.051363	null	2.438406e-003	7.323329e-003	0.003280	1.654851	1.772202e-004	4.014837e-006
	4	PRF_Q_2023_M_CIAN_994_59780.45265.45265.3.0.dta	3	1982.056107	LSSDYNKLK(7)-EMKLEK(3)	1982.051363	null	2.947370e-005	8.330966e-003	0.004744	2.393480	2.317573e-004	7.753664e-008
108	sp|O60282|KIF5C_HUMAN (639)-sp|O60282|KIF5C_HUMAN (730)	2	8
	1	PRF_Q_2023_M_CIAN_994_59780.69927.69927.5.0.dta	5	3103.720581	ELAACQLLISQHEAKIK(15)-QKIIDEIR(2)	3103.718231	Carbamidomethyl[C](5)	2.920244e-008	5.475714e-004	0.002350	0.757156	1.119156e-011	1.134402e-008
	2	PRF_Q_2023_M_CIAN_994_59780.69906.69906.4.0.dta	4	3103.720123	ELAACQLLISQHEAKIK(15)-QKIIDEIR(2)	3103.718231	Carbamidomethyl[C](5)	1.261142e-006	1.913760e-003	0.001892	0.609591	7.193441e-008	3.016963e-009
	3	PRF_Q_2023_M_CIAN_994_59780.69787.69787.5.0.dta	5	3103.720999	ELAACQLLISQHEAKIK(15)-QKIIDEIR(2)	3103.718231	Carbamidomethyl[C](5)	2.983028e-004	5.794442e-002	0.002768	0.891834	1.198503e-004	1.240868e-005
	4	PRF_Q_2023_M_CIAN_994_59780.69762.69762.4.0.dta	4	3103.720299	ELAACQLLISQHEAKIK(15)-QKIIDEIR(2)	3103.718231	Carbamidomethyl[C](5)	5.070123e-002	1.310758e-001	0.002068	0.666298	2.189621e-001	1.478862e-003
	5	PRF_Q_2023_M_CIAN_994_59780.74726.74726.5.0.dta	5	3702.029139	ELAACQLLISQHEAKIK(15)-QKIIDEIRDLNQK(2)	3702.025677	Carbamidomethyl[C](5)	6.842231e-007	1.011459e-002	0.003462	0.935164	1.596358e-006	6.651003e-008
	6	PRF_Q_2023_M_CIAN_994_59780.74729.74729.4.0.dta	4	3702.024782	ELAACQLLISQHEAKIK(15)-QKIIDEIRDLNQK(2)	3702.025677	Carbamidomethyl[C](5)	9.711468e-004	1.040479e-002	-0.000895	-0.241760	6.088498e-006	4.001159e-006
	7	PRF_Q_2023_M_CIAN_994_59780.74580.74580.4.0.dta	4	3702.024926	ELAACQLLISQHEAKIK(15)-QKIIDEIRDLNQK(2)	3702.025677	Carbamidomethyl[C](5)	5.421038e-003	1.240296e-002	-0.000751	-0.202862	2.466477e-002	6.830777e-006
	8	PRF_Q_2023_M_CIAN_994_59780.74579.74579.5.0.dta	5	3702.029293	ELAACQLLISQHEAKIK(15)-QKIIDEIRDLNQK(2)	3702.025677	Carbamidomethyl[C](5)	3.501957e-004	1.463307e-002	0.003616	0.976763	2.056990e-005	1.470477e-006
109	sp|O60282|KIF5C_HUMAN (253)-sp|O60282|KIF5C_HUMAN (283)	2	4
	1	PRF_Q_2023_M_CIAN_994_59780.54824.54824.4.0.dta	4	2504.262491	TGAEGAVLDEAKNINK(12)-DSKMTR(3)	2504.265974	null	1.593634e-004	5.477411e-004	-0.003483	-1.390827	9.708284e-011	3.068259e-004
	2	PRF_Q_2023_M_CIAN_994_59780.54741.54741.3.0.dta	3	2504.266861	TGAEGAVLDEAKNINK(12)-DSKMTR(3)	2504.265974	null	1.031482e-004	6.777460e-004	0.000887	0.354196	2.441995e-011	2.965521e-006
	3	PRF_Q_2023_M_CIAN_994_59780.54683.54683.4.1.dta	4	2504.256718	TGAEGAVLDEAKNINK(12)-DSKMTR(3)	2504.265974	null	1.370043e-002	4.789549e-001	-0.009256	-3.696093	3.863166e-002	5.352145e-003
	4	PRF_Q_2023_M_CIAN_994_59780.47937.47937.4.0.dta	4	3257.663135	TGAEGAVLDEAKNINK(12)-THVPYRDSKMTR(9)	3257.658147	null	1.000000e+000	1.079177e-001	0.004988	1.531161	1.000000e+000	1.000000e+000
110	sp|O60282|KIF5C_HUMAN (28)-sp|O60282|KIF5C_HUMAN (315)	2	22
	1	PRF_Q_2023_M_CIAN_994_59780.87940.87940.5.0.dta	5	3917.947176	GDKFIPK(3)-TTIVICCSPSVFNEAETKSTLMFGQR(18)	3917.948412	Carbamidomethyl[C](6);Carbamidomethyl[C](7)	5.622470e-005	5.667134e-004	-0.001236	-0.315471	1.051912e-009	3.147607e-004
	2	PRF_Q_2023_M_CIAN_994_59780.88057.88057.4.0.dta	4	3917.949617	GDKFIPK(3)-TTIVICCSPSVFNEAETKSTLMFGQR(18)	3917.948412	Carbamidomethyl[C](6);Carbamidomethyl[C](7)	1.291832e-003	8.093334e-004	0.001205	0.307559	3.565751e-018	4.079432e-004
	3	PRF_Q_2023_M_CIAN_994_59780.88192.88192.4.0.dta	4	3917.948521	GDKFIPK(3)-TTIVICCSPSVFNEAETKSTLMFGQR(18)	3917.948412	Carbamidomethyl[C](6);Carbamidomethyl[C](7)	2.578782e-003	8.329281e-004	0.000109	0.027821	6.142297e-009	4.965253e-004
	4	PRF_Q_2023_M_CIAN_994_59780.87913.87913.4.0.dta	4	3917.950916	GDKFIPK(3)-TTIVICCSPSVFNEAETKSTLMFGQR(18)	3917.948412	Carbamidomethyl[C](6);Carbamidomethyl[C](7)	3.971970e-004	1.018577e-003	0.002504	0.639110	1.004292e-023	1.580593e-004
	5	PRF_Q_2023_M_CIAN_994_59780.88339.88339.4.0.dta	4	3917.952914	GDKFIPK(3)-TTIVICCSPSVFNEAETKSTLMFGQR(18)	3917.948412	Carbamidomethyl[C](6);Carbamidomethyl[C](7)	2.729032e-003	1.584406e-003	0.004502	1.149071	2.450684e-011	6.067298e-004
	6	PRF_Q_2023_M_CIAN_994_59780.88058.88058.3.0.dta	3	3917.946737	GDKFIPK(3)-TTIVICCSPSVFNEAETKSTLMFGQR(18)	3917.948412	Carbamidomethyl[C](6);Carbamidomethyl[C](7)	2.979449e-005	2.546641e-003	-0.001675	-0.427520	1.000000e+000	2.278227e-004
	7	PRF_Q_2023_M_CIAN_994_59780.88076.88076.5.0.dta	5	3917.945735	GDKFIPK(3)-TTIVICCSPSVFNEAETKSTLMFGQR(18)	3917.948412	Carbamidomethyl[C](6);Carbamidomethyl[C](7)	4.343025e-004	5.780315e-003	-0.002677	-0.683266	3.385297e-010	5.821376e-004
	8	PRF_Q_2023_M_CIAN_994_59780.85507.85507.4.0.dta	4	3933.950402	GDKFIPK(3)-TTIVICCSPSVFNEAETKSTLMFGQR(18)	3933.943327	Carbamidomethyl[C](6);Carbamidomethyl[C](7);Oxidation[M](22)	2.659706e-004	7.816664e-003	0.007075	1.798450	2.220089e-021	2.891938e-005
	9	PRF_Q_2023_M_CIAN_994_59780.87896.87896.4.0.dta	4	3917.951573	GDKFIPK(3)-TTIVICCSPSVFNEAETKSTLMFGQR(18)	3917.948412	Carbamidomethyl[C](6);Carbamidomethyl[C](7)	2.727516e-003	8.060312e-003	0.003161	0.806800	1.000000e+000	4.371355e-002
	10	PRF_Q_2023_M_CIAN_994_59780.88193.88193.3.0.dta	3	3917.948118	GDKFIPK(3)-TTIVICCSPSVFNEAETKSTLMFGQR(18)	3917.948412	Carbamidomethyl[C](6);Carbamidomethyl[C](7)	2.572953e-004	1.054638e-002	-0.000294	-0.075039	1.000000e+000	9.496772e-003
	11	PRF_Q_2023_M_CIAN_994_59780.88825.88825.4.1.dta	4	3917.936100	GDKFIPK(3)-TTIVICCSPSVFNEAETKSTLMFGQR(18)	3917.948412	Carbamidomethyl[C](6);Carbamidomethyl[C](7)	2.271974e-004	1.224206e-002	-0.012312	-3.142461	1.133798e-004	5.135025e-004
	12	PRF_Q_2023_M_CIAN_994_59780.85367.85367.4.0.dta	4	3933.943695	GDKFIPK(3)-TTIVICCSPSVFNEAETKSTLMFGQR(18)	3933.943327	Carbamidomethyl[C](6);Carbamidomethyl[C](7);Oxidation[M](22)	8.461127e-003	1.612655e-002	0.000368	0.093545	1.000000e+000	1.052124e-002
	13	PRF_Q_2023_M_CIAN_994_59780.87918.87918.3.0.dta	3	3917.947168	GDKFIPK(3)-TTIVICCSPSVFNEAETKSTLMFGQR(18)	3917.948412	Carbamidomethyl[C](6);Carbamidomethyl[C](7)	2.820421e-002	2.260875e-002	-0.001244	-0.317513	1.000000e+000	1.813575e-001
	14	PRF_Q_2023_M_CIAN_994_59780.89687.89687.4.0.dta	4	3917.948786	GDKFIPK(3)-TTIVICCSPSVFNEAETKSTLMFGQR(18)	3917.948412	Carbamidomethyl[C](6);Carbamidomethyl[C](7)	1.000000e+000	3.766396e-002	0.000374	0.095458	1.000000e+000	1.000000e+000
	15	PRF_Q_2023_M_CIAN_994_59780.85657.85657.4.0.dta	4	3933.952234	GDKFIPK(3)-TTIVICCSPSVFNEAETKSTLMFGQR(18)	3933.943327	Carbamidomethyl[C](6);Carbamidomethyl[C](7);Oxidation[M](22)	2.653713e-002	1.224598e-001	0.008907	2.264140	1.000000e+000	8.879321e-003
	16	PRF_Q_2023_M_CIAN_994_59780.85405.85405.5.1.dta	5	3933.938721	GDKFIPK(3)-TTIVICCSPSVFNEAETKSTLMFGQR(18)	3933.943327	Carbamidomethyl[C](6);Carbamidomethyl[C](7);Oxidation[M](22)	9.539012e-002	1.488943e-001	-0.004606	-1.170835	1.000000e+000	1.546943e-002
	17	PRF_Q_2023_M_CIAN_994_59780.88599.88599.4.2.dta	4	3917.953916	GDKFIPK(3)-TTIVICCSPSVFNEAETKSTLMFGQR(18)	3917.948412	Carbamidomethyl[C](6);Carbamidomethyl[C](7)	5.095001e-002	2.070992e-001	0.005504	1.404817	1.000000e+000	2.778701e-001
	18	PRF_Q_2023_M_CIAN_994_59780.85426.85426.3.0.dta	3	3933.941224	GDKFIPK(3)-TTIVICCSPSVFNEAETKSTLMFGQR(18)	3933.943327	Carbamidomethyl[C](6);Carbamidomethyl[C](7);Oxidation[M](22)	2.242250e-001	3.586084e-001	-0.002103	-0.534578	1.000000e+000	2.293579e-001
	19	PRF_Q_2023_M_CIAN_994_59780.85920.85920.4.0.dta	4	3933.940124	GDKFIPK(3)-TTIVICCSPSVFNEAETKSTLMFGQR(18)	3933.943327	Carbamidomethyl[C](6);Carbamidomethyl[C](7);Oxidation[M](22)	1.000000e+000	6.055649e-001	-0.003203	-0.814196	1.000000e+000	1.000000e+000
	20	PRF_Q_2023_M_CIAN_994_59780.88017.88017.5.0.dta	5	5256.689845	FRPLNEAEILRGDKFIPK(14)-TTIVICCSPSVFNEAETKSTLMFGQR(18)	5256.689166	Carbamidomethyl[C](6);Carbamidomethyl[C](7)	1.118662e-002	5.617600e-002	0.000679	0.129169	1.000000e+000	2.716620e-001
	21	PRF_Q_2023_M_CIAN_994_59780.88130.88130.4.0.dta	4	5256.689107	FRPLNEAEILRGDKFIPK(14)-TTIVICCSPSVFNEAETKSTLMFGQR(18)	5256.689166	Carbamidomethyl[C](6);Carbamidomethyl[C](7)	1.000000e+000	1.561602e-001	-0.000059	-0.011224	1.000000e+000	1.000000e+000
	22	PRF_Q_2023_M_CIAN_994_59780.86354.86354.5.1.dta	5	5272.693470	FRPLNEAEILRGDKFIPK(14)-TTIVICCSPSVFNEAETKSTLMFGQR(18)	5272.684081	Carbamidomethyl[C](6);Carbamidomethyl[C](7);Oxidation[M](22)	1.000000e+000	6.649388e-001	0.009389	1.780687	1.000000e+000	1.000000e+000
111	sp|Q07866|KLC1_HUMAN (272)-sp|Q07866|KLC1_HUMAN (518)	2	4
	1	PRF_Q_2023_M_CIAN_994_59780.86914.86914.4.0.dta	4	3441.766764	YKDAANLLNDALAIR(2)-VAEVLNDPENMEKR(13)	3441.768082	null	9.738097e-004	5.710172e-004	-0.001318	-0.382943	1.034378e-013	4.743941e-006
	2	PRF_Q_2023_M_CIAN_994_59780.86939.86939.3.0.dta	3	3441.773479	YKDAANLLNDALAIR(2)-VAEVLNDPENMEKR(13)	3441.768082	null	1.000000e+000	2.111232e-003	0.005397	1.568089	3.758120e-006	1.055739e-005
	3	PRF_Q_2023_M_CIAN_994_59780.86147.86147.4.1.dta	4	3926.979511	DQNKYKDAANLLNDALAIR(6)-VAEVLNDPENMEKR(13)	3926.991470	null	1.000000e+000	1.791820e-003	-0.011959	-3.045334	1.000000e+000	1.262604e-006
	4	PRF_Q_2023_M_CIAN_994_59780.86144.86144.5.0.dta	5	3926.990543	DQNKYKDAANLLNDALAIR(6)-VAEVLNDPENMEKR(13)	3926.991470	null	1.188390e-002	3.167343e-003	-0.000927	-0.236059	8.963223e-010	1.212195e-002
112	sp|Q07866|KLC1_HUMAN (15)-sp|Q07866|KLC1_HUMAN (27)	2	5
	1	PRF_Q_2023_M_CIAN_994_59780.51347.51347.3.0.dta	3	2174.181196	EDKLEK(3)-LTQDEIISKTK(9)	2174.180118	null	2.743934e-013	5.779529e-004	0.001078	0.495819	1.402829e-010	8.942833e-014
	2	PRF_Q_2023_M_CIAN_994_59780.51346.51346.4.0.dta	4	2174.181749	EDKLEK(3)-LTQDEIISKTK(9)	2174.180118	null	6.504339e-004	1.677620e-003	0.001631	0.750168	4.814488e-006	7.095893e-004
	3	PRF_Q_2023_M_CIAN_994_59780.51204.51204.3.0.dta	3	2174.182395	EDKLEK(3)-LTQDEIISKTK(9)	2174.180118	null	1.603567e-016	2.177452e-003	0.002277	1.047291	1.117195e-012	2.546714e-013
	4	PRF_Q_2023_M_CIAN_994_59780.51202.51202.4.0.dta	4	2174.182672	EDKLEK(3)-LTQDEIISKTK(9)	2174.180118	null	4.324949e-002	5.643797e-002	0.002554	1.174696	3.674054e-007	4.057020e-002
	5	PRF_Q_2023_M_CIAN_994_59780.73366.73366.5.0.dta	5	3650.819410	MYDNMSTMVYIKEDKLEK(15)-LTQDEIISKTK(9)	3650.825180	null	1.713683e-003	5.532166e-002	-0.005770	-1.580465	1.000000e+000	7.069911e-006
113	sp|O60282|KIF5C_HUMAN (785)-sp|O60282|KIF5C_HUMAN (785)	2	4
	1	PRF_Q_2023_M_CIAN_994_59780.72811.72811.4.0.dta	4	3372.712869	EQAREDLKGLEETVSR(8)-EDLKGLEETVSR(4)	3372.712738	null	1.000000e+000	5.917999e-004	0.000131	0.038841	1.000000e+000	1.000000e+000
	2	PRF_Q_2023_M_CIAN_994_59780.72793.72793.5.0.dta	5	3372.711598	EQAREDLKGLEETVSR(8)-EDLKGLEETVSR(4)	3372.712738	null	5.066008e-002	2.585313e-003	-0.001140	-0.338007	1.000000e+000	6.449475e-003
	3	PRF_Q_2023_M_CIAN_994_59780.72955.72955.4.0.dta	4	3372.708494	EQAREDLKGLEETVSR(8)-EDLKGLEETVSR(4)	3372.712738	null	1.000000e+000	1.796379e-002	-0.004244	-1.258334	1.000000e+000	1.000000e+000
	4	PRF_Q_2023_M_CIAN_994_59780.68014.68014.5.0.dta	5	3856.938295	EQAREDLKGLEETVSR(8)-EQAREDLKGLEETVSR(8)	3856.952109	null	3.207950e-001	1.975449e-001	-0.013814	-3.581585	3.440756e-001	4.528477e-002
114	sp|O60282|KIF5C_HUMAN (465)-sp|Q07866|KLC1_HUMAN (518)	2	3
	1	PRF_Q_2023_M_CIAN_994_59780.72523.72523.4.0.dta	4	3204.573279	DYEKIQEELTR(4)-VAEVLNDPENMEKR(13)	3204.572751	null	3.905995e-012	5.975828e-004	0.000528	0.164765	5.389731e-009	3.545307e-011
	2	PRF_Q_2023_M_CIAN_994_59780.72660.72660.4.0.dta	4	3204.574194	DYEKIQEELTR(4)-VAEVLNDPENMEKR(13)	3204.572751	null	3.419674e-015	2.615607e-003	0.001443	0.450294	1.941753e-007	7.699797e-007
	3	PRF_Q_2023_M_CIAN_994_59780.61732.61732.5.0.dta	5	3360.681829	RDYEKIQEELTR(5)-VAEVLNDPENMEKR(13)	3360.673853	null	1.649304e-004	3.988215e-001	0.007976	2.373334	1.127086e-007	1.421829e-007
115	sp|Q07866|KLC1_HUMAN (333)-sp|Q07866|KLC1_HUMAN (372)	2	9
	1	PRF_Q_2023_M_CIAN_994_59780.61072.61072.5.0.dta	5	3287.755045	VLGKDHPDVAK(4)-ALEIYQTKLGPDDPNVAK(8)	3287.752030	null	5.959785e-002	6.034221e-004	0.003015	0.917040	1.000000e+000	6.356426e-002
	2	PRF_Q_2023_M_CIAN_994_59780.60919.60919.5.0.dta	5	3287.756516	VLGKDHPDVAK(4)-ALEIYQTKLGPDDPNVAK(8)	3287.752030	null	3.986562e-003	1.598484e-003	0.004486	1.364458	4.412499e-009	1.257529e-003
	3	PRF_Q_2023_M_CIAN_994_59780.60953.60953.4.0.dta	4	3287.755457	VLGKDHPDVAK(4)-ALEIYQTKLGPDDPNVAK(8)	3287.752030	null	2.912432e-003	4.304502e-003	0.003427	1.042354	4.336458e-006	3.334698e-004
	4	PRF_Q_2023_M_CIAN_994_59780.60785.60785.5.0.dta	5	3287.757274	VLGKDHPDVAK(4)-ALEIYQTKLGPDDPNVAK(8)	3287.752030	null	1.416102e-003	1.105496e-002	0.005244	1.595011	1.000000e+000	1.466223e-004
	5	PRF_Q_2023_M_CIAN_994_59780.60807.60807.4.0.dta	4	3287.755122	VLGKDHPDVAK(4)-ALEIYQTKLGPDDPNVAK(8)	3287.752030	null	1.000000e+000	9.326968e-002	0.003092	0.940460	1.000000e+000	1.000000e+000
	6	PRF_Q_2023_M_CIAN_994_59780.56259.56259.4.0.dta	4	3544.888194	EKVLGKDHPDVAK(6)-ALEIYQTKLGPDDPNVAK(8)	3544.889573	null	1.000000e+000	1.673422e-003	-0.001379	-0.389011	1.000000e+000	1.180615e-002
	7	PRF_Q_2023_M_CIAN_994_59780.56255.56255.5.0.dta	5	3544.888122	EKVLGKDHPDVAK(6)-ALEIYQTKLGPDDPNVAK(8)	3544.889573	null	1.871043e-003	2.909907e-003	-0.001451	-0.409322	6.537790e-009	2.341198e-003
	8	PRF_Q_2023_M_CIAN_994_59780.56122.56122.4.0.dta	4	3544.883989	EKVLGKDHPDVAK(6)-ALEIYQTKLGPDDPNVAK(8)	3544.889573	null	1.000000e+000	9.673351e-003	-0.005584	-1.575225	1.000000e+000	1.181265e-003
	9	PRF_Q_2023_M_CIAN_994_59780.56120.56120.5.0.dta	5	3544.887795	EKVLGKDHPDVAK(6)-ALEIYQTKLGPDDPNVAK(8)	3544.889573	null	3.372379e-007	9.807616e-003	-0.001778	-0.501567	1.100619e-005	7.278624e-004
116	sp|O60282|KIF5C_HUMAN (485)-sp|O60282|KIF5C_HUMAN (887)	2	3
	1	PRF_Q_2023_M_CIAN_994_59780.94306.94306.5.0.dta	5	5127.644148	LQIENEAAKDEVKEVLQALEELAVNYDQK(13)-ALESALKEAKENAMR(10)	5127.640347	null	2.294167e-004	6.330677e-004	0.003801	0.741277	1.000000e+000	5.747077e-005
	2	PRF_Q_2023_M_CIAN_994_59780.94264.94264.5.0.dta	5	4415.237069	LQIENEAAKDEVKEVLQALEELAVNYDQK(13)-EAKENAMR(3)	4415.228443	null	4.572185e-008	3.886625e-003	0.008626	1.953693	6.233139e-006	1.517038e-004
	3	PRF_Q_2023_M_CIAN_994_59780.94128.94128.5.0.dta	5	4415.245595	LQIENEAAKDEVKEVLQALEELAVNYDQK(13)-EAKENAMR(3)	4415.228443	null	8.869944e-003	1.811542e-002	0.017152	3.884737	1.000000e+000	6.404321e-002
117	sp|O60282|KIF5C_HUMAN (785)-sp|Q07866|KLC1_HUMAN (68)	2	2
	1	PRF_Q_2023_M_CIAN_994_59780.71883.71883.5.0.dta	5	3903.921939	EQAREDLKGLEETVSR(8)-KDDESNLVEEKSNMIR(11)	3903.923845	null	1.000000e+000	7.345997e-004	-0.001906	-0.488227	6.374271e-009	2.769211e-007
	2	PRF_Q_2023_M_CIAN_994_59780.74213.74213.5.0.dta	5	3903.922001	EQAREDLKGLEETVSR(8)-DDESNLVEEKSNMIRK(10)	3903.923845	null	1.000000e+000	4.681263e-001	-0.001844	-0.472345	1.000000e+000	4.849039e-002
118	sp|O60282|KIF5C_HUMAN (687)-sp|O60282|KIF5C_HUMAN (700)	2	8
	1	PRF_Q_2023_M_CIAN_994_59780.32351.32351.3.0.dta	3	2141.088484	EKEHLTR(2)-LQDAEEMKK(8)	2141.090594	null	8.183466e-006	7.673346e-004	-0.002110	-0.985479	1.665945e-005	8.657233e-007
	2	PRF_Q_2023_M_CIAN_994_59780.32296.32296.5.0.dta	5	2141.086912	EKEHLTR(2)-LQDAEEMKK(8)	2141.090594	null	3.487014e-005	7.964774e-003	-0.003682	-1.719684	3.448996e-004	8.260527e-006
	3	PRF_Q_2023_M_CIAN_994_59780.32429.32429.5.0.dta	5	2141.086752	EKEHLTR(2)-LQDAEEMKK(8)	2141.090594	null	8.940809e-003	1.526605e-002	-0.003842	-1.794413	1.623190e-003	1.954045e-003
	4	PRF_Q_2023_M_CIAN_994_59780.32176.32176.5.0.dta	5	2141.086207	EKEHLTR(2)-LQDAEEMKK(8)	2141.090594	null	3.236782e-002	1.741098e-002	-0.004387	-2.048956	1.280816e-002	1.944005e-002
	5	PRF_Q_2023_M_CIAN_994_59780.32213.32213.3.0.dta	3	2141.087476	EKEHLTR(2)-LQDAEEMKK(8)	2141.090594	null	7.560872e-004	2.590987e-002	-0.003118	-1.456267	2.864193e-004	2.107100e-003
	6	PRF_Q_2023_M_CIAN_994_59780.40228.40228.4.0.dta	4	3242.576382	MHEVSFQDKEKEHLTR(11)-LQDAEEMKK(8)	3242.581874	null	9.042898e-004	3.774015e-002	-0.005492	-1.693712	1.555274e-004	9.510214e-006
	7	PRF_Q_2023_M_CIAN_994_59780.40383.40383.4.0.dta	4	3242.572763	MHEVSFQDKEKEHLTR(11)-LQDAEEMKK(8)	3242.581874	null	1.882100e-007	3.956847e-002	-0.009111	-2.809798	3.645410e-005	2.409168e-005
	8	PRF_Q_2023_M_CIAN_994_59780.40083.40083.4.0.dta	4	3242.564829	MHEVSFQDKEKEHLTR(11)-LQDAEEMKK(8)	3242.581874	null	2.511545e-003	1.314567e-001	-0.017045	-5.256614	1.250450e-002	3.318970e-003
119	sp|O60282|KIF5C_HUMAN (571)-sp|O60282|KIF5C_HUMAN (595)	2	8
	1	PRF_Q_2023_M_CIAN_994_59780.93888.93888.4.0.dta	4	4235.159137	DLGEIGGIIGTNDVKTLADVNGVIEEEFTMAR(15)-MKSEVK(2)	4235.145967	null	5.612649e-003	8.042707e-004	0.013170	3.109692	8.462261e-010	2.130993e-003
	2	PRF_Q_2023_M_CIAN_994_59780.94033.94033.4.0.dta	4	4235.156939	DLGEIGGIIGTNDVKTLADVNGVIEEEFTMAR(15)-MKSEVK(2)	4235.145967	null	3.223881e-002	8.413509e-004	0.010972	2.590702	1.000000e+000	1.885004e-003
	3	PRF_Q_2023_M_CIAN_994_59780.94860.94860.4.3.dta	4	4235.173937	DLGEIGGIIGTNDVKTLADVNGVIEEEFTMAR(15)-MKSEVK(2)	4235.145967	null	2.841717e-002	1.074689e-001	0.027970	6.604259	1.000000e+000	4.966115e-002
	4	PRF_Q_2023_M_CIAN_994_59780.94573.94573.4.1.dta	4	4235.170495	DLGEIGGIIGTNDVKTLADVNGVIEEEFTMAR(15)-MKSEVK(2)	4235.145967	null	8.037791e-001	4.223475e-001	0.024528	5.791536	1.000000e+000	5.898093e-001
	5	PRF_Q_2023_M_CIAN_994_59780.94717.94717.4.1.dta	4	4235.160199	DLGEIGGIIGTNDVKTLADVNGVIEEEFTMAR(15)-MKSEVK(2)	4235.145967	null	6.494468e-001	4.574633e-001	0.014232	3.360451	1.000000e+000	7.859478e-001
	6	PRF_Q_2023_M_CIAN_994_59780.94425.94425.4.3.dta	4	4235.171349	DLGEIGGIIGTNDVKTLADVNGVIEEEFTMAR(15)-MKSEVK(2)	4235.145967	null	1.932480e-001	6.177323e-001	0.025382	5.993182	1.000000e+000	8.471109e-002
	7	PRF_Q_2023_M_CIAN_994_59780.94288.94288.4.3.dta	4	4235.154449	DLGEIGGIIGTNDVKTLADVNGVIEEEFTMAR(15)-MKSEVK(2)	4235.145967	null	1.000000e+000	6.976303e-001	0.008482	2.002765	1.000000e+000	1.000000e+000
	8	PRF_Q_2023_M_CIAN_994_59780.92240.92240.4.0.dta	4	4804.495651	DLGEIGGIIGTNDVKTLADVNGVIEEEFTMAR(15)-MKSEVKSLVNR(2)	4804.474483	null	9.243926e-001	1.464538e-001	0.021168	4.405893	1.000000e+000	1.000000e+000
120	sp|O60282|KIF5C_HUMAN (676)-sp|O60282|KIF5C_HUMAN (685)	2	3
	1	PRF_Q_2023_M_CIAN_994_59780.44345.44345.5.0.dta	5	3727.773663	AQEKMHEVSFQDK(4)-MHEVSFQDKEKEHLTR(9)	3727.784135	null	3.307630e-004	1.107248e-003	-0.010472	-2.809176	9.546074e-006	3.480555e-004
	2	PRF_Q_2023_M_CIAN_994_59780.40971.40971.5.0.dta	5	3984.925045	AQEKMHEVSFQDKEK(4)-MHEVSFQDKEKEHLTR(9)	3984.921679	null	1.000000e+000	1.931837e-003	0.003366	0.844684	1.000000e+000	3.595172e-001
	3	PRF_Q_2023_M_CIAN_994_59780.40929.40929.4.3.dta	4	3984.914505	AQEKMHEVSFQDKEK(4)-MHEVSFQDKEKEHLTR(9)	3984.921679	null	1.000000e+000	1.547515e-001	-0.007174	-1.800286	1.000000e+000	1.000000e+000
121	sp|O60282|KIF5C_HUMAN (606)-sp|O60282|KIF5C_HUMAN (766)	2	3
	1	PRF_Q_2023_M_CIAN_994_59780.71770.71770.5.0.dta	5	3217.684510	SKQLESAQMDSNR(2)-EMKLEKLLLLNDK(3)	3217.680521	null	1.384670e-004	1.200171e-003	0.003989	1.239713	4.901042e-002	2.816689e-003
	2	PRF_Q_2023_M_CIAN_994_59780.35312.35312.4.0.dta	4	2536.277273	SKQLESAQMDSNRK(2)-EMKLEK(3)	2536.274428	null	3.410819e-001	2.402608e-001	0.002845	1.121724	1.000000e+000	4.626076e-001
	3	PRF_Q_2023_M_CIAN_994_59780.35347.35347.5.5.dta	5	2536.275600	SKQLESAQMDSNRK(2)-EMKLEK(3)	2536.274428	null	8.577454e-001	4.412329e-001	0.001172	0.462095	3.494209e-001	8.944514e-001
122	sp|O60282|KIF5C_HUMAN (45)-sp|O60282|KIF5C_HUMAN (325)	2	14
	1	PRF_Q_2023_M_CIAN_994_59780.63755.63755.3.0.dta	3	2577.395564	GDETVVIGQGKPYVFDR(11)-AKTIK(2)	2577.392159	null	7.785853e-007	1.276227e-003	0.003405	1.321103	1.773435e-015	4.166714e-005
	2	PRF_Q_2023_M_CIAN_994_59780.63618.63618.4.0.dta	4	2577.394728	GDETVVIGQGKPYVFDR(11)-AKTIK(2)	2577.392159	null	9.658983e-004	2.280016e-003	0.002569	0.996744	1.089913e-015	6.063881e-003
	3	PRF_Q_2023_M_CIAN_994_59780.63754.63754.4.0.dta	4	2577.395175	GDETVVIGQGKPYVFDR(11)-AKTIK(2)	2577.392159	null	1.810381e-006	6.431278e-003	0.003016	1.170175	3.596885e-014	2.408130e-004
	4	PRF_Q_2023_M_CIAN_994_59780.63621.63621.3.0.dta	3	2577.398075	GDETVVIGQGKPYVFDR(11)-AKTIK(2)	2577.392159	null	6.150111e-006	7.407406e-003	0.005916	2.295343	4.552203e-018	3.871911e-005
	5	PRF_Q_2023_M_CIAN_994_59780.63595.63595.4.2.dta	4	2577.394705	GDETVVIGQGKPYVFDR(11)-AKTIK(2)	2577.392159	null	8.425007e-001	7.877908e-001	0.002546	0.987820	1.639462e-007	1.000000e+000
	6	PRF_Q_2023_M_CIAN_994_59780.59934.59934.5.0.dta	5	2852.564851	FKGDETVVIGQGKPYVFDR(13)-AKTIK(2)	2852.555523	null	1.609589e-003	1.697021e-002	0.009328	3.270050	2.093522e-011	2.587195e-003
	7	PRF_Q_2023_M_CIAN_994_59780.59904.59904.4.0.dta	4	2852.561987	FKGDETVVIGQGKPYVFDR(13)-AKTIK(2)	2852.555523	null	5.875661e-006	1.802210e-002	0.006464	2.266038	3.807771e-015	2.160910e-004
	8	PRF_Q_2023_M_CIAN_994_59780.59803.59803.5.0.dta	5	2852.564162	FKGDETVVIGQGKPYVFDR(13)-AKTIK(2)	2852.555523	null	2.442097e-004	1.853710e-002	0.008639	3.028512	6.801002e-014	1.704603e-004
	9	PRF_Q_2023_M_CIAN_994_59780.59954.59954.3.0.dta	3	2852.559642	FKGDETVVIGQGKPYVFDR(13)-AKTIK(2)	2852.555523	null	4.226614e-004	2.557555e-002	0.004119	1.443968	1.000000e+000	4.911790e-002
	10	PRF_Q_2023_M_CIAN_994_59780.60037.60037.4.1.dta	4	2852.558999	FKGDETVVIGQGKPYVFDR(13)-AKTIK(2)	2852.555523	null	2.229494e-007	5.579864e-002	0.003476	1.218556	2.238562e-011	2.247898e-004
	11	PRF_Q_2023_M_CIAN_994_59780.60085.60085.5.0.dta	5	2852.564218	FKGDETVVIGQGKPYVFDR(13)-AKTIK(2)	2852.555523	null	9.354584e-003	1.368492e-001	0.008695	3.048144	4.471563e-008	1.276240e-002
	12	PRF_Q_2023_M_CIAN_994_59780.59860.59860.4.1.dta	4	2852.562227	FKGDETVVIGQGKPYVFDR(13)-AKTIK(2)	2852.555523	null	2.635550e-005	1.554408e-001	0.006704	2.350173	4.846134e-006	1.825057e-003
	13	PRF_Q_2023_M_CIAN_994_59780.59809.59809.3.0.dta	3	2852.559068	FKGDETVVIGQGKPYVFDR(13)-AKTIK(2)	2852.555523	null	2.455059e-001	3.099051e-001	0.003545	1.242745	1.000000e+000	4.078573e-001
	14	PRF_Q_2023_M_CIAN_994_59780.59763.59763.5.0.dta	5	2852.562949	FKGDETVVIGQGKPYVFDR(13)-AKTIK(2)	2852.555523	null	2.448025e-002	4.225142e-001	0.007426	2.603280	5.808577e-003	2.265428e-002
123	sp|Q07866|KLC1_HUMAN (393)-sp|Q07866|KLC1_HUMAN (457)	2	4
	1	PRF_Q_2023_M_CIAN_994_59780.57075.57075.4.0.dta	4	3053.563666	NNLASCYLKQGK(9)-ACKVDSPTVTTTLK(3)	3053.564438	Carbamidomethyl[C](2);Carbamidomethyl[C](23)	1.805538e-005	1.346660e-003	-0.000772	-0.252819	1.364657e-008	3.268441e-004
	2	PRF_Q_2023_M_CIAN_994_59780.56939.56939.4.0.dta	4	3053.564141	NNLASCYLKQGK(9)-ACKVDSPTVTTTLK(3)	3053.564438	Carbamidomethyl[C](2);Carbamidomethyl[C](23)	8.110120e-005	1.665239e-003	-0.000297	-0.097263	4.579811e-008	7.546695e-006
	3	PRF_Q_2023_M_CIAN_994_59780.57058.57058.3.0.dta	3	3053.564083	NNLASCYLKQGK(9)-ACKVDSPTVTTTLK(3)	3053.564438	Carbamidomethyl[C](2);Carbamidomethyl[C](23)	1.000000e+000	3.558327e-003	-0.000355	-0.116258	1.000000e+000	1.000000e+000
	4	PRF_Q_2023_M_CIAN_994_59780.50386.50386.4.0.dta	4	3282.708693	TKNNLASCYLKQGK(11)-ACKVDSPTVTTTLK(3)	3282.707068	Carbamidomethyl[C](8);Carbamidomethyl[C](19)	1.000000e+000	1.766582e-002	0.001625	0.495018	1.000000e+000	1.000000e+000
124	sp|Q07866|KLC1_HUMAN (340)-sp|Q07866|KLC1_HUMAN (518)	2	3
	1	PRF_Q_2023_M_CIAN_994_59780.75044.75044.5.0.dta	5	4157.069381	DHPDVAKQLNNLALLCQNQGK(7)-VAEVLNDPENMEKR(13)	4157.075206	Carbamidomethyl[C](16)	1.000000e+000	1.390764e-003	-0.005825	-1.401226	1.000000e+000	2.458453e-002
	2	PRF_Q_2023_M_CIAN_994_59780.74913.74913.5.0.dta	5	4157.070883	DHPDVAKQLNNLALLCQNQGK(7)-VAEVLNDPENMEKR(13)	4157.075206	Carbamidomethyl[C](16)	1.000000e+000	3.637607e-002	-0.004323	-1.039914	1.000000e+000	1.000000e+000
	3	PRF_Q_2023_M_CIAN_994_59780.69688.69688.5.1.dta	5	4554.343393	VLGKDHPDVAKQLNNLALLCQNQGK(11)-VAEVLNDPENMEKR(13)	4554.344089	Carbamidomethyl[C](20)	1.000000e+000	3.419079e-002	-0.000696	-0.152821	1.000000e+000	1.000000e+000
125	sp|O60282|KIF5C_HUMAN (653)-sp|O60282|KIF5C_HUMAN (716)	2	12
	1	PRF_Q_2023_M_CIAN_994_59780.55531.55531.3.0.dta	3	2877.396722	SLTDYMQNMEQKR(12)-EAHQKQLSR(5)	2877.398052	null	5.129653e-006	1.509374e-003	-0.001330	-0.462223	5.405893e-011	6.957499e-006
	2	PRF_Q_2023_M_CIAN_994_59780.55677.55677.5.0.dta	5	2877.401557	SLTDYMQNMEQKR(12)-EAHQKQLSR(5)	2877.398052	null	6.999353e-008	2.068316e-003	0.003505	1.218114	9.926390e-007	4.824497e-008
	3	PRF_Q_2023_M_CIAN_994_59780.55395.55395.5.0.dta	5	2877.396323	SLTDYMQNMEQKR(12)-EAHQKQLSR(5)	2877.398052	null	4.098883e-003	2.180801e-003	-0.001729	-0.600890	1.158390e-002	6.390599e-004
	4	PRF_Q_2023_M_CIAN_994_59780.55676.55676.4.0.dta	4	2877.401550	SLTDYMQNMEQKR(12)-EAHQKQLSR(5)	2877.398052	null	1.535387e-010	2.455736e-003	0.003498	1.215682	6.937311e-007	7.078918e-014
	5	PRF_Q_2023_M_CIAN_994_59780.55529.55529.4.0.dta	4	2877.400503	SLTDYMQNMEQKR(12)-EAHQKQLSR(5)	2877.398052	null	3.119643e-012	2.620020e-003	0.002451	0.851811	4.540838e-009	3.213454e-011
	6	PRF_Q_2023_M_CIAN_994_59780.55469.55469.4.0.dta	4	2877.399647	SLTDYMQNMEQKR(12)-EAHQKQLSR(5)	2877.398052	null	1.911321e-011	2.827164e-003	0.001595	0.554320	6.038029e-009	9.621628e-014
	7	PRF_Q_2023_M_CIAN_994_59780.55530.55530.5.0.dta	5	2877.400578	SLTDYMQNMEQKR(12)-EAHQKQLSR(5)	2877.398052	null	1.193404e-006	5.617864e-003	0.002526	0.877876	5.030751e-005	1.966662e-006
	8	PRF_Q_2023_M_CIAN_994_59780.55388.55388.4.0.dta	4	2877.395619	SLTDYMQNMEQKR(12)-EAHQKQLSR(5)	2877.398052	null	3.561389e-002	2.406823e-002	-0.002433	-0.845556	2.594345e-002	1.509313e-004
	9	PRF_Q_2023_M_CIAN_994_59780.50233.50233.4.2.dta	4	3033.495947	SLTDYMQNMEQKRR(12)-EAHQKQLSR(5)	3033.499154	null	2.039526e-002	1.624651e-001	-0.003207	-1.057195	2.239661e-004	3.227380e-008
	10	PRF_Q_2023_M_CIAN_994_59780.50090.50090.4.0.dta	4	3033.494496	SLTDYMQNMEQKRR(12)-EAHQKQLSR(5)	3033.499154	null	6.020493e-002	2.903110e-001	-0.004658	-1.535520	1.000000e+000	8.327490e-004
	11	PRF_Q_2023_M_CIAN_994_59780.50272.50272.5.0.dta	5	3033.494980	SLTDYMQNMEQKRR(12)-EAHQKQLSR(5)	3033.499154	null	1.147627e-001	3.602745e-001	-0.004174	-1.375969	1.328867e-001	2.032156e-005
	12	PRF_Q_2023_M_CIAN_994_59780.50135.50135.5.0.dta	5	3033.496628	SLTDYMQNMEQKRR(12)-EAHQKQLSR(5)	3033.499154	null	2.542317e-002	3.640849e-001	-0.002526	-0.832702	1.919686e-002	3.876335e-006
126	sp|O60282|KIF5C_HUMAN (911)-sp|Q07866|KLC1_HUMAN (272)	2	3
	1	PRF_Q_2023_M_CIAN_994_59780.77357.77357.4.0.dta	4	2488.338479	AKNMAR(2)-YKDAANLLNDALAIR(2)	2488.333934	null	3.597415e-004	1.678156e-003	0.004545	1.826523	1.000000e+000	2.349464e-003
	2	PRF_Q_2023_M_CIAN_994_59780.77510.77510.4.0.dta	4	2488.335403	AKNMAR(2)-YKDAANLLNDALAIR(2)	2488.333934	null	1.406786e-003	1.685275e-003	0.001469	0.590355	1.438968e-013	4.414894e-003
	3	PRF_Q_2023_M_CIAN_994_59780.76358.76358.5.2.dta	5	2973.562971	AKNMAR(2)-DQNKYKDAANLLNDALAIR(6)	2973.557322	null	2.304651e-008	3.802010e-001	0.005649	1.899745	1.000000e+000	1.951384e-002
127	sp|O60282|KIF5C_HUMAN (257)-sp|O60282|KIF5C_HUMAN (283)	2	8
	1	PRF_Q_2023_M_CIAN_994_59780.90684.90684.4.0.dta	4	2974.588775	NINKSLSALGNVISALAEGTK(4)-DSKMTR(3)	2974.587617	null	5.876251e-006	1.700366e-003	0.001158	0.389298	1.231137e-011	3.575339e-006
	2	PRF_Q_2023_M_CIAN_994_59780.90549.90549.4.0.dta	4	2974.589711	NINKSLSALGNVISALAEGTK(4)-DSKMTR(3)	2974.587617	null	1.027294e-003	2.888659e-003	0.002094	0.703963	1.000000e+000	1.439411e-004
	3	PRF_Q_2023_M_CIAN_994_59780.90566.90566.3.0.dta	3	2974.590550	NINKSLSALGNVISALAEGTK(4)-DSKMTR(3)	2974.587617	null	2.024865e-002	5.869261e-003	0.002933	0.986019	2.166340e-007	8.534004e-004
	4	PRF_Q_2023_M_CIAN_994_59780.90153.90153.4.3.dta	4	2990.583035	NINKSLSALGNVISALAEGTK(4)-DSKMTR(3)	2990.582531	Oxidation[M](28)	1.384592e-003	6.915837e-002	0.000504	0.168529	6.539142e-009	2.421219e-004
	5	PRF_Q_2023_M_CIAN_994_59780.84137.84137.5.0.dta	5	3727.980468	NINKSLSALGNVISALAEGTK(4)-THVPYRDSKMTR(9)	3727.979789	null	1.000000e+000	3.177145e-002	0.000679	0.182136	1.000000e+000	1.064245e-001
	6	PRF_Q_2023_M_CIAN_994_59780.84283.84283.5.0.dta	5	3727.984973	NINKSLSALGNVISALAEGTK(4)-THVPYRDSKMTR(9)	3727.979789	null	4.459190e-003	1.739985e-001	0.005184	1.390565	4.599515e-005	5.029260e-002
	7	PRF_Q_2023_M_CIAN_994_59780.84393.84393.4.0.dta	4	3727.983851	NINKSLSALGNVISALAEGTK(4)-THVPYRDSKMTR(9)	3727.979789	null	1.000000e+000	1.757937e-001	0.004062	1.089598	1.000000e+000	7.046903e-002
	8	PRF_Q_2023_M_CIAN_994_59780.84425.84425.5.0.dta	5	3727.991809	NINKSLSALGNVISALAEGTK(4)-THVPYRDSKMTR(9)	3727.979789	null	1.672008e-002	3.716222e-001	0.012020	3.224266	8.531543e-006	2.866409e-002
128	sp|O60282|KIF5C_HUMAN (32)-sp|O60282|KIF5C_HUMAN (45)	2	11
	1	PRF_Q_2023_M_CIAN_994_59780.73917.73917.4.0.dta	4	3096.638974	GDKFIPKFK(7)-GDETVVIGQGKPYVFDR(11)	3096.640307	null	3.865975e-004	2.003268e-003	-0.001333	-0.430467	1.316365e-019	3.246586e-004
	2	PRF_Q_2023_M_CIAN_994_59780.73804.73804.5.1.dta	5	3096.641061	GDKFIPKFK(7)-GDETVVIGQGKPYVFDR(11)	3096.640307	null	1.036819e-003	2.713037e-003	0.000754	0.243490	5.946994e-010	2.117809e-004
	3	PRF_Q_2023_M_CIAN_994_59780.73951.73951.3.0.dta	3	3096.636447	GDKFIPKFK(7)-GDETVVIGQGKPYVFDR(11)	3096.640307	null	1.000000e+000	3.325580e-003	-0.003860	-1.246512	1.000000e+000	6.500372e-003
	4	PRF_Q_2023_M_CIAN_994_59780.73788.73788.4.0.dta	4	3096.638442	GDKFIPKFK(7)-GDETVVIGQGKPYVFDR(11)	3096.640307	null	2.280327e-005	3.717017e-003	-0.001865	-0.602266	1.000000e+000	5.315882e-005
	5	PRF_Q_2023_M_CIAN_994_59780.73938.73938.5.0.dta	5	3096.637510	GDKFIPKFK(7)-GDETVVIGQGKPYVFDR(11)	3096.640307	null	3.726577e-003	6.284654e-003	-0.002797	-0.903237	1.450936e-013	3.008682e-003
	6	PRF_Q_2023_M_CIAN_994_59780.72951.72951.4.0.dta	4	3096.636969	GDKFIPKFK(7)-GDETVVIGQGKPYVFDR(11)	3096.640307	null	1.000000e+000	9.998511e-002	-0.003338	-1.077942	4.141781e-002	1.000000e+000
	7	PRF_Q_2023_M_CIAN_994_59780.79139.79139.4.0.dta	4	2796.496045	FIPKFK(4)-GDETVVIGQGKPYVFDR(11)	2796.496952	null	4.067756e-001	1.540113e-001	-0.000907	-0.324334	1.338516e-005	2.784663e-001
	8	PRF_Q_2023_M_CIAN_994_59780.79555.79555.4.1.dta	4	2796.489092	FIPKFK(4)-GDETVVIGQGKPYVFDR(11)	2796.496952	null	5.596849e-002	1.906287e-001	-0.007860	-2.810659	1.344552e-003	1.375946e-001
	9	PRF_Q_2023_M_CIAN_994_59780.79407.79407.4.0.dta	4	2796.489728	FIPKFK(4)-GDETVVIGQGKPYVFDR(11)	2796.496952	null	6.880402e-002	2.522364e-001	-0.007224	-2.583232	7.747709e-017	9.330041e-002
	10	PRF_Q_2023_M_CIAN_994_59780.79279.79279.4.0.dta	4	2796.491558	FIPKFK(4)-GDETVVIGQGKPYVFDR(11)	2796.496952	null	5.171500e-002	2.614318e-001	-0.005394	-1.928842	7.477035e-015	1.013186e-001
	11	PRF_Q_2023_M_CIAN_994_59780.79168.79168.3.0.dta	3	2796.498411	FIPKFK(4)-GDETVVIGQGKPYVFDR(11)	2796.496952	null	1.000000e+000	7.036682e-001	0.001459	0.521724	1.000000e+000	1.000000e+000
129	sp|O60282|KIF5C_HUMAN (522)-sp|Q07866|KLC1_HUMAN (1)	2	2
	1	PRF_Q_2023_M_CIAN_994_59780.89886.89886.4.2.dta	4	3995.918993	ANEQLTDELAQKTTTLTTTQR(12)-MYDNMSTMVYIK(1)	3995.928460	null	1.602664e-005	2.114036e-003	-0.009467	-2.369162	6.215591e-007	6.360273e-008
	2	PRF_Q_2023_M_CIAN_994_59780.86183.86183.5.1.dta	5	4738.312840	ANEQLTDELAQKTTTLTTTQR(12)-MYDNMSTMVYIKEDKLEK(1)	4738.314544	null	1.000000e+000	1.782235e-001	-0.001704	-0.359622	6.052051e-009	2.270414e-005
130	sp|O60282|KIF5C_HUMAN (599)-sp|Q07866|KLC1_HUMAN (58)	2	2
	1	PRF_Q_2023_M_CIAN_994_59780.46442.46442.4.2.dta	4	2733.400027	MKSEVKSLVNR(6)-KDDESNLVEEK(1)	2733.397371	null	7.037901e-007	2.761902e-003	0.002656	0.971685	5.307283e-010	2.033264e-005
	2	PRF_Q_2023_M_CIAN_994_59780.49254.49254.3.0.dta	3	2474.267164	SEVKSLVNR(4)-KDDESNLVEEK(1)	2474.261937	null	5.614557e-003	2.151141e-001	0.005227	2.112549	1.000000e+000	3.233871e-003
131	sp|Q07866|KLC1_HUMAN (382)-sp|Q07866|KLC1_HUMAN (457)	2	6
	1	PRF_Q_2023_M_CIAN_994_59780.52327.52327.3.0.dta	3	2912.528809	LGPDDPNVAKTK(10)-ACKVDSPTVTTTLK(3)	2912.528376	Carbamidomethyl[C](2)	1.000000e+000	2.772388e-003	0.000433	0.148668	1.000000e+000	1.000000e+000
	2	PRF_Q_2023_M_CIAN_994_59780.52471.52471.3.0.dta	3	2912.529953	LGPDDPNVAKTK(10)-ACKVDSPTVTTTLK(3)	2912.528376	Carbamidomethyl[C](2)	1.390692e-002	3.604648e-003	0.001577	0.541454	1.000000e+000	1.643119e-003
	3	PRF_Q_2023_M_CIAN_994_59780.52344.52344.3.0.dta	3	2912.528751	LGPDDPNVAKTK(10)-ACKVDSPTVTTTLK(3)	2912.528376	Carbamidomethyl[C](2)	1.000000e+000	4.299062e-003	0.000375	0.128754	1.000000e+000	1.000000e+000
	4	PRF_Q_2023_M_CIAN_994_59780.52410.52410.4.0.dta	4	2912.523113	LGPDDPNVAKTK(10)-ACKVDSPTVTTTLK(3)	2912.528376	Carbamidomethyl[C](2)	2.939959e-003	1.758168e-002	-0.005263	-1.807021	2.311839e-010	6.314718e-004
	5	PRF_Q_2023_M_CIAN_994_59780.52280.52280.4.0.dta	4	2912.520822	LGPDDPNVAKTK(10)-ACKVDSPTVTTTLK(3)	2912.528376	Carbamidomethyl[C](2)	4.013509e-001	2.547115e-001	-0.007554	-2.593623	2.655437e-006	3.243012e-001
	6	PRF_Q_2023_M_CIAN_994_59780.86857.86857.4.0.dta	4	3856.046560	LGPDDPNVAKTK(10)-ACKVDSPTVTTTLKNLGALYRR(3)	3856.063513	Carbamidomethyl[C](2)	1.000000e+000	3.186276e-001	-0.016953	-4.396452	8.137485e-001	1.000000e+000
132	sp|O60282|KIF5C_HUMAN (522)-sp|Q07866|KLC1_HUMAN (518)	2	4
	1	PRF_Q_2023_M_CIAN_994_59780.80480.80480.5.0.dta	5	4144.067739	ANEQLTDELAQKTTTLTTTQR(12)-VAEVLNDPENMEKR(13)	4144.071225	null	2.417786e-002	3.208526e-003	-0.003486	-0.841202	4.911794e-004	5.532161e-003
	2	PRF_Q_2023_M_CIAN_994_59780.80547.80547.4.0.dta	4	4144.069724	ANEQLTDELAQKTTTLTTTQR(12)-VAEVLNDPENMEKR(13)	4144.071225	null	1.882344e-006	6.581561e-003	-0.001501	-0.362204	3.178161e-004	1.267077e-012
	3	PRF_Q_2023_M_CIAN_994_59780.80410.80410.4.0.dta	4	4144.077401	ANEQLTDELAQKTTTLTTTQR(12)-VAEVLNDPENMEKR(13)	4144.071225	null	1.000000e+000	1.475381e-002	0.006176	1.490322	1.000000e+000	2.601300e-005
	4	PRF_Q_2023_M_CIAN_994_59780.73888.73888.5.0.dta	5	4300.173069	ANEQLTDELAQKTTTLTTTQR(12)-VAEVLNDPENMEKRR(13)	4300.172327	null	1.000000e+000	3.098067e-001	0.000742	0.172551	1.000000e+000	5.797931e-001
133	sp|Q07866|KLC1_HUMAN (468)-sp|Q07866|KLC1_HUMAN (503)	2	8
	1	PRF_Q_2023_M_CIAN_994_59780.63617.63617.5.0.dta	5	3408.861946	VDSPTVTTTLKNLGALYR(11)-KQGLDNVHKQR(9)	3408.859613	null	2.255929e-008	3.919398e-003	0.002333	0.684393	3.782369e-017	2.410185e-009
	2	PRF_Q_2023_M_CIAN_994_59780.63756.63756.5.0.dta	5	3408.862798	VDSPTVTTTLKNLGALYR(11)-KQGLDNVHKQR(9)	3408.859613	null	1.645810e-003	3.621412e-002	0.003185	0.934330	2.831606e-016	6.182715e-004
	3	PRF_Q_2023_M_CIAN_994_59780.63700.63700.4.0.dta	4	3408.858905	VDSPTVTTTLKNLGALYR(11)-KQGLDNVHKQR(9)	3408.859613	null	6.891148e-002	9.767228e-002	-0.000708	-0.207694	2.109740e-004	2.631959e-002
	4	PRF_Q_2023_M_CIAN_994_59780.63480.63480.5.0.dta	5	3408.849627	VDSPTVTTTLKNLGALYR(11)-KQGLDNVHKQR(9)	3408.859613	null	1.000000e+000	1.341550e-001	-0.009986	-2.929425	1.000000e+000	1.000000e+000
	5	PRF_Q_2023_M_CIAN_994_59780.63547.63547.4.0.dta	4	3408.867276	VDSPTVTTTLKNLGALYR(11)-KQGLDNVHKQR(9)	3408.859613	null	1.000000e+000	6.100697e-001	0.007663	2.247966	1.000000e+000	1.000000e+000
	6	PRF_Q_2023_M_CIAN_994_59780.63501.63501.6.4.dta	6	3408.863925	VDSPTVTTTLKNLGALYR(11)-KQGLDNVHKQR(9)	3408.859613	null	1.000000e+000	7.208849e-001	0.004312	1.264939	1.000000e+000	1.000000e+000
	7	PRF_Q_2023_M_CIAN_994_59780.71721.71721.4.0.dta	4	3280.766149	VDSPTVTTTLKNLGALYR(11)-QGLDNVHKQR(8)	3280.764657	null	3.978354e-004	6.732791e-003	0.001492	0.454772	1.128202e-008	1.805546e-004
	8	PRF_Q_2023_M_CIAN_994_59780.71580.71580.4.0.dta	4	3280.770423	VDSPTVTTTLKNLGALYR(11)-QGLDNVHKQR(8)	3280.764657	null	1.639500e-002	2.054699e-002	0.005766	1.757517	5.481068e-005	2.215979e-002
134	sp|O60282|KIF5C_HUMAN (151)-sp|O60282|KIF5C_HUMAN (911)	2	2
	1	PRF_Q_2023_M_CIAN_994_59780.52443.52443.5.1.dta	5	2894.513422	DLLDVSKTNLAVHEDKNR(7)-AKNMAR(2)	2894.515126	null	3.824065e-008	4.704829e-003	-0.001704	-0.588700	1.000000e+000	2.253306e-004
	2	PRF_Q_2023_M_CIAN_994_59780.58578.58578.4.0.dta	4	2624.373120	DLLDVSKTNLAVHEDK(7)-AKNMAR(2)	2624.371101	null	4.869804e-003	5.944953e-003	0.002019	0.769327	1.208924e-004	2.373750e-003
135	sp|Q07866|KLC1_HUMAN (468)-sp|Q07866|KLC1_HUMAN (561)	2	5
	1	PRF_Q_2023_M_CIAN_994_59780.78046.78046.4.0.dta	4	2911.534768	VDSPTVTTTLKNLGALYR(11)-ASFCGKR(6)	2911.534466	Carbamidomethyl[C](25)	1.082755e-006	5.201206e-003	0.000302	0.103725	7.611762e-011	1.353419e-005
	2	PRF_Q_2023_M_CIAN_994_59780.77915.77915.4.0.dta	4	2911.534203	VDSPTVTTTLKNLGALYR(11)-ASFCGKR(6)	2911.534466	Carbamidomethyl[C](25)	4.876308e-002	2.430732e-002	-0.000263	-0.090330	1.261758e-009	1.547223e-002
	3	PRF_Q_2023_M_CIAN_994_59780.78176.78176.4.0.dta	4	2911.532333	VDSPTVTTTLKNLGALYR(11)-ASFCGKR(6)	2911.534466	Carbamidomethyl[C](25)	1.053528e-002	3.146922e-001	-0.002133	-0.732603	3.482333e-012	2.555955e-002
	4	PRF_Q_2023_M_CIAN_994_59780.78307.78307.4.2.dta	4	2911.527851	VDSPTVTTTLKNLGALYR(11)-ASFCGKR(6)	2911.534466	Carbamidomethyl[C](25)	1.000000e+000	5.231108e-001	-0.006615	-2.271998	1.000000e+000	1.000000e+000
	5	PRF_Q_2023_M_CIAN_994_59780.68762.68762.5.4.dta	5	3270.695738	ACKVDSPTVTTTLKNLGALYR(14)-ASFCGKR(6)	3270.697173	Carbamidomethyl[C](2);Carbamidomethyl[C](28)	1.000000e+000	6.204967e-001	-0.001435	-0.438744	1.000000e+000	6.705170e-001
136	sp|Q07866|KLC1_HUMAN (393)-sp|Q07866|KLC1_HUMAN (518)	2	10
	1	PRF_Q_2023_M_CIAN_994_59780.54301.54301.5.0.dta	5	3332.672148	NNLASCYLKQGK(9)-VAEVLNDPENMEKRR(13)	3332.672413	Carbamidomethyl[C](24)	3.757908e-004	5.243598e-003	-0.000265	-0.079516	2.952641e-003	1.386178e-003
	2	PRF_Q_2023_M_CIAN_994_59780.54299.54299.4.0.dta	4	3332.673699	NNLASCYLKQGK(9)-VAEVLNDPENMEKRR(13)	3332.672413	Carbamidomethyl[C](24)	1.299808e-002	6.173418e-003	0.001286	0.385877	8.520210e-003	4.900521e-004
	3	PRF_Q_2023_M_CIAN_994_59780.54455.54455.5.0.dta	5	3332.671491	NNLASCYLKQGK(9)-VAEVLNDPENMEKRR(13)	3332.672413	Carbamidomethyl[C](24)	2.107263e-005	9.166781e-003	-0.000922	-0.276655	2.720887e-004	2.080929e-004
	4	PRF_Q_2023_M_CIAN_994_59780.54447.54447.4.0.dta	4	3332.672907	NNLASCYLKQGK(9)-VAEVLNDPENMEKRR(13)	3332.672413	Carbamidomethyl[C](24)	5.039660e-002	3.177822e-002	0.000494	0.148229	2.152471e-003	4.598430e-002
	5	PRF_Q_2023_M_CIAN_994_59780.61066.61066.3.0.dta	3	3176.574771	NNLASCYLKQGK(9)-VAEVLNDPENMEKR(13)	3176.571311	Carbamidomethyl[C](23)	1.998011e-003	9.486629e-003	0.003460	1.089225	4.480836e-014	1.995344e-005
	6	PRF_Q_2023_M_CIAN_994_59780.61211.61211.4.0.dta	4	3176.575025	NNLASCYLKQGK(9)-VAEVLNDPENMEKR(13)	3176.571311	Carbamidomethyl[C](23)	2.458911e-003	1.391631e-002	0.003714	1.169185	2.393375e-004	8.976236e-004
	7	PRF_Q_2023_M_CIAN_994_59780.60922.60922.4.0.dta	4	3176.577391	NNLASCYLKQGK(9)-VAEVLNDPENMEKR(13)	3176.571311	Carbamidomethyl[C](23)	4.367496e-003	1.789793e-002	0.006080	1.914013	6.118473e-005	2.403997e-003
	8	PRF_Q_2023_M_CIAN_994_59780.61053.61053.4.1.dta	4	3192.573608	NNLASCYLKQGK(9)-VAEVLNDPENMEKR(13)	3192.566225	Oxidation[M](11);Carbamidomethyl[C](23)	1.313353e-002	2.145246e-002	0.007383	2.312560	1.039684e-003	4.162150e-002
	9	PRF_Q_2023_M_CIAN_994_59780.54703.54703.4.0.dta	4	3192.575488	NNLASCYLKQGK(9)-VAEVLNDPENMEKR(13)	3192.566225	Oxidation[M](11);Carbamidomethyl[C](23)	1.676838e-004	5.746213e-002	0.009263	2.901428	2.333805e-005	4.487568e-004
	10	PRF_Q_2023_M_CIAN_994_59780.54858.54858.4.0.dta	4	3192.572160	NNLASCYLKQGK(9)-VAEVLNDPENMEKR(13)	3192.566225	Oxidation[M](11);Carbamidomethyl[C](23)	1.000000e+000	3.225820e-001	0.005935	1.859006	1.000000e+000	4.187385e-002
137	sp|O60282|KIF5C_HUMAN (685)-sp|O60282|KIF5C_HUMAN (685)	2	8
	1	PRF_Q_2023_M_CIAN_994_59780.43922.43922.4.0.dta	4	3528.688866	MHEVSFQDKEKEHLTR(9)-MHEVSFQDKEK(9)	3528.688453	null	1.000000e+000	6.585616e-003	0.000413	0.117041	1.000000e+000	7.226608e-001
	2	PRF_Q_2023_M_CIAN_994_59780.43908.43908.5.1.dta	5	3528.688802	MHEVSFQDKEKEHLTR(9)-MHEVSFQDKEK(9)	3528.688453	null	8.921415e-002	4.380600e-002	0.000349	0.098904	5.666699e-004	4.193587e-001
	3	PRF_Q_2023_M_CIAN_994_59780.43753.43753.5.0.dta	5	3528.689368	MHEVSFQDKEKEHLTR(9)-MHEVSFQDKEK(9)	3528.688453	null	5.321576e-001	9.066765e-002	0.000915	0.259303	1.000000e+000	9.407025e-001
	4	PRF_Q_2023_M_CIAN_994_59780.42082.42082.4.1.dta	4	3528.679562	MHEVSFQDKEKEHLTR(9)-MHEVSFQDKEK(9)	3528.688453	null	9.401056e-001	3.254107e-001	-0.008891	-2.519633	1.000000e+000	1.000000e+000
	5	PRF_Q_2023_M_CIAN_994_59780.42067.42067.4.1.dta	4	3528.692501	MHEVSFQDKEKEHLTR(9)-MHEVSFQDKEK(9)	3528.688453	null	1.000000e+000	3.952994e-001	0.004048	1.147168	1.000000e+000	4.896182e-001
	6	PRF_Q_2023_M_CIAN_994_59780.43556.43556.5.0.dta	5	4165.023474	MHEVSFQDKEKEHLTR(9)-MHEVSFQDKEKEHLTR(9)	4165.022781	null	1.000000e+000	3.847877e-002	0.000693	0.166386	1.000000e+000	1.000000e+000
	7	PRF_Q_2023_M_CIAN_994_59780.43704.43704.5.0.dta	5	4165.026218	MHEVSFQDKEKEHLTR(9)-MHEVSFQDKEKEHLTR(9)	4165.022781	null	1.000000e+000	5.408990e-002	0.003437	0.825206	1.000000e+000	1.000000e+000
	8	PRF_Q_2023_M_CIAN_994_59780.40845.40845.4.1.dta	4	4165.019968	MHEVSFQDKEKEHLTR(9)-MHEVSFQDKEKEHLTR(9)	4165.022781	null	1.000000e+000	6.406798e-001	-0.002813	-0.675386	1.000000e+000	1.000000e+000
138	sp|Q07866|KLC1_HUMAN (382)-sp|Q07866|KLC1_HUMAN (468)	2	9
	1	PRF_Q_2023_M_CIAN_994_59780.82635.82635.3.0.dta	3	3340.806464	LGPDDPNVAKTK(10)-VDSPTVTTTLKNLGALYR(11)	3340.799703	null	4.223901e-008	7.019563e-003	0.006761	2.023767	1.000000e+000	4.293181e-007
	2	PRF_Q_2023_M_CIAN_994_59780.82758.82758.5.0.dta	5	3340.802939	LGPDDPNVAKTK(10)-VDSPTVTTTLKNLGALYR(11)	3340.799703	null	1.000000e+000	1.036543e-002	0.003236	0.968630	1.000000e+000	7.831983e-002
	3	PRF_Q_2023_M_CIAN_994_59780.82883.82883.4.0.dta	4	3340.803462	LGPDDPNVAKTK(10)-VDSPTVTTTLKNLGALYR(11)	3340.799703	null	1.281156e-003	1.303856e-002	0.003759	1.125180	2.487289e-005	2.715059e-005
	4	PRF_Q_2023_M_CIAN_994_59780.82736.82736.4.0.dta	4	3340.808464	LGPDDPNVAKTK(10)-VDSPTVTTTLKNLGALYR(11)	3340.799703	null	6.960504e-007	1.812877e-002	0.008761	2.622426	2.591437e-017	3.096457e-004
	5	PRF_Q_2023_M_CIAN_994_59780.82785.82785.3.0.dta	3	3340.805072	LGPDDPNVAKTK(10)-VDSPTVTTTLKNLGALYR(11)	3340.799703	null	1.000000e+000	7.169562e-002	0.005369	1.607100	1.000000e+000	8.883689e-003
	6	PRF_Q_2023_M_CIAN_994_59780.82591.82591.4.0.dta	4	3340.809963	LGPDDPNVAKTK(10)-VDSPTVTTTLKNLGALYR(11)	3340.799703	null	3.345405e-005	7.361849e-002	0.010260	3.071121	4.134380e-016	1.197628e-004
	7	PRF_Q_2023_M_CIAN_994_59780.82450.82450.4.0.dta	4	3340.808334	LGPDDPNVAKTK(10)-VDSPTVTTTLKNLGALYR(11)	3340.799703	null	8.553288e-002	1.701506e-001	0.008631	2.583513	1.000000e+000	2.691923e-001
	8	PRF_Q_2023_M_CIAN_994_59780.73386.73386.5.0.dta	5	3699.956941	LGPDDPNVAKTK(10)-ACKVDSPTVTTTLKNLGALYR(14)	3699.962411	Carbamidomethyl[C](2)	1.000000e+000	1.222965e-001	-0.005470	-1.478393	1.000000e+000	1.000000e+000
	9	PRF_Q_2023_M_CIAN_994_59780.73334.73334.4.0.dta	4	3699.956160	LGPDDPNVAKTK(10)-ACKVDSPTVTTTLKNLGALYR(14)	3699.962411	Carbamidomethyl[C](2)	1.000000e+000	2.172151e-001	-0.006251	-1.689477	1.000000e+000	1.000000e+000
139	sp|O60282|KIF5C_HUMAN (595)-sp|Q07866|KLC1_HUMAN (1)	2	4
	1	PRF_Q_2023_M_CIAN_994_59780.61521.61521.5.0.dta	5	3096.503567	MKSEVK(2)-MYDNMSTMVYIKEDKLEK(1)	3096.501037	null	1.256468e-002	7.347139e-003	0.002530	0.817051	2.447350e-014	1.987571e-003
	2	PRF_Q_2023_M_CIAN_994_59780.72701.72701.3.0.dta	3	2354.117317	MKSEVK(2)-MYDNMSTMVYIK(1)	2354.114954	null	2.565866e-003	1.097912e-002	0.002363	1.003774	3.566741e-016	2.526195e-004
	3	PRF_Q_2023_M_CIAN_994_59780.72566.72566.3.0.dta	3	2354.115830	MKSEVK(2)-MYDNMSTMVYIK(1)	2354.114954	null	4.039542e-002	1.713414e-001	0.000876	0.372114	1.000000e+000	6.472445e-002
	4	PRF_Q_2023_M_CIAN_994_59780.72877.72877.3.0.dta	3	2354.115514	MKSEVK(2)-MYDNMSTMVYIK(1)	2354.114954	null	1.000000e+000	7.310684e-001	0.000560	0.237881	1.000000e+000	8.352186e-001
140	sp|O60282|KIF5C_HUMAN (481)-sp|O60282|KIF5C_HUMAN (884)	2	2
	1	PRF_Q_2023_M_CIAN_994_59780.94391.94391.5.0.dta	5	4526.382260	LQIENEAAKDEVKEVLQALEELAVNYDQK(9)-ALESALKEAK(7)	4526.376146	null	2.053159e-002	7.599759e-003	0.006114	1.350749	1.000000e+000	2.006693e-001
	2	PRF_Q_2023_M_CIAN_994_59780.94165.94165.5.0.dta	5	5127.657337	LQIENEAAKDEVKEVLQALEELAVNYDQK(9)-ALESALKEAKENAMR(7)	5127.640347	null	1.000000e+000	4.064743e-001	0.016990	3.313415	1.000000e+000	1.000000e+000
141	sp|Q07866|KLC1_HUMAN (382)-sp|Q07866|KLC1_HUMAN (503)	2	6
	1	PRF_Q_2023_M_CIAN_994_59780.38927.38927.4.0.dta	4	2586.363756	LGPDDPNVAKTK(10)-QGLDNVHKQR(8)	2586.363316	null	6.364855e-006	7.988117e-003	0.000440	0.170123	2.801338e-004	6.986075e-004
	2	PRF_Q_2023_M_CIAN_994_59780.39064.39064.4.0.dta	4	2586.363016	LGPDDPNVAKTK(10)-QGLDNVHKQR(8)	2586.363316	null	3.011183e-004	6.640192e-002	-0.000300	-0.115993	1.177111e-004	3.490238e-004
	3	PRF_Q_2023_M_CIAN_994_59780.38977.38977.3.0.dta	3	2586.365418	LGPDDPNVAKTK(10)-QGLDNVHKQR(8)	2586.363316	null	1.000000e+000	2.561931e-001	0.002102	0.812724	1.000000e+000	1.000000e+000
	4	PRF_Q_2023_M_CIAN_994_59780.33045.33045.4.0.dta	4	2714.458105	LGPDDPNVAKTK(10)-KQGLDNVHKQR(9)	2714.458272	null	1.323503e-004	8.830097e-003	-0.000167	-0.061522	3.937491e-007	6.861107e-006
	5	PRF_Q_2023_M_CIAN_994_59780.33120.33120.3.0.dta	3	2714.458592	LGPDDPNVAKTK(10)-KQGLDNVHKQR(9)	2714.458272	null	1.000000e+000	1.233601e-002	0.000320	0.117887	1.000000e+000	1.000000e+000
	6	PRF_Q_2023_M_CIAN_994_59780.33020.33020.5.0.dta	5	2714.458213	LGPDDPNVAKTK(10)-KQGLDNVHKQR(9)	2714.458272	null	2.110105e-006	1.653927e-002	-0.000059	-0.021735	1.173085e-006	8.496714e-007
142	sp|Q07866|KLC1_HUMAN (393)-sp|Q07866|KLC1_HUMAN (441)	2	2
	1	PRF_Q_2023_M_CIAN_994_59780.68889.68889.4.1.dta	4	3255.534860	NNLASCYLKQGK(9)-QKDGTSFGEYGGWYK(2)	3255.541395	Carbamidomethyl[C](24)	1.000000e+000	1.036122e-002	-0.006535	-2.007347	1.000000e+000	2.198539e-002
	2	PRF_Q_2023_M_CIAN_994_59780.61074.61074.5.1.dta	5	3484.675610	TKNNLASCYLKQGK(11)-QKDGTSFGEYGGWYK(2)	3484.684025	Carbamidomethyl[C](26)	1.000000e+000	1.713017e-001	-0.008415	-2.414853	1.000000e+000	1.000000e+000
143	sp|Q07866|KLC1_HUMAN (454)-sp|Q07866|KLC1_HUMAN (503)	2	7
	1	PRF_Q_2023_M_CIAN_994_59780.50716.50716.4.0.dta	4	3285.572088	DGTSFGEYGGWYKACK(13)-KQGLDNVHKQR(9)	3285.574423	Carbamidomethyl[C](15)	1.198509e-001	1.126629e-002	-0.002335	-0.710682	1.000000e+000	7.574990e-002
	2	PRF_Q_2023_M_CIAN_994_59780.50592.50592.5.0.dta	5	3285.569782	DGTSFGEYGGWYKACK(13)-KQGLDNVHKQR(9)	3285.574423	Carbamidomethyl[C](15)	2.992476e-005	2.558104e-002	-0.004641	-1.412538	1.476947e-012	1.195937e-005
	3	PRF_Q_2023_M_CIAN_994_59780.50578.50578.4.0.dta	4	3285.570338	DGTSFGEYGGWYKACK(13)-KQGLDNVHKQR(9)	3285.574423	Carbamidomethyl[C](15)	1.000000e+000	7.063210e-002	-0.004085	-1.243314	1.000000e+000	1.000000e+000
	4	PRF_Q_2023_M_CIAN_994_59780.50576.50576.4.0.dta	4	3285.570338	DGTSFGEYGGWYKACK(13)-KQGLDNVHKQR(9)	3285.574423	Carbamidomethyl[C](15)	1.000000e+000	1.294827e-001	-0.004085	-1.243314	1.000000e+000	1.000000e+000
	5	PRF_Q_2023_M_CIAN_994_59780.58461.58461.5.0.dta	5	3157.480629	DGTSFGEYGGWYKACK(13)-QGLDNVHKQR(8)	3157.479467	Carbamidomethyl[C](15)	5.498310e-002	3.923427e-002	0.001162	0.368015	1.412818e-007	4.827560e-002
	6	PRF_Q_2023_M_CIAN_994_59780.58477.58477.4.0.dta	4	3157.476448	DGTSFGEYGGWYKACK(13)-QGLDNVHKQR(8)	3157.479467	Carbamidomethyl[C](15)	5.815480e-001	4.162812e-002	-0.003019	-0.956142	5.341404e-003	4.756759e-001
	7	PRF_Q_2023_M_CIAN_994_59780.58328.58328.5.0.dta	5	3157.479998	DGTSFGEYGGWYKACK(13)-QGLDNVHKQR(8)	3157.479467	Carbamidomethyl[C](15)	9.803838e-001	8.535789e-002	0.000531	0.168172	4.411042e-004	1.000000e+000
144	sp|O60282|KIF5C_HUMAN (593)-sp|O60282|KIF5C_HUMAN (785)	2	9
	1	PRF_Q_2023_M_CIAN_994_59780.63942.63942.4.0.dta	4	2879.522893	LYISKMK(5)-EQAREDLKGLEETVSR(8)	2879.518148	null	2.637659e-004	1.210426e-002	0.004745	1.647845	1.309037e-004	1.791007e-004
	2	PRF_Q_2023_M_CIAN_994_59780.63837.63837.5.0.dta	5	2879.522247	LYISKMK(5)-EQAREDLKGLEETVSR(8)	2879.518148	null	2.185359e-004	1.265871e-002	0.004099	1.423502	2.696994e-012	1.242178e-003
	3	PRF_Q_2023_M_CIAN_994_59780.63663.63663.4.0.dta	4	2879.521675	LYISKMK(5)-EQAREDLKGLEETVSR(8)	2879.518148	null	3.230725e-002	2.810637e-002	0.003527	1.224858	1.008835e-003	4.812547e-003
	4	PRF_Q_2023_M_CIAN_994_59780.63795.63795.4.0.dta	4	2879.522795	LYISKMK(5)-EQAREDLKGLEETVSR(8)	2879.518148	null	6.615524e-005	3.323924e-002	0.004647	1.613812	3.825476e-011	3.744494e-005
	5	PRF_Q_2023_M_CIAN_994_59780.63704.63704.5.0.dta	5	2879.520472	LYISKMK(5)-EQAREDLKGLEETVSR(8)	2879.518148	null	4.620232e-002	3.735672e-002	0.002324	0.807079	2.025118e-004	9.437888e-003
	6	PRF_Q_2023_M_CIAN_994_59780.63859.63859.3.0.dta	3	2879.522156	LYISKMK(5)-EQAREDLKGLEETVSR(8)	2879.518148	null	1.243032e-001	1.334237e-001	0.004008	1.391900	1.000000e+000	1.231162e-001
	7	PRF_Q_2023_M_CIAN_994_59780.59514.59514.4.1.dta	4	2895.508236	LYISKMK(5)-EQAREDLKGLEETVSR(8)	2895.513062	Oxidation[M](25)	2.237041e-005	2.886789e-001	-0.004826	-1.666717	5.785489e-003	1.507120e-003
	8	PRF_Q_2023_M_CIAN_994_59780.59500.59500.5.0.dta	5	2895.513640	LYISKMK(5)-EQAREDLKGLEETVSR(8)	2895.513062	Oxidation[M](25)	1.000000e+000	5.195518e-001	0.000578	0.199619	4.887009e-002	1.000000e+000
	9	PRF_Q_2023_M_CIAN_994_59780.69784.69784.4.1.dta	4	2395.281265	LYISKMK(5)-EDLKGLEETVSR(4)	2395.278776	null	4.879002e-001	4.595188e-001	0.002489	1.039127	5.608990e-003	6.890264e-001
145	sp|O60282|KIF5C_HUMAN (815)-sp|Q07866|KLC1_HUMAN (103)	2	2
	1	PRF_Q_2023_M_CIAN_994_59780.92417.92417.5.0.dta	5	5257.558466	KSVELDNDDGGGSAAQK(1)-SLEMLELGLSEAQVMMALSNHLNAVESEKQK(29)	5257.554641	null	6.433432e-005	1.219583e-002	0.003825	0.727525	5.418050e-006	1.933065e-006
	2	PRF_Q_2023_M_CIAN_994_59780.89573.89573.5.0.dta	5	5385.674309	KSVELDNDDGGGSAAQK(1)-KSLEMLELGLSEAQVMMALSNHLNAVESEKQK(30)	5385.649597	null	9.966926e-005	3.511785e-001	0.024712	4.588490	1.000000e+000	2.619297e-003
146	sp|O60282|KIF5C_HUMAN (508)-sp|O60282|KIF5C_HUMAN (864)	2	5
	1	PRF_Q_2023_M_CIAN_994_59780.38414.38414.4.0.dta	4	2401.240384	SQEVEDKTR(7)-CELPKLEKR(5)	2401.239035	Carbamidomethyl[C](1)	2.059704e-003	1.262962e-002	0.001349	0.561793	8.281929e-005	2.266258e-004
	2	PRF_Q_2023_M_CIAN_994_59780.38416.38416.3.0.dta	3	2401.238231	SQEVEDKTR(7)-CELPKLEKR(5)	2401.239035	Carbamidomethyl[C](1)	1.000000e+000	3.218688e-002	-0.000804	-0.334827	1.000000e+000	1.000000e+000
	3	PRF_Q_2023_M_CIAN_994_59780.43752.43752.3.0.dta	3	2245.140393	SQEVEDKTR(7)-CELPKLEK(5)	2245.137933	Carbamidomethyl[C](13)	1.913895e-002	6.665281e-002	0.002460	1.095701	6.566028e-003	5.114707e-006
	4	PRF_Q_2023_M_CIAN_994_59780.43692.43692.4.0.dta	4	2245.139997	SQEVEDKTR(7)-CELPKLEK(5)	2245.137933	Carbamidomethyl[C](13)	9.206482e-003	1.266742e-001	0.002064	0.919320	2.450467e-001	5.601534e-003
	5	PRF_Q_2023_M_CIAN_994_59780.45876.45876.4.0.dta	4	2245.139376	SQEVEDKTR(7)-CELPKLEK(5)	2245.137933	Carbamidomethyl[C](13)	1.000000e+000	3.742982e-001	0.001443	0.642722	1.000000e+000	4.027966e-001
147	sp|O60282|KIF5C_HUMAN (676)-sp|O60282|KIF5C_HUMAN (701)	2	2
	1	PRF_Q_2023_M_CIAN_994_59780.37615.37615.5.0.dta	5	3327.602911	AQEKMHEVSFQDKEK(4)-KALEQQMESHR(1)	3327.609481	null	2.154245e-001	1.345325e-002	-0.006570	-1.974390	9.592574e-002	2.542382e-005
	2	PRF_Q_2023_M_CIAN_994_59780.41294.41294.5.2.dta	5	3070.471752	AQEKMHEVSFQDK(4)-KALEQQMESHR(1)	3070.471938	null	1.010499e-001	2.609119e-002	-0.000186	-0.060577	1.177477e-001	2.569699e-004
148	sp|O60282|KIF5C_HUMAN (606)-sp|O60282|KIF5C_HUMAN (776)	2	10
	1	PRF_Q_2023_M_CIAN_994_59780.58657.58657.4.0.dta	4	2615.379983	SKQLESAQMDSNR(2)-LLLLNDKR(7)	2615.381999	null	1.511615e-004	1.464995e-002	-0.002016	-0.770824	2.874873e-016	4.098312e-004
	2	PRF_Q_2023_M_CIAN_994_59780.58683.58683.3.0.dta	3	2615.378447	SKQLESAQMDSNR(2)-LLLLNDKR(7)	2615.381999	null	2.816278e-006	2.421642e-002	-0.003552	-1.358119	4.233741e-006	6.300665e-003
	3	PRF_Q_2023_M_CIAN_994_59780.58528.58528.4.0.dta	4	2615.378435	SKQLESAQMDSNR(2)-LLLLNDKR(7)	2615.381999	null	9.096098e-001	1.103108e-001	-0.003564	-1.362707	5.993245e-003	9.205627e-001
	4	PRF_Q_2023_M_CIAN_994_59780.58561.58561.3.0.dta	3	2615.377028	SKQLESAQMDSNR(2)-LLLLNDKR(7)	2615.381999	null	5.941266e-001	2.565668e-001	-0.004971	-1.900678	1.000000e+000	1.360156e-001
	5	PRF_Q_2023_M_CIAN_994_59780.58521.58521.4.0.dta	4	2615.379055	SKQLESAQMDSNR(2)-LLLLNDKR(7)	2615.381999	null	1.000000e+000	3.319419e-001	-0.002944	-1.125648	2.462756e-005	1.000000e+000
	6	PRF_Q_2023_M_CIAN_994_59780.58550.58550.3.0.dta	3	2615.377301	SKQLESAQMDSNR(2)-LLLLNDKR(7)	2615.381999	null	1.000000e+000	4.050329e-001	-0.004698	-1.796296	1.000000e+000	2.064768e-001
	7	PRF_Q_2023_M_CIAN_994_59780.50855.50855.4.0.dta	4	2743.476152	SKQLESAQMDSNRK(2)-LLLLNDKR(7)	2743.476955	null	9.967524e-005	2.598873e-002	-0.000803	-0.292694	8.958748e-010	1.264788e-003
	8	PRF_Q_2023_M_CIAN_994_59780.50890.50890.3.0.dta	3	2743.475606	SKQLESAQMDSNRK(2)-LLLLNDKR(7)	2743.476955	null	1.087626e-002	3.909429e-002	-0.001349	-0.491712	1.000000e+000	3.303631e-002
	9	PRF_Q_2023_M_CIAN_994_59780.50976.50976.4.0.dta	4	2743.474644	SKQLESAQMDSNRK(2)-LLLLNDKR(7)	2743.476955	null	5.913067e-003	5.429338e-002	-0.002311	-0.842362	3.864410e-009	5.752462e-003
	10	PRF_Q_2023_M_CIAN_994_59780.50861.50861.3.1.dta	3	2743.479047	SKQLESAQMDSNRK(2)-LLLLNDKR(7)	2743.476955	null	5.409565e-002	1.146276e-001	0.002092	0.762536	1.000000e+000	2.387150e-002
149	sp|O60282|KIF5C_HUMAN (593)-sp|O60282|KIF5C_HUMAN (769)	2	3
	1	PRF_Q_2023_M_CIAN_994_59780.67448.67448.5.1.dta	5	2374.413910	LYISKMK(5)-LEKLLLLNDKR(3)	2374.414085	null	4.168796e-002	1.791323e-002	-0.000175	-0.073702	1.051310e-006	1.301754e-002
	2	PRF_Q_2023_M_CIAN_994_59780.67477.67477.4.0.dta	4	2374.415911	LYISKMK(5)-LEKLLLLNDKR(3)	2374.414085	null	5.097133e-002	3.816111e-002	0.001826	0.769032	1.253553e-004	1.631353e-002
	3	PRF_Q_2023_M_CIAN_994_59780.76178.76178.4.1.dta	4	2218.315397	LYISKMK(5)-LEKLLLLNDK(3)	2218.312982	null	1.658778e-001	4.551804e-002	0.002415	1.088665	1.778524e-002	1.787895e-001
150	sp|O60282|KIF5C_HUMAN (911)-sp|Q07866|KLC1_HUMAN (468)	2	2
	1	PRF_Q_2023_M_CIAN_994_59780.74725.74725.4.0.dta	4	2776.500021	AKNMAR(2)-VDSPTVTTTLKNLGALYR(11)	2776.502441	null	3.175158e-008	2.133585e-002	-0.002420	-0.871600	1.903440e-013	3.006461e-005
	2	PRF_Q_2023_M_CIAN_994_59780.65292.65292.5.0.dta	5	3135.668699	AKNMAR(2)-ACKVDSPTVTTTLKNLGALYR(14)	3135.665149	Carbamidomethyl[C](2)	1.813735e-003	6.279121e-001	0.003550	1.132136	1.000000e+000	2.858913e-002
151	sp|O60282|KIF5C_HUMAN (32)-sp|O60282|KIF5C_HUMAN (315)	2	4
	1	PRF_Q_2023_M_CIAN_994_59780.87089.87089.5.1.dta	5	4193.105696	GDKFIPKFK(7)-TTIVICCSPSVFNEAETKSTLMFGQR(18)	4193.111777	Carbamidomethyl[C](6);Carbamidomethyl[C](7)	3.917797e-005	2.438928e-002	-0.006081	-1.450236	1.000000e+000	8.155342e-002
	2	PRF_Q_2023_M_CIAN_994_59780.87095.87095.4.0.dta	4	4193.100578	GDKFIPKFK(7)-TTIVICCSPSVFNEAETKSTLMFGQR(18)	4193.111777	Carbamidomethyl[C](6);Carbamidomethyl[C](7)	1.815741e-001	8.213923e-002	-0.011199	-2.670809	1.000000e+000	1.000000e+000
	3	PRF_Q_2023_M_CIAN_994_59780.88538.88538.4.0.dta	4	3892.977147	FIPKFK(4)-TTIVICCSPSVFNEAETKSTLMFGQR(18)	3892.968422	Carbamidomethyl[C](6);Carbamidomethyl[C](7)	4.012667e-002	9.394504e-002	0.008725	2.241220	1.000000e+000	2.972516e-002
	4	PRF_Q_2023_M_CIAN_994_59780.88694.88694.4.0.dta	4	3892.975626	FIPKFK(4)-TTIVICCSPSVFNEAETKSTLMFGQR(18)	3892.968422	Carbamidomethyl[C](6);Carbamidomethyl[C](7)	1.000000e+000	2.875291e-001	0.007204	1.850516	1.000000e+000	1.000000e+000
152	sp|Q07866|KLC1_HUMAN (1)-sp|Q07866|KLC1_HUMAN (58)	2	2
	1	PRF_Q_2023_M_CIAN_994_59780.82497.82497.3.0.dta	3	2938.340472	MYDNMSTMVYIK(1)-KDDESNLVEEK(1)	2938.340507	null	1.000000e+000	2.609068e-002	-0.000035	-0.011911	1.000000e+000	1.000000e+000
	2	PRF_Q_2023_M_CIAN_994_59780.68904.68904.5.0.dta	5	3680.712248	MYDNMSTMVYIKEDKLEK(1)-KDDESNLVEEK(1)	3680.726591	null	1.245031e-007	2.670751e-002	-0.014343	-3.896785	1.000000e+000	4.349922e-004
153	sp|Q07866|KLC1_HUMAN (437)-sp|Q07866|KLC1_HUMAN (479)	2	3
	1	PRF_Q_2023_M_CIAN_994_59780.57998.57998.4.1.dta	4	2824.361302	EECKGK(4)-RQGKFEAAETLEEAAMR(4)	2824.360273	Carbamidomethyl[C](23)	1.863409e-002	2.621242e-002	0.001029	0.364330	1.000000e+000	2.330153e-002
	2	PRF_Q_2023_M_CIAN_994_59780.58135.58135.4.0.dta	4	2824.363095	EECKGK(4)-RQGKFEAAETLEEAAMR(4)	2824.360273	Carbamidomethyl[C](23)	1.000000e+000	3.341859e-001	0.002822	0.999164	1.000000e+000	1.000000e+000
	3	PRF_Q_2023_M_CIAN_994_59780.67190.67190.4.1.dta	4	2668.263840	EECKGK(4)-QGKFEAAETLEEAAMR(3)	2668.259171	Carbamidomethyl[C](22)	1.000000e+000	4.370043e-001	0.004669	1.749830	7.372463e-005	1.000000e+000
154	sp|Q07866|KLC1_HUMAN (309)-sp|Q07866|KLC1_HUMAN (393)	2	9
	1	PRF_Q_2023_M_CIAN_994_59780.75401.75401.5.0.dta	5	3955.122507	TLGKDHPAVAATLNNLAVLYGKR(22)-NNLASCYLKQGK(9)	3955.122027	Carbamidomethyl[C](32)	6.295270e-004	2.643824e-002	0.000480	0.121362	1.267683e-007	4.449424e-004
	2	PRF_Q_2023_M_CIAN_994_59780.75678.75678.5.0.dta	5	3955.131646	TLGKDHPAVAATLNNLAVLYGKR(22)-NNLASCYLKQGK(9)	3955.122027	Carbamidomethyl[C](32)	1.469580e-002	5.129328e-002	0.009619	2.432036	2.532794e-006	4.813931e-004
	3	PRF_Q_2023_M_CIAN_994_59780.75555.75555.4.0.dta	4	3955.125513	TLGKDHPAVAATLNNLAVLYGKR(22)-NNLASCYLKQGK(9)	3955.122027	Carbamidomethyl[C](32)	1.000000e+000	8.353027e-002	0.003486	0.881389	1.000000e+000	4.821678e-004
	4	PRF_Q_2023_M_CIAN_994_59780.75535.75535.5.0.dta	5	3955.125700	TLGKDHPAVAATLNNLAVLYGKR(22)-NNLASCYLKQGK(9)	3955.122027	Carbamidomethyl[C](32)	1.974652e-007	1.580246e-001	0.003673	0.928669	3.098990e-008	5.531024e-006
	5	PRF_Q_2023_M_CIAN_994_59780.75820.75820.5.0.dta	5	3955.124055	TLGKDHPAVAATLNNLAVLYGKR(22)-NNLASCYLKQGK(9)	3955.122027	Carbamidomethyl[C](32)	1.041301e-001	1.610387e-001	0.002028	0.512753	2.324448e-002	1.197008e-002
	6	PRF_Q_2023_M_CIAN_994_59780.81531.81531.4.0.dta	4	3555.869419	DHPAVAATLNNLAVLYGKR(18)-NNLASCYLKQGK(9)	3555.873879	Carbamidomethyl[C](28)	2.090823e-004	4.196735e-002	-0.004460	-1.254263	1.688197e-015	2.548296e-007
	7	PRF_Q_2023_M_CIAN_994_59780.81669.81669.4.1.dta	4	3555.869725	DHPAVAATLNNLAVLYGKR(18)-NNLASCYLKQGK(9)	3555.873879	Carbamidomethyl[C](28)	6.218607e-006	5.025421e-002	-0.004154	-1.168208	1.601813e-015	4.403873e-004
	8	PRF_Q_2023_M_CIAN_994_59780.81547.81547.5.1.dta	5	3555.868453	DHPAVAATLNNLAVLYGKR(18)-NNLASCYLKQGK(9)	3555.873879	Carbamidomethyl[C](28)	3.341244e-002	1.201744e-001	-0.005426	-1.525926	2.593638e-011	1.348207e-003
	9	PRF_Q_2023_M_CIAN_994_59780.81683.81683.5.0.dta	5	3555.862115	DHPAVAATLNNLAVLYGKR(18)-NNLASCYLKQGK(9)	3555.873879	Carbamidomethyl[C](28)	2.159814e-001	1.523316e-001	-0.011764	-3.308329	6.234264e-007	5.381633e-002
155	sp|Q07866|KLC1_HUMAN (393)-sp|Q07866|KLC1_HUMAN (503)	2	4
	1	PRF_Q_2023_M_CIAN_994_59780.38424.38424.5.0.dta	5	2855.495185	NNLASCYLKQGK(9)-KQGLDNVHKQR(9)	2855.494334	Carbamidomethyl[C](6)	2.314941e-002	2.812331e-002	0.000851	0.298022	5.859424e-007	2.023058e-001
	2	PRF_Q_2023_M_CIAN_994_59780.38421.38421.4.0.dta	4	2855.495354	NNLASCYLKQGK(9)-KQGLDNVHKQR(9)	2855.494334	Carbamidomethyl[C](6)	1.000000e+000	3.485143e-001	0.001020	0.357206	1.000000e+000	1.000000e+000
	3	PRF_Q_2023_M_CIAN_994_59780.44224.44224.4.0.dta	4	2727.397331	NNLASCYLKQGK(9)-QGLDNVHKQR(8)	2727.399378	Carbamidomethyl[C](6)	1.115737e-002	5.553370e-002	-0.002047	-0.750532	7.844279e-006	2.080588e-003
	4	PRF_Q_2023_M_CIAN_994_59780.44150.44150.5.0.dta	5	2727.389420	NNLASCYLKQGK(9)-QGLDNVHKQR(8)	2727.399378	Carbamidomethyl[C](6)	2.607560e-001	2.942656e-001	-0.009958	-3.651097	5.675383e-006	1.928636e-001
156	sp|O60282|KIF5C_HUMAN (803)-sp|Q07866|KLC1_HUMAN (39)	2	3
	1	PRF_Q_2023_M_CIAN_994_59780.92667.92667.5.0.dta	5	4176.329890	KLFVQDLTTR(1)-QVIQGLEALKNEHNSILQSLLETLK(10)	4176.327633	null	1.000000e+000	3.994374e-002	0.002257	0.540427	1.000000e+000	2.202684e-008
	2	PRF_Q_2023_M_CIAN_994_59780.91229.91229.5.0.dta	5	4405.460988	KLFVQDLTTR(1)-TKQVIQGLEALKNEHNSILQSLLETLK(12)	4405.470262	null	5.209825e-005	5.089523e-002	-0.009274	-2.105110	2.571806e-004	3.259772e-010
	3	PRF_Q_2023_M_CIAN_994_59780.91247.91247.4.0.dta	4	4405.428387	KLFVQDLTTR(1)-TKQVIQGLEALKNEHNSILQSLLETLK(12)	4405.470262	null	7.567905e-004	1.499453e-001	-0.041875	-9.505228	1.000000e+000	6.200258e-005
157	sp|O60282|KIF5C_HUMAN (831)-sp|Q07866|KLC1_HUMAN (29)	2	5
	1	PRF_Q_2023_M_CIAN_994_59780.62560.62560.4.0.dta	4	3283.700211	SVELDNDDGGGSAAQKQK(16)-TKQVIQGLEALK(2)	3283.701448	null	1.925935e-004	7.771113e-002	-0.001237	-0.376709	7.362693e-003	1.410645e-012
	2	PRF_Q_2023_M_CIAN_994_59780.62577.62577.3.0.dta	3	3283.695221	SVELDNDDGGGSAAQKQK(16)-TKQVIQGLEALK(2)	3283.701448	null	1.000000e+000	3.203029e-001	-0.006227	-1.896336	1.000000e+000	1.000000e+000
	3	PRF_Q_2023_M_CIAN_994_59780.62430.62430.4.0.dta	4	3283.698188	SVELDNDDGGGSAAQKQK(16)-TKQVIQGLEALK(2)	3283.701448	null	8.877219e-002	6.635530e-001	-0.003260	-0.992782	1.000000e+000	9.274776e-004
	4	PRF_Q_2023_M_CIAN_994_59780.88518.88518.5.0.dta	5	5003.614450	SVELDNDDGGGSAAQKQK(16)-TKQVIQGLEALKNEHNSILQSLLETLK(2)	5003.616913	null	1.000000e+000	1.643447e-001	-0.002463	-0.492244	1.000000e+000	1.000000e+000
	5	PRF_Q_2023_M_CIAN_994_59780.88661.88661.5.0.dta	5	5003.624530	SVELDNDDGGGSAAQKQK(16)-TKQVIQGLEALKNEHNSILQSLLETLK(2)	5003.616913	null	8.051515e-002	3.968394e-001	0.007617	1.522299	1.000000e+000	5.270787e-002
158	sp|O60282|KIF5C_HUMAN (785)-sp|Q07866|KLC1_HUMAN (74)	2	2
	1	PRF_Q_2023_M_CIAN_994_59780.91759.91759.5.1.dta	5	5298.689071	EQAREDLKGLEETVSR(8)-KSLEMLELGLSEAQVMMALSNHLNAVESEK(1)	5298.653957	null	7.250185e-005	9.354151e-002	0.035114	6.626966	7.283057e-015	7.074967e-006
	2	PRF_Q_2023_M_CIAN_994_59780.93420.93420.5.0.dta	5	4814.423934	EDLKGLEETVSR(4)-KSLEMLELGLSEAQVMMALSNHLNAVESEK(1)	4814.414585	null	7.411346e-003	1.632995e-001	0.009349	1.941877	1.000000e+000	1.112515e-003
159	sp|O60282|KIF5C_HUMAN (599)-sp|Q07866|KLC1_HUMAN (68)	2	2
	1	PRF_Q_2023_M_CIAN_994_59780.77799.77799.4.0.dta	4	2947.467342	SEVKSLVNR(4)-DDESNLVEEKSNMIR(10)	2947.467566	null	1.374163e-002	1.509871e-001	-0.000224	-0.075997	1.000000e+000	3.291054e-003
	2	PRF_Q_2023_M_CIAN_994_59780.66322.66322.4.0.dta	4	3075.555306	SEVKSLVNR(4)-KDDESNLVEEKSNMIR(11)	3075.562522	null	6.184887e-004	4.345964e-001	-0.007216	-2.346237	1.000000e+000	1.181722e-004
160	sp|O60282|KIF5C_HUMAN (849)-sp|Q07866|KLC1_HUMAN (503)	2	4
	1	PRF_Q_2023_M_CIAN_994_59780.31529.31529.4.0.dta	4	2211.248100	VHKQLVR(3)-QGLDNVHKQR(8)	2211.246785	null	3.304925e-003	2.282675e-001	0.001315	0.594687	4.037940e-003	8.169768e-006
	2	PRF_Q_2023_M_CIAN_994_59780.26574.26574.5.0.dta	5	2339.343161	VHKQLVR(3)-KQGLDNVHKQR(9)	2339.341741	null	4.878236e-005	3.320091e-001	0.001420	0.607008	2.821988e-001	3.060362e-004
	3	PRF_Q_2023_M_CIAN_994_59780.26471.26471.4.0.dta	4	2339.340270	VHKQLVR(3)-KQGLDNVHKQR(9)	2339.341741	null	5.452282e-002	5.702970e-001	-0.001471	-0.628809	1.088015e-003	3.227102e-004
	4	PRF_Q_2023_M_CIAN_994_59780.26440.26440.5.0.dta	5	2339.345340	VHKQLVR(3)-KQGLDNVHKQR(9)	2339.341741	null	2.981360e-003	6.783403e-001	0.003599	1.538467	8.159771e-003	8.720178e-003
161	sp|O60282|KIF5C_HUMAN (755)-sp|O60282|KIF5C_HUMAN (755)	2	2
	1	PRF_Q_2023_M_CIAN_994_59780.54978.54978.4.0.dta	4	3812.926261	LSSDYNKLKIEDQER(7)-LSSDYNKLKIEDQER(7)	3812.918690	null	1.000000e+000	2.484978e-001	0.007571	1.985618	1.000000e+000	1.000000e+000
	2	PRF_Q_2023_M_CIAN_994_59780.51936.51936.4.0.dta	4	3042.561013	LSSDYNKLKIEDQER(7)-LSSDYNKLK(7)	3042.562844	null	3.978969e-001	7.676110e-002	-0.001831	-0.601795	1.000000e+000	1.000000e+000
162	sp|O60282|KIF5C_HUMAN (911)-sp|Q07866|KLC1_HUMAN (503)	2	4
	1	PRF_Q_2023_M_CIAN_994_59780.26700.26700.4.0.dta	4	2022.065812	AKNMAR(2)-QGLDNVHKQR(8)	2022.066054	null	5.844268e-002	2.799394e-001	-0.000242	-0.119680	3.703802e-001	2.158102e-004
	2	PRF_Q_2023_M_CIAN_994_59780.26827.26827.4.0.dta	4	2022.066697	AKNMAR(2)-QGLDNVHKQR(8)	2022.066054	null	1.026122e-001	3.460551e-001	0.000643	0.317992	4.160741e-001	2.148426e-003
	3	PRF_Q_2023_M_CIAN_994_59780.22926.22926.4.0.dta	4	2150.159975	AKNMAR(2)-KQGLDNVHKQR(9)	2150.161010	null	2.055883e-001	6.738071e-001	-0.001035	-0.481359	6.453994e-001	2.225485e-001
	4	PRF_Q_2023_M_CIAN_994_59780.22797.22797.5.0.dta	5	2150.159571	AKNMAR(2)-KQGLDNVHKQR(9)	2150.161010	null	1.863124e-003	7.129903e-001	-0.001439	-0.669252	1.030210e-003	1.097439e-002
163	sp|O60282|KIF5C_HUMAN (867)-sp|Q07866|KLC1_HUMAN (133)	2	5
	1	PRF_Q_2023_M_CIAN_994_59780.48190.48190.4.0.dta	4	3183.692565	CELPKLEKR(8)-LQKSEQSVAQLEEEKK(3)	3183.692801	Carbamidomethyl[C](20)	1.000000e+000	2.928602e-001	-0.000236	-0.074128	1.000000e+000	1.000000e+000
	2	PRF_Q_2023_M_CIAN_994_59780.48325.48325.5.0.dta	5	3183.691133	CELPKLEKR(8)-LQKSEQSVAQLEEEKK(3)	3183.692801	Carbamidomethyl[C](20)	2.279783e-003	3.201606e-001	-0.001668	-0.523920	6.887335e-013	1.143813e-003
	3	PRF_Q_2023_M_CIAN_994_59780.48330.48330.4.0.dta	4	3183.694882	CELPKLEKR(8)-LQKSEQSVAQLEEEKK(3)	3183.692801	Carbamidomethyl[C](20)	3.979738e-003	3.619418e-001	0.002081	0.653643	4.499078e-008	1.301001e-004
	4	PRF_Q_2023_M_CIAN_994_59780.48173.48173.5.0.dta	5	3183.690966	CELPKLEKR(8)-LQKSEQSVAQLEEEKK(3)	3183.692801	Carbamidomethyl[C](20)	6.634250e-001	6.426724e-001	-0.001835	-0.576375	4.045931e-007	3.768211e-001
	5	PRF_Q_2023_M_CIAN_994_59780.62861.62861.5.0.dta	5	4324.256981	CELPKLEKR(8)-LQKSEQSVAQLEEEKKHLEFMNQLK(3)	4324.267747	Carbamidomethyl[C](29)	1.000000e+000	4.696693e-001	-0.010766	-2.489670	1.000000e+000	1.000000e+000
164	sp|O60282|KIF5C_HUMAN (911)-sp|O60282|KIF5C_HUMAN (924)	2	6
	1	PRF_Q_2023_M_CIAN_994_59780.37709.37709.5.0.dta	5	3660.966895	AKNMAR(2)-AHSAQIAKPIRPGHYPASSPTAVHAIR(8)	3660.965421	null	4.445428e-001	3.231547e-002	0.001474	0.402626	1.000000e+000	2.085898e-001
	2	PRF_Q_2023_M_CIAN_994_59780.37322.37322.5.0.dta	5	3660.966326	AKNMAR(2)-AHSAQIAKPIRPGHYPASSPTAVHAIR(8)	3660.965421	null	3.423376e-001	3.257257e-002	0.000905	0.247203	1.000000e+000	2.441850e-001
	3	PRF_Q_2023_M_CIAN_994_59780.37579.37579.5.0.dta	5	3660.965695	AKNMAR(2)-AHSAQIAKPIRPGHYPASSPTAVHAIR(8)	3660.965421	null	1.000000e+000	1.013640e-001	0.000274	0.074844	1.000000e+000	1.000000e+000
	4	PRF_Q_2023_M_CIAN_994_59780.37449.37449.5.0.dta	5	3660.965135	AKNMAR(2)-AHSAQIAKPIRPGHYPASSPTAVHAIR(8)	3660.965421	null	1.000000e+000	1.401192e-001	-0.000286	-0.078121	1.000000e+000	1.000000e+000
	5	PRF_Q_2023_M_CIAN_994_59780.34848.34848.5.0.dta	5	3660.964119	AKNMAR(2)-AHSAQIAKPIRPGHYPASSPTAVHAIR(8)	3660.965421	null	1.000000e+000	4.271487e-001	-0.001302	-0.355644	1.000000e+000	1.000000e+000
	6	PRF_Q_2023_M_CIAN_994_59780.33749.33749.6.0.dta	6	3817.058770	AKNMAR(2)-RAHSAQIAKPIRPGHYPASSPTAVHAIR(9)	3817.066523	null	1.000000e+000	6.134928e-001	-0.007753	-2.031141	1.000000e+000	1.000000e+000
165	sp|Q07866|KLC1_HUMAN (424)-sp|Q07866|KLC1_HUMAN (439)	2	3
	1	PRF_Q_2023_M_CIAN_994_59780.49015.49015.5.0.dta	5	3432.582767	EFGSVDDENKPIWMHAEER(10)-EECKGKQK(6)	3432.583326	Carbamidomethyl[C](25)	9.331000e-001	3.523176e-002	-0.000559	-0.162851	5.207375e-005	6.953456e-001
	2	PRF_Q_2023_M_CIAN_994_59780.49024.49024.4.1.dta	4	3432.580665	EFGSVDDENKPIWMHAEER(10)-EECKGKQK(6)	3432.583326	Carbamidomethyl[C](25)	1.000000e+000	5.897686e-001	-0.002661	-0.775218	1.000000e+000	1.000000e+000
	3	PRF_Q_2023_M_CIAN_994_59780.65998.65998.5.0.dta	5	4880.194937	EFGSVDDENKPIWMHAEEREECK(10)-GKQKDGTSFGEYGGWYK(2)	4880.187711	Carbamidomethyl[C](22)	1.000000e+000	1.568771e-001	0.007226	1.480681	1.000000e+000	3.213570e-004
166	sp|Q07866|KLC1_HUMAN (454)-sp|Q07866|KLC1_HUMAN (561)	2	4
	1	PRF_Q_2023_M_CIAN_994_59780.64357.64357.4.0.dta	4	2788.250407	DGTSFGEYGGWYKACK(13)-ASFCGKR(6)	2788.249276	Carbamidomethyl[C](15);Carbamidomethyl[C](23)	4.038392e-004	4.214744e-002	0.001131	0.405631	7.627780e-018	5.308304e-003
	2	PRF_Q_2023_M_CIAN_994_59780.64217.64217.4.0.dta	4	2788.250628	DGTSFGEYGGWYKACK(13)-ASFCGKR(6)	2788.249276	Carbamidomethyl[C](15);Carbamidomethyl[C](23)	2.089643e-001	1.886662e-001	0.001352	0.484892	1.010438e-004	1.614846e-001
	3	PRF_Q_2023_M_CIAN_994_59780.64256.64256.3.0.dta	3	2788.251670	DGTSFGEYGGWYKACK(13)-ASFCGKR(6)	2788.249276	Carbamidomethyl[C](15);Carbamidomethyl[C](23)	1.000000e+000	6.265328e-001	0.002394	0.858603	1.000000e+000	1.000000e+000
	4	PRF_Q_2023_M_CIAN_994_59780.53130.53130.5.0.dta	5	3044.405051	QKDGTSFGEYGGWYKACK(15)-ASFCGKR(6)	3044.402803	Carbamidomethyl[C](17);Carbamidomethyl[C](25)	5.199596e-001	9.781603e-002	0.002248	0.738404	1.000000e+000	3.869010e-001
167	sp|O60282|KIF5C_HUMAN (481)-sp|O60282|KIF5C_HUMAN (887)	2	2
	1	PRF_Q_2023_M_CIAN_994_59780.94740.94740.5.0.dta	5	4415.244322	LQIENEAAKDEVKEVLQALEELAVNYDQK(9)-EAKENAMR(3)	4415.228443	null	1.038894e-001	4.581220e-002	0.015879	3.596416	1.000000e+000	2.707188e-001
	2	PRF_Q_2023_M_CIAN_994_59780.94719.94719.5.0.dta	5	5127.655667	LQIENEAAKDEVKEVLQALEELAVNYDQK(9)-ALESALKEAKENAMR(10)	5127.640347	null	1.000000e+000	7.152675e-002	0.015320	2.987729	1.000000e+000	1.000000e+000
168	sp|O60282|KIF5C_HUMAN (639)-sp|O60282|KIF5C_HUMAN (653)	2	3
	1	PRF_Q_2023_M_CIAN_994_59780.78007.78007.4.0.dta	4	3732.879071	ELAACQLLISQHEAKIK(15)-SLTDYMQNMEQKR(12)	3732.875587	Carbamidomethyl[C](5)	4.221715e-006	4.617728e-002	0.003484	0.933329	5.855595e-010	3.097157e-004
	2	PRF_Q_2023_M_CIAN_994_59780.77963.77963.5.0.dta	5	3732.874761	ELAACQLLISQHEAKIK(15)-SLTDYMQNMEQKR(12)	3732.875587	Carbamidomethyl[C](5)	3.041130e-004	5.164086e-002	-0.000826	-0.221277	7.715570e-007	7.233358e-004
	3	PRF_Q_2023_M_CIAN_994_59780.88879.88879.5.0.dta	5	5665.892224	ELAACQLLISQHEAKIK(15)-ELAACQLLISQHEAKIKSLTDYMQNMEQKR(29)	5665.921009	Carbamidomethyl[C](5);Carbamidomethyl[C](38)	1.000000e+000	2.875346e-001	-0.028785	-5.080374	1.000000e+000	1.000000e+000
169	sp|Q07866|KLC1_HUMAN (130)-sp|Q07866|KLC1_HUMAN (561)	2	2
	1	PRF_Q_2023_M_CIAN_994_59780.47023.47023.4.0.dta	4	2378.211505	DELANTQQKLQK(9)-ASFCGKR(6)	2378.213157	Carbamidomethyl[C](19)	4.781520e-001	7.087273e-002	-0.001652	-0.694639	2.405312e-001	8.383008e-001
	2	PRF_Q_2023_M_CIAN_994_59780.71179.71179.5.1.dta	5	3605.786398	LCQENQWLRDELANTQQKLQK(18)-ASFCGKR(6)	3605.794976	Carbamidomethyl[C](2);Carbamidomethyl[C](28)	3.731263e-001	8.066846e-001	-0.008578	-2.378948	2.948189e-002	2.359258e-001
170	sp|Q07866|KLC1_HUMAN (309)-sp|Q07866|KLC1_HUMAN (561)	2	7
	1	PRF_Q_2023_M_CIAN_994_59780.74952.74952.5.0.dta	5	2985.572138	DHPAVAATLNNLAVLYGKR(18)-ASFCGKR(6)	2985.572580	Carbamidomethyl[C](26)	1.989470e-001	8.231129e-002	-0.000442	-0.148045	1.145625e-007	1.377184e-001
	2	PRF_Q_2023_M_CIAN_994_59780.74816.74816.5.0.dta	5	2985.573671	DHPAVAATLNNLAVLYGKR(18)-ASFCGKR(6)	2985.572580	Carbamidomethyl[C](26)	1.911962e-001	1.117489e-001	0.001091	0.365424	1.000000e+000	3.353068e-001
	3	PRF_Q_2023_M_CIAN_994_59780.75024.75024.4.0.dta	4	2985.569881	DHPAVAATLNNLAVLYGKR(18)-ASFCGKR(6)	2985.572580	Carbamidomethyl[C](26)	4.112692e-004	2.062025e-001	-0.002699	-0.904014	3.384383e-010	2.030093e-003
	4	PRF_Q_2023_M_CIAN_994_59780.74888.74888.4.0.dta	4	2985.572673	DHPAVAATLNNLAVLYGKR(18)-ASFCGKR(6)	2985.572580	Carbamidomethyl[C](26)	7.203772e-005	3.130308e-001	0.000093	0.031150	6.876410e-013	1.087845e-003
	5	PRF_Q_2023_M_CIAN_994_59780.68537.68537.5.0.dta	5	3384.821170	TLGKDHPAVAATLNNLAVLYGKR(22)-ASFCGKR(6)	3384.820728	Carbamidomethyl[C](30)	6.267709e-002	2.914975e-001	0.000442	0.130583	5.324218e-003	1.184874e-001
	6	PRF_Q_2023_M_CIAN_994_59780.68391.68391.5.0.dta	5	3384.821855	TLGKDHPAVAATLNNLAVLYGKR(22)-ASFCGKR(6)	3384.820728	Carbamidomethyl[C](30)	4.042689e-002	4.450550e-001	0.001127	0.332957	2.422487e-004	3.859446e-002
	7	PRF_Q_2023_M_CIAN_994_59780.68248.68248.5.0.dta	5	3384.823712	TLGKDHPAVAATLNNLAVLYGKR(22)-ASFCGKR(6)	3384.820728	Carbamidomethyl[C](30)	9.128540e-003	5.222500e-001	0.002984	0.881583	1.000000e+000	2.572381e-004
171	sp|O60282|KIF5C_HUMAN (769)-sp|O60282|KIF5C_HUMAN (776)	2	5
	1	PRF_Q_2023_M_CIAN_994_59780.76111.76111.5.0.dta	5	2476.525826	LEKLLLLNDKR(3)-LLLLNDKR(7)	2476.522382	null	4.921074e-002	8.578513e-002	0.003444	1.390660	4.821904e-001	3.490904e-002
	2	PRF_Q_2023_M_CIAN_994_59780.75978.75978.5.0.dta	5	2476.525164	LEKLLLLNDKR(3)-LLLLNDKR(7)	2476.522382	null	4.236849e-001	3.225573e-001	0.002782	1.123349	9.478191e-002	1.000000e+000
	3	PRF_Q_2023_M_CIAN_994_59780.76033.76033.4.0.dta	4	2476.526197	LEKLLLLNDKR(3)-LLLLNDKR(7)	2476.522382	null	9.893983e-001	3.513082e-001	0.003815	1.540467	1.000000e+000	1.000000e+000
	4	PRF_Q_2023_M_CIAN_994_59780.76274.76274.5.0.dta	5	2476.528072	LEKLLLLNDKR(3)-LLLLNDKR(7)	2476.522382	null	1.000000e+000	7.384755e-001	0.005690	2.297577	1.000000e+000	1.000000e+000
	5	PRF_Q_2023_M_CIAN_994_59780.85122.85122.4.0.dta	4	2320.424184	LEKLLLLNDK(3)-LLLLNDKR(7)	2320.421279	null	5.968062e-002	1.079668e-001	0.002905	1.251928	4.770132e-004	1.940762e-002
172	sp|Q07866|KLC1_HUMAN (270)-sp|Q07866|KLC1_HUMAN (314)	2	3
	1	PRF_Q_2023_M_CIAN_994_59780.67434.67434.5.0.dta	5	3761.964923	DQNKYKDAANLLNDALAIR(4)-GKYKEAEPLCKR(4)	3761.964140	Carbamidomethyl[C](32)	1.000000e+000	8.671667e-002	0.000783	0.208136	1.000000e+000	1.000000e+000
	2	PRF_Q_2023_M_CIAN_994_59780.74114.74114.5.0.dta	5	3605.855940	DQNKYKDAANLLNDALAIR(4)-GKYKEAEPLCK(4)	3605.863038	Carbamidomethyl[C](32)	5.836356e-002	1.125774e-001	-0.007098	-1.968461	1.000000e+000	1.575706e-002
	3	PRF_Q_2023_M_CIAN_994_59780.73842.73842.5.0.dta	5	3605.858138	DQNKYKDAANLLNDALAIR(4)-GKYKEAEPLCK(4)	3605.863038	Carbamidomethyl[C](32)	1.000000e+000	1.296779e-001	-0.004900	-1.358898	1.000000e+000	1.001954e-001
173	sp|Q07866|KLC1_HUMAN (393)-sp|Q07866|KLC1_HUMAN (561)	2	3
	1	PRF_Q_2023_M_CIAN_994_59780.47467.47467.4.0.dta	4	2358.174239	NNLASCYLKQGK(9)-ASFCGKR(6)	2358.169187	Carbamidomethyl[C](6);Carbamidomethyl[C](19)	5.629885e-005	1.072054e-001	0.005052	2.142340	2.801001e-009	2.195996e-004
	2	PRF_Q_2023_M_CIAN_994_59780.47773.47773.4.0.dta	4	2358.167028	NNLASCYLKQGK(9)-ASFCGKR(6)	2358.169187	Carbamidomethyl[C](6);Carbamidomethyl[C](19)	1.000000e+000	3.397187e-001	-0.002159	-0.915541	3.121420e-001	1.000000e+000
	3	PRF_Q_2023_M_CIAN_994_59780.40887.40887.4.2.dta	4	2587.308176	TKNNLASCYLKQGK(11)-ASFCGKR(6)	2587.311816	Carbamidomethyl[C](8);Carbamidomethyl[C](21)	7.971797e-001	6.386912e-001	-0.003640	-1.406866	4.683627e-013	6.370137e-001
174	sp|Q07866|KLC1_HUMAN (270)-sp|Q07866|KLC1_HUMAN (309)	2	2
	1	PRF_Q_2023_M_CIAN_994_59780.75644.75644.4.0.dta	4	2955.572588	DQNKYK(4)-DHPAVAATLNNLAVLYGKR(18)	2955.568542	null	4.418653e-003	1.140413e-001	0.004046	1.368941	1.000000e+000	9.198744e-004
	2	PRF_Q_2023_M_CIAN_994_59780.68458.68458.5.0.dta	5	3354.811578	DQNKYK(4)-TLGKDHPAVAATLNNLAVLYGKR(22)	3354.816691	null	1.000000e+000	3.475756e-001	-0.005113	-1.524077	1.000000e+000	1.000000e+000
175	sp|Q07866|KLC1_HUMAN (270)-sp|Q07866|KLC1_HUMAN (561)	2	4
	1	PRF_Q_2023_M_CIAN_994_59780.79634.79634.5.0.dta	5	3108.591565	DQNKYKDAANLLNDALAIR(4)-ASFCGKR(6)	3108.589346	Carbamidomethyl[C](26)	1.000000e+000	1.502298e-001	0.002219	0.713829	1.000000e+000	1.000000e+000
	2	PRF_Q_2023_M_CIAN_994_59780.79609.79609.4.0.dta	4	3108.583027	DQNKYKDAANLLNDALAIR(4)-ASFCGKR(6)	3108.589346	Carbamidomethyl[C](26)	1.000000e+000	6.140349e-001	-0.006319	-2.032755	1.000000e+000	1.000000e+000
	3	PRF_Q_2023_M_CIAN_994_59780.79747.79747.4.0.dta	4	3108.579387	DQNKYKDAANLLNDALAIR(4)-ASFCGKR(6)	3108.589346	Carbamidomethyl[C](26)	1.000000e+000	8.119468e-001	-0.009959	-3.203704	1.000000e+000	1.000000e+000
	4	PRF_Q_2023_M_CIAN_994_59780.30834.30834.4.0.dta	4	1757.863250	DQNKYK(4)-ASFCGKR(6)	1757.863850	Carbamidomethyl[C](4)	5.220862e-002	2.988031e-001	-0.000600	-0.341323	4.862899e-002	4.622250e-002
176	sp|Q07866|KLC1_HUMAN (518)-sp|Q07866|KLC1_HUMAN (561)	2	6
	1	PRF_Q_2023_M_CIAN_994_59780.50516.50516.4.0.dta	4	2606.270068	VAEVLNDPENMEKR(13)-ASFCGKR(6)	2606.270011	Carbamidomethyl[C](21)	1.228828e-003	1.638523e-001	0.000057	0.021870	7.452311e-013	1.071525e-004
	2	PRF_Q_2023_M_CIAN_994_59780.50515.50515.4.0.dta	4	2606.270068	VAEVLNDPENMEKR(13)-ASFCGKR(6)	2606.270011	Carbamidomethyl[C](21)	7.114110e-003	1.782484e-001	0.000057	0.021870	2.673361e-008	1.031153e-002
	3	PRF_Q_2023_M_CIAN_994_59780.50382.50382.4.0.dta	4	2606.268598	VAEVLNDPENMEKR(13)-ASFCGKR(6)	2606.270011	Carbamidomethyl[C](21)	1.616056e-003	2.713192e-001	-0.001413	-0.542154	1.121111e-010	1.895898e-004
	4	PRF_Q_2023_M_CIAN_994_59780.50504.50504.5.0.dta	5	2606.264231	VAEVLNDPENMEKR(13)-ASFCGKR(6)	2606.270011	Carbamidomethyl[C](21)	3.791302e-001	3.160553e-001	-0.005780	-2.217729	1.952727e-003	4.959041e-001
	5	PRF_Q_2023_M_CIAN_994_59780.43664.43664.4.2.dta	4	2622.267489	VAEVLNDPENMEKR(13)-ASFCGKR(6)	2622.264925	Oxidation[M](11);Carbamidomethyl[C](21)	3.292342e-002	6.589294e-001	0.002564	0.977781	3.125702e-004	9.377914e-003
	6	PRF_Q_2023_M_CIAN_994_59780.44431.44431.4.0.dta	4	2762.371275	VAEVLNDPENMEKRR(13)-ASFCGKR(6)	2762.371113	Carbamidomethyl[C](22)	2.726274e-004	2.591598e-001	0.000162	0.058645	2.813556e-004	1.144368e-004
177	sp|Q07866|KLC1_HUMAN (503)-sp|Q07866|KLC1_HUMAN (561)	2	6
	1	PRF_Q_2023_M_CIAN_994_59780.26976.26976.4.0.dta	4	2285.191384	KQGLDNVHKQR(9)-ASFCGKR(6)	2285.193034	Carbamidomethyl[C](18)	1.882699e-002	1.843529e-001	-0.001650	-0.722040	1.774427e-004	8.636445e-003
	2	PRF_Q_2023_M_CIAN_994_59780.26741.26741.5.0.dta	5	2285.191362	KQGLDNVHKQR(9)-ASFCGKR(6)	2285.193034	Carbamidomethyl[C](18)	4.317731e-002	2.882154e-001	-0.001672	-0.731667	6.508012e-003	5.402941e-002
	3	PRF_Q_2023_M_CIAN_994_59780.26977.26977.5.0.dta	5	2285.194711	KQGLDNVHKQR(9)-ASFCGKR(6)	2285.193034	Carbamidomethyl[C](18)	4.733349e-002	3.006867e-001	0.001677	0.733855	3.826010e-005	4.231374e-002
	4	PRF_Q_2023_M_CIAN_994_59780.26860.26860.5.0.dta	5	2285.194265	KQGLDNVHKQR(9)-ASFCGKR(6)	2285.193034	Carbamidomethyl[C](18)	5.506389e-003	4.039869e-001	0.001231	0.538685	1.581648e-003	2.047904e-002
	5	PRF_Q_2023_M_CIAN_994_59780.26854.26854.4.1.dta	4	2285.189953	KQGLDNVHKQR(9)-ASFCGKR(6)	2285.193034	Carbamidomethyl[C](18)	7.333474e-003	4.070947e-001	-0.003081	-1.348245	9.715918e-009	8.969863e-003
	6	PRF_Q_2023_M_CIAN_994_59780.32531.32531.3.0.dta	3	2157.097461	QGLDNVHKQR(8)-ASFCGKR(6)	2157.098079	Carbamidomethyl[C](17)	6.573743e-002	5.524718e-001	-0.000618	-0.286496	1.216826e-004	2.520515e-002
178	sp|Q07866|KLC1_HUMAN (270)-sp|Q07866|KLC1_HUMAN (312)	2	4
	1	PRF_Q_2023_M_CIAN_994_59780.90243.90243.3.0.dta	3	2934.557405	DQNKYKDAANLLNDALAIR(4)-RGKYK(3)	2934.579440	null	5.926717e-002	1.998871e-001	-0.022035	-7.508742	1.902956e-018	5.165300e-002
	2	PRF_Q_2023_M_CIAN_994_59780.90201.90201.4.0.dta	4	2934.558977	DQNKYKDAANLLNDALAIR(4)-RGKYK(3)	2934.579440	null	5.251398e-002	2.487818e-001	-0.020463	-6.973061	7.501715e-008	5.531611e-002
	3	PRF_Q_2023_M_CIAN_994_59780.88980.88980.3.1.dta	3	2934.562798	DQNKYKDAANLLNDALAIR(4)-RGKYK(3)	2934.579440	null	2.856491e-001	3.369493e-001	-0.016642	-5.671000	4.234443e-013	1.888225e-001
	4	PRF_Q_2023_M_CIAN_994_59780.74103.74103.4.1.dta	4	3605.855613	DQNKYKDAANLLNDALAIR(4)-GKYKEAEPLCK(2)	3605.863038	Carbamidomethyl[C](32)	1.000000e+000	6.034402e-001	-0.007425	-2.059146	1.000000e+000	1.000000e+000
179	sp|Q07866|KLC1_HUMAN (272)-sp|Q07866|KLC1_HUMAN (457)	1	1
	1	PRF_Q_2023_M_CIAN_994_59780.85091.85091.4.1.dta	4	3318.769923	YKDAANLLNDALAIR(2)-ACKVDSPTVTTTLK(3)	3318.761210	Carbamidomethyl[C](20)	1.000000e+000	3.716548e-007	0.008713	2.625377	1.000000e+000	1.000000e+000
180	sp|O60282|KIF5C_HUMAN (257)-sp|O60282|KIF5C_HUMAN (446)	1	1
	1	PRF_Q_2023_M_CIAN_994_59780.91864.91864.4.0.dta	4	4126.221407	NINKSLSALGNVISALAEGTK(4)-LKQQMLDQDELLASTR(2)	4126.206199	null	1.000000e+000	3.946761e-007	0.015208	3.685710	1.000000e+000	8.902834e-012
181	sp|O60282|KIF5C_HUMAN (687)-sp|O60282|KIF5C_HUMAN (701)	1	2
	1	PRF_Q_2023_M_CIAN_994_59780.31029.31029.5.0.dta	5	2406.220010	EKEHLTR(2)-KALEQQMESHR(1)	2406.219304	null	1.771959e-005	7.994029e-007	0.000706	0.293406	2.963447e-011	2.348411e-006
	2	PRF_Q_2023_M_CIAN_994_59780.31042.31042.4.0.dta	4	2406.217435	EKEHLTR(2)-KALEQQMESHR(1)	2406.219304	null	4.536335e-006	1.956601e-006	-0.001869	-0.776737	3.460375e-011	3.681909e-007
182	sp|Q07866|KLC1_HUMAN (1)-sp|Q07866|KLC1_HUMAN (18)	1	3
	1	PRF_Q_2023_M_CIAN_994_59780.86202.86202.4.0.dta	4	3421.683225	MYDNMSTMVYIK(1)-EDKLEKLTQDEIISK(6)	3421.682551	null	8.801587e-011	1.219340e-006	0.000674	0.196979	5.529575e-010	3.649246e-009
	2	PRF_Q_2023_M_CIAN_994_59780.86207.86207.3.0.dta	3	3421.691411	MYDNMSTMVYIK(1)-EDKLEKLTQDEIISK(6)	3421.682551	null	1.000000e+000	2.629251e-005	0.008860	2.589369	1.000000e+000	1.000000e+000
	3	PRF_Q_2023_M_CIAN_994_59780.86352.86352.4.0.dta	4	3421.685803	MYDNMSTMVYIK(1)-EDKLEKLTQDEIISK(6)	3421.682551	null	1.666090e-004	8.991912e-005	0.003252	0.950410	1.581100e-002	7.086165e-010
183	sp|Q07866|KLC1_HUMAN (382)-sp|Q07866|KLC1_HUMAN (495)	1	11
	1	PRF_Q_2023_M_CIAN_994_59780.37681.37681.4.0.dta	4	2430.297602	LGPDDPNVAKTK(10)-KQGLDNVHK(1)	2430.298598	null	1.836055e-012	1.535428e-006	-0.000996	-0.409826	1.434539e-009	2.329782e-020
	2	PRF_Q_2023_M_CIAN_994_59780.37903.37903.5.0.dta	5	2430.298646	LGPDDPNVAKTK(10)-KQGLDNVHK(1)	2430.298598	null	9.499110e-007	3.688452e-006	0.000048	0.019751	3.339729e-009	3.171452e-008
	3	PRF_Q_2023_M_CIAN_994_59780.37706.37706.3.0.dta	3	2430.297014	LGPDDPNVAKTK(10)-KQGLDNVHK(1)	2430.298598	null	9.645616e-012	5.348799e-005	-0.001584	-0.651772	4.340739e-013	4.282608e-015
	4	PRF_Q_2023_M_CIAN_994_59780.37818.37818.4.0.dta	4	2430.297458	LGPDDPNVAKTK(10)-KQGLDNVHK(1)	2430.298598	null	1.263321e-006	7.223743e-005	-0.001140	-0.469078	6.563728e-008	1.325733e-008
	5	PRF_Q_2023_M_CIAN_994_59780.37766.37766.5.0.dta	5	2430.299048	LGPDDPNVAKTK(10)-KQGLDNVHK(1)	2430.298598	null	7.146038e-008	1.193191e-004	0.000450	0.185162	8.219097e-007	2.167497e-008
	6	PRF_Q_2023_M_CIAN_994_59780.37633.37633.5.0.dta	5	2430.300176	LGPDDPNVAKTK(10)-KQGLDNVHK(1)	2430.298598	null	8.065451e-006	2.089409e-004	0.001578	0.649303	1.091832e-006	1.594192e-006
	7	PRF_Q_2023_M_CIAN_994_59780.37553.37553.4.0.dta	4	2430.297887	LGPDDPNVAKTK(10)-KQGLDNVHK(1)	2430.298598	null	1.584208e-007	8.926627e-003	-0.000711	-0.292557	6.566239e-003	2.963157e-008
	8	PRF_Q_2023_M_CIAN_994_59780.37834.37834.3.0.dta	3	2430.297589	LGPDDPNVAKTK(10)-KQGLDNVHK(1)	2430.298598	null	4.395161e-010	1.025319e-002	-0.001009	-0.415175	1.496393e-007	6.791414e-010
	9	PRF_Q_2023_M_CIAN_994_59780.37569.37569.3.0.dta	3	2430.297611	LGPDDPNVAKTK(10)-KQGLDNVHK(1)	2430.298598	null	4.861249e-002	1.646543e-002	-0.000987	-0.406123	1.356323e-004	1.647851e-002
	10	PRF_Q_2023_M_CIAN_994_59780.37505.37505.5.0.dta	5	2430.300421	LGPDDPNVAKTK(10)-KQGLDNVHK(1)	2430.298598	null	1.000000e+000	5.712348e-002	0.001823	0.750114	9.559185e-001	1.000000e+000
	11	PRF_Q_2023_M_CIAN_994_59780.37953.37953.4.0.dta	4	2430.294676	LGPDDPNVAKTK(10)-KQGLDNVHK(1)	2430.298598	null	2.310600e-004	1.333047e-001	-0.003922	-1.613793	2.916538e-002	3.152316e-004
184	sp|O60282|KIF5C_HUMAN (815)-sp|O60282|KIF5C_HUMAN (833)	1	4
	1	PRF_Q_2023_M_CIAN_994_59780.80968.80968.4.0.dta	4	3632.826781	KSVELDNDDGGGSAAQK(1)-QKISFLENNLEQLTK(2)	3632.828820	null	7.918538e-007	1.884775e-006	-0.002039	-0.561271	6.762508e-014	2.451092e-010
	2	PRF_Q_2023_M_CIAN_994_59780.81109.81109.4.0.dta	4	3632.822881	KSVELDNDDGGGSAAQK(1)-QKISFLENNLEQLTK(2)	3632.828820	null	1.540827e-019	2.907250e-006	-0.005939	-1.634814	4.538622e-012	2.168222e-009
	3	PRF_Q_2023_M_CIAN_994_59780.81051.81051.3.0.dta	3	3632.830416	KSVELDNDDGGGSAAQK(1)-QKISFLENNLEQLTK(2)	3632.828820	null	1.000000e+000	8.462854e-003	0.001596	0.439327	1.000000e+000	1.000000e+000
	4	PRF_Q_2023_M_CIAN_994_59780.77658.77658.4.4.dta	4	3632.862769	KSVELDNDDGGGSAAQK(1)-QKISFLENNLEQLTK(2)	3632.828820	null	8.467706e-002	3.285355e-002	0.033949	9.345059	9.011933e-006	1.559918e-003
185	sp|O60282|KIF5C_HUMAN (465)-sp|Q07866|KLC1_HUMAN (272)	1	2
	1	PRF_Q_2023_M_CIAN_994_59780.89265.89265.3.0.dta	3	3221.673086	DYEKIQEELTR(4)-YKDAANLLNDALAIR(2)	3221.668698	null	1.000000e+000	2.653575e-006	0.004388	1.362027	1.000000e+000	5.067713e-004
	2	PRF_Q_2023_M_CIAN_994_59780.89255.89255.4.0.dta	4	3221.670037	DYEKIQEELTR(4)-YKDAANLLNDALAIR(2)	3221.668698	null	6.759714e-006	1.315424e-004	0.001339	0.415623	1.323855e-010	3.267928e-005
186	sp|O60282|KIF5C_HUMAN (618)-sp|O60282|KIF5C_HUMAN (757)	1	9
	1	PRF_Q_2023_M_CIAN_994_59780.31284.31284.3.0.dta	3	2003.022427	KMNASER(1)-LKIEDQER(2)	2003.022520	null	3.125697e-005	2.873434e-006	-0.000093	-0.046430	4.640749e-007	2.437047e-006
	2	PRF_Q_2023_M_CIAN_994_59780.31410.31410.3.0.dta	3	2003.023405	KMNASER(1)-LKIEDQER(2)	2003.022520	null	2.342026e-006	3.363584e-006	0.000885	0.441832	6.722988e-009	1.461975e-007
	3	PRF_Q_2023_M_CIAN_994_59780.31401.31401.4.0.dta	4	2003.023549	KMNASER(1)-LKIEDQER(2)	2003.022520	null	3.853022e-004	1.020217e-005	0.001029	0.513724	1.331242e-006	6.813638e-005
	4	PRF_Q_2023_M_CIAN_994_59780.31272.31272.4.0.dta	4	2003.022611	KMNASER(1)-LKIEDQER(2)	2003.022520	null	2.550589e-003	8.894441e-005	0.000091	0.045431	2.725247e-004	1.896047e-003
	5	PRF_Q_2023_M_CIAN_994_59780.26400.26400.3.0.dta	3	2019.018433	KMNASER(1)-LKIEDQER(2)	2019.017434	Oxidation[M](13)	9.552566e-004	2.663652e-003	0.000999	0.494795	2.027885e-003	3.233638e-005
[truncated: 1,092 more rows]
