# Supplementary material for: Autoinhibited kinesin-1 adopts a hierarchical folding pattern
Source: eLife. 2023 Nov 1;12:RP86776. doi: 10.7554/eLife.86776 (PMC10619981; doi:10.7554/eLife.86776)
Supplement: Figure 3—source data 1. [file elife-86776-fig3-data1.zip › KIF5C-KLC1/KIF5C-KLC1_pLINK_1.csv]

Protein_Order	Protein	Unique_Peptide_Number	Spectrum_Number
	Spectrum_Order	Title	Charge	Precursor_Mass	Peptide	Peptide_Mass	Modifications	Evalue	Score	Precursor_Mass_Error(Da)	Precursor_Mass_Error(ppm)	Alpha_Evalue	Beta_Evalue
1	sp|Q07866|KLC1_HUMAN (272)-sp|Q07866|KLC1_HUMAN (312)	9	62
	1	PRF_Q_2022_M_CIAN_799_53579.75633.75633.3.0.dta	3	3120.661883	YKDAANLLNDALAIR(2)-GKYKEAEPLCK(2)	3120.639650	Carbamidomethyl[C](28)	4.689109e-012	4.564437e-007	0.022233	7.124501	1.378092e-009	6.976230e-019
	2	PRF_Q_2022_M_CIAN_799_53579.75474.75474.3.0.dta	3	3120.662967	YKDAANLLNDALAIR(2)-GKYKEAEPLCK(2)	3120.639650	Carbamidomethyl[C](28)	3.074252e-012	5.577231e-004	0.023317	7.471866	4.759841e-010	1.878490e-014
	3	PRF_Q_2022_M_CIAN_799_53579.75557.75557.4.0.dta	4	3120.662386	YKDAANLLNDALAIR(2)-GKYKEAEPLCK(2)	3120.639650	Carbamidomethyl[C](28)	4.573415e-016	9.195189e-004	0.022736	7.285686	2.187750e-017	3.373617e-010
	4	PRF_Q_2022_M_CIAN_799_53579.75703.75703.4.0.dta	4	3120.658566	YKDAANLLNDALAIR(2)-GKYKEAEPLCK(2)	3120.639650	Carbamidomethyl[C](28)	4.354805e-008	1.944624e-003	0.018916	6.061578	4.075536e-015	7.133961e-007
	5	PRF_Q_2022_M_CIAN_799_53579.75414.75414.4.0.dta	4	3120.662330	YKDAANLLNDALAIR(2)-GKYKEAEPLCK(2)	3120.639650	Carbamidomethyl[C](28)	1.312042e-013	3.111109e-003	0.022680	7.267741	7.825356e-017	1.186712e-010
	6	PRF_Q_2022_M_CIAN_799_53579.75421.75421.5.0.dta	5	3120.663975	YKDAANLLNDALAIR(2)-GKYKEAEPLCK(2)	3120.639650	Carbamidomethyl[C](28)	1.161897e-008	1.282362e-002	0.024325	7.794876	1.682297e-011	6.035522e-007
	7	PRF_Q_2022_M_CIAN_799_53579.75556.75556.5.0.dta	5	3120.662887	YKDAANLLNDALAIR(2)-GKYKEAEPLCK(2)	3120.639650	Carbamidomethyl[C](28)	1.351172e-009	3.686077e-002	0.023237	7.446230	9.154570e-008	1.470430e-006
	8	PRF_Q_2022_M_CIAN_799_53579.75014.75014.4.0.dta	4	3605.881182	DQNKYKDAANLLNDALAIR(6)-GKYKEAEPLCK(2)	3605.863038	Carbamidomethyl[C](32)	7.983139e-013	1.736565e-006	0.018144	5.031805	1.769097e-018	1.879362e-012
	9	PRF_Q_2022_M_CIAN_799_53579.74875.74875.4.0.dta	4	3605.883052	DQNKYKDAANLLNDALAIR(6)-GKYKEAEPLCK(2)	3605.863038	Carbamidomethyl[C](32)	1.187599e-012	4.722216e-005	0.020014	5.550405	4.880231e-021	1.697967e-011
	10	PRF_Q_2022_M_CIAN_799_53579.74887.74887.5.0.dta	5	3605.881085	DQNKYKDAANLLNDALAIR(6)-GKYKEAEPLCK(2)	3605.863038	Carbamidomethyl[C](32)	2.243790e-008	2.861180e-004	0.018047	5.004904	1.536275e-012	1.678153e-009
	11	PRF_Q_2022_M_CIAN_799_53579.74936.74936.3.0.dta	3	3605.885557	DQNKYKDAANLLNDALAIR(6)-GKYKEAEPLCK(2)	3605.863038	Carbamidomethyl[C](32)	1.118027e-013	4.982551e-004	0.022519	6.245107	1.889459e-013	2.137728e-012
	12	PRF_Q_2022_M_CIAN_799_53579.75029.75029.5.0.dta	5	3605.880894	DQNKYKDAANLLNDALAIR(6)-GKYKEAEPLCK(2)	3605.863038	Carbamidomethyl[C](32)	1.319897e-025	5.204792e-004	0.017856	4.951935	2.009031e-017	5.422398e-016
	13	PRF_Q_2022_M_CIAN_799_53579.75173.75173.5.0.dta	5	3605.878498	DQNKYKDAANLLNDALAIR(6)-GKYKEAEPLCK(2)	3605.863038	Carbamidomethyl[C](32)	8.633193e-010	8.695455e-004	0.015460	4.287462	1.000538e-014	3.782648e-010
	14	PRF_Q_2022_M_CIAN_799_53579.75477.75477.5.1.dta	5	3605.880828	DQNKYKDAANLLNDALAIR(6)-GKYKEAEPLCK(2)	3605.863038	Carbamidomethyl[C](32)	2.031208e-003	2.622455e-001	0.017790	4.933632	5.361252e-014	4.619423e-003
	15	PRF_Q_2022_M_CIAN_799_53579.68238.68238.4.0.dta	4	3276.763277	YKDAANLLNDALAIR(2)-GKYKEAEPLCKR(2)	3276.740752	Carbamidomethyl[C](28)	2.323695e-016	1.801661e-006	0.022525	6.874209	1.200817e-013	1.098459e-015
	16	PRF_Q_2022_M_CIAN_799_53579.68155.68155.5.0.dta	5	3276.764192	YKDAANLLNDALAIR(2)-GKYKEAEPLCKR(2)	3276.740752	Carbamidomethyl[C](28)	5.185442e-011	3.365940e-006	0.023440	7.153450	1.910468e-014	2.245714e-013
	17	PRF_Q_2022_M_CIAN_799_53579.68147.68147.3.0.dta	3	3276.753647	YKDAANLLNDALAIR(2)-GKYKEAEPLCKR(2)	3276.740752	Carbamidomethyl[C](28)	1.000000e+000	1.558011e-005	0.012895	3.935313	1.000000e+000	2.199947e-010
	18	PRF_Q_2022_M_CIAN_799_53579.68301.68301.5.0.dta	5	3276.765414	YKDAANLLNDALAIR(2)-GKYKEAEPLCKR(2)	3276.740752	Carbamidomethyl[C](28)	2.129920e-011	1.804543e-005	0.024662	7.526381	6.233852e-015	1.666941e-015
	19	PRF_Q_2022_M_CIAN_799_53579.68393.68393.4.0.dta	4	3276.762655	YKDAANLLNDALAIR(2)-GKYKEAEPLCKR(2)	3276.740752	Carbamidomethyl[C](28)	2.189811e-007	1.389121e-004	0.021903	6.684386	8.724200e-013	8.815549e-008
	20	PRF_Q_2022_M_CIAN_799_53579.68084.68084.4.0.dta	4	3276.764928	YKDAANLLNDALAIR(2)-GKYKEAEPLCKR(2)	3276.740752	Carbamidomethyl[C](28)	1.755824e-017	1.559639e-004	0.024176	7.378063	1.884968e-016	3.098849e-014
	21	PRF_Q_2022_M_CIAN_799_53579.68408.68408.5.1.dta	5	3276.763437	YKDAANLLNDALAIR(2)-GKYKEAEPLCKR(2)	3276.740752	Carbamidomethyl[C](28)	1.756016e-007	8.280075e-004	0.022685	6.923038	4.479184e-012	6.976955e-008
	22	PRF_Q_2022_M_CIAN_799_53579.68007.68007.5.0.dta	5	3276.761425	YKDAANLLNDALAIR(2)-GKYKEAEPLCKR(2)	3276.740752	Carbamidomethyl[C](28)	1.064198e-006	4.282741e-003	0.020673	6.309013	4.520781e-011	1.615019e-007
	23	PRF_Q_2022_M_CIAN_799_53579.68314.68314.3.0.dta	3	3276.765157	YKDAANLLNDALAIR(2)-GKYKEAEPLCKR(2)	3276.740752	Carbamidomethyl[C](28)	1.000000e+000	1.547489e-001	0.024405	7.447950	1.000000e+000	1.000000e+000
	24	PRF_Q_2022_M_CIAN_799_53579.68349.68349.4.0.dta	4	3761.992275	DQNKYKDAANLLNDALAIR(6)-GKYKEAEPLCKR(2)	3761.964140	Carbamidomethyl[C](32)	9.302897e-009	1.830902e-006	0.028135	7.478806	1.234613e-020	7.813235e-010
	25	PRF_Q_2022_M_CIAN_799_53579.68499.68499.4.1.dta	4	3761.991509	DQNKYKDAANLLNDALAIR(6)-GKYKEAEPLCKR(2)	3761.964140	Carbamidomethyl[C](32)	1.276947e-006	1.041451e-005	0.027369	7.275189	1.269726e-008	4.430687e-005
	26	PRF_Q_2022_M_CIAN_799_53579.68193.68193.4.0.dta	4	3761.985419	DQNKYKDAANLLNDALAIR(6)-GKYKEAEPLCKR(2)	3761.964140	Carbamidomethyl[C](32)	1.422979e-004	3.011371e-005	0.021279	5.656354	1.000000e+000	4.788741e-005
	27	PRF_Q_2022_M_CIAN_799_53579.68464.68464.5.0.dta	5	3761.991500	DQNKYKDAANLLNDALAIR(6)-GKYKEAEPLCKR(2)	3761.964140	Carbamidomethyl[C](32)	2.192199e-007	1.980803e-004	0.027360	7.272797	1.185140e-016	2.562530e-007
	28	PRF_Q_2022_M_CIAN_799_53579.68322.68322.5.0.dta	5	3761.992047	DQNKYKDAANLLNDALAIR(6)-GKYKEAEPLCKR(2)	3761.964140	Carbamidomethyl[C](32)	2.732327e-008	2.801739e-004	0.027907	7.418199	1.145074e-014	1.241527e-008
	29	PRF_Q_2022_M_CIAN_799_53579.68606.68606.5.0.dta	5	3761.983255	DQNKYKDAANLLNDALAIR(6)-GKYKEAEPLCKR(2)	3761.964140	Carbamidomethyl[C](32)	1.169406e-010	5.490016e-004	0.019115	5.081122	8.657188e-017	2.296607e-011
	30	PRF_Q_2022_M_CIAN_799_53579.68179.68179.5.0.dta	5	3761.987955	DQNKYKDAANLLNDALAIR(6)-GKYKEAEPLCKR(2)	3761.964140	Carbamidomethyl[C](32)	3.351044e-008	1.732565e-002	0.023815	6.330470	5.914306e-014	1.151255e-007
	31	PRF_Q_2022_M_CIAN_799_53579.91593.91593.4.0.dta	4	3276.744159	YKDAANLLNDALAIR(2)-RGKYKEAEPLCK(3)	3276.740752	Carbamidomethyl[C](29)	8.973847e-007	1.888630e-004	0.003407	1.039753	2.886889e-015	6.960869e-008
	32	PRF_Q_2022_M_CIAN_799_53579.91497.91497.3.0.dta	3	3276.742511	YKDAANLLNDALAIR(2)-RGKYKEAEPLCK(3)	3276.740752	Carbamidomethyl[C](29)	5.707177e-010	2.458385e-004	0.001759	0.536814	2.798460e-010	2.529018e-013
	33	PRF_Q_2022_M_CIAN_799_53579.91452.91452.4.0.dta	4	3276.742438	YKDAANLLNDALAIR(2)-RGKYKEAEPLCK(3)	3276.740752	Carbamidomethyl[C](29)	1.162982e-005	2.591019e-004	0.001686	0.514536	9.984957e-015	1.318666e-006
	34	PRF_Q_2022_M_CIAN_799_53579.68553.68553.5.1.dta	5	3276.759876	YKDAANLLNDALAIR(2)-RGKYKEAEPLCK(3)	3276.740752	Carbamidomethyl[C](29)	3.423256e-005	2.463026e-001	0.019124	5.836287	2.889179e-011	3.082885e-005
	35	PRF_Q_2022_M_CIAN_799_53579.89916.89916.5.0.dta	5	3761.966328	DQNKYKDAANLLNDALAIR(6)-RGKYKEAEPLCK(3)	3761.964140	Carbamidomethyl[C](33)	2.303021e-006	2.664369e-003	0.002188	0.581611	1.247904e-013	3.140058e-007
	36	PRF_Q_2022_M_CIAN_799_53579.89779.89779.5.0.dta	5	3761.967469	DQNKYKDAANLLNDALAIR(6)-RGKYKEAEPLCK(3)	3761.964140	Carbamidomethyl[C](33)	4.432785e-006	1.543564e-002	0.003329	0.884910	2.296109e-009	6.804007e-006
	37	PRF_Q_2022_M_CIAN_799_53579.70137.70137.5.0.dta	5	2449.368753	YKDAANLLNDALAIR(2)-RGKYK(3)	2449.356052	null	2.195758e-004	4.684782e-003	0.012701	5.185445	1.917361e-012	1.023964e-004
	38	PRF_Q_2022_M_CIAN_799_53579.69990.69990.5.0.dta	5	2449.369236	YKDAANLLNDALAIR(2)-RGKYK(3)	2449.356052	null	4.969760e-004	7.186632e-003	0.013184	5.382639	8.694516e-013	1.169989e-004
	39	PRF_Q_2022_M_CIAN_799_53579.70233.70233.4.0.dta	4	2449.364304	YKDAANLLNDALAIR(2)-RGKYK(3)	2449.356052	null	1.513947e-006	9.766235e-003	0.008252	3.369049	8.677094e-016	1.893301e-006
	40	PRF_Q_2022_M_CIAN_799_53579.70074.70074.3.0.dta	3	2449.368677	YKDAANLLNDALAIR(2)-RGKYK(3)	2449.356052	null	3.384946e-005	1.032693e-002	0.012625	5.154416	4.268737e-020	2.780599e-006
	41	PRF_Q_2022_M_CIAN_799_53579.70672.70672.4.0.dta	4	2449.370815	YKDAANLLNDALAIR(2)-RGKYK(3)	2449.356052	null	7.197180e-006	1.912610e-002	0.014763	6.027298	2.593760e-014	5.371209e-007
	42	PRF_Q_2022_M_CIAN_799_53579.69951.69951.4.0.dta	4	2449.368402	YKDAANLLNDALAIR(2)-RGKYK(3)	2449.356052	null	2.752122e-004	2.114355e-002	0.012350	5.042142	1.565294e-014	5.545946e-005
	43	PRF_Q_2022_M_CIAN_799_53579.70092.70092.4.0.dta	4	2449.366590	YKDAANLLNDALAIR(2)-RGKYK(3)	2449.356052	null	2.032343e-006	2.314747e-002	0.010538	4.302355	3.426865e-015	3.373404e-005
	44	PRF_Q_2022_M_CIAN_799_53579.70380.70380.4.0.dta	4	2449.360153	YKDAANLLNDALAIR(2)-RGKYK(3)	2449.356052	null	4.860957e-006	2.319682e-002	0.004101	1.674318	4.392758e-015	5.937952e-007
	45	PRF_Q_2022_M_CIAN_799_53579.70763.70763.4.0.dta	4	2449.370956	YKDAANLLNDALAIR(2)-RGKYK(3)	2449.356052	null	3.212094e-007	2.325104e-002	0.014904	6.084865	9.037181e-014	2.180961e-005
	46	PRF_Q_2022_M_CIAN_799_53579.69932.69932.3.0.dta	3	2449.371272	YKDAANLLNDALAIR(2)-RGKYK(3)	2449.356052	null	1.952133e-005	2.778043e-002	0.015220	6.213878	2.364216e-016	1.675453e-005
	47	PRF_Q_2022_M_CIAN_799_53579.70523.70523.4.0.dta	4	2449.365425	YKDAANLLNDALAIR(2)-RGKYK(3)	2449.356052	null	3.840263e-005	3.063465e-002	0.009373	3.826720	2.053108e-016	1.032571e-005
	48	PRF_Q_2022_M_CIAN_799_53579.92945.92945.3.0.dta	3	2449.356064	YKDAANLLNDALAIR(2)-RGKYK(3)	2449.356052	null	3.335159e-002	1.181049e-001	0.000012	0.004899	5.951699e-007	2.100329e-002
	49	PRF_Q_2022_M_CIAN_799_53579.70432.70432.3.0.dta	3	2449.373697	YKDAANLLNDALAIR(2)-RGKYK(3)	2449.356052	null	8.209808e-004	1.206478e-001	0.017645	7.203934	2.771588e-005	1.356432e-004
	50	PRF_Q_2022_M_CIAN_799_53579.69810.69810.4.0.dta	4	2449.364834	YKDAANLLNDALAIR(2)-RGKYK(3)	2449.356052	null	1.262459e-002	1.902818e-001	0.008782	3.585432	5.477206e-010	9.477999e-003
	51	PRF_Q_2022_M_CIAN_799_53579.70286.70286.5.0.dta	5	2449.370017	YKDAANLLNDALAIR(2)-RGKYK(3)	2449.356052	null	2.455083e-003	2.614685e-001	0.013965	5.701499	3.650422e-012	1.154642e-003
	52	PRF_Q_2022_M_CIAN_799_53579.71157.71157.4.0.dta	4	2449.373175	YKDAANLLNDALAIR(2)-RGKYK(3)	2449.356052	null	1.027071e-003	4.524021e-001	0.017123	6.990817	2.544448e-008	2.055489e-003
	53	PRF_Q_2022_M_CIAN_799_53579.69854.69854.5.4.dta	5	2449.368982	YKDAANLLNDALAIR(2)-RGKYK(3)	2449.356052	null	3.949134e-003	4.657656e-001	0.012930	5.278939	3.486730e-009	1.311821e-002
	54	PRF_Q_2022_M_CIAN_799_53579.70527.70527.5.2.dta	5	2449.372982	YKDAANLLNDALAIR(2)-RGKYK(3)	2449.356052	null	4.238046e-002	5.271251e-001	0.016930	6.912021	3.625656e-004	4.489493e-002
	55	PRF_Q_2022_M_CIAN_799_53579.72287.72287.4.3.dta	4	2449.365091	YKDAANLLNDALAIR(2)-RGKYK(3)	2449.356052	null	1.532856e-003	6.136052e-001	0.009039	3.690358	1.503109e-013	4.170924e-004
	56	PRF_Q_2022_M_CIAN_799_53579.70438.70438.5.0.dta	5	2449.373411	YKDAANLLNDALAIR(2)-RGKYK(3)	2449.356052	null	7.004020e-002	6.343441e-001	0.017359	7.087169	1.345301e-002	1.114371e-001
	57	PRF_Q_2022_M_CIAN_799_53579.70034.70034.3.0.dta	3	2934.592339	DQNKYKDAANLLNDALAIR(6)-RGKYK(3)	2934.579440	null	1.160685e-006	2.318142e-002	0.012899	4.395519	2.609174e-033	3.626449e-008
	58	PRF_Q_2022_M_CIAN_799_53579.70032.70032.4.0.dta	4	2934.592442	DQNKYKDAANLLNDALAIR(6)-RGKYK(3)	2934.579440	null	5.976547e-005	6.996091e-002	0.013002	4.430618	8.656252e-024	3.122823e-005
	59	PRF_Q_2022_M_CIAN_799_53579.69881.69881.4.1.dta	4	2934.592154	DQNKYKDAANLLNDALAIR(6)-RGKYK(3)	2934.579440	null	8.344302e-004	3.499391e-001	0.012714	4.332478	2.186711e-008	1.050490e-003
	60	PRF_Q_2022_M_CIAN_799_53579.69802.69802.5.0.dta	5	2934.597193	DQNKYKDAANLLNDALAIR(6)-RGKYK(3)	2934.579440	null	1.810024e-002	4.630629e-001	0.017753	6.049589	1.293912e-008	2.717816e-002
	61	PRF_Q_2022_M_CIAN_799_53579.70094.70094.5.0.dta	5	2934.595466	DQNKYKDAANLLNDALAIR(6)-RGKYK(3)	2934.579440	null	9.554644e-002	5.335478e-001	0.016026	5.461089	5.631401e-013	1.009672e-001
	62	PRF_Q_2022_M_CIAN_799_53579.62146.62146.5.0.dta	5	2706.513222	YKDAANLLNDALAIREK(2)-RGKYK(3)	2706.493596	null	2.837072e-001	4.650063e-001	0.019626	7.251449	9.600662e-011	3.124543e-001
2	sp|O60282|KIF5C_HUMAN (755)-sp|O60282|KIF5C_HUMAN (757)	9	56
	1	PRF_Q_2022_M_CIAN_799_53579.45987.45987.3.0.dta	3	2235.204479	LSSDYNKLK(7)-LKIEDQER(2)	2235.186598	null	1.160670e-014	1.398795e-005	0.017881	7.999780	1.448728e-019	6.303132e-022
	2	PRF_Q_2022_M_CIAN_799_53579.46113.46113.2.0.dta	2	2235.199599	LSSDYNKLK(7)-LKIEDQER(2)	2235.186598	null	5.733334e-009	1.550838e-004	0.013001	5.816517	3.677254e-009	4.218146e-015
	3	PRF_Q_2022_M_CIAN_799_53579.45842.45842.4.0.dta	4	2235.204710	LSSDYNKLK(7)-LKIEDQER(2)	2235.186598	null	4.361004e-011	1.790171e-004	0.018112	8.103127	1.952876e-010	7.274043e-016
	4	PRF_Q_2022_M_CIAN_799_53579.45966.45966.2.0.dta	2	2235.200433	LSSDYNKLK(7)-LKIEDQER(2)	2235.186598	null	1.011341e-010	2.229567e-004	0.013835	6.189640	4.663992e-017	3.659535e-013
	5	PRF_Q_2022_M_CIAN_799_53579.46331.46331.3.0.dta	3	2235.196035	LSSDYNKLK(7)-LKIEDQER(2)	2235.186598	null	1.748057e-007	3.254715e-004	0.009437	4.222019	4.068488e-011	3.661120e-014
	6	PRF_Q_2022_M_CIAN_799_53579.45831.45831.2.0.dta	2	2235.201781	LSSDYNKLK(7)-LKIEDQER(2)	2235.186598	null	9.938287e-004	5.363806e-004	0.015183	6.792721	9.660745e-005	8.686825e-009
	7	PRF_Q_2022_M_CIAN_799_53579.45843.45843.3.0.dta	3	2235.204668	LSSDYNKLK(7)-LKIEDQER(2)	2235.186598	null	2.293438e-013	1.191226e-003	0.018070	8.084336	4.109683e-014	1.663789e-021
	8	PRF_Q_2022_M_CIAN_799_53579.45988.45988.4.0.dta	4	2235.203904	LSSDYNKLK(7)-LKIEDQER(2)	2235.186598	null	5.877504e-008	3.618971e-003	0.017306	7.742530	8.647952e-008	3.348612e-011
	9	PRF_Q_2022_M_CIAN_799_53579.46316.46316.2.0.dta	2	2235.198017	LSSDYNKLK(7)-LKIEDQER(2)	2235.186598	null	1.833722e-005	4.552164e-003	0.011419	5.108746	1.930875e-010	2.019285e-006
	10	PRF_Q_2022_M_CIAN_799_53579.46592.46592.3.2.dta	3	2235.201879	LSSDYNKLK(7)-LKIEDQER(2)	2235.186598	null	3.429168e-004	8.165972e-003	0.015281	6.836566	5.147982e-004	3.380483e-009
	11	PRF_Q_2022_M_CIAN_799_53579.47280.47280.4.0.dta	4	2235.199758	LSSDYNKLK(7)-LKIEDQER(2)	2235.186598	null	1.432410e-002	3.292862e-002	0.013160	5.887652	2.052984e-002	1.146449e-005
	12	PRF_Q_2022_M_CIAN_799_53579.56345.56345.3.0.dta	3	3103.668882	LQLEQEKLSSDYNKLK(14)-LKIEDQER(2)	3103.651988	null	5.746554e-026	4.337430e-005	0.016894	5.443265	3.682308e-016	8.694346e-020
	13	PRF_Q_2022_M_CIAN_799_53579.56495.56495.3.0.dta	3	3103.667926	LQLEQEKLSSDYNKLK(14)-LKIEDQER(2)	3103.651988	null	2.403803e-022	3.243964e-003	0.015938	5.135241	3.306116e-011	3.015326e-019
	14	PRF_Q_2022_M_CIAN_799_53579.56622.56622.4.1.dta	4	3103.671909	LQLEQEKLSSDYNKLK(14)-LKIEDQER(2)	3103.651988	null	1.725972e-010	1.292886e-002	0.019921	6.418568	4.088431e-006	9.918533e-017
	15	PRF_Q_2022_M_CIAN_799_53579.56469.56469.4.0.dta	4	3103.671756	LQLEQEKLSSDYNKLK(14)-LKIEDQER(2)	3103.651988	null	1.394081e-012	3.144516e-002	0.019768	6.369271	3.607606e-008	6.759080e-015
	16	PRF_Q_2022_M_CIAN_799_53579.56326.56326.4.0.dta	4	3103.672604	LQLEQEKLSSDYNKLK(14)-LKIEDQER(2)	3103.651988	null	1.806968e-008	5.289656e-002	0.020616	6.642497	7.829815e-005	8.852542e-013
	17	PRF_Q_2022_M_CIAN_799_53579.56621.56621.5.0.dta	5	3103.667528	LQLEQEKLSSDYNKLK(14)-LKIEDQER(2)	3103.651988	null	2.116909e-004	1.451783e-001	0.015540	5.007005	6.391936e-003	1.763897e-010
	18	PRF_Q_2022_M_CIAN_799_53579.56329.56329.5.0.dta	5	3103.669402	LQLEQEKLSSDYNKLK(14)-LKIEDQER(2)	3103.651988	null	5.332019e-004	1.481721e-001	0.017414	5.610809	1.523019e-008	3.570925e-008
	19	PRF_Q_2022_M_CIAN_799_53579.56772.56772.5.0.dta	5	3103.672978	LQLEQEKLSSDYNKLK(14)-LKIEDQER(2)	3103.651988	null	7.495109e-002	2.277025e-001	0.020990	6.763001	5.343178e-002	6.211340e-008
	20	PRF_Q_2022_M_CIAN_799_53579.56468.56468.5.0.dta	5	3103.668015	LQLEQEKLSSDYNKLK(14)-LKIEDQER(2)	3103.651988	null	2.060353e-007	2.961396e-001	0.016027	5.163917	8.956668e-004	1.424618e-012
	21	PRF_Q_2022_M_CIAN_799_53579.51830.51830.3.0.dta	3	3042.581433	LSSDYNKLK(7)-LSSDYNKLKIEDQER(9)	3042.562844	null	6.918414e-008	9.175838e-005	0.018589	6.109652	8.246596e-014	4.715058e-007
	22	PRF_Q_2022_M_CIAN_799_53579.51888.51888.4.0.dta	4	3042.585443	LSSDYNKLK(7)-LSSDYNKLKIEDQER(9)	3042.562844	null	1.529276e-005	2.671167e-002	0.022599	7.427620	4.574512e-010	9.234227e-004
	23	PRF_Q_2022_M_CIAN_799_53579.52038.52038.4.0.dta	4	3042.586481	LSSDYNKLK(7)-LSSDYNKLKIEDQER(9)	3042.562844	null	9.961043e-005	6.735484e-002	0.023637	7.768780	9.408056e-018	9.199844e-006
	24	PRF_Q_2022_M_CIAN_799_53579.51979.51979.3.0.dta	3	3042.584125	LSSDYNKLK(7)-LSSDYNKLKIEDQER(9)	3042.562844	null	3.148908e-004	9.605739e-002	0.021281	6.994432	1.220249e-005	6.695531e-004
	25	PRF_Q_2022_M_CIAN_799_53579.51810.51810.3.1.dta	3	3042.581112	LSSDYNKLK(7)-LSSDYNKLKIEDQER(9)	3042.562844	null	9.067403e-010	1.383801e-001	0.018268	6.004149	3.646705e-005	1.197848e-004
	26	PRF_Q_2022_M_CIAN_799_53579.51747.51747.4.0.dta	4	3042.584689	LSSDYNKLK(7)-LSSDYNKLKIEDQER(9)	3042.562844	null	1.466713e-002	3.314040e-001	0.021845	7.179802	9.082633e-006	2.938540e-002
	27	PRF_Q_2022_M_CIAN_799_53579.51887.51887.5.0.dta	5	3042.585378	LSSDYNKLK(7)-LSSDYNKLKIEDQER(9)	3042.562844	null	1.000000e+000	3.797409e-001	0.022534	7.406256	1.637984e-003	1.000000e+000
	28	PRF_Q_2022_M_CIAN_799_53579.52040.52040.5.0.dta	5	3042.586712	LSSDYNKLK(7)-LSSDYNKLKIEDQER(9)	3042.562844	null	6.342772e-001	7.049731e-001	0.023868	7.844702	1.835577e-003	1.000000e+000
	29	PRF_Q_2022_M_CIAN_799_53579.51743.51743.5.0.dta	5	3042.583344	LSSDYNKLK(7)-LSSDYNKLKIEDQER(9)	3042.562844	null	1.000000e+000	7.302121e-001	0.020500	6.737741	6.176201e-003	1.000000e+000
	30	PRF_Q_2022_M_CIAN_799_53579.59466.59466.4.1.dta	4	3911.052988	LQLEQEKLSSDYNKLK(14)-LSSDYNKLKIEDQER(9)	3911.028234	null	1.348683e-009	7.876018e-004	0.024754	6.329282	1.617139e-012	1.034447e-016
	31	PRF_Q_2022_M_CIAN_799_53579.59615.59615.4.1.dta	4	3911.050886	LQLEQEKLSSDYNKLK(14)-LSSDYNKLKIEDQER(9)	3911.028234	null	7.021093e-008	1.054778e-003	0.022652	5.791827	9.736985e-010	2.322927e-011
	32	PRF_Q_2022_M_CIAN_799_53579.59593.59593.5.0.dta	5	3911.057212	LQLEQEKLSSDYNKLK(14)-LSSDYNKLKIEDQER(9)	3911.028234	null	8.675940e-006	5.657979e-002	0.028978	7.409305	1.524412e-005	2.030287e-009
	33	PRF_Q_2022_M_CIAN_799_53579.59446.59446.5.0.dta	5	3911.056882	LQLEQEKLSSDYNKLK(14)-LSSDYNKLKIEDQER(9)	3911.028234	null	1.195861e-002	7.142588e-002	0.028648	7.324928	1.633207e-003	5.149756e-009
	34	PRF_Q_2022_M_CIAN_799_53579.60804.60804.5.0.dta	5	3911.048674	LQLEQEKLSSDYNKLK(14)-LSSDYNKLKIEDQER(9)	3911.028234	null	1.499788e-003	1.953539e-001	0.020440	5.226247	5.332470e-004	1.173505e-006
	35	PRF_Q_2022_M_CIAN_799_53579.60672.60672.5.0.dta	5	3911.045158	LQLEQEKLSSDYNKLK(14)-LSSDYNKLKIEDQER(9)	3911.028234	null	1.298040e-006	4.472723e-001	0.016924	4.327251	1.741937e-007	1.510864e-007
	36	PRF_Q_2022_M_CIAN_799_53579.51374.51374.3.0.dta	3	3005.558525	LSSDYNKLKIEDQER(7)-LKIEDQER(2)	3005.542444	null	6.272047e-007	1.192512e-003	0.016081	5.350448	1.091232e-006	3.556621e-009
	37	PRF_Q_2022_M_CIAN_799_53579.51220.51220.3.0.dta	3	3005.560811	LSSDYNKLKIEDQER(7)-LKIEDQER(2)	3005.542444	null	6.108998e-006	5.770267e-003	0.018367	6.111043	1.000000e+000	2.878535e-003
	38	PRF_Q_2022_M_CIAN_799_53579.51334.51334.4.0.dta	4	3005.557529	LSSDYNKLKIEDQER(7)-LKIEDQER(2)	3005.542444	null	2.469526e-006	2.708834e-002	0.015085	5.019061	1.387053e-006	1.249396e-003
	39	PRF_Q_2022_M_CIAN_799_53579.51317.51317.5.0.dta	5	3005.560296	LSSDYNKLKIEDQER(7)-LKIEDQER(2)	3005.542444	null	6.295654e-004	3.675654e-002	0.017852	5.939693	7.979163e-004	3.042957e-005
	40	PRF_Q_2022_M_CIAN_799_53579.51200.51200.4.0.dta	4	3005.559961	LSSDYNKLKIEDQER(7)-LKIEDQER(2)	3005.542444	null	2.257748e-003	5.575756e-002	0.017517	5.828232	6.294737e-004	2.905931e-003
	41	PRF_Q_2022_M_CIAN_799_53579.51180.51180.5.0.dta	5	3005.563087	LSSDYNKLKIEDQER(7)-LKIEDQER(2)	3005.542444	null	1.126913e-002	5.947232e-002	0.020643	6.868311	1.338578e-002	4.759812e-003
	42	PRF_Q_2022_M_CIAN_799_53579.51615.51615.5.0.dta	5	3005.567337	LSSDYNKLKIEDQER(7)-LKIEDQER(2)	3005.542444	null	2.195020e-002	8.434609e-002	0.024893	8.282365	1.519377e-001	2.518973e-003
	43	PRF_Q_2022_M_CIAN_799_53579.51460.51460.5.0.dta	5	3005.558642	LSSDYNKLKIEDQER(7)-LKIEDQER(2)	3005.542444	null	1.463746e-002	1.019411e-001	0.016198	5.389377	8.758465e-003	1.101911e-002
	44	PRF_Q_2022_M_CIAN_799_53579.51473.51473.4.2.dta	4	3005.551059	LSSDYNKLKIEDQER(7)-LKIEDQER(2)	3005.542444	null	1.666284e-002	1.910488e-001	0.008615	2.866371	4.032377e-003	3.589367e-002
	45	PRF_Q_2022_M_CIAN_799_53579.51801.51801.5.0.dta	5	3005.560044	LSSDYNKLKIEDQER(7)-LKIEDQER(2)	3005.542444	null	1.000000e+000	3.626481e-001	0.017600	5.855848	1.000000e+000	5.793122e-001
	46	PRF_Q_2022_M_CIAN_799_53579.59784.59784.4.3.dta	4	3874.036055	LQLEQEKLSSDYNKLKIEDQER(14)-LKIEDQER(2)	3874.007833	null	3.820193e-011	3.365530e-002	0.028222	7.284962	1.557631e-007	8.360333e-010
	47	PRF_Q_2022_M_CIAN_799_53579.59742.59742.5.0.dta	5	3874.031936	LQLEQEKLSSDYNKLKIEDQER(14)-LKIEDQER(2)	3874.007833	null	7.908223e-004	3.169312e-001	0.024103	6.221722	5.312298e-004	9.455736e-005
	48	PRF_Q_2022_M_CIAN_799_53579.59888.59888.5.0.dta	5	3874.029166	LQLEQEKLSSDYNKLKIEDQER(14)-LKIEDQER(2)	3874.007833	null	3.679206e-003	3.205553e-001	0.021333	5.506700	2.076095e-006	2.337900e-003
	49	PRF_Q_2022_M_CIAN_799_53579.59754.59754.4.3.dta	4	3874.037543	LQLEQEKLSSDYNKLKIEDQER(14)-LKIEDQER(2)	3874.007833	null	8.597146e-002	8.047781e-001	0.029710	7.669060	3.647680e-001	4.532655e-002
	50	PRF_Q_2022_M_CIAN_799_53579.55567.55567.4.1.dta	4	3812.939616	LSSDYNKLKIEDQER(7)-LSSDYNKLKIEDQER(9)	3812.918690	null	1.000000e+000	4.110862e-002	0.020926	5.488184	2.715158e-003	1.000000e+000
	51	PRF_Q_2022_M_CIAN_799_53579.55727.55727.4.2.dta	4	3812.941656	LSSDYNKLKIEDQER(7)-LSSDYNKLKIEDQER(9)	3812.918690	null	1.000000e+000	6.580496e-002	0.022966	6.023207	1.000000e+000	1.000000e+000
	52	PRF_Q_2022_M_CIAN_799_53579.55663.55663.5.0.dta	5	3812.946318	LSSDYNKLKIEDQER(7)-LSSDYNKLKIEDQER(9)	3812.918690	null	3.000682e-003	1.123289e-001	0.027628	7.245893	1.326278e-003	6.210856e-005
	53	PRF_Q_2022_M_CIAN_799_53579.55501.55501.5.0.dta	5	3812.931375	LSSDYNKLKIEDQER(7)-LSSDYNKLKIEDQER(9)	3812.918690	null	1.888877e-001	5.824602e-001	0.012685	3.326848	2.089352e-001	1.558308e-001
	54	PRF_Q_2022_M_CIAN_799_53579.55836.55836.5.0.dta	5	3812.952156	LSSDYNKLKIEDQER(7)-LSSDYNKLKIEDQER(9)	3812.918690	null	2.028032e-001	5.942881e-001	0.033466	8.777003	2.092887e-001	4.322189e-001
	55	PRF_Q_2022_M_CIAN_799_53579.62220.62220.5.0.dta	5	4681.414247	LQLEQEKLSSDYNKLKIEDQER(14)-LSSDYNKLKIEDQER(9)	4681.384079	null	4.027230e-002	5.542983e-001	0.030168	6.444248	1.000000e+000	1.689751e-002
	56	PRF_Q_2022_M_CIAN_799_53579.63331.63331.5.0.dta	5	4681.390294	LSSDYNKLKIEDQER(7)-LQLEQEKLSSDYNKLKIEDQER(16)	4681.384079	null	1.000000e+000	6.037328e-001	0.006215	1.327599	1.000000e+000	3.889351e-002
3	sp|Q07866|KLC1_HUMAN (309)-sp|Q07866|KLC1_HUMAN (340)	8	23
	1	PRF_Q_2022_M_CIAN_799_53579.86113.86113.5.0.dta	5	4933.673549	DHPAVAATLNNLAVLYGKR(18)-VLGKDHPDVAKQLNNLALLCQNQGK(11)	4933.646657	Carbamidomethyl[C](20)	1.000000e+000	1.566202e-004	0.026892	5.450735	1.000000e+000	1.025042e-005
	2	PRF_Q_2022_M_CIAN_799_53579.86110.86110.4.0.dta	4	4933.654430	DHPAVAATLNNLAVLYGKR(18)-VLGKDHPDVAKQLNNLALLCQNQGK(11)	4933.646657	Carbamidomethyl[C](20)	1.000000e+000	8.331214e-003	0.007773	1.575508	1.000000e+000	1.000000e+000
	3	PRF_Q_2022_M_CIAN_799_53579.86255.86255.5.2.dta	5	4933.673652	DHPAVAATLNNLAVLYGKR(18)-VLGKDHPDVAKQLNNLALLCQNQGK(11)	4933.646657	Carbamidomethyl[C](20)	4.802003e-005	5.553401e-001	0.026995	5.471612	1.090127e-004	2.645206e-004
	4	PRF_Q_2022_M_CIAN_799_53579.86027.86027.5.2.dta	5	4933.673529	DHPAVAATLNNLAVLYGKR(18)-VLGKDHPDVAKQLNNLALLCQNQGK(11)	4933.646657	Carbamidomethyl[C](20)	7.794332e-004	6.601020e-001	0.026872	5.446681	4.938508e-004	8.655969e-003
	5	PRF_Q_2022_M_CIAN_799_53579.91686.91686.4.0.dta	4	4536.419861	DHPAVAATLNNLAVLYGKR(18)-DHPDVAKQLNNLALLCQNQGK(7)	4536.377774	Carbamidomethyl[C](16)	2.795351e-008	1.328653e-003	0.042087	9.277666	2.754699e-006	1.163806e-006
	6	PRF_Q_2022_M_CIAN_799_53579.91666.91666.5.0.dta	5	4536.418559	DHPAVAATLNNLAVLYGKR(18)-DHPDVAKQLNNLALLCQNQGK(7)	4536.377774	Carbamidomethyl[C](16)	4.652595e-006	1.438837e-003	0.040785	8.990653	1.477294e-011	8.575505e-007
	7	PRF_Q_2022_M_CIAN_799_53579.91803.91803.5.0.dta	5	4536.417757	DHPAVAATLNNLAVLYGKR(18)-DHPDVAKQLNNLALLCQNQGK(7)	4536.377774	Carbamidomethyl[C](16)	4.981098e-009	4.724584e-003	0.039983	8.813860	7.120433e-011	1.699354e-008
	8	PRF_Q_2022_M_CIAN_799_53579.85743.85743.5.0.dta	5	4935.664456	TLGKDHPAVAATLNNLAVLYGKR(22)-DHPDVAKQLNNLALLCQNQGK(7)	4935.625922	Carbamidomethyl[C](42)	4.735116e-010	1.150184e-002	0.038534	7.807318	5.124915e-014	4.228121e-006
	9	PRF_Q_2022_M_CIAN_799_53579.85457.85457.5.0.dta	5	4935.655880	TLGKDHPAVAATLNNLAVLYGKR(22)-DHPDVAKQLNNLALLCQNQGK(7)	4935.625922	Carbamidomethyl[C](42)	2.241181e-034	1.693305e-002	0.029958	6.069747	9.670505e-012	1.140660e-026
	10	PRF_Q_2022_M_CIAN_799_53579.85595.85595.5.0.dta	5	4935.662860	TLGKDHPAVAATLNNLAVLYGKR(22)-DHPDVAKQLNNLALLCQNQGK(7)	4935.625922	Carbamidomethyl[C](42)	5.579412e-010	7.993798e-002	0.036938	7.483955	1.306655e-007	5.241871e-012
	11	PRF_Q_2022_M_CIAN_799_53579.85161.85161.6.1.dta	6	4935.646189	TLGKDHPAVAATLNNLAVLYGKR(22)-DHPDVAKQLNNLALLCQNQGK(7)	4935.625922	Carbamidomethyl[C](42)	1.496344e-001	1.474478e-001	0.020267	4.106267	1.725873e-001	1.263715e-005
	12	PRF_Q_2022_M_CIAN_799_53579.85749.85749.4.0.dta	4	4935.670684	TLGKDHPAVAATLNNLAVLYGKR(22)-DHPDVAKQLNNLALLCQNQGK(7)	4935.625922	Carbamidomethyl[C](42)	1.000000e+000	5.956677e-001	0.044762	9.069164	1.000000e+000	1.000000e+000
	13	PRF_Q_2022_M_CIAN_799_53579.80789.80789.5.0.dta	5	5332.935811	TLGKDHPAVAATLNNLAVLYGKR(22)-VLGKDHPDVAKQLNNLALLCQNQGK(11)	5332.894806	Carbamidomethyl[C](20)	1.629037e-006	1.218139e-002	0.041005	7.689070	1.628666e-008	1.680597e-009
	14	PRF_Q_2022_M_CIAN_799_53579.80939.80939.5.1.dta	5	5332.931017	TLGKDHPAVAATLNNLAVLYGKR(22)-VLGKDHPDVAKQLNNLALLCQNQGK(11)	5332.894806	Carbamidomethyl[C](20)	1.000000e+000	2.147514e-002	0.036211	6.790121	1.000000e+000	3.756723e-006
	15	PRF_Q_2022_M_CIAN_799_53579.80640.80640.5.0.dta	5	5332.933683	TLGKDHPAVAATLNNLAVLYGKR(22)-VLGKDHPDVAKQLNNLALLCQNQGK(11)	5332.894806	Carbamidomethyl[C](20)	1.919332e-005	2.325967e-002	0.038877	7.290037	6.748901e-017	2.111125e-003
	16	PRF_Q_2022_M_CIAN_799_53579.92061.92061.5.0.dta	5	5959.046851	DHPAVAATLNNLAVLYGKR(18)-DHPDVAKQLNNLALLCQNQGKYEEVEYYYQR(7)	5958.986910	Carbamidomethyl[C](16)	4.007731e-007	1.944383e-002	0.059941	10.058925	1.000000e+000	2.922408e-007
	17	PRF_Q_2022_M_CIAN_799_53579.92080.92080.5.0.dta	5	5959.046995	DHPAVAATLNNLAVLYGKR(18)-DHPDVAKQLNNLALLCQNQGKYEEVEYYYQR(7)	5958.986910	Carbamidomethyl[C](16)	1.891240e-005	2.718681e-002	0.060085	10.083090	4.926338e-008	1.353789e-008
	18	PRF_Q_2022_M_CIAN_799_53579.92132.92132.4.0.dta	4	5959.039011	DHPAVAATLNNLAVLYGKR(18)-DHPDVAKQLNNLALLCQNQGKYEEVEYYYQR(7)	5958.986910	Carbamidomethyl[C](16)	1.000000e+000	3.210226e-002	0.052101	8.743265	1.000000e+000	5.366751e-006
	19	PRF_Q_2022_M_CIAN_799_53579.92225.92225.5.0.dta	5	5959.054973	DHPAVAATLNNLAVLYGKR(18)-DHPDVAKQLNNLALLCQNQGKYEEVEYYYQR(7)	5958.986910	Carbamidomethyl[C](16)	2.063354e-004	2.173647e-001	0.068063	11.421908	1.000000e+000	6.202557e-006
	20	PRF_Q_2022_M_CIAN_799_53579.89214.89214.5.1.dta	5	6358.300316	TLGKDHPAVAATLNNLAVLYGKR(22)-DHPDVAKQLNNLALLCQNQGKYEEVEYYYQR(7)	6358.235059	Carbamidomethyl[C](16)	1.000000e+000	1.626257e-001	0.065257	10.263383	1.000000e+000	1.827574e-001
	21	PRF_Q_2022_M_CIAN_799_53579.88826.88826.5.0.dta	5	6358.281560	TLGKDHPAVAATLNNLAVLYGKR(22)-DHPDVAKQLNNLALLCQNQGKYEEVEYYYQR(7)	6358.235059	Carbamidomethyl[C](16)	1.000000e+000	5.756575e-001	0.046501	7.313508	1.000000e+000	1.000000e+000
	22	PRF_Q_2022_M_CIAN_799_53579.77776.77776.5.0.dta	5	5590.059194	TLGKDHPAVAATLNNLAVLYGKR(22)-EKVLGKDHPDVAKQLNNLALLCQNQGK(13)	5590.032349	Carbamidomethyl[C](22)	1.000000e+000	1.685694e-001	0.026845	4.802298	1.000000e+000	1.000000e+000
	23	PRF_Q_2022_M_CIAN_799_53579.85045.85045.5.0.dta	5	6755.522304	TLGKDHPAVAATLNNLAVLYGKR(22)-VLGKDHPDVAKQLNNLALLCQNQGKYEEVEYYYQR(11)	6755.503942	Carbamidomethyl[C](20)	1.000000e+000	7.697961e-001	0.018362	2.718080	1.000000e+000	1.000000e+000
4	sp|O60282|KIF5C_HUMAN (606)-sp|O60282|KIF5C_HUMAN (769)	7	41
	1	PRF_Q_2022_M_CIAN_799_53579.51962.51962.5.0.dta	5	3113.719225	SKQLESAQMDSNRK(2)-LEKLLLLNDKR(3)	3113.698556	null	2.695811e-014	9.657943e-008	0.020669	6.638086	7.423002e-024	8.751477e-013
	2	PRF_Q_2022_M_CIAN_799_53579.51809.51809.5.0.dta	5	3113.718210	SKQLESAQMDSNRK(2)-LEKLLLLNDKR(3)	3113.698556	null	1.288166e-011	2.273443e-007	0.019654	6.312107	1.710968e-020	6.478981e-011
	3	PRF_Q_2022_M_CIAN_799_53579.47703.47703.5.0.dta	5	3129.709069	SKQLESAQMDSNRK(2)-LEKLLLLNDKR(3)	3129.693470	Oxidation[M](9)	4.737139e-014	8.782796e-007	0.015599	4.984194	1.174640e-015	1.358372e-010
	4	PRF_Q_2022_M_CIAN_799_53579.47576.47576.5.0.dta	5	3129.709670	SKQLESAQMDSNRK(2)-LEKLLLLNDKR(3)	3129.693470	Oxidation[M](9)	2.400986e-011	1.167435e-006	0.016200	5.176226	3.009354e-011	1.771074e-008
	5	PRF_Q_2022_M_CIAN_799_53579.47726.47726.4.0.dta	4	3129.711602	SKQLESAQMDSNRK(2)-LEKLLLLNDKR(3)	3129.693470	Oxidation[M](9)	1.886143e-015	5.773652e-006	0.018132	5.793539	3.920759e-017	1.026399e-011
	6	PRF_Q_2022_M_CIAN_799_53579.47594.47594.4.0.dta	4	3129.716151	SKQLESAQMDSNRK(2)-LEKLLLLNDKR(3)	3129.693470	Oxidation[M](9)	7.218150e-012	3.787051e-005	0.022681	7.247036	8.741549e-011	7.296700e-007
	7	PRF_Q_2022_M_CIAN_799_53579.47856.47856.4.1.dta	4	3129.701045	SKQLESAQMDSNRK(2)-LEKLLLLNDKR(3)	3129.693470	Oxidation[M](9)	2.223955e-015	5.649850e-005	0.007575	2.420365	4.377712e-013	1.683663e-007
	8	PRF_Q_2022_M_CIAN_799_53579.47834.47834.5.0.dta	5	3129.706189	SKQLESAQMDSNRK(2)-LEKLLLLNDKR(3)	3129.693470	Oxidation[M](9)	4.298134e-009	1.286542e-003	0.012719	4.063976	2.630457e-013	4.947285e-008
	9	PRF_Q_2022_M_CIAN_799_53579.52082.52082.5.2.dta	5	3113.720545	SKQLESAQMDSNRK(2)-LEKLLLLNDKR(3)	3113.698556	null	3.354041e-005	3.358188e-003	0.021989	7.062020	1.242416e-006	1.025579e-005
	10	PRF_Q_2022_M_CIAN_799_53579.47789.47789.3.1.dta	3	3129.710896	SKQLESAQMDSNRK(2)-LEKLLLLNDKR(3)	3129.693470	Oxidation[M](9)	1.314340e-004	6.259089e-002	0.017426	5.567957	1.000000e+000	1.676358e-007
	11	PRF_Q_2022_M_CIAN_799_53579.47757.47757.3.1.dta	3	3129.710057	SKQLESAQMDSNRK(2)-LEKLLLLNDKR(3)	3129.693470	Oxidation[M](9)	1.738488e-003	6.949883e-001	0.016587	5.299880	4.517474e-003	4.612324e-004
	12	PRF_Q_2022_M_CIAN_799_53579.47575.47575.5.0.dta	5	3533.884634	SKQLESAQMDSNRK(2)-EMKLEKLLLLNDKR(6)	3533.866407	Oxidation[M](2);Oxidation[M](26)	9.705865e-015	2.297929e-006	0.018227	5.157807	4.063458e-010	1.680625e-017
	13	PRF_Q_2022_M_CIAN_799_53579.47704.47704.5.0.dta	5	3533.888352	SKQLESAQMDSNRK(2)-EMKLEKLLLLNDKR(6)	3533.866407	Oxidation[M](2);Oxidation[M](26)	2.600796e-008	4.602069e-006	0.021945	6.209912	4.445268e-008	2.739952e-022
	14	PRF_Q_2022_M_CIAN_799_53579.58507.58507.5.0.dta	5	3501.899317	SKQLESAQMDSNRK(2)-EMKLEKLLLLNDKR(6)	3501.876578	null	2.552477e-010	1.026562e-005	0.022739	6.493376	8.204650e-012	8.587854e-011
	15	PRF_Q_2022_M_CIAN_799_53579.55034.55034.5.0.dta	5	3517.886710	SKQLESAQMDSNRK(2)-EMKLEKLLLLNDKR(6)	3517.871492	Oxidation[M](26)	1.127492e-009	1.558946e-005	0.015218	4.325911	2.933982e-011	1.139368e-016
	16	PRF_Q_2022_M_CIAN_799_53579.55066.55066.4.1.dta	4	3517.896498	SKQLESAQMDSNRK(2)-EMKLEKLLLLNDKR(6)	3517.871492	Oxidation[M](26)	1.865994e-010	1.473942e-003	0.025006	7.108276	1.636232e-012	1.041195e-011
	17	PRF_Q_2022_M_CIAN_799_53579.47550.47550.4.3.dta	4	3533.875284	SKQLESAQMDSNRK(2)-EMKLEKLLLLNDKR(6)	3533.866407	Oxidation[M](2);Oxidation[M](26)	1.367475e-006	4.969026e-003	0.008877	2.511980	1.885731e-007	1.881840e-012
	18	PRF_Q_2022_M_CIAN_799_53579.55179.55179.5.1.dta	5	3517.877661	SKQLESAQMDSNRK(2)-EMKLEKLLLLNDKR(6)	3517.871492	Oxidation[M](26)	6.364634e-004	2.078418e-002	0.006169	1.753617	4.023798e-004	7.325882e-006
	19	PRF_Q_2022_M_CIAN_799_53579.53980.53980.5.0.dta	5	3405.789287	SKQLESAQMDSNR(2)-EMKLEKLLLLNDKR(6)	3405.771451	Oxidation[M](2);Oxidation[M](26)	1.239863e-020	4.673956e-006	0.017836	5.236993	1.296410e-009	9.592910e-017
	20	PRF_Q_2022_M_CIAN_799_53579.65441.65441.5.0.dta	5	3373.806224	SKQLESAQMDSNR(2)-EMKLEKLLLLNDKR(6)	3373.781623	null	3.581044e-009	4.737825e-005	0.024601	7.291818	1.468223e-008	1.948653e-015
	21	PRF_Q_2022_M_CIAN_799_53579.54131.54131.5.0.dta	5	3405.793059	SKQLESAQMDSNR(2)-EMKLEKLLLLNDKR(6)	3405.771451	Oxidation[M](2);Oxidation[M](26)	5.594108e-010	1.127348e-004	0.021608	6.344524	3.390285e-008	5.049915e-020
	22	PRF_Q_2022_M_CIAN_799_53579.62286.62286.4.0.dta	4	3389.797969	SKQLESAQMDSNR(2)-EMKLEKLLLLNDKR(6)	3389.776537	Oxidation[M](26)	7.426164e-006	1.219070e-004	0.021432	6.322541	1.382484e-006	1.381285e-011
	23	PRF_Q_2022_M_CIAN_799_53579.58211.58211.5.0.dta	5	3389.786768	SKQLESAQMDSNR(2)-EMKLEKLLLLNDKR(6)	3389.776537	Oxidation[M](2)	6.075229e-009	1.212473e-003	0.010231	3.018193	4.274466e-008	8.457415e-009
	24	PRF_Q_2022_M_CIAN_799_53579.65367.65367.4.1.dta	4	3373.806749	SKQLESAQMDSNR(2)-EMKLEKLLLLNDKR(6)	3373.781623	null	9.244293e-006	2.228023e-003	0.025126	7.447429	7.569786e-005	7.979836e-011
	25	PRF_Q_2022_M_CIAN_799_53579.62080.62080.5.0.dta	5	3389.796675	SKQLESAQMDSNR(2)-EMKLEKLLLLNDKR(6)	3389.776537	Oxidation[M](26)	4.130015e-011	5.177047e-003	0.020138	5.940805	1.557944e-012	7.459495e-016
	26	PRF_Q_2022_M_CIAN_799_53579.62332.62332.4.0.dta	4	3389.802277	SKQLESAQMDSNR(2)-EMKLEKLLLLNDKR(6)	3389.776537	Oxidation[M](26)	2.944862e-002	2.129371e-002	0.025740	7.593421	1.701512e-003	4.229826e-005
	27	PRF_Q_2022_M_CIAN_799_53579.62061.62061.5.0.dta	5	3389.797457	SKQLESAQMDSNR(2)-EMKLEKLLLLNDKR(6)	3389.776537	Oxidation[M](26)	1.266638e-005	3.253540e-002	0.020920	6.171498	1.877458e-005	5.948679e-013
	28	PRF_Q_2022_M_CIAN_799_53579.55459.55459.5.0.dta	5	3001.617617	SKQLESAQMDSNR(2)-LEKLLLLNDKR(3)	3001.598515	Oxidation[M](9)	3.471398e-009	1.071773e-005	0.019102	6.363942	1.462697e-020	5.164249e-008
	29	PRF_Q_2022_M_CIAN_799_53579.55365.55365.4.0.dta	4	3001.614992	SKQLESAQMDSNR(2)-LEKLLLLNDKR(3)	3001.598515	Oxidation[M](9)	2.698275e-006	2.654613e-005	0.016477	5.489408	2.920875e-023	1.471473e-007
	30	PRF_Q_2022_M_CIAN_799_53579.55515.55515.4.0.dta	4	3001.613597	SKQLESAQMDSNR(2)-LEKLLLLNDKR(3)	3001.598515	Oxidation[M](9)	1.864969e-007	2.661258e-005	0.015082	5.024656	3.024690e-019	1.059619e-008
	31	PRF_Q_2022_M_CIAN_799_53579.55308.55308.5.0.dta	5	3001.616501	SKQLESAQMDSNR(2)-LEKLLLLNDKR(3)	3001.598515	Oxidation[M](9)	1.397722e-008	1.076777e-004	0.017986	5.992140	3.317306e-016	1.661470e-007
	32	PRF_Q_2022_M_CIAN_799_53579.59936.59936.4.0.dta	4	2985.623842	SKQLESAQMDSNR(2)-LEKLLLLNDKR(3)	2985.603601	null	6.024237e-008	2.098055e-004	0.020241	6.779534	8.421259e-010	3.448125e-007
	33	PRF_Q_2022_M_CIAN_799_53579.59939.59939.5.0.dta	5	2985.620752	SKQLESAQMDSNR(2)-LEKLLLLNDKR(3)	2985.603601	null	1.858318e-015	2.374823e-004	0.017151	5.744567	1.170523e-009	6.815851e-006
	34	PRF_Q_2022_M_CIAN_799_53579.55409.55409.3.0.dta	3	3001.608256	SKQLESAQMDSNR(2)-LEKLLLLNDKR(3)	3001.598515	Oxidation[M](9)	1.000000e+000	1.019605e-003	0.009741	3.245271	1.000000e+000	1.000000e+000
	35	PRF_Q_2022_M_CIAN_799_53579.60031.60031.5.2.dta	5	2985.619926	SKQLESAQMDSNR(2)-LEKLLLLNDKR(3)	2985.603601	null	1.059913e-007	3.678078e-003	0.016325	5.467906	1.401144e-006	3.635880e-006
	36	PRF_Q_2022_M_CIAN_799_53579.55624.55624.5.2.dta	5	3001.622703	SKQLESAQMDSNR(2)-LEKLLLLNDKR(3)	3001.598515	Oxidation[M](9)	1.495360e-002	2.337278e-001	0.024188	8.058373	2.007224e-002	1.182074e-003
	37	PRF_Q_2022_M_CIAN_799_53579.68694.68694.4.1.dta	4	2829.519161	SKQLESAQMDSNR(2)-LEKLLLLNDK(3)	2829.502498	null	6.981843e-007	4.553016e-005	0.016663	5.889021	6.354833e-010	1.379270e-005
	38	PRF_Q_2022_M_CIAN_799_53579.64647.64647.4.1.dta	4	2845.513440	SKQLESAQMDSNR(2)-LEKLLLLNDK(3)	2845.497413	Oxidation[M](9)	1.170928e-001	2.162915e-001	0.016027	5.632407	1.378232e-001	1.077877e-001
	39	PRF_Q_2022_M_CIAN_799_53579.59601.59601.5.0.dta	5	2957.607289	SKQLESAQMDSNRK(2)-LEKLLLLNDK(3)	2957.597454	null	2.784182e-008	8.764623e-004	0.009835	3.325334	1.158945e-010	4.373011e-009
	40	PRF_Q_2022_M_CIAN_799_53579.55386.55386.5.1.dta	5	2973.605105	SKQLESAQMDSNRK(2)-LEKLLLLNDK(3)	2973.592368	Oxidation[M](9)	2.077357e-005	2.384282e-003	0.012737	4.283371	2.996708e-004	9.263523e-006
	41	PRF_Q_2022_M_CIAN_799_53579.53722.53722.5.0.dta	5	3377.789271	SKQLESAQMDSNRK(2)-EMKLEKLLLLNDK(6)	3377.765304	Oxidation[M](9);Oxidation[M](19)	3.263534e-003	2.155578e-002	0.023967	7.095520	5.531933e-009	1.217020e-003
5	sp|O60282|KIF5C_HUMAN (776)-sp|Q07866|KLC1_HUMAN (68)	6	72
	1	PRF_Q_2022_M_CIAN_799_53579.90734.90734.3.0.dta	3	2900.514693	LLLLNDKR(7)-DDESNLVEEKSNMIR(10)	2900.503224	null	2.398597e-011	8.924512e-006	0.011469	3.954141	2.472100e-017	3.270224e-015
	2	PRF_Q_2022_M_CIAN_799_53579.81899.81899.3.0.dta	3	2916.514295	LLLLNDKR(7)-DDESNLVEEKSNMIR(10)	2916.498139	Oxidation[M](13)	4.779507e-014	1.453262e-005	0.016156	5.539520	3.622476e-015	2.259851e-016
	3	PRF_Q_2022_M_CIAN_799_53579.81077.81077.3.0.dta	3	2916.511313	LLLLNDKR(7)-DDESNLVEEKSNMIR(10)	2916.498139	Oxidation[M](13)	7.398686e-015	1.051687e-004	0.013174	4.517061	1.303186e-020	1.431470e-017
	4	PRF_Q_2022_M_CIAN_799_53579.81774.81774.3.0.dta	3	2916.511090	LLLLNDKR(7)-DDESNLVEEKSNMIR(10)	2916.498139	Oxidation[M](13)	6.347708e-020	1.191736e-004	0.012951	4.440599	1.033739e-019	3.252166e-020
	5	PRF_Q_2022_M_CIAN_799_53579.80938.80938.3.0.dta	3	2916.513867	LLLLNDKR(7)-DDESNLVEEKSNMIR(10)	2916.498139	Oxidation[M](13)	7.200712e-017	2.279150e-004	0.015728	5.392769	2.420322e-015	7.206983e-019
	6	PRF_Q_2022_M_CIAN_799_53579.90847.90847.3.0.dta	3	2900.505232	LLLLNDKR(7)-DDESNLVEEKSNMIR(10)	2900.503224	null	1.427511e-013	4.221701e-004	0.002008	0.692294	2.883823e-022	4.376622e-013
	7	PRF_Q_2022_M_CIAN_799_53579.90614.90614.3.0.dta	3	2900.512910	LLLLNDKR(7)-DDESNLVEEKSNMIR(10)	2900.503224	null	5.779177e-031	6.252463e-002	0.009686	3.339421	1.000000e+000	1.747516e-042
	8	PRF_Q_2022_M_CIAN_799_53579.90729.90729.4.0.dta	4	2900.519064	LLLLNDKR(7)-DDESNLVEEKSNMIR(10)	2900.503224	null	2.963723e-003	2.036283e-001	0.015840	5.461121	5.084898e-009	1.003738e-003
	9	PRF_Q_2022_M_CIAN_799_53579.80931.80931.4.0.dta	4	2916.514479	LLLLNDKR(7)-DDESNLVEEKSNMIR(10)	2916.498139	Oxidation[M](13)	1.530916e-004	2.489463e-001	0.016340	5.602609	1.904739e-008	4.803001e-004
	10	PRF_Q_2022_M_CIAN_799_53579.90606.90606.4.0.dta	4	2900.519563	LLLLNDKR(7)-DDESNLVEEKSNMIR(10)	2900.503224	null	3.970866e-004	2.620134e-001	0.016339	5.633160	3.580459e-012	2.330651e-004
	11	PRF_Q_2022_M_CIAN_799_53579.81075.81075.4.0.dta	4	2916.512451	LLLLNDKR(7)-DDESNLVEEKSNMIR(10)	2916.498139	Oxidation[M](13)	2.038688e-004	2.829777e-001	0.014312	4.907255	1.463913e-009	2.919669e-004
	12	PRF_Q_2022_M_CIAN_799_53579.81219.81219.4.0.dta	4	2916.505415	LLLLNDKR(7)-DDESNLVEEKSNMIR(10)	2916.498139	Oxidation[M](13)	1.924892e-004	3.391230e-001	0.007276	2.494773	5.233175e-010	2.454061e-004
	13	PRF_Q_2022_M_CIAN_799_53579.81887.81887.4.0.dta	4	2916.524855	LLLLNDKR(7)-DDESNLVEEKSNMIR(10)	2916.498139	Oxidation[M](13)	2.490538e-004	3.550576e-001	0.026716	9.160301	5.618974e-010	1.081457e-004
	14	PRF_Q_2022_M_CIAN_799_53579.81760.81760.4.0.dta	4	2916.515417	LLLLNDKR(7)-DDESNLVEEKSNMIR(10)	2916.498139	Oxidation[M](13)	7.569733e-003	6.716374e-001	0.017278	5.924228	1.727101e-007	4.716828e-003
	15	PRF_Q_2022_M_CIAN_799_53579.90844.90844.4.1.dta	4	2900.524942	LLLLNDKR(7)-DDESNLVEEKSNMIR(10)	2900.503224	null	1.090103e-003	6.943053e-001	0.021718	7.487666	8.769137e-007	6.406904e-004
	16	PRF_Q_2022_M_CIAN_799_53579.78081.78081.3.0.dta	3	3028.618936	LLLLNDKR(7)-KDDESNLVEEKSNMIR(11)	3028.598180	null	7.407933e-017	6.051916e-005	0.020756	6.853336	1.273777e-035	8.202509e-017
	17	PRF_Q_2022_M_CIAN_799_53579.69916.69916.3.0.dta	3	3044.631803	LLLLNDKR(7)-KDDESNLVEEKSNMIR(11)	3044.593094	Oxidation[M](14)	2.635762e-020	1.845686e-002	0.038709	12.714014	4.799592e-051	1.206894e-015
	18	PRF_Q_2022_M_CIAN_799_53579.69846.69846.3.0.dta	3	3044.634655	LLLLNDKR(7)-KDDESNLVEEKSNMIR(11)	3044.593094	Oxidation[M](14)	2.498567e-019	4.146684e-002	0.041561	13.650757	1.240841e-024	8.825259e-021
	19	PRF_Q_2022_M_CIAN_799_53579.69077.69077.3.0.dta	3	3044.613577	LLLLNDKR(7)-KDDESNLVEEKSNMIR(11)	3044.593094	Oxidation[M](14)	4.555760e-020	4.360330e-002	0.020483	6.727664	1.000000e+000	6.359826e-014
	20	PRF_Q_2022_M_CIAN_799_53579.78235.78235.3.0.dta	3	3028.620634	LLLLNDKR(7)-KDDESNLVEEKSNMIR(11)	3028.598180	null	1.398279e-008	1.051197e-001	0.022454	7.413991	1.297622e-024	2.455899e-011
	21	PRF_Q_2022_M_CIAN_799_53579.69892.69892.5.0.dta	5	3044.610461	LLLLNDKR(7)-KDDESNLVEEKSNMIR(11)	3044.593094	Oxidation[M](14)	1.314926e-003	1.183561e-001	0.017367	5.704211	2.783032e-014	1.440988e-003
	22	PRF_Q_2022_M_CIAN_799_53579.69274.69274.4.0.dta	4	3044.608078	LLLLNDKR(7)-KDDESNLVEEKSNMIR(11)	3044.593094	Oxidation[M](14)	6.496531e-006	1.222525e-001	0.014984	4.921512	2.918656e-037	2.784511e-006
	23	PRF_Q_2022_M_CIAN_799_53579.78122.78122.5.0.dta	5	3028.621865	LLLLNDKR(7)-KDDESNLVEEKSNMIR(11)	3028.598180	null	1.289944e-002	1.236739e-001	0.023685	7.820450	1.035422e-018	5.685151e-003
	24	PRF_Q_2022_M_CIAN_799_53579.69132.69132.4.0.dta	4	3044.609326	LLLLNDKR(7)-KDDESNLVEEKSNMIR(11)	3044.593094	Oxidation[M](14)	3.985878e-005	1.247891e-001	0.016232	5.331419	1.874023e-018	1.495250e-005
	25	PRF_Q_2022_M_CIAN_799_53579.78271.78271.5.0.dta	5	3028.623799	LLLLNDKR(7)-KDDESNLVEEKSNMIR(11)	3028.598180	null	1.405333e-002	2.252517e-001	0.025619	8.459029	1.658968e-014	4.877506e-003
	26	PRF_Q_2022_M_CIAN_799_53579.69782.69782.4.0.dta	4	3044.607199	LLLLNDKR(7)-KDDESNLVEEKSNMIR(11)	3044.593094	Oxidation[M](14)	4.420053e-007	2.254175e-001	0.014105	4.632803	1.388399e-015	2.467675e-006
	27	PRF_Q_2022_M_CIAN_799_53579.69167.69167.5.0.dta	5	3044.609298	LLLLNDKR(7)-KDDESNLVEEKSNMIR(11)	3044.593094	Oxidation[M](14)	4.895163e-002	2.727301e-001	0.016204	5.322222	6.362435e-008	3.939818e-002
	28	PRF_Q_2022_M_CIAN_799_53579.69313.69313.5.0.dta	5	3044.610209	LLLLNDKR(7)-KDDESNLVEEKSNMIR(11)	3044.593094	Oxidation[M](14)	1.191820e-003	3.517465e-001	0.017115	5.621441	1.760858e-010	1.581385e-003
	29	PRF_Q_2022_M_CIAN_799_53579.69930.69930.4.0.dta	4	3044.607989	LLLLNDKR(7)-KDDESNLVEEKSNMIR(11)	3044.593094	Oxidation[M](14)	2.657321e-005	4.140997e-001	0.014895	4.892279	1.087245e-024	2.993154e-006
	30	PRF_Q_2022_M_CIAN_799_53579.78248.78248.4.0.dta	4	3028.622952	LLLLNDKR(7)-KDDESNLVEEKSNMIR(11)	3028.598180	null	5.200102e-005	4.265434e-001	0.024772	8.179362	2.513396e-016	1.458973e-005
	31	PRF_Q_2022_M_CIAN_799_53579.77960.77960.4.0.dta	4	3028.618682	LLLLNDKR(7)-KDDESNLVEEKSNMIR(11)	3028.598180	null	4.752574e-004	4.815696e-001	0.020502	6.769469	2.079023e-004	2.688264e-004
	32	PRF_Q_2022_M_CIAN_799_53579.78100.78100.4.0.dta	4	3028.620547	LLLLNDKR(7)-KDDESNLVEEKSNMIR(11)	3028.598180	null	1.932077e-004	5.176804e-001	0.022367	7.385265	7.061491e-023	2.133860e-004
	33	PRF_Q_2022_M_CIAN_799_53579.77986.77986.5.0.dta	5	3028.619184	LLLLNDKR(7)-KDDESNLVEEKSNMIR(11)	3028.598180	null	3.989941e-002	5.715187e-001	0.021004	6.935222	1.414225e-011	4.416876e-002
	34	PRF_Q_2022_M_CIAN_799_53579.68994.68994.4.0.dta	4	3044.609768	LLLLNDKR(7)-KDDESNLVEEKSNMIR(11)	3044.593094	Oxidation[M](14)	1.493377e-004	6.708153e-001	0.016674	5.476594	7.629263e-015	5.345657e-004
	35	PRF_Q_2022_M_CIAN_799_53579.80643.80643.5.0.dta	5	3028.621094	LLLLNDKR(7)-KDDESNLVEEKSNMIR(11)	3028.598180	null	2.402242e-001	7.255592e-001	0.022914	7.565877	9.529065e-005	1.690671e-001
	36	PRF_Q_2022_M_CIAN_799_53579.78211.78211.4.0.dta	4	3044.615900	LLLLNDKR(7)-KDDESNLVEEKSNMIR(11)	3044.593094	Oxidation[M](14)	2.277011e-003	7.919237e-001	0.022806	7.490656	3.420572e-007	7.136966e-003
	37	PRF_Q_2022_M_CIAN_799_53579.71551.71551.5.0.dta	5	3044.603624	LLLLNDKR(7)-KDDESNLVEEKSNMIR(11)	3044.593094	Oxidation[M](14)	1.534680e-001	8.001225e-001	0.010530	3.458590	6.182352e-005	1.534936e-001
	38	PRF_Q_2022_M_CIAN_799_53579.69033.69033.5.0.dta	5	3044.608873	LLLLNDKR(7)-KDDESNLVEEKSNMIR(11)	3044.593094	Oxidation[M](14)	2.092830e-002	8.008252e-001	0.015779	5.182630	8.315687e-009	2.546030e-002
	39	PRF_Q_2022_M_CIAN_799_53579.71930.71930.3.0.dta	3	3044.611425	LLLLNDKR(7)-DDESNLVEEKSNMIRK(10)	3044.593094	Oxidation[M](13)	6.007899e-013	6.202856e-004	0.018331	6.020837	2.488149e-023	4.445118e-013
	40	PRF_Q_2022_M_CIAN_799_53579.81001.81001.3.0.dta	3	3028.610515	LLLLNDKR(7)-DDESNLVEEKSNMIRK(10)	3028.598180	null	4.621162e-010	1.014697e-001	0.012335	4.072841	6.543277e-011	1.124117e-010
	41	PRF_Q_2022_M_CIAN_799_53579.72102.72102.3.0.dta	3	3044.609844	LLLLNDKR(7)-DDESNLVEEKSNMIRK(10)	3044.593094	Oxidation[M](13)	5.134168e-010	1.100393e-001	0.016750	5.501556	1.000000e+000	3.618341e-012
	42	PRF_Q_2022_M_CIAN_799_53579.80867.80867.4.0.dta	4	3028.618702	LLLLNDKR(7)-DDESNLVEEKSNMIRK(10)	3028.598180	null	9.831445e-003	2.932120e-001	0.020522	6.776072	6.780939e-011	3.375162e-003
	43	PRF_Q_2022_M_CIAN_799_53579.81013.81013.4.0.dta	4	3028.616635	LLLLNDKR(7)-DDESNLVEEKSNMIRK(10)	3028.598180	null	7.990180e-005	3.739947e-001	0.018455	6.093578	1.728702e-010	4.070318e-005
	44	PRF_Q_2022_M_CIAN_799_53579.71905.71905.4.0.dta	4	3044.613538	LLLLNDKR(7)-DDESNLVEEKSNMIRK(10)	3044.593094	Oxidation[M](13)	2.434398e-004	4.481839e-001	0.020444	6.714855	8.230097e-011	1.400863e-004
	45	PRF_Q_2022_M_CIAN_799_53579.72044.72044.4.0.dta	4	3044.609978	LLLLNDKR(7)-DDESNLVEEKSNMIRK(10)	3044.593094	Oxidation[M](13)	3.228525e-003	5.184374e-001	0.016884	5.545569	7.285140e-008	5.551601e-004
	46	PRF_Q_2022_M_CIAN_799_53579.72327.72327.4.0.dta	4	3044.609390	LLLLNDKR(7)-DDESNLVEEKSNMIRK(10)	3044.593094	Oxidation[M](13)	8.685373e-003	5.505695e-001	0.016296	5.352439	1.256958e-006	1.704650e-003
	47	PRF_Q_2022_M_CIAN_799_53579.80855.80855.3.0.dta	3	3028.616171	LLLLNDKR(7)-DDESNLVEEKSNMIRK(10)	3028.598180	null	8.510807e-003	6.302772e-001	0.017991	5.940372	4.158976e-007	4.360430e-004
	48	PRF_Q_2022_M_CIAN_799_53579.71906.71906.5.0.dta	5	3044.606961	LLLLNDKR(7)-DDESNLVEEKSNMIRK(10)	3044.593094	Oxidation[M](13)	1.785617e-002	6.488566e-001	0.013867	4.554632	1.500888e-008	1.277015e-002
	49	PRF_Q_2022_M_CIAN_799_53579.81080.81080.5.0.dta	5	3028.613954	LLLLNDKR(7)-DDESNLVEEKSNMIRK(10)	3028.598180	null	5.565037e-004	6.659427e-001	0.015774	5.208350	3.570600e-005	8.523226e-003
	50	PRF_Q_2022_M_CIAN_799_53579.80783.80783.5.0.dta	5	3028.620383	LLLLNDKR(7)-DDESNLVEEKSNMIRK(10)	3028.598180	null	1.123160e-001	6.839856e-001	0.022203	7.331114	1.554815e-006	7.993745e-002
	51	PRF_Q_2022_M_CIAN_799_53579.80930.80930.5.0.dta	5	3028.617384	LLLLNDKR(7)-DDESNLVEEKSNMIRK(10)	3028.598180	null	5.010783e-003	6.981684e-001	0.019204	6.340887	3.183333e-009	1.269951e-002
	52	PRF_Q_2022_M_CIAN_799_53579.72192.72192.4.0.dta	4	3044.607042	LLLLNDKR(7)-DDESNLVEEKSNMIRK(10)	3044.593094	Oxidation[M](13)	2.456647e-002	7.040665e-001	0.013948	4.581236	4.790983e-009	1.125815e-002
	53	PRF_Q_2022_M_CIAN_799_53579.72328.72328.5.0.dta	5	3044.604471	LLLLNDKR(7)-DDESNLVEEKSNMIRK(10)	3044.593094	Oxidation[M](13)	2.976590e-002	7.326971e-001	0.011377	3.736788	3.781011e-007	2.819695e-002
	54	PRF_Q_2022_M_CIAN_799_53579.81157.81157.4.1.dta	4	3028.617737	LLLLNDKR(7)-DDESNLVEEKSNMIRK(10)	3028.598180	null	2.954842e-004	7.383519e-001	0.019557	6.457443	2.091780e-007	5.255551e-004
	55	PRF_Q_2022_M_CIAN_799_53579.72948.72948.5.0.dta	5	3044.611000	LLLLNDKR(7)-DDESNLVEEKSNMIRK(10)	3044.593094	Oxidation[M](13)	1.625733e-002	7.859057e-001	0.017906	5.881246	5.510110e-006	2.261176e-002
	56	PRF_Q_2022_M_CIAN_799_53579.72047.72047.5.0.dta	5	3044.609291	LLLLNDKR(7)-DDESNLVEEKSNMIRK(10)	3044.593094	Oxidation[M](13)	5.011855e-002	8.083462e-001	0.016197	5.319923	6.036981e-005	4.841410e-002
	57	PRF_Q_2022_M_CIAN_799_53579.72882.72882.3.0.dta	3	3044.620239	LLLLNDKR(7)-DDESNLVEEKSNMIRK(10)	3044.593094	Oxidation[M](13)	4.397315e-006	8.087966e-001	0.027145	8.915806	1.000000e+000	9.618267e-005
	58	PRF_Q_2022_M_CIAN_799_53579.63207.63207.4.0.dta	4	3445.822750	LLLLNDKR(7)-CLKKDDESNLVEEKSNMIR(14)	3445.802749	Carbamidomethyl[C](1);Oxidation[M](17)	1.257133e-003	4.111593e-001	0.020001	5.804453	2.845286e-014	1.372316e-004
	59	PRF_Q_2022_M_CIAN_799_53579.62389.62389.4.0.dta	4	3445.819818	LLLLNDKR(7)-CLKKDDESNLVEEKSNMIR(14)	3445.802749	Carbamidomethyl[C](1);Oxidation[M](17)	8.400338e-010	6.184921e-001	0.017069	4.953563	3.101952e-010	7.051191e-009
	60	PRF_Q_2022_M_CIAN_799_53579.70697.70697.4.1.dta	4	3429.838770	LLLLNDKR(7)-CLKKDDESNLVEEKSNMIR(14)	3429.807835	Carbamidomethyl[C](1)	1.735724e-006	6.535041e-001	0.030935	9.019456	4.529554e-013	1.805175e-005
	61	PRF_Q_2022_M_CIAN_799_53579.63064.63064.4.1.dta	4	3445.821966	LLLLNDKR(7)-CLKKDDESNLVEEKSNMIR(14)	3445.802749	Carbamidomethyl[C](1);Oxidation[M](17)	1.268372e-009	7.147547e-001	0.019217	5.576930	3.438954e-012	4.139827e-007
	62	PRF_Q_2022_M_CIAN_799_53579.62545.62545.4.1.dta	4	3445.818920	LLLLNDKR(7)-CLKKDDESNLVEEKSNMIR(14)	3445.802749	Carbamidomethyl[C](1);Oxidation[M](17)	1.905486e-009	7.520974e-001	0.016171	4.692956	1.591862e-007	2.742292e-008
	63	PRF_Q_2022_M_CIAN_799_53579.81416.81416.5.0.dta	5	3384.756214	LLLLNDKREQAR(7)-DDESNLVEEKSNMIR(10)	3384.742596	null	1.783931e-005	4.122087e-001	0.013618	4.023349	4.636131e-010	5.084208e-009
	64	PRF_Q_2022_M_CIAN_799_53579.70198.70198.5.0.dta	5	3156.705320	LLLLNDKR(7)-KDDESNLVEEKSNMIRK(11)	3156.693136	null	2.106111e-003	5.717067e-001	0.012184	3.859735	2.551650e-022	1.893683e-003
	65	PRF_Q_2022_M_CIAN_799_53579.62645.62645.4.0.dta	4	3172.715358	LLLLNDKR(7)-KDDESNLVEEKSNMIRK(11)	3172.688050	Oxidation[M](14)	4.513660e-005	6.517669e-001	0.027308	8.607212	1.788537e-009	2.094151e-005
	66	PRF_Q_2022_M_CIAN_799_53579.70334.70334.5.0.dta	5	3156.703794	LLLLNDKR(7)-KDDESNLVEEKSNMIRK(11)	3156.693136	null	1.457436e-004	6.622334e-001	0.010658	3.376318	1.664339e-015	1.080429e-003
	67	PRF_Q_2022_M_CIAN_799_53579.61894.61894.4.0.dta	4	3172.704078	LLLLNDKR(7)-KDDESNLVEEKSNMIRK(11)	3172.688050	Oxidation[M](14)	2.943704e-007	6.699049e-001	0.016028	5.051868	3.721070e-014	1.411322e-006
	68	PRF_Q_2022_M_CIAN_799_53579.70058.70058.5.0.dta	5	3156.705136	LLLLNDKR(7)-KDDESNLVEEKSNMIRK(11)	3156.693136	null	5.099286e-002	7.296580e-001	0.012000	3.801446	3.748469e-006	3.373365e-002
	69	PRF_Q_2022_M_CIAN_799_53579.61740.61740.4.2.dta	4	3172.700082	LLLLNDKR(7)-KDDESNLVEEKSNMIRK(11)	3172.688050	Oxidation[M](14)	5.953001e-007	7.670646e-001	0.012032	3.792368	2.212382e-010	9.714923e-006
	70	PRF_Q_2022_M_CIAN_799_53579.70199.70199.4.2.dta	4	3156.699984	LLLLNDKR(7)-KDDESNLVEEKSNMIRK(11)	3156.693136	null	1.743518e-006	7.845329e-001	0.006848	2.169359	2.662096e-013	2.377768e-005
	71	PRF_Q_2022_M_CIAN_799_53579.62567.62567.5.0.dta	5	3172.708205	LLLLNDKR(7)-KDDESNLVEEKSNMIRK(11)	3172.688050	Oxidation[M](14)	1.301005e-002	8.055155e-001	0.020155	6.352657	7.988075e-006	2.144297e-002
	72	PRF_Q_2022_M_CIAN_799_53579.62720.62720.5.0.dta	5	3172.709167	LLLLNDKR(7)-KDDESNLVEEKSNMIRK(11)	3172.688050	Oxidation[M](14)	1.565049e-002	8.090223e-001	0.021117	6.655870	7.483276e-015	1.142582e-002
6	sp|O60282|KIF5C_HUMAN (676)-sp|O60282|KIF5C_HUMAN (700)	5	49
	1	PRF_Q_2022_M_CIAN_799_53579.42480.42480.3.0.dta	3	2805.357847	AQEKMHEVSFQDK(4)-LQDAEEMKK(8)	2805.343228	null	4.840397e-012	2.547674e-008	0.014619	5.211127	1.083321e-013	8.194682e-011
	2	PRF_Q_2022_M_CIAN_799_53579.35758.35758.3.0.dta	3	2821.349595	AQEKMHEVSFQDK(4)-LQDAEEMKK(8)	2821.338143	Oxidation[M](23)	9.804230e-010	1.540195e-006	0.011452	4.059067	3.324852e-013	2.918259e-006
	3	PRF_Q_2022_M_CIAN_799_53579.35615.35615.3.0.dta	3	2821.353900	AQEKMHEVSFQDK(4)-LQDAEEMKK(8)	2821.338143	Oxidation[M](23)	5.410758e-010	4.214323e-004	0.015757	5.584938	1.148366e-008	1.196426e-005
	4	PRF_Q_2022_M_CIAN_799_53579.29438.29438.3.0.dta	3	2837.347585	AQEKMHEVSFQDK(4)-LQDAEEMKK(8)	2837.333057	Oxidation[M](5);Oxidation[M](23)	4.238130e-007	5.852769e-004	0.014528	5.120301	1.000000e+000	2.070736e-006
	5	PRF_Q_2022_M_CIAN_799_53579.42317.42317.3.0.dta	3	2805.354250	AQEKMHEVSFQDK(4)-LQDAEEMKK(8)	2805.343228	null	1.990543e-006	6.135224e-004	0.011022	3.928931	4.674510e-006	1.349127e-007
	6	PRF_Q_2022_M_CIAN_799_53579.29307.29307.3.0.dta	3	2837.348651	AQEKMHEVSFQDK(4)-LQDAEEMKK(8)	2837.333057	Oxidation[M](5);Oxidation[M](23)	6.723641e-012	9.023999e-004	0.015594	5.496006	5.895984e-019	8.631253e-009
	7	PRF_Q_2022_M_CIAN_799_53579.35611.35611.4.0.dta	4	2821.350840	AQEKMHEVSFQDK(4)-LQDAEEMKK(8)	2821.338143	Oxidation[M](23)	1.645880e-004	2.747370e-003	0.012697	4.500347	3.562858e-013	2.385571e-004
	8	PRF_Q_2022_M_CIAN_799_53579.29191.29191.4.1.dta	4	2837.345202	AQEKMHEVSFQDK(4)-LQDAEEMKK(8)	2837.333057	Oxidation[M](5);Oxidation[M](23)	1.688988e-008	2.885003e-003	0.012145	4.280428	6.117538e-011	8.980921e-007
	9	PRF_Q_2022_M_CIAN_799_53579.35752.35752.4.1.dta	4	2821.351721	AQEKMHEVSFQDK(4)-LQDAEEMKK(8)	2821.338143	Oxidation[M](23)	5.374698e-006	7.665124e-003	0.013578	4.812610	5.140883e-019	1.374936e-005
	10	PRF_Q_2022_M_CIAN_799_53579.29324.29324.4.0.dta	4	2837.346198	AQEKMHEVSFQDK(4)-LQDAEEMKK(8)	2837.333057	Oxidation[M](5);Oxidation[M](23)	8.168936e-006	1.420072e-002	0.013141	4.631462	1.397915e-022	1.353283e-005
	11	PRF_Q_2022_M_CIAN_799_53579.29456.29456.4.0.dta	4	2837.346066	AQEKMHEVSFQDK(4)-LQDAEEMKK(8)	2837.333057	Oxidation[M](5);Oxidation[M](23)	3.049635e-006	1.636661e-002	0.013009	4.584939	1.948714e-024	1.849375e-005
	12	PRF_Q_2022_M_CIAN_799_53579.29336.29336.5.0.dta	5	2837.347914	AQEKMHEVSFQDK(4)-LQDAEEMKK(8)	2837.333057	Oxidation[M](5);Oxidation[M](23)	2.961168e-004	2.609856e-002	0.014857	5.236255	1.498661e-013	1.279365e-003
	13	PRF_Q_2022_M_CIAN_799_53579.29209.29209.5.0.dta	5	2837.347707	AQEKMHEVSFQDK(4)-LQDAEEMKK(8)	2837.333057	Oxidation[M](5);Oxidation[M](23)	2.707864e-006	5.329828e-002	0.014650	5.163299	2.462797e-007	3.909476e-004
	14	PRF_Q_2022_M_CIAN_799_53579.29468.29468.5.0.dta	5	2837.350290	AQEKMHEVSFQDK(4)-LQDAEEMKK(8)	2837.333057	Oxidation[M](5);Oxidation[M](23)	2.146231e-004	6.265664e-002	0.017233	6.073661	1.052991e-006	3.318986e-005
	15	PRF_Q_2022_M_CIAN_799_53579.29178.29178.3.0.dta	3	2837.347107	AQEKMHEVSFQDK(4)-LQDAEEMKK(8)	2837.333057	Oxidation[M](5);Oxidation[M](23)	2.798142e-003	4.941658e-001	0.014050	4.951833	1.000000e+000	1.236210e-002
	16	PRF_Q_2022_M_CIAN_799_53579.35914.35914.4.2.dta	4	2821.350149	AQEKMHEVSFQDK(4)-LQDAEEMKK(8)	2821.338143	Oxidation[M](5)	3.046782e-001	5.505616e-001	0.012006	4.255428	4.484856e-003	5.941647e-001
	17	PRF_Q_2022_M_CIAN_799_53579.35728.35728.5.1.dta	5	2821.352987	AQEKMHEVSFQDK(4)-LQDAEEMKK(8)	2821.338143	Oxidation[M](23)	5.095773e-001	7.987066e-001	0.014844	5.261333	7.567683e-004	1.000000e+000
	18	PRF_Q_2022_M_CIAN_799_53579.35876.35876.5.1.dta	5	2821.354182	AQEKMHEVSFQDK(4)-LQDAEEMKK(8)	2821.338143	Oxidation[M](5)	6.088777e-001	8.098445e-001	0.016039	5.684891	5.014700e-002	1.000000e+000
	19	PRF_Q_2022_M_CIAN_799_53579.25661.25661.3.0.dta	3	3094.481642	AQEKMHEVSFQDKEK(4)-LQDAEEMKK(8)	3094.470600	Oxidation[M](5);Oxidation[M](25)	4.332786e-009	4.076923e-004	0.011042	3.568300	7.159566e-017	1.354724e-009
	20	PRF_Q_2022_M_CIAN_799_53579.25798.25798.3.0.dta	3	3094.480587	AQEKMHEVSFQDKEK(4)-LQDAEEMKK(8)	3094.470600	Oxidation[M](5);Oxidation[M](25)	4.458801e-008	7.454625e-004	0.009987	3.227369	7.813142e-017	3.850094e-009
	21	PRF_Q_2022_M_CIAN_799_53579.30803.30803.4.0.dta	4	3078.493142	AQEKMHEVSFQDKEK(4)-LQDAEEMKK(8)	3078.475686	Oxidation[M](25)	1.571647e-005	3.365190e-003	0.017456	5.670339	4.444026e-022	4.989089e-007
	22	PRF_Q_2022_M_CIAN_799_53579.30802.30802.5.0.dta	5	3078.492641	AQEKMHEVSFQDKEK(4)-LQDAEEMKK(8)	3078.475686	Oxidation[M](25)	8.978357e-004	6.783806e-003	0.016955	5.507596	1.651648e-017	5.308299e-004
	23	PRF_Q_2022_M_CIAN_799_53579.25623.25623.5.0.dta	5	3094.485423	AQEKMHEVSFQDKEK(4)-LQDAEEMKK(8)	3094.470600	Oxidation[M](5);Oxidation[M](25)	2.355196e-005	1.033797e-002	0.014823	4.790157	1.850749e-020	1.233402e-004
	24	PRF_Q_2022_M_CIAN_799_53579.36817.36817.4.0.dta	4	3062.505693	AQEKMHEVSFQDKEK(4)-LQDAEEMKK(8)	3062.480772	null	5.152791e-009	1.136878e-002	0.024921	8.137520	6.971971e-024	3.442365e-010
	25	PRF_Q_2022_M_CIAN_799_53579.30953.30953.4.0.dta	4	3078.488583	AQEKMHEVSFQDKEK(4)-LQDAEEMKK(8)	3078.475686	Oxidation[M](5)	3.005017e-007	1.436247e-002	0.012897	4.189411	2.245109e-014	3.286635e-008
	26	PRF_Q_2022_M_CIAN_799_53579.25625.25625.4.0.dta	4	3094.480412	AQEKMHEVSFQDKEK(4)-LQDAEEMKK(8)	3094.470600	Oxidation[M](5);Oxidation[M](25)	3.415065e-010	2.366058e-002	0.009812	3.170817	5.662582e-014	5.725064e-009
	27	PRF_Q_2022_M_CIAN_799_53579.30952.30952.5.0.dta	5	3078.494470	AQEKMHEVSFQDKEK(4)-LQDAEEMKK(8)	3078.475686	Oxidation[M](5)	7.306258e-003	2.842692e-002	0.018784	6.101721	1.819906e-016	6.289587e-003
	28	PRF_Q_2022_M_CIAN_799_53579.25767.25767.4.0.dta	4	3094.490278	AQEKMHEVSFQDKEK(4)-LQDAEEMKK(8)	3094.470600	Oxidation[M](5);Oxidation[M](25)	5.024545e-005	3.488568e-002	0.019678	6.359084	1.500556e-009	6.498256e-005
	29	PRF_Q_2022_M_CIAN_799_53579.36669.36669.4.0.dta	4	3062.500338	AQEKMHEVSFQDKEK(4)-LQDAEEMKK(8)	3062.480772	null	9.918023e-004	4.190989e-002	0.019566	6.388938	2.789813e-011	6.812965e-005
	30	PRF_Q_2022_M_CIAN_799_53579.36730.36730.5.0.dta	5	3062.496509	AQEKMHEVSFQDKEK(4)-LQDAEEMKK(8)	3062.480772	null	9.831478e-003	6.612659e-002	0.015737	5.138645	4.671400e-011	8.711741e-003
	31	PRF_Q_2022_M_CIAN_799_53579.30920.30920.3.0.dta	3	3078.491043	AQEKMHEVSFQDKEK(4)-LQDAEEMKK(8)	3078.475686	Oxidation[M](25)	5.598712e-003	7.938957e-002	0.015357	4.988508	1.000000e+000	3.517294e-004
	32	PRF_Q_2022_M_CIAN_799_53579.30781.30781.3.0.dta	3	3078.494033	AQEKMHEVSFQDKEK(4)-LQDAEEMKK(8)	3078.475686	Oxidation[M](25)	1.000000e+000	3.341746e-001	0.018347	5.959768	1.000000e+000	9.294556e-004
	33	PRF_Q_2022_M_CIAN_799_53579.30886.30886.4.1.dta	4	3094.487740	AQEKMHEVSFQDKEK(4)-LQDAEEMKK(8)	3094.470600	Oxidation[M](5);Oxidation[M](25)	3.977473e-003	4.775237e-001	0.017140	5.538912	1.000000e+000	1.846848e-002
	34	PRF_Q_2022_M_CIAN_799_53579.25769.25769.5.0.dta	5	3094.473442	AQEKMHEVSFQDKEK(4)-LQDAEEMKK(8)	3094.470600	Oxidation[M](5);Oxidation[M](25)	1.164378e-001	4.837485e-001	0.002842	0.918412	2.030042e-006	7.152626e-002
	35	PRF_Q_2022_M_CIAN_799_53579.36723.36723.3.0.dta	3	3062.498406	AQEKMHEVSFQDKEK(4)-LQDAEEMKK(8)	3062.480772	null	1.000000e+000	6.053690e-001	0.017634	5.758077	1.000000e+000	5.924315e-002
	36	PRF_Q_2022_M_CIAN_799_53579.30258.30258.4.0.dta	4	3714.825956	AQEKMHEVSFQDKEKEHLTR(4)-LQDAEEMKK(8)	3714.810013	Oxidation[M](30)	2.794020e-004	2.090276e-002	0.015943	4.291740	2.477826e-008	3.297580e-008
	37	PRF_Q_2022_M_CIAN_799_53579.30257.30257.5.0.dta	5	3714.827028	AQEKMHEVSFQDKEKEHLTR(4)-LQDAEEMKK(8)	3714.810013	Oxidation[M](30)	8.285442e-003	2.017230e-001	0.017015	4.580315	2.567931e-019	2.369951e-003
	38	PRF_Q_2022_M_CIAN_799_53579.30390.30390.5.0.dta	5	3714.822010	AQEKMHEVSFQDKEKEHLTR(4)-LQDAEEMKK(8)	3714.810013	Oxidation[M](5)	1.804304e-002	3.494131e-001	0.011997	3.229506	2.546402e-011	8.196039e-003
	39	PRF_Q_2022_M_CIAN_799_53579.34775.34775.5.0.dta	5	3698.838789	AQEKMHEVSFQDKEKEHLTR(4)-LQDAEEMKK(8)	3698.815099	null	6.646602e-004	4.084540e-001	0.023690	6.404754	2.630236e-006	4.033189e-004
	40	PRF_Q_2022_M_CIAN_799_53579.30127.30127.4.3.dta	4	3714.820900	AQEKMHEVSFQDKEKEHLTR(4)-LQDAEEMKK(8)	3714.810013	Oxidation[M](30)	1.000000e+000	5.235014e-001	0.010887	2.930702	1.000000e+000	1.000000e+000
	41	PRF_Q_2022_M_CIAN_799_53579.34910.34910.5.0.dta	5	3698.838496	AQEKMHEVSFQDKEKEHLTR(4)-LQDAEEMKK(8)	3698.815099	null	2.306744e-003	5.351693e-001	0.023397	6.325539	5.198232e-007	9.629456e-005
	42	PRF_Q_2022_M_CIAN_799_53579.30391.30391.4.2.dta	4	3714.823192	AQEKMHEVSFQDKEKEHLTR(4)-LQDAEEMKK(8)	3714.810013	Oxidation[M](5)	3.200758e-002	5.746676e-001	0.013179	3.547692	1.000000e+000	4.482225e-003
	43	PRF_Q_2022_M_CIAN_799_53579.26246.26246.5.0.dta	5	3730.819287	AQEKMHEVSFQDKEKEHLTR(4)-LQDAEEMKK(8)	3730.804927	Oxidation[M](5);Oxidation[M](30)	1.532618e-004	6.215831e-001	0.014360	3.849035	1.065662e-005	2.448121e-005
	44	PRF_Q_2022_M_CIAN_799_53579.26365.26365.5.0.dta	5	3730.817708	AQEKMHEVSFQDKEKEHLTR(4)-LQDAEEMKK(8)	3730.804927	Oxidation[M](5);Oxidation[M](30)	8.021331e-003	7.157722e-001	0.012781	3.425802	1.000000e+000	8.568314e-003
	45	PRF_Q_2022_M_CIAN_799_53579.30126.30126.5.0.dta	5	3714.826304	AQEKMHEVSFQDKEKEHLTR(4)-LQDAEEMKK(8)	3714.810013	Oxidation[M](30)	2.761487e-001	7.695443e-001	0.016291	4.385419	2.611416e-003	1.813328e-001
	46	PRF_Q_2022_M_CIAN_799_53579.30485.30485.6.0.dta	6	3714.833993	AQEKMHEVSFQDKEKEHLTR(4)-LQDAEEMKK(8)	3714.810013	Oxidation[M](5)	3.272649e-003	8.112404e-001	0.023980	6.455243	8.087904e-004	2.145792e-002
	47	PRF_Q_2022_M_CIAN_799_53579.39644.39644.4.0.dta	4	3331.689105	LRAQEKMHEVSFQDKEK(6)-LQDAEEMKK(8)	3331.665932	null	3.973902e-006	7.486037e-002	0.023173	6.955379	1.001952e-008	2.740453e-007
	48	PRF_Q_2022_M_CIAN_799_53579.34319.34319.4.2.dta	4	3347.676120	LRAQEKMHEVSFQDKEK(6)-LQDAEEMKK(8)	3347.660846	Oxidation[M](27)	1.000000e+000	5.735483e-001	0.015274	4.562589	1.000000e+000	1.056932e-002
	49	PRF_Q_2022_M_CIAN_799_53579.30611.30611.4.0.dta	4	3106.536974	LRAQEKMHEVSFQDK(6)-LQDAEEMKK(8)	3106.518217	Oxidation[M](7);Oxidation[M](25)	3.282627e-004	7.008274e-001	0.018757	6.037949	1.000000e+000	3.712289e-004
7	sp|O60282|KIF5C_HUMAN (748)-sp|O60282|KIF5C_HUMAN (757)	5	26
	1	PRF_Q_2022_M_CIAN_799_53579.57066.57066.2.0.dta	2	2862.492222	LQLEQEKLSSDYNK(7)-LKIEDQER(2)	2862.472975	null	2.899749e-010	9.722092e-006	0.019247	6.723906	1.000000e+000	3.531273e-005
	2	PRF_Q_2022_M_CIAN_799_53579.57003.57003.3.0.dta	3	2862.491580	LQLEQEKLSSDYNK(7)-LKIEDQER(2)	2862.472975	null	3.225340e-016	1.142837e-005	0.018605	6.499625	1.098820e-012	1.166207e-010
	3	PRF_Q_2022_M_CIAN_799_53579.57140.57140.3.0.dta	3	2862.489643	LQLEQEKLSSDYNK(7)-LKIEDQER(2)	2862.472975	null	3.128152e-016	1.752263e-005	0.016668	5.822937	7.475766e-014	7.965217e-011
	4	PRF_Q_2022_M_CIAN_799_53579.56916.56916.2.0.dta	2	2862.494269	LQLEQEKLSSDYNK(7)-LKIEDQER(2)	2862.472975	null	1.000000e+000	5.581177e-005	0.021294	7.439022	1.000000e+000	8.539644e-004
	5	PRF_Q_2022_M_CIAN_799_53579.57139.57139.4.0.dta	4	2862.494837	LQLEQEKLSSDYNK(7)-LKIEDQER(2)	2862.472975	null	1.727152e-013	6.060273e-005	0.021862	7.637452	3.421926e-011	1.220503e-009
	6	PRF_Q_2022_M_CIAN_799_53579.56864.56864.3.0.dta	3	2862.493537	LQLEQEKLSSDYNK(7)-LKIEDQER(2)	2862.472975	null	1.232874e-022	9.678227e-005	0.020562	7.183299	3.189387e-010	5.018379e-007
	7	PRF_Q_2022_M_CIAN_799_53579.57002.57002.4.0.dta	4	2862.499688	LQLEQEKLSSDYNK(7)-LKIEDQER(2)	2862.472975	null	5.891314e-015	1.179113e-004	0.026713	9.332141	2.468637e-013	8.661153e-011
	8	PRF_Q_2022_M_CIAN_799_53579.56859.56859.4.0.dta	4	2862.499534	LQLEQEKLSSDYNK(7)-LKIEDQER(2)	2862.472975	null	1.623343e-014	2.342728e-004	0.026559	9.278341	1.135937e-013	7.759295e-011
	9	PRF_Q_2022_M_CIAN_799_53579.58493.58493.4.0.dta	4	2862.494614	LQLEQEKLSSDYNK(7)-LKIEDQER(2)	2862.472975	null	1.821446e-004	4.512000e-002	0.021639	7.559547	1.216572e-005	2.601337e-005
	10	PRF_Q_2022_M_CIAN_799_53579.58910.58910.4.0.dta	4	2862.501045	LQLEQEKLSSDYNK(7)-LKIEDQER(2)	2862.472975	null	4.060274e-003	7.622634e-002	0.028070	9.806206	3.758055e-002	8.202866e-006
	11	PRF_Q_2022_M_CIAN_799_53579.60313.60313.4.0.dta	4	3669.871715	LQLEQEKLSSDYNK(7)-LSSDYNKLKIEDQER(9)	3669.849220	null	6.498589e-012	2.734386e-004	0.022495	6.129680	1.260822e-012	5.361911e-007
	12	PRF_Q_2022_M_CIAN_799_53579.60350.60350.3.0.dta	3	3669.871702	LQLEQEKLSSDYNK(7)-LSSDYNKLKIEDQER(9)	3669.849220	null	2.346867e-006	3.399201e-004	0.022482	6.126137	6.170190e-006	4.232776e-006
	13	PRF_Q_2022_M_CIAN_799_53579.60158.60158.4.0.dta	4	3669.873519	LQLEQEKLSSDYNK(7)-LSSDYNKLKIEDQER(9)	3669.849220	null	1.322158e-010	6.046053e-004	0.024299	6.621253	1.094797e-010	2.961681e-007
	14	PRF_Q_2022_M_CIAN_799_53579.60278.60278.5.0.dta	5	3669.874232	LQLEQEKLSSDYNK(7)-LSSDYNKLKIEDQER(9)	3669.849220	null	6.973450e-008	7.044912e-004	0.025012	6.815539	6.969599e-008	6.537660e-006
	15	PRF_Q_2022_M_CIAN_799_53579.60418.60418.5.0.dta	5	3669.870591	LQLEQEKLSSDYNK(7)-LSSDYNKLKIEDQER(9)	3669.849220	null	7.002017e-010	8.768127e-004	0.021371	5.823400	4.681813e-009	2.673749e-006
	16	PRF_Q_2022_M_CIAN_799_53579.60190.60190.3.0.dta	3	3669.879062	LQLEQEKLSSDYNK(7)-LSSDYNKLKIEDQER(9)	3669.849220	null	1.967034e-005	1.388710e-003	0.029842	8.131669	6.118636e-007	3.829149e-005
	17	PRF_Q_2022_M_CIAN_799_53579.60460.60460.4.0.dta	4	3669.867766	LQLEQEKLSSDYNK(7)-LSSDYNKLKIEDQER(9)	3669.849220	null	3.594550e-006	1.427792e-002	0.018546	5.053614	7.265878e-009	3.218774e-006
	18	PRF_Q_2022_M_CIAN_799_53579.60263.60263.4.0.dta	4	3669.872256	LQLEQEKLSSDYNK(7)-LSSDYNKLKIEDQER(9)	3669.849220	null	2.817456e-008	2.419681e-002	0.023036	6.277097	1.110969e-008	7.970136e-007
	19	PRF_Q_2022_M_CIAN_799_53579.49913.49913.4.0.dta	4	3266.662752	LQLEQEKLSSDYNK(7)-LKIEDQEREMK(2)	3266.645911	Oxidation[M](27)	1.004352e-007	2.481741e-003	0.016841	5.155441	3.441307e-008	2.262144e-005
	20	PRF_Q_2022_M_CIAN_799_53579.66335.66335.4.0.dta	4	4538.360185	LQLEQEKLSSDYNK(7)-LQLEQEKLSSDYNKLKIEDQER(16)	4538.314610	null	1.000000e+000	8.333941e-003	0.045575	10.042274	1.000000e+000	5.818868e-009
	21	PRF_Q_2022_M_CIAN_799_53579.66147.66147.5.0.dta	5	4538.346669	LQLEQEKLSSDYNK(7)-LQLEQEKLSSDYNKLKIEDQER(16)	4538.314610	null	2.759824e-004	1.336251e-001	0.032059	7.064076	2.041393e-004	1.326699e-004
	22	PRF_Q_2022_M_CIAN_799_53579.66442.66442.5.0.dta	5	4538.326325	LQLEQEKLSSDYNK(7)-LQLEQEKLSSDYNKLKIEDQER(16)	4538.314610	null	4.347703e-004	1.949863e-001	0.011715	2.581355	1.486893e-005	3.735080e-005
	23	PRF_Q_2022_M_CIAN_799_53579.66288.66288.5.0.dta	5	4538.346918	LQLEQEKLSSDYNK(7)-LQLEQEKLSSDYNKLKIEDQER(16)	4538.314610	null	9.565840e-006	2.340683e-001	0.032308	7.118942	3.658686e-006	1.389166e-006
	24	PRF_Q_2022_M_CIAN_799_53579.58277.58277.4.1.dta	4	3103.678420	LQLEQEKLSSDYNKLK(7)-LKIEDQER(2)	3103.651988	null	4.065111e-007	1.516148e-002	0.026432	8.516419	9.007273e-007	5.373794e-009
	25	PRF_Q_2022_M_CIAN_799_53579.58321.58321.4.0.dta	4	3103.677459	LQLEQEKLSSDYNKLK(7)-LKIEDQER(2)	3103.651988	null	4.419527e-009	3.326849e-002	0.025471	8.206784	6.636750e-012	1.087662e-009
	26	PRF_Q_2022_M_CIAN_799_53579.58425.58425.4.0.dta	4	3103.673659	LQLEQEKLSSDYNKLK(7)-LKIEDQER(2)	3103.651988	null	3.158728e-004	6.399509e-001	0.021671	6.982419	1.040001e-003	9.523725e-008
8	sp|O60282|KIF5C_HUMAN (571)-sp|Q07866|KLC1_HUMAN (68)	5	67
	1	PRF_Q_2022_M_CIAN_799_53579.101829.101829.4.0.dta	4	5308.591556	DLGEIGGIIGTNDVKTLADVNGVIEEEFTMAR(15)-DDESNLVEEKSNMIR(10)	5308.572065	Oxidation[M](30)	2.361124e-006	3.520103e-005	0.019491	3.671609	3.114167e-012	3.948489e-006
	2	PRF_Q_2022_M_CIAN_799_53579.101047.101047.4.0.dta	4	5324.605196	DLGEIGGIIGTNDVKTLADVNGVIEEEFTMAR(15)-DDESNLVEEKSNMIR(10)	5324.566979	Oxidation[M](30);Oxidation[M](48)	1.468174e-009	4.014390e-005	0.038217	7.177485	7.469330e-014	1.372431e-007
	3	PRF_Q_2022_M_CIAN_799_53579.101722.101722.4.0.dta	4	5308.626651	DLGEIGGIIGTNDVKTLADVNGVIEEEFTMAR(15)-DDESNLVEEKSNMIR(10)	5308.572065	Oxidation[M](48)	5.634526e-008	6.293910e-005	0.054586	10.282614	1.000000e+000	2.819453e-008
	4	PRF_Q_2022_M_CIAN_799_53579.101598.101598.4.0.dta	4	5308.606005	DLGEIGGIIGTNDVKTLADVNGVIEEEFTMAR(15)-DDESNLVEEKSNMIR(10)	5308.572065	Oxidation[M](48)	7.675190e-008	1.673292e-004	0.033940	6.393433	1.000000e+000	1.390838e-008
	5	PRF_Q_2022_M_CIAN_799_53579.101813.101813.5.0.dta	5	5308.599995	DLGEIGGIIGTNDVKTLADVNGVIEEEFTMAR(15)-DDESNLVEEKSNMIR(10)	5308.572065	Oxidation[M](30)	5.052996e-006	2.380766e-004	0.027930	5.261302	1.000000e+000	6.164835e-007
	6	PRF_Q_2022_M_CIAN_799_53579.101048.101048.5.0.dta	5	5324.604562	DLGEIGGIIGTNDVKTLADVNGVIEEEFTMAR(15)-DDESNLVEEKSNMIR(10)	5324.566979	Oxidation[M](30);Oxidation[M](48)	2.342277e-008	3.406719e-004	0.037583	7.058414	4.218333e-007	4.409528e-006
	7	PRF_Q_2022_M_CIAN_799_53579.102624.102624.4.0.dta	4	5292.639056	DLGEIGGIIGTNDVKTLADVNGVIEEEFTMAR(15)-DDESNLVEEKSNMIR(10)	5292.577151	null	1.117519e-011	4.026621e-004	0.061905	11.696570	3.506080e-028	1.106697e-008
	8	PRF_Q_2022_M_CIAN_799_53579.100902.100902.4.0.dta	4	5324.604047	DLGEIGGIIGTNDVKTLADVNGVIEEEFTMAR(15)-DDESNLVEEKSNMIR(10)	5324.566979	Oxidation[M](30);Oxidation[M](48)	1.688200e-008	4.890875e-004	0.037068	6.961693	1.705509e-016	8.262939e-008
	9	PRF_Q_2022_M_CIAN_799_53579.101618.101618.5.1.dta	5	5308.621455	DLGEIGGIIGTNDVKTLADVNGVIEEEFTMAR(15)-DDESNLVEEKSNMIR(10)	5308.572065	Oxidation[M](48)	1.688270e-012	5.465326e-004	0.049390	9.303820	1.000000e+000	7.932959e-027
	10	PRF_Q_2022_M_CIAN_799_53579.100826.100826.4.0.dta	4	5324.608669	DLGEIGGIIGTNDVKTLADVNGVIEEEFTMAR(15)-DDESNLVEEKSNMIR(10)	5324.566979	Oxidation[M](30);Oxidation[M](48)	1.388460e-002	5.677792e-004	0.041690	7.829745	1.000000e+000	6.510290e-003
	11	PRF_Q_2022_M_CIAN_799_53579.98698.98698.4.2.dta	4	5324.590091	DLGEIGGIIGTNDVKTLADVNGVIEEEFTMAR(15)-DDESNLVEEKSNMIR(10)	5324.566979	Oxidation[M](30);Oxidation[M](48)	4.333817e-008	6.038685e-004	0.023112	4.340635	6.570034e-008	1.794106e-008
	12	PRF_Q_2022_M_CIAN_799_53579.102513.102513.5.0.dta	5	5292.633282	DLGEIGGIIGTNDVKTLADVNGVIEEEFTMAR(15)-DDESNLVEEKSNMIR(10)	5292.577151	null	1.454482e-003	2.406242e-003	0.056131	10.605608	1.000000e+000	1.004533e-003
	13	PRF_Q_2022_M_CIAN_799_53579.102492.102492.4.0.dta	4	5292.642160	DLGEIGGIIGTNDVKTLADVNGVIEEEFTMAR(15)-DDESNLVEEKSNMIR(10)	5292.577151	null	9.574806e-004	3.128993e-003	0.065009	12.283052	1.000000e+000	9.932117e-004
	14	PRF_Q_2022_M_CIAN_799_53579.100906.100906.5.0.dta	5	5324.600147	DLGEIGGIIGTNDVKTLADVNGVIEEEFTMAR(15)-DDESNLVEEKSNMIR(10)	5324.566979	Oxidation[M](30);Oxidation[M](48)	1.003179e-006	4.302831e-003	0.033168	6.229239	2.185520e-022	1.868875e-006
	15	PRF_Q_2022_M_CIAN_799_53579.101979.101979.4.0.dta	4	5308.615303	DLGEIGGIIGTNDVKTLADVNGVIEEEFTMAR(15)-DDESNLVEEKSNMIR(10)	5308.572065	Oxidation[M](30)	1.725176e-004	5.118613e-003	0.043238	8.144940	1.000000e+000	7.670752e-006
	16	PRF_Q_2022_M_CIAN_799_53579.101950.101950.5.0.dta	5	5308.566833	DLGEIGGIIGTNDVKTLADVNGVIEEEFTMAR(15)-DDESNLVEEKSNMIR(10)	5308.572065	Oxidation[M](30)	7.011085e-004	5.265761e-003	-0.005232	-0.985576	1.000000e+000	3.082634e-004
	17	PRF_Q_2022_M_CIAN_799_53579.102645.102645.5.0.dta	5	5292.630598	DLGEIGGIIGTNDVKTLADVNGVIEEEFTMAR(15)-DDESNLVEEKSNMIR(10)	5292.577151	null	9.337166e-004	5.627985e-003	0.053447	10.098483	1.000000e+000	2.370948e-003
	18	PRF_Q_2022_M_CIAN_799_53579.101819.101819.5.0.dta	5	5324.590344	DLGEIGGIIGTNDVKTLADVNGVIEEEFTMAR(15)-DDESNLVEEKSNMIR(10)	5324.566979	Oxidation[M](30);Oxidation[M](48)	1.726040e-007	6.994445e-003	0.023365	4.388150	1.000000e+000	8.437594e-007
	19	PRF_Q_2022_M_CIAN_799_53579.101685.101685.5.1.dta	5	5308.596888	DLGEIGGIIGTNDVKTLADVNGVIEEEFTMAR(15)-DDESNLVEEKSNMIR(10)	5308.572065	Oxidation[M](48)	1.204890e-003	8.152619e-003	0.024823	4.676022	1.000000e+000	8.995314e-006
	20	PRF_Q_2022_M_CIAN_799_53579.101189.101189.4.1.dta	4	5324.595691	DLGEIGGIIGTNDVKTLADVNGVIEEEFTMAR(15)-DDESNLVEEKSNMIR(10)	5324.566979	Oxidation[M](30);Oxidation[M](48)	6.050954e-003	4.429870e-002	0.028712	5.392363	1.000000e+000	1.405228e-003
	21	PRF_Q_2022_M_CIAN_799_53579.99116.99116.4.2.dta	4	5308.598681	DLGEIGGIIGTNDVKTLADVNGVIEEEFTMAR(15)-DDESNLVEEKSNMIR(10)	5308.572065	Oxidation[M](30)	1.250159e-004	1.314156e-001	0.026616	5.013778	1.000000e+000	3.763547e-006
	22	PRF_Q_2022_M_CIAN_799_53579.102269.102269.4.1.dta	4	5308.582956	DLGEIGGIIGTNDVKTLADVNGVIEEEFTMAR(15)-DDESNLVEEKSNMIR(10)	5308.572065	Oxidation[M](48)	1.000000e+000	8.068499e-001	0.010891	2.051587	1.000000e+000	9.002358e-002
	23	PRF_Q_2022_M_CIAN_799_53579.98803.98803.5.0.dta	5	5436.711536	DLGEIGGIIGTNDVKTLADVNGVIEEEFTMAR(15)-KDDESNLVEEKSNMIR(11)	5436.667020	Oxidation[M](30)	6.971559e-005	4.080144e-004	0.044516	8.188105	1.287165e-015	2.487669e-006
	24	PRF_Q_2022_M_CIAN_799_53579.97901.97901.4.0.dta	4	5452.713766	DLGEIGGIIGTNDVKTLADVNGVIEEEFTMAR(15)-KDDESNLVEEKSNMIR(11)	5452.661935	Oxidation[M](30);Oxidation[M](49)	3.198567e-006	5.245003e-004	0.051831	9.505632	2.943862e-023	1.523526e-005
	25	PRF_Q_2022_M_CIAN_799_53579.96466.96466.5.0.dta	5	5436.690144	DLGEIGGIIGTNDVKTLADVNGVIEEEFTMAR(15)-KDDESNLVEEKSNMIR(11)	5436.667020	Oxidation[M](49)	3.461791e-005	1.339337e-003	0.023124	4.253341	1.227764e-008	6.894100e-006
	26	PRF_Q_2022_M_CIAN_799_53579.97757.97757.5.0.dta	5	5452.712291	DLGEIGGIIGTNDVKTLADVNGVIEEEFTMAR(15)-KDDESNLVEEKSNMIR(11)	5452.661935	Oxidation[M](30);Oxidation[M](49)	1.122148e-006	7.880283e-003	0.050356	9.235122	6.771296e-031	2.260859e-007
	27	PRF_Q_2022_M_CIAN_799_53579.96939.96939.5.1.dta	5	5436.663378	DLGEIGGIIGTNDVKTLADVNGVIEEEFTMAR(15)-KDDESNLVEEKSNMIR(11)	5436.667020	Oxidation[M](30)	3.688445e-004	8.318088e-003	-0.003642	-0.669896	7.566398e-014	4.892264e-005
	28	PRF_Q_2022_M_CIAN_799_53579.97900.97900.5.0.dta	5	5452.710066	DLGEIGGIIGTNDVKTLADVNGVIEEEFTMAR(15)-KDDESNLVEEKSNMIR(11)	5452.661935	Oxidation[M](30);Oxidation[M](49)	1.644052e-004	9.734276e-003	0.048131	8.827065	9.233605e-017	7.832649e-005
	29	PRF_Q_2022_M_CIAN_799_53579.99370.99370.5.0.dta	5	5420.719823	DLGEIGGIIGTNDVKTLADVNGVIEEEFTMAR(15)-KDDESNLVEEKSNMIR(11)	5420.672106	null	2.322011e-004	1.345909e-002	0.047717	8.802783	2.994259e-010	4.406852e-005
	30	PRF_Q_2022_M_CIAN_799_53579.98726.98726.4.0.dta	4	5436.728045	DLGEIGGIIGTNDVKTLADVNGVIEEEFTMAR(15)-KDDESNLVEEKSNMIR(11)	5436.667020	Oxidation[M](30)	7.871454e-003	1.720924e-002	0.061025	11.224708	1.000000e+000	6.026865e-003
	31	PRF_Q_2022_M_CIAN_799_53579.98601.98601.5.1.dta	5	5452.706888	DLGEIGGIIGTNDVKTLADVNGVIEEEFTMAR(15)-KDDESNLVEEKSNMIR(11)	5452.661935	Oxidation[M](30);Oxidation[M](49)	3.459162e-003	1.917945e-002	0.044953	8.244230	6.639273e-015	2.881629e-004
	32	PRF_Q_2022_M_CIAN_799_53579.98471.98471.5.0.dta	5	5436.703472	DLGEIGGIIGTNDVKTLADVNGVIEEEFTMAR(15)-KDDESNLVEEKSNMIR(11)	5436.667020	Oxidation[M](49)	2.356139e-006	2.415812e-002	0.036452	6.704843	1.365050e-009	1.035686e-006
	33	PRF_Q_2022_M_CIAN_799_53579.99239.99239.5.0.dta	5	5420.715405	DLGEIGGIIGTNDVKTLADVNGVIEEEFTMAR(15)-KDDESNLVEEKSNMIR(11)	5420.672106	null	3.059245e-003	2.426088e-002	0.043299	7.987755	1.852870e-009	6.170706e-004
	34	PRF_Q_2022_M_CIAN_799_53579.98668.98668.5.0.dta	5	5436.704115	DLGEIGGIIGTNDVKTLADVNGVIEEEFTMAR(15)-KDDESNLVEEKSNMIR(11)	5436.667020	Oxidation[M](30)	1.714342e-003	2.694560e-002	0.037095	6.823114	6.491359e-019	8.663144e-005
	35	PRF_Q_2022_M_CIAN_799_53579.98474.98474.4.0.dta	4	5436.673577	DLGEIGGIIGTNDVKTLADVNGVIEEEFTMAR(15)-KDDESNLVEEKSNMIR(11)	5436.667020	Oxidation[M](49)	9.505214e-003	5.874323e-002	0.006557	1.206070	1.000000e+000	1.591405e-003
	36	PRF_Q_2022_M_CIAN_799_53579.99260.99260.4.0.dta	4	5420.714501	DLGEIGGIIGTNDVKTLADVNGVIEEEFTMAR(15)-KDDESNLVEEKSNMIR(11)	5420.672106	null	6.561163e-003	6.843829e-002	0.042395	7.820986	1.000000e+000	1.773533e-003
	37	PRF_Q_2022_M_CIAN_799_53579.97759.97759.4.0.dta	4	5452.717215	DLGEIGGIIGTNDVKTLADVNGVIEEEFTMAR(15)-KDDESNLVEEKSNMIR(11)	5452.661935	Oxidation[M](30);Oxidation[M](49)	5.846716e-003	1.636387e-001	0.055280	10.138167	1.000000e+000	9.955198e-005
	38	PRF_Q_2022_M_CIAN_799_53579.99405.99405.5.0.dta	5	5436.697913	DLGEIGGIIGTNDVKTLADVNGVIEEEFTMAR(15)-KDDESNLVEEKSNMIR(11)	5436.667020	Oxidation[M](30)	1.000000e+000	4.916668e-001	0.030893	5.682342	1.000000e+000	1.000000e+000
	39	PRF_Q_2022_M_CIAN_799_53579.98357.98357.5.0.dta	5	5436.710612	DLGEIGGIIGTNDVKTLADVNGVIEEEFTMAR(15)-KDDESNLVEEKSNMIR(11)	5436.667020	Oxidation[M](49)	2.459765e-001	5.898930e-001	0.043592	8.018148	1.000000e+000	5.039821e-001
	40	PRF_Q_2022_M_CIAN_799_53579.98692.98692.4.0.dta	4	5436.746766	DLGEIGGIIGTNDVKTLADVNGVIEEEFTMAR(15)-KDDESNLVEEKSNMIR(11)	5436.667020	Oxidation[M](30)	5.829329e-002	6.086917e-001	0.079746	14.668178	1.000000e+000	2.979945e-002
	41	PRF_Q_2022_M_CIAN_799_53579.97409.97409.5.3.dta	5	5420.684049	DLGEIGGIIGTNDVKTLADVNGVIEEEFTMAR(15)-KDDESNLVEEKSNMIR(11)	5420.672106	null	8.363707e-002	7.201926e-001	0.011943	2.203232	1.000000e+000	3.777551e-002
	42	PRF_Q_2022_M_CIAN_799_53579.98336.98336.4.0.dta	4	5436.713476	DLGEIGGIIGTNDVKTLADVNGVIEEEFTMAR(15)-KDDESNLVEEKSNMIR(11)	5436.667020	Oxidation[M](49)	1.000000e+000	7.318777e-001	0.046456	8.544941	1.000000e+000	2.354550e-001
	43	PRF_Q_2022_M_CIAN_799_53579.99244.99244.5.0.dta	5	5436.713269	DLGEIGGIIGTNDVKTLADVNGVIEEEFTMAR(15)-DDESNLVEEKSNMIRK(10)	5436.667020	Oxidation[M](30)	7.360465e-005	4.979614e-004	0.046249	8.506866	2.367881e-019	8.899192e-006
	44	PRF_Q_2022_M_CIAN_799_53579.96442.96442.5.0.dta	5	5452.690207	DLGEIGGIIGTNDVKTLADVNGVIEEEFTMAR(15)-DDESNLVEEKSNMIRK(10)	5452.661935	Oxidation[M](30);Oxidation[M](48)	4.967879e-006	7.360913e-004	0.028272	5.184990	6.240892e-014	8.079512e-006
	45	PRF_Q_2022_M_CIAN_799_53579.98385.98385.4.0.dta	4	5452.693717	DLGEIGGIIGTNDVKTLADVNGVIEEEFTMAR(15)-DDESNLVEEKSNMIRK(10)	5452.661935	Oxidation[M](30);Oxidation[M](48)	1.558731e-004	1.202139e-003	0.031782	5.828713	2.163314e-016	5.062560e-005
	46	PRF_Q_2022_M_CIAN_799_53579.96413.96413.5.0.dta	5	5452.690207	DLGEIGGIIGTNDVKTLADVNGVIEEEFTMAR(15)-DDESNLVEEKSNMIRK(10)	5452.661935	Oxidation[M](30);Oxidation[M](48)	2.941825e-003	2.362876e-003	0.028272	5.184990	2.842384e-013	1.216035e-003
	47	PRF_Q_2022_M_CIAN_799_53579.98452.98452.5.0.dta	5	5452.698605	DLGEIGGIIGTNDVKTLADVNGVIEEEFTMAR(15)-DDESNLVEEKSNMIRK(10)	5452.661935	Oxidation[M](30);Oxidation[M](48)	4.525026e-006	4.066491e-003	0.036670	6.725156	7.376961e-016	7.801464e-006
	48	PRF_Q_2022_M_CIAN_799_53579.99098.99098.5.0.dta	5	5436.705775	DLGEIGGIIGTNDVKTLADVNGVIEEEFTMAR(15)-DDESNLVEEKSNMIRK(10)	5436.667020	Oxidation[M](48)	2.475727e-004	4.391121e-003	0.038755	7.128448	6.625644e-008	2.432754e-004
	49	PRF_Q_2022_M_CIAN_799_53579.96420.96420.5.0.dta	5	5452.690207	DLGEIGGIIGTNDVKTLADVNGVIEEEFTMAR(15)-DDESNLVEEKSNMIRK(10)	5452.661935	Oxidation[M](30);Oxidation[M](48)	1.673786e-004	5.877728e-003	0.028272	5.184990	1.331553e-013	7.359189e-004
	50	PRF_Q_2022_M_CIAN_799_53579.99796.99796.5.0.dta	5	5420.708388	DLGEIGGIIGTNDVKTLADVNGVIEEEFTMAR(15)-DDESNLVEEKSNMIRK(10)	5420.672106	null	2.173567e-006	1.648114e-002	0.036282	6.693266	1.000000e+000	1.261980e-004
	51	PRF_Q_2022_M_CIAN_799_53579.98306.98306.5.0.dta	5	5452.694404	DLGEIGGIIGTNDVKTLADVNGVIEEEFTMAR(15)-DDESNLVEEKSNMIRK(10)	5452.661935	Oxidation[M](30);Oxidation[M](48)	3.333954e-004	4.552847e-002	0.032469	5.954706	1.000000e+000	2.294900e-004
	52	PRF_Q_2022_M_CIAN_799_53579.99937.99937.5.0.dta	5	5420.655534	DLGEIGGIIGTNDVKTLADVNGVIEEEFTMAR(15)-DDESNLVEEKSNMIRK(10)	5420.672106	null	2.084590e-003	5.909644e-002	-0.016572	-3.057185	3.547596e-006	3.736163e-004
	53	PRF_Q_2022_M_CIAN_799_53579.98954.98954.5.0.dta	5	5436.710987	DLGEIGGIIGTNDVKTLADVNGVIEEEFTMAR(15)-DDESNLVEEKSNMIRK(10)	5436.667020	Oxidation[M](48)	2.768368e-001	1.708706e-001	0.043967	8.087124	1.309083e-006	3.357968e-001
	54	PRF_Q_2022_M_CIAN_799_53579.99841.99841.5.1.dta	5	5436.701160	DLGEIGGIIGTNDVKTLADVNGVIEEEFTMAR(15)-DDESNLVEEKSNMIRK(10)	5436.667020	Oxidation[M](48)	2.775629e-002	3.083853e-001	0.034140	6.279583	1.000000e+000	3.082644e-002
	55	PRF_Q_2022_M_CIAN_799_53579.96786.96786.5.1.dta	5	5436.649665	DLGEIGGIIGTNDVKTLADVNGVIEEEFTMAR(15)-DDESNLVEEKSNMIRK(10)	5436.667020	Oxidation[M](30)	3.164708e-001	4.148284e-001	-0.017355	-3.192213	6.187531e-006	2.274295e-001
	56	PRF_Q_2022_M_CIAN_799_53579.99807.99807.4.0.dta	4	5420.655051	DLGEIGGIIGTNDVKTLADVNGVIEEEFTMAR(15)-DDESNLVEEKSNMIRK(10)	5420.672106	null	1.000000e+000	6.747950e-001	-0.017055	-3.146289	1.000000e+000	1.267913e-001
	57	PRF_Q_2022_M_CIAN_799_53579.99023.99023.4.0.dta	4	5436.711729	DLGEIGGIIGTNDVKTLADVNGVIEEEFTMAR(15)-DDESNLVEEKSNMIRK(10)	5436.667020	Oxidation[M](48)	1.000000e+000	7.117011e-001	0.044709	8.223605	1.000000e+000	1.685139e-001
	58	PRF_Q_2022_M_CIAN_799_53579.96045.96045.4.0.dta	4	5580.791501	DLGEIGGIIGTNDVKTLADVNGVIEEEFTMAR(15)-KDDESNLVEEKSNMIRK(11)	5580.756890	Oxidation[M](30);Oxidation[M](49)	2.387142e-008	2.293912e-003	0.034611	6.201847	5.471920e-018	3.582647e-008
	59	PRF_Q_2022_M_CIAN_799_53579.96125.96125.5.0.dta	5	5580.779025	DLGEIGGIIGTNDVKTLADVNGVIEEEFTMAR(15)-KDDESNLVEEKSNMIRK(11)	5580.756890	Oxidation[M](30);Oxidation[M](49)	2.240437e-006	6.652552e-003	0.022135	3.966308	5.137773e-014	2.820478e-006
	60	PRF_Q_2022_M_CIAN_799_53579.96013.96013.4.0.dta	4	5580.773413	DLGEIGGIIGTNDVKTLADVNGVIEEEFTMAR(15)-KDDESNLVEEKSNMIRK(11)	5580.756890	Oxidation[M](30);Oxidation[M](49)	8.333483e-007	2.298455e-002	0.016523	2.960710	1.307109e-019	2.060769e-007
	61	PRF_Q_2022_M_CIAN_799_53579.96692.96692.5.0.dta	5	5564.814017	DLGEIGGIIGTNDVKTLADVNGVIEEEFTMAR(15)-KDDESNLVEEKSNMIRK(11)	5564.761976	Oxidation[M](30)	2.249950e-003	2.409549e-002	0.052041	9.351882	1.657821e-013	6.186915e-004
	62	PRF_Q_2022_M_CIAN_799_53579.97354.97354.5.0.dta	5	5548.842419	DLGEIGGIIGTNDVKTLADVNGVIEEEFTMAR(15)-KDDESNLVEEKSNMIRK(11)	5548.767062	null	8.112291e-003	3.788945e-001	0.075357	13.580855	1.000000e+000	1.852197e-002
	63	PRF_Q_2022_M_CIAN_799_53579.96068.96068.5.0.dta	5	5853.888248	DLGEIGGIIGTNDVKTLADVNGVIEEEFTMAR(15)-CLKKDDESNLVEEKSNMIR(14)	5853.871590	Oxidation[M](30);Carbamidomethyl[C](36);Oxidation[M](52)	3.139771e-005	5.256759e-003	0.016658	2.845638	1.629777e-013	3.738687e-005
	64	PRF_Q_2022_M_CIAN_799_53579.96696.96696.5.0.dta	5	5837.952894	DLGEIGGIIGTNDVKTLADVNGVIEEEFTMAR(15)-CLKKDDESNLVEEKSNMIR(14)	5837.876675	Oxidation[M](30);Carbamidomethyl[C](36)	6.258171e-004	2.507351e-002	0.076219	13.055946	2.439691e-014	1.448073e-003
	65	PRF_Q_2022_M_CIAN_799_53579.95942.95942.5.1.dta	5	5853.913487	DLGEIGGIIGTNDVKTLADVNGVIEEEFTMAR(15)-CLKKDDESNLVEEKSNMIR(14)	5853.871590	Oxidation[M](30);Carbamidomethyl[C](36);Oxidation[M](52)	2.946181e-002	4.704110e-002	0.041897	7.157144	2.623893e-009	6.723504e-003
	66	PRF_Q_2022_M_CIAN_799_53579.95922.95922.5.2.dta	5	5853.918380	DLGEIGGIIGTNDVKTLADVNGVIEEEFTMAR(15)-CLKKDDESNLVEEKSNMIR(14)	5853.871590	Oxidation[M](30);Carbamidomethyl[C](36);Oxidation[M](52)	1.461121e-006	9.248866e-002	0.046790	7.993001	5.772399e-016	3.306239e-007
	67	PRF_Q_2022_M_CIAN_799_53579.97319.97319.5.0.dta	5	5821.891009	DLGEIGGIIGTNDVKTLADVNGVIEEEFTMAR(15)-CLKKDDESNLVEEKSNMIR(14)	5821.881761	Carbamidomethyl[C](36)	2.196814e-002	2.139278e-001	0.009248	1.588490	2.316258e-012	1.587472e-002
9	sp|Q07866|KLC1_HUMAN (340)-sp|Q07866|KLC1_HUMAN (382)	5	60
	1	PRF_Q_2022_M_CIAN_799_53579.71786.71786.4.0.dta	4	3767.959435	DHPDVAKQLNNLALLCQNQGK(7)-LGPDDPNVAKTK(10)	3767.938319	Carbamidomethyl[C](16)	2.916348e-008	5.216430e-005	0.021116	5.604126	2.814668e-023	2.153786e-008
	2	PRF_Q_2022_M_CIAN_799_53579.71769.71769.3.0.dta	3	3767.960526	DHPDVAKQLNNLALLCQNQGK(7)-LGPDDPNVAKTK(10)	3767.938319	Carbamidomethyl[C](16)	1.924227e-010	1.678033e-004	0.022207	5.893674	6.880528e-017	1.819596e-009
	3	PRF_Q_2022_M_CIAN_799_53579.71642.71642.4.0.dta	4	3767.958468	DHPDVAKQLNNLALLCQNQGK(7)-LGPDDPNVAKTK(10)	3767.938319	Carbamidomethyl[C](16)	2.574862e-008	3.591756e-004	0.020149	5.347487	7.447620e-021	1.679153e-008
	4	PRF_Q_2022_M_CIAN_799_53579.71963.71963.5.0.dta	5	3767.965790	DHPDVAKQLNNLALLCQNQGK(7)-LGPDDPNVAKTK(10)	3767.938319	Carbamidomethyl[C](16)	4.882581e-008	4.686948e-004	0.027471	7.290724	4.089209e-019	1.812667e-006
	5	PRF_Q_2022_M_CIAN_799_53579.71690.71690.5.0.dta	5	3767.962525	DHPDVAKQLNNLALLCQNQGK(7)-LGPDDPNVAKTK(10)	3767.938319	Carbamidomethyl[C](16)	1.095257e-006	4.754443e-003	0.024206	6.424203	4.700905e-017	2.459403e-006
	6	PRF_Q_2022_M_CIAN_799_53579.71924.71924.4.0.dta	4	3767.961021	DHPDVAKQLNNLALLCQNQGK(7)-LGPDDPNVAKTK(10)	3767.938319	Carbamidomethyl[C](16)	7.206025e-007	5.595285e-003	0.022702	6.025046	2.321786e-021	3.592287e-006
	7	PRF_Q_2022_M_CIAN_799_53579.71828.71828.5.0.dta	5	3767.962268	DHPDVAKQLNNLALLCQNQGK(7)-LGPDDPNVAKTK(10)	3767.938319	Carbamidomethyl[C](16)	1.191736e-005	1.055202e-002	0.023949	6.355996	1.301457e-018	1.357084e-005
	8	PRF_Q_2022_M_CIAN_799_53579.72069.72069.4.1.dta	4	3767.970118	DHPDVAKQLNNLALLCQNQGK(7)-LGPDDPNVAKTK(10)	3767.938319	Carbamidomethyl[C](16)	5.869992e-008	1.072282e-002	0.031799	8.439363	2.017905e-011	1.709812e-007
	9	PRF_Q_2022_M_CIAN_799_53579.71545.71545.5.0.dta	5	3767.969701	DHPDVAKQLNNLALLCQNQGK(7)-LGPDDPNVAKTK(10)	3767.938319	Carbamidomethyl[C](16)	2.495848e-006	1.800264e-002	0.031382	8.328693	1.059195e-019	1.204110e-006
	10	PRF_Q_2022_M_CIAN_799_53579.74082.74082.5.1.dta	5	3767.958517	DHPDVAKQLNNLALLCQNQGK(7)-LGPDDPNVAKTK(10)	3767.938319	Carbamidomethyl[C](16)	1.640188e-005	2.597203e-002	0.020198	5.360491	6.547987e-008	5.004157e-006
	11	PRF_Q_2022_M_CIAN_799_53579.71573.71573.4.0.dta	4	3767.960192	DHPDVAKQLNNLALLCQNQGK(7)-LGPDDPNVAKTK(10)	3767.938319	Carbamidomethyl[C](16)	1.415187e-003	7.620592e-002	0.021873	5.805031	1.052242e-015	6.977031e-004
	12	PRF_Q_2022_M_CIAN_799_53579.72182.72182.5.0.dta	5	3767.985604	DHPDVAKQLNNLALLCQNQGK(7)-LGPDDPNVAKTK(10)	3767.938319	Carbamidomethyl[C](16)	2.101040e-003	1.182310e-001	0.047285	12.549303	1.376873e-009	3.033931e-003
	13	PRF_Q_2022_M_CIAN_799_53579.72321.72321.5.1.dta	5	3767.956177	DHPDVAKQLNNLALLCQNQGK(7)-LGPDDPNVAKTK(10)	3767.938319	Carbamidomethyl[C](16)	4.457430e-003	1.188956e-001	0.017858	4.739462	8.301298e-008	1.069504e-003
	14	PRF_Q_2022_M_CIAN_799_53579.71627.71627.3.0.dta	3	3767.958534	DHPDVAKQLNNLALLCQNQGK(7)-LGPDDPNVAKTK(10)	3767.938319	Carbamidomethyl[C](16)	4.514960e-003	1.986776e-001	0.020215	5.365003	5.745867e-019	9.197221e-004
	15	PRF_Q_2022_M_CIAN_799_53579.71917.71917.3.0.dta	3	3767.959826	DHPDVAKQLNNLALLCQNQGK(7)-LGPDDPNVAKTK(10)	3767.938319	Carbamidomethyl[C](16)	2.116582e-006	2.340809e-001	0.021507	5.707896	2.715640e-011	1.805582e-006
	16	PRF_Q_2022_M_CIAN_799_53579.74223.74223.5.1.dta	5	3767.959044	DHPDVAKQLNNLALLCQNQGK(7)-LGPDDPNVAKTK(10)	3767.938319	Carbamidomethyl[C](16)	1.060195e-003	3.839835e-001	0.020725	5.500355	1.222028e-009	4.810355e-004
	17	PRF_Q_2022_M_CIAN_799_53579.61385.61385.4.0.dta	4	4422.371269	EKVLGKDHPDVAKQLNNLALLCQNQGK(13)-LGPDDPNVAKTK(10)	4422.344746	Carbamidomethyl[C](22)	4.792422e-007	3.668025e-004	0.026523	5.997497	1.116624e-017	3.475014e-008
	18	PRF_Q_2022_M_CIAN_799_53579.61535.61535.4.0.dta	4	4422.371634	EKVLGKDHPDVAKQLNNLALLCQNQGK(13)-LGPDDPNVAKTK(10)	4422.344746	Carbamidomethyl[C](22)	8.293629e-014	4.939638e-002	0.026888	6.080033	7.496451e-010	1.557322e-011
	19	PRF_Q_2022_M_CIAN_799_53579.61627.61627.5.0.dta	5	4422.367067	EKVLGKDHPDVAKQLNNLALLCQNQGK(13)-LGPDDPNVAKTK(10)	4422.344746	Carbamidomethyl[C](22)	2.964170e-005	5.745888e-002	0.022321	5.047322	2.231862e-010	6.959101e-007
	20	PRF_Q_2022_M_CIAN_799_53579.61468.61468.5.0.dta	5	4422.367468	EKVLGKDHPDVAKQLNNLALLCQNQGK(13)-LGPDDPNVAKTK(10)	4422.344746	Carbamidomethyl[C](22)	2.696080e-005	7.040007e-002	0.022722	5.137998	2.469427e-014	3.135804e-005
	21	PRF_Q_2022_M_CIAN_799_53579.61319.61319.5.0.dta	5	4422.369232	EKVLGKDHPDVAKQLNNLALLCQNQGK(13)-LGPDDPNVAKTK(10)	4422.344746	Carbamidomethyl[C](22)	2.079004e-006	7.936984e-002	0.024486	5.536882	4.200967e-008	4.465118e-005
	22	PRF_Q_2022_M_CIAN_799_53579.61452.61452.5.0.dta	5	4422.367648	EKVLGKDHPDVAKQLNNLALLCQNQGK(13)-LGPDDPNVAKTK(10)	4422.344746	Carbamidomethyl[C](22)	8.855754e-004	4.417100e-001	0.022902	5.178701	2.478880e-005	5.689238e-003
	23	PRF_Q_2022_M_CIAN_799_53579.61776.61776.5.0.dta	5	4422.367465	EKVLGKDHPDVAKQLNNLALLCQNQGK(13)-LGPDDPNVAKTK(10)	4422.344746	Carbamidomethyl[C](22)	3.700539e-003	5.665456e-001	0.022719	5.137320	1.000000e+000	9.878723e-004
	24	PRF_Q_2022_M_CIAN_799_53579.75223.75223.5.0.dta	5	5587.843830	VLGKDHPDVAKQLNNLALLCQNQGKYEEVEYYYQR(11)-LGPDDPNVAKTK(10)	5587.816339	Carbamidomethyl[C](20)	1.029359e-006	4.506990e-004	0.027491	4.919811	1.982892e-020	1.055955e-008
	25	PRF_Q_2022_M_CIAN_799_53579.74948.74948.5.0.dta	5	5587.849154	VLGKDHPDVAKQLNNLALLCQNQGKYEEVEYYYQR(11)-LGPDDPNVAKTK(10)	5587.816339	Carbamidomethyl[C](20)	3.291702e-009	1.176552e-003	0.032815	5.872598	1.287601e-016	3.800429e-009
	26	PRF_Q_2022_M_CIAN_799_53579.75159.75159.4.0.dta	4	5587.849069	VLGKDHPDVAKQLNNLALLCQNQGKYEEVEYYYQR(11)-LGPDDPNVAKTK(10)	5587.816339	Carbamidomethyl[C](20)	5.423780e-009	5.569084e-003	0.032730	5.857387	8.343411e-018	5.472148e-007
	27	PRF_Q_2022_M_CIAN_799_53579.75353.75353.5.0.dta	5	5587.847982	VLGKDHPDVAKQLNNLALLCQNQGKYEEVEYYYQR(11)-LGPDDPNVAKTK(10)	5587.816339	Carbamidomethyl[C](20)	3.033562e-007	1.320444e-002	0.031643	5.662856	2.071488e-014	1.783078e-007
	28	PRF_Q_2022_M_CIAN_799_53579.75012.75012.4.0.dta	4	5587.852707	VLGKDHPDVAKQLNNLALLCQNQGKYEEVEYYYQR(11)-LGPDDPNVAKTK(10)	5587.816339	Carbamidomethyl[C](20)	5.306115e-008	1.463076e-002	0.036368	6.508446	1.000000e+000	6.489672e-006
	29	PRF_Q_2022_M_CIAN_799_53579.75091.75091.5.0.dta	5	5587.848213	VLGKDHPDVAKQLNNLALLCQNQGKYEEVEYYYQR(11)-LGPDDPNVAKTK(10)	5587.816339	Carbamidomethyl[C](20)	1.978148e-006	5.749355e-002	0.031874	5.704196	1.000000e+000	5.470583e-010
	30	PRF_Q_2022_M_CIAN_799_53579.75502.75502.5.0.dta	5	5587.856327	VLGKDHPDVAKQLNNLALLCQNQGKYEEVEYYYQR(11)-LGPDDPNVAKTK(10)	5587.816339	Carbamidomethyl[C](20)	2.185321e-004	4.084110e-001	0.039988	7.156284	1.000000e+000	5.447201e-006
	31	PRF_Q_2022_M_CIAN_799_53579.75299.75299.4.0.dta	4	5587.821669	VLGKDHPDVAKQLNNLALLCQNQGKYEEVEYYYQR(11)-LGPDDPNVAKTK(10)	5587.816339	Carbamidomethyl[C](20)	2.163391e-006	7.265684e-001	0.005330	0.953861	1.000000e+000	5.092164e-014
	32	PRF_Q_2022_M_CIAN_799_53579.74792.74792.5.0.dta	5	5587.854185	VLGKDHPDVAKQLNNLALLCQNQGKYEEVEYYYQR(11)-LGPDDPNVAKTK(10)	5587.816339	Carbamidomethyl[C](20)	1.110398e-005	7.284643e-001	0.037846	6.772950	1.000000e+000	1.234276e-004
	33	PRF_Q_2022_M_CIAN_799_53579.65647.65647.4.0.dta	4	4165.227085	VLGKDHPDVAKQLNNLALLCQNQGK(11)-LGPDDPNVAKTK(10)	4165.207203	Carbamidomethyl[C](20)	3.923102e-008	1.131081e-003	0.019882	4.773352	1.157827e-013	2.221227e-008
	34	PRF_Q_2022_M_CIAN_799_53579.65793.65793.4.0.dta	4	4165.233835	VLGKDHPDVAKQLNNLALLCQNQGK(11)-LGPDDPNVAKTK(10)	4165.207203	Carbamidomethyl[C](20)	1.031573e-005	1.247420e-002	0.026632	6.393920	2.014416e-020	1.827360e-006
	35	PRF_Q_2022_M_CIAN_799_53579.65747.65747.5.0.dta	5	4165.232647	VLGKDHPDVAKQLNNLALLCQNQGK(11)-LGPDDPNVAKTK(10)	4165.207203	Carbamidomethyl[C](20)	1.087249e-007	4.153924e-002	0.025444	6.108700	1.224915e-010	2.153481e-005
	36	PRF_Q_2022_M_CIAN_799_53579.65682.65682.3.1.dta	3	4165.221127	VLGKDHPDVAKQLNNLALLCQNQGK(11)-LGPDDPNVAKTK(10)	4165.207203	Carbamidomethyl[C](20)	1.000000e+000	6.696454e-002	0.013924	3.342931	1.000000e+000	6.114118e-005
	37	PRF_Q_2022_M_CIAN_799_53579.65604.65604.5.0.dta	5	4165.236286	VLGKDHPDVAKQLNNLALLCQNQGK(11)-LGPDDPNVAKTK(10)	4165.207203	Carbamidomethyl[C](20)	1.015540e-007	7.254010e-002	0.029083	6.982366	7.678290e-011	4.784394e-005
	38	PRF_Q_2022_M_CIAN_799_53579.65458.65458.5.0.dta	5	4165.236949	VLGKDHPDVAKQLNNLALLCQNQGK(11)-LGPDDPNVAKTK(10)	4165.207203	Carbamidomethyl[C](20)	4.086172e-005	8.686488e-002	0.029746	7.141541	1.265152e-009	3.805613e-005
	39	PRF_Q_2022_M_CIAN_799_53579.66095.66095.4.2.dta	4	4165.228851	VLGKDHPDVAKQLNNLALLCQNQGK(11)-LGPDDPNVAKTK(10)	4165.207203	Carbamidomethyl[C](20)	4.436428e-005	1.310963e-001	0.021648	5.197340	1.000000e+000	4.422132e-005
	40	PRF_Q_2022_M_CIAN_799_53579.65505.65505.4.0.dta	4	4165.233212	VLGKDHPDVAKQLNNLALLCQNQGK(11)-LGPDDPNVAKTK(10)	4165.207203	Carbamidomethyl[C](20)	5.758331e-006	2.055746e-001	0.026009	6.244347	1.073747e-012	1.560249e-005
	41	PRF_Q_2022_M_CIAN_799_53579.66036.66036.5.0.dta	5	4165.235517	VLGKDHPDVAKQLNNLALLCQNQGK(11)-LGPDDPNVAKTK(10)	4165.207203	Carbamidomethyl[C](20)	5.217943e-004	3.449428e-001	0.028314	6.797741	3.070622e-008	5.857808e-004
	42	PRF_Q_2022_M_CIAN_799_53579.65943.65943.4.0.dta	4	4165.235074	VLGKDHPDVAKQLNNLALLCQNQGK(11)-LGPDDPNVAKTK(10)	4165.207203	Carbamidomethyl[C](20)	3.147612e-007	3.469319e-001	0.027871	6.691384	1.000000e+000	2.539002e-008
	43	PRF_Q_2022_M_CIAN_799_53579.65890.65890.5.0.dta	5	4165.233118	VLGKDHPDVAKQLNNLALLCQNQGK(11)-LGPDDPNVAKTK(10)	4165.207203	Carbamidomethyl[C](20)	8.338551e-004	3.739147e-001	0.025915	6.221779	2.932322e-018	1.013695e-003
	44	PRF_Q_2022_M_CIAN_799_53579.66251.66251.5.3.dta	5	4165.227349	VLGKDHPDVAKQLNNLALLCQNQGK(11)-LGPDDPNVAKTK(10)	4165.207203	Carbamidomethyl[C](20)	1.834910e-002	5.168681e-001	0.020146	4.836734	3.574125e-005	1.915392e-002
	45	PRF_Q_2022_M_CIAN_799_53579.68184.68184.5.2.dta	5	4165.218242	VLGKDHPDVAKQLNNLALLCQNQGK(11)-LGPDDPNVAKTK(10)	4165.207203	Carbamidomethyl[C](20)	1.136078e-002	7.353153e-001	0.011039	2.650288	7.104808e-008	5.956965e-003
	46	PRF_Q_2022_M_CIAN_799_53579.68028.68028.5.4.dta	5	4165.222751	VLGKDHPDVAKQLNNLALLCQNQGK(11)-LGPDDPNVAKTK(10)	4165.207203	Carbamidomethyl[C](20)	1.122733e-002	7.816401e-001	0.015548	3.732828	5.696718e-009	1.432959e-002
	47	PRF_Q_2022_M_CIAN_799_53579.65580.65580.3.0.dta	3	4165.249087	VLGKDHPDVAKQLNNLALLCQNQGK(11)-LGPDDPNVAKTK(10)	4165.207203	Carbamidomethyl[C](20)	1.000000e+000	8.130604e-001	0.041884	10.055682	1.000000e+000	1.000000e+000
	48	PRF_Q_2022_M_CIAN_799_53579.80236.80236.4.0.dta	4	5190.570876	DHPDVAKQLNNLALLCQNQGKYEEVEYYYQR(7)-LGPDDPNVAKTK(10)	5190.547456	Carbamidomethyl[C](16)	2.377188e-014	1.343450e-003	0.023420	4.512048	6.404830e-029	1.618747e-012
	49	PRF_Q_2022_M_CIAN_799_53579.80048.80048.4.0.dta	4	5190.569672	DHPDVAKQLNNLALLCQNQGKYEEVEYYYQR(7)-LGPDDPNVAKTK(10)	5190.547456	Carbamidomethyl[C](16)	4.098189e-013	1.612525e-003	0.022216	4.280088	1.000000e+000	1.795518e-017
	50	PRF_Q_2022_M_CIAN_799_53579.80090.80090.4.0.dta	4	5190.578047	DHPDVAKQLNNLALLCQNQGKYEEVEYYYQR(7)-LGPDDPNVAKTK(10)	5190.547456	Carbamidomethyl[C](16)	8.598081e-008	5.496894e-003	0.030591	5.893598	8.028889e-018	4.823962e-009
	51	PRF_Q_2022_M_CIAN_799_53579.80419.80419.5.0.dta	5	5190.570896	DHPDVAKQLNNLALLCQNQGKYEEVEYYYQR(7)-LGPDDPNVAKTK(10)	5190.547456	Carbamidomethyl[C](16)	6.372797e-009	8.405900e-003	0.023440	4.515901	1.069519e-015	4.526569e-011
	52	PRF_Q_2022_M_CIAN_799_53579.80125.80125.5.0.dta	5	5190.583192	DHPDVAKQLNNLALLCQNQGKYEEVEYYYQR(7)-LGPDDPNVAKTK(10)	5190.547456	Carbamidomethyl[C](16)	8.261958e-006	9.987829e-003	0.035736	6.884823	5.054651e-021	8.880835e-006
	53	PRF_Q_2022_M_CIAN_799_53579.80272.80272.5.0.dta	5	5190.582206	DHPDVAKQLNNLALLCQNQGKYEEVEYYYQR(7)-LGPDDPNVAKTK(10)	5190.547456	Carbamidomethyl[C](16)	7.703833e-008	1.858392e-002	0.034750	6.694862	2.952120e-022	1.857931e-006
	54	PRF_Q_2022_M_CIAN_799_53579.78022.78022.5.1.dta	5	5190.551464	DHPDVAKQLNNLALLCQNQGKYEEVEYYYQR(7)-LGPDDPNVAKTK(10)	5190.547456	Carbamidomethyl[C](16)	1.776154e-015	4.352247e-002	0.004008	0.772173	6.162862e-018	7.218865e-007
	55	PRF_Q_2022_M_CIAN_799_53579.79985.79985.5.0.dta	5	5190.576080	DHPDVAKQLNNLALLCQNQGKYEEVEYYYQR(7)-LGPDDPNVAKTK(10)	5190.547456	Carbamidomethyl[C](16)	2.014560e-007	5.646726e-002	0.028624	5.514640	2.988762e-012	5.688205e-006
	56	PRF_Q_2022_M_CIAN_799_53579.80029.80029.4.0.dta	4	5190.588382	DHPDVAKQLNNLALLCQNQGKYEEVEYYYQR(7)-LGPDDPNVAKTK(10)	5190.547456	Carbamidomethyl[C](16)	1.173319e-003	2.432138e-001	0.040926	7.884717	3.815992e-015	1.407197e-005
	57	PRF_Q_2022_M_CIAN_799_53579.80710.80710.5.0.dta	5	5190.576690	DHPDVAKQLNNLALLCQNQGKYEEVEYYYQR(7)-LGPDDPNVAKTK(10)	5190.547456	Carbamidomethyl[C](16)	3.902457e-004	4.623867e-001	0.029234	5.632161	1.000000e+000	1.777557e-004
	58	PRF_Q_2022_M_CIAN_799_53579.80383.80383.4.0.dta	4	5190.532773	DHPDVAKQLNNLALLCQNQGKYEEVEYYYQR(7)-LGPDDPNVAKTK(10)	5190.547456	Carbamidomethyl[C](16)	2.514996e-009	4.644272e-001	-0.014683	-2.828796	1.000000e+000	3.009538e-012
	59	PRF_Q_2022_M_CIAN_799_53579.80561.80561.5.0.dta	5	5190.571130	DHPDVAKQLNNLALLCQNQGKYEEVEYYYQR(7)-LGPDDPNVAKTK(10)	5190.547456	Carbamidomethyl[C](16)	4.737526e-005	5.324695e-001	0.023674	4.560983	1.000000e+000	1.020509e-005
	60	PRF_Q_2022_M_CIAN_799_53579.80856.80856.5.0.dta	5	5190.597177	DHPDVAKQLNNLALLCQNQGKYEEVEYYYQR(7)-LGPDDPNVAKTK(10)	5190.547456	Carbamidomethyl[C](16)	9.206683e-004	7.372085e-001	0.049721	9.579144	1.000000e+000	8.205611e-003
10	sp|O60282|KIF5C_HUMAN (593)-sp|Q07866|KLC1_HUMAN (68)	5	38
	1	PRF_Q_2022_M_CIAN_799_53579.69423.69423.3.0.dta	3	2830.397639	LYISKMK(5)-DDESNLVEEKSNMIR(10)	2830.384756	Oxidation[M](13);Oxidation[M](24)	1.436732e-014	2.935556e-004	0.012883	4.551678	3.037242e-014	1.371414e-015
	2	PRF_Q_2022_M_CIAN_799_53579.68431.68431.3.0.dta	3	2830.402747	LYISKMK(5)-DDESNLVEEKSNMIR(10)	2830.384756	Oxidation[M](13);Oxidation[M](24)	1.313118e-011	2.452431e-003	0.017991	6.356380	6.902264e-014	1.573727e-011
	3	PRF_Q_2022_M_CIAN_799_53579.83284.83284.4.0.dta	4	2798.405967	LYISKMK(5)-DDESNLVEEKSNMIR(10)	2798.394927	null	1.727761e-006	2.976370e-002	0.011040	3.945119	1.808887e-008	4.848047e-006
	4	PRF_Q_2022_M_CIAN_799_53579.68489.68489.4.0.dta	4	2830.401723	LYISKMK(5)-DDESNLVEEKSNMIR(10)	2830.384756	Oxidation[M](13);Oxidation[M](24)	3.845494e-007	3.401489e-002	0.016967	5.994591	1.791654e-012	1.627962e-006
	5	PRF_Q_2022_M_CIAN_799_53579.69281.69281.3.0.dta	3	2830.394268	LYISKMK(5)-DDESNLVEEKSNMIR(10)	2830.384756	Oxidation[M](13);Oxidation[M](24)	1.211270e-009	3.538913e-002	0.009512	3.360674	1.162424e-010	4.330256e-009
	6	PRF_Q_2022_M_CIAN_799_53579.78542.78542.3.0.dta	3	2814.400872	LYISKMK(5)-DDESNLVEEKSNMIR(10)	2814.389842	Oxidation[M](24)	2.471656e-005	4.848505e-002	0.011030	3.919144	1.158285e-011	4.107102e-006
	7	PRF_Q_2022_M_CIAN_799_53579.69452.69452.4.2.dta	4	2830.396093	LYISKMK(5)-DDESNLVEEKSNMIR(10)	2830.384756	Oxidation[M](13);Oxidation[M](24)	3.815722e-006	7.883951e-002	0.011337	4.005462	1.432752e-011	7.457258e-007
	8	PRF_Q_2022_M_CIAN_799_53579.83262.83262.3.1.dta	3	2798.384410	LYISKMK(5)-DDESNLVEEKSNMIR(10)	2798.394927	null	1.340815e-008	8.911573e-002	-0.010517	-3.758226	1.706803e-012	1.045471e-007
	9	PRF_Q_2022_M_CIAN_799_53579.68584.68584.3.0.dta	3	2830.404193	LYISKMK(5)-DDESNLVEEKSNMIR(10)	2830.384756	Oxidation[M](13);Oxidation[M](24)	9.423093e-007	1.011002e-001	0.019437	6.867264	7.795880e-007	7.377541e-006
	10	PRF_Q_2022_M_CIAN_799_53579.83242.83242.4.0.dta	4	2798.404197	LYISKMK(5)-DDESNLVEEKSNMIR(10)	2798.394927	null	1.201666e-004	1.037403e-001	0.009270	3.312613	6.821058e-007	8.317904e-005
	11	PRF_Q_2022_M_CIAN_799_53579.74546.74546.3.1.dta	3	2814.405646	LYISKMK(5)-DDESNLVEEKSNMIR(10)	2814.389842	Oxidation[M](13)	6.501396e-009	1.145413e-001	0.015804	5.615427	5.693000e-011	2.065130e-009
	12	PRF_Q_2022_M_CIAN_799_53579.74496.74496.4.0.dta	4	2814.408229	LYISKMK(5)-DDESNLVEEKSNMIR(10)	2814.389842	Oxidation[M](13)	2.842860e-004	1.892839e-001	0.018387	6.533210	9.544721e-011	2.159063e-004
	13	PRF_Q_2022_M_CIAN_799_53579.69311.69311.4.0.dta	4	2830.398722	LYISKMK(5)-DDESNLVEEKSNMIR(10)	2830.384756	Oxidation[M](13);Oxidation[M](24)	6.270254e-006	1.964534e-001	0.013966	4.934311	4.748750e-013	7.952888e-007
	14	PRF_Q_2022_M_CIAN_799_53579.78387.78387.3.0.dta	3	2814.407842	LYISKMK(5)-DDESNLVEEKSNMIR(10)	2814.389842	Oxidation[M](24)	1.667111e-004	3.080071e-001	0.018000	6.395702	4.913551e-009	4.777611e-005
	15	PRF_Q_2022_M_CIAN_799_53579.74646.74646.4.0.dta	4	2814.407753	LYISKMK(5)-DDESNLVEEKSNMIR(10)	2814.389842	Oxidation[M](13)	8.047515e-003	3.097067e-001	0.017911	6.364079	7.279238e-008	1.138608e-002
	16	PRF_Q_2022_M_CIAN_799_53579.73621.73621.4.3.dta	4	2814.404916	LYISKMK(5)-DDESNLVEEKSNMIR(10)	2814.389842	Oxidation[M](13)	7.475309e-005	3.350923e-001	0.015074	5.356045	2.453027e-010	1.066773e-004
	17	PRF_Q_2022_M_CIAN_799_53579.78399.78399.4.2.dta	4	2814.397688	LYISKMK(5)-DDESNLVEEKSNMIR(10)	2814.389842	Oxidation[M](24)	1.588932e-004	4.088416e-001	0.007846	2.787816	3.492076e-011	1.524653e-004
	18	PRF_Q_2022_M_CIAN_799_53579.68346.68346.4.0.dta	4	2830.405197	LYISKMK(5)-DDESNLVEEKSNMIR(10)	2830.384756	Oxidation[M](13);Oxidation[M](24)	3.939169e-004	4.485846e-001	0.020441	7.221986	4.333590e-010	1.313933e-004
	19	PRF_Q_2022_M_CIAN_799_53579.68660.68660.4.0.dta	4	2830.389912	LYISKMK(5)-DDESNLVEEKSNMIR(10)	2830.384756	Oxidation[M](13);Oxidation[M](24)	1.446699e-002	4.818869e-001	0.005156	1.821660	5.952113e-006	1.233041e-002
	20	PRF_Q_2022_M_CIAN_799_53579.56964.56964.4.0.dta	4	2958.502684	LYISKMK(5)-KDDESNLVEEKSNMIR(11)	2958.479711	Oxidation[M](14);Oxidation[M](25)	7.511346e-009	7.679513e-003	0.022973	7.765137	8.100042e-035	1.105789e-009
	21	PRF_Q_2022_M_CIAN_799_53579.57100.57100.4.0.dta	4	2958.505773	LYISKMK(5)-KDDESNLVEEKSNMIR(11)	2958.479711	Oxidation[M](14);Oxidation[M](25)	3.241478e-010	3.212557e-002	0.026062	8.809254	6.531717e-023	9.111756e-010
	22	PRF_Q_2022_M_CIAN_799_53579.62268.62268.4.0.dta	4	2942.503972	LYISKMK(5)-KDDESNLVEEKSNMIR(11)	2942.484797	Oxidation[M](14)	3.099384e-009	4.927912e-002	0.019175	6.516601	1.921900e-028	3.229945e-007
	23	PRF_Q_2022_M_CIAN_799_53579.56826.56826.4.0.dta	4	2958.499582	LYISKMK(5)-KDDESNLVEEKSNMIR(11)	2958.479711	Oxidation[M](14);Oxidation[M](25)	4.241841e-007	1.183394e-001	0.019871	6.716625	9.941347e-008	4.129341e-008
	24	PRF_Q_2022_M_CIAN_799_53579.62958.62958.4.1.dta	4	2942.509920	LYISKMK(5)-KDDESNLVEEKSNMIR(11)	2942.484797	Oxidation[M](14)	8.864203e-009	1.360867e-001	0.025123	8.538022	1.935981e-022	4.288037e-008
	25	PRF_Q_2022_M_CIAN_799_53579.57901.57901.3.0.dta	3	2958.485324	LYISKMK(5)-KDDESNLVEEKSNMIR(11)	2958.479711	Oxidation[M](14);Oxidation[M](25)	2.272008e-006	2.409881e-001	0.005613	1.897258	1.164244e-015	7.918380e-008
	26	PRF_Q_2022_M_CIAN_799_53579.57025.57025.5.0.dta	5	2958.499785	LYISKMK(5)-KDDESNLVEEKSNMIR(11)	2958.479711	Oxidation[M](14);Oxidation[M](25)	5.636056e-005	3.156628e-001	0.020074	6.785242	3.045755e-019	7.428706e-005
	27	PRF_Q_2022_M_CIAN_799_53579.66356.66356.5.0.dta	5	2942.502346	LYISKMK(5)-KDDESNLVEEKSNMIR(11)	2942.484797	Oxidation[M](25)	2.907524e-003	5.258422e-001	0.017549	5.964007	8.383054e-008	4.981941e-003
	28	PRF_Q_2022_M_CIAN_799_53579.66200.66200.5.0.dta	5	2942.504545	LYISKMK(5)-KDDESNLVEEKSNMIR(11)	2942.484797	Oxidation[M](25)	6.268923e-003	6.878030e-001	0.019748	6.711335	2.791510e-004	8.629849e-003
	29	PRF_Q_2022_M_CIAN_799_53579.62985.62985.5.1.dta	5	2942.509173	LYISKMK(5)-KDDESNLVEEKSNMIR(11)	2942.484797	Oxidation[M](14)	5.246908e-004	7.141082e-001	0.024376	8.284155	2.415228e-007	4.769763e-004
	30	PRF_Q_2022_M_CIAN_799_53579.57868.57868.3.0.dta	3	2958.478111	LYISKMK(5)-KDDESNLVEEKSNMIR(11)	2958.479711	Oxidation[M](14);Oxidation[M](25)	2.685198e-005	7.428778e-001	-0.001600	-0.540818	2.888618e-012	3.463142e-006
	31	PRF_Q_2022_M_CIAN_799_53579.69559.69559.4.0.dta	4	2942.502021	LYISKMK(5)-DDESNLVEEKSNMIRK(10)	2942.484797	Oxidation[M](25)	4.345235e-004	2.768692e-001	0.017224	5.853556	3.543990e-011	1.973402e-003
	32	PRF_Q_2022_M_CIAN_799_53579.74081.74081.5.0.dta	5	2926.507888	LYISKMK(5)-DDESNLVEEKSNMIRK(10)	2926.489883	null	1.035436e-002	6.221686e-001	0.018005	6.152422	3.730683e-006	3.054825e-002
	33	PRF_Q_2022_M_CIAN_799_53579.61370.61370.5.0.dta	5	2958.498637	LYISKMK(5)-DDESNLVEEKSNMIRK(10)	2958.479711	Oxidation[M](13);Oxidation[M](25)	7.002977e-002	7.672486e-001	0.018926	6.397205	1.479834e-007	7.916020e-002
	34	PRF_Q_2022_M_CIAN_799_53579.69468.69468.5.0.dta	5	2942.500028	LYISKMK(5)-DDESNLVEEKSNMIRK(10)	2942.484797	Oxidation[M](25)	2.396205e-001	8.092694e-001	0.015231	5.176237	1.499389e-003	2.105208e-001
	35	PRF_Q_2022_M_CIAN_799_53579.59109.59109.5.0.dta	5	3070.588713	LYISKMK(5)-KDDESNLVEEKSNMIRK(11)	3070.579753	Oxidation[M](26)	1.613877e-001	7.060078e-001	0.008960	2.918016	1.435857e-005	1.826131e-001
	36	PRF_Q_2022_M_CIAN_799_53579.63581.63581.5.0.dta	5	3054.605427	LYISKMK(5)-KDDESNLVEEKSNMIRK(11)	3054.584839	null	3.018684e-002	7.481783e-001	0.020588	6.740032	2.539475e-007	2.141909e-002
	37	PRF_Q_2022_M_CIAN_799_53579.59046.59046.4.2.dta	4	3070.592690	LYISKMK(5)-KDDESNLVEEKSNMIRK(11)	3070.579753	Oxidation[M](26)	1.180861e-005	7.925804e-001	0.012937	4.213211	6.488882e-009	1.033736e-003
	38	PRF_Q_2022_M_CIAN_799_53579.64208.64208.5.0.dta	5	3327.717701	LYISKMK(5)-CLKKDDESNLVEEKSNMIR(14)	3327.699538	Carbamidomethyl[C](1)	2.319659e-003	8.047121e-001	0.018163	5.458125	1.069481e-006	4.598930e-004
11	sp|O60282|KIF5C_HUMAN (151)-sp|O60282|KIF5C_HUMAN (167)	5	11
	1	PRF_Q_2022_M_CIAN_799_53579.61649.61649.4.2.dta	4	3412.777446	DLLDVSKTNLAVHEDKNR(7)-VPYVKGCTER(5)	3412.752768	Carbamidomethyl[C](28)	1.128076e-008	3.119112e-004	0.024678	7.231113	2.759931e-016	1.651906e-008
	2	PRF_Q_2022_M_CIAN_799_53579.61501.61501.4.0.dta	4	3412.777669	DLLDVSKTNLAVHEDKNR(7)-VPYVKGCTER(5)	3412.752768	Carbamidomethyl[C](28)	5.195481e-008	3.749661e-004	0.024901	7.296456	2.802011e-012	1.891943e-009
	3	PRF_Q_2022_M_CIAN_799_53579.61697.61697.5.0.dta	5	3412.771097	DLLDVSKTNLAVHEDKNR(7)-VPYVKGCTER(5)	3412.752768	Carbamidomethyl[C](28)	3.597522e-005	4.188788e-004	0.018329	5.370738	1.062601e-006	8.172103e-007
	4	PRF_Q_2022_M_CIAN_799_53579.61549.61549.5.0.dta	5	3412.771906	DLLDVSKTNLAVHEDKNR(7)-VPYVKGCTER(5)	3412.752768	Carbamidomethyl[C](28)	5.907725e-008	1.331403e-003	0.019138	5.607790	1.186933e-007	1.333993e-007
	5	PRF_Q_2022_M_CIAN_799_53579.61796.61796.4.1.dta	4	3412.777956	DLLDVSKTNLAVHEDKNR(7)-VPYVKGCTER(5)	3412.752768	Carbamidomethyl[C](28)	6.358564e-003	1.841184e-001	0.025188	7.380552	2.486771e-004	4.154166e-003
	6	PRF_Q_2022_M_CIAN_799_53579.61898.61898.5.0.dta	5	3411.813699	IRDLLDVSKTNLAVHEDK(9)-VPYVKGCTER(5)	3411.793903	Carbamidomethyl[C](28)	1.952994e-004	3.400522e-003	0.019796	5.802226	5.381617e-005	2.800606e-006
	7	PRF_Q_2022_M_CIAN_799_53579.61864.61864.5.0.dta	5	3411.814091	IRDLLDVSKTNLAVHEDK(9)-VPYVKGCTER(5)	3411.793903	Carbamidomethyl[C](28)	4.119906e-007	4.007389e-003	0.020188	5.917122	7.823708e-007	1.595201e-007
	8	PRF_Q_2022_M_CIAN_799_53579.61404.61404.5.0.dta	5	3412.772631	DLLDVSKTNLAVHEDK(7)-NRVPYVKGCTER(7)	3412.752768	Carbamidomethyl[C](28)	3.286509e-011	9.801403e-003	0.019863	5.820228	1.892072e-016	6.632039e-010
	9	PRF_Q_2022_M_CIAN_799_53579.61864.61864.5.1.dta	5	3412.799782	DLLDVSKTNLAVHEDK(7)-NRVPYVKGCTER(7)	3412.752768	Carbamidomethyl[C](28)	1.075385e-003	1.409975e-001	0.047014	13.775976	2.434105e-005	4.271123e-004
	10	PRF_Q_2022_M_CIAN_799_53579.55969.55969.6.3.dta	6	3681.952863	IRDLLDVSKTNLAVHEDKNR(9)-VPYVKGCTER(5)	3681.937928	Carbamidomethyl[C](30)	2.665303e-002	6.672439e-002	0.014935	4.056288	1.000000e+000	1.916168e-002
	11	PRF_Q_2022_M_CIAN_799_53579.56002.56002.6.3.dta	6	3682.953352	DLLDVSKTNLAVHEDKNR(7)-NRVPYVKGCTER(7)	3682.896792	Carbamidomethyl[C](30)	3.012919e-001	1.885851e-001	0.056560	15.357476	1.000000e+000	2.903502e-001
12	sp|O60282|KIF5C_HUMAN (599)-sp|O60282|KIF5C_HUMAN (606)	4	252
	1	PRF_Q_2022_M_CIAN_799_53579.36945.36945.3.0.dta	3	3049.592686	MKSEVKSLVNR(6)-SKQLESAQMDSNRK(2)	3049.576731	null	6.370726e-011	6.194525e-009	0.015955	5.231874	3.602967e-017	2.054026e-014
	2	PRF_Q_2022_M_CIAN_799_53579.36810.36810.3.0.dta	3	3049.596134	MKSEVKSLVNR(6)-SKQLESAQMDSNRK(2)	3049.576731	null	2.337839e-015	8.862827e-009	0.019403	6.362522	7.973921e-022	3.024113e-011
	3	PRF_Q_2022_M_CIAN_799_53579.37083.37083.3.0.dta	3	3049.595729	MKSEVKSLVNR(6)-SKQLESAQMDSNRK(2)	3049.576731	null	2.446452e-011	7.542703e-008	0.018998	6.229717	1.000000e+000	2.636987e-011
	4	PRF_Q_2022_M_CIAN_799_53579.34361.34361.3.0.dta	3	3065.584859	MKSEVKSLVNR(6)-SKQLESAQMDSNRK(2)	3065.571645	Oxidation[M](18)	1.287631e-011	2.582597e-007	0.013214	4.310452	8.684801e-021	2.802433e-012
	5	PRF_Q_2022_M_CIAN_799_53579.30738.30738.4.0.dta	4	3081.589637	MKSEVKSLVNR(6)-SKQLESAQMDSNRK(2)	3081.566559	Oxidation[M](9);Oxidation[M](18)	6.429502e-012	1.483804e-006	0.023078	7.489048	9.698724e-024	5.921345e-013
	6	PRF_Q_2022_M_CIAN_799_53579.36627.36627.4.0.dta	4	3049.596752	MKSEVKSLVNR(6)-SKQLESAQMDSNRK(2)	3049.576731	null	3.660242e-012	1.761400e-006	0.020021	6.565173	1.287464e-020	1.174686e-013
	7	PRF_Q_2022_M_CIAN_799_53579.34233.34233.4.0.dta	4	3065.590917	MKSEVKSLVNR(6)-SKQLESAQMDSNRK(2)	3065.571645	Oxidation[M](18)	3.451122e-013	2.204296e-006	0.019272	6.286593	4.983771e-025	3.169767e-014
	8	PRF_Q_2022_M_CIAN_799_53579.34373.34373.4.0.dta	4	3065.589076	MKSEVKSLVNR(6)-SKQLESAQMDSNRK(2)	3065.571645	Oxidation[M](18)	2.071329e-011	2.359874e-006	0.017431	5.686052	6.585258e-023	2.986164e-012
	9	PRF_Q_2022_M_CIAN_799_53579.30341.30341.4.0.dta	4	3081.583051	MKSEVKSLVNR(6)-SKQLESAQMDSNRK(2)	3081.566559	Oxidation[M](9);Oxidation[M](18)	1.301628e-012	2.421551e-006	0.016492	5.351823	7.322306e-027	4.233509e-016
	10	PRF_Q_2022_M_CIAN_799_53579.30465.30465.4.0.dta	4	3081.581167	MKSEVKSLVNR(6)-SKQLESAQMDSNRK(2)	3081.566559	Oxidation[M](9);Oxidation[M](18)	1.995912e-010	7.019581e-006	0.014608	4.740446	2.402230e-030	4.597578e-011
	11	PRF_Q_2022_M_CIAN_799_53579.30209.30209.4.0.dta	4	3081.583261	MKSEVKSLVNR(6)-SKQLESAQMDSNRK(2)	3081.566559	Oxidation[M](9);Oxidation[M](18)	2.818583e-011	7.078793e-006	0.016702	5.419971	2.079068e-026	2.034208e-012
	12	PRF_Q_2022_M_CIAN_799_53579.30596.30596.4.0.dta	4	3081.582745	MKSEVKSLVNR(6)-SKQLESAQMDSNRK(2)	3081.566559	Oxidation[M](9);Oxidation[M](18)	4.096975e-010	9.248869e-006	0.016186	5.252523	9.722800e-023	5.237415e-012
	13	PRF_Q_2022_M_CIAN_799_53579.34505.34505.3.1.dta	3	3065.585355	MKSEVKSLVNR(6)-SKQLESAQMDSNRK(2)	3065.571645	Oxidation[M](18)	1.000000e+000	9.444203e-006	0.013710	4.472249	1.000000e+000	1.000000e+000
	14	PRF_Q_2022_M_CIAN_799_53579.34220.34220.3.0.dta	3	3065.589425	MKSEVKSLVNR(6)-SKQLESAQMDSNRK(2)	3065.571645	Oxidation[M](18)	5.117688e-011	1.181534e-005	0.017780	5.799897	7.339966e-009	3.102538e-016
	15	PRF_Q_2022_M_CIAN_799_53579.34264.34264.4.0.dta	4	3081.583419	MKSEVKSLVNR(6)-SKQLESAQMDSNRK(2)	3081.566559	Oxidation[M](9);Oxidation[M](18)	1.663663e-007	1.891947e-005	0.016860	5.471243	2.590323e-017	4.620964e-010
	16	PRF_Q_2022_M_CIAN_799_53579.34305.34305.5.0.dta	5	3065.593994	MKSEVKSLVNR(6)-SKQLESAQMDSNRK(2)	3065.571645	Oxidation[M](18)	9.831598e-011	2.350674e-005	0.022349	7.290321	3.896208e-019	4.411711e-009
	17	PRF_Q_2022_M_CIAN_799_53579.32743.32743.4.0.dta	4	3081.582098	MKSEVKSLVNR(6)-SKQLESAQMDSNRK(2)	3081.566559	Oxidation[M](9);Oxidation[M](18)	4.123768e-012	3.191827e-005	0.015539	5.042565	4.714146e-033	8.349799e-013
	18	PRF_Q_2022_M_CIAN_799_53579.37185.37185.4.0.dta	4	3049.603054	MKSEVKSLVNR(6)-SKQLESAQMDSNRK(2)	3049.576731	null	4.121634e-009	3.210393e-005	0.026323	8.631690	2.146544e-020	1.794220e-010
	19	PRF_Q_2022_M_CIAN_799_53579.32596.32596.4.0.dta	4	3065.581095	MKSEVKSLVNR(6)-SKQLESAQMDSNRK(2)	3065.571645	Oxidation[M](9)	4.476441e-007	3.514476e-005	0.009450	3.082622	7.300481e-012	8.608932e-011
	20	PRF_Q_2022_M_CIAN_799_53579.32901.32901.3.0.dta	3	3065.588605	MKSEVKSLVNR(6)-SKQLESAQMDSNRK(2)	3065.571645	Oxidation[M](9)	4.590337e-010	3.551571e-005	0.016960	5.532410	1.404447e-012	9.131948e-010
	21	PRF_Q_2022_M_CIAN_799_53579.30332.30332.5.0.dta	5	3081.586764	MKSEVKSLVNR(6)-SKQLESAQMDSNRK(2)	3081.566559	Oxidation[M](9);Oxidation[M](18)	4.238327e-010	3.572229e-005	0.020205	6.556730	3.184922e-018	8.766513e-009
	22	PRF_Q_2022_M_CIAN_799_53579.36807.36807.5.0.dta	5	3049.602848	MKSEVKSLVNR(6)-SKQLESAQMDSNRK(2)	3049.576731	null	1.132072e-009	3.870899e-005	0.026117	8.564139	1.715568e-014	1.670635e-009
	23	PRF_Q_2022_M_CIAN_799_53579.36768.36768.4.0.dta	4	3049.598897	MKSEVKSLVNR(6)-SKQLESAQMDSNRK(2)	3049.576731	null	7.657356e-015	3.874384e-005	0.022166	7.268550	1.029308e-019	1.277799e-012
	24	PRF_Q_2022_M_CIAN_799_53579.32964.32964.5.0.dta	5	3065.593385	MKSEVKSLVNR(6)-SKQLESAQMDSNRK(2)	3065.571645	Oxidation[M](9)	7.930994e-009	3.999964e-005	0.021740	7.091663	7.281322e-011	5.257642e-009
	25	PRF_Q_2022_M_CIAN_799_53579.33156.33156.4.0.dta	4	3065.586738	MKSEVKSLVNR(6)-SKQLESAQMDSNRK(2)	3065.571645	Oxidation[M](9)	7.049024e-009	4.245175e-005	0.015093	4.923388	1.866021e-014	6.666660e-012
	26	PRF_Q_2022_M_CIAN_799_53579.32880.32880.4.0.dta	4	3065.589099	MKSEVKSLVNR(6)-SKQLESAQMDSNRK(2)	3065.571645	Oxidation[M](9)	1.448413e-011	4.258355e-005	0.017454	5.693555	3.767838e-013	7.143546e-013
	27	PRF_Q_2022_M_CIAN_799_53579.34412.34412.4.2.dta	4	3081.583569	MKSEVKSLVNR(6)-SKQLESAQMDSNRK(2)	3081.566559	Oxidation[M](9);Oxidation[M](18)	2.960049e-012	4.356992e-005	0.017010	5.519920	1.788766e-021	1.163766e-013
	28	PRF_Q_2022_M_CIAN_799_53579.36911.36911.4.0.dta	4	3049.598143	MKSEVKSLVNR(6)-SKQLESAQMDSNRK(2)	3049.576731	null	2.955400e-015	4.543238e-005	0.021412	7.021302	2.612530e-020	6.949724e-013
	29	PRF_Q_2022_M_CIAN_799_53579.30583.30583.5.0.dta	5	3081.582817	MKSEVKSLVNR(6)-SKQLESAQMDSNRK(2)	3081.566559	Oxidation[M](9);Oxidation[M](18)	3.297328e-008	5.024496e-005	0.016258	5.275888	6.399197e-017	1.507352e-008
	30	PRF_Q_2022_M_CIAN_799_53579.32741.32741.4.0.dta	4	3065.585976	MKSEVKSLVNR(6)-SKQLESAQMDSNRK(2)	3065.571645	Oxidation[M](9)	2.475196e-010	5.064598e-005	0.014331	4.674821	5.050883e-014	2.679218e-012
	31	PRF_Q_2022_M_CIAN_799_53579.37048.37048.4.0.dta	4	3049.596363	MKSEVKSLVNR(6)-SKQLESAQMDSNRK(2)	3049.576731	null	2.037704e-014	5.812538e-005	0.019632	6.437615	2.108159e-021	7.669246e-012
	32	PRF_Q_2022_M_CIAN_799_53579.33011.33011.4.0.dta	4	3065.588321	MKSEVKSLVNR(6)-SKQLESAQMDSNRK(2)	3065.571645	Oxidation[M](9)	1.807279e-009	6.165528e-005	0.016676	5.439768	1.654974e-015	1.393198e-011
	33	PRF_Q_2022_M_CIAN_799_53579.30457.30457.5.0.dta	5	3081.581284	MKSEVKSLVNR(6)-SKQLESAQMDSNRK(2)	3081.566559	Oxidation[M](9);Oxidation[M](18)	5.058562e-007	6.584903e-005	0.014725	4.778414	2.388971e-018	1.350646e-007
	34	PRF_Q_2022_M_CIAN_799_53579.32829.32829.5.0.dta	5	3065.591498	MKSEVKSLVNR(6)-SKQLESAQMDSNRK(2)	3065.571645	Oxidation[M](9)	4.563965e-009	6.779529e-005	0.019853	6.476117	1.007082e-011	1.243887e-008
	35	PRF_Q_2022_M_CIAN_799_53579.32763.32763.3.0.dta	3	3065.587454	MKSEVKSLVNR(6)-SKQLESAQMDSNRK(2)	3065.571645	Oxidation[M](9)	4.866404e-009	7.927250e-005	0.015809	5.156950	6.023003e-012	5.347353e-012
	36	PRF_Q_2022_M_CIAN_799_53579.30200.30200.5.0.dta	5	3081.586260	MKSEVKSLVNR(6)-SKQLESAQMDSNRK(2)	3081.566559	Oxidation[M](9);Oxidation[M](18)	1.292295e-008	9.119676e-005	0.019701	6.393177	1.816306e-019	5.261083e-009
	37	PRF_Q_2022_M_CIAN_799_53579.33032.33032.4.0.dta	4	3081.583174	MKSEVKSLVNR(6)-SKQLESAQMDSNRK(2)	3081.566559	Oxidation[M](9);Oxidation[M](18)	5.446979e-008	9.839620e-005	0.016615	5.391738	1.590870e-014	1.041866e-011
	38	PRF_Q_2022_M_CIAN_799_53579.32611.32611.3.0.dta	3	3065.588079	MKSEVKSLVNR(6)-SKQLESAQMDSNRK(2)	3065.571645	Oxidation[M](9)	8.902824e-005	1.013013e-004	0.016434	5.360827	2.048164e-023	2.346592e-006
	39	PRF_Q_2022_M_CIAN_799_53579.32883.32883.4.0.dta	4	3081.582215	MKSEVKSLVNR(6)-SKQLESAQMDSNRK(2)	3081.566559	Oxidation[M](9);Oxidation[M](18)	2.000336e-010	1.178170e-004	0.015656	5.080533	9.215008e-026	2.421621e-011
	40	PRF_Q_2022_M_CIAN_799_53579.34309.34309.5.0.dta	5	3081.578555	MKSEVKSLVNR(6)-SKQLESAQMDSNRK(2)	3081.566559	Oxidation[M](9);Oxidation[M](18)	1.289778e-010	1.385778e-004	0.011996	3.892825	1.472101e-014	1.457559e-009
	41	PRF_Q_2022_M_CIAN_799_53579.32682.32682.5.0.dta	5	3065.587409	MKSEVKSLVNR(6)-SKQLESAQMDSNRK(2)	3065.571645	Oxidation[M](9)	4.814519e-008	1.422304e-004	0.015764	5.142271	6.827947e-013	1.087399e-008
	42	PRF_Q_2022_M_CIAN_799_53579.37334.37334.4.1.dta	4	3049.603542	MKSEVKSLVNR(6)-SKQLESAQMDSNRK(2)	3049.576731	null	7.564833e-018	1.675033e-004	0.026811	8.791712	1.394853e-015	8.028873e-020
	43	PRF_Q_2022_M_CIAN_799_53579.34174.34174.5.0.dta	5	3065.587999	MKSEVKSLVNR(6)-SKQLESAQMDSNRK(2)	3065.571645	Oxidation[M](18)	8.816179e-010	1.711841e-004	0.016354	5.334731	1.130872e-019	4.375589e-010
	44	PRF_Q_2022_M_CIAN_799_53579.36944.36944.5.0.dta	5	3049.596595	MKSEVKSLVNR(6)-SKQLESAQMDSNRK(2)	3049.576731	null	1.519335e-008	1.765147e-004	0.019864	6.513691	2.685253e-018	2.403857e-007
	45	PRF_Q_2022_M_CIAN_799_53579.30726.30726.5.0.dta	5	3081.589434	MKSEVKSLVNR(6)-SKQLESAQMDSNRK(2)	3081.566559	Oxidation[M](9);Oxidation[M](18)	3.828976e-008	2.196929e-004	0.022875	7.423172	6.789216e-015	1.223398e-008
	46	PRF_Q_2022_M_CIAN_799_53579.34497.34497.3.0.dta	3	3065.583037	MKSEVKSLVNR(6)-SKQLESAQMDSNRK(2)	3065.571645	Oxidation[M](18)	2.897591e-009	2.245989e-004	0.011392	3.716110	1.136170e-008	1.207578e-011
	47	PRF_Q_2022_M_CIAN_799_53579.33298.33298.4.2.dta	4	3065.579234	MKSEVKSLVNR(6)-SKQLESAQMDSNRK(2)	3065.571645	Oxidation[M](9)	1.514166e-007	3.173176e-004	0.007589	2.475558	6.087565e-009	1.260403e-010
	48	PRF_Q_2022_M_CIAN_799_53579.36986.36986.4.1.dta	4	3065.594036	MKSEVKSLVNR(6)-SKQLESAQMDSNRK(2)	3065.571645	Oxidation[M](18)	6.884396e-012	3.355077e-004	0.022391	7.304021	1.398093e-015	5.270953e-010
	49	PRF_Q_2022_M_CIAN_799_53579.33102.33102.5.0.dta	5	3065.588131	MKSEVKSLVNR(6)-SKQLESAQMDSNRK(2)	3065.571645	Oxidation[M](9)	1.075151e-008	3.578066e-004	0.016486	5.377790	2.067378e-011	4.799909e-009
	50	PRF_Q_2022_M_CIAN_799_53579.36819.36819.4.0.dta	4	3081.576759	MKSEVKSLVNR(6)-SKQLESAQMDSNRK(2)	3081.566559	Oxidation[M](9);Oxidation[M](18)	8.009205e-006	3.672245e-004	0.010200	3.310005	3.233911e-025	2.208585e-007
	51	PRF_Q_2022_M_CIAN_799_53579.36660.36660.5.0.dta	5	3049.598720	MKSEVKSLVNR(6)-SKQLESAQMDSNRK(2)	3049.576731	null	1.896621e-009	5.191647e-004	0.021989	7.210509	1.251077e-015	3.975171e-008
	52	PRF_Q_2022_M_CIAN_799_53579.33455.33455.4.0.dta	4	3065.577917	MKSEVKSLVNR(6)-SKQLESAQMDSNRK(2)	3065.571645	Oxidation[M](9)	1.701906e-009	5.322579e-004	0.006272	2.045948	2.115507e-011	3.281700e-011
	53	PRF_Q_2022_M_CIAN_799_53579.36837.36837.4.0.dta	4	3065.599403	MKSEVKSLVNR(6)-SKQLESAQMDSNRK(2)	3065.571645	Oxidation[M](9)	2.097720e-009	6.524196e-004	0.027758	9.054755	9.804054e-015	9.560991e-008
	54	PRF_Q_2022_M_CIAN_799_53579.30363.30363.3.0.dta	3	3081.580399	MKSEVKSLVNR(6)-SKQLESAQMDSNRK(2)	3081.566559	Oxidation[M](9);Oxidation[M](18)	2.600280e-012	1.014545e-003	0.013840	4.491222	1.853257e-015	2.851720e-017
	55	PRF_Q_2022_M_CIAN_799_53579.33236.33236.5.1.dta	5	3065.568055	MKSEVKSLVNR(6)-SKQLESAQMDSNRK(2)	3065.571645	Oxidation[M](9)	3.761125e-008	1.096998e-003	-0.003590	-1.171070	1.159630e-009	2.942203e-008
	56	PRF_Q_2022_M_CIAN_799_53579.30229.30229.3.0.dta	3	3081.581901	MKSEVKSLVNR(6)-SKQLESAQMDSNRK(2)	3081.566559	Oxidation[M](9);Oxidation[M](18)	1.491937e-008	1.115095e-003	0.015342	4.978637	3.241459e-017	2.414416e-012
	57	PRF_Q_2022_M_CIAN_799_53579.33049.33049.3.0.dta	3	3065.588103	MKSEVKSLVNR(6)-SKQLESAQMDSNRK(2)	3065.571645	Oxidation[M](9)	1.011127e-003	1.167713e-003	0.016458	5.368656	1.000000e+000	3.917062e-007
	58	PRF_Q_2022_M_CIAN_799_53579.36857.36857.5.0.dta	5	3065.596048	MKSEVKSLVNR(6)-SKQLESAQMDSNRK(2)	3065.571645	Oxidation[M](9)	3.685342e-009	1.351969e-003	0.024403	7.960342	1.401888e-009	1.846500e-007
	59	PRF_Q_2022_M_CIAN_799_53579.31228.31228.4.1.dta	4	3081.579493	MKSEVKSLVNR(6)-SKQLESAQMDSNRK(2)	3081.566559	Oxidation[M](9);Oxidation[M](18)	1.635175e-008	1.446169e-003	0.012934	4.197216	2.043968e-010	9.992333e-011
	60	PRF_Q_2022_M_CIAN_799_53579.36673.36673.3.0.dta	3	3049.595837	MKSEVKSLVNR(6)-SKQLESAQMDSNRK(2)	3049.576731	null	1.000000e+000	2.087163e-003	0.019106	6.265132	1.000000e+000	4.262483e-004
	61	PRF_Q_2022_M_CIAN_799_53579.30107.30107.3.0.dta	3	3081.581322	MKSEVKSLVNR(6)-SKQLESAQMDSNRK(2)	3081.566559	Oxidation[M](9);Oxidation[M](18)	1.000000e+000	2.595338e-003	0.014763	4.790745	1.000000e+000	1.000000e+000
	62	PRF_Q_2022_M_CIAN_799_53579.30489.30489.3.0.dta	3	3081.579555	MKSEVKSLVNR(6)-SKQLESAQMDSNRK(2)	3081.566559	Oxidation[M](9);Oxidation[M](18)	4.091001e-008	2.755794e-003	0.012996	4.217335	3.122525e-017	2.403170e-009
	63	PRF_Q_2022_M_CIAN_799_53579.36975.36975.3.0.dta	3	3065.586965	MKSEVKSLVNR(6)-SKQLESAQMDSNRK(2)	3065.571645	Oxidation[M](18)	1.000000e+000	5.072026e-003	0.015320	4.997437	1.000000e+000	5.790724e-004
	64	PRF_Q_2022_M_CIAN_799_53579.30629.30629.3.0.dta	3	3081.582118	MKSEVKSLVNR(6)-SKQLESAQMDSNRK(2)	3081.566559	Oxidation[M](9);Oxidation[M](18)	1.000000e+000	5.387242e-003	0.015559	5.049055	1.000000e+000	5.369826e-005
	65	PRF_Q_2022_M_CIAN_799_53579.37014.37014.5.0.dta	5	3065.580746	MKSEVKSLVNR(6)-SKQLESAQMDSNRK(2)	3065.571645	Oxidation[M](9)	2.114695e-006	5.723072e-003	0.009101	2.968777	6.032524e-009	2.653180e-006
	66	PRF_Q_2022_M_CIAN_799_53579.34443.34443.5.0.dta	5	3065.581797	MKSEVKSLVNR(6)-SKQLESAQMDSNRK(2)	3065.571645	Oxidation[M](18)	1.377767e-008	5.954475e-003	0.010152	3.311617	1.355270e-020	2.542253e-007
	67	PRF_Q_2022_M_CIAN_799_53579.30090.30090.4.1.dta	4	3081.574082	MKSEVKSLVNR(6)-SKQLESAQMDSNRK(2)	3081.566559	Oxidation[M](9);Oxidation[M](18)	3.275371e-008	6.739214e-003	0.007523	2.441291	3.493331e-014	5.863912e-012
	68	PRF_Q_2022_M_CIAN_799_53579.36818.36818.4.0.dta	4	3065.597308	MKSEVKSLVNR(6)-SKQLESAQMDSNRK(2)	3065.571645	Oxidation[M](18)	8.222989e-005	7.630289e-003	0.025663	8.371359	7.955819e-014	1.020746e-005
	69	PRF_Q_2022_M_CIAN_799_53579.36342.36342.5.2.dta	5	3065.584627	MKSEVKSLVNR(6)-SKQLESAQMDSNRK(2)	3065.571645	Oxidation[M](18)	9.251163e-009	7.941814e-003	0.012982	4.234773	6.020017e-009	2.858331e-010
	70	PRF_Q_2022_M_CIAN_799_53579.32619.32619.5.0.dta	5	3065.584598	MKSEVKSLVNR(6)-SKQLESAQMDSNRK(2)	3065.571645	Oxidation[M](9)	8.872557e-009	7.976952e-003	0.012953	4.225313	1.384825e-012	2.752811e-009
	71	PRF_Q_2022_M_CIAN_799_53579.33401.33401.4.0.dta	4	3081.582704	MKSEVKSLVNR(6)-SKQLESAQMDSNRK(2)	3081.566559	Oxidation[M](9);Oxidation[M](18)	1.748492e-004	1.168553e-002	0.016145	5.239218	9.742229e-005	1.678378e-007
	72	PRF_Q_2022_M_CIAN_799_53579.34459.34459.5.1.dta	5	3081.576317	MKSEVKSLVNR(6)-SKQLESAQMDSNRK(2)	3081.566559	Oxidation[M](9);Oxidation[M](18)	8.270319e-005	1.643598e-002	0.009758	3.166571	1.365547e-003	2.803802e-006
	73	PRF_Q_2022_M_CIAN_799_53579.36821.36821.3.0.dta	3	3065.579611	MKSEVKSLVNR(6)-SKQLESAQMDSNRK(2)	3065.571645	Oxidation[M](18)	1.000000e+000	1.731952e-002	0.007966	2.598537	1.000000e+000	1.000000e+000
	74	PRF_Q_2022_M_CIAN_799_53579.34046.34046.5.1.dta	5	3065.575330	MKSEVKSLVNR(6)-SKQLESAQMDSNRK(2)	3065.571645	Oxidation[M](9)	3.909649e-009	2.025561e-002	0.003685	1.202060	1.043793e-006	2.421236e-009
	75	PRF_Q_2022_M_CIAN_799_53579.33205.33205.4.1.dta	4	3081.579552	MKSEVKSLVNR(6)-SKQLESAQMDSNRK(2)	3081.566559	Oxidation[M](9);Oxidation[M](18)	2.766674e-009	2.036365e-002	0.012993	4.216362	9.982592e-009	3.392188e-007
	76	PRF_Q_2022_M_CIAN_799_53579.36401.36401.5.1.dta	5	3065.588172	MKSEVKSLVNR(6)-SKQLESAQMDSNRK(2)	3065.571645	Oxidation[M](18)	3.528107e-005	2.898566e-002	0.016527	5.391164	8.276190e-005	4.989520e-006
	77	PRF_Q_2022_M_CIAN_799_53579.30802.30802.5.1.dta	5	3081.593087	MKSEVKSLVNR(6)-SKQLESAQMDSNRK(2)	3081.566559	Oxidation[M](9);Oxidation[M](18)	1.968610e-005	3.602647e-002	0.026528	8.608608	1.471452e-007	2.258262e-005
	78	PRF_Q_2022_M_CIAN_799_53579.37031.37031.5.1.dta	5	3081.574731	MKSEVKSLVNR(6)-SKQLESAQMDSNRK(2)	3081.566559	Oxidation[M](9);Oxidation[M](18)	3.929595e-005	3.670983e-002	0.008172	2.651898	5.191051e-005	2.134081e-004
	79	PRF_Q_2022_M_CIAN_799_53579.32794.32794.3.0.dta	3	3081.573073	MKSEVKSLVNR(6)-SKQLESAQMDSNRK(2)	3081.566559	Oxidation[M](9);Oxidation[M](18)	1.000000e+000	3.972992e-002	0.006514	2.113860	1.000000e+000	1.000000e+000
	80	PRF_Q_2022_M_CIAN_799_53579.34004.34004.5.1.dta	5	3065.577371	MKSEVKSLVNR(6)-SKQLESAQMDSNRK(2)	3065.571645	Oxidation[M](9)	6.844269e-006	7.670230e-002	0.005726	1.867841	1.069580e-005	5.151078e-007
	81	PRF_Q_2022_M_CIAN_799_53579.31366.31366.4.3.dta	4	3081.586921	MKSEVKSLVNR(6)-SKQLESAQMDSNRK(2)	3081.566559	Oxidation[M](9);Oxidation[M](18)	6.036931e-007	8.037447e-002	0.020362	6.607678	2.454684e-003	2.561857e-009
	82	PRF_Q_2022_M_CIAN_799_53579.36382.36382.4.1.dta	4	3065.607319	MKSEVKSLVNR(6)-SKQLESAQMDSNRK(2)	3065.571645	Oxidation[M](18)	1.197791e-005	8.399227e-002	0.035674	11.636981	4.780726e-010	5.223844e-006
	83	PRF_Q_2022_M_CIAN_799_53579.33174.33174.4.3.dta	4	3081.579606	MKSEVKSLVNR(6)-SKQLESAQMDSNRK(2)	3081.566559	Oxidation[M](9);Oxidation[M](18)	5.061275e-002	1.242146e-001	0.013047	4.233886	1.990492e-002	1.382797e-004
	84	PRF_Q_2022_M_CIAN_799_53579.34241.34241.5.0.dta	5	3081.579446	MKSEVKSLVNR(6)-SKQLESAQMDSNRK(2)	3081.566559	Oxidation[M](9);Oxidation[M](18)	8.975630e-002	1.495990e-001	0.012887	4.181964	2.747041e-001	3.437742e-006
	85	PRF_Q_2022_M_CIAN_799_53579.37049.37049.5.3.dta	5	3049.590850	MKSEVKSLVNR(6)-SKQLESAQMDSNRK(2)	3049.576731	null	1.943689e-003	1.626066e-001	0.014119	4.629823	1.264184e-005	3.212838e-003
	86	PRF_Q_2022_M_CIAN_799_53579.32948.32948.3.0.dta	3	3081.580603	MKSEVKSLVNR(6)-SKQLESAQMDSNRK(2)	3081.566559	Oxidation[M](9);Oxidation[M](18)	1.000000e+000	1.839683e-001	0.014044	4.557422	1.000000e+000	1.000000e+000
	87	PRF_Q_2022_M_CIAN_799_53579.33187.33187.3.0.dta	3	3065.584992	MKSEVKSLVNR(6)-SKQLESAQMDSNRK(2)	3065.571645	Oxidation[M](9)	1.000000e+000	2.048635e-001	0.013347	4.353837	1.000000e+000	1.646936e-003
	88	PRF_Q_2022_M_CIAN_799_53579.36817.36817.4.1.dta	4	3065.597308	MKSEVKSLVNR(6)-SKQLESAQMDSNRK(2)	3065.571645	Oxidation[M](18)	4.561416e-003	2.185050e-001	0.025663	8.371359	2.207623e-003	5.900746e-003
	89	PRF_Q_2022_M_CIAN_799_53579.34409.34409.6.3.dta	6	3065.573464	MKSEVKSLVNR(6)-SKQLESAQMDSNRK(2)	3065.571645	Oxidation[M](18)	1.355019e-002	3.611012e-001	0.001819	0.593364	1.337603e-002	1.090359e-002
	90	PRF_Q_2022_M_CIAN_799_53579.37094.37094.4.0.dta	4	3049.597481	MKSEVKSLVNR(6)-SKQLESAQMDSNRK(2)	3049.576731	null	8.028773e-003	4.226640e-001	0.020750	6.804223	1.285037e-002	2.806070e-003
	91	PRF_Q_2022_M_CIAN_799_53579.34102.34102.4.2.dta	4	3065.577352	MKSEVKSLVNR(6)-SKQLESAQMDSNRK(2)	3065.571645	Oxidation[M](9)	8.225798e-005	5.174254e-001	0.005707	1.861643	3.990713e-005	3.007621e-009
	92	PRF_Q_2022_M_CIAN_799_53579.36552.36552.4.2.dta	4	3065.580401	MKSEVKSLVNR(6)-SKQLESAQMDSNRK(2)	3065.571645	Oxidation[M](18)	3.389327e-003	6.270524e-001	0.008756	2.856237	6.513630e-003	9.731326e-008
	93	PRF_Q_2022_M_CIAN_799_53579.36521.36521.4.2.dta	4	3065.583282	MKSEVKSLVNR(6)-SKQLESAQMDSNRK(2)	3065.571645	Oxidation[M](18)	4.237217e-002	6.382316e-001	0.011637	3.796029	7.056503e-003	9.458496e-006
	94	PRF_Q_2022_M_CIAN_799_53579.38455.38455.3.0.dta	3	2937.493819	MKSEVKSLVNR(6)-SKQLESAQMDSNR(2)	2937.476689	Oxidation[M](9)	4.953070e-019	4.605175e-008	0.017130	5.831536	8.064242e-034	1.301909e-023
	95	PRF_Q_2022_M_CIAN_799_53579.38599.38599.3.0.dta	3	2937.488233	MKSEVKSLVNR(6)-SKQLESAQMDSNR(2)	2937.476689	Oxidation[M](9)	1.244070e-007	5.395044e-008	0.011544	3.929904	2.129403e-025	1.814235e-007
	96	PRF_Q_2022_M_CIAN_799_53579.43076.43076.3.0.dta	3	2921.497261	MKSEVKSLVNR(6)-SKQLESAQMDSNR(2)	2921.481775	null	7.566061e-015	7.463919e-008	0.015486	5.300735	4.895224e-027	4.724208e-014
	97	PRF_Q_2022_M_CIAN_799_53579.42930.42930.3.0.dta	3	2921.494846	MKSEVKSLVNR(6)-SKQLESAQMDSNR(2)	2921.481775	null	7.153448e-010	8.425650e-008	0.013071	4.474099	2.286907e-047	4.388641e-030
	98	PRF_Q_2022_M_CIAN_799_53579.40069.40069.3.0.dta	3	2937.488787	MKSEVKSLVNR(6)-SKQLESAQMDSNR(2)	2937.476689	Oxidation[M](17)	1.784779e-018	1.374370e-007	0.012098	4.118501	1.823306e-015	2.880960e-037
	99	PRF_Q_2022_M_CIAN_799_53579.35643.35643.3.0.dta	3	2953.486249	MKSEVKSLVNR(6)-SKQLESAQMDSNR(2)	2953.471604	Oxidation[M](9);Oxidation[M](17)	1.659336e-018	5.810665e-007	0.014645	4.958571	1.491548e-020	1.552045e-016
	100	PRF_Q_2022_M_CIAN_799_53579.42781.42781.3.0.dta	3	2921.497664	MKSEVKSLVNR(6)-SKQLESAQMDSNR(2)	2921.481775	null	4.953767e-017	6.241341e-007	0.015889	5.438678	5.271945e-021	2.312852e-016
	101	PRF_Q_2022_M_CIAN_799_53579.35500.35500.3.0.dta	3	2953.487014	MKSEVKSLVNR(6)-SKQLESAQMDSNR(2)	2953.471604	Oxidation[M](9);Oxidation[M](17)	3.681821e-018	7.058234e-007	0.015410	5.217589	1.086210e-019	6.559401e-019
	102	PRF_Q_2022_M_CIAN_799_53579.35357.35357.3.0.dta	3	2953.485517	MKSEVKSLVNR(6)-SKQLESAQMDSNR(2)	2953.471604	Oxidation[M](9);Oxidation[M](17)	1.816038e-015	8.358632e-007	0.013913	4.710728	7.353268e-024	1.875820e-025
	103	PRF_Q_2022_M_CIAN_799_53579.43230.43230.3.0.dta	3	2921.500441	MKSEVKSLVNR(6)-SKQLESAQMDSNR(2)	2921.481775	null	4.501290e-010	1.321027e-006	0.018666	6.389223	8.948274e-021	1.133527e-016
	104	PRF_Q_2022_M_CIAN_799_53579.35934.35934.3.1.dta	3	2953.484629	MKSEVKSLVNR(6)-SKQLESAQMDSNR(2)	2953.471604	Oxidation[M](9);Oxidation[M](17)	1.000000e+000	5.089632e-006	0.013025	4.410064	1.000000e+000	3.299833e-012
	105	PRF_Q_2022_M_CIAN_799_53579.40207.40207.3.0.dta	3	2937.487242	MKSEVKSLVNR(6)-SKQLESAQMDSNR(2)	2937.476689	Oxidation[M](17)	1.554467e-016	6.041211e-006	0.010553	3.592539	5.143487e-036	3.211879e-019
	106	PRF_Q_2022_M_CIAN_799_53579.38909.38909.3.0.dta	3	2937.486384	MKSEVKSLVNR(6)-SKQLESAQMDSNR(2)	2937.476689	Oxidation[M](9)	1.443899e-010	1.333240e-005	0.009695	3.300452	3.165812e-017	4.477383e-009
	107	PRF_Q_2022_M_CIAN_799_53579.39905.39905.3.0.dta	3	2937.491011	MKSEVKSLVNR(6)-SKQLESAQMDSNR(2)	2937.476689	Oxidation[M](17)	1.087372e-013	1.561286e-005	0.014322	4.875613	1.205395e-020	7.900323e-017
	108	PRF_Q_2022_M_CIAN_799_53579.37142.37142.4.0.dta	4	2953.491204	MKSEVKSLVNR(6)-SKQLESAQMDSNR(2)	2953.471604	Oxidation[M](9);Oxidation[M](17)	1.079428e-011	1.643962e-005	0.019600	6.636258	5.173926e-029	4.718817e-007
	109	PRF_Q_2022_M_CIAN_799_53579.39926.39926.3.0.dta	3	2937.491721	MKSEVKSLVNR(6)-SKQLESAQMDSNR(2)	2937.476689	Oxidation[M](17)	7.908116e-010	2.054032e-005	0.015032	5.117317	2.083332e-018	1.615103e-013
	110	PRF_Q_2022_M_CIAN_799_53579.40138.40138.3.0.dta	3	2953.482027	MKSEVKSLVNR(6)-SKQLESAQMDSNR(2)	2953.471604	Oxidation[M](9);Oxidation[M](17)	6.829754e-011	3.171148e-005	0.010423	3.529067	1.327288e-015	2.107125e-015
	111	PRF_Q_2022_M_CIAN_799_53579.42938.42938.3.0.dta	3	2937.483946	MKSEVKSLVNR(6)-SKQLESAQMDSNR(2)	2937.476689	Oxidation[M](17)	3.020502e-008	4.774731e-005	0.007257	2.470488	2.571932e-005	8.224734e-009
	112	PRF_Q_2022_M_CIAN_799_53579.35944.35944.3.0.dta	3	2953.483844	MKSEVKSLVNR(6)-SKQLESAQMDSNR(2)	2953.471604	Oxidation[M](9);Oxidation[M](17)	1.000000e+000	5.094719e-005	0.012240	4.144275	1.000000e+000	6.876980e-007
	113	PRF_Q_2022_M_CIAN_799_53579.38410.38410.4.0.dta	4	2937.486607	MKSEVKSLVNR(6)-SKQLESAQMDSNR(2)	2937.476689	Oxidation[M](9)	1.834637e-011	5.348264e-005	0.009918	3.376367	3.185711e-021	3.630563e-008
	114	PRF_Q_2022_M_CIAN_799_53579.35786.35786.3.1.dta	3	2953.488641	MKSEVKSLVNR(6)-SKQLESAQMDSNR(2)	2953.471604	Oxidation[M](9);Oxidation[M](17)	1.000000e+000	5.639182e-005	0.017037	5.768466	1.000000e+000	4.535241e-010
	115	PRF_Q_2022_M_CIAN_799_53579.38686.38686.4.0.dta	4	2937.490435	MKSEVKSLVNR(6)-SKQLESAQMDSNR(2)	2937.476689	Oxidation[M](9)	1.540007e-013	5.864087e-005	0.013746	4.679526	1.372413e-021	6.094233e-011
	116	PRF_Q_2022_M_CIAN_799_53579.35642.35642.4.0.dta	4	2953.488080	MKSEVKSLVNR(6)-SKQLESAQMDSNR(2)	2953.471604	Oxidation[M](9);Oxidation[M](17)	8.565884e-011	6.831383e-005	0.016476	5.578520	8.371599e-019	7.172118e-009
	117	PRF_Q_2022_M_CIAN_799_53579.38987.38987.4.0.dta	4	2937.486176	MKSEVKSLVNR(6)-SKQLESAQMDSNR(2)	2937.476689	Oxidation[M](9)	3.494238e-010	7.218761e-005	0.009487	3.229643	3.881380e-016	9.305506e-014
	118	PRF_Q_2022_M_CIAN_799_53579.35499.35499.4.0.dta	4	2953.491191	MKSEVKSLVNR(6)-SKQLESAQMDSNR(2)	2953.471604	Oxidation[M](9);Oxidation[M](17)	1.558257e-010	8.429447e-005	0.019587	6.631857	2.728553e-015	2.472910e-008
	119	PRF_Q_2022_M_CIAN_799_53579.38546.38546.4.0.dta	4	2937.489295	MKSEVKSLVNR(6)-SKQLESAQMDSNR(2)	2937.476689	Oxidation[M](9)	7.955921e-018	9.445808e-005	0.012606	4.291438	2.922923e-019	2.156166e-010
	120	PRF_Q_2022_M_CIAN_799_53579.39130.39130.4.1.dta	4	2937.488277	MKSEVKSLVNR(6)-SKQLESAQMDSNR(2)	2937.476689	Oxidation[M](9)	6.061474e-009	1.076971e-004	0.011588	3.944882	1.752972e-015	3.805093e-011
	121	PRF_Q_2022_M_CIAN_799_53579.35354.35354.4.0.dta	4	2953.485373	MKSEVKSLVNR(6)-SKQLESAQMDSNR(2)	2953.471604	Oxidation[M](9);Oxidation[M](17)	1.331888e-008	1.515142e-004	0.013769	4.661971	3.387366e-017	6.980680e-009
	122	PRF_Q_2022_M_CIAN_799_53579.38981.38981.4.0.dta	4	2937.485884	MKSEVKSLVNR(6)-SKQLESAQMDSNR(2)	2937.476689	Oxidation[M](9)	1.952928e-005	1.748548e-004	0.009195	3.130238	1.430984e-015	4.138427e-007
	123	PRF_Q_2022_M_CIAN_799_53579.36702.36702.4.2.dta	4	2953.487972	MKSEVKSLVNR(6)-SKQLESAQMDSNR(2)	2953.471604	Oxidation[M](9);Oxidation[M](17)	1.550914e-007	1.860442e-004	0.016368	5.541953	5.120070e-019	2.421171e-015
	124	PRF_Q_2022_M_CIAN_799_53579.39185.39185.4.1.dta	4	2937.489653	MKSEVKSLVNR(6)-SKQLESAQMDSNR(2)	2937.476689	Oxidation[M](9)	1.148416e-008	2.018649e-004	0.012964	4.413312	1.105850e-014	4.674875e-006
	125	PRF_Q_2022_M_CIAN_799_53579.40133.40133.4.0.dta	4	2953.489651	MKSEVKSLVNR(6)-SKQLESAQMDSNR(2)	2953.471604	Oxidation[M](9);Oxidation[M](17)	5.571942e-008	2.151866e-004	0.018047	6.110436	7.083711e-018	2.729044e-007
	126	PRF_Q_2022_M_CIAN_799_53579.39896.39896.4.0.dta	4	2937.480556	MKSEVKSLVNR(6)-SKQLESAQMDSNR(2)	2937.476689	Oxidation[M](17)	1.660131e-008	2.899274e-004	0.003867	1.316436	1.541342e-011	7.690664e-007
	127	PRF_Q_2022_M_CIAN_799_53579.38835.38835.4.0.dta	4	2937.492518	MKSEVKSLVNR(6)-SKQLESAQMDSNR(2)	2937.476689	Oxidation[M](9)	4.363527e-009	3.167186e-004	0.015829	5.388639	4.800735e-015	1.260933e-007
	128	PRF_Q_2022_M_CIAN_799_53579.36560.36560.4.1.dta	4	2953.486447	MKSEVKSLVNR(6)-SKQLESAQMDSNR(2)	2953.471604	Oxidation[M](9);Oxidation[M](17)	6.332783e-010	3.551057e-004	0.014843	5.025611	2.259374e-007	9.200876e-009
	129	PRF_Q_2022_M_CIAN_799_53579.37291.37291.4.1.dta	4	2953.489090	MKSEVKSLVNR(6)-SKQLESAQMDSNR(2)	2953.471604	Oxidation[M](9);Oxidation[M](17)	3.268733e-006	4.074397e-004	0.017486	5.920490	4.364875e-015	1.611913e-006
	130	PRF_Q_2022_M_CIAN_799_53579.35618.35618.5.0.dta	5	2953.487317	MKSEVKSLVNR(6)-SKQLESAQMDSNR(2)	2953.471604	Oxidation[M](9);Oxidation[M](17)	1.071901e-009	4.614109e-004	0.015713	5.320180	4.000175e-016	3.323446e-008
	131	PRF_Q_2022_M_CIAN_799_53579.40043.40043.4.0.dta	4	2937.495295	MKSEVKSLVNR(6)-SKQLESAQMDSNR(2)	2937.476689	Oxidation[M](17)	1.920619e-013	4.716083e-004	0.018606	6.334008	1.169197e-019	1.134768e-009
	132	PRF_Q_2022_M_CIAN_799_53579.40160.40160.5.0.dta	5	2953.481144	MKSEVKSLVNR(6)-SKQLESAQMDSNR(2)	2953.471604	Oxidation[M](9);Oxidation[M](17)	1.794323e-006	4.758319e-004	0.009540	3.230097	6.851142e-010	1.011154e-007
	133	PRF_Q_2022_M_CIAN_799_53579.42892.42892.4.0.dta	4	2921.495043	MKSEVKSLVNR(6)-SKQLESAQMDSNR(2)	2921.481775	null	9.728387e-009	6.630148e-004	0.013268	4.541531	1.142043e-018	2.325982e-007
	134	PRF_Q_2022_M_CIAN_799_53579.39995.39995.4.0.dta	4	2953.485344	MKSEVKSLVNR(6)-SKQLESAQMDSNR(2)	2953.471604	Oxidation[M](9);Oxidation[M](17)	2.631829e-009	6.658168e-004	0.013740	4.652152	3.885004e-022	5.594154e-012
	135	PRF_Q_2022_M_CIAN_799_53579.35478.35478.5.0.dta	5	2953.488506	MKSEVKSLVNR(6)-SKQLESAQMDSNR(2)	2953.471604	Oxidation[M](9);Oxidation[M](17)	2.078121e-008	7.939308e-004	0.016902	5.722757	1.033081e-016	2.029586e-007
	136	PRF_Q_2022_M_CIAN_799_53579.36488.36488.4.3.dta	4	2953.485629	MKSEVKSLVNR(6)-SKQLESAQMDSNR(2)	2953.471604	Oxidation[M](9);Oxidation[M](17)	2.259691e-010	8.060729e-004	0.014025	4.748649	5.345506e-018	4.382797e-010
	137	PRF_Q_2022_M_CIAN_799_53579.38752.38752.3.0.dta	3	2937.485865	MKSEVKSLVNR(6)-SKQLESAQMDSNR(2)	2937.476689	Oxidation[M](9)	1.582066e-008	8.283799e-004	0.009176	3.123769	1.929286e-022	1.864617e-018
	138	PRF_Q_2022_M_CIAN_799_53579.35280.35280.4.1.dta	4	2953.481209	MKSEVKSLVNR(6)-SKQLESAQMDSNR(2)	2953.471604	Oxidation[M](9);Oxidation[M](17)	7.057445e-004	8.818996e-004	0.009605	3.252105	7.106987e-016	2.539833e-004
	139	PRF_Q_2022_M_CIAN_799_53579.36907.36907.4.0.dta	4	2953.490409	MKSEVKSLVNR(6)-SKQLESAQMDSNR(2)	2953.471604	Oxidation[M](9);Oxidation[M](17)	3.786901e-007	1.007395e-003	0.018805	6.367083	5.578961e-011	2.289394e-011
	140	PRF_Q_2022_M_CIAN_799_53579.40179.40179.4.0.dta	4	2937.494623	MKSEVKSLVNR(6)-SKQLESAQMDSNR(2)	2937.476689	Oxidation[M](17)	1.905723e-010	1.010469e-003	0.017934	6.105240	5.117539e-016	9.004449e-009
	141	PRF_Q_2022_M_CIAN_799_53579.42989.42989.5.0.dta	5	2921.498176	MKSEVKSLVNR(6)-SKQLESAQMDSNR(2)	2921.481775	null	6.663262e-009	1.080317e-003	0.016401	5.613932	7.366202e-017	1.485081e-008
	142	PRF_Q_2022_M_CIAN_799_53579.35759.35759.5.0.dta	5	2953.488900	MKSEVKSLVNR(6)-SKQLESAQMDSNR(2)	2953.471604	Oxidation[M](9);Oxidation[M](17)	1.588276e-008	1.165289e-003	0.017296	5.856159	1.004075e-009	1.093217e-006
	143	PRF_Q_2022_M_CIAN_799_53579.42853.42853.5.0.dta	5	2921.497534	MKSEVKSLVNR(6)-SKQLESAQMDSNR(2)	2921.481775	null	8.049701e-009	1.210198e-003	0.015759	5.394180	4.036163e-016	3.348886e-008
	144	PRF_Q_2022_M_CIAN_799_53579.40316.40316.4.0.dta	4	2937.501341	MKSEVKSLVNR(6)-SKQLESAQMDSNR(2)	2937.476689	Oxidation[M](17)	2.355195e-009	1.210622e-003	0.024652	8.392237	3.972152e-017	1.939357e-009
	145	PRF_Q_2022_M_CIAN_799_53579.39903.39903.4.0.dta	4	2937.483453	MKSEVKSLVNR(6)-SKQLESAQMDSNR(2)	2937.476689	Oxidation[M](17)	1.726003e-009	1.250588e-003	0.006764	2.302657	4.497066e-015	5.798840e-008
	146	PRF_Q_2022_M_CIAN_799_53579.35332.35332.5.0.dta	5	2953.488397	MKSEVKSLVNR(6)-SKQLESAQMDSNR(2)	2953.471604	Oxidation[M](9);Oxidation[M](17)	3.655329e-009	1.686554e-003	0.016793	5.685851	1.767363e-015	1.510533e-007
	147	PRF_Q_2022_M_CIAN_799_53579.36762.36762.4.1.dta	4	2953.487222	MKSEVKSLVNR(6)-SKQLESAQMDSNR(2)	2953.471604	Oxidation[M](9);Oxidation[M](17)	2.515726e-005	1.701538e-003	0.015618	5.288014	2.862432e-024	1.333432e-004
	148	PRF_Q_2022_M_CIAN_799_53579.38566.38566.5.0.dta	5	2937.491615	MKSEVKSLVNR(6)-SKQLESAQMDSNR(2)	2937.476689	Oxidation[M](9)	2.003538e-008	1.981614e-003	0.014926	5.081232	3.047851e-017	1.669761e-007
	149	PRF_Q_2022_M_CIAN_799_53579.37430.37430.4.1.dta	4	2953.490314	MKSEVKSLVNR(6)-SKQLESAQMDSNR(2)	2953.471604	Oxidation[M](9);Oxidation[M](17)	4.224339e-009	2.135791e-003	0.018710	6.334918	2.938084e-011	2.994055e-011
	150	PRF_Q_2022_M_CIAN_799_53579.40091.40091.5.0.dta	5	2937.491977	MKSEVKSLVNR(6)-SKQLESAQMDSNR(2)	2937.476689	Oxidation[M](17)	6.506722e-012	2.143349e-003	0.015288	5.204467	5.320702e-017	6.443712e-009
	151	PRF_Q_2022_M_CIAN_799_53579.35784.35784.4.2.dta	4	2953.487190	MKSEVKSLVNR(6)-SKQLESAQMDSNR(2)	2953.471604	Oxidation[M](9);Oxidation[M](17)	1.297298e-017	2.369509e-003	0.015586	5.277180	2.600031e-024	2.510565e-008
	152	PRF_Q_2022_M_CIAN_799_53579.40228.40228.5.0.dta	5	2937.479311	MKSEVKSLVNR(6)-SKQLESAQMDSNR(2)	2937.476689	Oxidation[M](17)	2.110877e-011	2.699811e-003	0.002622	0.892603	1.660400e-010	2.681802e-008
	153	PRF_Q_2022_M_CIAN_799_53579.39667.39667.4.0.dta	4	2937.484643	MKSEVKSLVNR(6)-SKQLESAQMDSNR(2)	2937.476689	Oxidation[M](9)	9.083206e-015	2.857946e-003	0.007954	2.707766	4.053778e-025	4.414611e-010
	154	PRF_Q_2022_M_CIAN_799_53579.39918.39918.5.0.dta	5	2937.491315	MKSEVKSLVNR(6)-SKQLESAQMDSNR(2)	2937.476689	Oxidation[M](17)	2.930609e-011	3.966171e-003	0.014626	4.979103	5.148876e-010	1.681683e-008
	155	PRF_Q_2022_M_CIAN_799_53579.38431.38431.5.0.dta	5	2937.486758	MKSEVKSLVNR(6)-SKQLESAQMDSNR(2)	2937.476689	Oxidation[M](9)	2.727781e-006	6.257857e-003	0.010069	3.427772	1.224999e-010	3.260141e-006
	156	PRF_Q_2022_M_CIAN_799_53579.37730.37730.4.0.dta	4	2953.498718	MKSEVKSLVNR(6)-SKQLESAQMDSNR(2)	2953.471604	Oxidation[M](9);Oxidation[M](17)	6.999134e-008	7.645069e-003	0.027114	9.180383	3.386171e-015	9.136943e-016
	157	PRF_Q_2022_M_CIAN_799_53579.43134.43134.5.1.dta	5	2921.502115	MKSEVKSLVNR(6)-SKQLESAQMDSNR(2)	2921.481775	null	2.954746e-006	7.684315e-003	0.020340	6.962220	2.402060e-008	2.206021e-005
	158	PRF_Q_2022_M_CIAN_799_53579.39947.39947.5.0.dta	5	2937.492786	MKSEVKSLVNR(6)-SKQLESAQMDSNR(2)	2937.476689	Oxidation[M](17)	5.274882e-015	1.145962e-002	0.016097	5.479873	1.622622e-012	4.302263e-010
	159	PRF_Q_2022_M_CIAN_799_53579.44025.44025.4.0.dta	4	2921.493003	MKSEVKSLVNR(6)-SKQLESAQMDSNR(2)	2921.481775	null	8.054660e-008	1.428792e-002	0.011228	3.843255	4.494109e-009	1.053043e-006
	160	PRF_Q_2022_M_CIAN_799_53579.38575.38575.4.0.dta	4	2953.486897	MKSEVKSLVNR(6)-SKQLESAQMDSNR(2)	2953.471604	Oxidation[M](9);Oxidation[M](17)	1.890339e-005	1.664730e-002	0.015293	5.177974	4.937502e-018	4.222968e-005
	161	PRF_Q_2022_M_CIAN_799_53579.42837.42837.4.1.dta	4	2937.491812	MKSEVKSLVNR(6)-SKQLESAQMDSNR(2)	2937.476689	Oxidation[M](9)	4.262525e-010	1.736382e-002	0.015123	5.148296	2.164472e-011	4.812153e-007
	162	PRF_Q_2022_M_CIAN_799_53579.41144.41144.4.1.dta	4	2937.502015	MKSEVKSLVNR(6)-SKQLESAQMDSNR(2)	2937.476689	Oxidation[M](17)	4.424912e-004	1.818528e-002	0.025326	8.621685	1.126154e-006	1.598846e-003
	163	PRF_Q_2022_M_CIAN_799_53579.43030.43030.4.0.dta	4	2921.494005	MKSEVKSLVNR(6)-SKQLESAQMDSNR(2)	2921.481775	null	1.094803e-010	2.327967e-002	0.012230	4.186232	4.286204e-014	1.813843e-005
	164	PRF_Q_2022_M_CIAN_799_53579.41843.41843.4.0.dta	4	2937.489225	MKSEVKSLVNR(6)-SKQLESAQMDSNR(2)	2937.476689	Oxidation[M](17)	2.357744e-005	2.696212e-002	0.012536	4.267608	6.865062e-014	1.354087e-006
	165	PRF_Q_2022_M_CIAN_799_53579.38744.38744.4.0.dta	4	2953.491491	MKSEVKSLVNR(6)-SKQLESAQMDSNR(2)	2953.471604	Oxidation[M](9);Oxidation[M](17)	2.675362e-010	2.995082e-002	0.019887	6.733432	5.364798e-010	1.166505e-007
	166	PRF_Q_2022_M_CIAN_799_53579.42907.42907.2.0.dta	2	2921.493701	MKSEVKSLVNR(6)-SKQLESAQMDSNR(2)	2921.481775	null	1.000000e+000	5.355063e-002	0.011926	4.082175	1.000000e+000	1.000000e+000
	167	PRF_Q_2022_M_CIAN_799_53579.36215.36215.4.2.dta	4	2953.481435	MKSEVKSLVNR(6)-SKQLESAQMDSNR(2)	2953.471604	Oxidation[M](9);Oxidation[M](17)	1.289586e-004	6.535273e-002	0.009831	3.328625	6.597668e-011	2.144034e-004
	168	PRF_Q_2022_M_CIAN_799_53579.38708.38708.5.0.dta	5	2937.488714	MKSEVKSLVNR(6)-SKQLESAQMDSNR(2)	2937.476689	Oxidation[M](9)	1.315088e-006	6.819006e-002	0.012025	4.093650	9.414114e-009	2.455806e-006
	169	PRF_Q_2022_M_CIAN_799_53579.44149.44149.4.0.dta	4	2921.495095	MKSEVKSLVNR(6)-SKQLESAQMDSNR(2)	2921.481775	null	1.434749e-010	7.058288e-002	0.013320	4.559330	1.127323e-006	4.685435e-007
	170	PRF_Q_2022_M_CIAN_799_53579.43003.43003.4.0.dta	4	2937.494828	MKSEVKSLVNR(6)-SKQLESAQMDSNR(2)	2937.476689	Oxidation[M](9)	1.208862e-014	1.050689e-001	0.018139	6.175028	5.312061e-012	3.303260e-011
	171	PRF_Q_2022_M_CIAN_799_53579.36353.36353.4.2.dta	4	2953.485390	MKSEVKSLVNR(6)-SKQLESAQMDSNR(2)	2953.471604	Oxidation[M](9);Oxidation[M](17)	8.999737e-003	3.836196e-001	0.013786	4.667727	2.138582e-004	1.143012e-002
	172	PRF_Q_2022_M_CIAN_799_53579.36503.36503.5.2.dta	5	2953.483499	MKSEVKSLVNR(6)-SKQLESAQMDSNR(2)	2953.471604	Oxidation[M](9);Oxidation[M](17)	1.103155e-002	4.150105e-001	0.011895	4.027464	2.129856e-003	5.480497e-002
	173	PRF_Q_2022_M_CIAN_799_53579.35580.35580.4.2.dta	4	2937.464721	MKSEVKSLVNR(6)-SKQLESAQMDSNR(2)	2937.476689	Oxidation[M](9)	1.000000e+000	4.643404e-001	-0.011968	-4.074245	1.000000e+000	1.560448e-002
	174	PRF_Q_2022_M_CIAN_799_53579.39195.39195.3.0.dta	3	2790.455011	SEVKSLVNR(4)-SKQLESAQMDSNRK(2)	2790.441297	null	8.486292e-007	3.974928e-006	0.013714	4.914635	1.056104e-015	2.932260e-008
	175	PRF_Q_2022_M_CIAN_799_53579.39328.39328.3.0.dta	3	2790.454223	SEVKSLVNR(4)-SKQLESAQMDSNRK(2)	2790.441297	null	6.459546e-009	4.644139e-006	0.012926	4.632242	5.858804e-021	1.791975e-009
	176	PRF_Q_2022_M_CIAN_799_53579.34519.34519.3.0.dta	3	2806.448544	SEVKSLVNR(4)-SKQLESAQMDSNRK(2)	2806.436211	Oxidation[M](9)	1.781239e-006	2.239389e-005	0.012333	4.394541	3.895235e-019	6.134953e-008
	177	PRF_Q_2022_M_CIAN_799_53579.34652.34652.3.0.dta	3	2806.449427	SEVKSLVNR(4)-SKQLESAQMDSNRK(2)	2806.436211	Oxidation[M](9)	8.802675e-006	2.258279e-005	0.013216	4.709175	1.208333e-020	9.316016e-008
	178	PRF_Q_2022_M_CIAN_799_53579.34790.34790.3.0.dta	3	2806.450616	SEVKSLVNR(4)-SKQLESAQMDSNRK(2)	2806.436211	Oxidation[M](9)	6.116937e-005	5.109668e-005	0.014405	5.132844	5.392985e-021	7.381140e-006
	179	PRF_Q_2022_M_CIAN_799_53579.39059.39059.3.0.dta	3	2790.453660	SEVKSLVNR(4)-SKQLESAQMDSNRK(2)	2790.441297	null	1.063925e-004	5.740280e-005	0.012363	4.430482	8.410298e-011	1.981408e-005
	180	PRF_Q_2022_M_CIAN_799_53579.39452.39452.3.0.dta	3	2790.456694	SEVKSLVNR(4)-SKQLESAQMDSNRK(2)	2790.441297	null	1.518372e-004	8.119465e-005	0.015397	5.517765	4.434526e-015	1.126804e-004
	181	PRF_Q_2022_M_CIAN_799_53579.34932.34932.3.0.dta	3	2806.447764	SEVKSLVNR(4)-SKQLESAQMDSNRK(2)	2806.436211	Oxidation[M](9)	3.106241e-004	1.308628e-004	0.011553	4.116609	1.437701e-014	1.511088e-004
	182	PRF_Q_2022_M_CIAN_799_53579.39083.39083.5.0.dta	5	2790.460586	SEVKSLVNR(4)-SKQLESAQMDSNRK(2)	2790.441297	null	1.803257e-006	5.345183e-004	0.019289	6.912527	3.384527e-015	5.305183e-007
	183	PRF_Q_2022_M_CIAN_799_53579.39352.39352.4.0.dta	4	2790.452809	SEVKSLVNR(4)-SKQLESAQMDSNRK(2)	2790.441297	null	5.250189e-007	6.588998e-004	0.011512	4.125512	5.352080e-015	1.186651e-008
	184	PRF_Q_2022_M_CIAN_799_53579.39227.39227.5.0.dta	5	2790.458300	SEVKSLVNR(4)-SKQLESAQMDSNRK(2)	2790.441297	null	2.830359e-006	6.827492e-004	0.017003	6.093301	3.021163e-012	4.879266e-007
	185	PRF_Q_2022_M_CIAN_799_53579.34773.34773.4.0.dta	4	2806.450839	SEVKSLVNR(4)-SKQLESAQMDSNRK(2)	2806.436211	Oxidation[M](9)	2.131281e-007	7.014565e-004	0.014628	5.212304	6.923886e-021	1.355420e-007
	186	PRF_Q_2022_M_CIAN_799_53579.35075.35075.3.0.dta	3	2806.449912	SEVKSLVNR(4)-SKQLESAQMDSNRK(2)	2806.436211	Oxidation[M](9)	4.170653e-004	7.921479e-004	0.013701	4.881992	1.000000e+000	2.513080e-004
	187	PRF_Q_2022_M_CIAN_799_53579.34546.34546.5.0.dta	5	2806.448490	SEVKSLVNR(4)-SKQLESAQMDSNRK(2)	2806.436211	Oxidation[M](9)	2.129159e-006	8.633385e-004	0.012279	4.375300	8.109262e-022	1.537356e-006
	188	PRF_Q_2022_M_CIAN_799_53579.39506.39506.4.1.dta	4	2790.444385	SEVKSLVNR(4)-SKQLESAQMDSNRK(2)	2790.441297	null	1.727377e-005	9.012556e-004	0.003088	1.106635	6.140736e-007	9.722335e-008
	189	PRF_Q_2022_M_CIAN_799_53579.39216.39216.4.0.dta	4	2790.455941	SEVKSLVNR(4)-SKQLESAQMDSNRK(2)	2790.441297	null	6.536969e-007	9.017690e-004	0.014644	5.247915	1.927474e-013	7.542780e-008
	190	PRF_Q_2022_M_CIAN_799_53579.39064.39064.4.0.dta	4	2790.457035	SEVKSLVNR(4)-SKQLESAQMDSNRK(2)	2790.441297	null	1.868637e-008	9.374025e-004	0.015738	5.639968	1.488685e-017	1.096125e-008
	191	PRF_Q_2022_M_CIAN_799_53579.35053.35053.4.0.dta	4	2806.452668	SEVKSLVNR(4)-SKQLESAQMDSNRK(2)	2806.436211	Oxidation[M](9)	1.753021e-005	1.050781e-003	0.016457	5.864021	1.122994e-014	4.157722e-007
	192	PRF_Q_2022_M_CIAN_799_53579.34968.34968.5.0.dta	5	2806.457033	SEVKSLVNR(4)-SKQLESAQMDSNRK(2)	2806.436211	Oxidation[M](9)	1.830333e-006	1.118978e-003	0.020822	7.419374	2.994422e-015	8.590225e-007
	193	PRF_Q_2022_M_CIAN_799_53579.34674.34674.5.0.dta	5	2806.448027	SEVKSLVNR(4)-SKQLESAQMDSNRK(2)	2806.436211	Oxidation[M](9)	3.853247e-007	1.146837e-003	0.011816	4.210322	8.865239e-021	5.879815e-007
	194	PRF_Q_2022_M_CIAN_799_53579.34816.34816.5.0.dta	5	2806.451411	SEVKSLVNR(4)-SKQLESAQMDSNRK(2)	2806.436211	Oxidation[M](9)	3.413745e-007	1.152614e-003	0.015200	5.416122	4.161098e-016	2.666906e-007
	195	PRF_Q_2022_M_CIAN_799_53579.39242.39242.4.1.dta	4	2806.451178	SEVKSLVNR(4)-SKQLESAQMDSNRK(2)	2806.436211	Oxidation[M](9)	8.495904e-007	1.477021e-003	0.014967	5.333098	7.205120e-024	3.777513e-009
	196	PRF_Q_2022_M_CIAN_799_53579.34630.34630.4.0.dta	4	2806.450580	SEVKSLVNR(4)-SKQLESAQMDSNRK(2)	2806.436211	Oxidation[M](9)	7.160734e-007	1.643848e-003	0.014369	5.120017	2.595417e-024	7.818180e-009
	197	PRF_Q_2022_M_CIAN_799_53579.34907.34907.4.0.dta	4	2806.442834	SEVKSLVNR(4)-SKQLESAQMDSNRK(2)	2806.436211	Oxidation[M](9)	4.020777e-005	1.646394e-003	0.006623	2.359932	1.200096e-020	1.937351e-006
	198	PRF_Q_2022_M_CIAN_799_53579.35411.35411.4.0.dta	4	2806.456073	SEVKSLVNR(4)-SKQLESAQMDSNRK(2)	2806.436211	Oxidation[M](9)	8.490674e-005	2.007411e-003	0.019862	7.077303	1.611047e-009	1.239687e-006
	199	PRF_Q_2022_M_CIAN_799_53579.34499.34499.4.0.dta	4	2806.449452	SEVKSLVNR(4)-SKQLESAQMDSNRK(2)	2806.436211	Oxidation[M](9)	4.628588e-006	2.032975e-003	0.013241	4.718083	3.252703e-023	9.528890e-008
	200	PRF_Q_2022_M_CIAN_799_53579.39138.39138.3.0.dta	3	2806.446905	SEVKSLVNR(4)-SKQLESAQMDSNRK(2)	2806.436211	Oxidation[M](9)	1.795434e-003	2.042431e-003	0.010694	3.810527	8.443290e-010	1.176418e-003
	201	PRF_Q_2022_M_CIAN_799_53579.35240.35240.4.0.dta	4	2806.457036	SEVKSLVNR(4)-SKQLESAQMDSNRK(2)	2806.436211	Oxidation[M](9)	3.000880e-005	2.309827e-003	0.020825	7.420443	4.515912e-010	4.257362e-006
	202	PRF_Q_2022_M_CIAN_799_53579.39662.39662.4.0.dta	4	2790.455200	SEVKSLVNR(4)-SKQLESAQMDSNRK(2)	2790.441297	null	1.151069e-004	3.179648e-003	0.013903	4.982366	1.639261e-005	1.278503e-004
	203	PRF_Q_2022_M_CIAN_799_53579.34410.34410.5.0.dta	5	2806.443091	SEVKSLVNR(4)-SKQLESAQMDSNRK(2)	2806.436211	Oxidation[M](9)	1.010121e-006	4.389941e-003	0.006880	2.451508	1.158578e-014	5.670904e-006
	204	PRF_Q_2022_M_CIAN_799_53579.35645.35645.4.1.dta	4	2806.446628	SEVKSLVNR(4)-SKQLESAQMDSNRK(2)	2806.436211	Oxidation[M](9)	3.049102e-006	5.879890e-003	0.010417	3.711825	2.754299e-012	5.112862e-008
	205	PRF_Q_2022_M_CIAN_799_53579.35137.35137.5.1.dta	5	2806.450988	SEVKSLVNR(4)-SKQLESAQMDSNRK(2)	2806.436211	Oxidation[M](9)	1.916925e-004	1.600310e-002	0.014777	5.265397	2.704322e-010	5.262237e-006
	206	PRF_Q_2022_M_CIAN_799_53579.34380.34380.3.0.dta	3	2806.448390	SEVKSLVNR(4)-SKQLESAQMDSNRK(2)	2806.436211	Oxidation[M](9)	1.708476e-004	2.487312e-002	0.012179	4.339667	1.758668e-014	3.956104e-005
	207	PRF_Q_2022_M_CIAN_799_53579.39104.39104.4.0.dta	4	2806.456464	SEVKSLVNR(4)-SKQLESAQMDSNRK(2)	2806.436211	Oxidation[M](9)	6.086327e-008	2.493820e-002	0.020253	7.216626	2.063448e-008	1.780749e-008
	208	PRF_Q_2022_M_CIAN_799_53579.36071.36071.4.1.dta	4	2806.447896	SEVKSLVNR(4)-SKQLESAQMDSNRK(2)	2806.436211	Oxidation[M](9)	5.953963e-008	7.850319e-002	0.011685	4.163644	2.518663e-011	1.216544e-008
	209	PRF_Q_2022_M_CIAN_799_53579.36686.36686.4.3.dta	4	2806.428011	SEVKSLVNR(4)-SKQLESAQMDSNRK(2)	2806.436211	Oxidation[M](9)	3.760931e-004	1.070428e-001	-0.008200	-2.921855	1.469369e-004	1.511310e-005
	210	PRF_Q_2022_M_CIAN_799_53579.36216.36216.4.2.dta	4	2806.451108	SEVKSLVNR(4)-SKQLESAQMDSNRK(2)	2806.436211	Oxidation[M](9)	2.751175e-006	1.460754e-001	0.014897	5.308156	1.160833e-005	8.832461e-007
	211	PRF_Q_2022_M_CIAN_799_53579.34563.34563.2.0.dta	2	2806.445746	SEVKSLVNR(4)-SKQLESAQMDSNRK(2)	2806.436211	Oxidation[M](9)	2.863919e-003	1.479879e-001	0.009535	3.397547	1.000000e+000	9.218669e-004
	212	PRF_Q_2022_M_CIAN_799_53579.39265.39265.2.0.dta	2	2790.455066	SEVKSLVNR(4)-SKQLESAQMDSNRK(2)	2790.441297	null	1.434810e-002	2.067284e-001	0.013769	4.934345	1.000000e+000	8.223516e-003
	213	PRF_Q_2022_M_CIAN_799_53579.35496.35496.4.0.dta	4	2806.451132	SEVKSLVNR(4)-SKQLESAQMDSNRK(2)	2806.436211	Oxidation[M](9)	4.527346e-005	2.179011e-001	0.014921	5.316707	2.955574e-011	4.868957e-007
	214	PRF_Q_2022_M_CIAN_799_53579.35821.35821.5.1.dta	5	2806.447926	SEVKSLVNR(4)-SKQLESAQMDSNRK(2)	2806.436211	Oxidation[M](9)	7.536781e-004	3.511938e-001	0.011715	4.174333	3.334593e-003	7.666026e-007
	215	PRF_Q_2022_M_CIAN_799_53579.36365.36365.4.3.dta	4	2806.436857	SEVKSLVNR(4)-SKQLESAQMDSNRK(2)	2806.436211	Oxidation[M](9)	1.531153e-004	3.814668e-001	0.000646	0.230185	4.988425e-003	8.097039e-008
	216	PRF_Q_2022_M_CIAN_799_53579.39270.39270.3.0.dta	3	2806.447844	SEVKSLVNR(4)-SKQLESAQMDSNRK(2)	2806.436211	Oxidation[M](9)	5.218487e-004	4.555631e-001	0.011633	4.145115	2.204823e-004	3.178402e-004
	217	PRF_Q_2022_M_CIAN_799_53579.36523.36523.4.2.dta	4	2806.425379	SEVKSLVNR(4)-SKQLESAQMDSNRK(2)	2806.436211	Oxidation[M](9)	6.864377e-003	6.911478e-001	-0.010832	-3.859699	1.156523e-002	9.377473e-006
	218	PRF_Q_2022_M_CIAN_799_53579.35787.35787.4.1.dta	4	2806.441294	SEVKSLVNR(4)-SKQLESAQMDSNRK(2)	2806.436211	Oxidation[M](9)	4.347172e-004	7.215138e-001	0.005083	1.811194	1.457095e-002	2.702354e-009
	219	PRF_Q_2022_M_CIAN_799_53579.46887.46887.3.0.dta	3	2662.353835	SEVKSLVNR(4)-SKQLESAQMDSNR(2)	2662.346341	null	2.044767e-010	4.424164e-005	0.007494	2.814810	1.158186e-012	5.484692e-008
	220	PRF_Q_2022_M_CIAN_799_53579.46741.46741.3.0.dta	3	2662.358513	SEVKSLVNR(4)-SKQLESAQMDSNR(2)	2662.346341	null	4.190987e-008	4.869819e-005	0.012172	4.571907	1.656520e-019	1.452063e-010
	221	PRF_Q_2022_M_CIAN_799_53579.46596.46596.3.0.dta	3	2662.359476	SEVKSLVNR(4)-SKQLESAQMDSNR(2)	2662.346341	null	4.493832e-009	5.702122e-005	0.013135	4.933618	1.800017e-015	2.370251e-009
	222	PRF_Q_2022_M_CIAN_799_53579.41541.41541.3.0.dta	3	2678.351377	SEVKSLVNR(4)-SKQLESAQMDSNR(2)	2678.341255	Oxidation[M](9)	5.920646e-007	1.024350e-004	0.010122	3.779205	7.144219e-017	2.455573e-008
	223	PRF_Q_2022_M_CIAN_799_53579.41247.41247.3.0.dta	3	2678.355797	SEVKSLVNR(4)-SKQLESAQMDSNR(2)	2678.341255	Oxidation[M](9)	4.239758e-010	1.446542e-004	0.014542	5.429480	6.249743e-022	5.938614e-009
	224	PRF_Q_2022_M_CIAN_799_53579.41398.41398.3.0.dta	3	2678.356130	SEVKSLVNR(4)-SKQLESAQMDSNR(2)	2678.341255	Oxidation[M](9)	1.814311e-012	3.023871e-004	0.014875	5.553811	2.169241e-027	3.968303e-012
	225	PRF_Q_2022_M_CIAN_799_53579.41104.41104.3.0.dta	3	2678.354173	SEVKSLVNR(4)-SKQLESAQMDSNR(2)	2678.341255	Oxidation[M](9)	1.357698e-009	4.540224e-004	0.012918	4.823134	1.708358e-020	5.091725e-010
	226	PRF_Q_2022_M_CIAN_799_53579.41998.41998.3.0.dta	3	2678.352305	SEVKSLVNR(4)-SKQLESAQMDSNR(2)	2678.341255	Oxidation[M](9)	1.563011e-004	5.754572e-004	0.011050	4.125688	8.437076e-014	5.172390e-005
	227	PRF_Q_2022_M_CIAN_799_53579.46659.46659.4.0.dta	4	2662.358866	SEVKSLVNR(4)-SKQLESAQMDSNR(2)	2662.346341	null	7.411642e-007	7.354590e-004	0.012525	4.704497	2.223483e-013	1.100312e-006
	228	PRF_Q_2022_M_CIAN_799_53579.42159.42159.3.0.dta	3	2678.354951	SEVKSLVNR(4)-SKQLESAQMDSNR(2)	2678.341255	Oxidation[M](9)	7.907613e-005	7.543571e-004	0.013696	5.113613	2.109201e-015	4.787281e-006
	229	PRF_Q_2022_M_CIAN_799_53579.46581.46581.3.0.dta	3	2678.361728	SEVKSLVNR(4)-SKQLESAQMDSNR(2)	2678.341255	Oxidation[M](9)	1.058447e-004	7.667827e-004	0.020473	7.643910	4.966366e-013	1.165255e-005
	230	PRF_Q_2022_M_CIAN_799_53579.41693.41693.3.0.dta	3	2678.352871	SEVKSLVNR(4)-SKQLESAQMDSNR(2)	2678.341255	Oxidation[M](9)	1.528636e-006	8.015751e-004	0.011616	4.337013	4.060939e-032	8.459797e-009
	231	PRF_Q_2022_M_CIAN_799_53579.46820.46820.4.0.dta	4	2662.353877	SEVKSLVNR(4)-SKQLESAQMDSNR(2)	2662.346341	null	1.682652e-006	1.150876e-003	0.007536	2.830586	6.338831e-014	4.908808e-007
	232	PRF_Q_2022_M_CIAN_799_53579.41076.41076.4.0.dta	4	2678.352897	SEVKSLVNR(4)-SKQLESAQMDSNR(2)	2678.341255	Oxidation[M](9)	3.689662e-007	1.155715e-003	0.011642	4.346720	7.823843e-015	4.746579e-007
	233	PRF_Q_2022_M_CIAN_799_53579.47130.47130.4.1.dta	4	2662.358045	SEVKSLVNR(4)-SKQLESAQMDSNR(2)	2662.346341	null	8.887198e-005	1.315503e-003	0.011704	4.396122	9.273218e-007	1.343620e-005
	234	PRF_Q_2022_M_CIAN_799_53579.41354.41354.4.0.dta	4	2678.358465	SEVKSLVNR(4)-SKQLESAQMDSNR(2)	2678.341255	Oxidation[M](9)	7.350784e-007	1.379354e-003	0.017210	6.425619	3.960742e-022	6.062782e-007
	235	PRF_Q_2022_M_CIAN_799_53579.41213.41213.4.0.dta	4	2678.357328	SEVKSLVNR(4)-SKQLESAQMDSNR(2)	2678.341255	Oxidation[M](9)	1.589122e-007	1.393336e-003	0.016073	6.001102	1.188547e-014	3.763089e-007
	236	PRF_Q_2022_M_CIAN_799_53579.46974.46974.4.0.dta	4	2662.353230	SEVKSLVNR(4)-SKQLESAQMDSNR(2)	2662.346341	null	1.185223e-005	1.607398e-003	0.006889	2.587567	2.995975e-011	3.538810e-006
	237	PRF_Q_2022_M_CIAN_799_53579.41840.41840.3.0.dta	3	2678.353047	SEVKSLVNR(4)-SKQLESAQMDSNR(2)	2678.341255	Oxidation[M](9)	8.657059e-005	1.647035e-003	0.011792	4.402725	1.512252e-011	1.732373e-005
	238	PRF_Q_2022_M_CIAN_799_53579.46736.46736.3.0.dta	3	2678.362199	SEVKSLVNR(4)-SKQLESAQMDSNR(2)	2678.341255	Oxidation[M](9)	3.354710e-007	2.097143e-003	0.020944	7.819765	1.431231e-021	6.481865e-010
	239	PRF_Q_2022_M_CIAN_799_53579.46536.46536.2.0.dta	2	2662.359727	SEVKSLVNR(4)-SKQLESAQMDSNR(2)	2662.346341	null	1.000000e+000	2.273134e-003	0.013386	5.027896	1.000000e+000	1.000000e+000
	240	PRF_Q_2022_M_CIAN_799_53579.41501.41501.4.0.dta	4	2678.354660	SEVKSLVNR(4)-SKQLESAQMDSNR(2)	2678.341255	Oxidation[M](9)	1.520915e-007	2.329359e-003	0.013405	5.004963	1.998499e-020	8.514201e-008
	241	PRF_Q_2022_M_CIAN_799_53579.46505.46505.4.0.dta	4	2662.360312	SEVKSLVNR(4)-SKQLESAQMDSNR(2)	2662.346341	null	1.285151e-008	2.335852e-003	0.013971	5.247627	1.465491e-014	4.440255e-009
	242	PRF_Q_2022_M_CIAN_799_53579.46590.46590.4.0.dta	4	2678.357867	SEVKSLVNR(4)-SKQLESAQMDSNR(2)	2678.341255	Oxidation[M](9)	7.444071e-006	2.598938e-003	0.016612	6.202346	5.737404e-013	8.826985e-006
	243	PRF_Q_2022_M_CIAN_799_53579.47046.47046.3.0.dta	3	2662.353981	SEVKSLVNR(4)-SKQLESAQMDSNR(2)	2662.346341	null	1.268174e-005	3.024833e-003	0.007640	2.869649	1.185833e-008	7.740275e-005
	244	PRF_Q_2022_M_CIAN_799_53579.42782.42782.3.0.dta	3	2678.350987	SEVKSLVNR(4)-SKQLESAQMDSNR(2)	2678.341255	Oxidation[M](9)	5.701284e-006	3.839830e-003	0.009732	3.633592	1.027970e-015	5.859961e-007
	245	PRF_Q_2022_M_CIAN_799_53579.41875.41875.4.0.dta	4	2678.359379	SEVKSLVNR(4)-SKQLESAQMDSNR(2)	2678.341255	Oxidation[M](9)	5.040931e-009	1.070714e-002	0.018124	6.766875	2.446861e-018	5.009417e-009
	246	PRF_Q_2022_M_CIAN_799_53579.46459.46459.3.0.dta	3	2662.359714	SEVKSLVNR(4)-SKQLESAQMDSNR(2)	2662.346341	null	3.946872e-006	1.261903e-002	0.013373	5.023013	4.890016e-014	1.174584e-006
	247	PRF_Q_2022_M_CIAN_799_53579.43322.43322.3.0.dta	3	2678.340464	SEVKSLVNR(4)-SKQLESAQMDSNR(2)	2678.341255	Oxidation[M](9)	8.610725e-006	1.968629e-002	-0.000791	-0.295332	3.163860e-013	1.899773e-007
	248	PRF_Q_2022_M_CIAN_799_53579.41661.41661.4.1.dta	4	2678.355980	SEVKSLVNR(4)-SKQLESAQMDSNR(2)	2678.341255	Oxidation[M](9)	5.092537e-007	3.197573e-002	0.014725	5.497806	4.911675e-016	8.647999e-007
	249	PRF_Q_2022_M_CIAN_799_53579.43236.43236.3.1.dta	3	2678.336943	SEVKSLVNR(4)-SKQLESAQMDSNR(2)	2678.341255	Oxidation[M](9)	1.405799e-006	4.770221e-002	-0.004312	-1.609952	2.430011e-007	2.239155e-004
	250	PRF_Q_2022_M_CIAN_799_53579.42032.42032.4.2.dta	4	2678.353302	SEVKSLVNR(4)-SKQLESAQMDSNR(2)	2678.341255	Oxidation[M](9)	5.462348e-005	5.633740e-002	0.012047	4.497933	9.713118e-009	1.181688e-004
	251	PRF_Q_2022_M_CIAN_799_53579.41433.41433.3.0.dta	3	2678.355364	SEVKSLVNR(4)-SKQLESAQMDSNR(2)	2678.341255	Oxidation[M](9)	1.467369e-002	9.733613e-002	0.014109	5.267813	8.155325e-003	1.864379e-003
	252	PRF_Q_2022_M_CIAN_799_53579.41126.41126.2.0.dta	2	2678.353750	SEVKSLVNR(4)-SKQLESAQMDSNR(2)	2678.341255	Oxidation[M](9)	1.000000e+000	6.494774e-001	0.012495	4.665201	1.000000e+000	1.000000e+000
13	sp|Q07866|KLC1_HUMAN (398)-sp|Q07866|KLC1_HUMAN (479)	4	83
	1	PRF_Q_2022_M_CIAN_799_53579.69670.69670.3.0.dta	3	3201.645934	FKQAETLYK(2)-RQGKFEAAETLEEAAMR(4)	3201.624727	null	2.591148e-009	5.041888e-008	0.021207	6.623824	1.130662e-012	2.996138e-010
	2	PRF_Q_2022_M_CIAN_799_53579.64625.64625.4.0.dta	4	3217.641964	FKQAETLYK(2)-RQGKFEAAETLEEAAMR(4)	3217.619641	Oxidation[M](16)	1.227127e-008	3.275948e-006	0.022323	6.937737	2.110464e-028	1.907909e-008
	3	PRF_Q_2022_M_CIAN_799_53579.64769.64769.4.0.dta	4	3217.638281	FKQAETLYK(2)-RQGKFEAAETLEEAAMR(4)	3217.619641	Oxidation[M](16)	8.188211e-008	3.656502e-006	0.018640	5.793102	2.720466e-026	5.379449e-008
	4	PRF_Q_2022_M_CIAN_799_53579.64481.64481.4.0.dta	4	3217.645902	FKQAETLYK(2)-RQGKFEAAETLEEAAMR(4)	3217.619641	Oxidation[M](16)	1.120047e-007	4.248671e-006	0.026261	8.161623	2.796117e-025	1.719945e-008
	5	PRF_Q_2022_M_CIAN_799_53579.64912.64912.4.0.dta	4	3217.638563	FKQAETLYK(2)-RQGKFEAAETLEEAAMR(4)	3217.619641	Oxidation[M](16)	7.343675e-010	5.124359e-006	0.018922	5.880745	2.464000e-024	6.962854e-010
	6	PRF_Q_2022_M_CIAN_799_53579.69750.69750.4.0.dta	4	3201.642012	FKQAETLYK(2)-RQGKFEAAETLEEAAMR(4)	3201.624727	null	8.685709e-009	5.632227e-006	0.017285	5.398821	3.185071e-014	3.564514e-009
	7	PRF_Q_2022_M_CIAN_799_53579.69891.69891.4.0.dta	4	3201.645184	FKQAETLYK(2)-RQGKFEAAETLEEAAMR(4)	3201.624727	null	2.234522e-008	6.668560e-006	0.020457	6.389568	1.362808e-014	4.339326e-009
	8	PRF_Q_2022_M_CIAN_799_53579.65401.65401.4.0.dta	4	3217.642186	FKQAETLYK(2)-RQGKFEAAETLEEAAMR(4)	3217.619641	Oxidation[M](16)	8.263760e-009	1.197234e-005	0.022545	7.006732	3.634025e-023	1.248454e-008
	9	PRF_Q_2022_M_CIAN_799_53579.69599.69599.4.0.dta	4	3201.641585	FKQAETLYK(2)-RQGKFEAAETLEEAAMR(4)	3201.624727	null	1.399275e-009	1.613829e-005	0.016858	5.265452	3.014783e-011	1.348026e-009
	10	PRF_Q_2022_M_CIAN_799_53579.64544.64544.5.0.dta	5	3217.644090	FKQAETLYK(2)-RQGKFEAAETLEEAAMR(4)	3217.619641	Oxidation[M](16)	1.195872e-008	2.564593e-005	0.024449	7.598474	8.111359e-020	1.237684e-009
	11	PRF_Q_2022_M_CIAN_799_53579.64344.64344.4.0.dta	4	3217.644403	FKQAETLYK(2)-RQGKFEAAETLEEAAMR(4)	3217.619641	Oxidation[M](16)	4.344987e-008	3.405499e-005	0.024762	7.695751	6.542337e-017	1.195525e-008
	12	PRF_Q_2022_M_CIAN_799_53579.64686.64686.5.0.dta	5	3217.639711	FKQAETLYK(2)-RQGKFEAAETLEEAAMR(4)	3217.619641	Oxidation[M](16)	5.434996e-008	4.116833e-005	0.020070	6.237530	2.477043e-020	4.709711e-009
	13	PRF_Q_2022_M_CIAN_799_53579.69707.69707.4.0.dta	4	3217.621469	FKQAETLYK(2)-RQGKFEAAETLEEAAMR(4)	3217.619641	Oxidation[M](16)	6.423794e-007	7.092547e-005	0.001828	0.568122	3.418879e-014	2.447521e-008
	14	PRF_Q_2022_M_CIAN_799_53579.69813.69813.3.0.dta	3	3201.644373	FKQAETLYK(2)-RQGKFEAAETLEEAAMR(4)	3201.624727	null	1.569195e-009	8.843626e-005	0.019646	6.136259	1.263968e-023	9.208253e-011
	15	PRF_Q_2022_M_CIAN_799_53579.69751.69751.5.0.dta	5	3201.639997	FKQAETLYK(2)-RQGKFEAAETLEEAAMR(4)	3201.624727	null	4.244075e-010	9.827526e-005	0.015270	4.769453	2.800332e-010	5.379006e-010
	16	PRF_Q_2022_M_CIAN_799_53579.69895.69895.5.0.dta	5	3201.638353	FKQAETLYK(2)-RQGKFEAAETLEEAAMR(4)	3201.624727	null	4.757123e-009	1.004872e-004	0.013626	4.255964	1.390072e-009	3.364691e-011
	17	PRF_Q_2022_M_CIAN_799_53579.69847.69847.4.4.dta	4	3217.622714	FKQAETLYK(2)-RQGKFEAAETLEEAAMR(4)	3217.619641	Oxidation[M](16)	2.100766e-007	2.265587e-004	0.003073	0.955054	1.898322e-015	1.224222e-006
	18	PRF_Q_2022_M_CIAN_799_53579.69598.69598.5.0.dta	5	3201.638255	FKQAETLYK(2)-RQGKFEAAETLEEAAMR(4)	3201.624727	null	3.453739e-008	2.726824e-004	0.013528	4.225355	1.477959e-010	2.188270e-010
	19	PRF_Q_2022_M_CIAN_799_53579.64525.64525.3.0.dta	3	3217.642013	FKQAETLYK(2)-RQGKFEAAETLEEAAMR(4)	3217.619641	Oxidation[M](16)	8.266624e-006	7.204456e-004	0.022372	6.952966	2.782201e-009	1.423635e-006
	20	PRF_Q_2022_M_CIAN_799_53579.64667.64667.3.0.dta	3	3217.640246	FKQAETLYK(2)-RQGKFEAAETLEEAAMR(4)	3217.619641	Oxidation[M](16)	1.931463e-005	1.280428e-003	0.020605	6.403802	1.720288e-009	2.324103e-006
	21	PRF_Q_2022_M_CIAN_799_53579.69736.69736.5.1.dta	5	3217.634659	FKQAETLYK(2)-RQGKFEAAETLEEAAMR(4)	3217.619641	Oxidation[M](16)	1.897671e-007	1.316751e-003	0.015018	4.667426	5.739984e-013	1.820448e-007
	22	PRF_Q_2022_M_CIAN_799_53579.64394.64394.5.0.dta	5	3217.643734	FKQAETLYK(2)-RQGKFEAAETLEEAAMR(4)	3217.619641	Oxidation[M](16)	2.196330e-008	2.523605e-003	0.024093	7.487833	6.430926e-016	9.981072e-009
	23	PRF_Q_2022_M_CIAN_799_53579.65856.65856.4.0.dta	4	3217.634124	FKQAETLYK(2)-RQGKFEAAETLEEAAMR(4)	3217.619641	Oxidation[M](16)	6.500468e-006	2.554197e-003	0.014483	4.501154	3.536117e-019	1.372881e-005
	24	PRF_Q_2022_M_CIAN_799_53579.65075.65075.4.1.dta	4	3217.636682	FKQAETLYK(2)-RQGKFEAAETLEEAAMR(4)	3217.619641	Oxidation[M](16)	8.746555e-004	3.357619e-003	0.017041	5.296151	2.950107e-011	1.105703e-004
	25	PRF_Q_2022_M_CIAN_799_53579.65543.65543.4.0.dta	4	3217.641485	FKQAETLYK(2)-RQGKFEAAETLEEAAMR(4)	3217.619641	Oxidation[M](16)	7.997010e-005	4.061068e-003	0.021844	6.788870	1.098309e-022	5.651747e-005
	26	PRF_Q_2022_M_CIAN_799_53579.69719.69719.5.1.dta	5	3217.634817	FKQAETLYK(2)-RQGKFEAAETLEEAAMR(4)	3217.619641	Oxidation[M](16)	3.549596e-008	4.764817e-003	0.015176	4.716530	1.503973e-018	3.504344e-008
	27	PRF_Q_2022_M_CIAN_799_53579.65694.65694.4.0.dta	4	3217.639763	FKQAETLYK(2)-RQGKFEAAETLEEAAMR(4)	3217.619641	Oxidation[M](16)	3.993623e-004	8.365156e-003	0.020122	6.253691	7.673294e-017	2.505756e-004
	28	PRF_Q_2022_M_CIAN_799_53579.64323.64323.4.1.dta	4	3217.643737	FKQAETLYK(2)-RQGKFEAAETLEEAAMR(4)	3217.619641	Oxidation[M](16)	8.977495e-006	1.887670e-002	0.024096	7.488766	1.644276e-004	7.158409e-006
	29	PRF_Q_2022_M_CIAN_799_53579.65440.65440.5.1.dta	5	3217.633890	FKQAETLYK(2)-RQGKFEAAETLEEAAMR(4)	3217.619641	Oxidation[M](16)	2.297794e-004	2.007777e-002	0.014249	4.428429	7.563972e-017	1.720549e-004
	30	PRF_Q_2022_M_CIAN_799_53579.64844.64844.5.3.dta	5	3217.633266	FKQAETLYK(2)-RQGKFEAAETLEEAAMR(4)	3217.619641	Oxidation[M](16)	8.359704e-007	3.045933e-002	0.013625	4.234497	1.010948e-008	1.637247e-007
	31	PRF_Q_2022_M_CIAN_799_53579.64820.64820.3.0.dta	3	3217.639966	FKQAETLYK(2)-RQGKFEAAETLEEAAMR(4)	3217.619641	Oxidation[M](16)	9.532505e-004	1.116943e-001	0.020325	6.316781	1.000000e+000	3.287250e-004
	32	PRF_Q_2022_M_CIAN_799_53579.65589.65589.5.0.dta	5	3217.633524	FKQAETLYK(2)-RQGKFEAAETLEEAAMR(4)	3217.619641	Oxidation[M](16)	1.295930e-002	1.809492e-001	0.013883	4.314680	1.485849e-016	1.183944e-002
	33	PRF_Q_2022_M_CIAN_799_53579.70758.70758.5.0.dta	5	3201.647342	FKQAETLYK(2)-RQGKFEAAETLEEAAMR(4)	3201.624727	null	3.121725e-002	3.525021e-001	0.022615	7.063601	8.175078e-006	6.765340e-002
	34	PRF_Q_2022_M_CIAN_799_53579.70611.70611.5.0.dta	5	3201.646848	FKQAETLYK(2)-RQGKFEAAETLEEAAMR(4)	3201.624727	null	5.187633e-002	4.150792e-001	0.022121	6.909304	1.182083e-004	8.176284e-002
	35	PRF_Q_2022_M_CIAN_799_53579.70674.70674.4.0.dta	4	3201.652119	FKQAETLYK(2)-RQGKFEAAETLEEAAMR(4)	3201.624727	null	6.969244e-002	4.318397e-001	0.027392	8.555656	6.042119e-008	1.050077e-001
	36	PRF_Q_2022_M_CIAN_799_53579.64324.64324.4.1.dta	4	3217.643737	FKQAETLYK(2)-RQGKFEAAETLEEAAMR(4)	3217.619641	Oxidation[M](16)	4.785637e-003	4.417450e-001	0.024096	7.488766	5.256411e-003	1.682641e-004
	37	PRF_Q_2022_M_CIAN_799_53579.65741.65741.5.0.dta	5	3217.641244	FKQAETLYK(2)-RQGKFEAAETLEEAAMR(4)	3217.619641	Oxidation[M](16)	4.726829e-001	5.652707e-001	0.021603	6.713969	3.015046e-010	3.837150e-001
	38	PRF_Q_2022_M_CIAN_799_53579.70822.70822.4.0.dta	4	3201.661229	FKQAETLYK(2)-RQGKFEAAETLEEAAMR(4)	3201.624727	null	3.199834e-002	5.654323e-001	0.036502	11.401086	2.475394e-010	2.374540e-002
	39	PRF_Q_2022_M_CIAN_799_53579.85490.85490.5.0.dta	5	3673.904183	FKQAETLYKEILTR(2)-QGKFEAAETLEEAAMR(3)	3673.878018	Oxidation[M](15)	7.941975e-009	2.123139e-007	0.026165	7.121902	2.309408e-015	2.237264e-010
	40	PRF_Q_2022_M_CIAN_799_53579.89856.89856.5.0.dta	5	3657.905390	FKQAETLYKEILTR(2)-QGKFEAAETLEEAAMR(3)	3657.883104	null	2.218560e-010	3.120194e-007	0.022286	6.092595	9.951542e-017	3.104801e-011
	41	PRF_Q_2022_M_CIAN_799_53579.89777.89777.4.1.dta	4	3657.919959	FKQAETLYKEILTR(2)-QGKFEAAETLEEAAMR(3)	3657.883104	null	2.707504e-012	6.394224e-007	0.036855	10.075500	4.715105e-020	4.171041e-015
	42	PRF_Q_2022_M_CIAN_799_53579.85481.85481.4.0.dta	4	3673.897441	FKQAETLYKEILTR(2)-QGKFEAAETLEEAAMR(3)	3673.878018	Oxidation[M](15)	1.527594e-011	6.652515e-007	0.019423	5.286784	4.152282e-013	1.094237e-011
	43	PRF_Q_2022_M_CIAN_799_53579.85339.85339.4.0.dta	4	3673.893734	FKQAETLYKEILTR(2)-QGKFEAAETLEEAAMR(3)	3673.878018	Oxidation[M](15)	5.948136e-008	1.439375e-006	0.015716	4.277769	2.296568e-011	2.187330e-008
	44	PRF_Q_2022_M_CIAN_799_53579.85345.85345.5.0.dta	5	3673.904375	FKQAETLYKEILTR(2)-QGKFEAAETLEEAAMR(3)	3673.878018	Oxidation[M](15)	1.065448e-007	9.856200e-006	0.026357	7.174163	1.211651e-015	1.006522e-008
	45	PRF_Q_2022_M_CIAN_799_53579.85637.85637.5.0.dta	5	3673.903502	FKQAETLYKEILTR(2)-QGKFEAAETLEEAAMR(3)	3673.878018	Oxidation[M](15)	5.562232e-009	1.270249e-005	0.025484	6.936540	2.039038e-016	1.730725e-009
	46	PRF_Q_2022_M_CIAN_799_53579.89703.89703.5.0.dta	5	3657.914218	FKQAETLYKEILTR(2)-QGKFEAAETLEEAAMR(3)	3657.883104	null	6.912999e-008	2.466995e-005	0.031114	8.506013	4.294998e-013	3.072152e-011
	47	PRF_Q_2022_M_CIAN_799_53579.85624.85624.4.1.dta	4	3673.893762	FKQAETLYKEILTR(2)-QGKFEAAETLEEAAMR(3)	3673.878018	Oxidation[M](15)	2.207959e-010	1.088085e-002	0.015744	4.285390	6.174518e-012	2.085137e-009
	48	PRF_Q_2022_M_CIAN_799_53579.73318.73318.3.0.dta	3	3061.536711	FKQAETLYK(2)-QGKFEAAETLEEAAMR(3)	3061.518539	Oxidation[M](15)	3.750426e-006	6.334399e-007	0.018172	5.935617	1.193648e-028	1.103002e-007
	49	PRF_Q_2022_M_CIAN_799_53579.73175.73175.3.0.dta	3	3061.536541	FKQAETLYK(2)-QGKFEAAETLEEAAMR(3)	3061.518539	Oxidation[M](15)	7.274887e-006	6.552162e-007	0.018002	5.880089	6.423296e-023	5.135935e-007
	50	PRF_Q_2022_M_CIAN_799_53579.73618.73618.3.0.dta	3	3061.532274	FKQAETLYK(2)-QGKFEAAETLEEAAMR(3)	3061.518539	Oxidation[M](15)	5.210446e-006	1.246338e-006	0.013735	4.486336	6.557891e-023	1.403181e-006
	51	PRF_Q_2022_M_CIAN_799_53579.73468.73468.3.0.dta	3	3061.532546	FKQAETLYK(2)-QGKFEAAETLEEAAMR(3)	3061.518539	Oxidation[M](15)	6.570633e-006	1.528381e-006	0.014007	4.575181	9.098416e-030	1.471324e-007
	52	PRF_Q_2022_M_CIAN_799_53579.73134.73134.4.0.dta	4	3061.540765	FKQAETLYK(2)-QGKFEAAETLEEAAMR(3)	3061.518539	Oxidation[M](15)	1.379801e-007	5.004841e-006	0.022226	7.259796	2.426243e-019	4.484957e-008
	53	PRF_Q_2022_M_CIAN_799_53579.73561.73561.4.0.dta	4	3061.532578	FKQAETLYK(2)-QGKFEAAETLEEAAMR(3)	3061.518539	Oxidation[M](15)	3.205831e-007	5.092686e-006	0.014039	4.585633	3.624330e-020	7.090457e-008
	54	PRF_Q_2022_M_CIAN_799_53579.74306.74306.4.0.dta	4	3061.542261	FKQAETLYK(2)-QGKFEAAETLEEAAMR(3)	3061.518539	Oxidation[M](15)	4.862899e-008	5.118213e-006	0.023722	7.748442	1.301577e-020	3.123936e-008
	55	PRF_Q_2022_M_CIAN_799_53579.73915.73915.3.0.dta	3	3061.539419	FKQAETLYK(2)-QGKFEAAETLEEAAMR(3)	3061.518539	Oxidation[M](15)	1.728743e-004	5.663856e-006	0.020880	6.820145	1.101615e-018	2.113540e-005
	56	PRF_Q_2022_M_CIAN_799_53579.73423.73423.4.0.dta	4	3061.536888	FKQAETLYK(2)-QGKFEAAETLEEAAMR(3)	3061.518539	Oxidation[M](15)	2.857552e-007	5.865013e-006	0.018349	5.993431	5.110743e-020	2.470201e-008
	57	PRF_Q_2022_M_CIAN_799_53579.73719.73719.4.0.dta	4	3061.539447	FKQAETLYK(2)-QGKFEAAETLEEAAMR(3)	3061.518539	Oxidation[M](15)	1.950508e-007	6.593630e-006	0.020908	6.829291	2.833847e-019	8.767031e-008
	58	PRF_Q_2022_M_CIAN_799_53579.74159.74159.4.0.dta	4	3061.542698	FKQAETLYK(2)-QGKFEAAETLEEAAMR(3)	3061.518539	Oxidation[M](15)	3.376621e-008	6.618733e-006	0.024159	7.891182	6.181460e-022	1.468323e-008
	59	PRF_Q_2022_M_CIAN_799_53579.73276.73276.4.0.dta	4	3061.543063	FKQAETLYK(2)-QGKFEAAETLEEAAMR(3)	3061.518539	Oxidation[M](15)	2.933037e-008	7.116410e-006	0.024524	8.010404	7.638902e-023	2.900304e-008
	60	PRF_Q_2022_M_CIAN_799_53579.86801.86801.4.0.dta	4	3061.540262	FKQAETLYK(2)-QGKFEAAETLEEAAMR(3)	3061.518539	Oxidation[M](15)	3.727719e-005	7.371367e-006	0.021723	7.095498	8.781924e-024	1.150924e-006
	61	PRF_Q_2022_M_CIAN_799_53579.78916.78916.3.0.dta	3	3045.539396	FKQAETLYK(2)-QGKFEAAETLEEAAMR(3)	3045.523625	null	5.839435e-007	7.596617e-006	0.015771	5.178420	3.432123e-016	2.536555e-007
	62	PRF_Q_2022_M_CIAN_799_53579.72992.72992.4.0.dta	4	3061.535903	FKQAETLYK(2)-QGKFEAAETLEEAAMR(3)	3061.518539	Oxidation[M](15)	5.955289e-008	8.821587e-006	0.017364	5.671695	6.554580e-017	3.228437e-008
	63	PRF_Q_2022_M_CIAN_799_53579.78794.78794.4.0.dta	4	3045.543565	FKQAETLYK(2)-QGKFEAAETLEEAAMR(3)	3045.523625	null	2.128728e-007	8.871126e-006	0.019940	6.547314	5.947910e-015	1.096884e-007
	64	PRF_Q_2022_M_CIAN_799_53579.73872.73872.4.0.dta	4	3061.543387	FKQAETLYK(2)-QGKFEAAETLEEAAMR(3)	3061.518539	Oxidation[M](15)	9.821043e-008	9.000693e-006	0.024848	8.116234	1.412556e-022	7.754799e-008
	65	PRF_Q_2022_M_CIAN_799_53579.79053.79053.3.0.dta	3	3045.539707	FKQAETLYK(2)-QGKFEAAETLEEAAMR(3)	3045.523625	null	1.549964e-006	1.026973e-005	0.016082	5.280537	5.057391e-019	6.023911e-007
	66	PRF_Q_2022_M_CIAN_799_53579.74013.74013.4.0.dta	4	3061.543025	FKQAETLYK(2)-QGKFEAAETLEEAAMR(3)	3061.518539	Oxidation[M](15)	3.518022e-007	1.122114e-005	0.024486	7.997992	3.119471e-017	7.311137e-008
	67	PRF_Q_2022_M_CIAN_799_53579.79074.79074.4.0.dta	4	3045.541853	FKQAETLYK(2)-QGKFEAAETLEEAAMR(3)	3045.523625	null	1.283625e-006	1.561130e-005	0.018228	5.985178	7.681165e-015	4.501895e-006
	68	PRF_Q_2022_M_CIAN_799_53579.78886.78886.3.0.dta	3	3061.534864	FKQAETLYK(2)-QGKFEAAETLEEAAMR(3)	3061.518539	Oxidation[M](15)	2.872868e-004	1.642154e-005	0.016325	5.332321	4.232424e-014	8.271966e-006
	69	PRF_Q_2022_M_CIAN_799_53579.78933.78933.4.0.dta	4	3045.542924	FKQAETLYK(2)-QGKFEAAETLEEAAMR(3)	3045.523625	null	1.808413e-007	1.882135e-005	0.019299	6.336841	7.984321e-015	4.513225e-007
	70	PRF_Q_2022_M_CIAN_799_53579.79219.79219.4.0.dta	4	3045.543800	FKQAETLYK(2)-QGKFEAAETLEEAAMR(3)	3045.523625	null	2.601797e-008	1.934030e-005	0.020175	6.624477	7.432125e-016	2.581943e-008
	71	PRF_Q_2022_M_CIAN_799_53579.78650.78650.4.0.dta	4	3045.540318	FKQAETLYK(2)-QGKFEAAETLEEAAMR(3)	3045.523625	null	1.594018e-006	2.435863e-005	0.016693	5.481159	7.267110e-015	1.786172e-006
	72	PRF_Q_2022_M_CIAN_799_53579.74061.74061.3.0.dta	3	3061.536187	FKQAETLYK(2)-QGKFEAAETLEEAAMR(3)	3061.518539	Oxidation[M](15)	7.360545e-004	2.702287e-005	0.017648	5.764460	1.188270e-028	2.286508e-005
	73	PRF_Q_2022_M_CIAN_799_53579.73768.73768.3.0.dta	3	3061.544457	FKQAETLYK(2)-QGKFEAAETLEEAAMR(3)	3061.518539	Oxidation[M](15)	1.175888e-003	2.812566e-005	0.025918	8.465733	1.793398e-027	3.532175e-004
	74	PRF_Q_2022_M_CIAN_799_53579.78774.78774.3.0.dta	3	3045.539963	FKQAETLYK(2)-QGKFEAAETLEEAAMR(3)	3045.523625	null	7.893567e-008	3.186087e-005	0.016338	5.364595	2.204421e-013	8.324878e-008
	75	PRF_Q_2022_M_CIAN_799_53579.78944.78944.3.0.dta	3	3061.534864	FKQAETLYK(2)-QGKFEAAETLEEAAMR(3)	3061.518539	Oxidation[M](15)	2.682182e-004	6.313135e-005	0.016325	5.332321	1.605611e-011	1.727749e-005
	76	PRF_Q_2022_M_CIAN_799_53579.74214.74214.3.0.dta	3	3061.538122	FKQAETLYK(2)-QGKFEAAETLEEAAMR(3)	3061.518539	Oxidation[M](15)	4.699329e-004	8.205818e-005	0.019583	6.396499	1.567013e-013	1.031909e-005
	77	PRF_Q_2022_M_CIAN_799_53579.73030.73030.3.0.dta	3	3061.534866	FKQAETLYK(2)-QGKFEAAETLEEAAMR(3)	3061.518539	Oxidation[M](15)	2.273899e-007	1.339071e-004	0.016327	5.332974	1.328980e-019	1.292403e-007
	78	PRF_Q_2022_M_CIAN_799_53579.74580.74580.4.1.dta	4	3061.541722	FKQAETLYK(2)-QGKFEAAETLEEAAMR(3)	3061.518539	Oxidation[M](15)	2.874824e-004	2.378355e-002	0.023183	7.572386	1.425320e-004	2.826898e-004
	79	PRF_Q_2022_M_CIAN_799_53579.78692.78692.3.1.dta	3	3045.540028	FKQAETLYK(2)-QGKFEAAETLEEAAMR(3)	3045.523625	null	1.955106e-004	2.707069e-002	0.016403	5.385938	7.834740e-005	9.100424e-005
	80	PRF_Q_2022_M_CIAN_799_53579.91925.91925.3.0.dta	3	3045.516773	FKQAETLYK(2)-QGKFEAAETLEEAAMR(3)	3045.523625	null	1.089277e-001	2.495750e-001	-0.006852	-2.249859	3.959013e-001	6.499531e-004
	81	PRF_Q_2022_M_CIAN_799_53579.88056.88056.4.2.dta	4	3045.525213	FKQAETLYK(2)-QGKFEAAETLEEAAMR(3)	3045.523625	null	5.432566e-001	5.650635e-001	0.001588	0.521421	1.000000e+000	9.303054e-003
	82	PRF_Q_2022_M_CIAN_799_53579.78325.78325.4.0.dta	4	3830.018160	FKQAETLYKEILTR(2)-RQGKFEAAETLEEAAMR(4)	3829.979120	Oxidation[M](16)	1.174658e-002	5.983786e-003	0.039040	10.193267	3.590758e-003	3.423151e-013
	83	PRF_Q_2022_M_CIAN_799_53579.78209.78209.5.1.dta	5	3830.007943	FKQAETLYKEILTR(2)-RQGKFEAAETLEEAAMR(4)	3829.979120	Oxidation[M](16)	2.000520e-004	6.292204e-002	0.028823	7.525628	1.456915e-006	1.507121e-004
14	sp|O60282|KIF5C_HUMAN (639)-sp|O60282|KIF5C_HUMAN (641)	4	153
	1	PRF_Q_2022_M_CIAN_799_53579.75170.75170.3.0.dta	3	3833.963622	ELAACQLLISQHEAKIK(15)-IKSLTDYMQNMEQK(2)	3833.948412	Carbamidomethyl[C](5);Oxidation[M](31)	2.918495e-014	8.461112e-008	0.015210	3.967190	2.137971e-013	2.069711e-017
	2	PRF_Q_2022_M_CIAN_799_53579.67203.67203.3.0.dta	3	3849.964779	ELAACQLLISQHEAKIK(15)-IKSLTDYMQNMEQK(2)	3849.943327	Carbamidomethyl[C](5);Oxidation[M](28);Oxidation[M](31)	1.244070e-010	1.364237e-007	0.021452	5.572030	3.356298e-013	1.234940e-013
	3	PRF_Q_2022_M_CIAN_799_53579.71009.71009.3.0.dta	3	3833.969891	ELAACQLLISQHEAKIK(15)-IKSLTDYMQNMEQK(2)	3833.948412	Carbamidomethyl[C](5);Oxidation[M](28)	5.033273e-020	4.945090e-007	0.021479	5.602318	1.583704e-012	4.352785e-013
	4	PRF_Q_2022_M_CIAN_799_53579.81808.81808.3.0.dta	3	3817.969607	ELAACQLLISQHEAKIK(15)-IKSLTDYMQNMEQK(2)	3817.953498	Carbamidomethyl[C](5)	1.516410e-016	5.116114e-007	0.016109	4.219276	9.493050e-017	7.417470e-016
	5	PRF_Q_2022_M_CIAN_799_53579.67350.67350.3.0.dta	3	3849.963722	ELAACQLLISQHEAKIK(15)-IKSLTDYMQNMEQK(2)	3849.943327	Carbamidomethyl[C](5);Oxidation[M](28);Oxidation[M](31)	9.426037e-011	2.008139e-006	0.020395	5.297481	8.758778e-018	7.013697e-012
	6	PRF_Q_2022_M_CIAN_799_53579.75315.75315.3.0.dta	3	3833.964327	ELAACQLLISQHEAKIK(15)-IKSLTDYMQNMEQK(2)	3833.948412	Carbamidomethyl[C](5);Oxidation[M](31)	8.695103e-017	2.858531e-006	0.015915	4.151073	1.969240e-013	1.379502e-016
	7	PRF_Q_2022_M_CIAN_799_53579.67597.67597.4.0.dta	4	3849.951593	ELAACQLLISQHEAKIK(15)-IKSLTDYMQNMEQK(2)	3849.943327	Carbamidomethyl[C](5);Oxidation[M](28);Oxidation[M](31)	8.176705e-008	4.448229e-006	0.008266	2.147045	1.644394e-008	2.819155e-010
	8	PRF_Q_2022_M_CIAN_799_53579.67059.67059.3.0.dta	3	3849.968574	ELAACQLLISQHEAKIK(15)-IKSLTDYMQNMEQK(2)	3849.943327	Carbamidomethyl[C](5);Oxidation[M](28);Oxidation[M](31)	1.482756e-012	4.506884e-006	0.025247	6.557759	2.630550e-016	2.781500e-012
	9	PRF_Q_2022_M_CIAN_799_53579.75032.75032.3.0.dta	3	3833.962284	ELAACQLLISQHEAKIK(15)-IKSLTDYMQNMEQK(2)	3833.948412	Carbamidomethyl[C](5);Oxidation[M](31)	3.787467e-014	1.032223e-005	0.013872	3.618202	5.396994e-011	7.419142e-016
	10	PRF_Q_2022_M_CIAN_799_53579.71493.71493.3.0.dta	3	3833.969433	ELAACQLLISQHEAKIK(15)-IKSLTDYMQNMEQK(2)	3833.948412	Carbamidomethyl[C](5);Oxidation[M](28)	2.312347e-012	1.223008e-005	0.021021	5.482859	1.589581e-010	9.080709e-014
	11	PRF_Q_2022_M_CIAN_799_53579.71559.71559.4.0.dta	4	3833.970852	ELAACQLLISQHEAKIK(15)-IKSLTDYMQNMEQK(2)	3833.948412	Carbamidomethyl[C](5);Oxidation[M](28)	5.947220e-011	1.814132e-005	0.022440	5.852974	3.131007e-010	9.222105e-017
	12	PRF_Q_2022_M_CIAN_799_53579.67446.67446.4.0.dta	4	3849.963903	ELAACQLLISQHEAKIK(15)-IKSLTDYMQNMEQK(2)	3849.943327	Carbamidomethyl[C](5);Oxidation[M](28);Oxidation[M](31)	1.339363e-009	1.878374e-005	0.020576	5.344494	4.468845e-010	5.305168e-016
	13	PRF_Q_2022_M_CIAN_799_53579.75257.75257.4.0.dta	4	3833.966514	ELAACQLLISQHEAKIK(15)-IKSLTDYMQNMEQK(2)	3833.948412	Carbamidomethyl[C](5);Oxidation[M](31)	1.585026e-008	1.897631e-005	0.018102	4.721503	1.358953e-008	4.707484e-015
	14	PRF_Q_2022_M_CIAN_799_53579.67309.67309.4.0.dta	4	3849.964237	ELAACQLLISQHEAKIK(15)-IKSLTDYMQNMEQK(2)	3849.943327	Carbamidomethyl[C](5);Oxidation[M](28);Oxidation[M](31)	2.639971e-011	2.034815e-005	0.020910	5.431249	2.956724e-010	2.037150e-016
	15	PRF_Q_2022_M_CIAN_799_53579.66882.66882.4.0.dta	4	3849.971850	ELAACQLLISQHEAKIK(15)-IKSLTDYMQNMEQK(2)	3849.943327	Carbamidomethyl[C](5);Oxidation[M](28);Oxidation[M](31)	1.258040e-008	3.457656e-005	0.028523	7.408680	3.384401e-010	6.080804e-012
	16	PRF_Q_2022_M_CIAN_799_53579.75128.75128.4.0.dta	4	3833.966486	ELAACQLLISQHEAKIK(15)-IKSLTDYMQNMEQK(2)	3833.948412	Carbamidomethyl[C](5);Oxidation[M](31)	1.440810e-008	3.579738e-005	0.018074	4.714200	5.193339e-008	2.919177e-014
	17	PRF_Q_2022_M_CIAN_799_53579.71413.71413.4.0.dta	4	3833.970471	ELAACQLLISQHEAKIK(15)-IKSLTDYMQNMEQK(2)	3833.948412	Carbamidomethyl[C](5);Oxidation[M](28)	3.565298e-010	4.550604e-005	0.022059	5.753599	8.080629e-010	5.811822e-015
	18	PRF_Q_2022_M_CIAN_799_53579.66918.66918.3.0.dta	3	3849.968255	ELAACQLLISQHEAKIK(15)-IKSLTDYMQNMEQK(2)	3849.943327	Carbamidomethyl[C](5);Oxidation[M](28);Oxidation[M](31)	9.802722e-009	4.629640e-005	0.024928	6.474901	1.902842e-015	2.102387e-009
	19	PRF_Q_2022_M_CIAN_799_53579.74978.74978.4.0.dta	4	3833.967362	ELAACQLLISQHEAKIK(15)-IKSLTDYMQNMEQK(2)	3833.948412	Carbamidomethyl[C](5);Oxidation[M](31)	2.663758e-011	4.700827e-005	0.018950	4.942685	5.299394e-009	1.971005e-017
	20	PRF_Q_2022_M_CIAN_799_53579.70963.70963.4.0.dta	4	3833.972879	ELAACQLLISQHEAKIK(15)-IKSLTDYMQNMEQK(2)	3833.948412	Carbamidomethyl[C](5);Oxidation[M](28)	4.604499e-012	4.885915e-005	0.024467	6.381672	3.090316e-010	7.921248e-015
	21	PRF_Q_2022_M_CIAN_799_53579.71112.71112.4.0.dta	4	3833.970944	ELAACQLLISQHEAKIK(15)-IKSLTDYMQNMEQK(2)	3833.948412	Carbamidomethyl[C](5);Oxidation[M](28)	9.502141e-010	5.774477e-005	0.022532	5.876970	4.306086e-009	1.203142e-015
	22	PRF_Q_2022_M_CIAN_799_53579.70870.70870.3.0.dta	3	3833.960992	ELAACQLLISQHEAKIK(15)-IKSLTDYMQNMEQK(2)	3833.948412	Carbamidomethyl[C](5);Oxidation[M](28)	9.612339e-009	1.144761e-004	0.012580	3.281213	8.031779e-010	1.337824e-010
	23	PRF_Q_2022_M_CIAN_799_53579.67753.67753.4.1.dta	4	3849.955421	ELAACQLLISQHEAKIK(15)-IKSLTDYMQNMEQK(2)	3849.943327	Carbamidomethyl[C](5);Oxidation[M](28);Oxidation[M](31)	2.962003e-009	1.297242e-004	0.012094	3.141345	4.308622e-010	8.757867e-010
	24	PRF_Q_2022_M_CIAN_799_53579.81977.81977.4.0.dta	4	3817.981265	ELAACQLLISQHEAKIK(15)-IKSLTDYMQNMEQK(2)	3817.953498	Carbamidomethyl[C](5)	7.102547e-007	1.385875e-004	0.027767	7.272744	3.493382e-004	5.203558e-008
	25	PRF_Q_2022_M_CIAN_799_53579.81724.81724.4.0.dta	4	3817.970956	ELAACQLLISQHEAKIK(15)-IKSLTDYMQNMEQK(2)	3817.953498	Carbamidomethyl[C](5)	6.679720e-012	1.407309e-004	0.017458	4.572607	1.290361e-011	1.260343e-017
	26	PRF_Q_2022_M_CIAN_799_53579.71351.71351.3.0.dta	3	3833.967765	ELAACQLLISQHEAKIK(15)-IKSLTDYMQNMEQK(2)	3833.948412	Carbamidomethyl[C](5);Oxidation[M](28)	5.100954e-011	1.718529e-004	0.019353	5.047799	3.857306e-016	1.131478e-008
	27	PRF_Q_2022_M_CIAN_799_53579.81579.81579.4.0.dta	4	3817.967320	ELAACQLLISQHEAKIK(15)-IKSLTDYMQNMEQK(2)	3817.953498	Carbamidomethyl[C](5)	4.573611e-010	2.018508e-004	0.013822	3.620264	3.980559e-009	1.355908e-015
	28	PRF_Q_2022_M_CIAN_799_53579.81856.81856.4.0.dta	4	3817.971455	ELAACQLLISQHEAKIK(15)-IKSLTDYMQNMEQK(2)	3817.953498	Carbamidomethyl[C](5)	2.079696e-012	2.096922e-004	0.017957	4.703305	5.882573e-010	8.822611e-016
	29	PRF_Q_2022_M_CIAN_799_53579.67017.67017.4.0.dta	4	3849.970576	ELAACQLLISQHEAKIK(15)-IKSLTDYMQNMEQK(2)	3849.943327	Carbamidomethyl[C](5);Oxidation[M](28);Oxidation[M](31)	1.124401e-010	2.198358e-004	0.027249	7.077767	3.544966e-011	9.864399e-015
	30	PRF_Q_2022_M_CIAN_799_53579.70810.70810.4.1.dta	4	3833.972976	ELAACQLLISQHEAKIK(15)-IKSLTDYMQNMEQK(2)	3833.948412	Carbamidomethyl[C](5);Oxidation[M](28)	1.987560e-008	3.516228e-004	0.024564	6.406972	6.130669e-006	1.191958e-009
	31	PRF_Q_2022_M_CIAN_799_53579.75682.75682.4.0.dta	4	3833.956290	ELAACQLLISQHEAKIK(15)-IKSLTDYMQNMEQK(2)	3833.948412	Carbamidomethyl[C](5);Oxidation[M](31)	7.312587e-008	3.884258e-004	0.007878	2.054801	6.180471e-007	4.790395e-010
	32	PRF_Q_2022_M_CIAN_799_53579.75831.75831.4.2.dta	4	3833.976821	ELAACQLLISQHEAKIK(15)-IKSLTDYMQNMEQK(2)	3833.948412	Carbamidomethyl[C](5);Oxidation[M](31)	7.889837e-008	4.557000e-004	0.028409	7.409855	2.358518e-006	8.529649e-011
	33	PRF_Q_2022_M_CIAN_799_53579.81660.81660.3.0.dta	3	3817.972572	ELAACQLLISQHEAKIK(15)-IKSLTDYMQNMEQK(2)	3817.953498	Carbamidomethyl[C](5)	4.314688e-014	5.879033e-004	0.019074	4.995870	1.596809e-009	5.217771e-014
	34	PRF_Q_2022_M_CIAN_799_53579.67016.67016.5.0.dta	5	3849.980125	ELAACQLLISQHEAKIK(15)-IKSLTDYMQNMEQK(2)	3849.943327	Carbamidomethyl[C](5);Oxidation[M](28);Oxidation[M](31)	1.342696e-005	6.084361e-004	0.036798	9.558063	2.493326e-006	1.326979e-010
	35	PRF_Q_2022_M_CIAN_799_53579.68589.68589.5.0.dta	5	3849.971896	ELAACQLLISQHEAKIK(15)-IKSLTDYMQNMEQK(2)	3849.943327	Carbamidomethyl[C](5);Oxidation[M](28);Oxidation[M](31)	1.205885e-007	7.176935e-004	0.028569	7.420629	2.709476e-007	1.267122e-013
	36	PRF_Q_2022_M_CIAN_799_53579.71269.71269.5.0.dta	5	3833.968070	ELAACQLLISQHEAKIK(15)-IKSLTDYMQNMEQK(2)	3833.948412	Carbamidomethyl[C](5);Oxidation[M](28)	3.990446e-006	9.811143e-004	0.019658	5.127351	5.792221e-006	2.212095e-011
	37	PRF_Q_2022_M_CIAN_799_53579.71706.71706.4.0.dta	4	3833.966915	ELAACQLLISQHEAKIK(15)-IKSLTDYMQNMEQK(2)	3833.948412	Carbamidomethyl[C](5);Oxidation[M](28)	1.138633e-008	9.920346e-004	0.018503	4.826095	4.818055e-007	4.518799e-012
	38	PRF_Q_2022_M_CIAN_799_53579.75391.75391.4.0.dta	4	3833.970272	ELAACQLLISQHEAKIK(15)-IKSLTDYMQNMEQK(2)	3833.948412	Carbamidomethyl[C](5);Oxidation[M](31)	2.942846e-008	1.163312e-003	0.021860	5.701694	9.671873e-007	2.788255e-016
	39	PRF_Q_2022_M_CIAN_799_53579.67164.67164.4.0.dta	4	3849.966472	ELAACQLLISQHEAKIK(15)-IKSLTDYMQNMEQK(2)	3849.943327	Carbamidomethyl[C](5);Oxidation[M](28);Oxidation[M](31)	6.446633e-008	1.194348e-003	0.023145	6.011777	1.628165e-008	1.200855e-012
	40	PRF_Q_2022_M_CIAN_799_53579.71071.71071.4.2.dta	4	3849.973224	ELAACQLLISQHEAKIK(15)-IKSLTDYMQNMEQK(2)	3849.943327	Carbamidomethyl[C](5);Oxidation[M](28);Oxidation[M](31)	4.067779e-006	1.709045e-003	0.029897	7.765569	7.031908e-008	7.187335e-009
	41	PRF_Q_2022_M_CIAN_799_53579.67733.67733.5.0.dta	5	3849.963371	ELAACQLLISQHEAKIK(15)-IKSLTDYMQNMEQK(2)	3849.943327	Carbamidomethyl[C](5);Oxidation[M](28);Oxidation[M](31)	1.023006e-007	1.886206e-003	0.020044	5.206310	1.324396e-007	3.310003e-011
	42	PRF_Q_2022_M_CIAN_799_53579.75540.75540.4.0.dta	4	3833.969827	ELAACQLLISQHEAKIK(15)-IKSLTDYMQNMEQK(2)	3833.948412	Carbamidomethyl[C](5);Oxidation[M](31)	2.351794e-007	2.096620e-003	0.021415	5.585625	2.216180e-006	7.106090e-016
	43	PRF_Q_2022_M_CIAN_799_53579.68392.68392.4.0.dta	4	3849.985909	ELAACQLLISQHEAKIK(15)-IKSLTDYMQNMEQK(2)	3849.943327	Carbamidomethyl[C](5);Oxidation[M](28);Oxidation[M](31)	1.053114e-006	2.181105e-003	0.042582	11.060423	3.764297e-007	1.316917e-010
	44	PRF_Q_2022_M_CIAN_799_53579.72250.72250.5.1.dta	5	3833.963266	ELAACQLLISQHEAKIK(15)-IKSLTDYMQNMEQK(2)	3833.948412	Carbamidomethyl[C](5);Oxidation[M](28)	4.385936e-007	3.755393e-003	0.014854	3.874335	8.345924e-007	1.905833e-008
	45	PRF_Q_2022_M_CIAN_799_53579.68535.68535.4.3.dta	4	3849.985096	ELAACQLLISQHEAKIK(15)-IKSLTDYMQNMEQK(2)	3849.943327	Carbamidomethyl[C](5);Oxidation[M](28);Oxidation[M](31)	4.234838e-006	4.452886e-003	0.041769	10.849251	2.665311e-009	2.170608e-009
	46	PRF_Q_2022_M_CIAN_799_53579.81989.81989.5.0.dta	5	3817.963045	ELAACQLLISQHEAKIK(15)-IKSLTDYMQNMEQK(2)	3817.953498	Carbamidomethyl[C](5)	1.023474e-004	4.464916e-003	0.009547	2.500554	4.416170e-004	2.644016e-008
	47	PRF_Q_2022_M_CIAN_799_53579.81851.81851.5.0.dta	5	3817.968954	ELAACQLLISQHEAKIK(15)-IKSLTDYMQNMEQK(2)	3817.953498	Carbamidomethyl[C](5)	1.887317e-005	4.510709e-003	0.015456	4.048242	6.528143e-004	4.533451e-012
	48	PRF_Q_2022_M_CIAN_799_53579.75536.75536.5.0.dta	5	3833.980660	ELAACQLLISQHEAKIK(15)-IKSLTDYMQNMEQK(2)	3833.948412	Carbamidomethyl[C](5);Oxidation[M](31)	8.493780e-006	4.593678e-003	0.032248	8.411172	7.461020e-006	1.899929e-012
	49	PRF_Q_2022_M_CIAN_799_53579.81968.81968.5.0.dta	5	3817.963537	ELAACQLLISQHEAKIK(15)-IKSLTDYMQNMEQK(2)	3817.953498	Carbamidomethyl[C](5)	1.923762e-003	5.485535e-003	0.010039	2.629419	9.319992e-003	7.893490e-009
	50	PRF_Q_2022_M_CIAN_799_53579.76591.76591.4.0.dta	4	3833.973316	ELAACQLLISQHEAKIK(15)-IKSLTDYMQNMEQK(2)	3833.948412	Carbamidomethyl[C](5);Oxidation[M](31)	6.101276e-005	5.534688e-003	0.024904	6.495653	1.349168e-004	1.910446e-006
	51	PRF_Q_2022_M_CIAN_799_53579.71340.71340.3.0.dta	3	3833.970356	ELAACQLLISQHEAKIK(15)-IKSLTDYMQNMEQK(2)	3833.948412	Carbamidomethyl[C](5);Oxidation[M](28)	4.779179e-017	6.421509e-003	0.021944	5.723603	4.734384e-013	5.625767e-010
	52	PRF_Q_2022_M_CIAN_799_53579.67592.67592.5.0.dta	5	3849.963538	ELAACQLLISQHEAKIK(15)-IKSLTDYMQNMEQK(2)	3849.943327	Carbamidomethyl[C](5);Oxidation[M](28);Oxidation[M](31)	2.170346e-005	6.444903e-003	0.020211	5.249688	7.547362e-006	5.959010e-012
	53	PRF_Q_2022_M_CIAN_799_53579.75390.75390.5.0.dta	5	3833.980023	ELAACQLLISQHEAKIK(15)-IKSLTDYMQNMEQK(2)	3833.948412	Carbamidomethyl[C](5);Oxidation[M](31)	2.129627e-006	8.174805e-003	0.031611	8.245025	2.196289e-004	1.686909e-011
	54	PRF_Q_2022_M_CIAN_799_53579.75242.75242.5.0.dta	5	3833.970930	ELAACQLLISQHEAKIK(15)-IKSLTDYMQNMEQK(2)	3833.948412	Carbamidomethyl[C](5);Oxidation[M](31)	4.759305e-006	8.543791e-003	0.022518	5.873318	1.807506e-004	4.126521e-011
	55	PRF_Q_2022_M_CIAN_799_53579.70838.70838.5.0.dta	5	3833.973465	ELAACQLLISQHEAKIK(15)-IKSLTDYMQNMEQK(2)	3833.948412	Carbamidomethyl[C](5);Oxidation[M](28)	8.188669e-006	9.647711e-003	0.025053	6.534517	2.992343e-006	1.652820e-012
	56	PRF_Q_2022_M_CIAN_799_53579.81577.81577.5.0.dta	5	3817.975828	ELAACQLLISQHEAKIK(15)-IKSLTDYMQNMEQK(2)	3817.953498	Carbamidomethyl[C](5)	1.037580e-005	1.054607e-002	0.022330	5.848683	1.910609e-004	5.389229e-011
	57	PRF_Q_2022_M_CIAN_799_53579.75458.75458.3.0.dta	3	3833.973245	ELAACQLLISQHEAKIK(15)-IKSLTDYMQNMEQK(2)	3833.948412	Carbamidomethyl[C](5);Oxidation[M](31)	7.745826e-006	1.066939e-002	0.024833	6.477135	2.315577e-007	4.796376e-007
	58	PRF_Q_2022_M_CIAN_799_53579.71521.71521.4.1.dta	4	3849.965624	ELAACQLLISQHEAKIK(15)-IKSLTDYMQNMEQK(2)	3849.943327	Carbamidomethyl[C](5);Oxidation[M](28);Oxidation[M](31)	4.221804e-005	1.130143e-002	0.022297	5.791514	6.947221e-007	7.667417e-009
	59	PRF_Q_2022_M_CIAN_799_53579.81711.81711.5.0.dta	5	3817.976415	ELAACQLLISQHEAKIK(15)-IKSLTDYMQNMEQK(2)	3817.953498	Carbamidomethyl[C](5)	1.260548e-005	1.176141e-002	0.022917	6.002430	1.969023e-004	7.324652e-012
	60	PRF_Q_2022_M_CIAN_799_53579.72551.72551.5.1.dta	5	3833.958965	ELAACQLLISQHEAKIK(15)-IKSLTDYMQNMEQK(2)	3833.948412	Carbamidomethyl[C](5);Oxidation[M](28)	7.207878e-006	1.210366e-002	0.010553	2.752515	2.219456e-006	2.462242e-009
	61	PRF_Q_2022_M_CIAN_799_53579.67881.67881.5.0.dta	5	3849.961713	ELAACQLLISQHEAKIK(15)-IKSLTDYMQNMEQK(2)	3849.943327	Carbamidomethyl[C](5);Oxidation[M](28);Oxidation[M](31)	1.110403e-005	1.229538e-002	0.018386	4.775655	2.837998e-006	5.582628e-014
	62	PRF_Q_2022_M_CIAN_799_53579.67308.67308.5.0.dta	5	3849.974296	ELAACQLLISQHEAKIK(15)-IKSLTDYMQNMEQK(2)	3849.943327	Carbamidomethyl[C](5);Oxidation[M](28);Oxidation[M](31)	2.412952e-004	1.354928e-002	0.030969	8.044015	1.215680e-004	1.930536e-010
	63	PRF_Q_2022_M_CIAN_799_53579.72409.72409.5.0.dta	5	3833.958852	ELAACQLLISQHEAKIK(15)-IKSLTDYMQNMEQK(2)	3833.948412	Carbamidomethyl[C](5);Oxidation[M](28)	9.873638e-006	1.366336e-002	0.010440	2.723041	2.540784e-005	3.705715e-010
	64	PRF_Q_2022_M_CIAN_799_53579.71272.71272.4.0.dta	4	3833.975318	ELAACQLLISQHEAKIK(15)-IKSLTDYMQNMEQK(2)	3833.948412	Carbamidomethyl[C](5);Oxidation[M](28)	1.315254e-005	1.477185e-002	0.026906	7.017830	1.316078e-005	1.104326e-008
	65	PRF_Q_2022_M_CIAN_799_53579.75285.75285.5.0.dta	5	3849.952827	ELAACQLLISQHEAKIK(15)-IKSLTDYMQNMEQK(2)	3849.943327	Carbamidomethyl[C](5);Oxidation[M](28);Oxidation[M](31)	3.804677e-004	1.570015e-002	0.009500	2.467569	2.018388e-004	2.387625e-010
	66	PRF_Q_2022_M_CIAN_799_53579.68020.68020.5.0.dta	5	3849.966024	ELAACQLLISQHEAKIK(15)-IKSLTDYMQNMEQK(2)	3849.943327	Carbamidomethyl[C](5);Oxidation[M](28);Oxidation[M](31)	1.470053e-005	1.669664e-002	0.022697	5.895411	5.353580e-006	1.158495e-012
	67	PRF_Q_2022_M_CIAN_799_53579.75151.75151.5.1.dta	5	3849.956718	ELAACQLLISQHEAKIK(15)-IKSLTDYMQNMEQK(2)	3849.943327	Carbamidomethyl[C](5);Oxidation[M](28);Oxidation[M](31)	3.722380e-005	1.684157e-002	0.013391	3.478233	2.184937e-005	3.165563e-009
	68	PRF_Q_2022_M_CIAN_799_53579.66880.66880.5.0.dta	5	3849.974346	ELAACQLLISQHEAKIK(15)-IKSLTDYMQNMEQK(2)	3849.943327	Carbamidomethyl[C](5);Oxidation[M](28);Oxidation[M](31)	4.254322e-005	1.854602e-002	0.031019	8.057002	5.724458e-006	4.852879e-011
	69	PRF_Q_2022_M_CIAN_799_53579.75681.75681.5.1.dta	5	3833.973212	ELAACQLLISQHEAKIK(15)-IKSLTDYMQNMEQK(2)	3833.948412	Carbamidomethyl[C](5);Oxidation[M](31)	1.158797e-005	2.288126e-002	0.024800	6.468527	9.931178e-006	4.848760e-011
	70	PRF_Q_2022_M_CIAN_799_53579.69858.69858.5.1.dta	5	3849.950135	ELAACQLLISQHEAKIK(15)-IKSLTDYMQNMEQK(2)	3849.943327	Carbamidomethyl[C](5);Oxidation[M](28);Oxidation[M](31)	1.277042e-005	2.433247e-002	0.006808	1.768338	4.430927e-006	1.770700e-008
	71	PRF_Q_2022_M_CIAN_799_53579.67445.67445.5.0.dta	5	3849.971874	ELAACQLLISQHEAKIK(15)-IKSLTDYMQNMEQK(2)	3849.943327	Carbamidomethyl[C](5);Oxidation[M](28);Oxidation[M](31)	5.512270e-004	2.553223e-002	0.028547	7.414914	8.147203e-004	1.807074e-010
	72	PRF_Q_2022_M_CIAN_799_53579.74975.74975.5.0.dta	5	3833.969710	ELAACQLLISQHEAKIK(15)-IKSLTDYMQNMEQK(2)	3833.948412	Carbamidomethyl[C](5);Oxidation[M](31)	8.421334e-005	2.730502e-002	0.021298	5.555109	1.253515e-004	4.585029e-011
	73	PRF_Q_2022_M_CIAN_799_53579.75109.75109.5.0.dta	5	3833.971744	ELAACQLLISQHEAKIK(15)-IKSLTDYMQNMEQK(2)	3833.948412	Carbamidomethyl[C](5);Oxidation[M](31)	1.460631e-003	2.873147e-002	0.023332	6.085632	4.649179e-003	3.481830e-013
	74	PRF_Q_2022_M_CIAN_799_53579.82557.82557.5.1.dta	5	3817.976632	ELAACQLLISQHEAKIK(15)-IKSLTDYMQNMEQK(2)	3817.953498	Carbamidomethyl[C](5)	1.115762e-004	2.924374e-002	0.023134	6.059267	5.760827e-003	3.849038e-008
	75	PRF_Q_2022_M_CIAN_799_53579.75436.75436.5.0.dta	5	3849.965090	ELAACQLLISQHEAKIK(15)-IKSLTDYMQNMEQK(2)	3849.943327	Carbamidomethyl[C](5);Oxidation[M](28);Oxidation[M](31)	1.805222e-003	3.130142e-002	0.021763	5.652810	1.030782e-003	6.126765e-010
	76	PRF_Q_2022_M_CIAN_799_53579.71131.71131.5.0.dta	5	3833.971050	ELAACQLLISQHEAKIK(15)-IKSLTDYMQNMEQK(2)	3833.948412	Carbamidomethyl[C](5);Oxidation[M](28)	3.005764e-004	3.178653e-002	0.022638	5.904618	2.095357e-003	1.372767e-012
	77	PRF_Q_2022_M_CIAN_799_53579.71412.71412.5.0.dta	5	3833.978849	ELAACQLLISQHEAKIK(15)-IKSLTDYMQNMEQK(2)	3833.948412	Carbamidomethyl[C](5);Oxidation[M](28)	9.027847e-005	3.229890e-002	0.030437	7.938813	6.888273e-004	3.568656e-010
	78	PRF_Q_2022_M_CIAN_799_53579.76739.76739.4.0.dta	4	3833.994978	ELAACQLLISQHEAKIK(15)-IKSLTDYMQNMEQK(2)	3833.948412	Carbamidomethyl[C](5);Oxidation[M](31)	1.604366e-003	3.266344e-002	0.046566	12.145703	1.077130e-003	6.211847e-004
	79	PRF_Q_2022_M_CIAN_799_53579.76431.76431.4.1.dta	4	3833.976570	ELAACQLLISQHEAKIK(15)-IKSLTDYMQNMEQK(2)	3833.948412	Carbamidomethyl[C](5);Oxidation[M](31)	8.411226e-008	3.703406e-002	0.028158	7.344387	1.927962e-003	1.262823e-008
	80	PRF_Q_2022_M_CIAN_799_53579.70984.70984.5.0.dta	5	3833.973788	ELAACQLLISQHEAKIK(15)-IKSLTDYMQNMEQK(2)	3833.948412	Carbamidomethyl[C](5);Oxidation[M](28)	3.074454e-004	3.707759e-002	0.025376	6.618764	1.457369e-003	7.463587e-009
	81	PRF_Q_2022_M_CIAN_799_53579.67163.67163.5.0.dta	5	3849.976363	ELAACQLLISQHEAKIK(15)-IKSLTDYMQNMEQK(2)	3849.943327	Carbamidomethyl[C](5);Oxidation[M](28);Oxidation[M](31)	2.535602e-003	3.956771e-002	0.033036	8.580906	2.319178e-003	1.987025e-010
	82	PRF_Q_2022_M_CIAN_799_53579.71498.71498.4.0.dta	4	3833.970794	ELAACQLLISQHEAKIK(15)-IKSLTDYMQNMEQK(2)	3833.948412	Carbamidomethyl[C](5);Oxidation[M](28)	5.464896e-006	3.985601e-002	0.022382	5.837846	2.151152e-005	1.671900e-006
	83	PRF_Q_2022_M_CIAN_799_53579.68443.68443.5.0.dta	5	3849.971479	ELAACQLLISQHEAKIK(15)-IKSLTDYMQNMEQK(2)	3849.943327	Carbamidomethyl[C](5);Oxidation[M](28);Oxidation[M](31)	5.162006e-005	4.092375e-002	0.028152	7.312315	2.284561e-005	6.275084e-013
	84	PRF_Q_2022_M_CIAN_799_53579.76194.76194.4.0.dta	4	3833.983957	ELAACQLLISQHEAKIK(15)-IKSLTDYMQNMEQK(2)	3833.948412	Carbamidomethyl[C](5);Oxidation[M](31)	3.790401e-004	4.119187e-002	0.035545	9.271121	7.685800e-004	4.289324e-006
	85	PRF_Q_2022_M_CIAN_799_53579.68160.68160.5.0.dta	5	3849.966724	ELAACQLLISQHEAKIK(15)-IKSLTDYMQNMEQK(2)	3849.943327	Carbamidomethyl[C](5);Oxidation[M](28);Oxidation[M](31)	2.305392e-005	4.801024e-002	0.023397	6.077232	4.307209e-005	1.037167e-012
	86	PRF_Q_2022_M_CIAN_799_53579.66858.66858.4.0.dta	4	3849.969781	ELAACQLLISQHEAKIK(15)-IKSLTDYMQNMEQK(2)	3849.943327	Carbamidomethyl[C](5);Oxidation[M](28);Oxidation[M](31)	9.415249e-004	4.896617e-002	0.026454	6.871270	5.249760e-004	7.212208e-007
	87	PRF_Q_2022_M_CIAN_799_53579.81702.81702.5.0.dta	5	3833.956172	ELAACQLLISQHEAKIK(15)-IKSLTDYMQNMEQK(2)	3833.948412	Carbamidomethyl[C](5);Oxidation[M](31)	3.519994e-005	5.245096e-002	0.007760	2.024023	1.938397e-003	5.169232e-009
	88	PRF_Q_2022_M_CIAN_799_53579.69260.69260.5.1.dta	5	3849.956850	ELAACQLLISQHEAKIK(15)-IKSLTDYMQNMEQK(2)	3849.943327	Carbamidomethyl[C](5);Oxidation[M](28);Oxidation[M](31)	2.381778e-005	6.302589e-002	0.013523	3.512519	1.955912e-004	3.693230e-011
	89	PRF_Q_2022_M_CIAN_799_53579.71158.71158.3.0.dta	3	3833.960272	ELAACQLLISQHEAKIK(15)-IKSLTDYMQNMEQK(2)	3833.948412	Carbamidomethyl[C](5);Oxidation[M](28)	1.000000e+000	7.258789e-002	0.011860	3.093417	1.000000e+000	1.000000e+000
	90	PRF_Q_2022_M_CIAN_799_53579.81662.81662.5.0.dta	5	3833.956751	ELAACQLLISQHEAKIK(15)-IKSLTDYMQNMEQK(2)	3833.948412	Carbamidomethyl[C](5);Oxidation[M](31)	1.250403e-003	7.853648e-002	0.008339	2.175042	1.405135e-002	3.744503e-010
	91	PRF_Q_2022_M_CIAN_799_53579.67505.67505.3.0.dta	3	3849.965584	ELAACQLLISQHEAKIK(15)-IKSLTDYMQNMEQK(2)	3849.943327	Carbamidomethyl[C](5);Oxidation[M](28);Oxidation[M](31)	1.777624e-002	9.204226e-002	0.022257	5.781124	4.744327e-009	1.759418e-003
	92	PRF_Q_2022_M_CIAN_799_53579.69716.69716.5.0.dta	5	3849.953440	ELAACQLLISQHEAKIK(15)-IKSLTDYMQNMEQK(2)	3849.943327	Carbamidomethyl[C](5);Oxidation[M](28);Oxidation[M](31)	4.995215e-005	9.213507e-002	0.010113	2.626792	1.988030e-004	7.784590e-010
	93	PRF_Q_2022_M_CIAN_799_53579.76587.76587.4.0.dta	4	3833.973316	ELAACQLLISQHEAKIK(15)-IKSLTDYMQNMEQK(2)	3833.948412	Carbamidomethyl[C](5);Oxidation[M](31)	1.059164e-002	9.266760e-002	0.024904	6.495653	9.901170e-003	8.152437e-009
	94	PRF_Q_2022_M_CIAN_799_53579.82708.82708.5.0.dta	5	3817.976750	ELAACQLLISQHEAKIK(15)-IKSLTDYMQNMEQK(2)	3817.953498	Carbamidomethyl[C](5)	6.047531e-003	1.075053e-001	0.023252	6.090174	4.847292e-003	1.391253e-010
	95	PRF_Q_2022_M_CIAN_799_53579.70967.70967.5.0.dta	5	3849.965260	ELAACQLLISQHEAKIK(15)-IKSLTDYMQNMEQK(2)	3849.943327	Carbamidomethyl[C](5);Oxidation[M](28);Oxidation[M](31)	2.048277e-003	1.111982e-001	0.021933	5.696967	2.301458e-003	1.911553e-008
	96	PRF_Q_2022_M_CIAN_799_53579.68304.68304.5.0.dta	5	3849.970841	ELAACQLLISQHEAKIK(15)-IKSLTDYMQNMEQK(2)	3849.943327	Carbamidomethyl[C](5);Oxidation[M](28);Oxidation[M](31)	2.692838e-004	1.372714e-001	0.027514	7.146599	3.033880e-004	7.964060e-012
	97	PRF_Q_2022_M_CIAN_799_53579.75428.75428.4.0.dta	4	3849.966327	ELAACQLLISQHEAKIK(15)-IKSLTDYMQNMEQK(2)	3849.943327	Carbamidomethyl[C](5);Oxidation[M](28);Oxidation[M](31)	6.141018e-003	1.382800e-001	0.023000	5.974114	1.839652e-003	1.884118e-010
	98	PRF_Q_2022_M_CIAN_799_53579.77144.77144.4.2.dta	4	3833.966672	ELAACQLLISQHEAKIK(15)-IKSLTDYMQNMEQK(2)	3833.948412	Carbamidomethyl[C](5);Oxidation[M](31)	1.093261e-009	1.603764e-001	0.018260	4.762714	1.624543e-007	9.418552e-007
	99	PRF_Q_2022_M_CIAN_799_53579.83229.83229.5.0.dta	5	3817.979494	ELAACQLLISQHEAKIK(15)-IKSLTDYMQNMEQK(2)	3817.953498	Carbamidomethyl[C](5)	3.824103e-001	1.947917e-001	0.025996	6.808883	8.614042e-001	7.651130e-007
	100	PRF_Q_2022_M_CIAN_799_53579.68692.68692.4.2.dta	4	3849.975904	ELAACQLLISQHEAKIK(15)-IKSLTDYMQNMEQK(2)	3849.943327	Carbamidomethyl[C](5);Oxidation[M](28);Oxidation[M](31)	3.002163e-004	2.226724e-001	0.032577	8.461683	6.839966e-006	5.814689e-012
	101	PRF_Q_2022_M_CIAN_799_53579.70825.70825.5.0.dta	5	3849.972664	ELAACQLLISQHEAKIK(15)-IKSLTDYMQNMEQK(2)	3849.943327	Carbamidomethyl[C](5);Oxidation[M](28);Oxidation[M](31)	1.930833e-003	2.357307e-001	0.029337	7.620112	5.039488e-004	3.393817e-006
	102	PRF_Q_2022_M_CIAN_799_53579.77741.77741.5.1.dta	5	3833.977957	ELAACQLLISQHEAKIK(15)-IKSLTDYMQNMEQK(2)	3833.948412	Carbamidomethyl[C](5);Oxidation[M](31)	3.689196e-004	2.454071e-001	0.029545	7.706155	1.329955e-003	1.119100e-008
	103	PRF_Q_2022_M_CIAN_799_53579.75591.75591.5.0.dta	5	3849.967474	ELAACQLLISQHEAKIK(15)-IKSLTDYMQNMEQK(2)	3849.943327	Carbamidomethyl[C](5);Oxidation[M](28);Oxidation[M](31)	2.872685e-002	2.464382e-001	0.024147	6.272040	3.559629e-002	4.154989e-006
	104	PRF_Q_2022_M_CIAN_799_53579.82610.82610.4.0.dta	4	3817.971280	ELAACQLLISQHEAKIK(15)-IKSLTDYMQNMEQK(2)	3817.953498	Carbamidomethyl[C](5)	8.116935e-003	2.562522e-001	0.017782	4.657469	4.218508e-002	7.633065e-004
	105	PRF_Q_2022_M_CIAN_799_53579.72307.72307.5.2.dta	5	3849.971152	ELAACQLLISQHEAKIK(15)-IKSLTDYMQNMEQK(2)	3849.943327	Carbamidomethyl[C](5);Oxidation[M](28);Oxidation[M](31)	1.722329e-003	2.633634e-001	0.027825	7.227379	1.009215e-003	5.830421e-008
	106	PRF_Q_2022_M_CIAN_799_53579.72648.72648.5.0.dta	5	3833.948733	ELAACQLLISQHEAKIK(15)-IKSLTDYMQNMEQK(2)	3833.948412	Carbamidomethyl[C](5);Oxidation[M](28)	4.405980e-007	2.707679e-001	0.000321	0.083726	1.267717e-005	4.796320e-008
	107	PRF_Q_2022_M_CIAN_799_53579.75874.75874.5.1.dta	5	3833.977711	ELAACQLLISQHEAKIK(15)-IKSLTDYMQNMEQK(2)	3833.948412	Carbamidomethyl[C](5);Oxidation[M](31)	4.376013e-005	3.106102e-001	0.029299	7.641991	1.750567e-005	5.365180e-005
	108	PRF_Q_2022_M_CIAN_799_53579.76256.76256.5.2.dta	5	3833.973752	ELAACQLLISQHEAKIK(15)-IKSLTDYMQNMEQK(2)	3833.948412	Carbamidomethyl[C](5);Oxidation[M](31)	5.521609e-005	3.515128e-001	0.025340	6.609374	1.162620e-004	1.648332e-006
	109	PRF_Q_2022_M_CIAN_799_53579.71176.71176.5.0.dta	5	3849.969639	ELAACQLLISQHEAKIK(15)-IKSLTDYMQNMEQK(2)	3849.943327	Carbamidomethyl[C](5);Oxidation[M](28);Oxidation[M](31)	6.587220e-003	3.694032e-001	0.026312	6.834386	3.666616e-003	1.659019e-006
	110	PRF_Q_2022_M_CIAN_799_53579.68897.68897.4.0.dta	4	3849.969131	ELAACQLLISQHEAKIK(15)-IKSLTDYMQNMEQK(2)	3849.943327	Carbamidomethyl[C](5);Oxidation[M](28);Oxidation[M](31)	6.571700e-002	3.719225e-001	0.025804	6.702436	6.641756e-002	1.681699e-002
	111	PRF_Q_2022_M_CIAN_799_53579.70684.70684.5.1.dta	5	3849.975072	ELAACQLLISQHEAKIK(15)-IKSLTDYMQNMEQK(2)	3849.943327	Carbamidomethyl[C](5);Oxidation[M](28);Oxidation[M](31)	2.623118e-002	3.783765e-001	0.031745	8.245576	2.656823e-002	9.972031e-006
	112	PRF_Q_2022_M_CIAN_799_53579.82458.82458.4.0.dta	4	3817.978275	ELAACQLLISQHEAKIK(15)-IKSLTDYMQNMEQK(2)	3817.953498	Carbamidomethyl[C](5)	1.982928e-001	3.921309e-001	0.024777	6.489602	3.895925e-001	2.566647e-008
	113	PRF_Q_2022_M_CIAN_799_53579.74270.74270.5.2.dta	5	3849.973764	ELAACQLLISQHEAKIK(15)-IKSLTDYMQNMEQK(2)	3849.943327	Carbamidomethyl[C](5);Oxidation[M](28);Oxidation[M](31)	1.368095e-002	4.365285e-001	0.030437	7.905831	4.343724e-002	1.332183e-005
	114	PRF_Q_2022_M_CIAN_799_53579.78868.78868.4.1.dta	4	3833.989459	ELAACQLLISQHEAKIK(15)-IKSLTDYMQNMEQK(2)	3833.948412	Carbamidomethyl[C](5);Oxidation[M](31)	5.279855e-001	4.382735e-001	0.041047	10.706195	7.349862e-001	6.308132e-001
	115	PRF_Q_2022_M_CIAN_799_53579.78027.78027.5.0.dta	5	3833.975670	ELAACQLLISQHEAKIK(15)-IKSLTDYMQNMEQK(2)	3833.948412	Carbamidomethyl[C](5);Oxidation[M](28)	2.400154e-002	4.802039e-001	0.027258	7.109642	4.260820e-002	1.200025e-007
	116	PRF_Q_2022_M_CIAN_799_53579.84122.84122.5.2.dta	5	3817.971864	ELAACQLLISQHEAKIK(15)-IKSLTDYMQNMEQK(2)	3817.953498	Carbamidomethyl[C](5)	6.367654e-002	4.843951e-001	0.018366	4.810431	3.277541e-002	2.833875e-006
	117	PRF_Q_2022_M_CIAN_799_53579.78170.78170.4.0.dta	4	3833.988242	ELAACQLLISQHEAKIK(15)-IKSLTDYMQNMEQK(2)	3833.948412	Carbamidomethyl[C](5);Oxidation[M](28)	3.819111e-002	5.017505e-001	0.039830	10.388768	1.394406e-001	1.168628e-004
	118	PRF_Q_2022_M_CIAN_799_53579.80959.80959.5.3.dta	5	3833.970609	ELAACQLLISQHEAKIK(15)-IKSLTDYMQNMEQK(2)	3833.948412	Carbamidomethyl[C](5);Oxidation[M](31)	4.284772e-003	5.482457e-001	0.022197	5.789593	8.510160e-003	1.393051e-004
	119	PRF_Q_2022_M_CIAN_799_53579.77077.77077.4.3.dta	4	3833.971689	ELAACQLLISQHEAKIK(15)-IKSLTDYMQNMEQK(2)	3833.948412	Carbamidomethyl[C](5);Oxidation[M](31)	2.488879e-002	5.486949e-001	0.023277	6.071287	7.583334e-002	1.205869e-008
	120	PRF_Q_2022_M_CIAN_799_53579.71564.71564.5.1.dta	5	3833.979310	ELAACQLLISQHEAKIK(15)-IKSLTDYMQNMEQK(2)	3833.948412	Carbamidomethyl[C](5);Oxidation[M](28)	3.651172e-003	5.766304e-001	0.030898	8.059055	4.357537e-003	4.708302e-006
	121	PRF_Q_2022_M_CIAN_799_53579.71325.71325.4.2.dta	4	3833.969653	ELAACQLLISQHEAKIK(15)-IKSLTDYMQNMEQK(2)	3833.948412	Carbamidomethyl[C](5);Oxidation[M](28)	4.932243e-004	6.257278e-001	0.021241	5.540241	3.593849e-004	2.330395e-004
	122	PRF_Q_2022_M_CIAN_799_53579.77874.77874.5.1.dta	5	3833.979202	ELAACQLLISQHEAKIK(15)-IKSLTDYMQNMEQK(2)	3833.948412	Carbamidomethyl[C](5);Oxidation[M](28)	3.560671e-003	6.742360e-001	0.030790	8.030885	4.556760e-003	4.193069e-006
	123	PRF_Q_2022_M_CIAN_799_53579.78209.78209.5.2.dta	5	3833.991745	ELAACQLLISQHEAKIK(15)-IKSLTDYMQNMEQK(2)	3833.948412	Carbamidomethyl[C](5);Oxidation[M](28)	1.362547e-002	6.755575e-001	0.043333	11.302447	1.578651e-002	1.212403e-006
	124	PRF_Q_2022_M_CIAN_799_53579.68830.68830.4.2.dta	4	3849.962887	ELAACQLLISQHEAKIK(15)-IKSLTDYMQNMEQK(2)	3849.943327	Carbamidomethyl[C](5);Oxidation[M](28);Oxidation[M](31)	3.862698e-003	7.282294e-001	0.019560	5.080594	5.117261e-005	2.759475e-002
	125	PRF_Q_2022_M_CIAN_799_53579.80936.80936.5.3.dta	5	3833.967840	ELAACQLLISQHEAKIK(15)-IKSLTDYMQNMEQK(2)	3833.948412	Carbamidomethyl[C](5);Oxidation[M](28)	4.167199e-001	7.904566e-001	0.019428	5.067361	5.489185e-002	7.758123e-001
	126	PRF_Q_2022_M_CIAN_799_53579.77786.77786.4.5.dta	4	3833.965576	ELAACQLLISQHEAKIK(15)-IKSLTDYMQNMEQK(2)	3833.948412	Carbamidomethyl[C](5);Oxidation[M](31)	3.296436e-002	7.999929e-001	0.017164	4.476847	9.520793e-002	6.209676e-005
	127	PRF_Q_2022_M_CIAN_799_53579.65294.65294.5.0.dta	5	4538.277467	MNASERELAACQLLISQHEAKIK(21)-IKSLTDYMQNMEQK(2)	4538.239552	Carbamidomethyl[C](11);Oxidation[M](34);Oxidation[M](37)	7.711276e-010	3.579380e-005	0.037915	8.354561	6.400892e-008	9.863739e-014
	128	PRF_Q_2022_M_CIAN_799_53579.62999.62999.5.0.dta	5	4554.260984	MNASERELAACQLLISQHEAKIK(21)-IKSLTDYMQNMEQK(2)	4554.234466	Carbamidomethyl[C](11);Oxidation[M](1);Oxidation[M](34);Oxidation[M](37)	2.288886e-016	5.924855e-005	0.026518	5.822713	1.057344e-014	6.026159e-014
	129	PRF_Q_2022_M_CIAN_799_53579.62851.62851.5.0.dta	5	4554.264465	MNASERELAACQLLISQHEAKIK(21)-IKSLTDYMQNMEQK(2)	4554.234466	Carbamidomethyl[C](11);Oxidation[M](1);Oxidation[M](34);Oxidation[M](37)	2.639327e-005	5.574891e-004	0.029999	6.587057	2.814480e-008	1.964605e-011
	130	PRF_Q_2022_M_CIAN_799_53579.77833.77833.5.0.dta	5	4506.281224	MNASERELAACQLLISQHEAKIK(21)-IKSLTDYMQNMEQK(2)	4506.249724	Carbamidomethyl[C](11)	6.819158e-009	1.939294e-003	0.031500	6.990292	6.016109e-009	1.651027e-012
	131	PRF_Q_2022_M_CIAN_799_53579.69126.69126.5.0.dta	5	4522.245824	MNASERELAACQLLISQHEAKIK(21)-IKSLTDYMQNMEQK(2)	4522.244638	Carbamidomethyl[C](11);Oxidation[M](34)	2.189386e-003	3.743812e-003	0.001186	0.262259	2.559266e-006	7.304832e-005
	132	PRF_Q_2022_M_CIAN_799_53579.65448.65448.5.0.dta	5	4538.278373	MNASERELAACQLLISQHEAKIK(21)-IKSLTDYMQNMEQK(2)	4538.239552	Carbamidomethyl[C](11);Oxidation[M](34);Oxidation[M](37)	5.341568e-007	3.111970e-002	0.038821	8.554198	2.747089e-003	1.070208e-009
	133	PRF_Q_2022_M_CIAN_799_53579.63361.63361.5.0.dta	5	4554.245716	MNASERELAACQLLISQHEAKIK(21)-IKSLTDYMQNMEQK(2)	4554.234466	Carbamidomethyl[C](11);Oxidation[M](1);Oxidation[M](34);Oxidation[M](37)	6.910160e-003	6.098234e-002	0.011250	2.470229	4.387789e-003	5.803897e-013
	134	PRF_Q_2022_M_CIAN_799_53579.62691.62691.5.0.dta	5	4554.264861	MNASERELAACQLLISQHEAKIK(21)-IKSLTDYMQNMEQK(2)	4554.234466	Carbamidomethyl[C](11);Oxidation[M](1);Oxidation[M](34);Oxidation[M](37)	3.801451e-003	6.757630e-002	0.030395	6.674009	1.000000e+000	8.123417e-014
	135	PRF_Q_2022_M_CIAN_799_53579.69804.69804.5.1.dta	5	4538.238831	MNASERELAACQLLISQHEAKIK(21)-IKSLTDYMQNMEQK(2)	4538.239552	Carbamidomethyl[C](11);Oxidation[M](1);Oxidation[M](37)	3.561679e-002	7.504688e-002	-0.000721	-0.158872	3.820014e-004	4.832784e-012
	136	PRF_Q_2022_M_CIAN_799_53579.65138.65138.5.0.dta	5	4538.270261	MNASERELAACQLLISQHEAKIK(21)-IKSLTDYMQNMEQK(2)	4538.239552	Carbamidomethyl[C](11);Oxidation[M](34);Oxidation[M](37)	6.472209e-008	1.502872e-001	0.030709	6.766721	2.260993e-002	1.249456e-011
	137	PRF_Q_2022_M_CIAN_799_53579.68536.68536.5.0.dta	5	4522.283124	MNASERELAACQLLISQHEAKIK(21)-IKSLTDYMQNMEQK(2)	4522.244638	Carbamidomethyl[C](11);Oxidation[M](34)	1.495372e-003	1.943623e-001	0.038486	8.510376	1.665414e-001	1.683698e-011
	138	PRF_Q_2022_M_CIAN_799_53579.63208.63208.5.0.dta	5	4554.260705	MNASERELAACQLLISQHEAKIK(21)-IKSLTDYMQNMEQK(2)	4554.234466	Carbamidomethyl[C](11);Oxidation[M](1);Oxidation[M](34);Oxidation[M](37)	5.335938e-002	3.987786e-001	0.026239	5.761451	1.083567e-001	4.734440e-007
	139	PRF_Q_2022_M_CIAN_799_53579.69581.69581.4.2.dta	4	3990.066939	ELAACQLLISQHEAKIK(15)-IKSLTDYMQNMEQKR(2)	3990.049515	Carbamidomethyl[C](5);Oxidation[M](31)	2.807731e-011	6.497194e-004	0.017424	4.366863	1.990177e-011	9.954759e-016
	140	PRF_Q_2022_M_CIAN_799_53579.76338.76338.5.0.dta	5	3974.082381	ELAACQLLISQHEAKIK(15)-IKSLTDYMQNMEQKR(2)	3974.054600	Carbamidomethyl[C](5)	2.491953e-008	7.498929e-004	0.027781	6.990593	2.723171e-007	8.026116e-021
	141	PRF_Q_2022_M_CIAN_799_53579.61575.61575.5.1.dta	5	4006.060546	ELAACQLLISQHEAKIK(15)-IKSLTDYMQNMEQKR(2)	4006.044429	Carbamidomethyl[C](5);Oxidation[M](28);Oxidation[M](31)	3.444770e-010	7.555793e-004	0.016117	4.023171	1.331193e-009	2.524410e-013
	142	PRF_Q_2022_M_CIAN_799_53579.69519.69519.5.1.dta	5	3990.064109	ELAACQLLISQHEAKIK(15)-IKSLTDYMQNMEQKR(2)	3990.049515	Carbamidomethyl[C](5);Oxidation[M](31)	9.152613e-008	3.592457e-003	0.014594	3.657599	1.886913e-006	9.009263e-016
	143	PRF_Q_2022_M_CIAN_799_53579.61935.61935.5.0.dta	5	4006.063149	ELAACQLLISQHEAKIK(15)-IKSLTDYMQNMEQKR(2)	4006.044429	Carbamidomethyl[C](5);Oxidation[M](28);Oxidation[M](31)	1.500473e-005	9.154891e-003	0.018720	4.672939	5.084069e-006	7.777080e-016
	144	PRF_Q_2022_M_CIAN_799_53579.61790.61790.5.0.dta	5	4006.062835	ELAACQLLISQHEAKIK(15)-IKSLTDYMQNMEQKR(2)	4006.044429	Carbamidomethyl[C](5);Oxidation[M](28);Oxidation[M](31)	1.518024e-005	9.313991e-003	0.018406	4.594557	4.603744e-006	2.239167e-015
	145	PRF_Q_2022_M_CIAN_799_53579.61647.61647.5.0.dta	5	4006.061005	ELAACQLLISQHEAKIK(15)-IKSLTDYMQNMEQKR(2)	4006.044429	Carbamidomethyl[C](5);Oxidation[M](28);Oxidation[M](31)	4.632552e-007	1.941240e-002	0.016576	4.137747	6.013779e-007	1.451306e-015
	146	PRF_Q_2022_M_CIAN_799_53579.62096.62096.5.0.dta	5	4006.070393	ELAACQLLISQHEAKIK(15)-IKSLTDYMQNMEQKR(2)	4006.044429	Carbamidomethyl[C](5);Oxidation[M](28);Oxidation[M](31)	2.738856e-004	3.883441e-002	0.025964	6.481206	8.125878e-005	1.100753e-010
	147	PRF_Q_2022_M_CIAN_799_53579.66130.66130.5.0.dta	5	3990.077172	ELAACQLLISQHEAKIK(15)-IKSLTDYMQNMEQKR(2)	3990.049515	Carbamidomethyl[C](5);Oxidation[M](28)	5.583626e-009	4.225293e-002	0.027657	6.931493	5.907404e-008	5.126411e-009
	148	PRF_Q_2022_M_CIAN_799_53579.61614.61614.4.1.dta	4	4006.054305	ELAACQLLISQHEAKIK(15)-IKSLTDYMQNMEQKR(2)	4006.044429	Carbamidomethyl[C](5);Oxidation[M](28);Oxidation[M](31)	1.450995e-005	4.648214e-002	0.009876	2.465275	8.104564e-006	1.048545e-005
	149	PRF_Q_2022_M_CIAN_799_53579.76157.76157.5.0.dta	5	3974.080542	ELAACQLLISQHEAKIK(15)-IKSLTDYMQNMEQKR(2)	3974.054600	Carbamidomethyl[C](5)	5.693237e-005	4.848643e-002	0.025942	6.527842	1.477144e-003	1.605496e-011
	150	PRF_Q_2022_M_CIAN_799_53579.76193.76193.5.0.dta	5	3974.081684	ELAACQLLISQHEAKIK(15)-IKSLTDYMQNMEQKR(2)	3974.054600	Carbamidomethyl[C](5)	6.917524e-007	5.951429e-002	0.027084	6.815206	1.056197e-005	5.425214e-013
	151	PRF_Q_2022_M_CIAN_799_53579.65652.65652.5.0.dta	5	3990.070393	ELAACQLLISQHEAKIK(15)-IKSLTDYMQNMEQKR(2)	3990.049515	Carbamidomethyl[C](5);Oxidation[M](28)	9.272272e-007	7.850319e-002	0.020878	5.232517	4.812499e-006	5.254336e-009
	152	PRF_Q_2022_M_CIAN_799_53579.76443.76443.5.1.dta	5	3974.081401	ELAACQLLISQHEAKIK(15)-IKSLTDYMQNMEQKR(2)	3974.054600	Carbamidomethyl[C](5)	7.006690e-003	3.745228e-001	0.026801	6.743994	1.107125e-002	1.395433e-006
	153	PRF_Q_2022_M_CIAN_799_53579.73228.73228.5.1.dta	5	4162.150253	ELAACQLLISQHEAKIK(15)-IKSLTDYMQNMEQKRR(2)	4162.145531	Carbamidomethyl[C](5);Oxidation[M](28);Oxidation[M](31)	1.330303e-005	3.886221e-001	0.004722	1.134511	2.370162e-005	4.818166e-007
15	sp|O60282|KIF5C_HUMAN (142)-sp|O60282|KIF5C_HUMAN (446)	4	7
	1	PRF_Q_2022_M_CIAN_799_53579.93288.93288.3.0.dta	3	3587.894401	VSYFEIYLDKIR(10)-LKQQMLDQDELLASTR(2)	3587.866395	Oxidation[M](5)	5.963185e-025	1.662455e-007	0.028006	7.805753	1.734448e-024	2.226303e-019
	2	PRF_Q_2022_M_CIAN_799_53579.94631.94631.4.0.dta	4	3571.895865	VSYFEIYLDKIR(10)-LKQQMLDQDELLASTR(2)	3571.871480	null	2.694176e-009	3.792736e-005	0.024385	6.826953	4.951107e-014	6.622597e-009
	3	PRF_Q_2022_M_CIAN_799_53579.93285.93285.4.0.dta	4	3587.883419	VSYFEIYLDKIR(10)-LKQQMLDQDELLASTR(2)	3587.866395	Oxidation[M](5)	2.613124e-015	1.813319e-004	0.017024	4.744881	1.358714e-017	1.039846e-010
	4	PRF_Q_2022_M_CIAN_799_53579.93345.93345.3.1.dta	3	3587.894401	VSYFEIYLDKIR(10)-LKQQMLDQDELLASTR(2)	3587.866395	Oxidation[M](5)	7.278703e-011	2.040231e-003	0.028006	7.805753	3.231486e-011	2.714205e-008
	5	PRF_Q_2022_M_CIAN_799_53579.99402.99402.5.0.dta	5	4358.319767	VSYFEIYLDKIRDLLDVSK(10)-LKQQMLDQDELLASTR(2)	4358.283776	Oxidation[M](27)	1.682725e-013	2.771248e-005	0.035991	8.258067	2.702881e-014	7.880926e-010
	6	PRF_Q_2022_M_CIAN_799_53579.92312.92312.5.0.dta	5	3728.005689	VSYFEIYLDKIR(10)-LKQQMLDQDELLASTRR(2)	3727.972583	null	1.874286e-008	5.015770e-003	0.033106	8.880430	2.742730e-009	1.731235e-008
	7	PRF_Q_2022_M_CIAN_799_53579.97385.97385.5.1.dta	5	4514.424446	VSYFEIYLDKIRDLLDVSK(10)-LKQQMLDQDELLASTRR(2)	4514.384878	Oxidation[M](27)	3.610134e-005	9.007496e-002	0.039568	8.764871	4.407271e-006	4.381449e-009
16	sp|Q07866|KLC1_HUMAN (468)-sp|Q07866|KLC1_HUMAN (495)	4	19
	1	PRF_Q_2022_M_CIAN_799_53579.72947.72947.4.0.dta	4	3124.719705	VDSPTVTTTLKNLGALYR(11)-KQGLDNVHK(1)	3124.699939	null	1.125793e-015	1.538194e-006	0.019766	6.325727	6.739616e-015	7.737267e-012
	2	PRF_Q_2022_M_CIAN_799_53579.72801.72801.4.0.dta	4	3124.719881	VDSPTVTTTLKNLGALYR(11)-KQGLDNVHK(1)	3124.699939	null	8.939704e-015	2.038488e-006	0.019942	6.382053	1.635544e-019	7.360283e-014
	3	PRF_Q_2022_M_CIAN_799_53579.72631.72631.5.0.dta	5	3124.715486	VDSPTVTTTLKNLGALYR(11)-KQGLDNVHK(1)	3124.699939	null	3.179555e-011	4.107397e-004	0.015547	4.975518	1.272741e-014	3.207565e-011
	4	PRF_Q_2022_M_CIAN_799_53579.72781.72781.5.0.dta	5	3124.723358	VDSPTVTTTLKNLGALYR(11)-KQGLDNVHK(1)	3124.699939	null	5.325611e-009	8.497825e-004	0.023419	7.494800	7.558768e-016	2.609507e-009
	5	PRF_Q_2022_M_CIAN_799_53579.72694.72694.3.0.dta	3	3124.722141	VDSPTVTTTLKNLGALYR(11)-KQGLDNVHK(1)	3124.699939	null	1.615903e-008	1.311764e-003	0.022202	7.105322	1.399876e-009	6.747337e-007
	6	PRF_Q_2022_M_CIAN_799_53579.72848.72848.3.0.dta	3	3124.724729	VDSPTVTTTLKNLGALYR(11)-KQGLDNVHK(1)	3124.699939	null	1.713446e-013	1.913359e-003	0.024790	7.933562	1.878891e-013	1.505735e-011
	7	PRF_Q_2022_M_CIAN_799_53579.73819.73819.5.0.dta	5	3124.720570	VDSPTVTTTLKNLGALYR(11)-KQGLDNVHK(1)	3124.699939	null	1.474408e-003	7.005567e-003	0.020631	6.602554	2.870386e-004	9.856912e-005
	8	PRF_Q_2022_M_CIAN_799_53579.72928.72928.5.0.dta	5	3124.722662	VDSPTVTTTLKNLGALYR(11)-KQGLDNVHK(1)	3124.699939	null	7.093347e-011	9.490107e-003	0.022723	7.272058	3.719969e-012	2.997664e-009
	9	PRF_Q_2022_M_CIAN_799_53579.73090.73090.5.0.dta	5	3124.716531	VDSPTVTTTLKNLGALYR(11)-KQGLDNVHK(1)	3124.699939	null	3.957514e-009	1.210725e-002	0.016592	5.309950	2.176654e-012	1.009463e-009
	10	PRF_Q_2022_M_CIAN_799_53579.73979.73979.5.0.dta	5	3124.722722	VDSPTVTTTLKNLGALYR(11)-KQGLDNVHK(1)	3124.699939	null	7.921304e-009	3.171152e-002	0.022783	7.291260	2.103349e-006	4.329483e-007
	11	PRF_Q_2022_M_CIAN_799_53579.72662.72662.4.0.dta	4	3124.712157	VDSPTVTTTLKNLGALYR(11)-KQGLDNVHK(1)	3124.699939	null	4.758319e-008	1.442612e-001	0.012218	3.910135	5.556662e-006	4.083485e-007
	12	PRF_Q_2022_M_CIAN_799_53579.64502.64502.5.0.dta	5	3483.888243	ACKVDSPTVTTTLKNLGALYR(14)-KQGLDNVHK(1)	3483.862647	Carbamidomethyl[C](2)	3.707185e-009	1.164502e-004	0.025596	7.347018	1.972631e-018	3.379876e-009
	13	PRF_Q_2022_M_CIAN_799_53579.64351.64351.5.1.dta	5	3483.884840	ACKVDSPTVTTTLKNLGALYR(14)-KQGLDNVHK(1)	3483.862647	Carbamidomethyl[C](2)	4.809327e-007	1.741735e-003	0.022193	6.370228	1.962909e-013	8.873894e-008
	14	PRF_Q_2022_M_CIAN_799_53579.64591.64591.5.1.dta	5	3483.887540	ACKVDSPTVTTTLKNLGALYR(14)-KQGLDNVHK(1)	3483.862647	Carbamidomethyl[C](2)	2.172523e-005	1.055325e-001	0.024893	7.145230	2.077301e-009	2.622408e-005
	15	PRF_Q_2022_M_CIAN_799_53579.64616.64616.6.1.dta	6	3483.884354	ACKVDSPTVTTTLKNLGALYR(14)-KQGLDNVHK(1)	3483.862647	Carbamidomethyl[C](2)	1.823189e-004	1.439491e-001	0.021707	6.230728	2.690854e-008	7.527984e-005
	16	PRF_Q_2022_M_CIAN_799_53579.64262.64262.4.0.dta	4	3483.877626	ACKVDSPTVTTTLKNLGALYR(14)-KQGLDNVHK(1)	3483.862647	Carbamidomethyl[C](2)	1.956351e-008	2.212184e-001	0.014979	4.299538	6.395089e-018	1.560929e-008
	17	PRF_Q_2022_M_CIAN_799_53579.64784.64784.5.1.dta	5	3367.856593	VDSPTVTTTLKNLGALYR(11)-SRKQGLDNVHK(3)	3367.833066	null	1.933856e-001	2.696242e-001	0.023527	6.985798	8.510565e-004	2.896419e-001
	18	PRF_Q_2022_M_CIAN_799_53579.65174.65174.5.0.dta	5	3280.823906	VDSPTVTTTLKNLGALYRR(11)-KQGLDNVHK(1)	3280.801041	null	1.525168e-002	7.267656e-001	0.022865	6.969335	6.026050e-008	5.544970e-003
	19	PRF_Q_2022_M_CIAN_799_53579.65312.65312.5.0.dta	5	3280.823945	VDSPTVTTTLKNLGALYRR(11)-KQGLDNVHK(1)	3280.801041	null	3.734919e-004	7.479201e-001	0.022904	6.981222	1.567726e-009	8.267130e-004
17	sp|O60282|KIF5C_HUMAN (618)-sp|O60282|KIF5C_HUMAN (755)	4	25
	1	PRF_Q_2022_M_CIAN_799_53579.28493.28493.4.0.dta	4	2056.050038	KMNASER(1)-LSSDYNKLK(7)	2056.037835	Oxidation[M](14)	2.550746e-013	1.549464e-006	0.012203	5.935202	8.872843e-011	1.720193e-020
	2	PRF_Q_2022_M_CIAN_799_53579.28525.28525.3.0.dta	3	2056.050194	KMNASER(1)-LSSDYNKLK(7)	2056.037835	Oxidation[M](14)	4.759460e-018	5.289931e-006	0.012359	6.011076	4.140684e-021	4.746915e-026
	3	PRF_Q_2022_M_CIAN_799_53579.33378.33378.3.0.dta	3	2040.054356	KMNASER(1)-LSSDYNKLK(7)	2040.042921	null	2.039404e-031	5.622660e-006	0.011435	5.605274	5.800018e-024	2.144866e-038
	4	PRF_Q_2022_M_CIAN_799_53579.33344.33344.4.0.dta	4	2040.053007	KMNASER(1)-LSSDYNKLK(7)	2040.042921	null	6.437414e-011	7.880589e-006	0.010086	4.944014	8.751289e-013	4.966149e-022
	5	PRF_Q_2022_M_CIAN_799_53579.33211.33211.4.0.dta	4	2040.049437	KMNASER(1)-LSSDYNKLK(7)	2040.042921	null	8.789015e-012	1.104745e-005	0.006516	3.194050	9.195047e-011	6.381858e-023
	6	PRF_Q_2022_M_CIAN_799_53579.28659.28659.3.0.dta	3	2056.051640	KMNASER(1)-LSSDYNKLK(7)	2056.037835	Oxidation[M](14)	6.242580e-013	1.122264e-004	0.013805	6.714371	8.781381e-014	1.379797e-017
	7	PRF_Q_2022_M_CIAN_799_53579.33248.33248.3.0.dta	3	2040.054615	KMNASER(1)-LSSDYNKLK(7)	2040.042921	null	1.351915e-021	2.446542e-004	0.011694	5.732232	2.146085e-019	1.087772e-024
	8	PRF_Q_2022_M_CIAN_799_53579.28523.28523.2.0.dta	2	2056.049149	KMNASER(1)-LSSDYNKLK(7)	2056.037835	Oxidation[M](14)	1.635603e-008	1.139654e-003	0.011314	5.502817	1.742437e-007	4.616508e-010
	9	PRF_Q_2022_M_CIAN_799_53579.28363.28363.4.0.dta	4	2056.048433	KMNASER(1)-LSSDYNKLK(7)	2056.037835	Oxidation[M](14)	2.565386e-008	1.552306e-003	0.010598	5.154574	1.931518e-009	3.728341e-012
	10	PRF_Q_2022_M_CIAN_799_53579.33365.33365.2.0.dta	2	2040.054207	KMNASER(1)-LSSDYNKLK(7)	2040.042921	null	1.855119e-003	4.038669e-002	0.011286	5.532237	2.303533e-006	8.915385e-018
	11	PRF_Q_2022_M_CIAN_799_53579.28628.28628.4.1.dta	4	2056.050429	KMNASER(1)-LSSDYNKLK(7)	2056.037835	Oxidation[M](14)	1.778587e-004	2.594249e-001	0.012594	6.125374	1.033997e-003	8.901969e-008
	12	PRF_Q_2022_M_CIAN_799_53579.33432.33432.3.0.dta	3	2056.047416	KMNASER(1)-LSSDYNKLK(7)	2056.037835	Oxidation[M](14)	3.767044e-005	4.895773e-001	0.009581	4.659934	3.158461e-005	1.396622e-005
	13	PRF_Q_2022_M_CIAN_799_53579.33238.33238.4.3.dta	4	2056.053442	KMNASER(1)-LSSDYNKLK(7)	2056.037835	Oxidation[M](14)	7.148674e-001	7.748077e-001	0.015607	7.590814	1.000000e+000	2.480730e-001
	14	PRF_Q_2022_M_CIAN_799_53579.36338.36338.4.1.dta	4	2826.409067	KMNASER(1)-LSSDYNKLKIEDQER(7)	2826.393680	Oxidation[M](20)	7.049497e-014	3.134711e-004	0.015387	5.444040	8.197559e-014	3.675073e-012
	15	PRF_Q_2022_M_CIAN_799_53579.40532.40532.4.1.dta	4	2810.411964	KMNASER(1)-LSSDYNKLKIEDQER(7)	2810.398766	null	1.610189e-006	1.145074e-003	0.013198	4.696131	3.075009e-006	1.077981e-009
	16	PRF_Q_2022_M_CIAN_799_53579.36276.36276.5.1.dta	5	2826.410855	KMNASER(1)-LSSDYNKLKIEDQER(7)	2826.393680	Oxidation[M](20)	6.927148e-006	3.812198e-003	0.017175	6.076648	4.220396e-007	1.621260e-005
	17	PRF_Q_2022_M_CIAN_799_53579.36419.36419.5.1.dta	5	2826.407421	KMNASER(1)-LSSDYNKLKIEDQER(7)	2826.393680	Oxidation[M](20)	2.964971e-006	8.602097e-003	0.013741	4.861672	1.084779e-005	2.306148e-005
	18	PRF_Q_2022_M_CIAN_799_53579.43249.43249.4.0.dta	4	2924.513041	KMNASER(1)-LQLEQEKLSSDYNKLK(14)	2924.503224	Oxidation[M](21)	2.717439e-012	4.384746e-004	0.009817	3.356809	8.321768e-009	1.462540e-018
	19	PRF_Q_2022_M_CIAN_799_53579.43397.43397.4.1.dta	4	2924.513278	KMNASER(1)-LQLEQEKLSSDYNKLK(14)	2924.503224	Oxidation[M](21)	3.055971e-010	1.318061e-002	0.010054	3.437849	5.718045e-007	1.675258e-021
	20	PRF_Q_2022_M_CIAN_799_53579.43259.43259.3.0.dta	3	2924.513460	KMNASER(1)-LQLEQEKLSSDYNKLK(14)	2924.503224	Oxidation[M](21)	2.337917e-010	9.900137e-002	0.010236	3.500082	1.349273e-006	4.220568e-014
	21	PRF_Q_2022_M_CIAN_799_53579.43290.43290.5.0.dta	5	2924.517906	KMNASER(1)-LQLEQEKLSSDYNKLK(14)	2924.503224	Oxidation[M](21)	4.212754e-007	1.612144e-001	0.014682	5.020340	5.452933e-008	3.198286e-011
	22	PRF_Q_2022_M_CIAN_799_53579.46889.46889.5.0.dta	5	2908.522543	KMNASER(1)-LQLEQEKLSSDYNKLK(14)	2908.508310	null	5.414155e-004	2.471855e-001	0.014233	4.893574	9.318304e-004	4.303708e-010
	23	PRF_Q_2022_M_CIAN_799_53579.46981.46981.3.0.dta	3	2908.531600	KMNASER(1)-LQLEQEKLSSDYNKLK(14)	2908.508310	null	1.331544e-007	3.302747e-001	0.023290	8.007541	1.640062e-005	4.457959e-008
	24	PRF_Q_2022_M_CIAN_799_53579.47037.47037.4.1.dta	4	2908.523746	KMNASER(1)-LQLEQEKLSSDYNKLK(14)	2908.508310	null	1.201607e-002	5.152600e-001	0.015436	5.307188	8.854328e-002	2.326520e-005
	25	PRF_Q_2022_M_CIAN_799_53579.51756.51756.5.1.dta	5	3678.889201	KMNASER(1)-LQLEQEKLSSDYNKLKIEDQER(14)	3678.864156	null	6.289583e-008	1.303701e-001	0.025045	6.807808	7.099554e-005	2.876553e-006
18	sp|O60282|KIF5C_HUMAN (769)-sp|Q07866|KLC1_HUMAN (58)	4	27
	1	PRF_Q_2022_M_CIAN_799_53579.63097.63097.5.0.dta	5	2797.532436	LEKLLLLNDKR(3)-KDDESNLVEEK(1)	2797.519196	null	5.527205e-013	2.797169e-006	0.013240	4.732765	2.809138e-012	2.919229e-009
	2	PRF_Q_2022_M_CIAN_799_53579.62946.62946.5.0.dta	5	2797.535208	LEKLLLLNDKR(3)-KDDESNLVEEK(1)	2797.519196	null	1.403039e-008	8.083318e-006	0.016012	5.723643	4.705583e-015	8.217954e-008
	3	PRF_Q_2022_M_CIAN_799_53579.63224.63224.4.0.dta	4	2797.536622	LEKLLLLNDKR(3)-KDDESNLVEEK(1)	2797.519196	null	1.360134e-013	1.504725e-005	0.017426	6.229090	6.121898e-010	2.465737e-010
	4	PRF_Q_2022_M_CIAN_799_53579.63076.63076.4.0.dta	4	2797.534833	LEKLLLLNDKR(3)-KDDESNLVEEK(1)	2797.519196	null	8.924071e-012	4.912664e-005	0.015637	5.589595	6.614596e-013	4.280441e-013
	5	PRF_Q_2022_M_CIAN_799_53579.62923.62923.4.0.dta	4	2797.536611	LEKLLLLNDKR(3)-KDDESNLVEEK(1)	2797.519196	null	2.906327e-008	8.708490e-005	0.017415	6.225158	4.547452e-011	2.020151e-008
	6	PRF_Q_2022_M_CIAN_799_53579.63144.63144.3.0.dta	3	2797.536159	LEKLLLLNDKR(3)-KDDESNLVEEK(1)	2797.519196	null	1.719563e-012	1.036393e-004	0.016963	6.063587	1.180889e-021	3.571602e-015
	7	PRF_Q_2022_M_CIAN_799_53579.62987.62987.3.0.dta	3	2797.537603	LEKLLLLNDKR(3)-KDDESNLVEEK(1)	2797.519196	null	2.610246e-013	1.293654e-004	0.018407	6.579758	2.694103e-014	3.307609e-013
	8	PRF_Q_2022_M_CIAN_799_53579.63245.63245.5.0.dta	5	2797.528812	LEKLLLLNDKR(3)-KDDESNLVEEK(1)	2797.519196	null	1.110136e-009	2.123080e-004	0.009616	3.437331	3.202461e-018	6.021783e-012
	9	PRF_Q_2022_M_CIAN_799_53579.63187.63187.3.0.dta	3	2797.537316	LEKLLLLNDKR(3)-KDDESNLVEEK(1)	2797.519196	null	9.682137e-011	3.597006e-003	0.018120	6.477167	3.589496e-009	8.043078e-010
	10	PRF_Q_2022_M_CIAN_799_53579.63284.63284.4.4.dta	4	2797.543346	LEKLLLLNDKR(3)-KDDESNLVEEK(1)	2797.519196	null	1.425671e-005	1.120958e-001	0.024150	8.632649	7.028441e-005	5.065323e-006
	11	PRF_Q_2022_M_CIAN_799_53579.69062.69062.5.0.dta	5	3185.712946	EMKLEKLLLLNDKR(6)-KDDESNLVEEK(1)	3185.697218	null	3.678872e-012	8.348670e-006	0.015728	4.937067	9.252944e-011	7.618887e-011
	12	PRF_Q_2022_M_CIAN_799_53579.68813.68813.5.0.dta	5	3185.714014	EMKLEKLLLLNDKR(6)-KDDESNLVEEK(1)	3185.697218	null	1.203597e-020	9.208264e-006	0.016796	5.272315	1.106536e-011	1.991961e-011
	13	PRF_Q_2022_M_CIAN_799_53579.68920.68920.4.0.dta	4	3185.715440	EMKLEKLLLLNDKR(6)-KDDESNLVEEK(1)	3185.697218	null	3.103045e-017	1.494827e-005	0.018222	5.719941	1.032807e-010	1.603288e-020
	14	PRF_Q_2022_M_CIAN_799_53579.68923.68923.5.0.dta	5	3185.714415	EMKLEKLLLLNDKR(6)-KDDESNLVEEK(1)	3185.697218	null	1.815648e-010	2.261895e-005	0.017197	5.398190	4.148809e-011	7.243181e-010
	15	PRF_Q_2022_M_CIAN_799_53579.61108.61108.4.0.dta	4	3201.710340	EMKLEKLLLLNDKR(6)-KDDESNLVEEK(1)	3201.692132	Oxidation[M](2)	1.122509e-019	5.342918e-005	0.018208	5.686993	2.141571e-012	1.933475e-022
	16	PRF_Q_2022_M_CIAN_799_53579.61217.61217.5.0.dta	5	3201.717701	EMKLEKLLLLNDKR(6)-KDDESNLVEEK(1)	3201.692132	Oxidation[M](2)	6.167162e-009	5.656011e-005	0.025569	7.986090	2.119470e-012	1.971832e-010
	17	PRF_Q_2022_M_CIAN_799_53579.68785.68785.4.0.dta	4	3185.712496	EMKLEKLLLLNDKR(6)-KDDESNLVEEK(1)	3185.697218	null	2.620035e-014	1.328377e-004	0.015278	4.795810	3.448922e-006	3.660268e-012
	18	PRF_Q_2022_M_CIAN_799_53579.60964.60964.4.0.dta	4	3201.708327	EMKLEKLLLLNDKR(6)-KDDESNLVEEK(1)	3201.692132	Oxidation[M](2)	2.437757e-012	1.560107e-004	0.016195	5.058263	3.017791e-014	2.909042e-012
	19	PRF_Q_2022_M_CIAN_799_53579.69058.69058.4.0.dta	4	3185.712890	EMKLEKLLLLNDKR(6)-KDDESNLVEEK(1)	3185.697218	null	1.377883e-012	3.924456e-004	0.015672	4.919488	1.864793e-011	1.870942e-012
	20	PRF_Q_2022_M_CIAN_799_53579.61259.61259.4.0.dta	4	3201.711788	EMKLEKLLLLNDKR(6)-KDDESNLVEEK(1)	3201.692132	Oxidation[M](2)	7.845235e-014	6.022954e-004	0.019656	6.139254	4.546798e-015	7.056688e-015
	21	PRF_Q_2022_M_CIAN_799_53579.61327.61327.4.2.dta	4	3201.711125	EMKLEKLLLLNDKR(6)-KDDESNLVEEK(1)	3201.692132	Oxidation[M](2)	5.094643e-006	1.168668e-002	0.018993	5.932176	1.047594e-005	1.795652e-008
	22	PRF_Q_2022_M_CIAN_799_53579.68938.68938.3.0.dta	3	3185.711977	EMKLEKLLLLNDKR(6)-KDDESNLVEEK(1)	3185.697218	null	4.142144e-002	4.135873e-001	0.014759	4.632895	5.522095e-002	6.083621e-002
	23	PRF_Q_2022_M_CIAN_799_53579.68933.68933.3.0.dta	3	3185.715560	EMKLEKLLLLNDKR(6)-KDDESNLVEEK(1)	3185.697218	null	1.574660e-001	7.866652e-001	0.018342	5.757609	1.108984e-001	1.575310e-001
	24	PRF_Q_2022_M_CIAN_799_53579.60103.60103.5.0.dta	5	3198.750293	LEKLLLLNDKR(3)-CLKKDDESNLVEEK(4)	3198.728851	Carbamidomethyl[C](1)	2.701360e-014	2.377862e-005	0.021442	6.703288	1.259263e-014	3.295799e-015
	25	PRF_Q_2022_M_CIAN_799_53579.60266.60266.5.0.dta	5	3198.749048	LEKLLLLNDKR(3)-CLKKDDESNLVEEK(4)	3198.728851	Carbamidomethyl[C](1)	1.757244e-008	2.246348e-004	0.020197	6.314071	1.515119e-009	1.909738e-008
	26	PRF_Q_2022_M_CIAN_799_53579.60104.60104.4.1.dta	4	3198.742140	LEKLLLLNDKR(3)-CLKKDDESNLVEEK(4)	3198.728851	Carbamidomethyl[C](1)	1.118464e-003	3.144394e-002	0.013289	4.154463	1.191355e-004	1.622777e-003
	27	PRF_Q_2022_M_CIAN_799_53579.68994.68994.4.3.dta	4	3045.612965	EMKLEKLLLLNDK(6)-KDDESNLVEEK(1)	3045.591030	Oxidation[M](2)	1.783846e-006	4.013164e-001	0.021935	7.202215	1.150119e-007	9.731195e-006
19	sp|Q07866|KLC1_HUMAN (393)-sp|Q07866|KLC1_HUMAN (468)	4	46
	1	PRF_Q_2022_M_CIAN_799_53579.77585.77585.3.0.dta	3	3711.002518	TKNNLASCYLKQGK(11)-VDSPTVTTTLKNLGALYR(11)	3710.978394	Carbamidomethyl[C](29)	3.521411e-012	3.274638e-006	0.024124	6.500712	2.658536e-022	4.946434e-011
	2	PRF_Q_2022_M_CIAN_799_53579.77668.77668.4.0.dta	4	3711.005848	TKNNLASCYLKQGK(11)-VDSPTVTTTLKNLGALYR(11)	3710.978394	Carbamidomethyl[C](29)	1.255232e-013	1.122114e-005	0.027454	7.398049	1.504261e-016	2.700858e-009
	3	PRF_Q_2022_M_CIAN_799_53579.77728.77728.3.0.dta	3	3711.004825	TKNNLASCYLKQGK(11)-VDSPTVTTTLKNLGALYR(11)	3710.978394	Carbamidomethyl[C](29)	5.148223e-008	2.180390e-005	0.026431	7.122380	1.615535e-010	2.208876e-008
	4	PRF_Q_2022_M_CIAN_799_53579.77521.77521.4.0.dta	4	3711.004342	TKNNLASCYLKQGK(11)-VDSPTVTTTLKNLGALYR(11)	3710.978394	Carbamidomethyl[C](29)	3.096092e-011	2.536538e-005	0.025948	6.992226	7.072227e-019	1.683093e-008
	5	PRF_Q_2022_M_CIAN_799_53579.77436.77436.3.0.dta	3	3710.993507	TKNNLASCYLKQGK(11)-VDSPTVTTTLKNLGALYR(11)	3710.978394	Carbamidomethyl[C](29)	7.267009e-020	7.705454e-005	0.015113	4.072511	1.227510e-016	1.772019e-010
	6	PRF_Q_2022_M_CIAN_799_53579.77647.77647.5.0.dta	5	3711.011095	TKNNLASCYLKQGK(11)-VDSPTVTTTLKNLGALYR(11)	3710.978394	Carbamidomethyl[C](29)	4.486272e-010	8.950371e-004	0.032701	8.811962	5.576263e-011	4.030492e-007
	7	PRF_Q_2022_M_CIAN_799_53579.77346.77346.5.0.dta	5	3711.007923	TKNNLASCYLKQGK(11)-VDSPTVTTTLKNLGALYR(11)	3710.978394	Carbamidomethyl[C](29)	1.538333e-010	1.848206e-003	0.029529	7.957201	1.470577e-012	2.000835e-009
	8	PRF_Q_2022_M_CIAN_799_53579.77790.77790.5.0.dta	5	3711.009094	TKNNLASCYLKQGK(11)-VDSPTVTTTLKNLGALYR(11)	3710.978394	Carbamidomethyl[C](29)	4.113035e-011	1.874850e-003	0.030700	8.272751	4.746589e-018	2.247949e-009
	9	PRF_Q_2022_M_CIAN_799_53579.77501.77501.5.0.dta	5	3711.009534	TKNNLASCYLKQGK(11)-VDSPTVTTTLKNLGALYR(11)	3710.978394	Carbamidomethyl[C](29)	3.031882e-010	2.293523e-003	0.031140	8.391318	5.366662e-014	7.228120e-007
	10	PRF_Q_2022_M_CIAN_799_53579.77821.77821.4.0.dta	4	3711.031033	TKNNLASCYLKQGK(11)-VDSPTVTTTLKNLGALYR(11)	3710.978394	Carbamidomethyl[C](29)	5.220174e-010	3.133988e-003	0.052639	14.184669	1.829109e-011	5.621855e-006
	11	PRF_Q_2022_M_CIAN_799_53579.77371.77371.4.0.dta	4	3711.008442	TKNNLASCYLKQGK(11)-VDSPTVTTTLKNLGALYR(11)	3710.978394	Carbamidomethyl[C](29)	2.033871e-007	6.232597e-003	0.030048	8.097056	2.045514e-008	1.546448e-007
	12	PRF_Q_2022_M_CIAN_799_53579.77941.77941.5.3.dta	5	3711.009147	TKNNLASCYLKQGK(11)-VDSPTVTTTLKNLGALYR(11)	3710.978394	Carbamidomethyl[C](29)	1.258620e-006	2.951435e-002	0.030753	8.287033	8.482868e-020	2.109831e-006
	13	PRF_Q_2022_M_CIAN_799_53579.78134.78134.5.1.dta	5	3711.009181	TKNNLASCYLKQGK(11)-VDSPTVTTTLKNLGALYR(11)	3710.978394	Carbamidomethyl[C](29)	5.322785e-003	6.970841e-001	0.030787	8.296195	3.866655e-003	7.309598e-002
	14	PRF_Q_2022_M_CIAN_799_53579.78272.78272.5.1.dta	5	3711.019395	TKNNLASCYLKQGK(11)-VDSPTVTTTLKNLGALYR(11)	3710.978394	Carbamidomethyl[C](29)	3.099109e-002	7.173079e-001	0.041001	11.048569	2.547894e-004	2.123299e-002
	15	PRF_Q_2022_M_CIAN_799_53579.86172.86172.3.0.dta	3	3481.854314	NNLASCYLKQGK(9)-VDSPTVTTTLKNLGALYR(11)	3481.835765	Carbamidomethyl[C](27)	4.446515e-016	2.855928e-005	0.018549	5.327362	7.004698e-023	2.838384e-014
	16	PRF_Q_2022_M_CIAN_799_53579.86453.86453.3.0.dta	3	3481.853209	NNLASCYLKQGK(9)-VDSPTVTTTLKNLGALYR(11)	3481.835765	Carbamidomethyl[C](27)	6.331144e-013	1.007719e-004	0.017444	5.010001	7.249622e-015	5.176827e-014
	17	PRF_Q_2022_M_CIAN_799_53579.86311.86311.3.0.dta	3	3481.854227	NNLASCYLKQGK(9)-VDSPTVTTTLKNLGALYR(11)	3481.835765	Carbamidomethyl[C](27)	1.099719e-015	1.839376e-004	0.018462	5.302375	9.426172e-017	6.384429e-013
	18	PRF_Q_2022_M_CIAN_799_53579.86133.86133.3.0.dta	3	3481.853608	NNLASCYLKQGK(9)-VDSPTVTTTLKNLGALYR(11)	3481.835765	Carbamidomethyl[C](27)	3.226347e-013	1.862006e-004	0.017843	5.124596	1.280045e-019	3.294280e-009
	19	PRF_Q_2022_M_CIAN_799_53579.86591.86591.3.0.dta	3	3481.852758	NNLASCYLKQGK(9)-VDSPTVTTTLKNLGALYR(11)	3481.835765	Carbamidomethyl[C](27)	9.945739e-007	5.551998e-003	0.016993	4.880471	2.258966e-012	1.776330e-009
	20	PRF_Q_2022_M_CIAN_799_53579.89925.89925.4.0.dta	4	3481.853731	NNLASCYLKQGK(9)-VDSPTVTTTLKNLGALYR(11)	3481.835765	Carbamidomethyl[C](27)	9.194181e-006	7.146574e-003	0.017966	5.159922	5.016023e-007	6.433975e-005
	21	PRF_Q_2022_M_CIAN_799_53579.86660.86660.4.0.dta	4	3481.855432	NNLASCYLKQGK(9)-VDSPTVTTTLKNLGALYR(11)	3481.835765	Carbamidomethyl[C](27)	9.488320e-008	1.597353e-002	0.019667	5.648457	1.412772e-010	1.298636e-007
	22	PRF_Q_2022_M_CIAN_799_53579.87934.87934.4.0.dta	4	3481.859736	NNLASCYLKQGK(9)-VDSPTVTTTLKNLGALYR(11)	3481.835765	Carbamidomethyl[C](27)	3.957912e-005	1.634730e-002	0.023971	6.884587	2.262642e-010	2.276850e-005
	23	PRF_Q_2022_M_CIAN_799_53579.88200.88200.4.0.dta	4	3481.863232	NNLASCYLKQGK(9)-VDSPTVTTTLKNLGALYR(11)	3481.835765	Carbamidomethyl[C](27)	1.246044e-004	1.676046e-002	0.027467	7.888655	8.415034e-008	2.072394e-003
	24	PRF_Q_2022_M_CIAN_799_53579.86435.86435.5.0.dta	5	3481.863354	NNLASCYLKQGK(9)-VDSPTVTTTLKNLGALYR(11)	3481.835765	Carbamidomethyl[C](27)	1.387766e-004	1.724445e-002	0.027589	7.923694	3.106324e-011	4.524122e-004
	25	PRF_Q_2022_M_CIAN_799_53579.87106.87106.4.0.dta	4	3481.858648	NNLASCYLKQGK(9)-VDSPTVTTTLKNLGALYR(11)	3481.835765	Carbamidomethyl[C](27)	1.000820e-004	1.913605e-002	0.022883	6.572108	1.087635e-009	7.184121e-005
	26	PRF_Q_2022_M_CIAN_799_53579.86962.86962.4.0.dta	4	3481.855701	NNLASCYLKQGK(9)-VDSPTVTTTLKNLGALYR(11)	3481.835765	Carbamidomethyl[C](27)	3.812588e-007	2.380190e-002	0.019936	5.725715	1.321668e-010	1.978775e-006
	27	PRF_Q_2022_M_CIAN_799_53579.86233.86233.4.0.dta	4	3481.862290	NNLASCYLKQGK(9)-VDSPTVTTTLKNLGALYR(11)	3481.835765	Carbamidomethyl[C](27)	5.668394e-008	3.576691e-002	0.026525	7.618108	2.532273e-009	1.228599e-007
	28	PRF_Q_2022_M_CIAN_799_53579.86369.86369.4.0.dta	4	3481.862748	NNLASCYLKQGK(9)-VDSPTVTTTLKNLGALYR(11)	3481.835765	Carbamidomethyl[C](27)	5.813702e-007	3.749434e-002	0.026983	7.749648	7.228351e-012	7.763413e-007
	29	PRF_Q_2022_M_CIAN_799_53579.87256.87256.4.1.dta	4	3481.863385	NNLASCYLKQGK(9)-VDSPTVTTTLKNLGALYR(11)	3481.835765	Carbamidomethyl[C](27)	2.316529e-005	4.386007e-002	0.027620	7.932597	1.033654e-010	1.220532e-005
	30	PRF_Q_2022_M_CIAN_799_53579.86515.86515.4.0.dta	4	3481.858959	NNLASCYLKQGK(9)-VDSPTVTTTLKNLGALYR(11)	3481.835765	Carbamidomethyl[C](27)	1.347784e-005	6.316363e-002	0.023194	6.661429	1.870757e-014	3.327531e-006
	31	PRF_Q_2022_M_CIAN_799_53579.86808.86808.4.0.dta	4	3481.858372	NNLASCYLKQGK(9)-VDSPTVTTTLKNLGALYR(11)	3481.835765	Carbamidomethyl[C](27)	8.421535e-006	6.890452e-002	0.022607	6.492839	1.696919e-010	4.269041e-006
	32	PRF_Q_2022_M_CIAN_799_53579.86279.86279.5.1.dta	5	3481.863463	NNLASCYLKQGK(9)-VDSPTVTTTLKNLGALYR(11)	3481.835765	Carbamidomethyl[C](27)	2.909441e-004	9.632429e-002	0.027698	7.954999	1.252375e-009	1.275665e-003
	33	PRF_Q_2022_M_CIAN_799_53579.86095.86095.4.0.dta	4	3481.852921	NNLASCYLKQGK(9)-VDSPTVTTTLKNLGALYR(11)	3481.835765	Carbamidomethyl[C](27)	1.592380e-004	1.004224e-001	0.017156	4.927286	1.445197e-009	4.033386e-005
	34	PRF_Q_2022_M_CIAN_799_53579.87379.87379.4.1.dta	4	3481.860990	NNLASCYLKQGK(9)-VDSPTVTTTLKNLGALYR(11)	3481.835765	Carbamidomethyl[C](27)	3.182297e-003	5.033457e-001	0.025225	7.244741	6.109617e-006	4.394286e-003
	35	PRF_Q_2022_M_CIAN_799_53579.77510.77510.3.0.dta	3	3841.028741	NNLASCYLKQGK(9)-ACKVDSPTVTTTLKNLGALYR(14)	3840.998473	Carbamidomethyl[C](2);Carbamidomethyl[C](30)	1.986881e-012	8.476865e-005	0.030268	7.880243	3.187647e-013	1.020704e-019
	36	PRF_Q_2022_M_CIAN_799_53579.77321.77321.5.0.dta	5	3841.027859	NNLASCYLKQGK(9)-ACKVDSPTVTTTLKNLGALYR(14)	3840.998473	Carbamidomethyl[C](2);Carbamidomethyl[C](30)	1.361294e-006	2.386805e-003	0.029386	7.650615	2.790861e-011	1.235237e-006
	37	PRF_Q_2022_M_CIAN_799_53579.77424.77424.4.0.dta	4	3841.025020	NNLASCYLKQGK(9)-ACKVDSPTVTTTLKNLGALYR(14)	3840.998473	Carbamidomethyl[C](2);Carbamidomethyl[C](30)	3.353530e-010	2.555038e-003	0.026547	6.911484	7.581415e-018	1.512853e-008
	38	PRF_Q_2022_M_CIAN_799_53579.77279.77279.4.0.dta	4	3841.023013	NNLASCYLKQGK(9)-ACKVDSPTVTTTLKNLGALYR(14)	3840.998473	Carbamidomethyl[C](2);Carbamidomethyl[C](30)	1.676000e-013	5.611276e-003	0.024540	6.388964	1.202304e-015	1.975674e-010
	39	PRF_Q_2022_M_CIAN_799_53579.77564.77564.4.0.dta	4	3841.022214	NNLASCYLKQGK(9)-ACKVDSPTVTTTLKNLGALYR(14)	3840.998473	Carbamidomethyl[C](2);Carbamidomethyl[C](30)	1.062803e-007	1.379416e-002	0.023741	6.180945	2.959117e-013	5.538380e-009
	40	PRF_Q_2022_M_CIAN_799_53579.77351.77351.3.0.dta	3	3841.054597	NNLASCYLKQGK(9)-ACKVDSPTVTTTLKNLGALYR(14)	3840.998473	Carbamidomethyl[C](2);Carbamidomethyl[C](30)	8.403696e-008	1.435907e-002	0.056124	14.611826	2.783279e-011	5.589465e-011
	41	PRF_Q_2022_M_CIAN_799_53579.77458.77458.5.0.dta	5	3841.030066	NNLASCYLKQGK(9)-ACKVDSPTVTTTLKNLGALYR(14)	3840.998473	Carbamidomethyl[C](2);Carbamidomethyl[C](30)	1.352232e-007	2.706753e-002	0.031593	8.225205	6.088885e-011	7.454943e-008
	42	PRF_Q_2022_M_CIAN_799_53579.77605.77605.5.0.dta	5	3841.024191	NNLASCYLKQGK(9)-ACKVDSPTVTTTLKNLGALYR(14)	3840.998473	Carbamidomethyl[C](2);Carbamidomethyl[C](30)	2.748091e-006	3.739990e-002	0.025718	6.695655	1.849105e-013	4.350299e-007
	43	PRF_Q_2022_M_CIAN_799_53579.85203.85203.4.1.dta	4	3841.001411	NNLASCYLKQGK(9)-ACKVDSPTVTTTLKNLGALYR(14)	3840.998473	Carbamidomethyl[C](2);Carbamidomethyl[C](30)	2.438900e-002	7.003053e-001	0.002938	0.764905	1.401332e-003	1.119966e-002
	44	PRF_Q_2022_M_CIAN_799_53579.77592.77592.5.0.dta	5	3637.969440	NNLASCYLKQGK(9)-VDSPTVTTTLKNLGALYRR(11)	3637.936867	Carbamidomethyl[C](28)	4.340595e-002	6.138550e-001	0.032573	8.953701	1.234401e-005	1.997672e-002
	45	PRF_Q_2022_M_CIAN_799_53579.78353.78353.4.0.dta	4	3637.959062	NNLASCYLKQGK(9)-VDSPTVTTTLKNLGALYRR(11)	3637.936867	Carbamidomethyl[C](28)	3.136602e-004	6.660116e-001	0.022195	6.100985	3.042307e-003	1.926522e-010
	46	PRF_Q_2022_M_CIAN_799_53579.79160.79160.4.0.dta	4	3637.960713	NNLASCYLKQGK(9)-VDSPTVTTTLKNLGALYRR(11)	3637.936867	Carbamidomethyl[C](28)	1.777229e-001	7.862537e-001	0.023846	6.554814	6.219867e-001	1.177022e-003
20	sp|Q07866|KLC1_HUMAN (272)-sp|Q07866|KLC1_HUMAN (309)	4	6
	1	PRF_Q_2022_M_CIAN_799_53579.94630.94630.5.0.dta	5	4306.310178	DQNKYKDAANLLNDALAIR(6)-DHPAVAATLNNLAVLYGKR(18)	4306.294039	null	4.078530e-013	5.636171e-006	0.016139	3.747770	2.264929e-014	9.833497e-016
	2	PRF_Q_2022_M_CIAN_799_53579.94671.94671.4.1.dta	4	4306.302834	DQNKYKDAANLLNDALAIR(6)-DHPAVAATLNNLAVLYGKR(18)	4306.294039	null	3.247776e-003	2.395770e-001	0.008795	2.042359	3.780194e-003	1.773690e-005
	3	PRF_Q_2022_M_CIAN_799_53579.95185.95185.5.0.dta	5	3821.101557	YKDAANLLNDALAIR(2)-DHPAVAATLNNLAVLYGKR(18)	3821.070651	null	1.516454e-009	1.090160e-003	0.030906	8.088309	1.530166e-009	1.750200e-016
	4	PRF_Q_2022_M_CIAN_799_53579.95224.95224.4.1.dta	4	3821.095774	YKDAANLLNDALAIR(2)-DHPAVAATLNNLAVLYGKR(18)	3821.070651	null	1.754050e-004	3.391136e-001	0.025123	6.574859	2.512955e-004	5.537781e-005
	5	PRF_Q_2022_M_CIAN_799_53579.93028.93028.5.0.dta	5	4220.344521	YKDAANLLNDALAIR(2)-TLGKDHPAVAATLNNLAVLYGKR(22)	4220.318799	null	1.254000e-008	6.519227e-002	0.025722	6.094800	7.103816e-008	1.097069e-016
	6	PRF_Q_2022_M_CIAN_799_53579.92457.92457.5.1.dta	5	4705.575738	DQNKYKDAANLLNDALAIR(6)-TLGKDHPAVAATLNNLAVLYGKR(22)	4705.542187	null	1.025697e-006	7.253338e-002	0.033551	7.130103	4.439121e-006	6.844548e-009
21	sp|O60282|KIF5C_HUMAN (465)-sp|O60282|KIF5C_HUMAN (887)	4	15
	1	PRF_Q_2022_M_CIAN_799_53579.40773.40773.4.1.dta	4	2681.330302	RDYEKIQEELTR(5)-EAKENAMR(3)	2681.319794	Oxidation[M](22)	1.177164e-006	1.126161e-005	0.010508	3.918966	1.420168e-013	1.863176e-009
	2	PRF_Q_2022_M_CIAN_799_53579.53317.53317.3.0.dta	3	2525.238952	DYEKIQEELTR(4)-EAKENAMR(3)	2525.218692	Oxidation[M](21)	1.431166e-010	1.374667e-005	0.020260	8.023067	1.876946e-011	9.939194e-013
	3	PRF_Q_2022_M_CIAN_799_53579.59806.59806.3.0.dta	3	2509.237816	DYEKIQEELTR(4)-EAKENAMR(3)	2509.223778	null	1.171309e-014	1.827607e-005	0.014038	5.594559	2.447931e-013	2.786794e-012
	4	PRF_Q_2022_M_CIAN_799_53579.53463.53463.3.0.dta	3	2525.235575	DYEKIQEELTR(4)-EAKENAMR(3)	2525.218692	Oxidation[M](21)	1.663995e-011	2.160855e-005	0.016883	6.685758	1.044682e-010	1.427830e-012
	5	PRF_Q_2022_M_CIAN_799_53579.53298.53298.4.0.dta	4	2525.237127	DYEKIQEELTR(4)-EAKENAMR(3)	2525.218692	Oxidation[M](21)	3.580807e-008	2.246123e-004	0.018435	7.300358	4.538510e-010	2.139860e-008
	6	PRF_Q_2022_M_CIAN_799_53579.53440.53440.4.0.dta	4	2525.235830	DYEKIQEELTR(4)-EAKENAMR(3)	2525.218692	Oxidation[M](21)	1.538182e-007	2.669719e-004	0.017138	6.786739	1.352450e-009	6.032394e-008
	7	PRF_Q_2022_M_CIAN_799_53579.59820.59820.4.0.dta	4	2509.240836	DYEKIQEELTR(4)-EAKENAMR(3)	2509.223778	null	6.447721e-009	2.819581e-004	0.017058	6.798118	1.146473e-013	6.231325e-009
	8	PRF_Q_2022_M_CIAN_799_53579.53551.53551.4.0.dta	4	2525.234652	DYEKIQEELTR(4)-EAKENAMR(3)	2525.218692	Oxidation[M](21)	1.505432e-006	4.221237e-004	0.015960	6.320245	1.710658e-006	1.829679e-006
	9	PRF_Q_2022_M_CIAN_799_53579.59960.59960.3.0.dta	3	2509.239299	DYEKIQEELTR(4)-EAKENAMR(3)	2509.223778	null	6.075612e-010	2.168497e-003	0.015521	6.185578	2.347786e-014	1.423377e-009
	10	PRF_Q_2022_M_CIAN_799_53579.72850.72850.4.0.dta	4	3237.653188	DYEKIQEELTR(4)-ALESALKEAKENAMR(10)	3237.630596	Oxidation[M](14)	1.659261e-012	1.000851e-004	0.022592	6.977942	6.605671e-012	4.407670e-015
	11	PRF_Q_2022_M_CIAN_799_53579.72699.72699.4.1.dta	4	3237.648209	DYEKIQEELTR(4)-ALESALKEAKENAMR(10)	3237.630596	Oxidation[M](14)	9.328724e-009	4.210183e-003	0.017613	5.440089	1.591633e-008	1.107492e-013
	12	PRF_Q_2022_M_CIAN_799_53579.72554.72554.4.1.dta	4	3237.648962	DYEKIQEELTR(4)-ALESALKEAKENAMR(10)	3237.630596	Oxidation[M](14)	1.307283e-004	1.076843e-002	0.018366	5.672667	1.276813e-004	1.182631e-010
	13	PRF_Q_2022_M_CIAN_799_53579.62944.62944.5.0.dta	5	3393.754648	RDYEKIQEELTR(5)-ALESALKEAKENAMR(10)	3393.731698	Oxidation[M](14)	4.656495e-005	2.844706e-001	0.022950	6.762467	4.138046e-005	1.224557e-007
	14	PRF_Q_2022_M_CIAN_799_53579.62715.62715.4.1.dta	4	3393.753535	RDYEKIQEELTR(5)-ALESALKEAKENAMR(10)	3393.731698	Oxidation[M](14)	8.475032e-007	7.082885e-001	0.021837	6.434510	1.714607e-007	1.706044e-008
	15	PRF_Q_2022_M_CIAN_799_53579.63043.63043.4.0.dta	4	3393.753840	RDYEKIQEELTR(5)-ALESALKEAKENAMR(10)	3393.731698	Oxidation[M](14)	3.798352e-003	7.117874e-001	0.022142	6.524381	1.789210e-006	2.904762e-003
22	sp|O60282|KIF5C_HUMAN (465)-sp|O60282|KIF5C_HUMAN (905)	4	26
	1	PRF_Q_2022_M_CIAN_799_53579.59837.59837.3.0.dta	3	2276.227418	DYEKIQEELTR(4)-IKEAVR(2)	2276.213145	null	1.765382e-010	1.538965e-005	0.014273	6.270502	1.296814e-025	1.046362e-012
	2	PRF_Q_2022_M_CIAN_799_53579.59795.59795.4.0.dta	4	2276.228113	DYEKIQEELTR(4)-IKEAVR(2)	2276.213145	null	2.875092e-011	2.586878e-004	0.014968	6.575834	1.931861e-018	3.006750e-006
	3	PRF_Q_2022_M_CIAN_799_53579.59692.59692.3.0.dta	3	2276.227064	DYEKIQEELTR(4)-IKEAVR(2)	2276.213145	null	3.461348e-006	4.280211e-004	0.013919	6.114981	1.374208e-019	4.608169e-006
	4	PRF_Q_2022_M_CIAN_799_53579.59654.59654.4.0.dta	4	2276.227898	DYEKIQEELTR(4)-IKEAVR(2)	2276.213145	null	9.417498e-008	8.445599e-004	0.014753	6.481379	1.646198e-018	2.821347e-007
	5	PRF_Q_2022_M_CIAN_799_53579.59947.59947.4.0.dta	4	2276.228128	DYEKIQEELTR(4)-IKEAVR(2)	2276.213145	null	1.220819e-007	1.121496e-003	0.014983	6.582424	2.740203e-016	4.166407e-007
	6	PRF_Q_2022_M_CIAN_799_53579.60211.60211.4.0.dta	4	2276.225797	DYEKIQEELTR(4)-IKEAVR(2)	2276.213145	null	1.674645e-005	1.465298e-003	0.012652	5.558355	2.496624e-014	3.058460e-006
	7	PRF_Q_2022_M_CIAN_799_53579.60378.60378.4.1.dta	4	2276.223682	DYEKIQEELTR(4)-IKEAVR(2)	2276.213145	null	9.669163e-008	1.688812e-003	0.010537	4.629180	1.637878e-014	1.360766e-008
	8	PRF_Q_2022_M_CIAN_799_53579.60015.60015.3.1.dta	3	2276.204807	DYEKIQEELTR(4)-IKEAVR(2)	2276.213145	null	1.308034e-004	4.803096e-003	-0.008338	-3.663102	8.771672e-010	9.350361e-005
	9	PRF_Q_2022_M_CIAN_799_53579.59984.59984.3.0.dta	3	2276.226237	DYEKIQEELTR(4)-IKEAVR(2)	2276.213145	null	1.380288e-005	8.042183e-003	0.013092	5.751658	9.255428e-013	2.287014e-005
	10	PRF_Q_2022_M_CIAN_799_53579.59872.59872.2.0.dta	2	2276.229924	DYEKIQEELTR(4)-IKEAVR(2)	2276.213145	null	6.224000e-003	1.078175e-002	0.016779	7.371454	4.860342e-008	2.423729e-003
	11	PRF_Q_2022_M_CIAN_799_53579.60016.60016.4.0.dta	4	2276.228162	DYEKIQEELTR(4)-IKEAVR(2)	2276.213145	null	1.248035e-004	2.232282e-002	0.015017	6.597361	4.330992e-007	1.227063e-004
	12	PRF_Q_2022_M_CIAN_799_53579.60478.60478.4.1.dta	4	2276.221046	DYEKIQEELTR(4)-IKEAVR(2)	2276.213145	null	3.215507e-007	8.389538e-002	0.007901	3.471116	4.070114e-008	4.221658e-008
	13	PRF_Q_2022_M_CIAN_799_53579.59728.59728.2.0.dta	2	2276.229649	DYEKIQEELTR(4)-IKEAVR(2)	2276.213145	null	1.745482e-001	5.636132e-001	0.016504	7.250639	2.099976e-004	1.800818e-001
	14	PRF_Q_2022_M_CIAN_799_53579.46670.46670.4.0.dta	4	2432.327070	RDYEKIQEELTR(5)-IKEAVR(2)	2432.314248	null	1.459951e-011	4.260959e-004	0.012822	5.271523	3.980358e-017	7.146438e-011
	15	PRF_Q_2022_M_CIAN_799_53579.46732.46732.5.0.dta	5	2432.324365	RDYEKIQEELTR(5)-IKEAVR(2)	2432.314248	null	1.767677e-012	1.060546e-003	0.010117	4.159413	9.782753e-015	3.206097e-010
	16	PRF_Q_2022_M_CIAN_799_53579.46815.46815.4.0.dta	4	2432.326282	RDYEKIQEELTR(5)-IKEAVR(2)	2432.314248	null	8.955556e-008	1.169183e-003	0.012034	4.947551	3.251426e-018	5.969668e-010
	17	PRF_Q_2022_M_CIAN_799_53579.46886.46886.4.2.dta	4	2432.325552	RDYEKIQEELTR(5)-IKEAVR(2)	2432.314248	null	4.077502e-004	3.212961e-002	0.011304	4.647426	2.341774e-005	5.070950e-004
	18	PRF_Q_2022_M_CIAN_799_53579.46929.46929.5.3.dta	5	2432.317519	RDYEKIQEELTR(5)-IKEAVR(2)	2432.314248	null	3.021537e-005	1.600253e-001	0.003271	1.344810	2.170365e-008	6.741210e-005
	19	PRF_Q_2022_M_CIAN_799_53579.46729.46729.3.0.dta	3	2432.325185	RDYEKIQEELTR(5)-IKEAVR(2)	2432.314248	null	2.783429e-008	2.934132e-001	0.010937	4.496541	1.148972e-014	4.352870e-007
	20	PRF_Q_2022_M_CIAN_799_53579.71052.71052.4.0.dta	4	3194.639327	DYEKIQEELTR(4)-YQQEVDRIKEAVR(9)	3194.632648	null	4.879469e-009	3.906049e-002	0.006679	2.090694	3.083050e-006	1.758305e-011
	21	PRF_Q_2022_M_CIAN_799_53579.71192.71192.4.1.dta	4	3194.631515	DYEKIQEELTR(4)-YQQEVDRIKEAVR(9)	3194.632648	null	1.431986e-006	2.311374e-001	-0.001133	-0.354657	9.018168e-006	4.515031e-011
	22	PRF_Q_2022_M_CIAN_799_53579.71194.71194.5.0.dta	5	3194.644129	DYEKIQEELTR(4)-YQQEVDRIKEAVR(9)	3194.632648	null	1.682917e-004	2.788181e-001	0.011481	3.593840	1.153756e-003	2.217742e-008
	23	PRF_Q_2022_M_CIAN_799_53579.71054.71054.5.0.dta	5	3194.647981	DYEKIQEELTR(4)-YQQEVDRIKEAVR(9)	3194.632648	null	7.069597e-004	3.261839e-001	0.015333	4.799613	1.684112e-002	8.710007e-008
	24	PRF_Q_2022_M_CIAN_799_53579.71061.71061.3.0.dta	3	3194.656774	DYEKIQEELTR(4)-YQQEVDRIKEAVR(9)	3194.632648	null	1.098825e-003	7.469970e-001	0.024126	7.552042	1.000000e+000	3.633158e-002
	25	PRF_Q_2022_M_CIAN_799_53579.61286.61286.5.0.dta	5	3350.754840	RDYEKIQEELTR(5)-YQQEVDRIKEAVR(9)	3350.733750	null	4.299092e-007	3.648708e-001	0.021090	6.294144	1.216206e-003	1.811945e-006
	26	PRF_Q_2022_M_CIAN_799_53579.61265.61265.4.0.dta	4	3350.762192	RDYEKIQEELTR(5)-YQQEVDRIKEAVR(9)	3350.733750	null	4.591794e-002	3.855762e-001	0.028442	8.488290	2.951899e-002	2.024485e-004
23	sp|O60282|KIF5C_HUMAN (599)-sp|O60282|KIF5C_HUMAN (785)	4	19
	1	PRF_Q_2022_M_CIAN_799_53579.62570.62570.5.0.dta	5	2803.500107	MKSEVKSLVNR(6)-EDLKGLEETVSR(4)	2803.486849	null	8.990904e-008	2.990365e-005	0.013258	4.729111	9.685491e-009	8.008761e-011
	2	PRF_Q_2022_M_CIAN_799_53579.59978.59978.5.0.dta	5	2819.499661	MKSEVKSLVNR(6)-EDLKGLEETVSR(4)	2819.481763	Oxidation[M](16)	6.561620e-007	1.741882e-004	0.017898	6.347975	6.157111e-009	2.124295e-009
	3	PRF_Q_2022_M_CIAN_799_53579.59999.59999.3.0.dta	3	2819.499399	MKSEVKSLVNR(6)-EDLKGLEETVSR(4)	2819.481763	Oxidation[M](16)	3.493151e-008	2.514033e-002	0.017636	6.255050	7.235281e-012	2.003432e-014
	4	PRF_Q_2022_M_CIAN_799_53579.67829.67829.3.0.dta	3	2544.361336	SEVKSLVNR(4)-EDLKGLEETVSR(4)	2544.351415	null	9.885601e-008	2.338399e-004	0.009921	3.899226	4.243591e-009	3.923977e-008
	5	PRF_Q_2022_M_CIAN_799_53579.67715.67715.4.0.dta	4	2544.369240	SEVKSLVNR(4)-EDLKGLEETVSR(4)	2544.351415	null	3.361170e-008	1.122202e-003	0.017825	7.005715	4.953701e-012	2.930990e-008
	6	PRF_Q_2022_M_CIAN_799_53579.67684.67684.3.0.dta	3	2544.361501	SEVKSLVNR(4)-EDLKGLEETVSR(4)	2544.351415	null	4.188139e-006	8.436295e-003	0.010086	3.964075	1.214317e-005	2.690101e-005
	7	PRF_Q_2022_M_CIAN_799_53579.55290.55290.4.0.dta	4	3303.741632	MKSEVKSLVNR(6)-EQAREDLKGLEETVSR(8)	3303.721135	Oxidation[M](20)	4.037064e-016	5.057056e-004	0.020497	6.204216	4.913890e-016	7.564449e-040
	8	PRF_Q_2022_M_CIAN_799_53579.55139.55139.5.0.dta	5	3303.741884	MKSEVKSLVNR(6)-EQAREDLKGLEETVSR(8)	3303.721135	Oxidation[M](20)	5.150866e-007	1.335851e-003	0.020749	6.280494	3.353510e-015	1.382441e-007
	9	PRF_Q_2022_M_CIAN_799_53579.57879.57879.4.1.dta	4	3287.745165	MKSEVKSLVNR(6)-EQAREDLKGLEETVSR(8)	3287.726221	null	1.675663e-008	4.101715e-003	0.018944	5.762037	5.261019e-008	6.842675e-026
	10	PRF_Q_2022_M_CIAN_799_53579.58007.58007.5.1.dta	5	3287.746051	MKSEVKSLVNR(6)-EQAREDLKGLEETVSR(8)	3287.726221	null	1.269430e-007	1.074736e-002	0.019830	6.031524	2.040189e-010	1.196763e-007
	11	PRF_Q_2022_M_CIAN_799_53579.57959.57959.4.2.dta	4	3287.744539	MKSEVKSLVNR(6)-EQAREDLKGLEETVSR(8)	3287.726221	null	2.190530e-010	3.032025e-002	0.018318	5.571632	1.926968e-012	1.935594e-020
	12	PRF_Q_2022_M_CIAN_799_53579.58097.58097.5.0.dta	5	3287.746770	MKSEVKSLVNR(6)-EQAREDLKGLEETVSR(8)	3287.726221	null	2.099704e-003	7.947439e-002	0.020549	6.250216	1.287673e-004	6.811444e-004
	13	PRF_Q_2022_M_CIAN_799_53579.58099.58099.4.1.dta	4	3287.748815	MKSEVKSLVNR(6)-EQAREDLKGLEETVSR(8)	3287.726221	null	1.287668e-009	2.066267e-001	0.022594	6.872227	1.450048e-010	1.431640e-009
	14	PRF_Q_2022_M_CIAN_799_53579.57914.57914.5.2.dta	5	3287.740053	MKSEVKSLVNR(6)-EQAREDLKGLEETVSR(8)	3287.726221	null	1.594844e-003	3.921361e-001	0.013832	4.207163	4.220177e-006	2.185130e-003
	15	PRF_Q_2022_M_CIAN_799_53579.55447.55447.5.1.dta	5	3303.756027	MKSEVKSLVNR(6)-EQAREDLKGLEETVSR(8)	3303.721135	Oxidation[M](20)	3.787763e-001	5.788792e-001	0.034892	10.561424	2.542257e-001	4.414402e-001
	16	PRF_Q_2022_M_CIAN_799_53579.55125.55125.4.1.dta	4	3303.742263	MKSEVKSLVNR(6)-EQAREDLKGLEETVSR(8)	3303.721135	Oxidation[M](20)	2.619310e-006	7.298282e-001	0.021128	6.395213	1.035097e-006	2.212095e-018
	17	PRF_Q_2022_M_CIAN_799_53579.55302.55302.5.1.dta	5	3303.745862	MKSEVKSLVNR(6)-EQAREDLKGLEETVSR(8)	3303.721135	Oxidation[M](20)	2.890695e-001	7.388905e-001	0.024727	7.484591	1.000000e+000	1.886236e-001
	18	PRF_Q_2022_M_CIAN_799_53579.61771.61771.5.1.dta	5	3028.609588	SEVKSLVNR(4)-EQAREDLKGLEETVSR(8)	3028.590786	null	2.062085e-004	3.379184e-002	0.018802	6.208168	2.574268e-004	1.041937e-005
	19	PRF_Q_2022_M_CIAN_799_53579.61931.61931.5.2.dta	5	3028.611077	SEVKSLVNR(4)-EQAREDLKGLEETVSR(8)	3028.590786	null	4.543917e-003	5.263792e-001	0.020291	6.699816	8.321940e-003	2.273667e-004
24	sp|Q07866|KLC1_HUMAN (393)-sp|Q07866|KLC1_HUMAN (518)	4	32
	1	PRF_Q_2022_M_CIAN_799_53579.47017.47017.5.0.dta	5	3421.724597	TKNNLASCYLKQGK(11)-VAEVLNDPENMEKR(13)	3421.708854	Oxidation[M](11);Carbamidomethyl[C](25)	5.020366e-009	7.578079e-005	0.015743	4.600917	1.168584e-005	3.067025e-009
	2	PRF_Q_2022_M_CIAN_799_53579.53522.53522.5.0.dta	5	3405.736112	TKNNLASCYLKQGK(11)-VAEVLNDPENMEKR(13)	3405.713940	Carbamidomethyl[C](25)	5.036595e-008	1.112221e-004	0.022172	6.510236	4.626583e-011	5.961523e-008
	3	PRF_Q_2022_M_CIAN_799_53579.47172.47172.5.0.dta	5	3421.724780	TKNNLASCYLKQGK(11)-VAEVLNDPENMEKR(13)	3421.708854	Oxidation[M](11);Carbamidomethyl[C](25)	2.771732e-010	1.770166e-004	0.015926	4.654400	1.043368e-007	3.196576e-010
	4	PRF_Q_2022_M_CIAN_799_53579.53372.53372.5.0.dta	5	3405.733273	TKNNLASCYLKQGK(11)-VAEVLNDPENMEKR(13)	3405.713940	Carbamidomethyl[C](25)	4.908207e-006	1.547231e-003	0.019333	5.676636	2.835741e-003	9.548678e-006
	5	PRF_Q_2022_M_CIAN_799_53579.47018.47018.4.0.dta	4	3421.723082	TKNNLASCYLKQGK(11)-VAEVLNDPENMEKR(13)	3421.708854	Oxidation[M](11);Carbamidomethyl[C](25)	1.085919e-009	4.601641e-003	0.014228	4.158156	4.528652e-006	3.081729e-014
	6	PRF_Q_2022_M_CIAN_799_53579.47171.47171.4.1.dta	4	3421.722721	TKNNLASCYLKQGK(11)-VAEVLNDPENMEKR(13)	3421.708854	Oxidation[M](11);Carbamidomethyl[C](25)	9.569782e-013	5.025961e-003	0.013867	4.052653	2.015260e-005	1.465269e-020
	7	PRF_Q_2022_M_CIAN_799_53579.53466.53466.4.0.dta	4	3405.737079	TKNNLASCYLKQGK(11)-VAEVLNDPENMEKR(13)	3405.713940	Carbamidomethyl[C](25)	1.404573e-009	8.013992e-003	0.023139	6.794170	8.660213e-009	9.466457e-010
	8	PRF_Q_2022_M_CIAN_799_53579.47107.47107.3.0.dta	3	3421.724345	TKNNLASCYLKQGK(11)-VAEVLNDPENMEKR(13)	3421.708854	Oxidation[M](11);Carbamidomethyl[C](25)	2.787642e-007	2.441785e-002	0.015491	4.527270	1.624626e-004	1.424721e-006
	9	PRF_Q_2022_M_CIAN_799_53579.55364.55364.3.0.dta	3	3192.585994	NNLASCYLKQGK(9)-VAEVLNDPENMEKR(13)	3192.566225	Oxidation[M](11);Carbamidomethyl[C](23)	1.213822e-013	1.178893e-003	0.019769	6.192197	8.986263e-017	1.773234e-022
	10	PRF_Q_2022_M_CIAN_799_53579.62001.62001.3.0.dta	3	3176.594543	NNLASCYLKQGK(9)-VAEVLNDPENMEKR(13)	3176.571311	Carbamidomethyl[C](23)	8.953184e-007	1.554059e-003	0.023232	7.313546	1.208951e-015	1.048509e-010
	11	PRF_Q_2022_M_CIAN_799_53579.62154.62154.3.0.dta	3	3176.592857	NNLASCYLKQGK(9)-VAEVLNDPENMEKR(13)	3176.571311	Carbamidomethyl[C](23)	7.547985e-009	5.330794e-003	0.021546	6.782785	8.868072e-016	3.436532e-009
	12	PRF_Q_2022_M_CIAN_799_53579.55210.55210.3.0.dta	3	3192.585905	NNLASCYLKQGK(9)-VAEVLNDPENMEKR(13)	3192.566225	Oxidation[M](11);Carbamidomethyl[C](23)	4.020393e-007	8.524161e-003	0.019680	6.164320	9.258390e-012	2.710766e-008
	13	PRF_Q_2022_M_CIAN_799_53579.55343.55343.4.0.dta	4	3192.587745	NNLASCYLKQGK(9)-VAEVLNDPENMEKR(13)	3192.566225	Oxidation[M](11);Carbamidomethyl[C](23)	3.945172e-007	3.821437e-002	0.021520	6.740659	9.855552e-010	5.084456e-009
	14	PRF_Q_2022_M_CIAN_799_53579.62132.62132.4.0.dta	4	3176.590771	NNLASCYLKQGK(9)-VAEVLNDPENMEKR(13)	3176.571311	Carbamidomethyl[C](23)	4.180331e-010	3.973946e-002	0.019460	6.126102	2.457150e-011	1.185801e-008
	15	PRF_Q_2022_M_CIAN_799_53579.55204.55204.4.0.dta	4	3192.587803	NNLASCYLKQGK(9)-VAEVLNDPENMEKR(13)	3192.566225	Oxidation[M](11);Carbamidomethyl[C](23)	1.352992e-007	6.546949e-002	0.021578	6.758826	6.661158e-008	3.520308e-006
	16	PRF_Q_2022_M_CIAN_799_53579.61979.61979.4.0.dta	4	3176.589442	NNLASCYLKQGK(9)-VAEVLNDPENMEKR(13)	3176.571311	Carbamidomethyl[C](23)	4.569215e-006	6.790595e-002	0.018131	5.707726	5.132676e-009	2.014911e-006
	17	PRF_Q_2022_M_CIAN_799_53579.62277.62277.4.0.dta	4	3176.590109	NNLASCYLKQGK(9)-VAEVLNDPENMEKR(13)	3176.571311	Carbamidomethyl[C](23)	2.145392e-007	8.302488e-002	0.018798	5.917701	9.408415e-010	1.209970e-006
	18	PRF_Q_2022_M_CIAN_799_53579.62164.62164.4.1.dta	4	3192.595802	NNLASCYLKQGK(9)-VAEVLNDPENMEKR(13)	3192.566225	Oxidation[M](11);Carbamidomethyl[C](23)	1.633270e-005	1.225910e-001	0.029577	9.264334	8.506867e-007	8.552477e-005
	19	PRF_Q_2022_M_CIAN_799_53579.55481.55481.4.1.dta	4	3192.582091	NNLASCYLKQGK(9)-VAEVLNDPENMEKR(13)	3192.566225	Oxidation[M](11);Carbamidomethyl[C](23)	3.536704e-004	7.005806e-001	0.015866	4.969670	1.463194e-004	8.139961e-004
	20	PRF_Q_2022_M_CIAN_799_53579.48230.48230.3.0.dta	3	3348.682710	NNLASCYLKQGK(9)-VAEVLNDPENMEKRR(13)	3348.667327	Oxidation[M](11);Carbamidomethyl[C](24)	3.189795e-014	4.399698e-003	0.015383	4.593768	4.252182e-009	5.156527e-008
	21	PRF_Q_2022_M_CIAN_799_53579.48208.48208.4.1.dta	4	3348.680415	NNLASCYLKQGK(9)-VAEVLNDPENMEKRR(13)	3348.667327	Oxidation[M](11);Carbamidomethyl[C](24)	1.877856e-009	9.497347e-003	0.013088	3.908420	1.379162e-011	6.327564e-011
	22	PRF_Q_2022_M_CIAN_799_53579.54552.54552.5.0.dta	5	3332.690555	NNLASCYLKQGK(9)-VAEVLNDPENMEKRR(13)	3332.672413	Carbamidomethyl[C](24)	4.154864e-006	8.946132e-002	0.018142	5.443679	1.899491e-005	4.653666e-008
	23	PRF_Q_2022_M_CIAN_799_53579.48365.48365.4.1.dta	4	3348.680476	NNLASCYLKQGK(9)-VAEVLNDPENMEKRR(13)	3348.667327	Oxidation[M](11);Carbamidomethyl[C](24)	6.661314e-006	1.043060e-001	0.013149	3.926637	2.393439e-006	1.511049e-006
	24	PRF_Q_2022_M_CIAN_799_53579.54250.54250.5.0.dta	5	3332.691406	NNLASCYLKQGK(9)-VAEVLNDPENMEKRR(13)	3332.672413	Carbamidomethyl[C](24)	9.097016e-004	2.022727e-001	0.018993	5.699030	3.505042e-004	1.438247e-004
	25	PRF_Q_2022_M_CIAN_799_53579.54446.54446.4.1.dta	4	3332.686579	NNLASCYLKQGK(9)-VAEVLNDPENMEKRR(13)	3332.672413	Carbamidomethyl[C](24)	9.727429e-008	2.114629e-001	0.014166	4.250643	7.209385e-005	1.606129e-005
	26	PRF_Q_2022_M_CIAN_799_53579.54404.54404.5.0.dta	5	3332.690718	NNLASCYLKQGK(9)-VAEVLNDPENMEKRR(13)	3332.672413	Carbamidomethyl[C](24)	4.246848e-005	3.252366e-001	0.018305	5.492589	1.839614e-004	3.941981e-006
	27	PRF_Q_2022_M_CIAN_799_53579.54436.54436.3.1.dta	3	3332.692690	NNLASCYLKQGK(9)-VAEVLNDPENMEKRR(13)	3332.672413	Carbamidomethyl[C](24)	1.000000e+000	5.790040e-001	0.020277	6.084306	1.000000e+000	1.000000e+000
	28	PRF_Q_2022_M_CIAN_799_53579.48582.48582.4.2.dta	4	3348.678863	NNLASCYLKQGK(9)-VAEVLNDPENMEKRR(13)	3348.667327	Oxidation[M](11);Carbamidomethyl[C](24)	1.089927e-004	6.573811e-001	0.011536	3.444953	7.610940e-010	9.153725e-007
	29	PRF_Q_2022_M_CIAN_799_53579.41342.41342.5.0.dta	5	3577.823956	TKNNLASCYLKQGK(11)-VAEVLNDPENMEKRR(13)	3577.809956	Oxidation[M](11);Carbamidomethyl[C](26)	2.359398e-003	7.951683e-002	0.014000	3.913008	3.627064e-003	1.919209e-005
	30	PRF_Q_2022_M_CIAN_799_53579.41489.41489.5.0.dta	5	3577.834686	TKNNLASCYLKQGK(11)-VAEVLNDPENMEKRR(13)	3577.809956	Oxidation[M](11);Carbamidomethyl[C](26)	1.116435e-006	9.120416e-002	0.024730	6.912050	7.063683e-005	3.032622e-011
	31	PRF_Q_2022_M_CIAN_799_53579.41433.41433.4.2.dta	4	3577.826440	TKNNLASCYLKQGK(11)-VAEVLNDPENMEKRR(13)	3577.809956	Oxidation[M](11);Carbamidomethyl[C](26)	8.490247e-005	1.584762e-001	0.016484	4.607288	1.022942e-003	1.598563e-006
	32	PRF_Q_2022_M_CIAN_799_53579.47310.47310.5.0.dta	5	3561.839626	TKNNLASCYLKQGK(11)-VAEVLNDPENMEKRR(13)	3561.815042	Carbamidomethyl[C](26)	1.694796e-005	3.017311e-001	0.024584	6.902099	2.160989e-005	1.612263e-005
25	sp|O60282|KIF5C_HUMAN (160)-sp|O60282|KIF5C_HUMAN (214)	4	18
	1	PRF_Q_2022_M_CIAN_799_53579.52590.52590.5.1.dta	5	3690.967904	TNLAVHEDKNR(9)-SHSIFLINIKQENVETEKK(10)	3690.944788	null	2.465105e-006	7.878493e-005	0.023116	6.262895	1.583796e-031	9.685446e-008
	2	PRF_Q_2022_M_CIAN_799_53579.52440.52440.5.0.dta	5	3690.964526	TNLAVHEDKNR(9)-SHSIFLINIKQENVETEKK(10)	3690.944788	null	6.493797e-005	5.029584e-004	0.019738	5.347682	1.587819e-021	2.149083e-005
	3	PRF_Q_2022_M_CIAN_799_53579.52460.52460.5.1.dta	5	3690.965641	TNLAVHEDKNR(9)-SHSIFLINIKQENVETEKK(10)	3690.944788	null	5.192970e-004	3.133832e-003	0.020853	5.649773	2.106705e-018	1.044822e-004
	4	PRF_Q_2022_M_CIAN_799_53579.59196.59196.5.0.dta	5	3562.863904	TNLAVHEDKNR(9)-SHSIFLINIKQENVETEK(10)	3562.849832	null	4.690674e-007	1.977400e-004	0.014072	3.949647	9.422890e-024	1.150250e-007
	5	PRF_Q_2022_M_CIAN_799_53579.59511.59511.5.0.dta	5	3562.864811	TNLAVHEDKNR(9)-SHSIFLINIKQENVETEK(10)	3562.849832	null	5.088610e-009	2.089514e-004	0.014979	4.204219	1.904977e-017	9.011278e-008
	6	PRF_Q_2022_M_CIAN_799_53579.59176.59176.5.0.dta	5	3562.862094	TNLAVHEDKNR(9)-SHSIFLINIKQENVETEK(10)	3562.849832	null	3.842773e-005	2.320188e-004	0.012262	3.441627	2.766233e-019	6.264675e-006
	7	PRF_Q_2022_M_CIAN_799_53579.59347.59347.5.0.dta	5	3562.864465	TNLAVHEDKNR(9)-SHSIFLINIKQENVETEK(10)	3562.849832	null	3.781226e-007	3.769466e-004	0.014633	4.107105	5.999814e-024	5.437849e-007
	8	PRF_Q_2022_M_CIAN_799_53579.59187.59187.5.0.dta	5	3562.862275	TNLAVHEDKNR(9)-SHSIFLINIKQENVETEK(10)	3562.849832	null	6.704037e-007	6.021871e-004	0.012443	3.492429	2.657434e-016	7.069445e-009
	9	PRF_Q_2022_M_CIAN_799_53579.59349.59349.4.0.dta	4	3562.873499	TNLAVHEDKNR(9)-SHSIFLINIKQENVETEK(10)	3562.849832	null	9.895322e-009	1.755455e-003	0.023667	6.642716	1.381816e-016	7.405444e-010
	10	PRF_Q_2022_M_CIAN_799_53579.57759.57759.5.0.dta	5	4277.324903	TNLAVHEDKNRVPYVK(9)-SHSIFLINIKQENVETEKK(10)	4277.292644	null	6.642561e-009	3.739816e-004	0.032259	7.541920	1.893870e-016	3.346705e-009
	11	PRF_Q_2022_M_CIAN_799_53579.57897.57897.6.0.dta	6	4277.320503	TNLAVHEDKNRVPYVK(9)-SHSIFLINIKQENVETEKK(10)	4277.292644	null	8.332937e-005	6.731157e-004	0.027859	6.513232	1.600065e-012	2.675356e-005
	12	PRF_Q_2022_M_CIAN_799_53579.57772.57772.4.0.dta	4	4277.312505	TNLAVHEDKNRVPYVK(9)-SHSIFLINIKQENVETEKK(10)	4277.292644	null	4.454387e-006	1.553252e-003	0.019861	4.643358	6.287995e-008	2.930933e-010
	13	PRF_Q_2022_M_CIAN_799_53579.57623.57623.5.0.dta	5	4277.323423	TNLAVHEDKNRVPYVK(9)-SHSIFLINIKQENVETEKK(10)	4277.292644	null	1.080588e-006	4.028960e-003	0.030779	7.195907	1.581565e-005	6.260607e-007
	14	PRF_Q_2022_M_CIAN_799_53579.57627.57627.4.2.dta	4	4277.314787	TNLAVHEDKNRVPYVK(9)-SHSIFLINIKQENVETEKK(10)	4277.292644	null	1.000000e+000	6.423072e-001	0.022143	5.176873	1.000000e+000	1.084020e-005
	15	PRF_Q_2022_M_CIAN_799_53579.62686.62686.5.0.dta	5	4149.225858	TNLAVHEDKNRVPYVK(9)-SHSIFLINIKQENVETEK(10)	4149.197688	null	1.084755e-016	1.202703e-003	0.028170	6.789264	1.111369e-011	8.712913e-007
	16	PRF_Q_2022_M_CIAN_799_53579.62873.62873.4.0.dta	4	4149.228823	TNLAVHEDKNRVPYVK(9)-SHSIFLINIKQENVETEK(10)	4149.197688	null	1.060552e-008	2.201110e-003	0.031135	7.503860	4.759781e-014	8.590358e-011
	17	PRF_Q_2022_M_CIAN_799_53579.62826.62826.5.0.dta	5	4149.226804	TNLAVHEDKNRVPYVK(9)-SHSIFLINIKQENVETEK(10)	4149.197688	null	7.171875e-007	5.895166e-003	0.029116	7.017260	1.132317e-021	1.275895e-006
	18	PRF_Q_2022_M_CIAN_799_53579.62731.62731.4.0.dta	4	4149.226746	TNLAVHEDKNRVPYVK(9)-SHSIFLINIKQENVETEK(10)	4149.197688	null	6.124301e-005	8.484278e-003	0.029058	7.003282	3.230145e-010	7.215023e-011
26	sp|Q07866|KLC1_HUMAN (405)-sp|Q07866|KLC1_HUMAN (479)	4	32
	1	PRF_Q_2022_M_CIAN_799_53579.88741.88741.3.0.dta	3	3398.746840	QAETLYKEILTR(7)-QGKFEAAETLEEAAMR(3)	3398.714654	Oxidation[M](15)	2.389042e-005	7.980776e-005	0.032186	9.470051	1.677870e-017	2.844245e-005
	2	PRF_Q_2022_M_CIAN_799_53579.88754.88754.4.0.dta	4	3398.743111	QAETLYKEILTR(7)-QGKFEAAETLEEAAMR(3)	3398.714654	Oxidation[M](15)	2.391162e-005	1.519404e-004	0.028457	8.372871	5.013948e-019	2.335003e-005
	3	PRF_Q_2022_M_CIAN_799_53579.89061.89061.4.0.dta	4	3398.728515	QAETLYKEILTR(7)-QGKFEAAETLEEAAMR(3)	3398.714654	Oxidation[M](15)	1.986150e-003	2.353056e-004	0.013861	4.078306	2.382755e-012	2.551121e-004
	4	PRF_Q_2022_M_CIAN_799_53579.88901.88901.4.0.dta	4	3398.741170	QAETLYKEILTR(7)-QGKFEAAETLEEAAMR(3)	3398.714654	Oxidation[M](15)	1.268229e-004	3.197025e-004	0.026516	7.801773	8.585930e-014	9.220360e-005
	5	PRF_Q_2022_M_CIAN_799_53579.92241.92241.4.0.dta	4	3382.741735	QAETLYKEILTR(7)-QGKFEAAETLEEAAMR(3)	3382.719740	null	6.345114e-006	8.436490e-004	0.021995	6.502164	6.948687e-010	1.686382e-005
	6	PRF_Q_2022_M_CIAN_799_53579.88603.88603.3.0.dta	3	3398.726847	QAETLYKEILTR(7)-QGKFEAAETLEEAAMR(3)	3398.714654	Oxidation[M](15)	3.817317e-013	1.038229e-003	0.012193	3.587533	3.034498e-007	8.277996e-004
	7	PRF_Q_2022_M_CIAN_799_53579.88609.88609.4.0.dta	4	3398.742434	QAETLYKEILTR(7)-QGKFEAAETLEEAAMR(3)	3398.714654	Oxidation[M](15)	8.373707e-005	1.131171e-003	0.027780	8.173678	8.310400e-015	7.454560e-005
	8	PRF_Q_2022_M_CIAN_799_53579.92104.92104.4.0.dta	4	3382.743797	QAETLYKEILTR(7)-QGKFEAAETLEEAAMR(3)	3382.719740	null	3.165779e-005	2.001410e-003	0.024057	7.111733	2.813206e-009	7.130608e-006
	9	PRF_Q_2022_M_CIAN_799_53579.92164.92164.3.0.dta	3	3382.735916	QAETLYKEILTR(7)-QGKFEAAETLEEAAMR(3)	3382.719740	null	3.343360e-006	2.840275e-003	0.016176	4.781951	7.726819e-009	5.628694e-006
	10	PRF_Q_2022_M_CIAN_799_53579.88893.88893.3.0.dta	3	3398.743033	QAETLYKEILTR(7)-QGKFEAAETLEEAAMR(3)	3398.714654	Oxidation[M](15)	1.292304e-004	5.611053e-003	0.028379	8.349921	1.215713e-005	2.911161e-003
	11	PRF_Q_2022_M_CIAN_799_53579.88297.88297.4.0.dta	4	3657.907083	FKQAETLYKEILTR(9)-QGKFEAAETLEEAAMR(3)	3657.883104	null	3.334971e-011	1.663633e-004	0.023979	6.555431	1.323283e-019	5.766581e-008
	12	PRF_Q_2022_M_CIAN_799_53579.84030.84030.5.0.dta	5	3673.907828	FKQAETLYKEILTR(9)-QGKFEAAETLEEAAMR(3)	3673.878018	Oxidation[M](15)	1.212428e-005	1.923465e-004	0.029810	8.114042	5.917859e-011	1.415603e-006
	13	PRF_Q_2022_M_CIAN_799_53579.84184.84184.5.0.dta	5	3673.905694	FKQAETLYKEILTR(9)-QGKFEAAETLEEAAMR(3)	3673.878018	Oxidation[M](15)	6.387369e-010	2.156992e-004	0.027676	7.533184	4.425862e-011	7.385261e-008
	14	PRF_Q_2022_M_CIAN_799_53579.83785.83785.5.0.dta	5	3673.905743	FKQAETLYKEILTR(9)-QGKFEAAETLEEAAMR(3)	3673.878018	Oxidation[M](15)	2.288848e-006	2.836970e-004	0.027725	7.546522	7.896525e-013	7.509392e-008
	15	PRF_Q_2022_M_CIAN_799_53579.83882.83882.5.0.dta	5	3673.907779	FKQAETLYKEILTR(9)-QGKFEAAETLEEAAMR(3)	3673.878018	Oxidation[M](15)	2.897715e-006	2.877617e-004	0.029761	8.100704	1.488942e-013	9.775257e-007
	16	PRF_Q_2022_M_CIAN_799_53579.88218.88218.5.0.dta	5	3657.908950	FKQAETLYKEILTR(9)-QGKFEAAETLEEAAMR(3)	3657.883104	null	5.808860e-005	7.413990e-004	0.025846	7.065835	8.176341e-012	2.826697e-005
	17	PRF_Q_2022_M_CIAN_799_53579.84032.84032.4.0.dta	4	3673.904587	FKQAETLYKEILTR(9)-QGKFEAAETLEEAAMR(3)	3673.878018	Oxidation[M](15)	1.357046e-005	8.179754e-004	0.026569	7.231868	1.105416e-017	3.057296e-006
	18	PRF_Q_2022_M_CIAN_799_53579.88449.88449.4.0.dta	4	3657.901617	FKQAETLYKEILTR(9)-QGKFEAAETLEEAAMR(3)	3657.883104	null	1.818552e-007	8.895010e-004	0.018513	5.061124	1.892930e-015	1.345229e-006
	19	PRF_Q_2022_M_CIAN_799_53579.84337.84337.5.0.dta	5	3673.907289	FKQAETLYKEILTR(9)-QGKFEAAETLEEAAMR(3)	3673.878018	Oxidation[M](15)	7.634323e-005	9.568181e-004	0.029271	7.967330	1.099152e-007	1.566275e-004
	20	PRF_Q_2022_M_CIAN_799_53579.88356.88356.5.0.dta	5	3657.911178	FKQAETLYKEILTR(9)-QGKFEAAETLEEAAMR(3)	3657.883104	null	8.407905e-007	1.131928e-003	0.028074	7.674931	5.813154e-016	4.904864e-007
	21	PRF_Q_2022_M_CIAN_799_53579.83887.83887.4.0.dta	4	3673.896632	FKQAETLYKEILTR(9)-QGKFEAAETLEEAAMR(3)	3673.878018	Oxidation[M](15)	4.982951e-007	1.473235e-003	0.018614	5.066581	3.022609e-019	2.034476e-007
	22	PRF_Q_2022_M_CIAN_799_53579.83911.83911.3.1.dta	3	3673.885371	FKQAETLYKEILTR(9)-QGKFEAAETLEEAAMR(3)	3673.878018	Oxidation[M](15)	1.000000e+000	7.542429e-003	0.007353	2.001427	1.000000e+000	1.000000e+000
	23	PRF_Q_2022_M_CIAN_799_53579.84568.84568.4.1.dta	4	3538.841836	QAETLYKEILTR(7)-RQGKFEAAETLEEAAMR(4)	3538.820842	null	5.297630e-007	4.560919e-004	0.020994	5.932485	1.217827e-010	2.827909e-009
	24	PRF_Q_2022_M_CIAN_799_53579.84721.84721.4.1.dta	4	3538.849392	QAETLYKEILTR(7)-RQGKFEAAETLEEAAMR(4)	3538.820842	null	1.391073e-005	2.626456e-003	0.028550	8.067659	1.228463e-006	2.945720e-006
	25	PRF_Q_2022_M_CIAN_799_53579.84659.84659.5.0.dta	5	3538.853032	QAETLYKEILTR(7)-RQGKFEAAETLEEAAMR(4)	3538.820842	null	4.074420e-007	5.612560e-003	0.032190	9.096250	8.818091e-010	7.373199e-007
	26	PRF_Q_2022_M_CIAN_799_53579.80056.80056.5.1.dta	5	3554.840454	QAETLYKEILTR(7)-RQGKFEAAETLEEAAMR(4)	3554.815756	Oxidation[M](16)	3.955492e-003	7.129140e-003	0.024698	6.947758	5.880490e-006	9.838739e-004
	27	PRF_Q_2022_M_CIAN_799_53579.79870.79870.5.0.dta	5	3554.867373	QAETLYKEILTR(7)-RQGKFEAAETLEEAAMR(4)	3554.815756	Oxidation[M](16)	2.306794e-003	8.295763e-003	0.051617	14.520302	1.166001e-004	1.333685e-003
	28	PRF_Q_2022_M_CIAN_799_53579.84521.84521.5.0.dta	5	3538.849393	QAETLYKEILTR(7)-RQGKFEAAETLEEAAMR(4)	3538.820842	null	7.009270e-004	1.268198e-002	0.028551	8.067942	2.490866e-004	1.121104e-004
	29	PRF_Q_2022_M_CIAN_799_53579.80013.80013.4.0.dta	4	3554.831235	QAETLYKEILTR(7)-RQGKFEAAETLEEAAMR(4)	3554.815756	Oxidation[M](16)	6.145974e-005	1.451559e-002	0.015479	4.354375	3.050537e-010	3.500483e-006
	30	PRF_Q_2022_M_CIAN_799_53579.79866.79866.4.1.dta	4	3554.822489	QAETLYKEILTR(7)-RQGKFEAAETLEEAAMR(4)	3554.815756	Oxidation[M](16)	1.273924e-007	3.408857e-002	0.006733	1.894050	9.457902e-007	1.886825e-008
	31	PRF_Q_2022_M_CIAN_799_53579.93542.93542.4.0.dta	4	3829.990041	FKQAETLYKEILTR(9)-RQGKFEAAETLEEAAMR(4)	3829.979120	Oxidation[M](16)	4.293478e-004	1.325260e-002	0.010921	2.851452	2.988194e-016	2.042707e-004
	32	PRF_Q_2022_M_CIAN_799_53579.76686.76686.5.1.dta	5	3830.004508	FKQAETLYKEILTR(9)-RQGKFEAAETLEEAAMR(4)	3829.979120	Oxidation[M](16)	3.230188e-005	1.164537e-001	0.025388	6.628757	1.341172e-006	9.338389e-005
27	sp|O60282|KIF5C_HUMAN (599)-sp|Q07866|KLC1_HUMAN (1)	4	16
	1	PRF_Q_2022_M_CIAN_799_53579.76890.76890.4.0.dta	4	2923.459782	MKSEVKSLVNR(6)-MYDNMSTMVYIK(1)	2923.443469	null	9.181858e-010	1.035937e-004	0.016313	5.580063	4.250865e-006	1.029680e-006
	2	PRF_Q_2022_M_CIAN_799_53579.69404.69404.4.3.dta	4	2939.455730	MKSEVKSLVNR(6)-MYDNMSTMVYIK(1)	2939.438383	Oxidation[M](16)	2.357023e-004	5.039328e-002	0.017347	5.901467	4.627996e-004	1.379388e-005
	3	PRF_Q_2022_M_CIAN_799_53579.60926.60926.5.0.dta	5	3681.841450	MKSEVKSLVNR(6)-MYDNMSTMVYIKEDKLEK(1)	3681.824466	Oxidation[M](8)	2.383473e-009	1.797463e-003	0.016984	4.612930	2.777956e-022	7.537222e-008
	4	PRF_Q_2022_M_CIAN_799_53579.53182.53182.5.0.dta	5	3713.831809	MKSEVKSLVNR(6)-MYDNMSTMVYIKEDKLEK(1)	3713.814294	Oxidation[M](5);Oxidation[M](8);Oxidation[M](22)	1.952882e-007	4.897066e-003	0.017515	4.716176	6.581773e-006	1.367111e-008
	5	PRF_Q_2022_M_CIAN_799_53579.53340.53340.5.0.dta	5	3713.842064	MKSEVKSLVNR(6)-MYDNMSTMVYIKEDKLEK(1)	3713.814294	Oxidation[M](5);Oxidation[M](8);Oxidation[M](22)	2.741756e-008	2.204991e-002	0.027770	7.477488	1.533829e-007	3.069368e-010
	6	PRF_Q_2022_M_CIAN_799_53579.50292.50292.5.0.dta	5	3713.840170	MKSEVKSLVNR(6)-MYDNMSTMVYIKEDKLEK(1)	3713.814294	Oxidation[M](5);Oxidation[M](8);Oxidation[M](22)	6.746103e-008	2.769682e-002	0.025876	6.967500	6.081615e-014	4.503194e-010
	7	PRF_Q_2022_M_CIAN_799_53579.53023.53023.5.1.dta	5	3713.838776	MKSEVKSLVNR(6)-MYDNMSTMVYIKEDKLEK(1)	3713.814294	Oxidation[M](5);Oxidation[M](8);Oxidation[M](22)	8.061497e-002	6.062903e-001	0.024482	6.592144	1.347238e-001	2.369039e-008
	8	PRF_Q_2022_M_CIAN_799_53579.77349.77349.3.0.dta	3	2680.328016	SEVKSLVNR(4)-MYDNMSTMVYIK(1)	2680.302949	Oxidation[M](8)	5.990155e-006	2.723555e-003	0.025067	9.352301	6.130546e-011	6.225695e-007
	9	PRF_Q_2022_M_CIAN_799_53579.69649.69649.3.0.dta	3	2696.291466	SEVKSLVNR(4)-MYDNMSTMVYIK(1)	2696.297863	Oxidation[M](5);Oxidation[M](8)	7.606242e-003	6.126051e-003	-0.006397	-2.372512	1.014393e-003	6.516444e-004
	10	PRF_Q_2022_M_CIAN_799_53579.69283.69283.3.0.dta	3	2696.303359	SEVKSLVNR(4)-MYDNMSTMVYIK(1)	2696.297863	Oxidation[M](5);Oxidation[M](8)	1.900113e-003	1.868788e-001	0.005496	2.038350	1.714900e-002	3.751365e-007
	11	PRF_Q_2022_M_CIAN_799_53579.69158.69158.3.0.dta	3	2696.287749	SEVKSLVNR(4)-MYDNMSTMVYIK(1)	2696.297863	Oxidation[M](5);Oxidation[M](8)	1.407023e-002	2.400966e-001	-0.010114	-3.751069	1.598232e-002	1.159394e-004
	12	PRF_Q_2022_M_CIAN_799_53579.65306.65306.5.0.dta	5	3422.693200	SEVKSLVNR(4)-MYDNMSTMVYIKEDKLEK(1)	3422.689032	Oxidation[M](5)	3.286064e-006	5.442497e-003	0.004168	1.217756	4.301314e-015	4.928079e-007
	13	PRF_Q_2022_M_CIAN_799_53579.59546.59546.5.0.dta	5	3438.708124	SEVKSLVNR(4)-MYDNMSTMVYIKEDKLEK(1)	3438.683946	Oxidation[M](5);Oxidation[M](8)	7.134515e-007	1.685018e-002	0.024178	7.031178	4.863807e-014	1.483065e-007
	14	PRF_Q_2022_M_CIAN_799_53579.66002.66002.5.0.dta	5	3422.710664	SEVKSLVNR(4)-MYDNMSTMVYIKEDKLEK(1)	3422.689032	Oxidation[M](5)	1.722882e-007	3.230672e-002	0.021632	6.320177	1.630726e-006	4.911653e-007
	15	PRF_Q_2022_M_CIAN_799_53579.59623.59623.4.1.dta	4	3438.717724	SEVKSLVNR(4)-MYDNMSTMVYIKEDKLEK(1)	3438.683946	Oxidation[M](5);Oxidation[M](8)	5.831112e-006	4.557629e-002	0.033778	9.822944	2.309836e-007	3.978884e-005
	16	PRF_Q_2022_M_CIAN_799_53579.59507.59507.5.0.dta	5	3438.708957	SEVKSLVNR(4)-MYDNMSTMVYIKEDKLEK(1)	3438.683946	Oxidation[M](5);Oxidation[M](8)	4.805530e-006	2.835766e-001	0.025011	7.273422	5.209168e-005	4.873138e-006
28	sp|Q07866|KLC1_HUMAN (133)-sp|Q07866|KLC1_HUMAN (468)	4	8
	1	PRF_Q_2022_M_CIAN_799_53579.76151.76151.4.0.dta	4	3960.146974	LQKSEQSVAQLEEEKK(3)-VDSPTVTTTLKNLGALYR(11)	3960.117378	null	2.964010e-018	2.260699e-004	0.029596	7.473516	4.556741e-032	1.786319e-014
	2	PRF_Q_2022_M_CIAN_799_53579.76234.76234.5.0.dta	5	3960.144085	LQKSEQSVAQLEEEKK(3)-VDSPTVTTTLKNLGALYR(11)	3960.117378	null	2.053555e-010	4.501902e-004	0.026707	6.743992	4.086019e-011	1.128230e-013
	3	PRF_Q_2022_M_CIAN_799_53579.76051.76051.4.0.dta	4	3960.148833	LQKSEQSVAQLEEEKK(3)-VDSPTVTTTLKNLGALYR(11)	3960.117378	null	6.657048e-017	9.525833e-004	0.031455	7.942946	3.771355e-021	1.408000e-017
	4	PRF_Q_2022_M_CIAN_799_53579.76092.76092.5.0.dta	5	3960.141423	LQKSEQSVAQLEEEKK(3)-VDSPTVTTTLKNLGALYR(11)	3960.117378	null	1.869551e-012	1.096462e-003	0.024045	6.071790	2.983174e-014	2.856482e-011
	5	PRF_Q_2022_M_CIAN_799_53579.82505.82505.5.0.dta	5	5100.768098	LQKSEQSVAQLEEEKKHLEFMNQLK(3)-VDSPTVTTTLKNLGALYR(11)	5100.692324	null	1.000000e+000	8.902066e-003	0.075774	14.855630	1.000000e+000	1.000000e+000
	6	PRF_Q_2022_M_CIAN_799_53579.77778.77778.5.0.dta	5	5116.733826	LQKSEQSVAQLEEEKKHLEFMNQLK(3)-VDSPTVTTTLKNLGALYR(11)	5116.687238	Oxidation[M](21)	1.793408e-004	8.265639e-002	0.046588	9.105110	1.000000e+000	4.934377e-006
	7	PRF_Q_2022_M_CIAN_799_53579.84295.84295.4.1.dta	4	3832.053866	LQKSEQSVAQLEEEK(3)-VDSPTVTTTLKNLGALYR(11)	3832.022422	null	8.281105e-005	1.099118e-002	0.031444	8.205589	9.536225e-006	8.964625e-005
	8	PRF_Q_2022_M_CIAN_799_53579.68937.68937.5.0.dta	5	4319.312603	LQKSEQSVAQLEEEKK(3)-ACKVDSPTVTTTLKNLGALYR(14)	4319.280085	Carbamidomethyl[C](2)	6.459243e-021	2.492143e-002	0.032518	7.528569	6.823438e-010	1.669458e-014
29	sp|O60282|KIF5C_HUMAN (142)-sp|O60282|KIF5C_HUMAN (283)	4	77
	1	PRF_Q_2022_M_CIAN_799_53579.86746.86746.4.0.dta	4	2436.267951	VSYFEIYLDKIR(10)-DSKMTR(3)	2436.247812	Oxidation[M](19)	6.534926e-013	3.826718e-004	0.020139	8.266400	7.817958e-011	5.161752e-009
	2	PRF_Q_2022_M_CIAN_799_53579.88192.88192.4.0.dta	4	2436.264532	VSYFEIYLDKIR(10)-DSKMTR(3)	2436.247812	Oxidation[M](19)	6.994943e-010	5.778836e-004	0.016720	6.863013	2.992814e-010	2.664242e-008
	3	PRF_Q_2022_M_CIAN_799_53579.90612.90612.2.0.dta	2	2420.264455	VSYFEIYLDKIR(10)-DSKMTR(3)	2420.252898	null	1.339754e-011	5.959843e-004	0.011557	4.775121	1.087016e-014	1.323587e-008
	4	PRF_Q_2022_M_CIAN_799_53579.88491.88491.4.0.dta	4	2436.266326	VSYFEIYLDKIR(10)-DSKMTR(3)	2436.247812	Oxidation[M](19)	3.559460e-019	6.068754e-004	0.018514	7.599391	4.172984e-010	2.839865e-015
	5	PRF_Q_2022_M_CIAN_799_53579.91060.91060.4.0.dta	4	2420.268142	VSYFEIYLDKIR(10)-DSKMTR(3)	2420.252898	null	1.410489e-019	6.585706e-004	0.015244	6.298515	3.981110e-010	4.134010e-011
	6	PRF_Q_2022_M_CIAN_799_53579.90685.90685.4.0.dta	4	2420.262841	VSYFEIYLDKIR(10)-DSKMTR(3)	2420.252898	null	5.118980e-012	6.740715e-004	0.009943	4.108248	2.619330e-015	1.435044e-009
	7	PRF_Q_2022_M_CIAN_799_53579.88870.88870.4.0.dta	4	2436.266751	VSYFEIYLDKIR(10)-DSKMTR(3)	2436.247812	Oxidation[M](19)	1.235077e-015	6.764942e-004	0.018939	7.773840	1.682250e-007	2.037956e-011
	8	PRF_Q_2022_M_CIAN_799_53579.90557.90557.4.0.dta	4	2420.264722	VSYFEIYLDKIR(10)-DSKMTR(3)	2420.252898	null	1.836761e-010	6.798488e-004	0.011824	4.885440	3.533562e-014	7.953760e-009
	9	PRF_Q_2022_M_CIAN_799_53579.88727.88727.4.1.dta	4	2436.266187	VSYFEIYLDKIR(10)-DSKMTR(3)	2436.247812	Oxidation[M](19)	1.042140e-011	7.115593e-004	0.018375	7.542336	6.050066e-008	1.908596e-010
	10	PRF_Q_2022_M_CIAN_799_53579.88044.88044.4.0.dta	4	2436.263290	VSYFEIYLDKIR(10)-DSKMTR(3)	2436.247812	Oxidation[M](19)	8.159706e-013	7.348860e-004	0.015478	6.353212	1.816890e-010	3.004769e-009
	11	PRF_Q_2022_M_CIAN_799_53579.89168.89168.4.1.dta	4	2436.262154	VSYFEIYLDKIR(10)-DSKMTR(3)	2436.247812	Oxidation[M](19)	4.057280e-014	7.517836e-004	0.014342	5.886922	7.503432e-009	4.803304e-010
	12	PRF_Q_2022_M_CIAN_799_53579.91225.91225.4.0.dta	4	2420.269372	VSYFEIYLDKIR(10)-DSKMTR(3)	2420.252898	null	4.129265e-010	8.665273e-004	0.016474	6.806727	7.809881e-009	1.492228e-008
	13	PRF_Q_2022_M_CIAN_799_53579.90415.90415.4.0.dta	4	2420.264315	VSYFEIYLDKIR(10)-DSKMTR(3)	2420.252898	null	3.542621e-009	1.013704e-003	0.011417	4.717276	1.490170e-012	4.270510e-009
	14	PRF_Q_2022_M_CIAN_799_53579.87036.87036.4.0.dta	4	2436.268378	VSYFEIYLDKIR(10)-DSKMTR(3)	2436.247812	Oxidation[M](19)	5.660452e-007	1.193549e-003	0.020566	8.441670	8.381196e-013	2.082494e-007
	15	PRF_Q_2022_M_CIAN_799_53579.87901.87901.4.0.dta	4	2436.261980	VSYFEIYLDKIR(10)-DSKMTR(3)	2436.247812	Oxidation[M](19)	7.071690e-016	1.254917e-003	0.014168	5.815500	1.910283e-011	4.016343e-012
	16	PRF_Q_2022_M_CIAN_799_53579.91220.91220.4.0.dta	4	2420.269372	VSYFEIYLDKIR(10)-DSKMTR(3)	2420.252898	null	1.291610e-015	1.294313e-003	0.016474	6.806727	9.552257e-010	2.139621e-015
	17	PRF_Q_2022_M_CIAN_799_53579.90576.90576.3.0.dta	3	2420.264784	VSYFEIYLDKIR(10)-DSKMTR(3)	2420.252898	null	1.048363e-009	1.401206e-003	0.011886	4.911057	2.115276e-016	3.842905e-009
	18	PRF_Q_2022_M_CIAN_799_53579.87618.87618.4.0.dta	4	2436.262862	VSYFEIYLDKIR(10)-DSKMTR(3)	2436.247812	Oxidation[M](19)	3.590138e-007	1.508861e-003	0.015050	6.177532	2.731514e-013	1.182450e-007
	19	PRF_Q_2022_M_CIAN_799_53579.90916.90916.4.0.dta	4	2420.260498	VSYFEIYLDKIR(10)-DSKMTR(3)	2420.252898	null	9.153728e-009	1.509750e-003	0.007600	3.140168	1.013564e-012	1.862816e-008
	20	PRF_Q_2022_M_CIAN_799_53579.90798.90798.4.2.dta	4	2420.254179	VSYFEIYLDKIR(10)-DSKMTR(3)	2420.252898	null	2.653404e-012	1.512285e-003	0.001281	0.529284	2.877418e-011	2.213207e-010
	21	PRF_Q_2022_M_CIAN_799_53579.87330.87330.4.0.dta	4	2436.265498	VSYFEIYLDKIR(10)-DSKMTR(3)	2436.247812	Oxidation[M](19)	2.201370e-008	1.613782e-003	0.017686	7.259524	1.233768e-013	3.109073e-008
	22	PRF_Q_2022_M_CIAN_799_53579.91632.91632.4.0.dta	4	2420.271527	VSYFEIYLDKIR(10)-DSKMTR(3)	2420.252898	null	3.306811e-012	1.714103e-003	0.018629	7.697130	1.374604e-009	9.756924e-013
	23	PRF_Q_2022_M_CIAN_799_53579.87477.87477.4.0.dta	4	2436.265654	VSYFEIYLDKIR(10)-DSKMTR(3)	2436.247812	Oxidation[M](19)	1.928163e-008	1.790175e-003	0.017842	7.323557	5.564727e-013	1.915252e-008
	24	PRF_Q_2022_M_CIAN_799_53579.91801.91801.4.0.dta	4	2420.270712	VSYFEIYLDKIR(10)-DSKMTR(3)	2420.252898	null	4.285567e-006	2.070836e-003	0.017814	7.360388	7.352959e-009	3.880086e-006
	25	PRF_Q_2022_M_CIAN_799_53579.86889.86889.4.0.dta	4	2436.269132	VSYFEIYLDKIR(10)-DSKMTR(3)	2436.247812	Oxidation[M](19)	1.045245e-008	2.118386e-003	0.021320	8.751162	1.613193e-014	1.834604e-008
	26	PRF_Q_2022_M_CIAN_799_53579.88339.88339.4.0.dta	4	2436.265367	VSYFEIYLDKIR(10)-DSKMTR(3)	2436.247812	Oxidation[M](19)	1.541516e-012	2.223892e-003	0.017555	7.205753	1.106698e-009	9.126542e-011
	27	PRF_Q_2022_M_CIAN_799_53579.90529.90529.4.0.dta	4	2436.259748	VSYFEIYLDKIR(10)-DSKMTR(3)	2436.247812	Oxidation[M](19)	9.473871e-013	2.779696e-003	0.011936	4.899337	1.339460e-009	3.436897e-011
	28	PRF_Q_2022_M_CIAN_799_53579.87754.87754.4.0.dta	4	2436.259070	VSYFEIYLDKIR(10)-DSKMTR(3)	2436.247812	Oxidation[M](19)	4.850181e-006	2.950517e-003	0.011258	4.621041	3.809727e-011	2.123190e-005
	29	PRF_Q_2022_M_CIAN_799_53579.87183.87183.4.0.dta	4	2436.268825	VSYFEIYLDKIR(10)-DSKMTR(3)	2436.247812	Oxidation[M](19)	2.414850e-006	3.227998e-003	0.021013	8.625149	3.316548e-011	1.275391e-006
	30	PRF_Q_2022_M_CIAN_799_53579.90700.90700.3.0.dta	3	2420.264871	VSYFEIYLDKIR(10)-DSKMTR(3)	2420.252898	null	6.407071e-010	4.690661e-003	0.011973	4.947004	5.497953e-014	3.379992e-008
	31	PRF_Q_2022_M_CIAN_799_53579.90539.90539.4.0.dta	4	2436.260297	VSYFEIYLDKIR(10)-DSKMTR(3)	2436.247812	Oxidation[M](19)	3.065412e-016	5.196810e-003	0.012485	5.124684	9.086330e-009	4.957389e-012
	32	PRF_Q_2022_M_CIAN_799_53579.87015.87015.3.0.dta	3	2436.265485	VSYFEIYLDKIR(10)-DSKMTR(3)	2436.247812	Oxidation[M](19)	2.363644e-011	7.318097e-003	0.017673	7.254188	1.021179e-013	8.516206e-011
	33	PRF_Q_2022_M_CIAN_799_53579.86870.86870.3.0.dta	3	2436.265987	VSYFEIYLDKIR(10)-DSKMTR(3)	2436.247812	Oxidation[M](19)	5.776250e-011	9.490671e-003	0.018175	7.460243	1.812646e-014	2.180687e-008
	34	PRF_Q_2022_M_CIAN_799_53579.87696.87696.3.0.dta	3	2436.257417	VSYFEIYLDKIR(10)-DSKMTR(3)	2436.247812	Oxidation[M](19)	1.576081e-008	1.537739e-002	0.009605	3.942538	1.286795e-013	3.785289e-007
	35	PRF_Q_2022_M_CIAN_799_53579.90735.90735.2.0.dta	2	2420.260172	VSYFEIYLDKIR(10)-DSKMTR(3)	2420.252898	null	4.935126e-007	2.171198e-002	0.007274	3.005471	7.456396e-009	1.807866e-008
	36	PRF_Q_2022_M_CIAN_799_53579.91399.91399.4.0.dta	4	2420.267732	VSYFEIYLDKIR(10)-DSKMTR(3)	2420.252898	null	9.772752e-008	2.996245e-002	0.014834	6.129112	1.380830e-011	5.288700e-008
	37	PRF_Q_2022_M_CIAN_799_53579.87162.87162.3.0.dta	3	2436.266468	VSYFEIYLDKIR(10)-DSKMTR(3)	2436.247812	Oxidation[M](19)	6.272772e-005	5.943151e-002	0.018656	7.657677	2.032808e-014	3.953134e-004
	38	PRF_Q_2022_M_CIAN_799_53579.89020.89020.4.1.dta	4	2436.264303	VSYFEIYLDKIR(10)-DSKMTR(3)	2436.247812	Oxidation[M](19)	6.125214e-009	6.209985e-002	0.016491	6.769016	2.837097e-008	2.304046e-006
	39	PRF_Q_2022_M_CIAN_799_53579.89380.89380.4.1.dta	4	2436.264073	VSYFEIYLDKIR(10)-DSKMTR(3)	2436.247812	Oxidation[M](19)	1.856067e-009	9.057782e-002	0.016261	6.674608	3.441980e-006	4.167472e-006
	40	PRF_Q_2022_M_CIAN_799_53579.87439.87439.3.1.dta	3	2436.261862	VSYFEIYLDKIR(10)-DSKMTR(3)	2436.247812	Oxidation[M](19)	3.352815e-008	1.946428e-001	0.014050	5.767065	2.526200e-010	1.395242e-007
	41	PRF_Q_2022_M_CIAN_799_53579.87017.87017.2.0.dta	2	2436.264665	VSYFEIYLDKIR(10)-DSKMTR(3)	2436.247812	Oxidation[M](19)	1.726417e-001	4.031905e-001	0.016853	6.917605	2.274856e-009	2.328024e-001
	42	PRF_Q_2022_M_CIAN_799_53579.87380.87380.3.1.dta	3	2436.263404	VSYFEIYLDKIR(10)-DSKMTR(3)	2436.247812	Oxidation[M](19)	2.186717e-003	7.480973e-001	0.015592	6.400006	5.356714e-007	6.258378e-003
	43	PRF_Q_2022_M_CIAN_799_53579.90478.90478.2.0.dta	2	2420.267661	VSYFEIYLDKIR(10)-DSKMTR(3)	2420.252898	null	9.870341e-002	7.649514e-001	0.014763	6.099776	1.140411e-005	8.028806e-002
	44	PRF_Q_2022_M_CIAN_799_53579.100012.100012.5.0.dta	5	3206.680216	VSYFEIYLDKIRDLLDVSK(10)-DSKMTR(3)	3206.665194	Oxidation[M](26)	9.759921e-004	4.995797e-003	0.015022	4.684618	1.000000e+000	1.379915e-003
	45	PRF_Q_2022_M_CIAN_799_53579.99707.99707.5.0.dta	5	3206.691779	VSYFEIYLDKIRDLLDVSK(10)-DSKMTR(3)	3206.665194	Oxidation[M](26)	1.800261e-003	8.532193e-003	0.026585	8.290544	1.000000e+000	3.059830e-004
	46	PRF_Q_2022_M_CIAN_799_53579.99981.99981.4.0.dta	4	3190.689911	VSYFEIYLDKIRDLLDVSK(10)-DSKMTR(3)	3190.670280	null	3.310605e-010	1.820618e-002	0.019631	6.152626	7.226671e-007	5.806329e-006
	47	PRF_Q_2022_M_CIAN_799_53579.99560.99560.4.0.dta	4	3206.685963	VSYFEIYLDKIRDLLDVSK(10)-DSKMTR(3)	3206.665194	Oxidation[M](26)	1.644420e-006	2.033853e-002	0.020769	6.476822	3.055837e-007	3.930327e-005
	48	PRF_Q_2022_M_CIAN_799_53579.99830.99830.5.0.dta	5	3190.693365	VSYFEIYLDKIRDLLDVSK(10)-DSKMTR(3)	3190.670280	null	1.486947e-005	2.375339e-002	0.023085	7.235157	1.279612e-004	1.345751e-004
	49	PRF_Q_2022_M_CIAN_799_53579.99838.99838.4.0.dta	4	3190.690827	VSYFEIYLDKIRDLLDVSK(10)-DSKMTR(3)	3190.670280	null	5.074767e-007	3.005472e-002	0.020547	6.439713	7.728831e-007	1.358399e-004
	50	PRF_Q_2022_M_CIAN_799_53579.99959.99959.5.0.dta	5	3190.688902	VSYFEIYLDKIRDLLDVSK(10)-DSKMTR(3)	3190.670280	null	8.909764e-006	3.174870e-002	0.018622	5.836391	2.142528e-005	1.264554e-005
	51	PRF_Q_2022_M_CIAN_799_53579.100098.100098.5.0.dta	5	3190.687008	VSYFEIYLDKIRDLLDVSK(10)-DSKMTR(3)	3190.670280	null	5.527597e-006	3.265965e-002	0.016728	5.242786	1.282093e-004	1.228596e-006
	52	PRF_Q_2022_M_CIAN_799_53579.99415.99415.4.0.dta	4	3206.684681	VSYFEIYLDKIRDLLDVSK(10)-DSKMTR(3)	3206.665194	Oxidation[M](26)	3.842233e-009	4.296065e-002	0.019487	6.077030	2.697844e-006	1.166545e-005
	53	PRF_Q_2022_M_CIAN_799_53579.99414.99414.5.0.dta	5	3206.685656	VSYFEIYLDKIRDLLDVSK(10)-DSKMTR(3)	3206.665194	Oxidation[M](26)	7.377556e-010	5.674388e-002	0.020462	6.381084	3.384923e-004	5.487010e-005
	54	PRF_Q_2022_M_CIAN_799_53579.99559.99559.5.0.dta	5	3206.687516	VSYFEIYLDKIRDLLDVSK(10)-DSKMTR(3)	3206.665194	Oxidation[M](26)	3.458699e-007	6.578038e-002	0.022322	6.961126	8.948071e-004	2.811708e-005
	55	PRF_Q_2022_M_CIAN_799_53579.99460.99460.3.0.dta	3	3206.681375	VSYFEIYLDKIRDLLDVSK(10)-DSKMTR(3)	3206.665194	Oxidation[M](26)	7.770591e-002	5.071565e-001	0.016181	5.046052	2.303659e-005	9.286886e-002
	56	PRF_Q_2022_M_CIAN_799_53579.94947.94947.4.0.dta	4	3944.083559	VSYFEIYLDKIRDLLDVSK(10)-THVPYRDSKMTR(9)	3944.062452	null	4.468933e-006	6.278303e-002	0.021107	5.351589	3.520196e-018	5.699046e-006
	57	PRF_Q_2022_M_CIAN_799_53579.95069.95069.5.0.dta	5	3944.085914	VSYFEIYLDKIRDLLDVSK(10)-THVPYRDSKMTR(9)	3944.062452	null	1.316449e-003	2.728448e-001	0.023462	5.948689	1.632105e-005	1.977680e-004
	58	PRF_Q_2022_M_CIAN_799_53579.94915.94915.5.0.dta	5	3944.087408	VSYFEIYLDKIRDLLDVSK(10)-THVPYRDSKMTR(9)	3944.062452	null	2.943744e-003	3.313071e-001	0.024956	6.327486	1.303251e-009	5.996528e-004
	59	PRF_Q_2022_M_CIAN_799_53579.94451.94451.5.0.dta	5	3960.087968	VSYFEIYLDKIRDLLDVSK(10)-THVPYRDSKMTR(9)	3960.057366	Oxidation[M](32)	4.849196e-005	3.614240e-001	0.030602	7.727666	5.862820e-009	1.190006e-003
	60	PRF_Q_2022_M_CIAN_799_53579.95089.95089.4.0.dta	4	3944.081002	VSYFEIYLDKIRDLLDVSK(10)-THVPYRDSKMTR(9)	3944.062452	null	8.099572e-004	5.585556e-001	0.018550	4.703272	2.300327e-007	6.578557e-004
	61	PRF_Q_2022_M_CIAN_799_53579.94621.94621.4.0.dta	4	3960.070516	VSYFEIYLDKIRDLLDVSK(10)-THVPYRDSKMTR(9)	3960.057366	Oxidation[M](32)	1.936871e-004	5.948741e-001	0.013150	3.320659	1.137960e-010	4.635202e-005
	62	PRF_Q_2022_M_CIAN_799_53579.94475.94475.4.0.dta	4	3960.074388	VSYFEIYLDKIRDLLDVSK(10)-THVPYRDSKMTR(9)	3960.057366	Oxidation[M](32)	4.645739e-004	5.991585e-001	0.017022	4.298423	2.452655e-007	4.557963e-004
	63	PRF_Q_2022_M_CIAN_799_53579.94600.94600.5.0.dta	5	3960.086886	VSYFEIYLDKIRDLLDVSK(10)-THVPYRDSKMTR(9)	3960.057366	Oxidation[M](32)	1.743493e-002	7.053471e-001	0.029520	7.454437	3.615007e-005	2.683873e-002
	64	PRF_Q_2022_M_CIAN_799_53579.73047.73047.5.0.dta	5	3173.665131	VSYFEIYLDKIR(10)-THVPYRDSKMTR(9)	3173.645071	null	1.100174e-008	9.538397e-002	0.020060	6.320808	2.991262e-006	1.236472e-009
	65	PRF_Q_2022_M_CIAN_799_53579.73197.73197.5.0.dta	5	3173.667249	VSYFEIYLDKIR(10)-THVPYRDSKMTR(9)	3173.645071	null	6.210501e-006	9.659622e-002	0.022178	6.988179	8.998829e-006	3.476280e-007
	66	PRF_Q_2022_M_CIAN_799_53579.73495.73495.5.0.dta	5	3173.657999	VSYFEIYLDKIR(10)-THVPYRDSKMTR(9)	3173.645071	null	3.971291e-013	1.148500e-001	0.012928	4.073549	1.885302e-005	2.140266e-013
	67	PRF_Q_2022_M_CIAN_799_53579.69696.69696.4.0.dta	4	3189.654073	VSYFEIYLDKIR(10)-THVPYRDSKMTR(9)	3189.639985	Oxidation[M](25)	4.413809e-011	1.153766e-001	0.014088	4.416799	1.498433e-008	1.169385e-009
	68	PRF_Q_2022_M_CIAN_799_53579.69831.69831.4.0.dta	4	3189.653918	VSYFEIYLDKIR(10)-THVPYRDSKMTR(9)	3189.639985	Oxidation[M](25)	5.135821e-007	1.352471e-001	0.013933	4.368205	1.782842e-009	1.073361e-007
	69	PRF_Q_2022_M_CIAN_799_53579.73157.73157.4.0.dta	4	3173.658590	VSYFEIYLDKIR(10)-THVPYRDSKMTR(9)	3173.645071	null	1.043281e-014	1.371412e-001	0.013519	4.259771	8.121595e-011	1.727037e-009
	70	PRF_Q_2022_M_CIAN_799_53579.69843.69843.5.0.dta	5	3189.655423	VSYFEIYLDKIR(10)-THVPYRDSKMTR(9)	3189.639985	Oxidation[M](25)	5.941986e-010	1.444922e-001	0.015438	4.840045	4.430687e-005	7.193178e-006
	71	PRF_Q_2022_M_CIAN_799_53579.69692.69692.5.0.dta	5	3189.655860	VSYFEIYLDKIR(10)-THVPYRDSKMTR(9)	3189.639985	Oxidation[M](25)	2.450187e-007	1.542760e-001	0.015875	4.977051	3.160707e-004	1.971112e-005
	72	PRF_Q_2022_M_CIAN_799_53579.73340.73340.5.0.dta	5	3173.665766	VSYFEIYLDKIR(10)-THVPYRDSKMTR(9)	3173.645071	null	1.775068e-006	1.856435e-001	0.020695	6.520893	8.684883e-006	4.599182e-008
	73	PRF_Q_2022_M_CIAN_799_53579.73450.73450.4.0.dta	4	3173.664093	VSYFEIYLDKIR(10)-THVPYRDSKMTR(9)	3173.645071	null	6.362188e-010	1.942934e-001	0.019022	5.993739	1.040839e-011	1.907156e-005
	74	PRF_Q_2022_M_CIAN_799_53579.73298.73298.4.0.dta	4	3173.662998	VSYFEIYLDKIR(10)-THVPYRDSKMTR(9)	3173.645071	null	7.347106e-010	2.171182e-001	0.017927	5.648710	5.637331e-010	1.828531e-012
	75	PRF_Q_2022_M_CIAN_799_53579.69988.69988.4.0.dta	4	3189.652084	VSYFEIYLDKIR(10)-THVPYRDSKMTR(9)	3189.639985	Oxidation[M](25)	3.813156e-008	4.056509e-001	0.012099	3.793218	1.983681e-006	9.710744e-008
	76	PRF_Q_2022_M_CIAN_799_53579.73151.73151.5.0.dta	5	3189.660569	VSYFEIYLDKIR(10)-THVPYRDSKMTR(9)	3189.639985	Oxidation[M](25)	2.011045e-003	5.384042e-001	0.020584	6.453393	3.674266e-003	5.442946e-005
	77	PRF_Q_2022_M_CIAN_799_53579.69543.69543.5.0.dta	5	3189.651362	VSYFEIYLDKIR(10)-THVPYRDSKMTR(9)	3189.639985	Oxidation[M](25)	6.760710e-003	8.137616e-001	0.011377	3.566860	9.176888e-005	8.565301e-003
30	sp|O60282|KIF5C_HUMAN (766)-sp|O60282|KIF5C_HUMAN (776)	4	37
	1	PRF_Q_2022_M_CIAN_799_53579.59372.59372.2.0.dta	2	1899.098005	EMKLEK(3)-LLLLNDKR(7)	1899.098254	null	8.265014e-006	4.967137e-004	-0.000249	-0.131115	3.463202e-006	9.609222e-008
	2	PRF_Q_2022_M_CIAN_799_53579.59413.59413.3.0.dta	3	1899.111069	EMKLEK(3)-LLLLNDKR(7)	1899.098254	null	3.240537e-009	1.046758e-003	0.012815	6.747939	1.019802e-009	1.572163e-018
	3	PRF_Q_2022_M_CIAN_799_53579.59620.59620.3.0.dta	3	1899.114129	EMKLEK(3)-LLLLNDKR(7)	1899.098254	null	2.686726e-007	6.698770e-003	0.015875	8.359230	3.068853e-008	2.050178e-010
	4	PRF_Q_2022_M_CIAN_799_53579.59396.59396.4.0.dta	4	1899.108329	EMKLEK(3)-LLLLNDKR(7)	1899.098254	null	1.173308e-006	8.220743e-003	0.010075	5.305149	4.084206e-007	1.072703e-011
	5	PRF_Q_2022_M_CIAN_799_53579.52281.52281.4.0.dta	4	1915.104074	EMKLEK(3)-LLLLNDKR(7)	1915.093168	Oxidation[M](13)	5.193412e-007	1.612671e-002	0.010906	5.694762	2.817993e-006	5.328603e-010
	6	PRF_Q_2022_M_CIAN_799_53579.52428.52428.4.0.dta	4	1915.103524	EMKLEK(3)-LLLLNDKR(7)	1915.093168	Oxidation[M](13)	1.731538e-006	1.624615e-002	0.010356	5.407570	8.161334e-007	2.097955e-011
	7	PRF_Q_2022_M_CIAN_799_53579.59543.59543.4.0.dta	4	1899.108397	EMKLEK(3)-LLLLNDKR(7)	1899.098254	null	5.872002e-006	1.912272e-002	0.010143	5.340956	7.949604e-007	8.728026e-010
	8	PRF_Q_2022_M_CIAN_799_53579.52753.52753.4.0.dta	4	1915.103344	EMKLEK(3)-LLLLNDKR(7)	1915.093168	Oxidation[M](13)	4.997211e-006	3.326431e-002	0.010176	5.313580	6.576435e-006	4.924946e-010
	9	PRF_Q_2022_M_CIAN_799_53579.52140.52140.4.0.dta	4	1915.103469	EMKLEK(3)-LLLLNDKR(7)	1915.093168	Oxidation[M](13)	1.000024e-007	4.171238e-002	0.010301	5.378851	3.809442e-006	6.512446e-011
	10	PRF_Q_2022_M_CIAN_799_53579.53058.53058.4.0.dta	4	1915.106677	EMKLEK(3)-LLLLNDKR(7)	1915.093168	Oxidation[M](13)	1.322161e-004	6.048945e-002	0.013509	7.053965	1.041758e-004	2.599738e-006
	11	PRF_Q_2022_M_CIAN_799_53579.59247.59247.4.0.dta	4	1899.103994	EMKLEK(3)-LLLLNDKR(7)	1899.098254	null	2.792784e-006	6.517094e-002	0.005740	3.022487	2.234708e-005	9.846739e-009
	12	PRF_Q_2022_M_CIAN_799_53579.52349.52349.2.1.dta	2	1915.106667	EMKLEK(3)-LLLLNDKR(7)	1915.093168	Oxidation[M](13)	3.285585e-004	1.212378e-001	0.013499	7.048743	1.452785e-004	5.361809e-004
	13	PRF_Q_2022_M_CIAN_799_53579.59703.59703.4.0.dta	4	1899.110011	EMKLEK(3)-LLLLNDKR(7)	1899.098254	null	5.300749e-004	1.290651e-001	0.011757	6.190833	3.330301e-004	8.265645e-007
	14	PRF_Q_2022_M_CIAN_799_53579.59456.59456.4.0.dta	4	1915.100812	EMKLEK(3)-LLLLNDKR(7)	1915.093168	Oxidation[M](13)	3.189798e-003	2.556028e-001	0.007644	3.991451	3.649360e-003	2.490099e-005
	15	PRF_Q_2022_M_CIAN_799_53579.53224.53224.4.0.dta	4	1915.107716	EMKLEK(3)-LLLLNDKR(7)	1915.093168	Oxidation[M](13)	1.424689e-003	2.901617e-001	0.014548	7.596497	1.214060e-003	3.501809e-006
	16	PRF_Q_2022_M_CIAN_799_53579.52897.52897.4.0.dta	4	1915.106840	EMKLEK(3)-LLLLNDKR(7)	1915.093168	Oxidation[M](13)	2.447043e-004	4.314055e-001	0.013672	7.139078	2.913645e-004	1.679620e-006
	17	PRF_Q_2022_M_CIAN_799_53579.59471.59471.2.0.dta	2	1899.095212	EMKLEK(3)-LLLLNDKR(7)	1899.098254	null	7.107304e-004	4.547578e-001	-0.003042	-1.601813	4.682695e-004	3.608923e-004
	18	PRF_Q_2022_M_CIAN_799_53579.59261.59261.3.0.dta	3	1899.111792	EMKLEK(3)-LLLLNDKR(7)	1899.098254	null	2.637060e-004	6.488511e-001	0.013538	7.128646	5.143082e-004	1.320342e-005
	19	PRF_Q_2022_M_CIAN_799_53579.52289.52289.3.0.dta	3	1915.102512	EMKLEK(3)-LLLLNDKR(7)	1915.093168	Oxidation[M](13)	2.111706e-004	7.651617e-001	0.009344	4.879136	6.367991e-004	3.094784e-006
	20	PRF_Q_2022_M_CIAN_799_53579.57774.57774.3.0.dta	3	2669.465321	IEDQEREMKLEK(9)-LLLLNDKR(7)	2669.454099	null	7.419299e-011	1.225622e-002	0.011222	4.203856	4.414777e-012	2.451443e-012
	21	PRF_Q_2022_M_CIAN_799_53579.57626.57626.3.0.dta	3	2669.471707	IEDQEREMKLEK(9)-LLLLNDKR(7)	2669.454099	null	1.762351e-017	2.319093e-002	0.017608	6.596105	7.739666e-010	8.358257e-014
	22	PRF_Q_2022_M_CIAN_799_53579.50721.50721.3.0.dta	3	2685.462356	IEDQEREMKLEK(9)-LLLLNDKR(7)	2685.449013	Oxidation[M](8)	1.032638e-009	2.867879e-001	0.013343	4.968629	4.605400e-006	4.748810e-007
	23	PRF_Q_2022_M_CIAN_799_53579.57625.57625.4.0.dta	4	2669.471645	IEDQEREMKLEK(9)-LLLLNDKR(7)	2669.454099	null	5.876697e-008	4.219170e-001	0.017546	6.572879	5.116743e-008	3.490522e-008
	24	PRF_Q_2022_M_CIAN_799_53579.50870.50870.3.0.dta	3	2685.462325	IEDQEREMKLEK(9)-LLLLNDKR(7)	2685.449013	Oxidation[M](8)	3.936102e-006	4.269794e-001	0.013312	4.957085	1.000000e+000	6.281936e-007
	25	PRF_Q_2022_M_CIAN_799_53579.57760.57760.4.1.dta	4	2669.467115	IEDQEREMKLEK(9)-LLLLNDKR(7)	2669.454099	null	1.114138e-008	4.312169e-001	0.013016	4.875903	4.244939e-007	5.553647e-008
	26	PRF_Q_2022_M_CIAN_799_53579.50845.50845.4.0.dta	4	2685.461867	IEDQEREMKLEK(9)-LLLLNDKR(7)	2685.449013	Oxidation[M](8)	6.756535e-005	5.542088e-001	0.012854	4.786537	4.692814e-007	2.458863e-005
	27	PRF_Q_2022_M_CIAN_799_53579.57782.57782.5.0.dta	5	2669.466174	IEDQEREMKLEK(9)-LLLLNDKR(7)	2669.454099	null	9.343778e-006	5.596740e-001	0.012075	4.523397	3.201054e-009	5.137307e-005
	28	PRF_Q_2022_M_CIAN_799_53579.50778.50778.5.0.dta	5	2685.462564	IEDQEREMKLEK(9)-LLLLNDKR(7)	2685.449013	Oxidation[M](8)	1.193479e-005	6.598224e-001	0.013551	5.046084	3.932306e-008	1.783266e-004
	29	PRF_Q_2022_M_CIAN_799_53579.50710.50710.4.1.dta	4	2685.466887	IEDQEREMKLEK(9)-LLLLNDKR(7)	2685.449013	Oxidation[M](8)	5.605060e-007	6.942756e-001	0.017874	6.655870	1.397021e-006	9.094464e-007
	30	PRF_Q_2022_M_CIAN_799_53579.57643.57643.5.0.dta	5	2669.466492	IEDQEREMKLEK(9)-LLLLNDKR(7)	2669.454099	null	8.477462e-005	7.839880e-001	0.012393	4.642522	1.402999e-006	9.536980e-005
	31	PRF_Q_2022_M_CIAN_799_53579.59959.59959.4.0.dta	4	2910.654396	LKIEDQEREMKLEK(11)-LLLLNDKR(7)	2910.633112	null	2.117885e-008	3.019695e-001	0.021284	7.312498	2.701697e-007	3.789762e-006
	32	PRF_Q_2022_M_CIAN_799_53579.51997.51997.4.0.dta	4	2926.649012	LKIEDQEREMKLEK(11)-LLLLNDKR(7)	2926.628027	Oxidation[M](10)	2.902383e-006	4.850120e-001	0.020985	7.170368	2.337648e-005	4.674379e-005
	33	PRF_Q_2022_M_CIAN_799_53579.59896.59896.5.0.dta	5	2910.650469	LKIEDQEREMKLEK(11)-LLLLNDKR(7)	2910.633112	null	1.363350e-004	5.192078e-001	0.017357	5.963307	3.098123e-007	2.429734e-004
	34	PRF_Q_2022_M_CIAN_799_53579.60055.60055.5.0.dta	5	2910.652969	LKIEDQEREMKLEK(11)-LLLLNDKR(7)	2910.633112	null	1.189764e-002	5.372006e-001	0.019857	6.822227	4.536784e-006	2.052153e-003
	35	PRF_Q_2022_M_CIAN_799_53579.52035.52035.3.0.dta	3	2926.648447	LKIEDQEREMKLEK(11)-LLLLNDKR(7)	2926.628027	Oxidation[M](10)	1.000000e+000	6.914579e-001	0.020420	6.977313	1.000000e+000	1.000000e+000
	36	PRF_Q_2022_M_CIAN_799_53579.52121.52121.5.0.dta	5	2926.644684	LKIEDQEREMKLEK(11)-LLLLNDKR(7)	2926.628027	Oxidation[M](10)	1.481557e-003	7.767264e-001	0.016657	5.691533	3.531009e-004	1.049390e-003
	37	PRF_Q_2022_M_CIAN_799_53579.73455.73455.5.0.dta	5	2880.709284	EMKLEKLLLLNDKR(3)-LLLLNDKR(7)	2880.695318	Oxidation[M](2)	6.663261e-002	7.527327e-001	0.013966	4.848135	1.858576e-001	2.114127e-002
31	sp|O60282|KIF5C_HUMAN (222)-sp|O60282|KIF5C_HUMAN (348)	4	9
	1	PRF_Q_2022_M_CIAN_799_53579.16495.16495.3.0.dta	3	2323.213473	QENVETEKK(8)-KYEKEKEK(4)	2323.202639	null	2.151539e-009	3.615835e-003	0.010834	4.663390	3.184413e-012	1.327014e-011
	2	PRF_Q_2022_M_CIAN_799_53579.16498.16498.4.2.dta	4	2323.214459	QENVETEKK(8)-KYEKEKEK(4)	2323.202639	null	6.492945e-012	1.159682e-002	0.011820	5.087804	1.282562e-013	5.573834e-012
	3	PRF_Q_2022_M_CIAN_799_53579.16489.16489.5.0.dta	5	2323.217797	QENVETEKK(8)-KYEKEKEK(4)	2323.202639	null	2.030853e-003	3.760782e-002	0.015158	6.524614	8.311952e-006	8.772053e-004
	4	PRF_Q_2022_M_CIAN_799_53579.18913.18913.4.0.dta	4	2195.115374	QENVETEKK(8)-YEKEKEK(3)	2195.107683	null	8.291800e-004	1.050150e-002	0.007691	3.503701	1.816338e-003	1.931247e-006
	5	PRF_Q_2022_M_CIAN_799_53579.18892.18892.3.0.dta	3	2195.118839	QENVETEKK(8)-YEKEKEK(3)	2195.107683	null	1.747665e-005	7.843161e-002	0.011156	5.082211	6.100899e-004	1.114571e-010
	6	PRF_Q_2022_M_CIAN_799_53579.18878.18878.3.0.dta	3	2195.118312	QENVETEKK(8)-YEKEKEK(3)	2195.107683	null	1.762272e-007	2.107967e-001	0.010629	4.842131	1.731661e-003	9.266506e-009
	7	PRF_Q_2022_M_CIAN_799_53579.40224.40224.5.0.dta	5	3475.856144	SHSIFLINIKQENVETEKK(18)-KYEKEKEK(4)	3475.868112	null	1.659624e-002	5.690394e-001	-0.011968	-3.443169	3.715430e-003	4.982042e-003
	8	PRF_Q_2022_M_CIAN_799_53579.40218.40218.5.0.dta	5	3475.856144	SHSIFLINIKQENVETEKK(18)-KYEKEKEK(4)	3475.868112	null	5.067718e-003	7.810883e-001	-0.011968	-3.443169	7.503135e-005	7.651726e-004
	9	PRF_Q_2022_M_CIAN_799_53579.18813.18813.3.0.dta	3	2066.074714	QENVETEKK(8)-KYEKEK(4)	2066.065096	null	4.403350e-018	7.239062e-001	0.009618	4.655226	2.194870e-010	1.641384e-007
32	sp|O60282|KIF5C_HUMAN (595)-sp|O60282|KIF5C_HUMAN (606)	4	13
	1	PRF_Q_2022_M_CIAN_799_53579.28691.28691.3.0.dta	3	2368.162809	MKSEVK(2)-SKQLESAQMDSNR(2)	2368.148174	Oxidation[M](17)	2.632288e-004	9.705785e-003	0.014635	6.179934	1.000000e+000	1.391901e-005
	2	PRF_Q_2022_M_CIAN_799_53579.23723.23723.3.0.dta	3	2384.157515	MKSEVK(2)-SKQLESAQMDSNR(2)	2384.143088	Oxidation[M](9);Oxidation[M](17)	2.576580e-003	1.184797e-002	0.014427	6.051231	1.000000e+000	2.256923e-003
	3	PRF_Q_2022_M_CIAN_799_53579.26765.26765.3.0.dta	3	2368.162868	MKSEVK(2)-SKQLESAQMDSNR(2)	2368.148174	Oxidation[M](9)	2.392763e-004	1.363643e-002	0.014694	6.204848	5.791536e-012	3.004435e-006
	4	PRF_Q_2022_M_CIAN_799_53579.23860.23860.3.0.dta	3	2384.155205	MKSEVK(2)-SKQLESAQMDSNR(2)	2384.143088	Oxidation[M](9);Oxidation[M](17)	1.221489e-006	4.757518e-002	0.012117	5.082329	1.316149e-006	3.009205e-005
	5	PRF_Q_2022_M_CIAN_799_53579.23890.23890.3.0.dta	3	2384.155391	MKSEVK(2)-SKQLESAQMDSNR(2)	2384.143088	Oxidation[M](9);Oxidation[M](17)	1.551722e-005	2.574815e-001	0.012303	5.160345	1.538695e-009	2.698764e-003
	6	PRF_Q_2022_M_CIAN_799_53579.26574.26574.4.0.dta	4	2480.259008	MKSEVK(2)-SKQLESAQMDSNRK(2)	2480.248216	null	2.582027e-003	1.024041e-002	0.010792	4.351177	1.827502e-004	1.795326e-003
	7	PRF_Q_2022_M_CIAN_799_53579.23848.23848.4.2.dta	4	2496.256172	MKSEVK(2)-SKQLESAQMDSNRK(2)	2496.243130	Oxidation[M](18)	2.801949e-003	2.371701e-002	0.013042	5.224651	1.138013e-005	9.592972e-004
	8	PRF_Q_2022_M_CIAN_799_53579.19738.19738.4.0.dta	4	2512.247843	MKSEVK(2)-SKQLESAQMDSNRK(2)	2512.238044	Oxidation[M](9);Oxidation[M](18)	3.495351e-004	2.610415e-002	0.009799	3.900506	1.007685e-009	1.187029e-002
	9	PRF_Q_2022_M_CIAN_799_53579.19668.19668.3.1.dta	3	2512.247540	MKSEVK(2)-SKQLESAQMDSNRK(2)	2512.238044	Oxidation[M](9);Oxidation[M](18)	1.586803e-001	6.781267e-001	0.009496	3.779897	9.149742e-004	2.346103e-001
	10	PRF_Q_2022_M_CIAN_799_53579.37192.37192.4.0.dta	4	3065.587759	MKSEVKSLVNR(2)-SKQLESAQMDSNRK(2)	3065.571645	Oxidation[M](18)	4.176014e-005	3.072326e-002	0.016114	5.256442	8.809827e-009	1.905885e-004
	11	PRF_Q_2022_M_CIAN_799_53579.37076.37076.4.2.dta	4	3081.585097	MKSEVKSLVNR(2)-SKQLESAQMDSNRK(2)	3081.566559	Oxidation[M](9);Oxidation[M](18)	1.113896e-003	9.549880e-002	0.018538	6.015771	5.350316e-003	2.377977e-003
	12	PRF_Q_2022_M_CIAN_799_53579.43048.43048.2.0.dta	2	2921.496018	MKSEVKSLVNR(2)-SKQLESAQMDSNR(2)	2921.481775	null	1.000000e+000	2.086504e-001	0.014243	4.875266	1.000000e+000	1.000000e+000
	13	PRF_Q_2022_M_CIAN_799_53579.38388.38388.5.1.dta	5	2937.481688	MKSEVKSLVNR(2)-SKQLESAQMDSNR(2)	2937.476689	Oxidation[M](9)	1.000000e+000	7.548909e-001	0.004999	1.701801	4.505338e-001	1.000000e+000
33	sp|Q07866|KLC1_HUMAN (309)-sp|Q07866|KLC1_HUMAN (393)	4	17
	1	PRF_Q_2022_M_CIAN_799_53579.76012.76012.4.0.dta	4	3955.142950	TLGKDHPAVAATLNNLAVLYGKR(22)-NNLASCYLKQGK(9)	3955.122027	Carbamidomethyl[C](32)	9.403935e-011	1.221476e-002	0.020923	5.290102	7.172822e-016	1.038082e-011
	2	PRF_Q_2022_M_CIAN_799_53579.75948.75948.5.0.dta	5	3955.143528	TLGKDHPAVAATLNNLAVLYGKR(22)-NNLASCYLKQGK(9)	3955.122027	Carbamidomethyl[C](32)	1.076837e-012	4.403822e-002	0.021501	5.436242	1.122981e-009	5.296716e-011
	3	PRF_Q_2022_M_CIAN_799_53579.75877.75877.4.0.dta	4	3955.151244	TLGKDHPAVAATLNNLAVLYGKR(22)-NNLASCYLKQGK(9)	3955.122027	Carbamidomethyl[C](32)	4.233103e-008	9.125888e-002	0.029217	7.387130	6.270833e-011	9.104660e-007
	4	PRF_Q_2022_M_CIAN_799_53579.75807.75807.5.0.dta	5	3955.147537	TLGKDHPAVAATLNNLAVLYGKR(22)-NNLASCYLKQGK(9)	3955.122027	Carbamidomethyl[C](32)	2.628423e-005	1.062093e-001	0.025510	6.449864	9.711540e-008	1.635496e-006
	5	PRF_Q_2022_M_CIAN_799_53579.76385.76385.5.0.dta	5	3955.147380	TLGKDHPAVAATLNNLAVLYGKR(22)-NNLASCYLKQGK(9)	3955.122027	Carbamidomethyl[C](32)	1.600519e-002	2.767497e-001	0.025353	6.410169	7.244912e-006	2.632912e-003
	6	PRF_Q_2022_M_CIAN_799_53579.76531.76531.5.0.dta	5	3955.146281	TLGKDHPAVAATLNNLAVLYGKR(22)-NNLASCYLKQGK(9)	3955.122027	Carbamidomethyl[C](32)	2.268200e-003	7.242646e-001	0.024254	6.132301	5.808051e-006	3.138711e-004
	7	PRF_Q_2022_M_CIAN_799_53579.75505.75505.5.0.dta	5	3785.046209	DHPAVAATLNNLAVLYGKR(18)-TKNNLASCYLKQGK(11)	3785.016508	Carbamidomethyl[C](30)	2.107542e-006	2.081310e-002	0.029701	7.846994	8.212220e-011	8.621610e-005
	8	PRF_Q_2022_M_CIAN_799_53579.75444.75444.4.1.dta	4	3785.051904	DHPAVAATLNNLAVLYGKR(18)-TKNNLASCYLKQGK(11)	3785.016508	Carbamidomethyl[C](30)	7.687112e-006	3.502822e-001	0.035396	9.351610	3.826297e-005	1.259480e-004
	9	PRF_Q_2022_M_CIAN_799_53579.75572.75572.5.2.dta	5	3785.017138	DHPAVAATLNNLAVLYGKR(18)-TKNNLASCYLKQGK(11)	3785.016508	Carbamidomethyl[C](30)	5.931058e-001	3.834212e-001	0.000630	0.166446	5.607134e-003	6.897085e-001
	10	PRF_Q_2022_M_CIAN_799_53579.83302.83302.4.0.dta	4	3555.891568	DHPAVAATLNNLAVLYGKR(18)-NNLASCYLKQGK(9)	3555.873879	Carbamidomethyl[C](28)	5.764372e-009	2.637217e-002	0.017689	4.974586	9.809118e-014	1.361988e-008
	11	PRF_Q_2022_M_CIAN_799_53579.83169.83169.4.0.dta	4	3555.888577	DHPAVAATLNNLAVLYGKR(18)-NNLASCYLKQGK(9)	3555.873879	Carbamidomethyl[C](28)	9.010276e-009	3.400306e-002	0.014698	4.133442	1.076231e-012	5.826109e-009
	12	PRF_Q_2022_M_CIAN_799_53579.83170.83170.5.0.dta	5	3555.885542	DHPAVAATLNNLAVLYGKR(18)-NNLASCYLKQGK(9)	3555.873879	Carbamidomethyl[C](28)	4.135343e-006	4.069047e-002	0.011663	3.279925	3.053036e-010	8.225795e-006
	13	PRF_Q_2022_M_CIAN_799_53579.83312.83312.5.0.dta	5	3555.883349	DHPAVAATLNNLAVLYGKR(18)-NNLASCYLKQGK(9)	3555.873879	Carbamidomethyl[C](28)	9.715695e-005	1.691955e-001	0.009470	2.663199	2.443399e-011	9.162317e-005
	14	PRF_Q_2022_M_CIAN_799_53579.83189.83189.3.0.dta	3	3555.881193	DHPAVAATLNNLAVLYGKR(18)-NNLASCYLKQGK(9)	3555.873879	Carbamidomethyl[C](28)	2.857800e-003	2.422451e-001	0.007314	2.056878	1.604805e-004	6.319107e-004
	15	PRF_Q_2022_M_CIAN_799_53579.83342.83342.3.0.dta	3	3555.886756	DHPAVAATLNNLAVLYGKR(18)-NNLASCYLKQGK(9)	3555.873879	Carbamidomethyl[C](28)	1.171243e-003	4.763088e-001	0.012877	3.621332	1.000000e+000	5.324540e-011
	16	PRF_Q_2022_M_CIAN_799_53579.71120.71120.5.0.dta	5	4212.300130	EKTLGKDHPAVAATLNNLAVLYGKR(24)-NNLASCYLKQGK(9)	4212.259571	Carbamidomethyl[C](34)	5.127515e-006	6.368197e-001	0.040559	9.628799	1.437198e-003	2.749724e-006
	17	PRF_Q_2022_M_CIAN_799_53579.71137.71137.5.1.dta	5	4212.300130	EKTLGKDHPAVAATLNNLAVLYGKR(24)-NNLASCYLKQGK(9)	4212.259571	Carbamidomethyl[C](34)	2.536642e-004	7.975675e-001	0.040559	9.628799	1.062658e-003	2.949335e-005
34	sp|Q07866|KLC1_HUMAN (340)-sp|Q07866|KLC1_HUMAN (518)	4	7
	1	PRF_Q_2022_M_CIAN_799_53579.76798.76798.5.0.dta	5	4157.083693	DHPDVAKQLNNLALLCQNQGK(7)-VAEVLNDPENMEKR(13)	4157.075206	Carbamidomethyl[C](16)	2.226754e-004	1.226118e-002	0.008487	2.041580	1.642165e-010	2.382395e-005
	2	PRF_Q_2022_M_CIAN_799_53579.72334.72334.4.2.dta	4	4173.066478	DHPDVAKQLNNLALLCQNQGK(7)-VAEVLNDPENMEKR(13)	4173.070120	Carbamidomethyl[C](16);Oxidation[M](35)	1.076631e-002	5.272340e-001	-0.003642	-0.872739	1.514536e-003	1.164286e-003
	3	PRF_Q_2022_M_CIAN_799_53579.70539.70539.5.0.dta	5	4554.346796	VLGKDHPDVAKQLNNLALLCQNQGK(11)-VAEVLNDPENMEKR(13)	4554.344089	Carbamidomethyl[C](20)	5.126738e-003	2.211102e-002	0.002707	0.594378	9.654899e-006	2.474108e-002
	4	PRF_Q_2022_M_CIAN_799_53579.66280.66280.5.0.dta	5	4570.363807	VLGKDHPDVAKQLNNLALLCQNQGK(11)-VAEVLNDPENMEKR(13)	4570.339003	Carbamidomethyl[C](20);Oxidation[M](39)	1.404088e-014	3.056049e-002	0.024804	5.427169	8.435748e-011	3.117436e-006
	5	PRF_Q_2022_M_CIAN_799_53579.66448.66448.5.0.dta	5	4570.366970	VLGKDHPDVAKQLNNLALLCQNQGK(11)-VAEVLNDPENMEKR(13)	4570.339003	Carbamidomethyl[C](20);Oxidation[M](39)	3.774712e-002	6.261691e-001	0.027967	6.119240	1.000000e+000	4.472108e-002
	6	PRF_Q_2022_M_CIAN_799_53579.80270.80270.5.0.dta	5	5595.700694	DHPDVAKQLNNLALLCQNQGKYEEVEYYYQR(7)-VAEVLNDPENMEKR(13)	5595.679256	Carbamidomethyl[C](16);Oxidation[M](45)	3.225482e-004	3.143955e-001	0.021438	3.831170	1.000000e+000	1.417742e-005
	7	PRF_Q_2022_M_CIAN_799_53579.61048.61048.5.1.dta	5	4726.466894	VLGKDHPDVAKQLNNLALLCQNQGK(11)-VAEVLNDPENMEKRR(13)	4726.440105	Carbamidomethyl[C](20);Oxidation[M](39)	2.978786e-001	8.031248e-001	0.026789	5.667902	2.875595e-003	4.640889e-001
35	sp|Q07866|KLC1_HUMAN (503)-sp|Q07866|KLC1_HUMAN (518)	4	22
	1	PRF_Q_2022_M_CIAN_799_53579.28930.28930.4.2.dta	4	3275.711181	KQGLDNVHKQR(9)-VAEVLNDPENMEKRR(13)	3275.691174	Oxidation[M](11)	7.127389e-013	1.467494e-002	0.020007	6.107719	8.833969e-012	5.109703e-021
	2	PRF_Q_2022_M_CIAN_799_53579.28876.28876.5.0.dta	5	3275.704769	KQGLDNVHKQR(9)-VAEVLNDPENMEKRR(13)	3275.691174	Oxidation[M](11)	1.982101e-001	6.191936e-001	0.013595	4.150269	2.632180e-003	1.075125e-001
	3	PRF_Q_2022_M_CIAN_799_53579.49569.49569.4.0.dta	4	3275.681282	KQGLDNVHKQR(9)-VAEVLNDPENMEKRR(13)	3275.691174	Oxidation[M](11)	3.196225e-005	6.459429e-001	-0.009892	-3.019821	1.192513e-005	1.321673e-005
	4	PRF_Q_2022_M_CIAN_799_53579.49439.49439.5.0.dta	5	3275.693809	KQGLDNVHKQR(9)-VAEVLNDPENMEKRR(13)	3275.691174	Oxidation[M](11)	1.201131e-004	7.228158e-001	0.002635	0.804410	1.917361e-006	6.093565e-003
	5	PRF_Q_2022_M_CIAN_799_53579.29010.29010.5.0.dta	5	3275.706386	KQGLDNVHKQR(9)-VAEVLNDPENMEKRR(13)	3275.691174	Oxidation[M](11)	5.596532e-002	7.890020e-001	0.015212	4.643905	7.300009e-002	9.478873e-003
	6	PRF_Q_2022_M_CIAN_799_53579.39084.39084.4.0.dta	4	2991.511085	QGLDNVHKQR(8)-VAEVLNDPENMEKR(13)	2991.495117	Oxidation[M](11)	4.805069e-010	2.075266e-002	0.015968	5.337799	5.854761e-012	5.927483e-013
	7	PRF_Q_2022_M_CIAN_799_53579.45642.45642.4.0.dta	4	2975.518079	QGLDNVHKQR(8)-VAEVLNDPENMEKR(13)	2975.500203	null	2.576320e-005	7.968461e-002	0.017876	6.007729	1.260739e-008	9.727744e-004
	8	PRF_Q_2022_M_CIAN_799_53579.39016.39016.5.0.dta	5	2991.507690	QGLDNVHKQR(8)-VAEVLNDPENMEKR(13)	2991.495117	Oxidation[M](11)	3.493115e-004	1.796648e-001	0.012573	4.202915	2.135862e-006	8.319037e-004
	9	PRF_Q_2022_M_CIAN_799_53579.38992.38992.3.0.dta	3	2991.504642	QGLDNVHKQR(8)-VAEVLNDPENMEKR(13)	2991.495117	Oxidation[M](11)	5.515697e-005	2.160950e-001	0.009525	3.184027	1.000000e+000	1.951316e-005
	10	PRF_Q_2022_M_CIAN_799_53579.45671.45671.3.0.dta	3	2975.524367	QGLDNVHKQR(8)-VAEVLNDPENMEKR(13)	2975.500203	null	7.485321e-007	2.768930e-001	0.024164	8.120988	9.008768e-007	2.705391e-008
	11	PRF_Q_2022_M_CIAN_799_53579.38997.38997.3.0.dta	3	2991.504642	QGLDNVHKQR(8)-VAEVLNDPENMEKR(13)	2991.495117	Oxidation[M](11)	4.963608e-004	6.470116e-001	0.009525	3.184027	2.162181e-004	4.551716e-005
	12	PRF_Q_2022_M_CIAN_799_53579.39006.39006.4.1.dta	4	2991.513023	QGLDNVHKQR(8)-VAEVLNDPENMEKR(13)	2991.495117	Oxidation[M](11)	8.177118e-002	7.010117e-001	0.017906	5.985636	1.313964e-002	6.415397e-002
	13	PRF_Q_2022_M_CIAN_799_53579.39207.39207.4.1.dta	4	2991.513983	QGLDNVHKQR(8)-VAEVLNDPENMEKR(13)	2991.495117	Oxidation[M](11)	1.010135e-001	7.994419e-001	0.018866	6.306545	6.992340e-002	1.034906e-001
	14	PRF_Q_2022_M_CIAN_799_53579.32176.32176.5.0.dta	5	3119.604247	KQGLDNVHKQR(9)-VAEVLNDPENMEKR(13)	3119.590072	Oxidation[M](11)	4.955119e-011	3.904285e-002	0.014175	4.543866	1.097424e-010	1.009446e-009
	15	PRF_Q_2022_M_CIAN_799_53579.38454.38454.5.1.dta	5	3103.609478	KQGLDNVHKQR(9)-VAEVLNDPENMEKR(13)	3103.595158	null	1.679399e-009	4.141361e-002	0.014320	4.614004	3.546924e-008	1.858694e-009
	16	PRF_Q_2022_M_CIAN_799_53579.32321.32321.5.0.dta	5	3119.606458	KQGLDNVHKQR(9)-VAEVLNDPENMEKR(13)	3119.590072	Oxidation[M](11)	8.114330e-005	9.258019e-002	0.016386	5.252613	1.856720e-009	7.554112e-006
	17	PRF_Q_2022_M_CIAN_799_53579.32164.32164.4.0.dta	4	3119.604645	KQGLDNVHKQR(9)-VAEVLNDPENMEKR(13)	3119.590072	Oxidation[M](11)	6.406332e-006	1.858689e-001	0.014573	4.671447	5.050975e-011	3.642107e-008
	18	PRF_Q_2022_M_CIAN_799_53579.32322.32322.4.0.dta	4	3119.601992	KQGLDNVHKQR(9)-VAEVLNDPENMEKR(13)	3119.590072	Oxidation[M](11)	5.472564e-008	1.957078e-001	0.011920	3.821015	1.210152e-009	1.502435e-008
	19	PRF_Q_2022_M_CIAN_799_53579.32155.32155.5.0.dta	5	3119.604017	KQGLDNVHKQR(9)-VAEVLNDPENMEKR(13)	3119.590072	Oxidation[M](11)	2.358018e-005	2.120003e-001	0.013945	4.470139	3.109283e-006	3.510486e-005
	20	PRF_Q_2022_M_CIAN_799_53579.38442.38442.4.3.dta	4	3103.613782	KQGLDNVHKQR(9)-VAEVLNDPENMEKR(13)	3103.595158	null	7.405966e-008	6.069322e-001	0.018624	6.000783	3.799025e-009	7.358311e-007
	21	PRF_Q_2022_M_CIAN_799_53579.32171.32171.3.0.dta	3	3119.599638	KQGLDNVHKQR(9)-VAEVLNDPENMEKR(13)	3119.590072	Oxidation[M](11)	1.100834e-001	7.504568e-001	0.009566	3.066429	8.165347e-004	1.013521e-001
	22	PRF_Q_2022_M_CIAN_799_53579.34139.34139.4.0.dta	4	3147.599972	QGLDNVHKQR(8)-VAEVLNDPENMEKRR(13)	3147.596219	Oxidation[M](11)	1.064592e-002	5.635932e-001	0.003753	1.192338	1.352726e-009	8.922255e-003
36	sp|Q07866|KLC1_HUMAN (340)-sp|Q07866|KLC1_HUMAN (561)	4	10
	1	PRF_Q_2022_M_CIAN_799_53579.66568.66568.4.0.dta	4	3338.693669	DHPDVAKQLNNLALLCQNQGK(7)-ASFCGKR(6)	3338.673082	Carbamidomethyl[C](16);Carbamidomethyl[C](28)	1.901753e-003	2.178772e-001	0.020587	6.166222	1.032698e-018	1.252636e-003
	2	PRF_Q_2022_M_CIAN_799_53579.66665.66665.5.0.dta	5	3338.696329	DHPDVAKQLNNLALLCQNQGK(7)-ASFCGKR(6)	3338.673082	Carbamidomethyl[C](16);Carbamidomethyl[C](28)	3.006503e-002	4.702861e-001	0.023247	6.962946	5.678295e-012	2.763857e-002
	3	PRF_Q_2022_M_CIAN_799_53579.66509.66509.5.0.dta	5	3338.695910	DHPDVAKQLNNLALLCQNQGK(7)-ASFCGKR(6)	3338.673082	Carbamidomethyl[C](16);Carbamidomethyl[C](28)	1.850330e-003	5.666954e-001	0.022828	6.837447	2.176392e-007	2.189442e-003
	4	PRF_Q_2022_M_CIAN_799_53579.76760.76760.5.0.dta	5	4761.302749	DHPDVAKQLNNLALLCQNQGKYEEVEYYYQR(7)-ASFCGKR(6)	4761.282218	Carbamidomethyl[C](16);Carbamidomethyl[C](38)	2.223684e-001	3.038955e-001	0.020531	4.312074	1.456166e-024	2.607219e-001
	5	PRF_Q_2022_M_CIAN_799_53579.76611.76611.5.0.dta	5	4761.302546	DHPDVAKQLNNLALLCQNQGKYEEVEYYYQR(7)-ASFCGKR(6)	4761.282218	Carbamidomethyl[C](16);Carbamidomethyl[C](38)	2.285044e-001	6.754624e-001	0.020328	4.269438	1.558063e-008	1.618731e-001
	6	PRF_Q_2022_M_CIAN_799_53579.61041.61041.5.0.dta	5	3735.962641	VLGKDHPDVAKQLNNLALLCQNQGK(11)-ASFCGKR(6)	3735.941965	Carbamidomethyl[C](20);Carbamidomethyl[C](32)	1.774210e-002	4.052553e-001	0.020676	5.534347	6.917320e-018	1.473185e-002
	7	PRF_Q_2022_M_CIAN_799_53579.60904.60904.5.0.dta	5	3735.962089	VLGKDHPDVAKQLNNLALLCQNQGK(11)-ASFCGKR(6)	3735.941965	Carbamidomethyl[C](20);Carbamidomethyl[C](32)	2.005444e-002	4.203841e-001	0.020124	5.386593	7.571776e-012	1.931778e-002
	8	PRF_Q_2022_M_CIAN_799_53579.60760.60760.5.0.dta	5	3735.957066	VLGKDHPDVAKQLNNLALLCQNQGK(11)-ASFCGKR(6)	3735.941965	Carbamidomethyl[C](20);Carbamidomethyl[C](32)	1.130725e-001	5.907206e-001	0.015101	4.042086	1.713174e-010	7.571422e-002
	9	PRF_Q_2022_M_CIAN_799_53579.60960.60960.4.1.dta	4	3735.964186	VLGKDHPDVAKQLNNLALLCQNQGK(11)-ASFCGKR(6)	3735.941965	Carbamidomethyl[C](20);Carbamidomethyl[C](32)	7.537371e-003	6.395347e-001	0.022221	5.947898	2.764767e-018	3.528107e-003
	10	PRF_Q_2022_M_CIAN_799_53579.56794.56794.5.0.dta	5	3993.100297	EKVLGKDHPDVAKQLNNLALLCQNQGK(13)-ASFCGKR(6)	3993.079509	Carbamidomethyl[C](22);Carbamidomethyl[C](34)	6.691203e-002	7.802322e-001	0.020788	5.206007	1.000000e+000	3.338289e-002
37	sp|Q07866|KLC1_HUMAN (1)-sp|Q07866|KLC1_HUMAN (27)	3	17
	1	PRF_Q_2022_M_CIAN_799_53579.89049.89049.3.0.dta	3	2908.458670	MYDNMSTMVYIK(1)-LTQDEIISKTK(9)	2908.439097	null	5.097873e-010	1.907257e-009	0.019573	6.729727	1.637956e-017	1.386051e-012
	2	PRF_Q_2022_M_CIAN_799_53579.75461.75461.3.0.dta	3	2940.449068	MYDNMSTMVYIK(1)-LTQDEIISKTK(9)	2940.428925	Oxidation[M](5);Oxidation[M](8)	4.962068e-007	1.447893e-006	0.020143	6.850361	1.575020e-013	5.122707e-008
	3	PRF_Q_2022_M_CIAN_799_53579.74271.74271.3.0.dta	3	2940.449406	MYDNMSTMVYIK(1)-LTQDEIISKTK(9)	2940.428925	Oxidation[M](5);Oxidation[M](8)	1.178107e-008	1.609960e-005	0.020481	6.965310	3.318253e-010	1.016212e-008
	4	PRF_Q_2022_M_CIAN_799_53579.74411.74411.3.0.dta	3	2940.450255	MYDNMSTMVYIK(1)-LTQDEIISKTK(9)	2940.428925	Oxidation[M](5);Oxidation[M](8)	1.536358e-010	6.060031e-005	0.021330	7.254044	4.870666e-014	2.322365e-008
	5	PRF_Q_2022_M_CIAN_799_53579.88918.88918.3.0.dta	3	2908.460517	MYDNMSTMVYIK(1)-LTQDEIISKTK(9)	2908.439097	null	5.689601e-005	6.170952e-004	0.021420	7.364775	2.425828e-007	1.961421e-006
	6	PRF_Q_2022_M_CIAN_799_53579.75604.75604.3.0.dta	3	2940.446996	MYDNMSTMVYIK(1)-LTQDEIISKTK(9)	2940.428925	Oxidation[M](5);Oxidation[M](8)	7.032834e-007	6.592423e-004	0.018071	6.145702	2.385623e-011	1.058335e-006
	7	PRF_Q_2022_M_CIAN_799_53579.81359.81359.3.0.dta	3	2924.447223	MYDNMSTMVYIK(1)-LTQDEIISKTK(9)	2924.434011	Oxidation[M](5)	2.299100e-007	1.677200e-002	0.013212	4.517797	6.207203e-006	5.401423e-005
	8	PRF_Q_2022_M_CIAN_799_53579.74017.74017.3.0.dta	3	2940.450050	MYDNMSTMVYIK(1)-LTQDEIISKTK(9)	2940.428925	Oxidation[M](5);Oxidation[M](8)	2.093378e-006	7.288059e-002	0.021125	7.184326	1.979097e-005	2.907523e-006
	9	PRF_Q_2022_M_CIAN_799_53579.73857.73857.3.0.dta	3	2940.435385	MYDNMSTMVYIK(1)-LTQDEIISKTK(9)	2940.428925	Oxidation[M](5);Oxidation[M](8)	6.252702e-004	2.070894e-001	0.006460	2.196958	1.221234e-003	2.414796e-005
	10	PRF_Q_2022_M_CIAN_799_53579.81732.81732.3.3.dta	3	2924.452251	MYDNMSTMVYIK(1)-LTQDEIISKTK(9)	2924.434011	Oxidation[M](5)	9.501145e-005	6.902275e-001	0.018240	6.237104	2.375702e-004	3.030846e-005
	11	PRF_Q_2022_M_CIAN_799_53579.63728.63728.4.1.dta	4	3682.827636	MYDNMSTMVYIKEDKLEK(1)-LTQDEIISKTK(9)	3682.815008	Oxidation[M](5);Oxidation[M](8)	2.800071e-009	3.126125e-005	0.012628	3.428899	6.769307e-010	4.011214e-010
	12	PRF_Q_2022_M_CIAN_799_53579.75787.75787.5.0.dta	5	3650.849563	MYDNMSTMVYIKEDKLEK(1)-LTQDEIISKTK(9)	3650.825180	null	2.096815e-007	8.499612e-005	0.024383	6.678764	3.830622e-014	5.978480e-007
	13	PRF_Q_2022_M_CIAN_799_53579.63671.63671.5.0.dta	5	3682.842351	MYDNMSTMVYIKEDKLEK(1)-LTQDEIISKTK(9)	3682.815008	Oxidation[M](5);Oxidation[M](8)	9.039222e-007	1.382084e-003	0.027343	7.424484	2.910741e-007	8.595968e-007
	14	PRF_Q_2022_M_CIAN_799_53579.64327.64327.5.0.dta	5	3682.853405	MYDNMSTMVYIKEDKLEK(1)-LTQDEIISKTK(9)	3682.815008	Oxidation[M](5);Oxidation[M](8)	1.221896e-004	1.237873e-002	0.038397	10.425992	1.852403e-013	1.872696e-005
	15	PRF_Q_2022_M_CIAN_799_53579.75840.75840.4.0.dta	4	3650.839387	MYDNMSTMVYIKEDKLEK(1)-LTQDEIISKTK(9)	3650.825180	null	4.342118e-003	1.440273e-002	0.014207	3.891449	1.820178e-010	4.806799e-004
	16	PRF_Q_2022_M_CIAN_799_53579.75816.75816.4.3.dta	4	3650.839387	MYDNMSTMVYIKEDKLEK(1)-LTQDEIISKTK(9)	3650.825180	null	1.795315e-004	2.385456e-001	0.014207	3.891449	9.168380e-004	6.724511e-004
	17	PRF_Q_2022_M_CIAN_799_53579.66009.66009.4.0.dta	4	3312.608477	MYDNMSTMVYIKEDK(1)-LTQDEIISKTK(9)	3312.593407	Oxidation[M](5);Oxidation[M](8)	5.703191e-003	6.510750e-001	0.015070	4.549306	4.402477e-004	1.025395e-001
38	sp|O60282|KIF5C_HUMAN (815)-sp|Q07866|KLC1_HUMAN (18)	3	12
	1	PRF_Q_2022_M_CIAN_799_53579.59676.59676.3.0.dta	3	3244.666047	KSVELDNDDGGGSAAQK(1)-LEKLTQDEIISK(3)	3244.642934	null	5.255288e-021	9.412087e-007	0.023113	7.123434	7.401438e-011	8.308329e-021
	2	PRF_Q_2022_M_CIAN_799_53579.59640.59640.4.0.dta	4	3244.661303	KSVELDNDDGGGSAAQK(1)-LEKLTQDEIISK(3)	3244.642934	null	2.428605e-014	9.476368e-006	0.018369	5.661332	3.194296e-009	6.642315e-010
	3	PRF_Q_2022_M_CIAN_799_53579.59805.59805.4.0.dta	4	3244.662244	KSVELDNDDGGGSAAQK(1)-LEKLTQDEIISK(3)	3244.642934	null	5.308469e-011	5.827728e-005	0.019310	5.951348	1.239273e-008	7.101679e-009
	4	PRF_Q_2022_M_CIAN_799_53579.61326.61326.4.0.dta	4	3616.828060	KSVELDNDDGGGSAAQK(1)-EDKLEKLTQDEIISK(6)	3616.807416	null	1.659978e-011	1.163013e-005	0.020644	5.707796	3.555793e-014	4.764270e-013
	5	PRF_Q_2022_M_CIAN_799_53579.61166.61166.4.0.dta	4	3616.829670	KSVELDNDDGGGSAAQK(1)-EDKLEKLTQDEIISK(6)	3616.807416	null	7.441284e-006	1.414691e-005	0.022254	6.152940	5.935097e-010	2.379916e-007
	6	PRF_Q_2022_M_CIAN_799_53579.61366.61366.5.0.dta	5	3616.824821	KSVELDNDDGGGSAAQK(1)-EDKLEKLTQDEIISK(6)	3616.807416	null	9.102608e-008	2.025680e-005	0.017405	4.812255	8.609773e-011	3.306530e-009
	7	PRF_Q_2022_M_CIAN_799_53579.61369.61369.3.0.dta	3	3616.830185	KSVELDNDDGGGSAAQK(1)-EDKLEKLTQDEIISK(6)	3616.807416	null	1.000000e+000	4.975897e-005	0.022769	6.295331	1.000000e+000	1.000000e+000
	8	PRF_Q_2022_M_CIAN_799_53579.61221.61221.5.0.dta	5	3616.825374	KSVELDNDDGGGSAAQK(1)-EDKLEKLTQDEIISK(6)	3616.807416	null	1.300714e-007	9.155126e-005	0.017958	4.965152	5.367526e-011	3.932344e-008
	9	PRF_Q_2022_M_CIAN_799_53579.61211.61211.3.0.dta	3	3616.833169	KSVELDNDDGGGSAAQK(1)-EDKLEKLTQDEIISK(6)	3616.807416	null	1.000000e+000	1.843777e-004	0.025753	7.120368	1.000000e+000	1.000000e+000
	10	PRF_Q_2022_M_CIAN_799_53579.61472.61472.4.1.dta	4	3616.828022	KSVELDNDDGGGSAAQK(1)-EDKLEKLTQDEIISK(6)	3616.807416	null	4.004357e-006	1.989556e-004	0.020606	5.697290	7.453602e-010	2.922947e-008
	11	PRF_Q_2022_M_CIAN_799_53579.55580.55580.4.0.dta	4	3843.984740	VKKSVELDNDDGGGSAAQK(3)-EDKLEKLTQDEIISK(6)	3843.970780	null	2.046062e-008	2.588554e-005	0.013960	3.631661	3.211648e-020	7.862688e-009
	12	PRF_Q_2022_M_CIAN_799_53579.55482.55482.5.0.dta	5	3843.998858	VKKSVELDNDDGGGSAAQK(3)-EDKLEKLTQDEIISK(6)	3843.970780	null	1.013959e-009	1.384809e-004	0.028078	7.304426	2.433935e-012	1.955387e-009
39	sp|O60282|KIF5C_HUMAN (803)-sp|Q07866|KLC1_HUMAN (1)	3	17
	1	PRF_Q_2022_M_CIAN_799_53579.85408.85408.3.0.dta	3	2885.421596	KLFVQDLTTR(1)-MYDNMSTMVYIK(1)	2885.413219	Oxidation[M](5);Oxidation[M](8)	2.448543e-013	1.077787e-006	0.008377	2.903224	1.005206e-014	4.890263e-013
	2	PRF_Q_2022_M_CIAN_799_53579.85264.85264.3.0.dta	3	2885.417840	KLFVQDLTTR(1)-MYDNMSTMVYIK(1)	2885.413219	Oxidation[M](5);Oxidation[M](8)	4.992849e-020	1.588371e-006	0.004621	1.601504	9.766334e-013	2.104926e-010
	3	PRF_Q_2022_M_CIAN_799_53579.93784.93784.3.0.dta	3	2853.446566	KLFVQDLTTR(1)-MYDNMSTMVYIK(1)	2853.423391	null	2.081834e-012	1.725486e-006	0.023175	8.121823	1.299441e-011	4.570079e-013
	4	PRF_Q_2022_M_CIAN_799_53579.83820.83820.3.0.dta	3	2885.431663	KLFVQDLTTR(1)-MYDNMSTMVYIK(1)	2885.413219	Oxidation[M](5);Oxidation[M](8)	5.839110e-008	9.618113e-004	0.018444	6.392152	1.952805e-010	4.512590e-013
	5	PRF_Q_2022_M_CIAN_799_53579.83968.83968.3.0.dta	3	2885.431654	KLFVQDLTTR(1)-MYDNMSTMVYIK(1)	2885.413219	Oxidation[M](5);Oxidation[M](8)	1.041956e-006	1.215444e-003	0.018435	6.389033	1.040386e-007	5.812714e-015
	6	PRF_Q_2022_M_CIAN_799_53579.84052.84052.3.1.dta	3	2885.429177	KLFVQDLTTR(1)-MYDNMSTMVYIK(1)	2885.413219	Oxidation[M](5);Oxidation[M](8)	9.506959e-005	3.628476e-001	0.015958	5.530577	1.411545e-004	7.589108e-007
	7	PRF_Q_2022_M_CIAN_799_53579.83094.83094.5.1.dta	5	3595.817596	KLFVQDLTTR(1)-MYDNMSTMVYIKEDKLEK(1)	3595.809474	null	4.448328e-008	4.502830e-006	0.008122	2.258740	2.573618e-014	3.983231e-012
	8	PRF_Q_2022_M_CIAN_799_53579.77114.77114.5.2.dta	5	3611.827645	KLFVQDLTTR(1)-MYDNMSTMVYIKEDKLEK(1)	3611.804388	Oxidation[M](5)	3.430828e-007	1.990451e-004	0.023257	6.439164	1.840674e-008	1.160561e-010
	9	PRF_Q_2022_M_CIAN_799_53579.76856.76856.5.0.dta	5	3611.818613	KLFVQDLTTR(1)-MYDNMSTMVYIKEDKLEK(1)	3611.804388	Oxidation[M](8)	9.998777e-016	7.260176e-004	0.014225	3.938475	2.062522e-012	2.770822e-016
	10	PRF_Q_2022_M_CIAN_799_53579.70796.70796.5.0.dta	5	3627.820680	KLFVQDLTTR(1)-MYDNMSTMVYIKEDKLEK(1)	3627.799302	Oxidation[M](5);Oxidation[M](8)	9.219940e-006	8.201851e-004	0.021378	5.892829	4.089318e-006	2.812909e-016
	11	PRF_Q_2022_M_CIAN_799_53579.71632.71632.5.1.dta	5	3627.821627	KLFVQDLTTR(1)-MYDNMSTMVYIKEDKLEK(1)	3627.799302	Oxidation[M](5);Oxidation[M](8)	4.706056e-006	1.949210e-003	0.022325	6.153869	9.808536e-008	5.086897e-014
	12	PRF_Q_2022_M_CIAN_799_53579.77259.77259.5.2.dta	5	3611.827222	KLFVQDLTTR(1)-MYDNMSTMVYIKEDKLEK(1)	3611.804388	Oxidation[M](5)	6.196713e-005	3.635161e-003	0.022834	6.322048	9.456473e-005	2.932672e-008
	13	PRF_Q_2022_M_CIAN_799_53579.70806.70806.4.0.dta	4	3627.816298	KLFVQDLTTR(1)-MYDNMSTMVYIKEDKLEK(1)	3627.799302	Oxidation[M](5);Oxidation[M](8)	3.003611e-011	5.629608e-003	0.016996	4.684934	1.023343e-005	2.565399e-013
	14	PRF_Q_2022_M_CIAN_799_53579.76709.76709.5.1.dta	5	3611.827521	KLFVQDLTTR(1)-MYDNMSTMVYIKEDKLEK(1)	3611.804388	Oxidation[M](5)	1.243772e-011	8.662429e-003	0.023133	6.404832	1.175668e-012	9.959748e-010
	15	PRF_Q_2022_M_CIAN_799_53579.70948.70948.5.0.dta	5	3627.823892	KLFVQDLTTR(1)-MYDNMSTMVYIKEDKLEK(1)	3627.799302	Oxidation[M](5);Oxidation[M](8)	6.183019e-010	1.098401e-002	0.024590	6.778214	7.488611e-008	1.605633e-017
	16	PRF_Q_2022_M_CIAN_799_53579.81521.81521.4.1.dta	4	3241.608824	KLFVQDLTTR(1)-MYDNMSTMVYIKEDK(1)	3241.582787	Oxidation[M](5)	9.250299e-013	1.155940e-005	0.026037	8.032187	8.954990e-016	3.577533e-015
	17	PRF_Q_2022_M_CIAN_799_53579.74730.74730.4.2.dta	4	3257.597280	KLFVQDLTTR(1)-MYDNMSTMVYIKEDK(1)	3257.577701	Oxidation[M](5);Oxidation[M](8)	1.215931e-010	1.800151e-004	0.019579	6.010294	1.804193e-007	2.168776e-012
40	sp|O60282|KIF5C_HUMAN (803)-sp|Q07866|KLC1_HUMAN (15)	3	12
	1	PRF_Q_2022_M_CIAN_799_53579.83485.83485.4.0.dta	4	3146.732314	KLFVQDLTTR(1)-EDKLEKLTQDEIISK(3)	3146.719336	null	3.699831e-008	1.102532e-006	0.012978	4.124295	2.661876e-006	4.201202e-010
	2	PRF_Q_2022_M_CIAN_799_53579.83337.83337.4.0.dta	4	3146.736621	KLFVQDLTTR(1)-EDKLEKLTQDEIISK(3)	3146.719336	null	6.701841e-009	8.572865e-006	0.017285	5.493022	6.543023e-007	7.291734e-014
	3	PRF_Q_2022_M_CIAN_799_53579.83405.83405.5.0.dta	5	3146.738819	KLFVQDLTTR(1)-EDKLEKLTQDEIISK(3)	3146.719336	null	1.110076e-005	2.951743e-005	0.019483	6.191528	3.209143e-005	4.224333e-008
	4	PRF_Q_2022_M_CIAN_799_53579.83398.83398.3.0.dta	3	3146.736703	KLFVQDLTTR(1)-EDKLEKLTQDEIISK(3)	3146.719336	null	8.251254e-006	2.981606e-004	0.017367	5.519081	1.629937e-005	1.551677e-010
	5	PRF_Q_2022_M_CIAN_799_53579.62194.62194.3.0.dta	3	2119.180002	KLFVQDLTTR(1)-EDKLEK(3)	2119.164411	null	1.127562e-008	6.202753e-003	0.015591	7.357145	1.739171e-014	2.263536e-006
	6	PRF_Q_2022_M_CIAN_799_53579.62054.62054.3.0.dta	3	2119.179515	KLFVQDLTTR(1)-EDKLEK(3)	2119.164411	null	1.023883e-006	1.168506e-002	0.015104	7.127338	7.421149e-014	2.117004e-007
	7	PRF_Q_2022_M_CIAN_799_53579.62193.62193.4.0.dta	4	2119.179567	KLFVQDLTTR(1)-EDKLEK(3)	2119.164411	null	2.969650e-004	2.281600e-001	0.015156	7.151875	1.900504e-012	9.288595e-005
	8	PRF_Q_2022_M_CIAN_799_53579.62345.62345.4.0.dta	4	2119.181027	KLFVQDLTTR(1)-EDKLEK(3)	2119.164411	null	1.147904e-003	3.175461e-001	0.016616	7.840826	4.262626e-010	1.679486e-003
	9	PRF_Q_2022_M_CIAN_799_53579.62052.62052.4.0.dta	4	2119.178699	KLFVQDLTTR(1)-EDKLEK(3)	2119.164411	null	3.240341e-004	3.370523e-001	0.014288	6.742280	2.653865e-012	2.295981e-003
	10	PRF_Q_2022_M_CIAN_799_53579.62154.62154.2.2.dta	2	2119.185482	KLFVQDLTTR(1)-EDKLEK(3)	2119.164411	null	2.713814e-001	7.654742e-001	0.021071	9.943070	1.523813e-001	3.578854e-001
	11	PRF_Q_2022_M_CIAN_799_53579.69384.69384.5.0.dta	5	3627.813542	KLFVQDLTTR(1)-MYDNMSTMVYIKEDKLEK(15)	3627.799302	Oxidation[M](5);Oxidation[M](8)	9.240366e-002	2.699394e-001	0.014240	3.925245	3.075597e-002	2.810626e-014
	12	PRF_Q_2022_M_CIAN_799_53579.68329.68329.5.1.dta	5	3643.815410	KLFVQDLTTR(1)-MYDNMSTMVYIKEDKLEK(15)	3643.794216	Oxidation[M](1);Oxidation[M](5);Oxidation[M](8)	5.168901e-005	3.714438e-001	0.021194	5.816465	9.305354e-005	2.060101e-015
41	sp|O60282|KIF5C_HUMAN (522)-sp|O60282|KIF5C_HUMAN (846)	3	11
	1	PRF_Q_2022_M_CIAN_799_53579.91681.91681.3.0.dta	3	4413.355633	ANEQLTDELAQKTTTLTTTQR(12)-ISFLENNLEQLTKVHK(13)	4413.314553	null	1.368691e-007	2.459131e-006	0.041080	9.308197	1.421745e-007	9.505314e-011
	2	PRF_Q_2022_M_CIAN_799_53579.91806.91806.4.0.dta	4	4413.354757	ANEQLTDELAQKTTTLTTTQR(12)-ISFLENNLEQLTKVHK(13)	4413.314553	null	1.048553e-008	1.917469e-005	0.040204	9.109706	2.771586e-010	3.889838e-009
	3	PRF_Q_2022_M_CIAN_799_53579.91664.91664.4.0.dta	4	4413.352917	ANEQLTDELAQKTTTLTTTQR(12)-ISFLENNLEQLTKVHK(13)	4413.314553	null	1.664930e-010	4.324438e-005	0.038364	8.692786	1.711679e-011	3.351154e-011
	4	PRF_Q_2022_M_CIAN_799_53579.91782.91782.5.0.dta	5	4413.362325	ANEQLTDELAQKTTTLTTTQR(12)-ISFLENNLEQLTKVHK(13)	4413.314553	null	1.112250e-007	2.992955e-004	0.047772	10.824517	5.598885e-012	1.261594e-007
	5	PRF_Q_2022_M_CIAN_799_53579.91641.91641.5.0.dta	5	4413.362650	ANEQLTDELAQKTTTLTTTQR(12)-ISFLENNLEQLTKVHK(13)	4413.314553	null	7.449540e-007	4.538318e-004	0.048097	10.898158	1.167187e-010	3.448394e-007
	6	PRF_Q_2022_M_CIAN_799_53579.85333.85333.5.0.dta	5	4669.495773	ANEQLTDELAQKTTTLTTTQR(12)-QKISFLENNLEQLTKVHK(15)	4669.468080	null	5.549896e-005	1.623883e-003	0.027693	5.930654	7.621456e-010	1.689964e-005
	7	PRF_Q_2022_M_CIAN_799_53579.85484.85484.5.0.dta	5	4669.497380	ANEQLTDELAQKTTTLTTTQR(12)-QKISFLENNLEQLTKVHK(15)	4669.468080	null	1.662632e-005	1.239145e-002	0.029300	6.274805	1.088192e-006	3.063552e-003
	8	PRF_Q_2022_M_CIAN_799_53579.86560.86560.5.0.dta	5	4670.498338	TRANEQLTDELAQKTTTLTTTQR(14)-ISFLENNLEQLTKVHK(13)	4670.463329	null	4.848351e-007	1.550922e-002	0.035009	7.495830	1.457494e-032	7.273762e-008
	9	PRF_Q_2022_M_CIAN_799_53579.85484.85484.5.1.dta	5	4670.492603	TRANEQLTDELAQKTTTLTTTQR(14)-ISFLENNLEQLTKVHK(13)	4670.463329	null	1.309691e-001	1.624555e-001	0.029274	6.267901	1.201982e-005	4.042550e-002
	10	PRF_Q_2022_M_CIAN_799_53579.85333.85333.5.1.dta	5	4670.492303	TRANEQLTDELAQKTTTLTTTQR(14)-ISFLENNLEQLTKVHK(13)	4670.463329	null	1.583375e-001	2.484455e-001	0.028974	6.203667	5.436133e-005	1.378546e-001
	11	PRF_Q_2022_M_CIAN_799_53579.86735.86735.5.0.dta	5	4670.510110	TRANEQLTDELAQKTTTLTTTQR(14)-ISFLENNLEQLTKVHK(13)	4670.463329	null	1.000000e+000	4.758126e-001	0.046781	10.016351	1.000000e+000	1.540620e-002
42	sp|O60282|KIF5C_HUMAN (444)-sp|O60282|KIF5C_HUMAN (446)	3	43
	1	PRF_Q_2022_M_CIAN_799_53579.72443.72443.4.0.dta	4	4400.234870	QLDDKDDEINQQSQLAEKLK(18)-LKQQMLDQDELLASTR(2)	4400.213520	Oxidation[M](28)	9.937836e-007	5.337222e-006	0.021350	4.852037	1.386534e-008	4.047787e-020
	2	PRF_Q_2022_M_CIAN_799_53579.72591.72591.4.0.dta	4	4400.239601	QLDDKDDEINQQSQLAEKLK(18)-LKQQMLDQDELLASTR(2)	4400.213520	Oxidation[M](28)	2.402833e-009	9.740581e-006	0.026081	5.927212	3.012769e-011	1.259435e-024
	3	PRF_Q_2022_M_CIAN_799_53579.78436.78436.4.0.dta	4	4384.243699	QLDDKDDEINQQSQLAEKLK(18)-LKQQMLDQDELLASTR(2)	4384.218606	null	1.308690e-007	1.876497e-005	0.025093	5.723483	6.404942e-009	1.009580e-018
	4	PRF_Q_2022_M_CIAN_799_53579.72517.72517.5.0.dta	5	4400.242033	QLDDKDDEINQQSQLAEKLK(18)-LKQQMLDQDELLASTR(2)	4400.213520	Oxidation[M](28)	2.473598e-007	5.911895e-005	0.028513	6.479913	3.794237e-007	5.882752e-017
	5	PRF_Q_2022_M_CIAN_799_53579.72306.72306.4.0.dta	4	4400.241773	QLDDKDDEINQQSQLAEKLK(18)-LKQQMLDQDELLASTR(2)	4400.213520	Oxidation[M](28)	1.144230e-008	2.505879e-004	0.028253	6.420825	6.666372e-011	5.571571e-019
	6	PRF_Q_2022_M_CIAN_799_53579.78538.78538.3.0.dta	3	4384.247722	QLDDKDDEINQQSQLAEKLK(18)-LKQQMLDQDELLASTR(2)	4384.218606	null	3.001008e-007	3.772218e-004	0.029116	6.641092	6.479394e-024	2.271864e-028
	7	PRF_Q_2022_M_CIAN_799_53579.72811.72811.5.0.dta	5	4400.242226	QLDDKDDEINQQSQLAEKLK(18)-LKQQMLDQDELLASTR(2)	4400.213520	Oxidation[M](28)	3.737417e-006	4.009631e-004	0.028706	6.523774	3.123015e-008	2.679216e-017
	8	PRF_Q_2022_M_CIAN_799_53579.72507.72507.3.0.dta	3	4400.235426	QLDDKDDEINQQSQLAEKLK(18)-LKQQMLDQDELLASTR(2)	4400.213520	Oxidation[M](28)	1.911031e-006	4.908799e-004	0.021906	4.978395	3.114810e-031	6.591213e-015
	9	PRF_Q_2022_M_CIAN_799_53579.78579.78579.4.0.dta	4	4384.242754	QLDDKDDEINQQSQLAEKLK(18)-LKQQMLDQDELLASTR(2)	4384.218606	null	2.413735e-006	8.766988e-004	0.024148	5.507937	2.463482e-007	2.750434e-019
	10	PRF_Q_2022_M_CIAN_799_53579.72372.72372.3.0.dta	3	4400.232334	QLDDKDDEINQQSQLAEKLK(18)-LKQQMLDQDELLASTR(2)	4400.213520	Oxidation[M](28)	1.000000e+000	2.429784e-003	0.018814	4.275702	1.000000e+000	1.443304e-013
	11	PRF_Q_2022_M_CIAN_799_53579.78555.78555.5.0.dta	5	4384.244396	QLDDKDDEINQQSQLAEKLK(18)-LKQQMLDQDELLASTR(2)	4384.218606	null	7.613971e-006	3.386183e-003	0.025790	5.882462	1.215449e-006	5.117728e-016
	12	PRF_Q_2022_M_CIAN_799_53579.72656.72656.5.0.dta	5	4400.238666	QLDDKDDEINQQSQLAEKLK(18)-LKQQMLDQDELLASTR(2)	4400.213520	Oxidation[M](28)	6.783564e-006	3.493401e-003	0.025146	5.714723	4.529512e-006	7.013735e-021
	13	PRF_Q_2022_M_CIAN_799_53579.72383.72383.5.0.dta	5	4400.242400	QLDDKDDEINQQSQLAEKLK(18)-LKQQMLDQDELLASTR(2)	4400.213520	Oxidation[M](28)	1.396665e-006	4.176028e-003	0.028880	6.563318	1.018803e-006	8.558268e-015
	14	PRF_Q_2022_M_CIAN_799_53579.78415.78415.5.0.dta	5	4384.249036	QLDDKDDEINQQSQLAEKLK(18)-LKQQMLDQDELLASTR(2)	4384.218606	null	1.601985e-007	5.841669e-003	0.030430	6.940804	6.858251e-008	2.212742e-014
	15	PRF_Q_2022_M_CIAN_799_53579.72239.72239.5.0.dta	5	4400.247353	QLDDKDDEINQQSQLAEKLK(18)-LKQQMLDQDELLASTR(2)	4400.213520	Oxidation[M](28)	1.731107e-005	6.547324e-003	0.033833	7.688945	1.032126e-005	5.014692e-015
	16	PRF_Q_2022_M_CIAN_799_53579.78526.78526.5.0.dta	5	4400.219640	QLDDKDDEINQQSQLAEKLK(18)-LKQQMLDQDELLASTR(2)	4400.213520	Oxidation[M](28)	7.055136e-003	2.995780e-002	0.006120	1.390842	6.696522e-003	7.630376e-013
	17	PRF_Q_2022_M_CIAN_799_53579.78264.78264.5.0.dta	5	4384.253631	QLDDKDDEINQQSQLAEKLK(18)-LKQQMLDQDELLASTR(2)	4384.218606	null	7.202865e-003	4.806008e-002	0.035025	7.988881	3.099274e-003	1.141568e-010
	18	PRF_Q_2022_M_CIAN_799_53579.78388.78388.3.0.dta	3	4384.233909	QLDDKDDEINQQSQLAEKLK(18)-LKQQMLDQDELLASTR(2)	4384.218606	null	1.000000e+000	1.030607e-001	0.015303	3.490474	1.000000e+000	1.000000e+000
	19	PRF_Q_2022_M_CIAN_799_53579.74371.74371.5.1.dta	5	4400.275358	QLDDKDDEINQQSQLAEKLK(18)-LKQQMLDQDELLASTR(2)	4400.213520	Oxidation[M](28)	2.186512e-002	1.568017e-001	0.061838	14.053409	1.713536e-002	3.896282e-009
	20	PRF_Q_2022_M_CIAN_799_53579.73911.73911.5.0.dta	5	4400.239395	QLDDKDDEINQQSQLAEKLK(18)-LKQQMLDQDELLASTR(2)	4400.213520	Oxidation[M](28)	9.173064e-002	1.722278e-001	0.025875	5.880396	1.649227e-001	1.899590e-011
	21	PRF_Q_2022_M_CIAN_799_53579.72393.72393.3.0.dta	3	4400.234808	QLDDKDDEINQQSQLAEKLK(18)-LKQQMLDQDELLASTR(2)	4400.213520	Oxidation[M](28)	1.000000e+000	2.032393e-001	0.021288	4.837947	1.576626e-003	1.355228e-006
	22	PRF_Q_2022_M_CIAN_799_53579.78301.78301.4.0.dta	4	4384.246313	QLDDKDDEINQQSQLAEKLK(18)-LKQQMLDQDELLASTR(2)	4384.218606	null	1.938805e-003	2.355740e-001	0.027707	6.319712	1.289369e-004	5.351909e-007
	23	PRF_Q_2022_M_CIAN_799_53579.72751.72751.4.1.dta	4	4400.237167	QLDDKDDEINQQSQLAEKLK(18)-LKQQMLDQDELLASTR(2)	4400.213520	Oxidation[M](28)	7.302086e-002	3.567432e-001	0.023647	5.374057	1.284280e-002	4.120220e-013
	24	PRF_Q_2022_M_CIAN_799_53579.78735.78735.5.2.dta	5	4384.239452	QLDDKDDEINQQSQLAEKLK(18)-LKQQMLDQDELLASTR(2)	4384.218606	null	3.131605e-002	3.713793e-001	0.020846	4.754781	6.833784e-002	1.958076e-007
	25	PRF_Q_2022_M_CIAN_799_53579.74089.74089.5.0.dta	5	4400.234517	QLDDKDDEINQQSQLAEKLK(18)-LKQQMLDQDELLASTR(2)	4400.213520	Oxidation[M](28)	4.208897e-002	3.931086e-001	0.020997	4.771814	2.373761e-001	1.088469e-005
	26	PRF_Q_2022_M_CIAN_799_53579.72977.72977.5.0.dta	5	4400.233681	QLDDKDDEINQQSQLAEKLK(18)-LKQQMLDQDELLASTR(2)	4400.213520	Oxidation[M](28)	1.018355e-002	4.300292e-001	0.020161	4.581823	1.409138e-003	3.327955e-018
	27	PRF_Q_2022_M_CIAN_799_53579.78369.78369.5.0.dta	5	4400.233333	QLDDKDDEINQQSQLAEKLK(18)-LKQQMLDQDELLASTR(2)	4400.213520	Oxidation[M](28)	1.277808e-001	6.006456e-001	0.019813	4.502736	3.782071e-001	2.102223e-008
	28	PRF_Q_2022_M_CIAN_799_53579.73031.73031.5.1.dta	5	4400.243413	QLDDKDDEINQQSQLAEKLK(18)-LKQQMLDQDELLASTR(2)	4400.213520	Oxidation[M](28)	4.789723e-003	6.456721e-001	0.029893	6.793534	1.500487e-003	7.398925e-006
	29	PRF_Q_2022_M_CIAN_799_53579.66392.66392.5.0.dta	5	4556.344409	QLDDKDDEINQQSQLAEKLK(18)-LKQQMLDQDELLASTRR(2)	4556.314622	Oxidation[M](28)	1.080048e-009	3.870668e-003	0.029787	6.537520	2.901795e-011	5.752700e-013
	30	PRF_Q_2022_M_CIAN_799_53579.66244.66244.5.0.dta	5	4556.346543	QLDDKDDEINQQSQLAEKLK(18)-LKQQMLDQDELLASTRR(2)	4556.314622	Oxidation[M](28)	1.582409e-012	5.881995e-003	0.031921	7.005881	1.552032e-009	1.301696e-018
	31	PRF_Q_2022_M_CIAN_799_53579.66308.66308.4.0.dta	4	4556.354069	QLDDKDDEINQQSQLAEKLK(18)-LKQQMLDQDELLASTRR(2)	4556.314622	Oxidation[M](28)	1.152649e-008	1.005539e-002	0.039447	8.657655	5.125121e-012	1.654675e-010
	32	PRF_Q_2022_M_CIAN_799_53579.72043.72043.5.0.dta	5	4540.342365	QLDDKDDEINQQSQLAEKLK(18)-LKQQMLDQDELLASTRR(2)	4540.319708	null	1.947782e-012	1.012942e-002	0.022657	4.990177	2.059651e-015	1.569493e-011
	33	PRF_Q_2022_M_CIAN_799_53579.71889.71889.5.0.dta	5	4540.336389	QLDDKDDEINQQSQLAEKLK(18)-LKQQMLDQDELLASTRR(2)	4540.319708	null	7.493123e-014	1.966585e-002	0.016681	3.673970	8.377860e-012	2.660382e-011
	34	PRF_Q_2022_M_CIAN_799_53579.66541.66541.5.0.dta	5	4556.337304	QLDDKDDEINQQSQLAEKLK(18)-LKQQMLDQDELLASTRR(2)	4556.314622	Oxidation[M](28)	1.368757e-007	2.380957e-002	0.022682	4.978146	1.384667e-007	9.366004e-016
	35	PRF_Q_2022_M_CIAN_799_53579.72179.72179.5.0.dta	5	4540.339548	QLDDKDDEINQQSQLAEKLK(18)-LKQQMLDQDELLASTRR(2)	4540.319708	null	5.130252e-013	3.637011e-002	0.019840	4.369736	1.887579e-009	3.004241e-013
	36	PRF_Q_2022_M_CIAN_799_53579.66459.66459.4.0.dta	4	4556.349693	QLDDKDDEINQQSQLAEKLK(18)-LKQQMLDQDELLASTRR(2)	4556.314622	Oxidation[M](28)	1.000000e+000	1.330161e-001	0.035071	7.697230	1.142436e-008	1.967843e-006
	37	PRF_Q_2022_M_CIAN_799_53579.66107.66107.5.0.dta	5	4556.346600	QLDDKDDEINQQSQLAEKLK(18)-LKQQMLDQDELLASTRR(2)	4556.314622	Oxidation[M](28)	1.809597e-006	1.844642e-001	0.031978	7.018392	1.246686e-006	1.778141e-008
	38	PRF_Q_2022_M_CIAN_799_53579.72016.72016.4.1.dta	4	4540.350820	QLDDKDDEINQQSQLAEKLK(18)-LKQQMLDQDELLASTRR(2)	4540.319708	null	1.000000e+000	2.229686e-001	0.031112	6.852381	1.000000e+000	2.543731e-010
	39	PRF_Q_2022_M_CIAN_799_53579.66693.66693.5.0.dta	5	4556.338522	QLDDKDDEINQQSQLAEKLK(18)-LKQQMLDQDELLASTRR(2)	4556.314622	Oxidation[M](28)	1.266685e-003	2.871668e-001	0.023900	5.245467	7.158530e-003	2.613871e-009
	40	PRF_Q_2022_M_CIAN_799_53579.73729.73729.5.0.dta	5	4540.333074	QLDDKDDEINQQSQLAEKLK(18)-LKQQMLDQDELLASTRR(2)	4540.319708	null	2.465483e-001	3.539427e-001	0.013366	2.943846	4.724603e-001	5.305647e-002
	41	PRF_Q_2022_M_CIAN_799_53579.72318.72318.5.0.dta	5	4540.336420	QLDDKDDEINQQSQLAEKLK(18)-LKQQMLDQDELLASTRR(2)	4540.319708	null	3.090448e-003	4.201619e-001	0.016712	3.680798	4.413392e-004	1.175455e-005
	42	PRF_Q_2022_M_CIAN_799_53579.75260.75260.5.1.dta	5	4540.312312	QLDDKDDEINQQSQLAEKLK(18)-LKQQMLDQDELLASTRR(2)	4540.319708	null	1.956199e-002	7.937894e-001	-0.007396	-1.628960	2.679791e-002	9.048896e-006
	43	PRF_Q_2022_M_CIAN_799_53579.43128.43128.4.1.dta	4	5429.710509	DDEINQQSQLAEKLKQQMLDQDELLASTR(13)-LKQQMLDQDELLASTR(2)	5429.704800	Oxidation[M](18)	1.000000e+000	1.675083e-001	0.005709	1.051438	1.000000e+000	1.064060e-003
43	sp|Q07866|KLC1_HUMAN (309)-sp|Q07866|KLC1_HUMAN (382)	3	45
	1	PRF_Q_2022_M_CIAN_799_53579.72833.72833.4.0.dta	4	3814.113295	TLGKDHPAVAATLNNLAVLYGKR(22)-LGPDDPNVAKTK(10)	3814.085965	null	2.799479e-017	6.086082e-006	0.027330	7.165544	2.853407e-016	4.318453e-014
	2	PRF_Q_2022_M_CIAN_799_53579.73005.73005.4.1.dta	4	3814.110451	TLGKDHPAVAATLNNLAVLYGKR(22)-LGPDDPNVAKTK(10)	3814.085965	null	6.264911e-016	3.979286e-004	0.024486	6.419887	5.241518e-010	1.301801e-014
	3	PRF_Q_2022_M_CIAN_799_53579.72543.72543.4.0.dta	4	3814.108763	TLGKDHPAVAATLNNLAVLYGKR(22)-LGPDDPNVAKTK(10)	3814.085965	null	6.189425e-012	9.104325e-004	0.022798	5.977317	4.489421e-014	9.826967e-012
	4	PRF_Q_2022_M_CIAN_799_53579.72681.72681.4.0.dta	4	3814.108251	TLGKDHPAVAATLNNLAVLYGKR(22)-LGPDDPNVAKTK(10)	3814.085965	null	4.538085e-010	1.153546e-003	0.022286	5.843078	1.110087e-014	6.169127e-010
	5	PRF_Q_2022_M_CIAN_799_53579.73003.73003.4.1.dta	4	3814.110451	TLGKDHPAVAATLNNLAVLYGKR(22)-LGPDDPNVAKTK(10)	3814.085965	null	1.351409e-014	1.487975e-003	0.024486	6.419887	2.606257e-010	8.792475e-009
	6	PRF_Q_2022_M_CIAN_799_53579.73182.73182.4.2.dta	4	3814.109463	TLGKDHPAVAATLNNLAVLYGKR(22)-LGPDDPNVAKTK(10)	3814.085965	null	2.362955e-009	3.342760e-003	0.023498	6.160847	1.147250e-014	5.180779e-013
	7	PRF_Q_2022_M_CIAN_799_53579.74330.74330.5.0.dta	5	3814.114315	TLGKDHPAVAATLNNLAVLYGKR(22)-LGPDDPNVAKTK(10)	3814.085965	null	3.357605e-006	2.276328e-002	0.028350	7.432974	1.480136e-009	6.173873e-006
	8	PRF_Q_2022_M_CIAN_799_53579.72927.72927.5.0.dta	5	3814.117058	TLGKDHPAVAATLNNLAVLYGKR(22)-LGPDDPNVAKTK(10)	3814.085965	null	8.592100e-009	2.324127e-002	0.031093	8.152150	1.089774e-009	7.343114e-006
	9	PRF_Q_2022_M_CIAN_799_53579.74034.74034.5.0.dta	5	3814.113713	TLGKDHPAVAATLNNLAVLYGKR(22)-LGPDDPNVAKTK(10)	3814.085965	null	1.667569e-007	2.492410e-002	0.027748	7.275138	5.026148e-009	1.827732e-006
	10	PRF_Q_2022_M_CIAN_799_53579.72370.72370.5.0.dta	5	3814.109222	TLGKDHPAVAATLNNLAVLYGKR(22)-LGPDDPNVAKTK(10)	3814.085965	null	4.617852e-006	3.158832e-002	0.023257	6.097660	1.165083e-011	1.846457e-006
	11	PRF_Q_2022_M_CIAN_799_53579.74180.74180.5.0.dta	5	3814.111414	TLGKDHPAVAATLNNLAVLYGKR(22)-LGPDDPNVAKTK(10)	3814.085965	null	4.846775e-007	3.249608e-002	0.025449	6.672372	2.314153e-009	5.309846e-007
	12	PRF_Q_2022_M_CIAN_799_53579.73408.73408.5.0.dta	5	3814.104045	TLGKDHPAVAATLNNLAVLYGKR(22)-LGPDDPNVAKTK(10)	3814.085965	null	2.179166e-006	3.337285e-002	0.018080	4.740323	5.272095e-011	3.391510e-005
	13	PRF_Q_2022_M_CIAN_799_53579.72506.72506.5.0.dta	5	3814.113768	TLGKDHPAVAATLNNLAVLYGKR(22)-LGPDDPNVAKTK(10)	3814.085965	null	8.767584e-007	4.260029e-002	0.027803	7.289558	2.961869e-012	8.180368e-006
	14	PRF_Q_2022_M_CIAN_799_53579.73142.73142.5.0.dta	5	3814.111643	TLGKDHPAVAATLNNLAVLYGKR(22)-LGPDDPNVAKTK(10)	3814.085965	null	1.587306e-007	4.300055e-002	0.025678	6.732412	1.117260e-009	2.151139e-007
	15	PRF_Q_2022_M_CIAN_799_53579.72638.72638.5.0.dta	5	3814.114166	TLGKDHPAVAATLNNLAVLYGKR(22)-LGPDDPNVAKTK(10)	3814.085965	null	6.948203e-007	4.599615e-002	0.028201	7.393908	6.681735e-011	3.089185e-006
	16	PRF_Q_2022_M_CIAN_799_53579.73896.73896.5.0.dta	5	3814.115289	TLGKDHPAVAATLNNLAVLYGKR(22)-LGPDDPNVAKTK(10)	3814.085965	null	4.604306e-009	4.625927e-002	0.029324	7.688343	1.578771e-007	5.523954e-007
	17	PRF_Q_2022_M_CIAN_799_53579.73599.73599.5.0.dta	5	3814.100120	TLGKDHPAVAATLNNLAVLYGKR(22)-LGPDDPNVAKTK(10)	3814.085965	null	5.596529e-007	4.984675e-002	0.014155	3.711243	1.276918e-008	1.123563e-007
	18	PRF_Q_2022_M_CIAN_799_53579.72780.72780.5.0.dta	5	3814.118983	TLGKDHPAVAATLNNLAVLYGKR(22)-LGPDDPNVAKTK(10)	3814.085965	null	5.671724e-008	5.523967e-002	0.033018	8.656858	7.495602e-008	1.142273e-006
	19	PRF_Q_2022_M_CIAN_799_53579.72623.72623.3.0.dta	3	3814.108208	TLGKDHPAVAATLNNLAVLYGKR(22)-LGPDDPNVAKTK(10)	3814.085965	null	1.293902e-010	7.061306e-002	0.022243	5.831804	1.000000e+000	6.959411e-016
	20	PRF_Q_2022_M_CIAN_799_53579.73168.73168.4.2.dta	4	3814.111699	TLGKDHPAVAATLNNLAVLYGKR(22)-LGPDDPNVAKTK(10)	3814.085965	null	6.750293e-008	8.978524e-002	0.025734	6.747095	1.786578e-006	1.441584e-007
	21	PRF_Q_2022_M_CIAN_799_53579.74994.74994.5.1.dta	5	3814.083565	TLGKDHPAVAATLNNLAVLYGKR(22)-LGPDDPNVAKTK(10)	3814.085965	null	2.763197e-006	1.046812e-001	-0.002400	-0.629246	1.405123e-008	7.955104e-006
	22	PRF_Q_2022_M_CIAN_799_53579.72491.72491.3.0.dta	3	3814.111097	TLGKDHPAVAATLNNLAVLYGKR(22)-LGPDDPNVAKTK(10)	3814.085965	null	6.243076e-007	1.203405e-001	0.025132	6.589259	1.000000e+000	3.200827e-011
	23	PRF_Q_2022_M_CIAN_799_53579.74847.74847.5.2.dta	5	3814.103399	TLGKDHPAVAATLNNLAVLYGKR(22)-LGPDDPNVAKTK(10)	3814.085965	null	3.885398e-008	1.582110e-001	0.017434	4.570951	1.834674e-010	3.962588e-008
	24	PRF_Q_2022_M_CIAN_799_53579.75795.75795.5.0.dta	5	3814.120246	TLGKDHPAVAATLNNLAVLYGKR(22)-LGPDDPNVAKTK(10)	3814.085965	null	5.865966e-006	2.316354e-001	0.034281	8.987999	1.512547e-004	1.120253e-006
	25	PRF_Q_2022_M_CIAN_799_53579.75441.75441.5.1.dta	5	3814.118282	TLGKDHPAVAATLNNLAVLYGKR(22)-LGPDDPNVAKTK(10)	3814.085965	null	3.628388e-005	3.129972e-001	0.032317	8.473065	5.869305e-004	2.964982e-005
	26	PRF_Q_2022_M_CIAN_799_53579.80403.80403.5.0.dta	5	3414.852092	DHPAVAATLNNLAVLYGKR(18)-LGPDDPNVAKTK(10)	3414.837817	null	1.253683e-007	3.711059e-003	0.014275	4.180286	1.212237e-016	8.658542e-006
	27	PRF_Q_2022_M_CIAN_799_53579.79968.79968.5.0.dta	5	3414.856265	DHPAVAATLNNLAVLYGKR(18)-LGPDDPNVAKTK(10)	3414.837817	null	2.771320e-010	6.937928e-003	0.018448	5.402306	5.127304e-018	1.089127e-009
	28	PRF_Q_2022_M_CIAN_799_53579.80105.80105.5.0.dta	5	3414.861190	DHPAVAATLNNLAVLYGKR(18)-LGPDDPNVAKTK(10)	3414.837817	null	1.260331e-009	7.358598e-003	0.023373	6.844542	1.764764e-018	2.439383e-008
	29	PRF_Q_2022_M_CIAN_799_53579.80252.80252.5.0.dta	5	3414.861895	DHPAVAATLNNLAVLYGKR(18)-LGPDDPNVAKTK(10)	3414.837817	null	9.569662e-007	7.414688e-003	0.024078	7.050994	1.189936e-013	1.626179e-006
	30	PRF_Q_2022_M_CIAN_799_53579.80104.80104.4.0.dta	4	3414.861725	DHPAVAATLNNLAVLYGKR(18)-LGPDDPNVAKTK(10)	3414.837817	null	4.974916e-011	1.073322e-002	0.023908	7.001211	1.127788e-015	4.494934e-009
	31	PRF_Q_2022_M_CIAN_799_53579.80397.80397.4.0.dta	4	3414.861062	DHPAVAATLNNLAVLYGKR(18)-LGPDDPNVAKTK(10)	3414.837817	null	1.718943e-009	1.139973e-002	0.023245	6.807058	2.708994e-016	3.379184e-008
	32	PRF_Q_2022_M_CIAN_799_53579.80251.80251.4.0.dta	4	3414.864365	DHPAVAATLNNLAVLYGKR(18)-LGPDDPNVAKTK(10)	3414.837817	null	2.942024e-012	1.140334e-002	0.026548	7.774308	1.425479e-017	6.405722e-011
	33	PRF_Q_2022_M_CIAN_799_53579.80128.80128.3.0.dta	3	3414.860318	DHPAVAATLNNLAVLYGKR(18)-LGPDDPNVAKTK(10)	3414.837817	null	1.445840e-013	1.146426e-002	0.022501	6.589186	2.597609e-011	1.855698e-014
	34	PRF_Q_2022_M_CIAN_799_53579.79975.79975.4.0.dta	4	3414.857457	DHPAVAATLNNLAVLYGKR(18)-LGPDDPNVAKTK(10)	3414.837817	null	4.885047e-009	2.401637e-002	0.019640	5.751371	1.542263e-012	2.715110e-009
	35	PRF_Q_2022_M_CIAN_799_53579.74613.74613.5.1.dta	5	3414.867294	DHPAVAATLNNLAVLYGKR(18)-LGPDDPNVAKTK(10)	3414.837817	null	3.209895e-005	3.787183e-002	0.029477	8.632035	2.574471e-010	7.753581e-005
	36	PRF_Q_2022_M_CIAN_799_53579.80277.80277.3.0.dta	3	3414.858989	DHPAVAATLNNLAVLYGKR(18)-LGPDDPNVAKTK(10)	3414.837817	null	1.626664e-012	8.918556e-002	0.021172	6.200002	2.248304e-012	9.750693e-014
	37	PRF_Q_2022_M_CIAN_799_53579.79963.79963.3.0.dta	3	3414.859707	DHPAVAATLNNLAVLYGKR(18)-LGPDDPNVAKTK(10)	3414.837817	null	6.702182e-006	1.238528e-001	0.021890	6.410261	2.468594e-008	7.325502e-007
	38	PRF_Q_2022_M_CIAN_799_53579.79987.79987.3.0.dta	3	3414.857092	DHPAVAATLNNLAVLYGKR(18)-LGPDDPNVAKTK(10)	3414.837817	null	1.412791e-013	1.652587e-001	0.019275	5.644485	1.755079e-009	1.224626e-009
	39	PRF_Q_2022_M_CIAN_799_53579.80545.80545.4.0.dta	4	3414.834393	DHPAVAATLNNLAVLYGKR(18)-LGPDDPNVAKTK(10)	3414.837817	null	1.178949e-006	2.119418e-001	-0.003424	-1.002683	6.678756e-015	1.749579e-005
	40	PRF_Q_2022_M_CIAN_799_53579.80879.80879.4.2.dta	4	3414.834170	DHPAVAATLNNLAVLYGKR(18)-LGPDDPNVAKTK(10)	3414.837817	null	2.192594e-003	7.553384e-001	-0.003647	-1.067986	1.741667e-004	1.044267e-002
	41	PRF_Q_2022_M_CIAN_799_53579.67617.67617.4.0.dta	4	4071.238430	EKTLGKDHPAVAATLNNLAVLYGKR(24)-LGPDDPNVAKTK(10)	4071.223509	null	5.505426e-015	2.183125e-002	0.014921	3.664992	2.462610e-017	5.124339e-020
	42	PRF_Q_2022_M_CIAN_799_53579.67579.67579.5.0.dta	5	4071.240249	EKTLGKDHPAVAATLNNLAVLYGKR(24)-LGPDDPNVAKTK(10)	4071.223509	null	1.527133e-007	3.378629e-002	0.016740	4.111786	8.126976e-010	9.068031e-009
	43	PRF_Q_2022_M_CIAN_799_53579.67738.67738.5.0.dta	5	4071.243385	EKTLGKDHPAVAATLNNLAVLYGKR(24)-LGPDDPNVAKTK(10)	4071.223509	null	1.060217e-010	4.086492e-002	0.019876	4.882070	3.252509e-011	1.900269e-010
	44	PRF_Q_2022_M_CIAN_799_53579.67432.67432.5.0.dta	5	4071.238474	EKTLGKDHPAVAATLNNLAVLYGKR(24)-LGPDDPNVAKTK(10)	4071.223509	null	2.755717e-007	5.249969e-002	0.014965	3.675799	8.936438e-011	7.322702e-008
	45	PRF_Q_2022_M_CIAN_799_53579.67282.67282.5.0.dta	5	4071.244039	EKTLGKDHPAVAATLNNLAVLYGKR(24)-LGPDDPNVAKTK(10)	4071.223509	null	1.790751e-007	1.876443e-001	0.020530	5.042710	2.337710e-007	2.027434e-008
44	sp|O60282|KIF5C_HUMAN (776)-sp|Q07866|KLC1_HUMAN (58)	3	13
	1	PRF_Q_2022_M_CIAN_799_53579.62517.62517.3.0.dta	3	2427.309930	LLLLNDKR(7)-KDDESNLVEEK(1)	2427.297595	null	5.562251e-013	6.838058e-006	0.012335	5.081783	5.987639e-016	6.792459e-013
	2	PRF_Q_2022_M_CIAN_799_53579.62368.62368.3.0.dta	3	2427.313492	LLLLNDKR(7)-KDDESNLVEEK(1)	2427.297595	null	1.120213e-011	1.920156e-005	0.015897	6.549259	3.346826e-012	8.930492e-009
	3	PRF_Q_2022_M_CIAN_799_53579.62516.62516.4.0.dta	4	2427.311119	LLLLNDKR(7)-KDDESNLVEEK(1)	2427.297595	null	1.475825e-006	1.743485e-004	0.013524	5.571628	9.991508e-015	8.340190e-007
	4	PRF_Q_2022_M_CIAN_799_53579.62665.62665.4.0.dta	4	2427.308990	LLLLNDKR(7)-KDDESNLVEEK(1)	2427.297595	null	1.154474e-006	1.250963e-003	0.011395	4.694521	1.163356e-015	1.418985e-006
	5	PRF_Q_2022_M_CIAN_799_53579.62380.62380.4.0.dta	4	2427.312502	LLLLNDKR(7)-KDDESNLVEEK(1)	2427.297595	null	3.137476e-006	1.865219e-003	0.014907	6.141398	8.237727e-016	4.273775e-006
	6	PRF_Q_2022_M_CIAN_799_53579.62352.62352.3.0.dta	3	2427.314705	LLLLNDKR(7)-KDDESNLVEEK(1)	2427.297595	null	9.624375e-005	4.512173e-002	0.017110	7.048991	4.614940e-006	1.444656e-003
	7	PRF_Q_2022_M_CIAN_799_53579.62366.62366.4.0.dta	4	2427.313185	LLLLNDKR(7)-KDDESNLVEEK(1)	2427.297595	null	1.105259e-004	2.563589e-001	0.015590	6.422781	3.505291e-013	1.853593e-004
	8	PRF_Q_2022_M_CIAN_799_53579.62707.62707.4.0.dta	4	2427.308115	LLLLNDKR(7)-KDDESNLVEEK(1)	2427.297595	null	7.035677e-005	3.116433e-001	0.010520	4.334038	9.861588e-008	1.577496e-004
	9	PRF_Q_2022_M_CIAN_799_53579.62675.62675.3.0.dta	3	2427.309889	LLLLNDKR(7)-KDDESNLVEEK(1)	2427.297595	null	2.410328e-004	6.227671e-001	0.012294	5.064892	1.046627e-003	3.462116e-005
	10	PRF_Q_2022_M_CIAN_799_53579.62475.62475.2.0.dta	2	2427.307469	LLLLNDKR(7)-KDDESNLVEEK(1)	2427.297595	null	4.604243e-002	6.994792e-001	0.009874	4.067898	5.850366e-003	3.599542e-002
	11	PRF_Q_2022_M_CIAN_799_53579.58895.58895.3.0.dta	3	2828.521627	LLLLNDKR(7)-CLKKDDESNLVEEK(4)	2828.507250	Carbamidomethyl[C](1)	1.139532e-006	2.685869e-002	0.014377	5.082893	1.000000e+000	3.217021e-007
	12	PRF_Q_2022_M_CIAN_799_53579.58913.58913.3.0.dta	3	2828.521627	LLLLNDKR(7)-CLKKDDESNLVEEK(4)	2828.507250	Carbamidomethyl[C](1)	1.364049e-005	2.346012e-001	0.014377	5.082893	1.000000e+000	9.920945e-007
	13	PRF_Q_2022_M_CIAN_799_53579.53201.53201.4.0.dta	4	2911.556115	LLLLNDKREQAR(7)-KDDESNLVEEK(1)	2911.536966	null	2.106057e-004	6.574509e-001	0.019149	6.576939	3.208098e-003	8.552907e-013
45	sp|O60282|KIF5C_HUMAN (766)-sp|Q07866|KLC1_HUMAN (58)	3	8
	1	PRF_Q_2022_M_CIAN_799_53579.61071.61071.5.0.dta	5	3201.715079	EMKLEKLLLLNDKR(3)-KDDESNLVEEK(1)	3201.692132	Oxidation[M](2)	6.881465e-011	9.430047e-006	0.022947	7.167148	1.532013e-013	6.866605e-012
	2	PRF_Q_2022_M_CIAN_799_53579.68931.68931.4.0.dta	4	3201.706757	EMKLEKLLLLNDKR(3)-KDDESNLVEEK(1)	3201.692132	Oxidation[M](2)	1.519389e-006	6.739415e-003	0.014625	4.567897	3.142954e-005	1.055932e-006
	3	PRF_Q_2022_M_CIAN_799_53579.35526.35526.3.0.dta	3	2236.101192	EMKLEK(3)-KDDESNLVEEK(1)	2236.089982	Oxidation[M](16)	5.622561e-005	2.107157e-004	0.011210	5.013215	8.294750e-019	3.907883e-005
	4	PRF_Q_2022_M_CIAN_799_53579.35508.35508.4.0.dta	4	2236.099506	EMKLEK(3)-KDDESNLVEEK(1)	2236.089982	Oxidation[M](16)	1.296712e-005	1.098885e-003	0.009524	4.259220	1.699288e-012	1.808123e-005
	5	PRF_Q_2022_M_CIAN_799_53579.41620.41620.3.0.dta	3	2220.105978	EMKLEK(3)-KDDESNLVEEK(1)	2220.095068	null	2.515371e-005	1.568337e-003	0.010910	4.914204	5.064669e-013	2.101889e-004
	6	PRF_Q_2022_M_CIAN_799_53579.41642.41642.4.0.dta	4	2220.104614	EMKLEK(3)-KDDESNLVEEK(1)	2220.095068	null	3.801605e-003	4.298249e-003	0.009546	4.299816	1.409489e-006	2.041238e-003
	7	PRF_Q_2022_M_CIAN_799_53579.36199.36199.4.0.dta	4	2637.319906	EMKLEK(3)-CLKKDDESNLVEEK(4)	2637.299637	Carbamidomethyl[C](1);Oxidation[M](19)	1.846994e-003	2.019308e-001	0.020269	7.685513	1.592330e-011	2.417813e-003
	8	PRF_Q_2022_M_CIAN_799_53579.36246.36246.3.0.dta	3	2637.317467	EMKLEK(3)-CLKKDDESNLVEEK(4)	2637.299637	Carbamidomethyl[C](1);Oxidation[M](19)	4.014034e-002	4.549800e-001	0.017830	6.760703	4.893796e-004	2.926177e-002
46	sp|O60282|KIF5C_HUMAN (653)-sp|O60282|KIF5C_HUMAN (728)	3	69
	1	PRF_Q_2022_M_CIAN_799_53579.48475.48475.3.0.dta	3	3084.514905	SLTDYMQNMEQKR(12)-LRDEIEEKQK(8)	3084.497482	Oxidation[M](9)	2.464942e-023	1.580292e-005	0.017423	5.648570	7.465426e-021	6.849771e-020
	2	PRF_Q_2022_M_CIAN_799_53579.48609.48609.3.0.dta	3	3084.515846	SLTDYMQNMEQKR(12)-LRDEIEEKQK(8)	3084.497482	Oxidation[M](9)	6.120653e-019	3.554768e-005	0.018364	5.953644	3.361704e-019	5.170939e-022
	3	PRF_Q_2022_M_CIAN_799_53579.61195.61195.3.0.dta	3	3068.521083	SLTDYMQNMEQKR(12)-LRDEIEEKQK(8)	3068.502567	null	1.975439e-011	9.931645e-005	0.018516	6.034214	1.269042e-025	8.600260e-016
	4	PRF_Q_2022_M_CIAN_799_53579.38024.38024.3.0.dta	3	3100.506097	SLTDYMQNMEQKR(12)-LRDEIEEKQK(8)	3100.492396	Oxidation[M](6);Oxidation[M](9)	1.711776e-026	3.660736e-004	0.013701	4.418976	1.267360e-012	2.323711e-020
	5	PRF_Q_2022_M_CIAN_799_53579.37883.37883.3.0.dta	3	3100.506699	SLTDYMQNMEQKR(12)-LRDEIEEKQK(8)	3100.492396	Oxidation[M](6);Oxidation[M](9)	5.165815e-025	3.726940e-004	0.014303	4.613138	4.094680e-027	1.602394e-022
	6	PRF_Q_2022_M_CIAN_799_53579.46270.46270.3.0.dta	3	3084.510833	SLTDYMQNMEQKR(12)-LRDEIEEKQK(8)	3084.497482	Oxidation[M](6)	1.000330e-026	4.376996e-004	0.013351	4.328420	3.081968e-012	7.393689e-023
	7	PRF_Q_2022_M_CIAN_799_53579.61152.61152.5.0.dta	5	3068.524689	SLTDYMQNMEQKR(12)-LRDEIEEKQK(8)	3068.502567	null	7.319521e-011	7.121924e-004	0.022122	7.209380	2.653989e-013	1.759409e-009
	8	PRF_Q_2022_M_CIAN_799_53579.61299.61299.5.0.dta	5	3068.523996	SLTDYMQNMEQKR(12)-LRDEIEEKQK(8)	3068.502567	null	1.020662e-008	1.085824e-003	0.021429	6.983537	1.725732e-013	5.909541e-009
	9	PRF_Q_2022_M_CIAN_799_53579.47099.47099.3.0.dta	3	3084.513659	SLTDYMQNMEQKR(12)-LRDEIEEKQK(8)	3084.497482	Oxidation[M](6)	3.511566e-028	1.435264e-003	0.016177	5.244614	7.981119e-014	6.248143e-020
	10	PRF_Q_2022_M_CIAN_799_53579.61192.61192.4.0.dta	4	3068.522113	SLTDYMQNMEQKR(12)-LRDEIEEKQK(8)	3068.502567	null	5.224399e-021	2.192867e-003	0.019546	6.369882	2.556479e-015	2.601054e-018
	11	PRF_Q_2022_M_CIAN_799_53579.61046.61046.3.0.dta	3	3068.520936	SLTDYMQNMEQKR(12)-LRDEIEEKQK(8)	3068.502567	null	1.535288e-009	3.355745e-003	0.018369	5.986308	1.287098e-014	1.176832e-008
	12	PRF_Q_2022_M_CIAN_799_53579.46389.46389.4.0.dta	4	3084.512946	SLTDYMQNMEQKR(12)-LRDEIEEKQK(8)	3084.497482	Oxidation[M](6)	1.146173e-023	3.524205e-003	0.015464	5.013458	8.887604e-016	1.832028e-026
	13	PRF_Q_2022_M_CIAN_799_53579.48703.48703.4.0.dta	4	3084.510629	SLTDYMQNMEQKR(12)-LRDEIEEKQK(8)	3084.497482	Oxidation[M](9)	7.772917e-023	3.830775e-003	0.013147	4.262283	7.653793e-017	5.899213e-022
	14	PRF_Q_2022_M_CIAN_799_53579.46411.46411.5.0.dta	5	3084.511571	SLTDYMQNMEQKR(12)-LRDEIEEKQK(8)	3084.497482	Oxidation[M](6)	1.470404e-012	4.521094e-003	0.014089	4.567681	8.560431e-014	5.135928e-016
	15	PRF_Q_2022_M_CIAN_799_53579.46369.46369.3.0.dta	3	3084.511470	SLTDYMQNMEQKR(12)-LRDEIEEKQK(8)	3084.497482	Oxidation[M](6)	5.829246e-017	4.533894e-003	0.013988	4.534936	1.767738e-013	7.991520e-016
	16	PRF_Q_2022_M_CIAN_799_53579.46936.46936.4.0.dta	4	3084.515532	SLTDYMQNMEQKR(12)-LRDEIEEKQK(8)	3084.497482	Oxidation[M](6)	8.054358e-023	4.901210e-003	0.018050	5.851845	8.995313e-012	8.854354e-027
	17	PRF_Q_2022_M_CIAN_799_53579.48568.48568.4.0.dta	4	3084.513288	SLTDYMQNMEQKR(12)-LRDEIEEKQK(8)	3084.497482	Oxidation[M](9)	8.021463e-018	7.058284e-003	0.015806	5.124336	4.783813e-017	1.069860e-019
	18	PRF_Q_2022_M_CIAN_799_53579.48421.48421.4.0.dta	4	3084.513977	SLTDYMQNMEQKR(12)-LRDEIEEKQK(8)	3084.497482	Oxidation[M](9)	1.173414e-018	7.619771e-003	0.016495	5.347711	2.867191e-014	2.374952e-019
	19	PRF_Q_2022_M_CIAN_799_53579.38247.38247.4.0.dta	4	3100.512586	SLTDYMQNMEQKR(12)-LRDEIEEKQK(8)	3100.492396	Oxidation[M](6);Oxidation[M](9)	5.899029e-022	8.936275e-003	0.020190	6.511869	2.776396e-018	2.150936e-026
	20	PRF_Q_2022_M_CIAN_799_53579.38172.38172.3.0.dta	3	3100.511938	SLTDYMQNMEQKR(12)-LRDEIEEKQK(8)	3100.492396	Oxidation[M](6);Oxidation[M](9)	2.763081e-016	1.200576e-002	0.019542	6.302870	3.929372e-013	2.830567e-016
	21	PRF_Q_2022_M_CIAN_799_53579.46963.46963.3.0.dta	3	3084.517286	SLTDYMQNMEQKR(12)-LRDEIEEKQK(8)	3084.497482	Oxidation[M](6)	1.861861e-015	1.252357e-002	0.019804	6.420495	4.246261e-008	1.913418e-012
	22	PRF_Q_2022_M_CIAN_799_53579.47225.47225.4.0.dta	4	3084.515152	SLTDYMQNMEQKR(12)-LRDEIEEKQK(8)	3084.497482	Oxidation[M](6)	1.685664e-014	1.317619e-002	0.017670	5.728648	6.136759e-011	1.336876e-017
	23	PRF_Q_2022_M_CIAN_799_53579.47120.47120.5.0.dta	5	3084.510134	SLTDYMQNMEQKR(12)-LRDEIEEKQK(8)	3084.497482	Oxidation[M](6)	3.726655e-017	1.395643e-002	0.012652	4.101803	1.869236e-009	1.784452e-015
	24	PRF_Q_2022_M_CIAN_799_53579.47083.47083.4.0.dta	4	3084.514625	SLTDYMQNMEQKR(12)-LRDEIEEKQK(8)	3084.497482	Oxidation[M](6)	2.449281e-019	1.568702e-002	0.017143	5.557793	1.754267e-016	4.544059e-028
	25	PRF_Q_2022_M_CIAN_799_53579.48322.48322.3.0.dta	3	3084.514527	SLTDYMQNMEQKR(12)-LRDEIEEKQK(8)	3084.497482	Oxidation[M](9)	8.104254e-014	1.839789e-002	0.017045	5.526022	1.058808e-007	2.624760e-012
	26	PRF_Q_2022_M_CIAN_799_53579.46250.46250.4.0.dta	4	3084.512903	SLTDYMQNMEQKR(12)-LRDEIEEKQK(8)	3084.497482	Oxidation[M](6)	1.155551e-014	2.307388e-002	0.015421	4.999518	8.484241e-016	4.081778e-017
	27	PRF_Q_2022_M_CIAN_799_53579.48453.48453.5.0.dta	5	3084.510364	SLTDYMQNMEQKR(12)-LRDEIEEKQK(8)	3084.497482	Oxidation[M](9)	8.846747e-013	2.439261e-002	0.012882	4.176369	2.572863e-008	7.280799e-015
	28	PRF_Q_2022_M_CIAN_799_53579.48283.48283.4.0.dta	4	3084.512233	SLTDYMQNMEQKR(12)-LRDEIEEKQK(8)	3084.497482	Oxidation[M](9)	1.881520e-016	2.522995e-002	0.014751	4.782302	4.558873e-008	8.616610e-014
	29	PRF_Q_2022_M_CIAN_799_53579.38101.38101.4.0.dta	4	3100.508550	SLTDYMQNMEQKR(12)-LRDEIEEKQK(8)	3100.492396	Oxidation[M](6);Oxidation[M](9)	1.539279e-017	2.524692e-002	0.016154	5.210140	2.373216e-013	1.536795e-018
	30	PRF_Q_2022_M_CIAN_799_53579.48589.48589.5.0.dta	5	3084.510612	SLTDYMQNMEQKR(12)-LRDEIEEKQK(8)	3084.497482	Oxidation[M](9)	4.188664e-011	2.804552e-002	0.013130	4.256771	4.726934e-009	1.649465e-012
	31	PRF_Q_2022_M_CIAN_799_53579.61040.61040.4.0.dta	4	3068.518246	SLTDYMQNMEQKR(12)-LRDEIEEKQK(8)	3068.502567	null	4.408411e-008	2.856312e-002	0.015679	5.109658	1.114785e-008	9.794702e-009
	32	PRF_Q_2022_M_CIAN_799_53579.61329.61329.5.0.dta	5	3084.513116	SLTDYMQNMEQKR(12)-LRDEIEEKQK(8)	3084.497482	Oxidation[M](9)	1.495201e-007	4.053033e-002	0.015634	5.068573	1.560062e-008	4.634833e-009
	33	PRF_Q_2022_M_CIAN_799_53579.48308.48308.5.0.dta	5	3084.510486	SLTDYMQNMEQKR(12)-LRDEIEEKQK(8)	3084.497482	Oxidation[M](9)	7.401222e-010	4.254689e-002	0.013004	4.215922	2.144428e-010	1.400874e-010
	34	PRF_Q_2022_M_CIAN_799_53579.61175.61175.5.0.dta	5	3084.515440	SLTDYMQNMEQKR(12)-LRDEIEEKQK(8)	3084.497482	Oxidation[M](9)	6.859227e-012	4.975400e-002	0.017958	5.822018	9.630125e-010	2.505078e-012
	35	PRF_Q_2022_M_CIAN_799_53579.37959.37959.4.0.dta	4	3100.505794	SLTDYMQNMEQKR(12)-LRDEIEEKQK(8)	3100.492396	Oxidation[M](6);Oxidation[M](9)	1.420688e-013	5.167074e-002	0.013398	4.321249	1.486436e-017	3.746127e-015
	36	PRF_Q_2022_M_CIAN_799_53579.37755.37755.5.0.dta	5	3100.511574	SLTDYMQNMEQKR(12)-LRDEIEEKQK(8)	3100.492396	Oxidation[M](6);Oxidation[M](9)	7.863423e-008	7.463422e-002	0.019178	6.185469	3.023369e-012	1.225165e-009
	37	PRF_Q_2022_M_CIAN_799_53579.61285.61285.4.0.dta	4	3084.510377	SLTDYMQNMEQKR(12)-LRDEIEEKQK(8)	3084.497482	Oxidation[M](6)	3.883729e-015	1.024163e-001	0.012895	4.180584	1.315632e-009	2.536798e-014
	38	PRF_Q_2022_M_CIAN_799_53579.46971.46971.5.0.dta	5	3084.510534	SLTDYMQNMEQKR(12)-LRDEIEEKQK(8)	3084.497482	Oxidation[M](6)	2.121177e-007	1.145515e-001	0.013052	4.231483	5.051143e-009	1.991456e-006
	39	PRF_Q_2022_M_CIAN_799_53579.37766.37766.4.0.dta	4	3100.504905	SLTDYMQNMEQKR(12)-LRDEIEEKQK(8)	3100.492396	Oxidation[M](6);Oxidation[M](9)	2.442818e-012	1.510230e-001	0.012509	4.034520	8.363630e-012	1.014058e-013
	40	PRF_Q_2022_M_CIAN_799_53579.38318.38318.5.1.dta	5	3100.508448	SLTDYMQNMEQKR(12)-LRDEIEEKQK(8)	3100.492396	Oxidation[M](6);Oxidation[M](9)	7.001522e-009	1.625222e-001	0.016052	5.177242	1.201130e-008	3.715473e-008
	41	PRF_Q_2022_M_CIAN_799_53579.61123.61123.4.0.dta	4	3084.510214	SLTDYMQNMEQKR(12)-LRDEIEEKQK(8)	3084.497482	Oxidation[M](6)	6.353248e-011	1.924078e-001	0.012732	4.127739	1.893407e-008	5.506926e-015
	42	PRF_Q_2022_M_CIAN_799_53579.46539.46539.4.0.dta	4	3084.514878	SLTDYMQNMEQKR(12)-LRDEIEEKQK(8)	3084.497482	Oxidation[M](6)	1.118399e-019	2.401221e-001	0.017396	5.639817	8.507085e-015	2.966139e-021
	43	PRF_Q_2022_M_CIAN_799_53579.61208.61208.3.0.dta	3	3084.511405	SLTDYMQNMEQKR(12)-LRDEIEEKQK(8)	3084.497482	Oxidation[M](6)	8.203001e-006	2.904105e-001	0.013923	4.513863	1.000000e+000	2.945829e-006
	44	PRF_Q_2022_M_CIAN_799_53579.46272.46272.5.0.dta	5	3084.511772	SLTDYMQNMEQKR(12)-LRDEIEEKQK(8)	3084.497482	Oxidation[M](6)	3.913727e-010	3.215179e-001	0.014290	4.632845	2.912435e-007	3.877668e-012
	45	PRF_Q_2022_M_CIAN_799_53579.46495.46495.3.1.dta	3	3084.515042	SLTDYMQNMEQKR(12)-LRDEIEEKQK(8)	3084.497482	Oxidation[M](9)	6.645589e-003	3.740439e-001	0.017560	5.692986	1.317931e-002	7.983773e-002
	46	PRF_Q_2022_M_CIAN_799_53579.46940.46940.3.0.dta	3	3084.517575	SLTDYMQNMEQKR(12)-LRDEIEEKQK(8)	3084.497482	Oxidation[M](6)	1.000000e+000	4.494203e-001	0.020093	6.514189	1.000000e+000	4.132015e-005
	47	PRF_Q_2022_M_CIAN_799_53579.42957.42957.4.0.dta	4	3240.613075	SLTDYMQNMEQKRR(12)-LRDEIEEKQK(8)	3240.598584	Oxidation[M](9)	2.010235e-004	2.412514e-002	0.014491	4.471705	2.625408e-005	3.427922e-021
	48	PRF_Q_2022_M_CIAN_799_53579.33363.33363.4.0.dta	4	3256.611244	SLTDYMQNMEQKRR(12)-LRDEIEEKQK(8)	3256.593498	Oxidation[M](6);Oxidation[M](9)	1.912612e-007	3.440841e-002	0.017746	5.449252	2.682271e-010	3.327803e-024
	49	PRF_Q_2022_M_CIAN_799_53579.32955.32955.4.0.dta	4	3256.612247	SLTDYMQNMEQKRR(12)-LRDEIEEKQK(8)	3256.593498	Oxidation[M](6);Oxidation[M](9)	1.730782e-004	3.769043e-002	0.018749	5.757243	1.708458e-005	9.879416e-031
	50	PRF_Q_2022_M_CIAN_799_53579.54678.54678.4.0.dta	4	3224.617151	SLTDYMQNMEQKRR(12)-LRDEIEEKQK(8)	3224.603670	null	4.287065e-006	5.957085e-002	0.013481	4.180669	1.233330e-006	3.769241e-020
	51	PRF_Q_2022_M_CIAN_799_53579.43108.43108.4.1.dta	4	3240.611935	SLTDYMQNMEQKRR(12)-LRDEIEEKQK(8)	3240.598584	Oxidation[M](9)	2.072106e-005	9.133188e-002	0.013351	4.119918	2.190533e-006	9.734439e-014
	52	PRF_Q_2022_M_CIAN_799_53579.33232.33232.4.0.dta	4	3256.609501	SLTDYMQNMEQKRR(12)-LRDEIEEKQK(8)	3256.593498	Oxidation[M](6);Oxidation[M](9)	7.000967e-004	9.929612e-002	0.016003	4.914031	4.281972e-006	7.796354e-034
	53	PRF_Q_2022_M_CIAN_799_53579.54534.54534.4.2.dta	4	3224.616879	SLTDYMQNMEQKRR(12)-LRDEIEEKQK(8)	3224.603670	null	4.039413e-008	1.149049e-001	0.013209	4.096317	8.172786e-008	6.568418e-015
	54	PRF_Q_2022_M_CIAN_799_53579.41074.41074.4.2.dta	4	3240.614233	SLTDYMQNMEQKRR(12)-LRDEIEEKQK(8)	3240.598584	Oxidation[M](6)	4.635114e-004	1.275463e-001	0.015649	4.829046	5.923103e-006	2.090683e-018
	55	PRF_Q_2022_M_CIAN_799_53579.54824.54824.4.1.dta	4	3224.621608	SLTDYMQNMEQKRR(12)-LRDEIEEKQK(8)	3224.603670	null	2.315821e-006	1.483742e-001	0.017938	5.562854	1.081852e-006	5.593060e-018
	56	PRF_Q_2022_M_CIAN_799_53579.42820.42820.4.0.dta	4	3240.616081	SLTDYMQNMEQKRR(12)-LRDEIEEKQK(8)	3240.598584	Oxidation[M](6)	1.489820e-003	1.688289e-001	0.017497	5.399311	1.038405e-005	6.785103e-010
	57	PRF_Q_2022_M_CIAN_799_53579.43270.43270.4.0.dta	4	3240.615296	SLTDYMQNMEQKRR(12)-LRDEIEEKQK(8)	3240.598584	Oxidation[M](9)	1.253550e-004	1.753522e-001	0.016712	5.157072	8.711128e-007	1.685710e-013
	58	PRF_Q_2022_M_CIAN_799_53579.41217.41217.4.1.dta	4	3240.619160	SLTDYMQNMEQKRR(12)-LRDEIEEKQK(8)	3240.598584	Oxidation[M](6)	4.515247e-004	1.950758e-001	0.020576	6.349444	6.526222e-007	5.047691e-016
	59	PRF_Q_2022_M_CIAN_799_53579.33105.33105.4.0.dta	4	3256.610675	SLTDYMQNMEQKRR(12)-LRDEIEEKQK(8)	3256.593498	Oxidation[M](6);Oxidation[M](9)	2.779839e-003	2.370159e-001	0.017177	5.274530	1.168079e-004	1.127251e-020
	60	PRF_Q_2022_M_CIAN_799_53579.41061.41061.4.2.dta	4	3240.613343	SLTDYMQNMEQKRR(12)-LRDEIEEKQK(8)	3240.598584	Oxidation[M](6)	1.155715e-002	2.807289e-001	0.014759	4.554405	2.164790e-003	2.927317e-008
	61	PRF_Q_2022_M_CIAN_799_53579.54730.54730.5.0.dta	5	3224.615464	SLTDYMQNMEQKRR(12)-LRDEIEEKQK(8)	3224.603670	null	3.107138e-003	4.851364e-001	0.011794	3.657504	5.732394e-003	2.656808e-009
	62	PRF_Q_2022_M_CIAN_799_53579.54589.54589.5.0.dta	5	3224.614401	SLTDYMQNMEQKRR(12)-LRDEIEEKQK(8)	3224.603670	null	6.082183e-003	6.606018e-001	0.010731	3.327851	9.833493e-003	1.227760e-007
	63	PRF_Q_2022_M_CIAN_799_53579.43180.43180.5.0.dta	5	3240.616534	SLTDYMQNMEQKRR(12)-LRDEIEEKQK(8)	3240.598584	Oxidation[M](9)	7.382224e-004	6.634157e-001	0.017950	5.539100	4.673410e-004	1.851777e-007
	64	PRF_Q_2022_M_CIAN_799_53579.32813.32813.4.0.dta	4	3256.606155	SLTDYMQNMEQKRR(12)-LRDEIEEKQK(8)	3256.593498	Oxidation[M](6);Oxidation[M](9)	8.550473e-002	7.177461e-001	0.012657	3.886577	1.000000e+000	1.050355e-002
	65	PRF_Q_2022_M_CIAN_799_53579.33411.33411.5.0.dta	5	3256.610420	SLTDYMQNMEQKRR(12)-LRDEIEEKQK(8)	3256.593498	Oxidation[M](6);Oxidation[M](9)	2.169194e-002	7.241549e-001	0.016922	5.196227	2.172387e-002	6.516865e-009
	66	PRF_Q_2022_M_CIAN_799_53579.54883.54883.5.0.dta	5	3224.621072	SLTDYMQNMEQKRR(12)-LRDEIEEKQK(8)	3224.603670	null	4.615330e-002	7.816401e-001	0.017402	5.396632	7.771354e-002	1.291975e-005
	67	PRF_Q_2022_M_CIAN_799_53579.32864.32864.5.0.dta	5	3256.612582	SLTDYMQNMEQKRR(12)-LRDEIEEKQK(8)	3256.593498	Oxidation[M](6);Oxidation[M](9)	7.234290e-002	7.874613e-001	0.019084	5.860111	6.692834e-002	5.332355e-006
	68	PRF_Q_2022_M_CIAN_799_53579.59617.59617.5.0.dta	5	3309.698233	IKSLTDYMQNMEQKR(14)-LRDEIEEKQK(8)	3309.681581	null	2.691738e-012	4.569737e-002	0.016652	5.031300	1.226133e-015	1.282174e-011
	69	PRF_Q_2022_M_CIAN_799_53579.36370.36370.4.2.dta	4	3341.693400	IKSLTDYMQNMEQKR(14)-LRDEIEEKQK(8)	3341.671409	Oxidation[M](8);Oxidation[M](11)	1.126910e-008	7.605614e-001	0.021991	6.580839	1.000000e+000	3.464991e-007
47	sp|O60282|KIF5C_HUMAN (618)-sp|O60282|KIF5C_HUMAN (766)	3	25
	1	PRF_Q_2022_M_CIAN_799_53579.17640.17640.3.0.dta	3	1781.885198	KMNASER(1)-EMKLEK(3)	1781.877113	Oxidation[M](2);Oxidation[M](12)	1.191398e-003	2.746145e-005	0.008085	4.537350	1.535459e-007	3.929642e-004
	2	PRF_Q_2022_M_CIAN_799_53579.17879.17879.3.0.dta	3	1781.885628	KMNASER(1)-EMKLEK(3)	1781.877113	Oxidation[M](2);Oxidation[M](12)	2.462626e-005	4.025243e-005	0.008515	4.778668	2.255730e-010	3.401349e-006
	3	PRF_Q_2022_M_CIAN_799_53579.26612.26612.3.0.dta	3	1749.896744	KMNASER(1)-EMKLEK(3)	1749.887285	null	7.548078e-008	4.175707e-005	0.009459	5.405491	2.266084e-007	6.786307e-008
	4	PRF_Q_2022_M_CIAN_799_53579.17760.17760.3.0.dta	3	1781.886031	KMNASER(1)-EMKLEK(3)	1781.877113	Oxidation[M](2);Oxidation[M](12)	2.184244e-005	4.938966e-005	0.008918	5.004834	6.228666e-010	2.866643e-006
	5	PRF_Q_2022_M_CIAN_799_53579.17516.17516.3.0.dta	3	1781.884529	KMNASER(1)-EMKLEK(3)	1781.877113	Oxidation[M](2);Oxidation[M](12)	1.687399e-005	1.349232e-004	0.007416	4.161903	7.943283e-008	3.575633e-006
	6	PRF_Q_2022_M_CIAN_799_53579.17389.17389.3.0.dta	3	1781.885498	KMNASER(1)-EMKLEK(3)	1781.877113	Oxidation[M](2);Oxidation[M](12)	4.577095e-007	1.885177e-004	0.008385	4.705712	2.004614e-010	1.290791e-007
	7	PRF_Q_2022_M_CIAN_799_53579.17262.17262.3.0.dta	3	1781.885558	KMNASER(1)-EMKLEK(3)	1781.877113	Oxidation[M](2);Oxidation[M](12)	1.883895e-006	3.498137e-004	0.008445	4.739384	6.042575e-011	1.085898e-006
	8	PRF_Q_2022_M_CIAN_799_53579.17634.17634.4.0.dta	4	1781.883448	KMNASER(1)-EMKLEK(3)	1781.877113	Oxidation[M](2);Oxidation[M](12)	2.284458e-003	5.467456e-004	0.006335	3.555240	6.332285e-006	2.050506e-003
	9	PRF_Q_2022_M_CIAN_799_53579.17755.17755.4.0.dta	4	1781.882648	KMNASER(1)-EMKLEK(3)	1781.877113	Oxidation[M](2);Oxidation[M](12)	1.077910e-004	8.701191e-004	0.005535	3.106275	1.492766e-006	1.591072e-004
	10	PRF_Q_2022_M_CIAN_799_53579.17992.17992.3.0.dta	3	1781.884281	KMNASER(1)-EMKLEK(3)	1781.877113	Oxidation[M](2);Oxidation[M](12)	1.232767e-003	1.262901e-003	0.007168	4.022724	9.214956e-006	4.973603e-004
	11	PRF_Q_2022_M_CIAN_799_53579.17881.17881.4.1.dta	4	1781.883271	KMNASER(1)-EMKLEK(3)	1781.877113	Oxidation[M](2);Oxidation[M](12)	6.089662e-004	4.574559e-003	0.006158	3.455906	7.605496e-008	8.594703e-004
	12	PRF_Q_2022_M_CIAN_799_53579.17998.17998.4.1.dta	4	1781.882595	KMNASER(1)-EMKLEK(3)	1781.877113	Oxidation[M](2);Oxidation[M](12)	6.246427e-003	6.427062e-003	0.005482	3.076531	8.965898e-005	5.729200e-003
	13	PRF_Q_2022_M_CIAN_799_53579.21683.21683.2.0.dta	2	1765.886969	KMNASER(1)-EMKLEK(3)	1765.882199	Oxidation[M](12)	4.884321e-003	1.335671e-002	0.004770	2.701199	8.028125e-008	3.708641e-003
	14	PRF_Q_2022_M_CIAN_799_53579.17345.17345.4.0.dta	4	1781.886459	KMNASER(1)-EMKLEK(3)	1781.877113	Oxidation[M](2);Oxidation[M](12)	8.688335e-005	1.819707e-002	0.009346	5.245031	7.787484e-007	1.623186e-004
	15	PRF_Q_2022_M_CIAN_799_53579.17805.17805.2.0.dta	2	1781.886760	KMNASER(1)-EMKLEK(3)	1781.877113	Oxidation[M](2);Oxidation[M](12)	1.284857e-002	1.910079e-002	0.009647	5.413954	3.419511e-005	1.158908e-002
	16	PRF_Q_2022_M_CIAN_799_53579.26628.26628.4.0.dta	4	1749.899187	KMNASER(1)-EMKLEK(3)	1749.887285	null	1.892708e-003	2.461083e-002	0.011902	6.801581	3.778702e-007	2.477704e-003
	17	PRF_Q_2022_M_CIAN_799_53579.21831.21831.2.0.dta	2	1765.885345	KMNASER(1)-EMKLEK(3)	1765.882199	Oxidation[M](12)	9.016293e-003	3.346039e-002	0.003146	1.781546	1.259038e-006	7.415396e-003
	18	PRF_Q_2022_M_CIAN_799_53579.17686.17686.2.0.dta	2	1781.885315	KMNASER(1)-EMKLEK(3)	1781.877113	Oxidation[M](2);Oxidation[M](12)	2.613070e-002	1.779015e-001	0.008202	4.603011	2.391645e-002	2.559383e-002
	19	PRF_Q_2022_M_CIAN_799_53579.17416.17416.2.0.dta	2	1781.886391	KMNASER(1)-EMKLEK(3)	1781.877113	Oxidation[M](2);Oxidation[M](12)	4.466112e-002	2.024454e-001	0.009278	5.206869	8.575261e-002	4.223660e-002
	20	PRF_Q_2022_M_CIAN_799_53579.17920.17920.2.0.dta	2	1781.886080	KMNASER(1)-EMKLEK(3)	1781.877113	Oxidation[M](2);Oxidation[M](12)	1.000000e+000	7.274506e-001	0.008967	5.032334	4.492839e-002	1.000000e+000
	21	PRF_Q_2022_M_CIAN_799_53579.21236.21236.4.1.dta	4	2552.244336	KMNASER(1)-IEDQEREMKLEK(9)	2552.232958	Oxidation[M](8);Oxidation[M](17)	5.958021e-007	2.393190e-002	0.011378	4.458057	2.076150e-005	3.080087e-013
	22	PRF_Q_2022_M_CIAN_799_53579.36218.36218.4.0.dta	4	2761.441332	KMNASER(1)-LKIEDQEREMKLEK(11)	2761.422143	null	1.166407e-005	8.711268e-002	0.019189	6.948956	3.467793e-005	2.941905e-016
	23	PRF_Q_2022_M_CIAN_799_53579.29583.29583.4.0.dta	4	2777.431281	KMNASER(1)-LKIEDQEREMKLEK(11)	2777.417058	Oxidation[M](10)	5.633730e-005	2.839142e-001	0.014223	5.120945	3.371408e-010	2.955701e-020
	24	PRF_Q_2022_M_CIAN_799_53579.36201.36201.5.0.dta	5	2761.438432	KMNASER(1)-LKIEDQEREMKLEK(11)	2761.422143	null	3.677098e-003	3.261368e-001	0.016289	5.898772	5.240591e-002	1.127705e-008
	25	PRF_Q_2022_M_CIAN_799_53579.32360.32360.4.0.dta	4	2777.431625	KMNASER(1)-LKIEDQEREMKLEK(11)	2777.417058	Oxidation[M](19)	8.105539e-003	3.823626e-001	0.014567	5.244801	7.790665e-004	1.272951e-012
48	sp|O60282|KIF5C_HUMAN (465)-sp|Q07866|KLC1_HUMAN (518)	3	7
	1	PRF_Q_2022_M_CIAN_799_53579.74331.74331.4.0.dta	4	3204.595049	DYEKIQEELTR(4)-VAEVLNDPENMEKR(13)	3204.572751	null	3.659661e-015	2.994555e-005	0.022298	6.958182	7.202408e-014	1.971666e-011
	2	PRF_Q_2022_M_CIAN_799_53579.68571.68571.4.0.dta	4	3220.590201	DYEKIQEELTR(4)-VAEVLNDPENMEKR(13)	3220.567665	Oxidation[M](11)	2.527230e-009	1.272091e-003	0.022536	6.997524	1.970899e-009	3.335313e-013
	3	PRF_Q_2022_M_CIAN_799_53579.68515.68515.3.0.dta	3	3220.593149	DYEKIQEELTR(4)-VAEVLNDPENMEKR(13)	3220.567665	Oxidation[M](11)	1.599441e-006	4.057591e-003	0.025484	7.912891	3.345625e-007	3.747479e-012
	4	PRF_Q_2022_M_CIAN_799_53579.68724.68724.4.0.dta	4	3220.589606	DYEKIQEELTR(4)-VAEVLNDPENMEKR(13)	3220.567665	Oxidation[M](11)	7.717337e-008	2.404076e-002	0.021941	6.812774	1.614355e-008	1.441504e-010
	5	PRF_Q_2022_M_CIAN_799_53579.74407.74407.3.0.dta	3	3204.592294	DYEKIQEELTR(4)-VAEVLNDPENMEKR(13)	3204.572751	null	3.645252e-005	9.145312e-002	0.019543	6.098473	3.612410e-012	1.421827e-008
	6	PRF_Q_2022_M_CIAN_799_53579.56561.56561.5.1.dta	5	3376.691304	RDYEKIQEELTR(5)-VAEVLNDPENMEKR(13)	3376.668767	Oxidation[M](11)	1.054882e-006	3.463137e-002	0.022537	6.674330	2.856592e-004	4.334331e-007
	7	PRF_Q_2022_M_CIAN_799_53579.66093.66093.5.0.dta	5	3360.718294	DYEKIQEELTR(4)-VAEVLNDPENMEKRR(13)	3360.673853	null	4.430007e-002	2.864442e-001	0.044441	13.223836	4.317039e-002	7.499988e-005
49	sp|Q07866|KLC1_HUMAN (272)-sp|Q07866|KLC1_HUMAN (518)	3	7
	1	PRF_Q_2022_M_CIAN_799_53579.87661.87661.4.0.dta	4	3457.782814	YKDAANLLNDALAIR(2)-VAEVLNDPENMEKR(13)	3457.762997	Oxidation[M](29)	5.744846e-008	7.326312e-005	0.019817	5.731162	1.498603e-016	3.005940e-007
	2	PRF_Q_2022_M_CIAN_799_53579.91477.91477.4.0.dta	4	3441.794443	YKDAANLLNDALAIR(2)-VAEVLNDPENMEKR(13)	3441.768082	null	3.299032e-006	1.547059e-004	0.026361	7.659145	3.359847e-010	3.571705e-005
	3	PRF_Q_2022_M_CIAN_799_53579.87630.87630.3.0.dta	3	3457.785310	YKDAANLLNDALAIR(2)-VAEVLNDPENMEKR(13)	3457.762997	Oxidation[M](29)	1.000000e+000	3.962892e-004	0.022313	6.453016	1.018882e-007	9.163580e-004
	4	PRF_Q_2022_M_CIAN_799_53579.87517.87517.4.0.dta	4	3457.787253	YKDAANLLNDALAIR(2)-VAEVLNDPENMEKR(13)	3457.762997	Oxidation[M](29)	1.849463e-007	2.961451e-003	0.024256	7.014940	1.935836e-014	3.213936e-004
	5	PRF_Q_2022_M_CIAN_799_53579.85493.85493.5.0.dta	5	3943.013964	DQNKYKDAANLLNDALAIR(6)-VAEVLNDPENMEKR(13)	3942.986384	Oxidation[M](33)	1.655828e-005	7.694614e-004	0.027580	6.994698	5.947130e-010	1.342604e-004
	6	PRF_Q_2022_M_CIAN_799_53579.85644.85644.5.0.dta	5	3943.017790	DQNKYKDAANLLNDALAIR(6)-VAEVLNDPENMEKR(13)	3942.986384	Oxidation[M](33)	2.853373e-006	8.738479e-004	0.031406	7.965029	3.173587e-009	1.333938e-004
	7	PRF_Q_2022_M_CIAN_799_53579.79249.79249.5.0.dta	5	3613.890843	YKDAANLLNDALAIR(2)-VAEVLNDPENMEKRR(13)	3613.864099	Oxidation[M](11)	1.586939e-002	4.169839e-002	0.026744	7.400389	7.988690e-003	2.404568e-006
50	sp|O60282|KIF5C_HUMAN (785)-sp|O60282|KIF5C_HUMAN (803)	3	7
	1	PRF_Q_2022_M_CIAN_799_53579.81563.81563.4.0.dta	4	2733.474197	EDLKGLEETVSR(4)-KLFVQDLTTR(1)	2733.466771	null	7.278544e-011	9.462445e-005	0.007426	2.716697	2.188741e-012	1.089742e-013
	2	PRF_Q_2022_M_CIAN_799_53579.81564.81564.3.1.dta	3	2733.471942	EDLKGLEETVSR(4)-KLFVQDLTTR(1)	2733.466771	null	1.732510e-009	1.786712e-003	0.005171	1.891737	9.662284e-009	3.852090e-011
	3	PRF_Q_2022_M_CIAN_799_53579.81598.81598.3.4.dta	3	2733.471942	EDLKGLEETVSR(4)-KLFVQDLTTR(1)	2733.466771	null	1.241405e-003	7.654664e-002	0.005171	1.891737	9.943932e-004	5.085109e-006
	4	PRF_Q_2022_M_CIAN_799_53579.74305.74305.4.0.dta	4	3217.730255	EQAREDLKGLEETVSR(8)-KLFVQDLTTR(1)	3217.706143	null	5.257354e-012	5.301660e-004	0.024112	7.493537	1.478494e-009	1.549524e-017
	5	PRF_Q_2022_M_CIAN_799_53579.74167.74167.4.0.dta	4	3217.724297	EQAREDLKGLEETVSR(8)-KLFVQDLTTR(1)	3217.706143	null	1.144694e-007	1.823250e-003	0.018154	5.641907	8.548362e-009	2.857645e-019
	6	PRF_Q_2022_M_CIAN_799_53579.74243.74243.5.0.dta	5	3217.733956	EQAREDLKGLEETVSR(8)-KLFVQDLTTR(1)	3217.706143	null	1.843989e-011	2.235907e-003	0.027813	8.643735	3.989125e-008	1.844727e-011
	7	PRF_Q_2022_M_CIAN_799_53579.66346.66346.5.0.dta	5	3373.827641	REQAREDLKGLEETVSR(9)-KLFVQDLTTR(1)	3373.807245	null	1.693314e-003	5.521744e-001	0.020396	6.045396	4.093803e-002	2.350485e-011
51	sp|Q07866|KLC1_HUMAN (340)-sp|Q07866|KLC1_HUMAN (372)	3	10
	1	PRF_Q_2022_M_CIAN_799_53579.84483.84483.4.0.dta	4	4485.349995	DHPDVAKQLNNLALLCQNQGK(7)-ALEIYQTKLGPDDPNVAK(8)	4485.308027	Carbamidomethyl[C](16)	1.086204e-016	1.023981e-004	0.041968	9.356771	3.147018e-010	8.064376e-015
	2	PRF_Q_2022_M_CIAN_799_53579.84602.84602.5.0.dta	5	4485.343489	DHPDVAKQLNNLALLCQNQGK(7)-ALEIYQTKLGPDDPNVAK(8)	4485.308027	Carbamidomethyl[C](16)	1.135485e-008	6.051735e-004	0.035462	7.906257	3.585383e-011	2.465113e-009
	3	PRF_Q_2022_M_CIAN_799_53579.84453.84453.5.0.dta	5	4485.345603	DHPDVAKQLNNLALLCQNQGK(7)-ALEIYQTKLGPDDPNVAK(8)	4485.308027	Carbamidomethyl[C](16)	2.428373e-011	8.971858e-004	0.037576	8.377574	1.625391e-010	8.234734e-013
	4	PRF_Q_2022_M_CIAN_799_53579.84628.84628.4.0.dta	4	4485.341071	DHPDVAKQLNNLALLCQNQGK(7)-ALEIYQTKLGPDDPNVAK(8)	4485.308027	Carbamidomethyl[C](16)	1.204474e-003	1.072114e-003	0.033044	7.367164	8.657099e-008	1.350661e-008
	5	PRF_Q_2022_M_CIAN_799_53579.77763.77763.5.0.dta	5	4882.618756	VLGKDHPDVAKQLNNLALLCQNQGK(11)-ALEIYQTKLGPDDPNVAK(8)	4882.576911	Carbamidomethyl[C](20)	7.277587e-016	3.567138e-004	0.041845	8.570270	5.840767e-011	5.362431e-019
	6	PRF_Q_2022_M_CIAN_799_53579.78050.78050.5.0.dta	5	4882.612310	VLGKDHPDVAKQLNNLALLCQNQGK(11)-ALEIYQTKLGPDDPNVAK(8)	4882.576911	Carbamidomethyl[C](20)	3.360000e-008	8.443911e-004	0.035399	7.250065	1.112267e-007	1.898617e-012
	7	PRF_Q_2022_M_CIAN_799_53579.77903.77903.5.0.dta	5	4882.616374	VLGKDHPDVAKQLNNLALLCQNQGK(11)-ALEIYQTKLGPDDPNVAK(8)	4882.576911	Carbamidomethyl[C](20)	4.863395e-013	8.992948e-004	0.039463	8.082412	6.504834e-013	1.504624e-010
	8	PRF_Q_2022_M_CIAN_799_53579.77885.77885.4.0.dta	4	4882.602480	VLGKDHPDVAKQLNNLALLCQNQGK(11)-ALEIYQTKLGPDDPNVAK(8)	4882.576911	Carbamidomethyl[C](20)	1.000000e+000	2.023038e-003	0.025569	5.236784	1.000000e+000	1.045550e-006
	9	PRF_Q_2022_M_CIAN_799_53579.88399.88399.5.0.dta	5	5907.941138	DHPDVAKQLNNLALLCQNQGKYEEVEYYYQR(7)-ALEIYQTKLGPDDPNVAK(8)	5907.917164	Carbamidomethyl[C](16)	1.035118e-009	9.059048e-004	0.023974	4.057945	6.445036e-010	4.344384e-012
	10	PRF_Q_2022_M_CIAN_799_53579.88265.88265.5.0.dta	5	5907.938312	DHPDVAKQLNNLALLCQNQGKYEEVEYYYQR(7)-ALEIYQTKLGPDDPNVAK(8)	5907.917164	Carbamidomethyl[C](16)	1.000000e+000	3.147419e-003	0.021148	3.579603	1.000000e+000	1.201739e-004
52	sp|Q07866|KLC1_HUMAN (237)-sp|Q07866|KLC1_HUMAN (270)	3	10
	1	PRF_Q_2022_M_CIAN_799_53579.96391.96391.4.0.dta	4	4288.228871	YEVAVPLCKQALEDLEK(9)-DQNKYKDAANLLNDALAIR(4)	4288.216762	Carbamidomethyl[C](30)	4.001310e-008	1.131560e-004	0.012109	2.823784	1.976194e-006	1.393673e-016
	2	PRF_Q_2022_M_CIAN_799_53579.96411.96411.4.0.dta	4	4288.233589	YEVAVPLCKQALEDLEK(9)-DQNKYKDAANLLNDALAIR(4)	4288.216762	Carbamidomethyl[C](30)	7.655643e-018	1.263511e-004	0.016827	3.924009	1.124546e-016	2.501241e-014
	3	PRF_Q_2022_M_CIAN_799_53579.96557.96557.4.0.dta	4	4288.245530	YEVAVPLCKQALEDLEK(9)-DQNKYKDAANLLNDALAIR(4)	4288.216762	Carbamidomethyl[C](30)	1.040668e-010	3.264752e-004	0.028768	6.708616	1.616929e-008	1.506227e-016
	4	PRF_Q_2022_M_CIAN_799_53579.96567.96567.5.0.dta	5	4288.241036	YEVAVPLCKQALEDLEK(9)-DQNKYKDAANLLNDALAIR(4)	4288.216762	Carbamidomethyl[C](30)	1.328126e-009	5.362091e-004	0.024274	5.660628	1.125653e-011	1.504111e-009
	5	PRF_Q_2022_M_CIAN_799_53579.81746.81746.4.0.dta	4	2937.506804	YEVAVPLCKQALEDLEK(9)-DQNKYK(4)	2937.491266	Carbamidomethyl[C](8)	1.058901e-002	1.045784e-002	0.015538	5.289548	3.398022e-012	3.472860e-003
	6	PRF_Q_2022_M_CIAN_799_53579.81593.81593.4.0.dta	4	2937.508078	YEVAVPLCKQALEDLEK(9)-DQNKYK(4)	2937.491266	Carbamidomethyl[C](8)	1.639110e-002	2.478426e-002	0.016812	5.723251	6.737549e-013	2.346261e-002
	7	PRF_Q_2022_M_CIAN_799_53579.81581.81581.3.0.dta	3	2937.506645	YEVAVPLCKQALEDLEK(9)-DQNKYK(4)	2937.491266	Carbamidomethyl[C](8)	5.991209e-002	1.568652e-001	0.015379	5.235420	2.708424e-009	3.612587e-002
	8	PRF_Q_2022_M_CIAN_799_53579.81725.81725.3.0.dta	3	2937.503537	YEVAVPLCKQALEDLEK(9)-DQNKYK(4)	2937.491266	Carbamidomethyl[C](8)	6.990702e-003	2.303440e-001	0.012271	4.177374	4.450003e-012	4.841985e-003
	9	PRF_Q_2022_M_CIAN_799_53579.95457.95457.5.0.dta	5	5241.731790	YEVAVPLCKQALEDLEK(9)-TSGHDHPDVATMLNILALVYRDQNKYK(25)	5241.659643	Carbamidomethyl[C](38)	2.681272e-001	4.362811e-001	0.072147	13.764152	3.746917e-001	1.088297e-007
	10	PRF_Q_2022_M_CIAN_799_53579.95420.95420.5.0.dta	5	5241.739527	YEVAVPLCKQALEDLEK(9)-TSGHDHPDVATMLNILALVYRDQNKYK(25)	5241.659643	Carbamidomethyl[C](38)	5.380023e-002	4.954439e-001	0.079884	15.240211	1.000000e+000	6.078361e-006
53	sp|Q07866|KLC1_HUMAN (479)-sp|Q07866|KLC1_HUMAN (518)	3	10
	1	PRF_Q_2022_M_CIAN_799_53579.86140.86140.3.0.dta	3	3577.704051	QGKFEAAETLEEAAMR(3)-VAEVLNDPENMEKR(13)	3577.714723	Oxidation[M](15)	5.439668e-013	1.275009e-004	-0.010672	-2.982910	1.231436e-010	2.734716e-009
	2	PRF_Q_2022_M_CIAN_799_53579.83845.83845.4.0.dta	4	3561.748960	QGKFEAAETLEEAAMR(3)-VAEVLNDPENMEKR(13)	3561.719809	null	1.536212e-005	4.343119e-003	0.029151	8.184529	2.439646e-009	2.283736e-005
	3	PRF_Q_2022_M_CIAN_799_53579.78608.78608.4.1.dta	4	3577.741964	QGKFEAAETLEEAAMR(3)-VAEVLNDPENMEKR(13)	3577.714723	Oxidation[M](15)	3.367225e-003	7.267925e-003	0.027241	7.614078	6.846380e-013	1.269001e-003
	4	PRF_Q_2022_M_CIAN_799_53579.78440.78440.4.0.dta	4	3577.723533	QGKFEAAETLEEAAMR(3)-VAEVLNDPENMEKR(13)	3577.714723	Oxidation[M](15)	5.463998e-004	8.151811e-003	0.008810	2.462466	3.091895e-009	1.913184e-003
	5	PRF_Q_2022_M_CIAN_799_53579.65410.65410.4.1.dta	4	3749.842758	RQGKFEAAETLEEAAMR(4)-VAEVLNDPENMEKR(13)	3749.810739	Oxidation[M](16);Oxidation[M](31)	4.469970e-006	2.545981e-003	0.032019	8.538831	1.454547e-006	2.465449e-005
	6	PRF_Q_2022_M_CIAN_799_53579.65277.65277.5.0.dta	5	3749.837210	QGKFEAAETLEEAAMR(3)-VAEVLNDPENMEKRR(13)	3749.810739	Oxidation[M](15);Oxidation[M](30)	6.509946e-004	1.508299e-002	0.026471	7.059290	4.956191e-012	5.839155e-004
	7	PRF_Q_2022_M_CIAN_799_53579.65198.65198.5.0.dta	5	3749.833751	QGKFEAAETLEEAAMR(3)-VAEVLNDPENMEKRR(13)	3749.810739	Oxidation[M](15);Oxidation[M](30)	8.105462e-004	2.439380e-002	0.023012	6.136843	3.621812e-012	2.131681e-004
	8	PRF_Q_2022_M_CIAN_799_53579.75530.75530.5.0.dta	5	3717.850999	QGKFEAAETLEEAAMR(3)-VAEVLNDPENMEKRR(13)	3717.820911	null	2.807341e-002	2.878286e-002	0.030088	8.092913	1.278842e-009	1.661784e-002
	9	PRF_Q_2022_M_CIAN_799_53579.65468.65468.5.0.dta	5	3749.825427	QGKFEAAETLEEAAMR(3)-VAEVLNDPENMEKRR(13)	3749.810739	Oxidation[M](15);Oxidation[M](30)	1.041378e-002	1.007155e-001	0.014688	3.916998	2.128816e-015	1.252804e-002
	10	PRF_Q_2022_M_CIAN_799_53579.65241.65241.4.2.dta	4	3749.818106	QGKFEAAETLEEAAMR(3)-VAEVLNDPENMEKRR(13)	3749.810739	Oxidation[M](15);Oxidation[M](30)	2.554866e-004	8.063226e-001	0.007367	1.964632	1.015843e-005	6.848055e-005
54	sp|O60282|KIF5C_HUMAN (676)-sp|O60282|KIF5C_HUMAN (716)	3	34
	1	PRF_Q_2022_M_CIAN_799_53579.23610.23610.4.0.dta	4	3083.538258	AQEKMHEVSFQDKEK(4)-EAHQKQLSR(5)	3083.521329	Oxidation[M](5)	1.391423e-006	2.673138e-004	0.016929	5.490152	2.522120e-013	7.848286e-008
	2	PRF_Q_2022_M_CIAN_799_53579.28381.28381.5.0.dta	5	3067.548334	AQEKMHEVSFQDKEK(4)-EAHQKQLSR(5)	3067.526415	null	7.487632e-007	7.996472e-004	0.021919	7.145497	2.056985e-012	1.098186e-006
	3	PRF_Q_2022_M_CIAN_799_53579.23737.23737.4.0.dta	4	3083.537681	AQEKMHEVSFQDKEK(4)-EAHQKQLSR(5)	3083.521329	Oxidation[M](5)	4.437971e-007	9.286032e-004	0.016352	5.303028	3.248620e-011	3.494664e-008
	4	PRF_Q_2022_M_CIAN_799_53579.23725.23725.5.0.dta	5	3083.540086	AQEKMHEVSFQDKEK(4)-EAHQKQLSR(5)	3083.521329	Oxidation[M](5)	1.130542e-006	1.428687e-003	0.018757	6.082980	7.432667e-014	8.547965e-006
	5	PRF_Q_2022_M_CIAN_799_53579.28251.28251.5.0.dta	5	3067.546748	AQEKMHEVSFQDKEK(4)-EAHQKQLSR(5)	3067.526415	null	3.181278e-005	1.534554e-003	0.020333	6.628468	6.762167e-014	6.041566e-005
	6	PRF_Q_2022_M_CIAN_799_53579.23601.23601.5.0.dta	5	3083.539244	AQEKMHEVSFQDKEK(4)-EAHQKQLSR(5)	3083.521329	Oxidation[M](5)	4.044243e-005	2.063966e-003	0.017915	5.809916	2.715936e-010	4.835406e-005
	7	PRF_Q_2022_M_CIAN_799_53579.28382.28382.4.0.dta	4	3067.547788	AQEKMHEVSFQDKEK(4)-EAHQKQLSR(5)	3067.526415	null	1.198296e-006	2.249422e-003	0.021373	6.967503	5.176825e-010	1.943011e-007
	8	PRF_Q_2022_M_CIAN_799_53579.28247.28247.4.0.dta	4	3067.548485	AQEKMHEVSFQDKEK(4)-EAHQKQLSR(5)	3067.526415	null	2.305752e-008	6.589281e-003	0.022070	7.194722	1.568633e-010	8.652026e-009
	9	PRF_Q_2022_M_CIAN_799_53579.28223.28223.4.1.dta	4	3067.548672	AQEKMHEVSFQDKEK(4)-EAHQKQLSR(5)	3067.526415	null	2.504217e-004	1.086021e-001	0.022257	7.255683	3.184799e-005	6.734968e-005
	10	PRF_Q_2022_M_CIAN_799_53579.23491.23491.4.0.dta	4	3083.536963	AQEKMHEVSFQDKEK(4)-EAHQKQLSR(5)	3083.521329	Oxidation[M](5)	1.255961e-002	1.291461e-001	0.015634	5.070177	1.000000e+000	8.607478e-004
	11	PRF_Q_2022_M_CIAN_799_53579.28259.28259.3.0.dta	3	3067.538715	AQEKMHEVSFQDKEK(4)-EAHQKQLSR(5)	3067.526415	null	1.129150e-003	1.481292e-001	0.012300	4.009745	2.778243e-008	4.621481e-004
	12	PRF_Q_2022_M_CIAN_799_53579.23769.23769.3.0.dta	3	3083.542526	AQEKMHEVSFQDKEK(4)-EAHQKQLSR(5)	3083.521329	Oxidation[M](5)	1.000000e+000	1.933247e-001	0.021197	6.874284	1.000000e+000	8.067955e-004
	13	PRF_Q_2022_M_CIAN_799_53579.23482.23482.5.0.dta	5	3083.541882	AQEKMHEVSFQDKEK(4)-EAHQKQLSR(5)	3083.521329	Oxidation[M](5)	2.284453e-003	2.442017e-001	0.020553	6.665431	1.000000e+000	2.093929e-003
	14	PRF_Q_2022_M_CIAN_799_53579.23645.23645.3.0.dta	3	3083.537867	AQEKMHEVSFQDKEK(4)-EAHQKQLSR(5)	3083.521329	Oxidation[M](5)	1.000000e+000	2.612330e-001	0.016538	5.363349	1.000000e+000	2.185587e-004
	15	PRF_Q_2022_M_CIAN_799_53579.23859.23859.5.0.dta	5	3083.543238	AQEKMHEVSFQDKEK(4)-EAHQKQLSR(5)	3083.521329	Oxidation[M](5)	1.507278e-003	3.651865e-001	0.021909	7.105188	4.674815e-005	7.116054e-004
	16	PRF_Q_2022_M_CIAN_799_53579.26501.26501.5.0.dta	5	2826.399991	AQEKMHEVSFQDK(4)-EAHQKQLSR(5)	2826.383786	Oxidation[M](5)	4.278166e-003	7.718409e-004	0.016205	5.733475	2.906253e-007	1.392154e-003
	17	PRF_Q_2022_M_CIAN_799_53579.26646.26646.5.0.dta	5	2826.396350	AQEKMHEVSFQDK(4)-EAHQKQLSR(5)	2826.383786	Oxidation[M](5)	1.931800e-004	3.379508e-003	0.012564	4.445256	4.776417e-012	1.393403e-004
	18	PRF_Q_2022_M_CIAN_799_53579.26666.26666.4.0.dta	4	2826.399437	AQEKMHEVSFQDK(4)-EAHQKQLSR(5)	2826.383786	Oxidation[M](5)	9.057088e-009	5.234686e-003	0.015651	5.537465	2.320666e-023	1.408461e-005
	19	PRF_Q_2022_M_CIAN_799_53579.32046.32046.4.0.dta	4	2810.402961	AQEKMHEVSFQDK(4)-EAHQKQLSR(5)	2810.388872	null	9.581432e-005	9.495936e-003	0.014089	5.013185	6.466068e-004	1.306551e-005
	20	PRF_Q_2022_M_CIAN_799_53579.32088.32088.3.0.dta	3	2810.400295	AQEKMHEVSFQDK(4)-EAHQKQLSR(5)	2810.388872	null	1.370664e-008	1.263873e-002	0.011423	4.064562	2.509972e-006	3.586936e-007
	21	PRF_Q_2022_M_CIAN_799_53579.32174.32174.4.0.dta	4	2810.403962	AQEKMHEVSFQDK(4)-EAHQKQLSR(5)	2810.388872	null	2.262197e-008	3.829899e-002	0.015090	5.369364	1.920781e-009	8.283237e-006
	22	PRF_Q_2022_M_CIAN_799_53579.26656.26656.3.0.dta	3	2826.398448	AQEKMHEVSFQDK(4)-EAHQKQLSR(5)	2826.383786	Oxidation[M](5)	2.110202e-005	4.142870e-002	0.014662	5.187547	2.553284e-010	7.560455e-009
	23	PRF_Q_2022_M_CIAN_799_53579.26530.26530.4.2.dta	4	2826.401241	AQEKMHEVSFQDK(4)-EAHQKQLSR(5)	2826.383786	Oxidation[M](5)	2.840215e-006	4.374029e-002	0.017455	6.175736	7.044732e-018	4.551673e-005
	24	PRF_Q_2022_M_CIAN_799_53579.32109.32109.5.0.dta	5	2810.401166	AQEKMHEVSFQDK(4)-EAHQKQLSR(5)	2810.388872	null	3.701933e-006	5.379239e-002	0.012294	4.374484	1.350457e-008	7.886009e-006
	25	PRF_Q_2022_M_CIAN_799_53579.26521.26521.3.0.dta	3	2826.399250	AQEKMHEVSFQDK(4)-EAHQKQLSR(5)	2826.383786	Oxidation[M](5)	1.000000e+000	3.118510e-001	0.015464	5.471302	1.000000e+000	8.962893e-004
	26	PRF_Q_2022_M_CIAN_799_53579.32121.32121.3.0.dta	3	2810.401336	AQEKMHEVSFQDK(4)-EAHQKQLSR(5)	2810.388872	null	3.190661e-003	5.832910e-001	0.012464	4.434973	3.727226e-003	4.313060e-002
	27	PRF_Q_2022_M_CIAN_799_53579.28722.28722.4.1.dta	4	3703.882552	AQEKMHEVSFQDKEKEHLTR(4)-EAHQKQLSR(5)	3703.860742	null	1.000000e+000	4.081503e-003	0.021810	5.888450	1.000000e+000	1.020414e-004
	28	PRF_Q_2022_M_CIAN_799_53579.28709.28709.5.0.dta	5	3703.884467	AQEKMHEVSFQDKEKEHLTR(4)-EAHQKQLSR(5)	3703.860742	null	2.168421e-007	9.710880e-003	0.023725	6.405478	1.922852e-013	1.104218e-007
	29	PRF_Q_2022_M_CIAN_799_53579.24925.24925.4.0.dta	4	3719.875282	AQEKMHEVSFQDKEKEHLTR(4)-EAHQKQLSR(5)	3719.855656	Oxidation[M](5)	1.000000e+000	9.786177e-003	0.019626	5.276011	1.000000e+000	2.922373e-003
	30	PRF_Q_2022_M_CIAN_799_53579.25031.25031.5.0.dta	5	3719.879491	AQEKMHEVSFQDKEKEHLTR(4)-EAHQKQLSR(5)	3719.855656	Oxidation[M](5)	1.440411e-004	1.378668e-002	0.023835	6.407507	1.341038e-014	1.098195e-005
	31	PRF_Q_2022_M_CIAN_799_53579.24903.24903.5.0.dta	5	3719.876927	AQEKMHEVSFQDKEKEHLTR(4)-EAHQKQLSR(5)	3719.855656	Oxidation[M](5)	1.408183e-004	1.836018e-002	0.021271	5.718233	1.090100e-011	1.477088e-005
	32	PRF_Q_2022_M_CIAN_799_53579.24777.24777.5.0.dta	5	3719.879539	AQEKMHEVSFQDKEKEHLTR(4)-EAHQKQLSR(5)	3719.855656	Oxidation[M](5)	2.496238e-003	6.293678e-002	0.023883	6.420410	1.000000e+000	9.254272e-004
	33	PRF_Q_2022_M_CIAN_799_53579.24793.24793.4.1.dta	4	3719.877872	AQEKMHEVSFQDKEKEHLTR(4)-EAHQKQLSR(5)	3719.855656	Oxidation[M](5)	1.000000e+000	7.321092e-001	0.022216	5.972275	1.000000e+000	1.346811e-003
	34	PRF_Q_2022_M_CIAN_799_53579.25056.25056.4.0.dta	4	3719.878728	AQEKMHEVSFQDKEKEHLTR(4)-EAHQKQLSR(5)	3719.855656	Oxidation[M](5)	1.000000e+000	7.365901e-001	0.023072	6.202391	1.000000e+000	2.059840e-003
55	sp|O60282|KIF5C_HUMAN (465)-sp|Q07866|KLC1_HUMAN (272)	3	3
	1	PRF_Q_2022_M_CIAN_799_53579.94350.94350.4.0.dta	4	3221.701373	DYEKIQEELTR(4)-YKDAANLLNDALAIR(2)	3221.668698	null	1.052426e-007	3.149411e-004	0.032675	10.142260	5.087419e-011	1.442198e-008
	2	PRF_Q_2022_M_CIAN_799_53579.87976.87976.5.0.dta	5	3377.789009	RDYEKIQEELTR(5)-YKDAANLLNDALAIR(2)	3377.769800	null	1.490751e-008	2.603972e-003	0.019209	5.686888	3.296047e-007	1.086243e-011
	3	PRF_Q_2022_M_CIAN_799_53579.93486.93486.5.1.dta	5	3706.916390	DYEKIQEELTR(4)-DQNKYKDAANLLNDALAIR(6)	3706.892086	null	8.864005e-003	5.287438e-001	0.024304	6.556436	4.168396e-002	1.190409e-003
56	sp|O60282|KIF5C_HUMAN (522)-sp|O60282|KIF5C_HUMAN (849)	3	29
	1	PRF_Q_2022_M_CIAN_799_53579.67948.67948.3.0.dta	3	3379.835884	ANEQLTDELAQKTTTLTTTQR(12)-VHKQLVR(3)	3379.817808	null	2.204409e-007	3.594018e-004	0.018076	5.348217	1.055512e-010	1.937639e-007
	2	PRF_Q_2022_M_CIAN_799_53579.68100.68100.3.0.dta	3	3379.838227	ANEQLTDELAQKTTTLTTTQR(12)-VHKQLVR(3)	3379.817808	null	1.560872e-010	5.747790e-004	0.020419	6.041450	5.904184e-011	3.453084e-010
	3	PRF_Q_2022_M_CIAN_799_53579.67894.67894.4.0.dta	4	3379.834584	ANEQLTDELAQKTTTLTTTQR(12)-VHKQLVR(3)	3379.817808	null	5.477086e-010	1.024229e-003	0.016776	4.963581	1.345372e-013	7.776825e-008
	4	PRF_Q_2022_M_CIAN_799_53579.67809.67809.3.0.dta	3	3379.836909	ANEQLTDELAQKTTTLTTTQR(12)-VHKQLVR(3)	3379.817808	null	4.650973e-013	1.198458e-003	0.019101	5.651488	6.951990e-010	2.461490e-012
	5	PRF_Q_2022_M_CIAN_799_53579.68176.68176.4.0.dta	4	3379.839491	ANEQLTDELAQKTTTLTTTQR(12)-VHKQLVR(3)	3379.817808	null	1.115059e-008	2.318138e-003	0.021683	6.415435	2.145178e-009	1.581995e-008
	6	PRF_Q_2022_M_CIAN_799_53579.68036.68036.4.0.dta	4	3379.838059	ANEQLTDELAQKTTTLTTTQR(12)-VHKQLVR(3)	3379.817808	null	5.414189e-011	2.731007e-003	0.020251	5.991743	4.858124e-011	8.484258e-010
	7	PRF_Q_2022_M_CIAN_799_53579.67873.67873.5.0.dta	5	3379.837872	ANEQLTDELAQKTTTLTTTQR(12)-VHKQLVR(3)	3379.817808	null	1.015385e-007	3.264268e-003	0.020064	5.936415	3.138491e-012	6.094212e-005
	8	PRF_Q_2022_M_CIAN_799_53579.68591.68591.5.0.dta	5	3379.842244	ANEQLTDELAQKTTTLTTTQR(12)-VHKQLVR(3)	3379.817808	null	1.097694e-006	3.287352e-003	0.024436	7.229976	1.264974e-012	7.282622e-006
	9	PRF_Q_2022_M_CIAN_799_53579.68446.68446.5.0.dta	5	3379.844690	ANEQLTDELAQKTTTLTTTQR(12)-VHKQLVR(3)	3379.817808	null	2.509441e-007	3.287615e-003	0.026882	7.953683	5.521928e-013	1.045613e-005
	10	PRF_Q_2022_M_CIAN_799_53579.68017.68017.5.0.dta	5	3379.844247	ANEQLTDELAQKTTTLTTTQR(12)-VHKQLVR(3)	3379.817808	null	1.562109e-009	3.699136e-003	0.026439	7.822611	2.721936e-012	2.972909e-006
	11	PRF_Q_2022_M_CIAN_799_53579.68159.68159.5.0.dta	5	3379.844199	ANEQLTDELAQKTTTLTTTQR(12)-VHKQLVR(3)	3379.817808	null	7.866707e-007	3.840480e-003	0.026391	7.808409	9.126791e-013	2.748563e-007
	12	PRF_Q_2022_M_CIAN_799_53579.68302.68302.5.0.dta	5	3379.843702	ANEQLTDELAQKTTTLTTTQR(12)-VHKQLVR(3)	3379.817808	null	2.117610e-006	4.041821e-003	0.025894	7.661360	3.562980e-012	1.176356e-005
	13	PRF_Q_2022_M_CIAN_799_53579.67737.67737.5.0.dta	5	3379.835949	ANEQLTDELAQKTTTLTTTQR(12)-VHKQLVR(3)	3379.817808	null	8.164232e-008	4.498333e-003	0.018141	5.367449	6.890537e-008	1.178807e-006
	14	PRF_Q_2022_M_CIAN_799_53579.68326.68326.4.0.dta	4	3379.846694	ANEQLTDELAQKTTTLTTTQR(12)-VHKQLVR(3)	3379.817808	null	8.075849e-007	6.067456e-003	0.028886	8.546615	6.740893e-010	7.137476e-006
	15	PRF_Q_2022_M_CIAN_799_53579.68678.68678.4.0.dta	4	3379.828269	ANEQLTDELAQKTTTLTTTQR(12)-VHKQLVR(3)	3379.817808	null	3.921661e-006	7.516125e-003	0.010461	3.095137	2.063310e-006	1.290336e-006
	16	PRF_Q_2022_M_CIAN_799_53579.67754.67754.4.0.dta	4	3379.835055	ANEQLTDELAQKTTTLTTTQR(12)-VHKQLVR(3)	3379.817808	null	7.880887e-006	1.254238e-002	0.017247	5.102938	3.902316e-010	6.783343e-006
	17	PRF_Q_2022_M_CIAN_799_53579.69887.69887.5.1.dta	5	3379.835294	ANEQLTDELAQKTTTLTTTQR(12)-VHKQLVR(3)	3379.817808	null	1.169401e-006	1.640561e-002	0.017486	5.173652	9.713999e-012	1.876131e-005
	18	PRF_Q_2022_M_CIAN_799_53579.69542.69542.5.2.dta	5	3379.837847	ANEQLTDELAQKTTTLTTTQR(12)-VHKQLVR(3)	3379.817808	null	1.229795e-007	6.421193e-002	0.020039	5.929018	2.885042e-016	5.028572e-007
	19	PRF_Q_2022_M_CIAN_799_53579.69660.69660.5.2.dta	5	3379.838500	ANEQLTDELAQKTTTLTTTQR(12)-VHKQLVR(3)	3379.817808	null	8.474382e-004	1.411392e-001	0.020692	6.122223	2.234262e-011	3.250128e-004
	20	PRF_Q_2022_M_CIAN_799_53579.67787.67787.3.0.dta	3	3379.842291	ANEQLTDELAQKTTTLTTTQR(12)-VHKQLVR(3)	3379.817808	null	3.419361e-007	3.769289e-001	0.024483	7.243882	1.000000e+000	1.245288e-005
	21	PRF_Q_2022_M_CIAN_799_53579.58592.58592.5.1.dta	5	3379.846612	ANEQLTDELAQKTTTLTTTQR(12)-VHKQLVR(3)	3379.817808	null	3.041273e-003	4.889553e-001	0.028804	8.522353	6.079875e-011	3.737825e-003
	22	PRF_Q_2022_M_CIAN_799_53579.68587.68587.4.0.dta	4	3379.827934	ANEQLTDELAQKTTTLTTTQR(12)-VHKQLVR(3)	3379.817808	null	1.162097e-001	7.054350e-001	0.010126	2.996019	6.483444e-003	1.231446e-001
	23	PRF_Q_2022_M_CIAN_799_53579.62393.62393.4.0.dta	4	3636.992259	TRANEQLTDELAQKTTTLTTTQR(14)-VHKQLVR(3)	3636.966584	null	1.898809e-012	7.582795e-004	0.025675	7.059454	3.062583e-011	6.572159e-010
	24	PRF_Q_2022_M_CIAN_799_53579.62256.62256.5.0.dta	5	3636.994896	TRANEQLTDELAQKTTTLTTTQR(14)-VHKQLVR(3)	3636.966584	null	1.310142e-006	1.330273e-003	0.028312	7.784509	5.206985e-017	2.959044e-005
	25	PRF_Q_2022_M_CIAN_799_53579.62412.62412.5.0.dta	5	3636.993010	TRANEQLTDELAQKTTTLTTTQR(14)-VHKQLVR(3)	3636.966584	null	1.646343e-005	1.588572e-003	0.026426	7.265945	5.150865e-017	1.170881e-004
	26	PRF_Q_2022_M_CIAN_799_53579.62224.62224.4.0.dta	4	3636.988953	TRANEQLTDELAQKTTTLTTTQR(14)-VHKQLVR(3)	3636.966584	null	3.655340e-010	4.981700e-003	0.022369	6.150455	1.259700e-011	9.095730e-009
	27	PRF_Q_2022_M_CIAN_799_53579.62109.62109.5.0.dta	5	3636.989836	TRANEQLTDELAQKTTTLTTTQR(14)-VHKQLVR(3)	3636.966584	null	8.803874e-007	9.484176e-002	0.023252	6.393240	1.733253e-009	5.705604e-004
	28	PRF_Q_2022_M_CIAN_799_53579.62380.62380.6.4.dta	6	3636.993939	TRANEQLTDELAQKTTTLTTTQR(14)-VHKQLVR(3)	3636.966584	null	1.492823e-003	7.779673e-001	0.027355	7.521378	1.499474e-004	1.474043e-003
	29	PRF_Q_2022_M_CIAN_799_53579.66591.66591.5.0.dta	5	4064.162019	ANEQLTDELAQKTTTLTTTQR(12)-VHKQLVRDNADLR(3)	4064.136878	null	1.591987e-001	5.995033e-001	0.025141	6.186061	2.439430e-008	1.239130e-001
57	sp|Q07866|KLC1_HUMAN (382)-sp|Q07866|KLC1_HUMAN (468)	3	19
	1	PRF_Q_2022_M_CIAN_799_53579.84596.84596.3.0.dta	3	3340.819934	LGPDDPNVAKTK(10)-VDSPTVTTTLKNLGALYR(11)	3340.799703	null	4.456559e-016	3.701914e-004	0.020231	6.055736	5.353788e-010	3.918859e-014
	2	PRF_Q_2022_M_CIAN_799_53579.84748.84748.3.0.dta	3	3340.816213	LGPDDPNVAKTK(10)-VDSPTVTTTLKNLGALYR(11)	3340.799703	null	2.040347e-011	1.739302e-002	0.016510	4.941931	3.405574e-006	8.931006e-006
	3	PRF_Q_2022_M_CIAN_799_53579.84510.84510.4.0.dta	4	3340.829178	LGPDDPNVAKTK(10)-VDSPTVTTTLKNLGALYR(11)	3340.799703	null	9.345674e-011	2.361926e-002	0.029475	8.822738	8.389936e-011	2.524366e-008
	4	PRF_Q_2022_M_CIAN_799_53579.84799.84799.4.0.dta	4	3340.828272	LGPDDPNVAKTK(10)-VDSPTVTTTLKNLGALYR(11)	3340.799703	null	1.444332e-011	2.623208e-002	0.028569	8.551545	7.125591e-010	1.730964e-008
	5	PRF_Q_2022_M_CIAN_799_53579.84657.84657.4.0.dta	4	3340.830092	LGPDDPNVAKTK(10)-VDSPTVTTTLKNLGALYR(11)	3340.799703	null	1.179096e-009	1.486752e-001	0.030389	9.096325	2.508921e-007	1.673804e-005
	6	PRF_Q_2022_M_CIAN_799_53579.84938.84938.4.0.dta	4	3340.821967	LGPDDPNVAKTK(10)-VDSPTVTTTLKNLGALYR(11)	3340.799703	null	8.343190e-004	1.737227e-001	0.022264	6.664273	6.662880e-007	7.053785e-004
	7	PRF_Q_2022_M_CIAN_799_53579.84591.84591.5.0.dta	5	3340.828650	LGPDDPNVAKTK(10)-VDSPTVTTTLKNLGALYR(11)	3340.799703	null	1.318169e-003	1.755996e-001	0.028947	8.664692	3.997399e-011	5.684577e-003
	8	PRF_Q_2022_M_CIAN_799_53579.84374.84374.4.0.dta	4	3340.825001	LGPDDPNVAKTK(10)-VDSPTVTTTLKNLGALYR(11)	3340.799703	null	8.532417e-004	2.351061e-001	0.025298	7.572438	6.882560e-008	9.465769e-004
	9	PRF_Q_2022_M_CIAN_799_53579.84444.84444.3.0.dta	3	3340.819529	LGPDDPNVAKTK(10)-VDSPTVTTTLKNLGALYR(11)	3340.799703	null	1.425748e-005	2.412772e-001	0.019826	5.934507	1.000000e+000	4.015299e-010
	10	PRF_Q_2022_M_CIAN_799_53579.74740.74740.5.0.dta	5	3699.985443	LGPDDPNVAKTK(10)-ACKVDSPTVTTTLKNLGALYR(14)	3699.962411	Carbamidomethyl[C](2)	3.941307e-006	2.122941e-002	0.023032	6.224928	9.349843e-011	3.582766e-007
	11	PRF_Q_2022_M_CIAN_799_53579.74786.74786.4.0.dta	4	3699.982693	LGPDDPNVAKTK(10)-ACKVDSPTVTTTLKNLGALYR(14)	3699.962411	Carbamidomethyl[C](2)	9.243470e-006	3.287326e-002	0.020282	5.481677	1.162283e-005	2.111788e-007
	12	PRF_Q_2022_M_CIAN_799_53579.74886.74886.5.0.dta	5	3699.983637	LGPDDPNVAKTK(10)-ACKVDSPTVTTTLKNLGALYR(14)	3699.962411	Carbamidomethyl[C](2)	4.936998e-006	3.847433e-002	0.021226	5.736815	2.797989e-015	2.743508e-006
	13	PRF_Q_2022_M_CIAN_799_53579.74916.74916.5.0.dta	5	3699.983596	LGPDDPNVAKTK(10)-ACKVDSPTVTTTLKNLGALYR(14)	3699.962411	Carbamidomethyl[C](2)	1.308795e-005	1.054598e-001	0.021185	5.725734	3.339282e-007	3.476565e-005
	14	PRF_Q_2022_M_CIAN_799_53579.74922.74922.4.0.dta	4	3699.984320	LGPDDPNVAKTK(10)-ACKVDSPTVTTTLKNLGALYR(14)	3699.962411	Carbamidomethyl[C](2)	4.394910e-004	1.912730e-001	0.021909	5.921412	6.306546e-007	3.484007e-004
	15	PRF_Q_2022_M_CIAN_799_53579.74732.74732.4.0.dta	4	3699.985757	LGPDDPNVAKTK(10)-ACKVDSPTVTTTLKNLGALYR(14)	3699.962411	Carbamidomethyl[C](2)	5.174749e-004	2.766326e-001	0.023346	6.309794	2.648978e-003	3.886400e-004
	16	PRF_Q_2022_M_CIAN_799_53579.74904.74904.3.0.dta	3	3699.953197	LGPDDPNVAKTK(10)-ACKVDSPTVTTTLKNLGALYR(14)	3699.962411	Carbamidomethyl[C](2)	4.081757e-003	7.288236e-001	-0.009214	-2.490296	1.000000e+000	4.552770e-007
	17	PRF_Q_2022_M_CIAN_799_53579.75805.75805.4.0.dta	4	3496.918397	LGPDDPNVAKTK(10)-VDSPTVTTTLKNLGALYRR(11)	3496.900805	null	1.601469e-004	4.693109e-001	0.017592	5.030740	1.172979e-007	1.606747e-003
	18	PRF_Q_2022_M_CIAN_799_53579.75895.75895.5.0.dta	5	3496.925219	LGPDDPNVAKTK(10)-VDSPTVTTTLKNLGALYRR(11)	3496.900805	null	6.019895e-003	5.295044e-001	0.024414	6.981611	6.492298e-004	2.318394e-003
	19	PRF_Q_2022_M_CIAN_799_53579.75750.75750.5.0.dta	5	3496.922315	LGPDDPNVAKTK(10)-VDSPTVTTTLKNLGALYRR(11)	3496.900805	null	1.721845e-005	6.264469e-001	0.021510	6.151161	6.289578e-004	2.117530e-004
58	sp|Q07866|KLC1_HUMAN (468)-sp|Q07866|KLC1_HUMAN (518)	3	16
	1	PRF_Q_2022_M_CIAN_799_53579.84458.84458.3.0.dta	3	3745.956918	VDSPTVTTTLKNLGALYR(11)-VAEVLNDPENMEKR(13)	3745.931504	Oxidation[M](32)	3.664378e-008	4.277474e-004	0.025414	6.784427	1.865548e-004	4.096781e-007
	2	PRF_Q_2022_M_CIAN_799_53579.84334.84334.4.0.dta	4	3745.959348	VDSPTVTTTLKNLGALYR(11)-VAEVLNDPENMEKR(13)	3745.931504	Oxidation[M](32)	2.366948e-005	5.982894e-003	0.027844	7.433131	7.576191e-005	4.383065e-007
	3	PRF_Q_2022_M_CIAN_799_53579.84604.84604.3.0.dta	3	3745.964559	VDSPTVTTTLKNLGALYR(11)-VAEVLNDPENMEKR(13)	3745.931504	Oxidation[M](32)	1.000000e+000	6.216700e-003	0.033055	8.824240	1.000000e+000	2.702694e-009
	4	PRF_Q_2022_M_CIAN_799_53579.88448.88448.4.0.dta	4	3729.965392	VDSPTVTTTLKNLGALYR(11)-VAEVLNDPENMEKR(13)	3729.936590	null	1.815988e-008	8.954626e-003	0.028802	7.721847	3.295266e-006	1.262025e-006
	5	PRF_Q_2022_M_CIAN_799_53579.88293.88293.4.0.dta	4	3729.965561	VDSPTVTTTLKNLGALYR(11)-VAEVLNDPENMEKR(13)	3729.936590	null	2.148331e-006	2.251437e-002	0.028971	7.767156	4.285640e-008	1.044134e-005
	6	PRF_Q_2022_M_CIAN_799_53579.84616.84616.4.0.dta	4	3745.961372	VDSPTVTTTLKNLGALYR(11)-VAEVLNDPENMEKR(13)	3745.931504	Oxidation[M](32)	1.540926e-006	2.956194e-002	0.029868	7.973451	1.797472e-007	4.070096e-007
	7	PRF_Q_2022_M_CIAN_799_53579.84469.84469.4.0.dta	4	3745.960903	VDSPTVTTTLKNLGALYR(11)-VAEVLNDPENMEKR(13)	3745.931504	Oxidation[M](32)	1.238696e-006	3.786382e-002	0.029399	7.848248	1.746076e-009	5.505719e-007
	8	PRF_Q_2022_M_CIAN_799_53579.84767.84767.4.0.dta	4	3745.961944	VDSPTVTTTLKNLGALYR(11)-VAEVLNDPENMEKR(13)	3745.931504	Oxidation[M](32)	1.161366e-003	4.884616e-002	0.030440	8.126150	3.739366e-006	2.995464e-004
	9	PRF_Q_2022_M_CIAN_799_53579.88152.88152.4.0.dta	4	3729.966972	VDSPTVTTTLKNLGALYR(11)-VAEVLNDPENMEKR(13)	3729.936590	null	1.317729e-003	1.902664e-001	0.030382	8.145447	4.829802e-006	2.557207e-003
[truncated: 3,295 more rows]
