# Supplementary material for: Autoinhibited kinesin-1 adopts a hierarchical folding pattern
Source: eLife. 2023 Nov 1;12:RP86776. doi: 10.7554/eLife.86776 (PMC10619981; doi:10.7554/eLife.86776)
Supplement: Figure 3—source data 1. [file elife-86776-fig3-data1.zip › KIF5C-KLC1/KIF5C-KLC1_xlink_sites_2.csv]

Protein1	AbsPos1	Protein2	AbsPos2	Evalue
sp|O60282|KIF5C_HUMAN	241	sp|O60282|KIF5C_HUMAN	257	6.60157e-30
sp|O60282|KIF5C_HUMAN	99	sp|O60282|KIF5C_HUMAN	188	1.204758e-29
sp|O60282|KIF5C_HUMAN	599	sp|O60282|KIF5C_HUMAN	606	7.295495000000001e-25
sp|Q07866|KLC1_HUMAN	503	sp|Q07866|KLC1_HUMAN	518	6.3899109999999996e-21
sp|O60282|KIF5C_HUMAN	142	sp|O60282|KIF5C_HUMAN	257	7.636749e-21
sp|O60282|KIF5C_HUMAN	444	sp|O60282|KIF5C_HUMAN	911	1.281716e-20
sp|O60282|KIF5C_HUMAN	685	sp|O60282|KIF5C_HUMAN	700	2.931638e-20
sp|Q07866|KLC1_HUMAN	398	sp|Q07866|KLC1_HUMAN	479	5.117211e-20
sp|O60282|KIF5C_HUMAN	160	sp|O60282|KIF5C_HUMAN	223	5.717363999999999e-20
sp|O60282|KIF5C_HUMAN	815	sp|O60282|KIF5C_HUMAN	833	1.540827e-19
sp|O60282|KIF5C_HUMAN	544	sp|O60282|KIF5C_HUMAN	803	7.042844999999999e-19
sp|O60282|KIF5C_HUMAN	639	sp|O60282|KIF5C_HUMAN	641	1.021946e-18
sp|O60282|KIF5C_HUMAN	142	sp|O60282|KIF5C_HUMAN	446	1.709626e-18
sp|O60282|KIF5C_HUMAN	849	sp|Q07866|KLC1_HUMAN	518	7.259123e-18
sp|O60282|KIF5C_HUMAN	803	sp|Q07866|KLC1_HUMAN	74	8.829942e-18
sp|O60282|KIF5C_HUMAN	599	sp|O60282|KIF5C_HUMAN	785	1.2542960000000001e-17
sp|O60282|KIF5C_HUMAN	911	sp|Q07866|KLC1_HUMAN	309	2.0377030000000003e-17
sp|O60282|KIF5C_HUMAN	803	sp|Q07866|KLC1_HUMAN	27	2.3276060000000003e-17
sp|O60282|KIF5C_HUMAN	911	sp|Q07866|KLC1_HUMAN	405	2.9293280000000005e-17
sp|O60282|KIF5C_HUMAN	653	sp|O60282|KIF5C_HUMAN	728	5.987941000000001e-17
sp|O60282|KIF5C_HUMAN	905	sp|Q07866|KLC1_HUMAN	393	8.341731000000001e-17
sp|Q07866|KLC1_HUMAN	398	sp|Q07866|KLC1_HUMAN	518	1.460659e-16
sp|Q07866|KLC1_HUMAN	15	sp|Q07866|KLC1_HUMAN	27	1.603567e-16
sp|Q07866|KLC1_HUMAN	1	sp|Q07866|KLC1_HUMAN	15	6.704511e-16
sp|O60282|KIF5C_HUMAN	142	sp|O60282|KIF5C_HUMAN	241	1.776549e-15
sp|O60282|KIF5C_HUMAN	465	sp|Q07866|KLC1_HUMAN	518	3.419674e-15
sp|Q07866|KLC1_HUMAN	309	sp|Q07866|KLC1_HUMAN	382	1.085187e-14
sp|O60282|KIF5C_HUMAN	522	sp|O60282|KIF5C_HUMAN	815	1.101408e-14
sp|O60282|KIF5C_HUMAN	815	sp|Q07866|KLC1_HUMAN	29	1.334374e-14
sp|Q07866|KLC1_HUMAN	309	sp|Q07866|KLC1_HUMAN	340	1.444247e-14
sp|O60282|KIF5C_HUMAN	905	sp|O60282|KIF5C_HUMAN	911	2.051489e-14
sp|O60282|KIF5C_HUMAN	618	sp|O60282|KIF5C_HUMAN	755	2.97234e-14
sp|O60282|KIF5C_HUMAN	803	sp|O60282|KIF5C_HUMAN	815	8.196488e-14
sp|O60282|KIF5C_HUMAN	831	sp|O60282|KIF5C_HUMAN	833	1.965743e-13
sp|O60282|KIF5C_HUMAN	803	sp|Q07866|KLC1_HUMAN	1	2.119381e-13
sp|O60282|KIF5C_HUMAN	142	sp|O60282|KIF5C_HUMAN	283	2.474347e-13
sp|O60282|KIF5C_HUMAN	877	sp|Q07866|KLC1_HUMAN	518	2.87871e-13
sp|Q07866|KLC1_HUMAN	441	sp|Q07866|KLC1_HUMAN	479	6.434282e-13
sp|O60282|KIF5C_HUMAN	599	sp|Q07866|KLC1_HUMAN	1	7.05502e-13
sp|O60282|KIF5C_HUMAN	444	sp|O60282|KIF5C_HUMAN	905	7.488784e-13
sp|O60282|KIF5C_HUMAN	241	sp|O60282|KIF5C_HUMAN	315	9.612888e-13
sp|Q07866|KLC1_HUMAN	393	sp|Q07866|KLC1_HUMAN	468	1.032741e-12
sp|O60282|KIF5C_HUMAN	670	sp|O60282|KIF5C_HUMAN	676	1.076955e-12
sp|O60282|KIF5C_HUMAN	99	sp|O60282|KIF5C_HUMAN	887	1.095455e-12
sp|Q07866|KLC1_HUMAN	393	sp|Q07866|KLC1_HUMAN	398	1.18966e-12
sp|O60282|KIF5C_HUMAN	45	sp|O60282|KIF5C_HUMAN	315	1.250256e-12
sp|O60282|KIF5C_HUMAN	905	sp|Q07866|KLC1_HUMAN	561	1.289304e-12
sp|O60282|KIF5C_HUMAN	769	sp|Q07866|KLC1_HUMAN	58	1.457893e-12
sp|Q07866|KLC1_HUMAN	382	sp|Q07866|KLC1_HUMAN	495	1.836055e-12
sp|O60282|KIF5C_HUMAN	606	sp|Q07866|KLC1_HUMAN	1	1.943628e-12
sp|O60282|KIF5C_HUMAN	653	sp|O60282|KIF5C_HUMAN	716	3.119643e-12
sp|O60282|KIF5C_HUMAN	905	sp|Q07866|KLC1_HUMAN	518	4.530864e-12
sp|O60282|KIF5C_HUMAN	167	sp|O60282|KIF5C_HUMAN	283	5.445294e-12
sp|Q07866|KLC1_HUMAN	272	sp|Q07866|KLC1_HUMAN	312	6.017144e-12
sp|O60282|KIF5C_HUMAN	508	sp|O60282|KIF5C_HUMAN	849	7.25288e-12
sp|Q07866|KLC1_HUMAN	54	sp|Q07866|KLC1_HUMAN	58	8.008589e-12
sp|O60282|KIF5C_HUMAN	785	sp|Q07866|KLC1_HUMAN	1	9.566301e-12
sp|Q07866|KLC1_HUMAN	309	sp|Q07866|KLC1_HUMAN	518	1.025749e-11
sp|O60282|KIF5C_HUMAN	911	sp|Q07866|KLC1_HUMAN	561	1.055329e-11
sp|O60282|KIF5C_HUMAN	446	sp|O60282|KIF5C_HUMAN	911	1.270028e-11
sp|O60282|KIF5C_HUMAN	755	sp|O60282|KIF5C_HUMAN	757	1.413553e-11
sp|Q07866|KLC1_HUMAN	468	sp|Q07866|KLC1_HUMAN	495	2.805753e-11
sp|O60282|KIF5C_HUMAN	776	sp|Q07866|KLC1_HUMAN	58	4.280264e-11
sp|O60282|KIF5C_HUMAN	238	sp|O60282|KIF5C_HUMAN	253	5.150245e-11
sp|Q07866|KLC1_HUMAN	495	sp|Q07866|KLC1_HUMAN	518	5.577135e-11
sp|O60282|KIF5C_HUMAN	485	sp|O60282|KIF5C_HUMAN	877	6.007657e-11
sp|O60282|KIF5C_HUMAN	606	sp|O60282|KIF5C_HUMAN	769	6.545525e-11
sp|Q07866|KLC1_HUMAN	1	sp|Q07866|KLC1_HUMAN	29	6.679164e-11
sp|Q07866|KLC1_HUMAN	237	sp|Q07866|KLC1_HUMAN	272	6.801107e-11
sp|O60282|KIF5C_HUMAN	815	sp|O60282|KIF5C_HUMAN	849	7.230374e-11
sp|Q07866|KLC1_HUMAN	441	sp|Q07866|KLC1_HUMAN	518	8.679747e-11
sp|Q07866|KLC1_HUMAN	1	sp|Q07866|KLC1_HUMAN	18	8.801587e-11
sp|O60282|KIF5C_HUMAN	481	sp|O60282|KIF5C_HUMAN	877	9.641074e-11
sp|O60282|KIF5C_HUMAN	68	sp|O60282|KIF5C_HUMAN	911	1.078123e-10
sp|Q07866|KLC1_HUMAN	457	sp|Q07866|KLC1_HUMAN	518	1.456713e-10
sp|O60282|KIF5C_HUMAN	911	sp|Q07866|KLC1_HUMAN	454	1.884441e-10
sp|O60282|KIF5C_HUMAN	99	sp|O60282|KIF5C_HUMAN	911	2.277656e-10
sp|O60282|KIF5C_HUMAN	911	sp|Q07866|KLC1_HUMAN	518	2.471112e-10
sp|O60282|KIF5C_HUMAN	522	sp|O60282|KIF5C_HUMAN	849	2.759839e-10
sp|Q07866|KLC1_HUMAN	340	sp|Q07866|KLC1_HUMAN	372	3.582618e-10
sp|O60282|KIF5C_HUMAN	776	sp|Q07866|KLC1_HUMAN	68	6.092394e-10
sp|O60282|KIF5C_HUMAN	465	sp|O60282|KIF5C_HUMAN	887	6.255901e-10
sp|Q07866|KLC1_HUMAN	457	sp|Q07866|KLC1_HUMAN	495	6.788231e-10
sp|O60282|KIF5C_HUMAN	911	sp|Q07866|KLC1_HUMAN	393	7.037809e-10
sp|O60282|KIF5C_HUMAN	257	sp|O60282|KIF5C_HUMAN	414	7.422284e-10
sp|O60282|KIF5C_HUMAN	618	sp|O60282|KIF5C_HUMAN	769	9.351894e-10
sp|Q07866|KLC1_HUMAN	340	sp|Q07866|KLC1_HUMAN	382	9.635408e-10
sp|O60282|KIF5C_HUMAN	522	sp|O60282|KIF5C_HUMAN	833	1.00798e-09
sp|O60282|KIF5C_HUMAN	465	sp|O60282|KIF5C_HUMAN	877	1.158497e-09
sp|Q07866|KLC1_HUMAN	398	sp|Q07866|KLC1_HUMAN	441	1.178326e-09
sp|Q07866|KLC1_HUMAN	441	sp|Q07866|KLC1_HUMAN	457	1.345324e-09
sp|O60282|KIF5C_HUMAN	670	sp|O60282|KIF5C_HUMAN	700	1.585251e-09
sp|O60282|KIF5C_HUMAN	849	sp|Q07866|KLC1_HUMAN	1	1.617362e-09
sp|Q07866|KLC1_HUMAN	321	sp|Q07866|KLC1_HUMAN	329	2.03877e-09
sp|Q07866|KLC1_HUMAN	133	sp|Q07866|KLC1_HUMAN	468	2.334998e-09
sp|O60282|KIF5C_HUMAN	877	sp|O60282|KIF5C_HUMAN	887	3.299735e-09
sp|O60282|KIF5C_HUMAN	446	sp|O60282|KIF5C_HUMAN	905	3.481024e-09
sp|O60282|KIF5C_HUMAN	776	sp|O60282|KIF5C_HUMAN	785	4.119551e-09
sp|O60282|KIF5C_HUMAN	188	sp|O60282|KIF5C_HUMAN	905	5.469974e-09
sp|Q07866|KLC1_HUMAN	454	sp|Q07866|KLC1_HUMAN	495	5.701566e-09
sp|O60282|KIF5C_HUMAN	465	sp|O60282|KIF5C_HUMAN	905	6.879012e-09
sp|O60282|KIF5C_HUMAN	571	sp|Q07866|KLC1_HUMAN	68	9.708902e-09
sp|O60282|KIF5C_HUMAN	877	sp|Q07866|KLC1_HUMAN	272	1.031504e-08
sp|O60282|KIF5C_HUMAN	748	sp|O60282|KIF5C_HUMAN	757	1.039826e-08
sp|O60282|KIF5C_HUMAN	571	sp|O60282|KIF5C_HUMAN	599	1.399105e-08
sp|O60282|KIF5C_HUMAN	911	sp|Q07866|KLC1_HUMAN	382	1.513696e-08
sp|Q07866|KLC1_HUMAN	561	sp|Q07866|KLC1_HUMAN	561	1.897454e-08
sp|Q07866|KLC1_HUMAN	468	sp|Q07866|KLC1_HUMAN	503	2.255929e-08
sp|O60282|KIF5C_HUMAN	911	sp|Q07866|KLC1_HUMAN	272	2.304651e-08
sp|Q07866|KLC1_HUMAN	382	sp|Q07866|KLC1_HUMAN	561	2.454233e-08
sp|Q07866|KLC1_HUMAN	1	sp|Q07866|KLC1_HUMAN	27	2.85968e-08
sp|O60282|KIF5C_HUMAN	639	sp|O60282|KIF5C_HUMAN	730	2.920244e-08
sp|O60282|KIF5C_HUMAN	444	sp|O60282|KIF5C_HUMAN	446	3.065906e-08
sp|O60282|KIF5C_HUMAN	911	sp|Q07866|KLC1_HUMAN	468	3.175158e-08
sp|O60282|KIF5C_HUMAN	606	sp|Q07866|KLC1_HUMAN	58	3.624076e-08
sp|O60282|KIF5C_HUMAN	151	sp|O60282|KIF5C_HUMAN	911	3.824065e-08
sp|Q07866|KLC1_HUMAN	133	sp|Q07866|KLC1_HUMAN	495	4.147169e-08
sp|Q07866|KLC1_HUMAN	382	sp|Q07866|KLC1_HUMAN	468	4.223901e-08
sp|O60282|KIF5C_HUMAN	485	sp|O60282|KIF5C_HUMAN	887	4.572185e-08
sp|O60282|KIF5C_HUMAN	238	sp|O60282|KIF5C_HUMAN	257	4.920735e-08
sp|O60282|KIF5C_HUMAN	99	sp|Q07866|KLC1_HUMAN	457	6.415687e-08
sp|O60282|KIF5C_HUMAN	571	sp|O60282|KIF5C_HUMAN	606	7.634187e-08
sp|O60282|KIF5C_HUMAN	905	sp|Q07866|KLC1_HUMAN	503	8.188738e-08
sp|O60282|KIF5C_HUMAN	803	sp|Q07866|KLC1_HUMAN	18	8.457276e-08
sp|Q07866|KLC1_HUMAN	321	sp|Q07866|KLC1_HUMAN	333	8.499357e-08
sp|O60282|KIF5C_HUMAN	803	sp|Q07866|KLC1_HUMAN	15	8.893755e-08
sp|Q07866|KLC1_HUMAN	454	sp|Q07866|KLC1_HUMAN	518	1.023726e-07
sp|O60282|KIF5C_HUMAN	849	sp|Q07866|KLC1_HUMAN	457	1.092936e-07
sp|O60282|KIF5C_HUMAN	911	sp|O60282|KIF5C_HUMAN	911	1.223579e-07
sp|Q07866|KLC1_HUMAN	1	sp|Q07866|KLC1_HUMAN	58	1.245031e-07
sp|O60282|KIF5C_HUMAN	877	sp|Q07866|KLC1_HUMAN	145	1.662274e-07
sp|O60282|KIF5C_HUMAN	849	sp|Q07866|KLC1_HUMAN	454	1.718042e-07
sp|O60282|KIF5C_HUMAN	877	sp|Q07866|KLC1_HUMAN	468	1.73124e-07
sp|O60282|KIF5C_HUMAN	687	sp|O60282|KIF5C_HUMAN	700	1.8821e-07
sp|O60282|KIF5C_HUMAN	769	sp|O60282|KIF5C_HUMAN	785	1.933129e-07
sp|Q07866|KLC1_HUMAN	309	sp|Q07866|KLC1_HUMAN	393	1.974652e-07
sp|O60282|KIF5C_HUMAN	593	sp|O60282|KIF5C_HUMAN	599	2.099707e-07
sp|O60282|KIF5C_HUMAN	45	sp|O60282|KIF5C_HUMAN	325	2.229494e-07
sp|O60282|KIF5C_HUMAN	142	sp|O60282|KIF5C_HUMAN	253	3.158228e-07
sp|Q07866|KLC1_HUMAN	333	sp|Q07866|KLC1_HUMAN	372	3.372379e-07
sp|O60282|KIF5C_HUMAN	160	sp|O60282|KIF5C_HUMAN	214	3.97952e-07
sp|O60282|KIF5C_HUMAN	676	sp|O60282|KIF5C_HUMAN	700	4.566962e-07
sp|O60282|KIF5C_HUMAN	911	sp|Q07866|KLC1_HUMAN	237	5.106159e-07
sp|O60282|KIF5C_HUMAN	728	sp|O60282|KIF5C_HUMAN	730	5.367546e-07
sp|Q07866|KLC1_HUMAN	457	sp|Q07866|KLC1_HUMAN	503	5.808036e-07
sp|O60282|KIF5C_HUMAN	905	sp|Q07866|KLC1_HUMAN	272	6.392344e-07
sp|O60282|KIF5C_HUMAN	815	sp|Q07866|KLC1_HUMAN	105	6.695484e-07
sp|O60282|KIF5C_HUMAN	599	sp|Q07866|KLC1_HUMAN	58	7.037901e-07
sp|Q07866|KLC1_HUMAN	291	sp|Q07866|KLC1_HUMAN	321	8.875506e-07
sp|Q07866|KLC1_HUMAN	405	sp|Q07866|KLC1_HUMAN	479	9.052062e-07
sp|O60282|KIF5C_HUMAN	803	sp|O60282|KIF5C_HUMAN	831	9.345869e-07
sp|Q07866|KLC1_HUMAN	398	sp|Q07866|KLC1_HUMAN	561	9.364351e-07
sp|O60282|KIF5C_HUMAN	670	sp|O60282|KIF5C_HUMAN	716	9.426458e-07
sp|Q07866|KLC1_HUMAN	468	sp|Q07866|KLC1_HUMAN	518	1.00861e-06
sp|Q07866|KLC1_HUMAN	468	sp|Q07866|KLC1_HUMAN	561	1.082755e-06
sp|O60282|KIF5C_HUMAN	905	sp|Q07866|KLC1_HUMAN	468	1.104643e-06
sp|O60282|KIF5C_HUMAN	72	sp|O60282|KIF5C_HUMAN	911	1.418907e-06
sp|O60282|KIF5C_HUMAN	99	sp|Q07866|KLC1_HUMAN	393	1.720537e-06
sp|O60282|KIF5C_HUMAN	522	sp|Q07866|KLC1_HUMAN	518	1.882344e-06
sp|O60282|KIF5C_HUMAN	593	sp|O60282|KIF5C_HUMAN	803	1.970214e-06
sp|O60282|KIF5C_HUMAN	465	sp|O60282|KIF5C_HUMAN	911	1.971227e-06
sp|Q07866|KLC1_HUMAN	382	sp|Q07866|KLC1_HUMAN	503	2.110105e-06
sp|O60282|KIF5C_HUMAN	618	sp|O60282|KIF5C_HUMAN	757	2.342026e-06
sp|O60282|KIF5C_HUMAN	685	sp|O60282|KIF5C_HUMAN	701	2.518298e-06
sp|O60282|KIF5C_HUMAN	757	sp|O60282|KIF5C_HUMAN	766	2.642531e-06
sp|O60282|KIF5C_HUMAN	99	sp|O60282|KIF5C_HUMAN	905	2.703862e-06
sp|O60282|KIF5C_HUMAN	606	sp|O60282|KIF5C_HUMAN	776	2.816278e-06
sp|O60282|KIF5C_HUMAN	676	sp|O60282|KIF5C_HUMAN	716	2.885518e-06
sp|O60282|KIF5C_HUMAN	849	sp|Q07866|KLC1_HUMAN	495	3.055035e-06
sp|O60282|KIF5C_HUMAN	877	sp|Q07866|KLC1_HUMAN	561	3.475991e-06
sp|Q07866|KLC1_HUMAN	441	sp|Q07866|KLC1_HUMAN	468	3.534099e-06
sp|O60282|KIF5C_HUMAN	522	sp|O60282|KIF5C_HUMAN	831	3.579902e-06
sp|O60282|KIF5C_HUMAN	99	sp|Q07866|KLC1_HUMAN	329	4.069637e-06
sp|O60282|KIF5C_HUMAN	188	sp|O60282|KIF5C_HUMAN	911	4.094799e-06
sp|O60282|KIF5C_HUMAN	639	sp|O60282|KIF5C_HUMAN	653	4.221715e-06
sp|O60282|KIF5C_HUMAN	687	sp|O60282|KIF5C_HUMAN	701	4.536335e-06
sp|O60282|KIF5C_HUMAN	522	sp|O60282|KIF5C_HUMAN	846	4.809627e-06
sp|O60282|KIF5C_HUMAN	639	sp|O60282|KIF5C_HUMAN	728	4.90016e-06
sp|O60282|KIF5C_HUMAN	766	sp|O60282|KIF5C_HUMAN	776	4.912642e-06
sp|O60282|KIF5C_HUMAN	905	sp|Q07866|KLC1_HUMAN	454	5.027348e-06
sp|Q07866|KLC1_HUMAN	457	sp|Q07866|KLC1_HUMAN	561	5.03674e-06
sp|O60282|KIF5C_HUMAN	465	sp|Q07866|KLC1_HUMAN	561	5.292262e-06
sp|O60282|KIF5C_HUMAN	593	sp|O60282|KIF5C_HUMAN	776	5.633069e-06
sp|O60282|KIF5C_HUMAN	257	sp|O60282|KIF5C_HUMAN	283	5.876251e-06
sp|O60282|KIF5C_HUMAN	769	sp|Q07866|KLC1_HUMAN	57	5.991695e-06
sp|O60282|KIF5C_HUMAN	911	sp|Q07866|KLC1_HUMAN	495	6.150315e-06
sp|O60282|KIF5C_HUMAN	465	sp|Q07866|KLC1_HUMAN	272	6.759714e-06
sp|Q07866|KLC1_HUMAN	321	sp|Q07866|KLC1_HUMAN	354	6.988841e-06
sp|Q07866|KLC1_HUMAN	272	sp|Q07866|KLC1_HUMAN	393	8.92671e-06
sp|O60282|KIF5C_HUMAN	815	sp|Q07866|KLC1_HUMAN	18	1.048689e-05
sp|Q07866|KLC1_HUMAN	454	sp|Q07866|KLC1_HUMAN	468	1.078264e-05
sp|O60282|KIF5C_HUMAN	803	sp|Q07866|KLC1_HUMAN	12	1.089027e-05
sp|O60282|KIF5C_HUMAN	34	sp|O60282|KIF5C_HUMAN	354	1.099462e-05
sp|Q07866|KLC1_HUMAN	272	sp|Q07866|KLC1_HUMAN	441	1.171579e-05
sp|Q07866|KLC1_HUMAN	393	sp|Q07866|KLC1_HUMAN	479	1.307018e-05
sp|O60282|KIF5C_HUMAN	653	sp|O60282|KIF5C_HUMAN	730	1.366661e-05
sp|O60282|KIF5C_HUMAN	618	sp|O60282|KIF5C_HUMAN	639	1.442317e-05
sp|O60282|KIF5C_HUMAN	522	sp|Q07866|KLC1_HUMAN	1	1.602664e-05
sp|Q07866|KLC1_HUMAN	393	sp|Q07866|KLC1_HUMAN	457	1.805538e-05
sp|O60282|KIF5C_HUMAN	911	sp|Q07866|KLC1_HUMAN	398	2.040824e-05
sp|Q07866|KLC1_HUMAN	393	sp|Q07866|KLC1_HUMAN	518	2.107263e-05
sp|O60282|KIF5C_HUMAN	222	sp|O60282|KIF5C_HUMAN	345	2.173896e-05
sp|O60282|KIF5C_HUMAN	593	sp|O60282|KIF5C_HUMAN	785	2.237041e-05
sp|O60282|KIF5C_HUMAN	32	sp|O60282|KIF5C_HUMAN	45	2.280327e-05
sp|Q07866|KLC1_HUMAN	479	sp|Q07866|KLC1_HUMAN	518	2.436243e-05
sp|O60282|KIF5C_HUMAN	755	sp|O60282|KIF5C_HUMAN	766	2.94737e-05
sp|O60282|KIF5C_HUMAN	28	sp|O60282|KIF5C_HUMAN	315	2.979449e-05
sp|Q07866|KLC1_HUMAN	454	sp|Q07866|KLC1_HUMAN	503	2.992476e-05
sp|Q07866|KLC1_HUMAN	18	sp|Q07866|KLC1_HUMAN	29	3.206854e-05
sp|O60282|KIF5C_HUMAN	508	sp|O60282|KIF5C_HUMAN	846	3.297834e-05
sp|Q07866|KLC1_HUMAN	495	sp|Q07866|KLC1_HUMAN	561	3.378074e-05
sp|O60282|KIF5C_HUMAN	99	sp|Q07866|KLC1_HUMAN	468	3.702376e-05
sp|O60282|KIF5C_HUMAN	32	sp|O60282|KIF5C_HUMAN	315	3.917797e-05
sp|Q07866|KLC1_HUMAN	424	sp|Q07866|KLC1_HUMAN	441	3.943719e-05
sp|O60282|KIF5C_HUMAN	769	sp|Q07866|KLC1_HUMAN	1	4.039553e-05
sp|O60282|KIF5C_HUMAN	849	sp|Q07866|KLC1_HUMAN	503	4.878236e-05
sp|O60282|KIF5C_HUMAN	785	sp|O60282|KIF5C_HUMAN	803	4.950642e-05
sp|Q07866|KLC1_HUMAN	382	sp|Q07866|KLC1_HUMAN	393	4.973103e-05
sp|O60282|KIF5C_HUMAN	803	sp|Q07866|KLC1_HUMAN	39	5.209825e-05
sp|Q07866|KLC1_HUMAN	393	sp|Q07866|KLC1_HUMAN	495	5.511526e-05
sp|Q07866|KLC1_HUMAN	393	sp|Q07866|KLC1_HUMAN	561	5.629885e-05
sp|Q07866|KLC1_HUMAN	272	sp|Q07866|KLC1_HUMAN	468	5.690117e-05
sp|Q07866|KLC1_HUMAN	237	sp|Q07866|KLC1_HUMAN	270	5.818853e-05
sp|O60282|KIF5C_HUMAN	815	sp|Q07866|KLC1_HUMAN	103	6.433432e-05
sp|Q07866|KLC1_HUMAN	309	sp|Q07866|KLC1_HUMAN	561	7.203772e-05
sp|O60282|KIF5C_HUMAN	785	sp|Q07866|KLC1_HUMAN	74	7.250185e-05
sp|O60282|KIF5C_HUMAN	766	sp|Q07866|KLC1_HUMAN	58	7.526335e-05
sp|Q07866|KLC1_HUMAN	398	sp|Q07866|KLC1_HUMAN	495	9.167927e-05
sp|O60282|KIF5C_HUMAN	911	sp|Q07866|KLC1_HUMAN	457	0.0001008908
sp|O60282|KIF5C_HUMAN	253	sp|O60282|KIF5C_HUMAN	283	0.0001031482
sp|O60282|KIF5C_HUMAN	618	sp|O60282|KIF5C_HUMAN	716	0.0001115703
sp|O60282|KIF5C_HUMAN	167	sp|O60282|KIF5C_HUMAN	444	0.0001134242
sp|Q07866|KLC1_HUMAN	393	sp|Q07866|KLC1_HUMAN	454	0.0001346985
sp|O60282|KIF5C_HUMAN	606	sp|O60282|KIF5C_HUMAN	766	0.000138467
sp|O60282|KIF5C_HUMAN	593	sp|Q07866|KLC1_HUMAN	68	0.0001403687
sp|O60282|KIF5C_HUMAN	887	sp|Q07866|KLC1_HUMAN	272	0.0001419747
sp|Q07866|KLC1_HUMAN	1	sp|Q07866|KLC1_HUMAN	68	0.0001534116
sp|O60282|KIF5C_HUMAN	214	sp|O60282|KIF5C_HUMAN	223	0.0001642132
sp|O60282|KIF5C_HUMAN	283	sp|Q07866|KLC1_HUMAN	561	0.0001665362
sp|O60282|KIF5C_HUMAN	905	sp|Q07866|KLC1_HUMAN	398	0.0001875337
sp|O60282|KIF5C_HUMAN	831	sp|Q07866|KLC1_HUMAN	29	0.0001925935
sp|Q07866|KLC1_HUMAN	133	sp|Q07866|KLC1_HUMAN	393	0.0002099595
sp|Q07866|KLC1_HUMAN	312	sp|Q07866|KLC1_HUMAN	393	0.0002120058
sp|O60282|KIF5C_HUMAN	618	sp|O60282|KIF5C_HUMAN	618	0.0002148575
sp|O60282|KIF5C_HUMAN	618	sp|O60282|KIF5C_HUMAN	748	0.0002215416
sp|Q07866|KLC1_HUMAN	272	sp|Q07866|KLC1_HUMAN	309	0.000223016
sp|O60282|KIF5C_HUMAN	151	sp|O60282|KIF5C_HUMAN	167	0.0002400625
sp|Q07866|KLC1_HUMAN	272	sp|Q07866|KLC1_HUMAN	561	0.0002657985
sp|O60282|KIF5C_HUMAN	167	sp|Q07866|KLC1_HUMAN	237	0.000269924
sp|Q07866|KLC1_HUMAN	518	sp|Q07866|KLC1_HUMAN	561	0.0002726274
sp|O60282|KIF5C_HUMAN	238	sp|O60282|KIF5C_HUMAN	315	0.0002827821
sp|O60282|KIF5C_HUMAN	214	sp|O60282|KIF5C_HUMAN	911	0.0003179024
sp|O60282|KIF5C_HUMAN	676	sp|O60282|KIF5C_HUMAN	685	0.000330763
sp|O60282|KIF5C_HUMAN	556	sp|Q07866|KLC1_HUMAN	27	0.0003361361
sp|O60282|KIF5C_HUMAN	911	sp|Q07866|KLC1_HUMAN	441	0.000373291
sp|O60282|KIF5C_HUMAN	571	sp|Q07866|KLC1_HUMAN	58	0.0003912049
sp|Q07866|KLC1_HUMAN	454	sp|Q07866|KLC1_HUMAN	561	0.0004038392
sp|O60282|KIF5C_HUMAN	606	sp|O60282|KIF5C_HUMAN	618	0.0004114339
sp|Q07866|KLC1_HUMAN	312	sp|Q07866|KLC1_HUMAN	518	0.0004919207
sp|O60282|KIF5C_HUMAN	618	sp|O60282|KIF5C_HUMAN	766	0.0005796829
sp|O60282|KIF5C_HUMAN	670	sp|O60282|KIF5C_HUMAN	685	0.0006016289
sp|O60282|KIF5C_HUMAN	599	sp|Q07866|KLC1_HUMAN	68	0.0006184887
sp|O60282|KIF5C_HUMAN	99	sp|Q07866|KLC1_HUMAN	518	0.0006290773
sp|O60282|KIF5C_HUMAN	641	sp|O60282|KIF5C_HUMAN	741	0.00065166
sp|Q07866|KLC1_HUMAN	309	sp|Q07866|KLC1_HUMAN	454	0.0006594738
sp|O60282|KIF5C_HUMAN	227	sp|O60282|KIF5C_HUMAN	283	0.0006746911
sp|Q07866|KLC1_HUMAN	291	sp|Q07866|KLC1_HUMAN	329	0.0006782636
sp|O60282|KIF5C_HUMAN	315	sp|O60282|KIF5C_HUMAN	325	0.0007012815
sp|O60282|KIF5C_HUMAN	599	sp|O60282|KIF5C_HUMAN	803	0.0007338452
sp|O60282|KIF5C_HUMAN	864	sp|O60282|KIF5C_HUMAN	877	0.000750202
sp|O60282|KIF5C_HUMAN	571	sp|O60282|KIF5C_HUMAN	593	0.0007638164
sp|O60282|KIF5C_HUMAN	877	sp|Q07866|KLC1_HUMAN	454	0.0008046169
sp|O60282|KIF5C_HUMAN	99	sp|Q07866|KLC1_HUMAN	495	0.0008464026
sp|O60282|KIF5C_HUMAN	283	sp|Q07866|KLC1_HUMAN	495	0.0008778806
sp|O60282|KIF5C_HUMAN	685	sp|O60282|KIF5C_HUMAN	687	0.0009555769
sp|O60282|KIF5C_HUMAN	595	sp|O60282|KIF5C_HUMAN	606	0.0009660524
sp|Q07866|KLC1_HUMAN	272	sp|Q07866|KLC1_HUMAN	518	0.0009738097
sp|O60282|KIF5C_HUMAN	766	sp|Q07866|KLC1_HUMAN	57	0.0009876526
sp|O60282|KIF5C_HUMAN	884	sp|Q07866|KLC1_HUMAN	272	0.001042212
sp|O60282|KIF5C_HUMAN	676	sp|O60282|KIF5C_HUMAN	687	0.00110487
sp|Q07866|KLC1_HUMAN	133	sp|Q07866|KLC1_HUMAN	561	0.001115789
sp|O60282|KIF5C_HUMAN	884	sp|Q07866|KLC1_HUMAN	29	0.001218991
sp|O60282|KIF5C_HUMAN	803	sp|O60282|KIF5C_HUMAN	849	0.001258261
sp|O60282|KIF5C_HUMAN	849	sp|Q07866|KLC1_HUMAN	393	0.001297964
sp|Q07866|KLC1_HUMAN	237	sp|Q07866|KLC1_HUMAN	382	0.001328248
sp|O60282|KIF5C_HUMAN	803	sp|O60282|KIF5C_HUMAN	814	0.001336405
sp|Q07866|KLC1_HUMAN	398	sp|Q07866|KLC1_HUMAN	468	0.001375356
sp|O60282|KIF5C_HUMAN	833	sp|Q07866|KLC1_HUMAN	518	0.001428027
sp|O60282|KIF5C_HUMAN	465	sp|Q07866|KLC1_HUMAN	393	0.001457063
sp|O60282|KIF5C_HUMAN	283	sp|O60282|KIF5C_HUMAN	905	0.00153402
sp|O60282|KIF5C_HUMAN	160	sp|O60282|KIF5C_HUMAN	167	0.001623326
sp|Q07866|KLC1_HUMAN	314	sp|Q07866|KLC1_HUMAN	393	0.001691919
sp|O60282|KIF5C_HUMAN	911	sp|Q07866|KLC1_HUMAN	503	0.001863124
sp|O60282|KIF5C_HUMAN	431	sp|O60282|KIF5C_HUMAN	911	0.001899817
sp|O60282|KIF5C_HUMAN	188	sp|Q07866|KLC1_HUMAN	272	0.001990813
sp|O60282|KIF5C_HUMAN	344	sp|O60282|KIF5C_HUMAN	352	0.002003424
sp|O60282|KIF5C_HUMAN	508	sp|O60282|KIF5C_HUMAN	864	0.002059704
sp|O60282|KIF5C_HUMAN	867	sp|Q07866|KLC1_HUMAN	133	0.002279783
sp|O60282|KIF5C_HUMAN	833	sp|O60282|KIF5C_HUMAN	849	0.002474106
sp|O60282|KIF5C_HUMAN	776	sp|Q07866|KLC1_HUMAN	57	0.002490447
sp|Q07866|KLC1_HUMAN	309	sp|Q07866|KLC1_HUMAN	503	0.002507826
sp|O60282|KIF5C_HUMAN	849	sp|O60282|KIF5C_HUMAN	864	0.002539986
sp|O60282|KIF5C_HUMAN	595	sp|Q07866|KLC1_HUMAN	1	0.002565866
sp|O60282|KIF5C_HUMAN	846	sp|Q07866|KLC1_HUMAN	561	0.002816692
sp|O60282|KIF5C_HUMAN	815	sp|O60282|KIF5C_HUMAN	815	0.00282846
sp|Q07866|KLC1_HUMAN	382	sp|Q07866|KLC1_HUMAN	457	0.002939959
sp|O60282|KIF5C_HUMAN	748	sp|O60282|KIF5C_HUMAN	755	0.003378449
sp|O60282|KIF5C_HUMAN	905	sp|Q07866|KLC1_HUMAN	495	0.003537181
sp|O60282|KIF5C_HUMAN	214	sp|O60282|KIF5C_HUMAN	345	0.004027929
sp|O60282|KIF5C_HUMAN	766	sp|Q07866|KLC1_HUMAN	1	0.004287184
sp|Q07866|KLC1_HUMAN	270	sp|Q07866|KLC1_HUMAN	309	0.004418653
sp|O60282|KIF5C_HUMAN	831	sp|Q07866|KLC1_HUMAN	18	0.004526588
sp|O60282|KIF5C_HUMAN	167	sp|Q07866|KLC1_HUMAN	518	0.00469382
sp|O60282|KIF5C_HUMAN	45	sp|O60282|KIF5C_HUMAN	241	0.004740883
sp|O60282|KIF5C_HUMAN	142	sp|O60282|KIF5C_HUMAN	444	0.004896183
sp|O60282|KIF5C_HUMAN	776	sp|Q07866|KLC1_HUMAN	1	0.005231055
sp|Q07866|KLC1_HUMAN	503	sp|Q07866|KLC1_HUMAN	561	0.005506389
sp|O60282|KIF5C_HUMAN	241	sp|O60282|KIF5C_HUMAN	465	0.005536951
sp|O60282|KIF5C_HUMAN	571	sp|O60282|KIF5C_HUMAN	595	0.005612649
sp|O60282|KIF5C_HUMAN	846	sp|Q07866|KLC1_HUMAN	518	0.005709489
sp|Q07866|KLC1_HUMAN	314	sp|Q07866|KLC1_HUMAN	382	0.005718059
sp|O60282|KIF5C_HUMAN	905	sp|Q07866|KLC1_HUMAN	457	0.006676528
sp|Q07866|KLC1_HUMAN	15	sp|Q07866|KLC1_HUMAN	57	0.006809937
sp|O60282|KIF5C_HUMAN	481	sp|O60282|KIF5C_HUMAN	501	0.006910768
sp|Q07866|KLC1_HUMAN	382	sp|Q07866|KLC1_HUMAN	454	0.007996972
sp|O60282|KIF5C_HUMAN	599	sp|O60282|KIF5C_HUMAN	639	0.008541223
sp|Q07866|KLC1_HUMAN	321	sp|Q07866|KLC1_HUMAN	561	0.008666647
sp|O60282|KIF5C_HUMAN	345	sp|O60282|KIF5C_HUMAN	354	0.00891757
sp|O60282|KIF5C_HUMAN	465	sp|Q07866|KLC1_HUMAN	312	0.009325186
sp|O60282|KIF5C_HUMAN	142	sp|O60282|KIF5C_HUMAN	911	0.009368484
sp|O60282|KIF5C_HUMAN	142	sp|O60282|KIF5C_HUMAN	905	0.009781547
sp|O60282|KIF5C_HUMAN	867	sp|O60282|KIF5C_HUMAN	877	0.009927853
sp|Q07866|KLC1_HUMAN	405	sp|Q07866|KLC1_HUMAN	518	0.01072429
sp|O60282|KIF5C_HUMAN	28	sp|O60282|KIF5C_HUMAN	34	0.01087333
sp|Q07866|KLC1_HUMAN	393	sp|Q07866|KLC1_HUMAN	503	0.01115737
sp|O60282|KIF5C_HUMAN	815	sp|Q07866|KLC1_HUMAN	15	0.01141925
sp|Q07866|KLC1_HUMAN	424	sp|Q07866|KLC1_HUMAN	495	0.01248209
sp|O60282|KIF5C_HUMAN	846	sp|O60282|KIF5C_HUMAN	849	0.01364526
sp|Q07866|KLC1_HUMAN	130	sp|Q07866|KLC1_HUMAN	495	0.01528339
sp|O60282|KIF5C_HUMAN	905	sp|O60282|KIF5C_HUMAN	957	0.01548103
sp|O60282|KIF5C_HUMAN	544	sp|Q07866|KLC1_HUMAN	1	0.01650575
sp|Q07866|KLC1_HUMAN	405	sp|Q07866|KLC1_HUMAN	441	0.01718887
sp|O60282|KIF5C_HUMAN	556	sp|O60282|KIF5C_HUMAN	595	0.01767347
sp|Q07866|KLC1_HUMAN	437	sp|Q07866|KLC1_HUMAN	479	0.01863409
sp|Q07866|KLC1_HUMAN	272	sp|Q07866|KLC1_HUMAN	398	0.01999976
sp|Q07866|KLC1_HUMAN	382	sp|Q07866|KLC1_HUMAN	441	0.02001964
sp|O60282|KIF5C_HUMAN	481	sp|O60282|KIF5C_HUMAN	884	0.02053159
sp|Q07866|KLC1_HUMAN	372	sp|Q07866|KLC1_HUMAN	518	0.02063107
sp|O60282|KIF5C_HUMAN	905	sp|O60282|KIF5C_HUMAN	924	0.02263279
sp|O60282|KIF5C_HUMAN	465	sp|Q07866|KLC1_HUMAN	398	0.02304431
sp|O60282|KIF5C_HUMAN	700	sp|O60282|KIF5C_HUMAN	701	0.02422864
sp|O60282|KIF5C_HUMAN	522	sp|Q07866|KLC1_HUMAN	398	0.02768145
sp|O60282|KIF5C_HUMAN	142	sp|O60282|KIF5C_HUMAN	167	0.0289503
sp|O60282|KIF5C_HUMAN	877	sp|Q07866|KLC1_HUMAN	393	0.0289913
sp|Q07866|KLC1_HUMAN	398	sp|Q07866|KLC1_HUMAN	454	0.0327928
sp|O60282|KIF5C_HUMAN	701	sp|O60282|KIF5C_HUMAN	716	0.03642229
sp|O60282|KIF5C_HUMAN	776	sp|O60282|KIF5C_HUMAN	803	0.03684252
sp|O60282|KIF5C_HUMAN	618	sp|Q07866|KLC1_HUMAN	1	0.03832868
sp|Q07866|KLC1_HUMAN	155	sp|Q07866|KLC1_HUMAN	468	0.04121656
sp|O60282|KIF5C_HUMAN	593	sp|O60282|KIF5C_HUMAN	769	0.04168796
sp|Q07866|KLC1_HUMAN	133	sp|Q07866|KLC1_HUMAN	382	0.04241995
sp|Q07866|KLC1_HUMAN	237	sp|Q07866|KLC1_HUMAN	518	0.04251492
sp|O60282|KIF5C_HUMAN	877	sp|Q07866|KLC1_HUMAN	441	0.04321854
sp|O60282|KIF5C_HUMAN	595	sp|O60282|KIF5C_HUMAN	785	0.04407171
sp|O60282|KIF5C_HUMAN	345	sp|O60282|KIF5C_HUMAN	352	0.04851513
sp|O60282|KIF5C_HUMAN	803	sp|Q07866|KLC1_HUMAN	518	0.04862088
sp|O60282|KIF5C_HUMAN	283	sp|Q07866|KLC1_HUMAN	518	0.04905154
sp|O60282|KIF5C_HUMAN	769	sp|O60282|KIF5C_HUMAN	776	0.04921074
sp|O60282|KIF5C_HUMAN	593	sp|Q07866|KLC1_HUMAN	1	0.05051023
sp|O60282|KIF5C_HUMAN	785	sp|O60282|KIF5C_HUMAN	785	0.05066008
sp|Q07866|KLC1_HUMAN	270	sp|Q07866|KLC1_HUMAN	561	0.05220862
sp|Q07866|KLC1_HUMAN	270	sp|Q07866|KLC1_HUMAN	312	0.05251398
sp|Q07866|KLC1_HUMAN	405	sp|Q07866|KLC1_HUMAN	457	0.05637127
sp|Q07866|KLC1_HUMAN	270	sp|Q07866|KLC1_HUMAN	314	0.05836356
sp|O60282|KIF5C_HUMAN	639	sp|O60282|KIF5C_HUMAN	748	0.05867739
sp|O60282|KIF5C_HUMAN	465	sp|O60282|KIF5C_HUMAN	884	0.06279795
sp|O60282|KIF5C_HUMAN	700	sp|O60282|KIF5C_HUMAN	716	0.06564411
sp|Q07866|KLC1_HUMAN	437	sp|Q07866|KLC1_HUMAN	441	0.06976667
sp|Q07866|KLC1_HUMAN	272	sp|Q07866|KLC1_HUMAN	495	0.07021256
sp|O60282|KIF5C_HUMAN	716	sp|O60282|KIF5C_HUMAN	728	0.07401903
sp|O60282|KIF5C_HUMAN	639	sp|O60282|KIF5C_HUMAN	741	0.07918603
sp|O60282|KIF5C_HUMAN	685	sp|O60282|KIF5C_HUMAN	685	0.08921415
sp|O60282|KIF5C_HUMAN	676	sp|O60282|KIF5C_HUMAN	701	0.1010499
sp|O60282|KIF5C_HUMAN	481	sp|O60282|KIF5C_HUMAN	887	0.1038894
sp|O60282|KIF5C_HUMAN	833	sp|O60282|KIF5C_HUMAN	833	0.1080771
sp|O60282|KIF5C_HUMAN	911	sp|O60282|KIF5C_HUMAN	957	0.1162814
sp|Q07866|KLC1_HUMAN	155	sp|Q07866|KLC1_HUMAN	495	0.1184917
sp|O60282|KIF5C_HUMAN	846	sp|Q07866|KLC1_HUMAN	1	0.1200395
sp|Q07866|KLC1_HUMAN	424	sp|Q07866|KLC1_HUMAN	437	0.1201793
sp|O60282|KIF5C_HUMAN	354	sp|O60282|KIF5C_HUMAN	385	0.1451679
sp|Q07866|KLC1_HUMAN	329	sp|Q07866|KLC1_HUMAN	561	0.1778041
sp|Q07866|KLC1_HUMAN	287	sp|Q07866|KLC1_HUMAN	329	0.1800589
sp|O60282|KIF5C_HUMAN	72	sp|O60282|KIF5C_HUMAN	222	0.1854289
sp|O60282|KIF5C_HUMAN	28	sp|Q07866|KLC1_HUMAN	393	0.2003288
sp|O60282|KIF5C_HUMAN	223	sp|O60282|KIF5C_HUMAN	911	0.206101
sp|O60282|KIF5C_HUMAN	354	sp|Q07866|KLC1_HUMAN	39	0.2110201
sp|O60282|KIF5C_HUMAN	887	sp|Q07866|KLC1_HUMAN	393	0.2300664
sp|O60282|KIF5C_HUMAN	241	sp|O60282|KIF5C_HUMAN	283	0.2315225
sp|O60282|KIF5C_HUMAN	815	sp|O60282|KIF5C_HUMAN	831	0.2846857
sp|O60282|KIF5C_HUMAN	253	sp|O60282|KIF5C_HUMAN	274	0.2891203
sp|O60282|KIF5C_HUMAN	849	sp|Q07866|KLC1_HUMAN	561	0.2981773
sp|O60282|KIF5C_HUMAN	803	sp|O60282|KIF5C_HUMAN	846	0.315156
sp|Q07866|KLC1_HUMAN	270	sp|Q07866|KLC1_HUMAN	495	0.3177307
sp|O60282|KIF5C_HUMAN	911	sp|O60282|KIF5C_HUMAN	924	0.3423376
sp|O60282|KIF5C_HUMAN	884	sp|Q07866|KLC1_HUMAN	270	0.3603133
sp|Q07866|KLC1_HUMAN	130	sp|Q07866|KLC1_HUMAN	561	0.3731263
sp|O60282|KIF5C_HUMAN	599	sp|O60282|KIF5C_HUMAN	776	0.3814052
sp|Q07866|KLC1_HUMAN	340	sp|Q07866|KLC1_HUMAN	561	0.383523
sp|Q07866|KLC1_HUMAN	479	sp|Q07866|KLC1_HUMAN	561	0.388264
sp|O60282|KIF5C_HUMAN	388	sp|O60282|KIF5C_HUMAN	741	0.3883132
sp|O60282|KIF5C_HUMAN	755	sp|O60282|KIF5C_HUMAN	755	0.3978969
sp|Q07866|KLC1_HUMAN	309	sp|Q07866|KLC1_HUMAN	457	0.4145505
sp|O60282|KIF5C_HUMAN	167	sp|Q07866|KLC1_HUMAN	468	0.4171
sp|O60282|KIF5C_HUMAN	670	sp|O60282|KIF5C_HUMAN	701	0.4299941
sp|O60282|KIF5C_HUMAN	831	sp|O60282|KIF5C_HUMAN	846	0.4500725
sp|O60282|KIF5C_HUMAN	803	sp|O60282|KIF5C_HUMAN	803	0.4615803
sp|Q07866|KLC1_HUMAN	437	sp|Q07866|KLC1_HUMAN	454	0.4642339
sp|O60282|KIF5C_HUMAN	28	sp|O60282|KIF5C_HUMAN	45	0.475197
sp|O60282|KIF5C_HUMAN	887	sp|Q07866|KLC1_HUMAN	495	0.4760879
sp|O60282|KIF5C_HUMAN	352	sp|O60282|KIF5C_HUMAN	385	0.4762893
sp|O60282|KIF5C_HUMAN	887	sp|Q07866|KLC1_HUMAN	518	0.5118086
sp|Q07866|KLC1_HUMAN	237	sp|Q07866|KLC1_HUMAN	561	0.5283793
sp|O60282|KIF5C_HUMAN	545	sp|O60282|KIF5C_HUMAN	803	0.530407
sp|O60282|KIF5C_HUMAN	68	sp|O60282|KIF5C_HUMAN	905	0.5421142
sp|O60282|KIF5C_HUMAN	730	sp|O60282|KIF5C_HUMAN	748	0.609847
sp|O60282|KIF5C_HUMAN	465	sp|Q07866|KLC1_HUMAN	503	0.6513798
sp|O60282|KIF5C_HUMAN	957	sp|Q07866|KLC1_HUMAN	272	0.6576969
sp|Q07866|KLC1_HUMAN	314	sp|Q07866|KLC1_HUMAN	518	0.7227868
sp|O60282|KIF5C_HUMAN	618	sp|O60282|KIF5C_HUMAN	776	0.7697554
sp|O60282|KIF5C_HUMAN	716	sp|O60282|KIF5C_HUMAN	716	0.8551262
sp|Q07866|KLC1_HUMAN	405	sp|Q07866|KLC1_HUMAN	561	0.8721445
sp|O60282|KIF5C_HUMAN	32	sp|O60282|KIF5C_HUMAN	72	0.8777257
sp|Q07866|KLC1_HUMAN	424	sp|Q07866|KLC1_HUMAN	439	0.9331
sp|Q07866|KLC1_HUMAN	424	sp|Q07866|KLC1_HUMAN	561	0.9901002
sp|Q07866|KLC1_HUMAN	393	sp|Q07866|KLC1_HUMAN	441	1.0
sp|Q07866|KLC1_HUMAN	424	sp|Q07866|KLC1_HUMAN	479	1.0
sp|O60282|KIF5C_HUMAN	257	sp|O60282|KIF5C_HUMAN	416	1.0
sp|O60282|KIF5C_HUMAN	257	sp|O60282|KIF5C_HUMAN	446	1.0
sp|Q07866|KLC1_HUMAN	272	sp|Q07866|KLC1_HUMAN	457	1.0
sp|O60282|KIF5C_HUMAN	785	sp|Q07866|KLC1_HUMAN	68	1.0
sp|Q07866|KLC1_HUMAN	340	sp|Q07866|KLC1_HUMAN	518	1.0
sp|Q07866|KLC1_HUMAN	405	sp|Q07866|KLC1_HUMAN	424	1.0
sp|Q07866|KLC1_HUMAN	333	sp|Q07866|KLC1_HUMAN	382	1.0
sp|O60282|KIF5C_HUMAN	653	sp|O60282|KIF5C_HUMAN	653	1.0
sp|O60282|KIF5C_HUMAN	241	sp|O60282|KIF5C_HUMAN	444	1.0
sp|O60282|KIF5C_HUMAN	241	sp|O60282|KIF5C_HUMAN	431	1.0
sp|O60282|KIF5C_HUMAN	283	sp|O60282|KIF5C_HUMAN	446	1.0
sp|Q07866|KLC1_HUMAN	333	sp|Q07866|KLC1_HUMAN	354	1.0
sp|Q07866|KLC1_HUMAN	133	sp|Q07866|KLC1_HUMAN	272	1.0
sp|Q07866|KLC1_HUMAN	270	sp|Q07866|KLC1_HUMAN	393	1.0
sp|Q07866|KLC1_HUMAN	372	sp|Q07866|KLC1_HUMAN	384	1.0
sp|Q07866|KLC1_HUMAN	1	sp|Q07866|KLC1_HUMAN	57	1.0
sp|O60282|KIF5C_HUMAN	241	sp|O60282|KIF5C_HUMAN	446	1.0
sp|Q07866|KLC1_HUMAN	457	sp|Q07866|KLC1_HUMAN	468	1.0
sp|O60282|KIF5C_HUMAN	831	sp|O60282|KIF5C_HUMAN	849	1.0
sp|O60282|KIF5C_HUMAN	223	sp|O60282|KIF5C_HUMAN	223	1.0
sp|O60282|KIF5C_HUMAN	639	sp|O60282|KIF5C_HUMAN	639	1.0
sp|O60282|KIF5C_HUMAN	757	sp|O60282|KIF5C_HUMAN	757	1.0
sp|O60282|KIF5C_HUMAN	508	sp|O60282|KIF5C_HUMAN	676	1.0
sp|O60282|KIF5C_HUMAN	877	sp|Q07866|KLC1_HUMAN	503	1.0
sp|Q07866|KLC1_HUMAN	393	sp|Q07866|KLC1_HUMAN	393	1.0
sp|O60282|KIF5C_HUMAN	846	sp|Q07866|KLC1_HUMAN	245	1.0
sp|O60282|KIF5C_HUMAN	446	sp|O60282|KIF5C_HUMAN	599	1.0
sp|Q07866|KLC1_HUMAN	321	sp|Q07866|KLC1_HUMAN	479	1.0
sp|O60282|KIF5C_HUMAN	34	sp|O60282|KIF5C_HUMAN	911	1.0
sp|O60282|KIF5C_HUMAN	911	sp|Q07866|KLC1_HUMAN	437	1.0
sp|Q07866|KLC1_HUMAN	15	sp|Q07866|KLC1_HUMAN	58	1.0
sp|O60282|KIF5C_HUMAN	352	sp|O60282|KIF5C_HUMAN	444	1.0
sp|O60282|KIF5C_HUMAN	814	sp|O60282|KIF5C_HUMAN	867	1.0
sp|O60282|KIF5C_HUMAN	877	sp|Q07866|KLC1_HUMAN	309	1.0
sp|O60282|KIF5C_HUMAN	34	sp|Q07866|KLC1_HUMAN	393	1.0
sp|O60282|KIF5C_HUMAN	241	sp|Q07866|KLC1_HUMAN	468	1.0
sp|Q07866|KLC1_HUMAN	155	sp|Q07866|KLC1_HUMAN	561	1.0
sp|O60282|KIF5C_HUMAN	348	sp|O60282|KIF5C_HUMAN	803	1.0
sp|O60282|KIF5C_HUMAN	388	sp|O60282|KIF5C_HUMAN	905	1.0
sp|O60282|KIF5C_HUMAN	544	sp|O60282|KIF5C_HUMAN	556	1.0
sp|O60282|KIF5C_HUMAN	160	sp|O60282|KIF5C_HUMAN	911	1.0
sp|O60282|KIF5C_HUMAN	253	sp|O60282|KIF5C_HUMAN	446	1.0
sp|O60282|KIF5C_HUMAN	465	sp|Q07866|KLC1_HUMAN	314	1.0
sp|O60282|KIF5C_HUMAN	924	sp|Q07866|KLC1_HUMAN	518	1.0
sp|O60282|KIF5C_HUMAN	831	sp|O60282|KIF5C_HUMAN	831	1.0
sp|O60282|KIF5C_HUMAN	431	sp|O60282|KIF5C_HUMAN	446	1.0
sp|O60282|KIF5C_HUMAN	599	sp|O60282|KIF5C_HUMAN	618	1.0
sp|Q07866|KLC1_HUMAN	405	sp|Q07866|KLC1_HUMAN	495	1.0
sp|Q07866|KLC1_HUMAN	439	sp|Q07866|KLC1_HUMAN	479	1.0
sp|O60282|KIF5C_HUMAN	593	sp|O60282|KIF5C_HUMAN	595	1.0
sp|O60282|KIF5C_HUMAN	508	sp|O60282|KIF5C_HUMAN	803	1.0
sp|O60282|KIF5C_HUMAN	544	sp|O60282|KIF5C_HUMAN	814	1.0
sp|O60282|KIF5C_HUMAN	223	sp|O60282|KIF5C_HUMAN	348	1.0
sp|O60282|KIF5C_HUMAN	545	sp|O60282|KIF5C_HUMAN	814	1.0
sp|O60282|KIF5C_HUMAN	846	sp|Q07866|KLC1_HUMAN	457	1.0
sp|O60282|KIF5C_HUMAN	815	sp|Q07866|KLC1_HUMAN	74	1.0
sp|O60282|KIF5C_HUMAN	446	sp|O60282|KIF5C_HUMAN	924	1.0
sp|O60282|KIF5C_HUMAN	641	sp|O60282|KIF5C_HUMAN	748	1.0
sp|Q07866|KLC1_HUMAN	396	sp|Q07866|KLC1_HUMAN	479	1.0
sp|Q07866|KLC1_HUMAN	468	sp|Q07866|KLC1_HUMAN	479	1.0
sp|Q07866|KLC1_HUMAN	133	sp|Q07866|KLC1_HUMAN	457	1.0
sp|Q07866|KLC1_HUMAN	133	sp|Q07866|KLC1_HUMAN	441	1.0
sp|O60282|KIF5C_HUMAN	522	sp|O60282|KIF5C_HUMAN	814	1.0
sp|O60282|KIF5C_HUMAN	905	sp|O60282|KIF5C_HUMAN	905	1.0
sp|O60282|KIF5C_HUMAN	72	sp|Q07866|KLC1_HUMAN	518	1.0
sp|O60282|KIF5C_HUMAN	446	sp|Q07866|KLC1_HUMAN	518	1.0
sp|O60282|KIF5C_HUMAN	99	sp|Q07866|KLC1_HUMAN	441	1.0
sp|O60282|KIF5C_HUMAN	849	sp|O60282|KIF5C_HUMAN	849	1.0
sp|O60282|KIF5C_HUMAN	748	sp|O60282|KIF5C_HUMAN	748	1.0
sp|Q07866|KLC1_HUMAN	1	sp|Q07866|KLC1_HUMAN	398	1.0
sp|Q07866|KLC1_HUMAN	133	sp|Q07866|KLC1_HUMAN	398	1.0
sp|O60282|KIF5C_HUMAN	814	sp|O60282|KIF5C_HUMAN	833	1.0
sp|O60282|KIF5C_HUMAN	446	sp|Q07866|KLC1_HUMAN	272	1.0
sp|Q07866|KLC1_HUMAN	237	sp|Q07866|KLC1_HUMAN	468	1.0
sp|Q07866|KLC1_HUMAN	468	sp|Q07866|KLC1_HUMAN	468	1.0
sp|Q07866|KLC1_HUMAN	272	sp|Q07866|KLC1_HUMAN	503	1.0
sp|O60282|KIF5C_HUMAN	99	sp|Q07866|KLC1_HUMAN	272	1.0
sp|Q07866|KLC1_HUMAN	424	sp|Q07866|KLC1_HUMAN	518	1.0
sp|Q07866|KLC1_HUMAN	333	sp|Q07866|KLC1_HUMAN	457	1.0
sp|Q07866|KLC1_HUMAN	133	sp|Q07866|KLC1_HUMAN	237	1.0
sp|O60282|KIF5C_HUMAN	814	sp|Q07866|KLC1_HUMAN	518	1.0
sp|O60282|KIF5C_HUMAN	769	sp|Q07866|KLC1_HUMAN	68	1.0
