# Supplementary material for: Autoinhibited kinesin-1 adopts a hierarchical folding pattern
Source: eLife. 2023 Nov 1;12:RP86776. doi: 10.7554/eLife.86776 (PMC10619981; doi:10.7554/eLife.86776)
Supplement: Figure 3—source data 1. [file elife-86776-fig3-data1.zip › KIF5C-KLC1/KIF5C-KLC1_xlink_sites_1.csv]

Protein1	AbsPos1	Protein2	AbsPos2	Evalue
sp|O60282|KIF5C_HUMAN	685	sp|O60282|KIF5C_HUMAN	700	1.091091e-52
sp|Q07866|KLC1_HUMAN	309	sp|Q07866|KLC1_HUMAN	340	2.2411809999999998e-34
sp|O60282|KIF5C_HUMAN	618	sp|O60282|KIF5C_HUMAN	755	2.039404e-31
sp|O60282|KIF5C_HUMAN	776	sp|Q07866|KLC1_HUMAN	68	5.779177e-31
sp|O60282|KIF5C_HUMAN	653	sp|O60282|KIF5C_HUMAN	728	3.511566e-28
sp|Q07866|KLC1_HUMAN	393	sp|Q07866|KLC1_HUMAN	457	5.73601e-28
sp|O60282|KIF5C_HUMAN	905	sp|Q07866|KLC1_HUMAN	561	1.154008e-26
sp|O60282|KIF5C_HUMAN	241	sp|O60282|KIF5C_HUMAN	315	2.3685729999999999e-26
sp|Q07866|KLC1_HUMAN	382	sp|Q07866|KLC1_HUMAN	457	4.372931e-26
sp|O60282|KIF5C_HUMAN	755	sp|O60282|KIF5C_HUMAN	757	5.746553999999999e-26
sp|Q07866|KLC1_HUMAN	272	sp|Q07866|KLC1_HUMAN	312	1.319897e-25
sp|O60282|KIF5C_HUMAN	877	sp|Q07866|KLC1_HUMAN	309	1.556465e-25
sp|O60282|KIF5C_HUMAN	142	sp|O60282|KIF5C_HUMAN	446	5.963185e-25
sp|O60282|KIF5C_HUMAN	508	sp|O60282|KIF5C_HUMAN	864	1.32884e-24
sp|O60282|KIF5C_HUMAN	911	sp|Q07866|KLC1_HUMAN	503	1.950664e-24
sp|Q07866|KLC1_HUMAN	495	sp|Q07866|KLC1_HUMAN	518	3.25378e-24
sp|O60282|KIF5C_HUMAN	815	sp|O60282|KIF5C_HUMAN	833	1.052061e-23
sp|Q07866|KLC1_HUMAN	382	sp|Q07866|KLC1_HUMAN	503	3.3908290000000004e-23
sp|O60282|KIF5C_HUMAN	748	sp|O60282|KIF5C_HUMAN	757	1.232874e-22
sp|O60282|KIF5C_HUMAN	803	sp|Q07866|KLC1_HUMAN	27	4.348292e-22
sp|O60282|KIF5C_HUMAN	544	sp|O60282|KIF5C_HUMAN	803	6.899537e-22
sp|O60282|KIF5C_HUMAN	99	sp|O60282|KIF5C_HUMAN	188	3.022254e-21
sp|O60282|KIF5C_HUMAN	849	sp|Q07866|KLC1_HUMAN	518	4.335169e-21
sp|O60282|KIF5C_HUMAN	815	sp|Q07866|KLC1_HUMAN	18	5.255288e-21
sp|Q07866|KLC1_HUMAN	133	sp|Q07866|KLC1_HUMAN	468	6.459243e-21
sp|O60282|KIF5C_HUMAN	444	sp|O60282|KIF5C_HUMAN	905	6.828445e-21
sp|O60282|KIF5C_HUMAN	769	sp|Q07866|KLC1_HUMAN	58	1.203597e-20
sp|O60282|KIF5C_HUMAN	606	sp|O60282|KIF5C_HUMAN	769	1.2398629999999999e-20
sp|O60282|KIF5C_HUMAN	508	sp|O60282|KIF5C_HUMAN	849	1.442789e-20
sp|O60282|KIF5C_HUMAN	905	sp|Q07866|KLC1_HUMAN	503	2.4696389999999998e-20
sp|O60282|KIF5C_HUMAN	803	sp|Q07866|KLC1_HUMAN	1	4.9928489999999995e-20
sp|O60282|KIF5C_HUMAN	639	sp|O60282|KIF5C_HUMAN	641	5.0332729999999996e-20
sp|Q07866|KLC1_HUMAN	454	sp|Q07866|KLC1_HUMAN	495	5.532553e-20
sp|Q07866|KLC1_HUMAN	393	sp|Q07866|KLC1_HUMAN	468	7.267009e-20
sp|O60282|KIF5C_HUMAN	142	sp|O60282|KIF5C_HUMAN	283	1.410489e-19
sp|O60282|KIF5C_HUMAN	687	sp|O60282|KIF5C_HUMAN	700	4.90821e-19
sp|O60282|KIF5C_HUMAN	599	sp|O60282|KIF5C_HUMAN	606	4.953069999999999e-19
sp|O60282|KIF5C_HUMAN	653	sp|O60282|KIF5C_HUMAN	716	4.975773999999999e-19
sp|Q07866|KLC1_HUMAN	272	sp|Q07866|KLC1_HUMAN	398	6.485438999999999e-19
sp|O60282|KIF5C_HUMAN	849	sp|Q07866|KLC1_HUMAN	561	1.3010910000000001e-18
sp|O60282|KIF5C_HUMAN	222	sp|O60282|KIF5C_HUMAN	348	4.40335e-18
sp|Q07866|KLC1_HUMAN	393	sp|Q07866|KLC1_HUMAN	495	5.355126e-18
sp|O60282|KIF5C_HUMAN	831	sp|Q07866|KLC1_HUMAN	29	6.562698e-18
sp|Q07866|KLC1_HUMAN	133	sp|Q07866|KLC1_HUMAN	457	6.607502e-18
sp|O60282|KIF5C_HUMAN	911	sp|Q07866|KLC1_HUMAN	393	7.108779e-18
sp|O60282|KIF5C_HUMAN	911	sp|Q07866|KLC1_HUMAN	518	7.261047e-18
sp|Q07866|KLC1_HUMAN	237	sp|Q07866|KLC1_HUMAN	270	7.655643e-18
sp|O60282|KIF5C_HUMAN	849	sp|Q07866|KLC1_HUMAN	454	1.7003880000000003e-17
sp|O60282|KIF5C_HUMAN	911	sp|Q07866|KLC1_HUMAN	561	1.716192e-17
sp|O60282|KIF5C_HUMAN	766	sp|O60282|KIF5C_HUMAN	776	1.762351e-17
sp|O60282|KIF5C_HUMAN	815	sp|O60282|KIF5C_HUMAN	849	2.308101e-17
sp|Q07866|KLC1_HUMAN	382	sp|Q07866|KLC1_HUMAN	495	2.371178e-17
sp|O60282|KIF5C_HUMAN	785	sp|Q07866|KLC1_HUMAN	68	2.7518310000000004e-17
sp|Q07866|KLC1_HUMAN	309	sp|Q07866|KLC1_HUMAN	382	2.799479e-17
sp|Q07866|KLC1_HUMAN	382	sp|Q07866|KLC1_HUMAN	518	2.9231730000000005e-17
sp|Q07866|KLC1_HUMAN	439	sp|Q07866|KLC1_HUMAN	561	4.2858300000000006e-17
sp|O60282|KIF5C_HUMAN	99	sp|Q07866|KLC1_HUMAN	272	7.519879e-17
sp|O60282|KIF5C_HUMAN	160	sp|O60282|KIF5C_HUMAN	214	1.084755e-16
sp|Q07866|KLC1_HUMAN	340	sp|Q07866|KLC1_HUMAN	372	1.086204e-16
sp|Q07866|KLC1_HUMAN	133	sp|Q07866|KLC1_HUMAN	441	1.159251e-16
sp|O60282|KIF5C_HUMAN	803	sp|Q07866|KLC1_HUMAN	74	1.499849e-16
sp|O60282|KIF5C_HUMAN	142	sp|O60282|KIF5C_HUMAN	241	1.711005e-16
sp|O60282|KIF5C_HUMAN	849	sp|Q07866|KLC1_HUMAN	495	1.852428e-16
sp|Q07866|KLC1_HUMAN	133	sp|Q07866|KLC1_HUMAN	272	3.157058e-16
sp|O60282|KIF5C_HUMAN	905	sp|O60282|KIF5C_HUMAN	911	3.188923e-16
sp|O60282|KIF5C_HUMAN	253	sp|O60282|KIF5C_HUMAN	283	3.414624e-16
sp|Q07866|KLC1_HUMAN	457	sp|Q07866|KLC1_HUMAN	495	3.740958e-16
sp|O60282|KIF5C_HUMAN	599	sp|O60282|KIF5C_HUMAN	785	4.037064e-16
sp|Q07866|KLC1_HUMAN	133	sp|Q07866|KLC1_HUMAN	309	4.296816e-16
sp|Q07866|KLC1_HUMAN	382	sp|Q07866|KLC1_HUMAN	468	4.456559e-16
sp|O60282|KIF5C_HUMAN	884	sp|Q07866|KLC1_HUMAN	561	5.511867e-16
sp|Q07866|KLC1_HUMAN	398	sp|Q07866|KLC1_HUMAN	518	5.834457e-16
sp|O60282|KIF5C_HUMAN	241	sp|O60282|KIF5C_HUMAN	257	5.944032e-16
sp|Q07866|KLC1_HUMAN	454	sp|Q07866|KLC1_HUMAN	468	6.83597e-16
sp|O60282|KIF5C_HUMAN	142	sp|O60282|KIF5C_HUMAN	905	7.627778e-16
sp|O60282|KIF5C_HUMAN	905	sp|Q07866|KLC1_HUMAN	393	9.567038e-16
sp|Q07866|KLC1_HUMAN	468	sp|Q07866|KLC1_HUMAN	495	1.125793e-15
sp|O60282|KIF5C_HUMAN	815	sp|Q07866|KLC1_HUMAN	29	1.636067e-15
sp|O60282|KIF5C_HUMAN	142	sp|O60282|KIF5C_HUMAN	257	1.678864e-15
sp|Q07866|KLC1_HUMAN	340	sp|Q07866|KLC1_HUMAN	382	1.776154e-15
sp|O60282|KIF5C_HUMAN	769	sp|Q07866|KLC1_HUMAN	57	2.009758e-15
sp|O60282|KIF5C_HUMAN	465	sp|Q07866|KLC1_HUMAN	518	3.659661e-15
sp|O60282|KIF5C_HUMAN	99	sp|Q07866|KLC1_HUMAN	441	4.917486e-15
sp|O60282|KIF5C_HUMAN	68	sp|O60282|KIF5C_HUMAN	911	5.302655e-15
sp|Q07866|KLC1_HUMAN	441	sp|Q07866|KLC1_HUMAN	457	6.491126e-15
sp|O60282|KIF5C_HUMAN	670	sp|O60282|KIF5C_HUMAN	716	8.02144e-15
sp|Q07866|KLC1_HUMAN	393	sp|Q07866|KLC1_HUMAN	503	1.061775e-14
sp|O60282|KIF5C_HUMAN	803	sp|Q07866|KLC1_HUMAN	18	1.118723e-14
sp|O60282|KIF5C_HUMAN	465	sp|O60282|KIF5C_HUMAN	887	1.171309e-14
sp|Q07866|KLC1_HUMAN	382	sp|Q07866|KLC1_HUMAN	393	1.25631e-14
sp|Q07866|KLC1_HUMAN	340	sp|Q07866|KLC1_HUMAN	518	1.404088e-14
sp|O60282|KIF5C_HUMAN	593	sp|Q07866|KLC1_HUMAN	68	1.436732e-14
sp|Q07866|KLC1_HUMAN	15	sp|Q07866|KLC1_HUMAN	27	1.955655e-14
sp|O60282|KIF5C_HUMAN	160	sp|O60282|KIF5C_HUMAN	167	2.431538e-14
sp|O60282|KIF5C_HUMAN	905	sp|Q07866|KLC1_HUMAN	270	2.773982e-14
sp|Q07866|KLC1_HUMAN	393	sp|Q07866|KLC1_HUMAN	518	3.189795e-14
sp|Q07866|KLC1_HUMAN	457	sp|Q07866|KLC1_HUMAN	503	4.409112e-14
sp|O60282|KIF5C_HUMAN	877	sp|Q07866|KLC1_HUMAN	454	4.887471e-14
sp|O60282|KIF5C_HUMAN	238	sp|O60282|KIF5C_HUMAN	253	6.328166e-14
sp|O60282|KIF5C_HUMAN	444	sp|O60282|KIF5C_HUMAN	446	7.493123e-14
sp|Q07866|KLC1_HUMAN	133	sp|Q07866|KLC1_HUMAN	518	9.393583e-14
sp|Q07866|KLC1_HUMAN	382	sp|Q07866|KLC1_HUMAN	561	9.956812e-14
sp|O60282|KIF5C_HUMAN	606	sp|Q07866|KLC1_HUMAN	58	1.033455e-13
sp|O60282|KIF5C_HUMAN	639	sp|O60282|KIF5C_HUMAN	730	1.140437e-13
sp|Q07866|KLC1_HUMAN	309	sp|Q07866|KLC1_HUMAN	495	1.264493e-13
sp|O60282|KIF5C_HUMAN	849	sp|Q07866|KLC1_HUMAN	457	1.353947e-13
sp|O60282|KIF5C_HUMAN	618	sp|O60282|KIF5C_HUMAN	757	1.716125e-13
sp|O60282|KIF5C_HUMAN	522	sp|O60282|KIF5C_HUMAN	815	1.76182e-13
sp|O60282|KIF5C_HUMAN	831	sp|O60282|KIF5C_HUMAN	849	1.904545e-13
sp|O60282|KIF5C_HUMAN	465	sp|Q07866|KLC1_HUMAN	393	1.962941e-13
sp|O60282|KIF5C_HUMAN	639	sp|O60282|KIF5C_HUMAN	728	2.145874e-13
sp|O60282|KIF5C_HUMAN	68	sp|Q07866|KLC1_HUMAN	495	2.648692e-13
sp|O60282|KIF5C_HUMAN	803	sp|O60282|KIF5C_HUMAN	815	2.852323e-13
sp|O60282|KIF5C_HUMAN	905	sp|Q07866|KLC1_HUMAN	454	2.982157e-13
sp|O60282|KIF5C_HUMAN	905	sp|Q07866|KLC1_HUMAN	518	3.16343e-13
sp|O60282|KIF5C_HUMAN	877	sp|Q07866|KLC1_HUMAN	272	3.295117e-13
sp|O60282|KIF5C_HUMAN	905	sp|Q07866|KLC1_HUMAN	272	3.500397e-13
sp|O60282|KIF5C_HUMAN	444	sp|O60282|KIF5C_HUMAN	911	3.730868e-13
sp|Q07866|KLC1_HUMAN	405	sp|Q07866|KLC1_HUMAN	479	3.817317e-13
sp|Q07866|KLC1_HUMAN	272	sp|Q07866|KLC1_HUMAN	309	4.07853e-13
sp|Q07866|KLC1_HUMAN	321	sp|Q07866|KLC1_HUMAN	333	4.11718e-13
sp|O60282|KIF5C_HUMAN	465	sp|O60282|KIF5C_HUMAN	877	4.379087e-13
sp|O60282|KIF5C_HUMAN	522	sp|O60282|KIF5C_HUMAN	849	4.650973e-13
sp|Q07866|KLC1_HUMAN	479	sp|Q07866|KLC1_HUMAN	518	5.439668e-13
sp|O60282|KIF5C_HUMAN	776	sp|Q07866|KLC1_HUMAN	58	5.562251e-13
sp|O60282|KIF5C_HUMAN	618	sp|O60282|KIF5C_HUMAN	769	6.464858e-13
sp|Q07866|KLC1_HUMAN	503	sp|Q07866|KLC1_HUMAN	518	7.127389e-13
sp|Q07866|KLC1_HUMAN	309	sp|Q07866|KLC1_HUMAN	457	7.461333e-13
sp|O60282|KIF5C_HUMAN	831	sp|Q07866|KLC1_HUMAN	18	7.576671e-13
sp|O60282|KIF5C_HUMAN	606	sp|O60282|KIF5C_HUMAN	766	8.487606e-13
sp|Q07866|KLC1_HUMAN	441	sp|Q07866|KLC1_HUMAN	479	9.185517e-13
sp|O60282|KIF5C_HUMAN	571	sp|O60282|KIF5C_HUMAN	606	9.236542e-13
sp|O60282|KIF5C_HUMAN	618	sp|O60282|KIF5C_HUMAN	639	9.424592e-13
sp|Q07866|KLC1_HUMAN	309	sp|Q07866|KLC1_HUMAN	393	1.076837e-12
sp|O60282|KIF5C_HUMAN	446	sp|O60282|KIF5C_HUMAN	905	1.250267e-12
sp|O60282|KIF5C_HUMAN	99	sp|Q07866|KLC1_HUMAN	518	1.29898e-12
sp|O60282|KIF5C_HUMAN	28	sp|O60282|KIF5C_HUMAN	315	1.303117e-12
sp|O60282|KIF5C_HUMAN	34	sp|Q07866|KLC1_HUMAN	393	1.567772e-12
sp|Q07866|KLC1_HUMAN	272	sp|Q07866|KLC1_HUMAN	314	1.574358e-12
sp|O60282|KIF5C_HUMAN	571	sp|Q07866|KLC1_HUMAN	68	1.68827e-12
sp|O60282|KIF5C_HUMAN	465	sp|O60282|KIF5C_HUMAN	905	1.767677e-12
sp|Q07866|KLC1_HUMAN	382	sp|Q07866|KLC1_HUMAN	454	1.853212e-12
sp|O60282|KIF5C_HUMAN	849	sp|Q07866|KLC1_HUMAN	272	2.286373e-12
sp|Q07866|KLC1_HUMAN	398	sp|Q07866|KLC1_HUMAN	479	2.707504e-12
sp|Q07866|KLC1_HUMAN	237	sp|Q07866|KLC1_HUMAN	272	2.782067e-12
sp|O60282|KIF5C_HUMAN	670	sp|O60282|KIF5C_HUMAN	676	3.809091e-12
sp|O60282|KIF5C_HUMAN	45	sp|O60282|KIF5C_HUMAN	315	4.070852e-12
sp|O60282|KIF5C_HUMAN	593	sp|O60282|KIF5C_HUMAN	785	4.623813e-12
sp|O60282|KIF5C_HUMAN	676	sp|O60282|KIF5C_HUMAN	700	4.840397e-12
sp|O60282|KIF5C_HUMAN	803	sp|O60282|KIF5C_HUMAN	849	4.978067e-12
sp|O60282|KIF5C_HUMAN	785	sp|O60282|KIF5C_HUMAN	803	5.257354e-12
sp|Q07866|KLC1_HUMAN	54	sp|Q07866|KLC1_HUMAN	58	5.286502e-12
sp|O60282|KIF5C_HUMAN	815	sp|Q07866|KLC1_HUMAN	518	5.310446e-12
sp|Q07866|KLC1_HUMAN	518	sp|Q07866|KLC1_HUMAN	561	5.454081e-12
sp|O60282|KIF5C_HUMAN	222	sp|O60282|KIF5C_HUMAN	345	5.55521e-12
sp|O60282|KIF5C_HUMAN	911	sp|Q07866|KLC1_HUMAN	382	5.626422e-12
sp|O60282|KIF5C_HUMAN	522	sp|O60282|KIF5C_HUMAN	833	7.042514e-12
sp|O60282|KIF5C_HUMAN	670	sp|O60282|KIF5C_HUMAN	701	7.058519e-12
sp|O60282|KIF5C_HUMAN	728	sp|O60282|KIF5C_HUMAN	730	7.244534e-12
sp|O60282|KIF5C_HUMAN	877	sp|Q07866|KLC1_HUMAN	393	7.540129e-12
sp|O60282|KIF5C_HUMAN	599	sp|O60282|KIF5C_HUMAN	776	7.679288e-12
sp|O60282|KIF5C_HUMAN	167	sp|O60282|KIF5C_HUMAN	444	7.970989e-12
sp|O60282|KIF5C_HUMAN	849	sp|Q07866|KLC1_HUMAN	503	8.217789e-12
sp|Q07866|KLC1_HUMAN	441	sp|Q07866|KLC1_HUMAN	468	9.284971e-12
sp|O60282|KIF5C_HUMAN	831	sp|O60282|KIF5C_HUMAN	833	1.173129e-11
sp|O60282|KIF5C_HUMAN	877	sp|Q07866|KLC1_HUMAN	561	1.527188e-11
sp|O60282|KIF5C_HUMAN	755	sp|O60282|KIF5C_HUMAN	766	1.554179e-11
sp|O60282|KIF5C_HUMAN	446	sp|O60282|KIF5C_HUMAN	911	1.882752e-11
sp|O60282|KIF5C_HUMAN	815	sp|Q07866|KLC1_HUMAN	103	2.012178e-11
sp|O60282|KIF5C_HUMAN	755	sp|O60282|KIF5C_HUMAN	755	2.351687e-11
sp|O60282|KIF5C_HUMAN	849	sp|Q07866|KLC1_HUMAN	1	2.59162e-11
sp|O60282|KIF5C_HUMAN	142	sp|O60282|KIF5C_HUMAN	253	2.611065e-11
sp|O60282|KIF5C_HUMAN	685	sp|O60282|KIF5C_HUMAN	685	2.781277e-11
sp|O60282|KIF5C_HUMAN	283	sp|O60282|KIF5C_HUMAN	444	3.021617e-11
sp|Q07866|KLC1_HUMAN	1	sp|Q07866|KLC1_HUMAN	68	3.067764e-11
sp|O60282|KIF5C_HUMAN	151	sp|O60282|KIF5C_HUMAN	167	3.286509e-11
sp|O60282|KIF5C_HUMAN	685	sp|O60282|KIF5C_HUMAN	701	3.517899e-11
sp|O60282|KIF5C_HUMAN	639	sp|O60282|KIF5C_HUMAN	716	4.061169e-11
sp|O60282|KIF5C_HUMAN	593	sp|O60282|KIF5C_HUMAN	599	4.139825e-11
sp|Q07866|KLC1_HUMAN	272	sp|Q07866|KLC1_HUMAN	393	4.251072e-11
sp|Q07866|KLC1_HUMAN	372	sp|Q07866|KLC1_HUMAN	384	4.806532e-11
sp|O60282|KIF5C_HUMAN	352	sp|O60282|KIF5C_HUMAN	385	4.899457e-11
sp|O60282|KIF5C_HUMAN	803	sp|O60282|KIF5C_HUMAN	833	5.067145e-11
sp|Q07866|KLC1_HUMAN	454	sp|Q07866|KLC1_HUMAN	503	5.16794e-11
sp|Q07866|KLC1_HUMAN	393	sp|Q07866|KLC1_HUMAN	454	5.370928e-11
sp|O60282|KIF5C_HUMAN	522	sp|Q07866|KLC1_HUMAN	518	5.503025e-11
sp|O60282|KIF5C_HUMAN	99	sp|Q07866|KLC1_HUMAN	393	6.52709e-11
sp|O60282|KIF5C_HUMAN	766	sp|Q07866|KLC1_HUMAN	58	6.881465e-11
sp|Q07866|KLC1_HUMAN	424	sp|Q07866|KLC1_HUMAN	441	6.991333e-11
sp|O60282|KIF5C_HUMAN	241	sp|Q07866|KLC1_HUMAN	272	7.153706e-11
sp|O60282|KIF5C_HUMAN	877	sp|Q07866|KLC1_HUMAN	518	8.151038e-11
sp|Q07866|KLC1_HUMAN	457	sp|Q07866|KLC1_HUMAN	561	8.404437e-11
sp|O60282|KIF5C_HUMAN	508	sp|O60282|KIF5C_HUMAN	846	8.738482e-11
sp|Q07866|KLC1_HUMAN	393	sp|Q07866|KLC1_HUMAN	561	8.744203e-11
sp|Q07866|KLC1_HUMAN	314	sp|Q07866|KLC1_HUMAN	393	1.164941e-10
sp|Q07866|KLC1_HUMAN	1	sp|Q07866|KLC1_HUMAN	18	1.294048e-10
sp|O60282|KIF5C_HUMAN	877	sp|O60282|KIF5C_HUMAN	887	1.465406e-10
sp|Q07866|KLC1_HUMAN	398	sp|Q07866|KLC1_HUMAN	468	1.466219e-10
sp|Q07866|KLC1_HUMAN	1	sp|Q07866|KLC1_HUMAN	27	1.536358e-10
sp|O60282|KIF5C_HUMAN	522	sp|O60282|KIF5C_HUMAN	846	1.66493e-10
sp|Q07866|KLC1_HUMAN	424	sp|Q07866|KLC1_HUMAN	439	1.739636e-10
sp|O60282|KIF5C_HUMAN	803	sp|O60282|KIF5C_HUMAN	831	1.752444e-10
sp|O60282|KIF5C_HUMAN	238	sp|O60282|KIF5C_HUMAN	257	1.924583e-10
sp|O60282|KIF5C_HUMAN	911	sp|Q07866|KLC1_HUMAN	309	1.961972e-10
sp|O60282|KIF5C_HUMAN	769	sp|O60282|KIF5C_HUMAN	785	2.089469e-10
sp|O60282|KIF5C_HUMAN	345	sp|O60282|KIF5C_HUMAN	352	2.448144e-10
sp|O60282|KIF5C_HUMAN	465	sp|O60282|KIF5C_HUMAN	911	2.585935e-10
sp|O60282|KIF5C_HUMAN	670	sp|O60282|KIF5C_HUMAN	700	2.659538e-10
sp|O60282|KIF5C_HUMAN	877	sp|Q07866|KLC1_HUMAN	146	3.131113e-10
sp|Q07866|KLC1_HUMAN	457	sp|Q07866|KLC1_HUMAN	518	3.218243e-10
sp|O60282|KIF5C_HUMAN	957	sp|Q07866|KLC1_HUMAN	382	3.617782e-10
sp|O60282|KIF5C_HUMAN	905	sp|Q07866|KLC1_HUMAN	468	3.956743e-10
sp|O60282|KIF5C_HUMAN	465	sp|Q07866|KLC1_HUMAN	561	5.450391e-10
sp|Q07866|KLC1_HUMAN	503	sp|Q07866|KLC1_HUMAN	561	5.673393e-10
sp|O60282|KIF5C_HUMAN	877	sp|Q07866|KLC1_HUMAN	270	5.714783e-10
sp|O60282|KIF5C_HUMAN	803	sp|Q07866|KLC1_HUMAN	12	5.802587e-10
sp|O60282|KIF5C_HUMAN	639	sp|O60282|KIF5C_HUMAN	741	5.860443e-10
sp|O60282|KIF5C_HUMAN	606	sp|O60282|KIF5C_HUMAN	776	6.374381e-10
sp|O60282|KIF5C_HUMAN	465	sp|Q07866|KLC1_HUMAN	495	6.419026e-10
sp|Q07866|KLC1_HUMAN	398	sp|Q07866|KLC1_HUMAN	561	7.211166e-10
sp|O60282|KIF5C_HUMAN	877	sp|Q07866|KLC1_HUMAN	468	7.659695e-10
sp|Q07866|KLC1_HUMAN	133	sp|Q07866|KLC1_HUMAN	393	7.840808e-10
sp|O60282|KIF5C_HUMAN	593	sp|O60282|KIF5C_HUMAN	776	8.015026e-10
sp|O60282|KIF5C_HUMAN	639	sp|O60282|KIF5C_HUMAN	748	8.314993e-10
sp|Q07866|KLC1_HUMAN	457	sp|Q07866|KLC1_HUMAN	468	8.458207e-10
sp|O60282|KIF5C_HUMAN	238	sp|Q07866|KLC1_HUMAN	74	8.924817e-10
sp|O60282|KIF5C_HUMAN	911	sp|O60282|KIF5C_HUMAN	911	9.056447e-10
sp|O60282|KIF5C_HUMAN	599	sp|Q07866|KLC1_HUMAN	1	9.181858e-10
sp|O60282|KIF5C_HUMAN	911	sp|Q07866|KLC1_HUMAN	398	9.377869e-10
sp|Q07866|KLC1_HUMAN	441	sp|Q07866|KLC1_HUMAN	518	1.048237e-09
sp|O60282|KIF5C_HUMAN	599	sp|O60282|KIF5C_HUMAN	639	1.168094e-09
sp|O60282|KIF5C_HUMAN	522	sp|O60282|KIF5C_HUMAN	831	1.30009e-09
sp|Q07866|KLC1_HUMAN	133	sp|Q07866|KLC1_HUMAN	495	1.539864e-09
sp|O60282|KIF5C_HUMAN	867	sp|Q07866|KLC1_HUMAN	133	1.716698e-09
sp|O60282|KIF5C_HUMAN	849	sp|Q07866|KLC1_HUMAN	441	1.876357e-09
sp|Q07866|KLC1_HUMAN	309	sp|Q07866|KLC1_HUMAN	518	1.901192e-09
sp|O60282|KIF5C_HUMAN	28	sp|O60282|KIF5C_HUMAN	34	1.949454e-09
sp|O60282|KIF5C_HUMAN	905	sp|Q07866|KLC1_HUMAN	237	2.285771e-09
sp|O60282|KIF5C_HUMAN	785	sp|Q07866|KLC1_HUMAN	74	2.411844e-09
sp|O60282|KIF5C_HUMAN	465	sp|Q07866|KLC1_HUMAN	479	2.877734e-09
sp|O60282|KIF5C_HUMAN	593	sp|O60282|KIF5C_HUMAN	803	2.930238e-09
sp|Q07866|KLC1_HUMAN	291	sp|Q07866|KLC1_HUMAN	329	3.071517e-09
sp|O60282|KIF5C_HUMAN	911	sp|Q07866|KLC1_HUMAN	495	3.151979e-09
sp|Q07866|KLC1_HUMAN	398	sp|Q07866|KLC1_HUMAN	495	3.34125e-09
sp|O60282|KIF5C_HUMAN	481	sp|O60282|KIF5C_HUMAN	887	3.424778e-09
sp|O60282|KIF5C_HUMAN	911	sp|Q07866|KLC1_HUMAN	237	3.808006e-09
sp|Q07866|KLC1_HUMAN	561	sp|Q07866|KLC1_HUMAN	561	4.624275e-09
sp|O60282|KIF5C_HUMAN	905	sp|Q07866|KLC1_HUMAN	309	5.189831e-09
sp|O60282|KIF5C_HUMAN	99	sp|O60282|KIF5C_HUMAN	905	5.396832e-09
sp|Q07866|KLC1_HUMAN	454	sp|Q07866|KLC1_HUMAN	518	6.201527e-09
sp|Q07866|KLC1_HUMAN	398	sp|Q07866|KLC1_HUMAN	441	6.278464e-09
sp|O60282|KIF5C_HUMAN	803	sp|Q07866|KLC1_HUMAN	15	6.701841e-09
sp|O60282|KIF5C_HUMAN	241	sp|Q07866|KLC1_HUMAN	393	6.722339e-09
sp|O60282|KIF5C_HUMAN	414	sp|O60282|KIF5C_HUMAN	416	6.856004e-09
sp|Q07866|KLC1_HUMAN	272	sp|Q07866|KLC1_HUMAN	441	7.823856e-09
sp|O60282|KIF5C_HUMAN	72	sp|O60282|KIF5C_HUMAN	911	8.867977e-09
sp|O60282|KIF5C_HUMAN	676	sp|O60282|KIF5C_HUMAN	716	9.057088e-09
sp|Q07866|KLC1_HUMAN	130	sp|Q07866|KLC1_HUMAN	495	9.860222e-09
sp|Q07866|KLC1_HUMAN	309	sp|Q07866|KLC1_HUMAN	398	9.970236e-09
sp|Q07866|KLC1_HUMAN	291	sp|Q07866|KLC1_HUMAN	321	1.080914e-08
sp|O60282|KIF5C_HUMAN	884	sp|Q07866|KLC1_HUMAN	495	1.1052e-08
sp|O60282|KIF5C_HUMAN	757	sp|O60282|KIF5C_HUMAN	803	1.1196e-08
sp|O60282|KIF5C_HUMAN	700	sp|O60282|KIF5C_HUMAN	701	1.184653e-08
sp|Q07866|KLC1_HUMAN	270	sp|Q07866|KLC1_HUMAN	561	1.292092e-08
sp|O60282|KIF5C_HUMAN	465	sp|Q07866|KLC1_HUMAN	272	1.490751e-08
sp|O60282|KIF5C_HUMAN	905	sp|Q07866|KLC1_HUMAN	457	1.512122e-08
sp|O60282|KIF5C_HUMAN	757	sp|O60282|KIF5C_HUMAN	766	1.608643e-08
sp|O60282|KIF5C_HUMAN	32	sp|O60282|KIF5C_HUMAN	45	1.609103e-08
sp|Q07866|KLC1_HUMAN	468	sp|Q07866|KLC1_HUMAN	518	1.815988e-08
sp|Q07866|KLC1_HUMAN	237	sp|Q07866|KLC1_HUMAN	468	1.907811e-08
sp|O60282|KIF5C_HUMAN	814	sp|Q07866|KLC1_HUMAN	29	1.916245e-08
sp|O60282|KIF5C_HUMAN	803	sp|Q07866|KLC1_HUMAN	39	2.0281e-08
sp|Q07866|KLC1_HUMAN	495	sp|Q07866|KLC1_HUMAN	561	2.327806e-08
sp|O60282|KIF5C_HUMAN	508	sp|O60282|KIF5C_HUMAN	833	2.410657e-08
sp|O60282|KIF5C_HUMAN	599	sp|Q07866|KLC1_HUMAN	58	2.512469e-08
sp|O60282|KIF5C_HUMAN	716	sp|O60282|KIF5C_HUMAN	803	2.546626e-08
sp|O60282|KIF5C_HUMAN	28	sp|Q07866|KLC1_HUMAN	393	2.588089e-08
sp|O60282|KIF5C_HUMAN	257	sp|O60282|KIF5C_HUMAN	416	2.726094e-08
sp|O60282|KIF5C_HUMAN	68	sp|O60282|KIF5C_HUMAN	905	2.727533e-08
sp|O60282|KIF5C_HUMAN	253	sp|O60282|KIF5C_HUMAN	446	3.035876e-08
sp|O60282|KIF5C_HUMAN	766	sp|Q07866|KLC1_HUMAN	57	3.174609e-08
sp|O60282|KIF5C_HUMAN	241	sp|Q07866|KLC1_HUMAN	468	3.179075e-08
sp|O60282|KIF5C_HUMAN	639	sp|O60282|KIF5C_HUMAN	757	3.444336e-08
sp|O60282|KIF5C_HUMAN	846	sp|Q07866|KLC1_HUMAN	457	3.482037e-08
sp|O60282|KIF5C_HUMAN	238	sp|O60282|KIF5C_HUMAN	315	4.83079e-08
sp|Q07866|KLC1_HUMAN	309	sp|Q07866|KLC1_HUMAN	468	5.502156e-08
sp|Q07866|KLC1_HUMAN	454	sp|Q07866|KLC1_HUMAN	561	5.670169e-08
sp|Q07866|KLC1_HUMAN	272	sp|Q07866|KLC1_HUMAN	518	5.744846e-08
sp|O60282|KIF5C_HUMAN	99	sp|Q07866|KLC1_HUMAN	398	5.767712e-08
sp|Q07866|KLC1_HUMAN	133	sp|Q07866|KLC1_HUMAN	561	6.015135e-08
sp|O60282|KIF5C_HUMAN	99	sp|Q07866|KLC1_HUMAN	495	6.250046e-08
sp|O60282|KIF5C_HUMAN	815	sp|O60282|KIF5C_HUMAN	831	6.886071e-08
sp|O60282|KIF5C_HUMAN	776	sp|O60282|KIF5C_HUMAN	785	7.44777e-08
sp|O60282|KIF5C_HUMAN	508	sp|Q07866|KLC1_HUMAN	561	7.53466e-08
sp|O60282|KIF5C_HUMAN	618	sp|O60282|KIF5C_HUMAN	766	7.548078e-08
sp|Q07866|KLC1_HUMAN	468	sp|Q07866|KLC1_HUMAN	503	7.619069e-08
sp|O60282|KIF5C_HUMAN	776	sp|Q07866|KLC1_HUMAN	57	7.992449e-08
sp|O60282|KIF5C_HUMAN	815	sp|Q07866|KLC1_HUMAN	15	8.010018e-08
sp|O60282|KIF5C_HUMAN	167	sp|O60282|KIF5C_HUMAN	214	8.218075e-08
sp|Q07866|KLC1_HUMAN	393	sp|Q07866|KLC1_HUMAN	398	8.306823e-08
sp|O60282|KIF5C_HUMAN	241	sp|Q07866|KLC1_HUMAN	398	8.756434e-08
sp|O60282|KIF5C_HUMAN	142	sp|Q07866|KLC1_HUMAN	393	8.943214e-08
sp|O60282|KIF5C_HUMAN	639	sp|O60282|KIF5C_HUMAN	849	9.998635e-08
sp|O60282|KIF5C_HUMAN	849	sp|O60282|KIF5C_HUMAN	864	1.094153e-07
sp|O60282|KIF5C_HUMAN	595	sp|Q07866|KLC1_HUMAN	1	1.097961e-07
sp|O60282|KIF5C_HUMAN	99	sp|O60282|KIF5C_HUMAN	911	1.190812e-07
sp|O60282|KIF5C_HUMAN	160	sp|Q07866|KLC1_HUMAN	561	1.251654e-07
sp|O60282|KIF5C_HUMAN	911	sp|Q07866|KLC1_HUMAN	270	1.334166e-07
sp|O60282|KIF5C_HUMAN	444	sp|Q07866|KLC1_HUMAN	561	1.439875e-07
sp|O60282|KIF5C_HUMAN	606	sp|Q07866|KLC1_HUMAN	1	1.48975e-07
sp|Q07866|KLC1_HUMAN	309	sp|Q07866|KLC1_HUMAN	454	1.492072e-07
sp|O60282|KIF5C_HUMAN	618	sp|O60282|KIF5C_HUMAN	618	1.608818e-07
sp|O60282|KIF5C_HUMAN	465	sp|O60282|KIF5C_HUMAN	884	1.623406e-07
sp|O60282|KIF5C_HUMAN	481	sp|O60282|KIF5C_HUMAN	877	1.727548e-07
sp|O60282|KIF5C_HUMAN	99	sp|Q07866|KLC1_HUMAN	329	1.767929e-07
sp|Q07866|KLC1_HUMAN	272	sp|Q07866|KLC1_HUMAN	561	1.826981e-07
sp|O60282|KIF5C_HUMAN	911	sp|Q07866|KLC1_HUMAN	272	1.938284e-07
sp|Q07866|KLC1_HUMAN	340	sp|Q07866|KLC1_HUMAN	457	2.067611e-07
sp|O60282|KIF5C_HUMAN	905	sp|Q07866|KLC1_HUMAN	495	2.110826e-07
sp|Q07866|KLC1_HUMAN	309	sp|Q07866|KLC1_HUMAN	503	2.162822e-07
sp|O60282|KIF5C_HUMAN	769	sp|O60282|KIF5C_HUMAN	803	2.164221e-07
sp|Q07866|KLC1_HUMAN	321	sp|Q07866|KLC1_HUMAN	561	2.310902e-07
sp|O60282|KIF5C_HUMAN	846	sp|Q07866|KLC1_HUMAN	518	2.3223e-07
sp|Q07866|KLC1_HUMAN	270	sp|Q07866|KLC1_HUMAN	312	2.432435e-07
sp|O60282|KIF5C_HUMAN	241	sp|O60282|KIF5C_HUMAN	274	2.472787e-07
sp|Q07866|KLC1_HUMAN	321	sp|Q07866|KLC1_HUMAN	329	2.483701e-07
sp|Q07866|KLC1_HUMAN	272	sp|Q07866|KLC1_HUMAN	495	2.500693e-07
sp|O60282|KIF5C_HUMAN	72	sp|Q07866|KLC1_HUMAN	495	2.665004e-07
sp|O60282|KIF5C_HUMAN	167	sp|O60282|KIF5C_HUMAN	911	2.796708e-07
sp|Q07866|KLC1_HUMAN	372	sp|Q07866|KLC1_HUMAN	518	3.09533e-07
sp|O60282|KIF5C_HUMAN	508	sp|Q07866|KLC1_HUMAN	245	3.152503e-07
sp|O60282|KIF5C_HUMAN	522	sp|O60282|KIF5C_HUMAN	814	3.26837e-07
sp|O60282|KIF5C_HUMAN	877	sp|Q07866|KLC1_HUMAN	495	3.957903e-07
sp|O60282|KIF5C_HUMAN	465	sp|Q07866|KLC1_HUMAN	398	4.706987e-07
sp|O60282|KIF5C_HUMAN	911	sp|Q07866|KLC1_HUMAN	468	4.734346e-07
sp|O60282|KIF5C_HUMAN	685	sp|O60282|KIF5C_HUMAN	687	4.76888e-07
sp|O60282|KIF5C_HUMAN	911	sp|Q07866|KLC1_HUMAN	405	4.868307e-07
sp|O60282|KIF5C_HUMAN	485	sp|O60282|KIF5C_HUMAN	877	5.172376e-07
sp|O60282|KIF5C_HUMAN	905	sp|Q07866|KLC1_HUMAN	441	5.294651e-07
sp|Q07866|KLC1_HUMAN	393	sp|Q07866|KLC1_HUMAN	479	5.352538e-07
sp|O60282|KIF5C_HUMAN	167	sp|O60282|KIF5C_HUMAN	283	5.808101e-07
sp|O60282|KIF5C_HUMAN	687	sp|O60282|KIF5C_HUMAN	701	6.568876e-07
sp|Q07866|KLC1_HUMAN	333	sp|Q07866|KLC1_HUMAN	372	6.587826e-07
sp|O60282|KIF5C_HUMAN	833	sp|O60282|KIF5C_HUMAN	849	7.271725e-07
sp|O60282|KIF5C_HUMAN	653	sp|O60282|KIF5C_HUMAN	730	8.103079e-07
sp|O60282|KIF5C_HUMAN	142	sp|Q07866|KLC1_HUMAN	561	8.599134e-07
sp|O60282|KIF5C_HUMAN	257	sp|O60282|KIF5C_HUMAN	283	8.847749e-07
sp|Q07866|KLC1_HUMAN	237	sp|Q07866|KLC1_HUMAN	393	8.950796e-07
sp|O60282|KIF5C_HUMAN	687	sp|O60282|KIF5C_HUMAN	687	9.748267e-07
sp|Q07866|KLC1_HUMAN	393	sp|Q07866|KLC1_HUMAN	441	9.777177e-07
sp|O60282|KIF5C_HUMAN	815	sp|Q07866|KLC1_HUMAN	1	9.833399e-07
sp|O60282|KIF5C_HUMAN	142	sp|O60282|KIF5C_HUMAN	167	1.02426e-06
sp|Q07866|KLC1_HUMAN	237	sp|Q07866|KLC1_HUMAN	518	1.036807e-06
sp|O60282|KIF5C_HUMAN	911	sp|Q07866|KLC1_HUMAN	441	1.114318e-06
sp|O60282|KIF5C_HUMAN	444	sp|O60282|KIF5C_HUMAN	957	1.148095e-06
sp|O60282|KIF5C_HUMAN	315	sp|O60282|KIF5C_HUMAN	446	1.181412e-06
sp|O60282|KIF5C_HUMAN	884	sp|Q07866|KLC1_HUMAN	272	1.186433e-06
sp|O60282|KIF5C_HUMAN	595	sp|O60282|KIF5C_HUMAN	606	1.221489e-06
sp|O60282|KIF5C_HUMAN	142	sp|O60282|KIF5C_HUMAN	444	1.321866e-06
sp|Q07866|KLC1_HUMAN	393	sp|Q07866|KLC1_HUMAN	393	1.595096e-06
sp|Q07866|KLC1_HUMAN	133	sp|Q07866|KLC1_HUMAN	237	1.671304e-06
sp|O60282|KIF5C_HUMAN	670	sp|O60282|KIF5C_HUMAN	685	1.95778e-06
sp|O60282|KIF5C_HUMAN	887	sp|Q07866|KLC1_HUMAN	561	2.024094e-06
sp|Q07866|KLC1_HUMAN	133	sp|Q07866|KLC1_HUMAN	503	2.09915e-06
sp|O60282|KIF5C_HUMAN	522	sp|Q07866|KLC1_HUMAN	495	2.409269e-06
sp|O60282|KIF5C_HUMAN	831	sp|Q07866|KLC1_HUMAN	15	2.422021e-06
sp|O60282|KIF5C_HUMAN	72	sp|O60282|KIF5C_HUMAN	222	2.551365e-06
sp|O60282|KIF5C_HUMAN	28	sp|Q07866|KLC1_HUMAN	495	3.019988e-06
sp|Q07866|KLC1_HUMAN	1	sp|Q07866|KLC1_HUMAN	15	3.112713e-06
sp|O60282|KIF5C_HUMAN	864	sp|Q07866|KLC1_HUMAN	133	3.350085e-06
sp|Q07866|KLC1_HUMAN	130	sp|Q07866|KLC1_HUMAN	468	3.601602e-06
sp|Q07866|KLC1_HUMAN	441	sp|Q07866|KLC1_HUMAN	495	3.91103e-06
sp|O60282|KIF5C_HUMAN	522	sp|Q07866|KLC1_HUMAN	1	4.091568e-06
sp|O60282|KIF5C_HUMAN	222	sp|O60282|KIF5C_HUMAN	344	4.258267e-06
sp|O60282|KIF5C_HUMAN	748	sp|O60282|KIF5C_HUMAN	755	4.835101e-06
sp|O60282|KIF5C_HUMAN	676	sp|O60282|KIF5C_HUMAN	687	4.96036e-06
sp|Q07866|KLC1_HUMAN	146	sp|Q07866|KLC1_HUMAN	393	5.40774e-06
sp|O60282|KIF5C_HUMAN	571	sp|O60282|KIF5C_HUMAN	599	5.549613e-06
sp|O60282|KIF5C_HUMAN	283	sp|Q07866|KLC1_HUMAN	495	5.71907e-06
sp|O60282|KIF5C_HUMAN	846	sp|Q07866|KLC1_HUMAN	561	5.850808e-06
sp|O60282|KIF5C_HUMAN	905	sp|O60282|KIF5C_HUMAN	957	6.179616e-06
sp|O60282|KIF5C_HUMAN	639	sp|O60282|KIF5C_HUMAN	653	6.735464e-06
sp|O60282|KIF5C_HUMAN	831	sp|Q07866|KLC1_HUMAN	1	7.056448e-06
sp|Q07866|KLC1_HUMAN	382	sp|Q07866|KLC1_HUMAN	441	8.050456e-06
sp|O60282|KIF5C_HUMAN	28	sp|Q07866|KLC1_HUMAN	468	8.326761e-06
sp|Q07866|KLC1_HUMAN	287	sp|Q07866|KLC1_HUMAN	561	8.589826e-06
sp|O60282|KIF5C_HUMAN	485	sp|O60282|KIF5C_HUMAN	887	8.601182e-06
sp|O60282|KIF5C_HUMAN	571	sp|O60282|KIF5C_HUMAN	595	8.791146e-06
sp|O60282|KIF5C_HUMAN	142	sp|O60282|KIF5C_HUMAN	911	9.189657e-06
sp|O60282|KIF5C_HUMAN	167	sp|O60282|KIF5C_HUMAN	227	9.398733e-06
sp|Q07866|KLC1_HUMAN	405	sp|Q07866|KLC1_HUMAN	441	9.514397e-06
sp|O60282|KIF5C_HUMAN	911	sp|O60282|KIF5C_HUMAN	924	1.014059e-05
sp|Q07866|KLC1_HUMAN	437	sp|Q07866|KLC1_HUMAN	479	1.042318e-05
sp|Q07866|KLC1_HUMAN	312	sp|Q07866|KLC1_HUMAN	518	1.08474e-05
sp|O60282|KIF5C_HUMAN	815	sp|O60282|KIF5C_HUMAN	815	1.260748e-05
sp|O60282|KIF5C_HUMAN	814	sp|Q07866|KLC1_HUMAN	518	1.364264e-05
sp|Q07866|KLC1_HUMAN	68	sp|Q07866|KLC1_HUMAN	287	1.467437e-05
sp|Q07866|KLC1_HUMAN	272	sp|Q07866|KLC1_HUMAN	503	1.486199e-05
sp|Q07866|KLC1_HUMAN	133	sp|Q07866|KLC1_HUMAN	398	1.487015e-05
sp|O60282|KIF5C_HUMAN	730	sp|O60282|KIF5C_HUMAN	741	1.500463e-05
sp|O60282|KIF5C_HUMAN	223	sp|O60282|KIF5C_HUMAN	348	1.582891e-05
sp|O60282|KIF5C_HUMAN	571	sp|O60282|KIF5C_HUMAN	785	1.587472e-05
sp|O60282|KIF5C_HUMAN	846	sp|O60282|KIF5C_HUMAN	849	1.717802e-05
sp|O60282|KIF5C_HUMAN	606	sp|O60282|KIF5C_HUMAN	618	1.805446e-05
sp|Q07866|KLC1_HUMAN	437	sp|Q07866|KLC1_HUMAN	441	1.885701e-05
sp|Q07866|KLC1_HUMAN	437	sp|Q07866|KLC1_HUMAN	454	2.214927e-05
sp|O60282|KIF5C_HUMAN	769	sp|O60282|KIF5C_HUMAN	776	2.263912e-05
sp|O60282|KIF5C_HUMAN	257	sp|Q07866|KLC1_HUMAN	518	2.346147e-05
sp|Q07866|KLC1_HUMAN	437	sp|Q07866|KLC1_HUMAN	518	2.670816e-05
sp|O60282|KIF5C_HUMAN	34	sp|Q07866|KLC1_HUMAN	398	2.691578e-05
sp|O60282|KIF5C_HUMAN	803	sp|O60282|KIF5C_HUMAN	803	3.02311e-05
sp|Q07866|KLC1_HUMAN	405	sp|Q07866|KLC1_HUMAN	518	3.06451e-05
sp|O60282|KIF5C_HUMAN	28	sp|Q07866|KLC1_HUMAN	398	3.164198e-05
sp|O60282|KIF5C_HUMAN	670	sp|O60282|KIF5C_HUMAN	687	3.463533e-05
sp|O60282|KIF5C_HUMAN	595	sp|O60282|KIF5C_HUMAN	785	3.476169e-05
sp|O60282|KIF5C_HUMAN	911	sp|O60282|KIF5C_HUMAN	957	3.628005e-05
sp|O60282|KIF5C_HUMAN	241	sp|Q07866|KLC1_HUMAN	518	3.645973e-05
sp|O60282|KIF5C_HUMAN	846	sp|Q07866|KLC1_HUMAN	503	3.942129e-05
sp|O60282|KIF5C_HUMAN	556	sp|Q07866|KLC1_HUMAN	27	3.991955e-05
sp|O60282|KIF5C_HUMAN	188	sp|O60282|KIF5C_HUMAN	911	4.013146e-05
sp|O60282|KIF5C_HUMAN	911	sp|Q07866|KLC1_HUMAN	457	4.291119e-05
sp|Q07866|KLC1_HUMAN	237	sp|Q07866|KLC1_HUMAN	382	4.459607e-05
sp|O60282|KIF5C_HUMAN	911	sp|Q07866|KLC1_HUMAN	454	4.47945e-05
sp|O60282|KIF5C_HUMAN	685	sp|O60282|KIF5C_HUMAN	911	4.531946e-05
sp|Q07866|KLC1_HUMAN	393	sp|Q07866|KLC1_HUMAN	437	4.648674e-05
sp|O60282|KIF5C_HUMAN	28	sp|O60282|KIF5C_HUMAN	241	5.188206e-05
sp|O60282|KIF5C_HUMAN	68	sp|Q07866|KLC1_HUMAN	561	6.331476e-05
sp|O60282|KIF5C_HUMAN	905	sp|O60282|KIF5C_HUMAN	905	6.344384e-05
sp|O60282|KIF5C_HUMAN	803	sp|Q07866|KLC1_HUMAN	561	6.776565e-05
sp|O60282|KIF5C_HUMAN	32	sp|O60282|KIF5C_HUMAN	315	6.965191e-05
sp|O60282|KIF5C_HUMAN	846	sp|O60282|KIF5C_HUMAN	864	7.497982e-05
sp|O60282|KIF5C_HUMAN	32	sp|O60282|KIF5C_HUMAN	34	8.759073e-05
sp|O60282|KIF5C_HUMAN	831	sp|O60282|KIF5C_HUMAN	846	9.111096e-05
sp|O60282|KIF5C_HUMAN	465	sp|Q07866|KLC1_HUMAN	312	9.752367e-05
sp|O60282|KIF5C_HUMAN	593	sp|O60282|KIF5C_HUMAN	769	0.0001003343
sp|O60282|KIF5C_HUMAN	905	sp|Q07866|KLC1_HUMAN	398	0.0001050465
sp|O60282|KIF5C_HUMAN	446	sp|O60282|KIF5C_HUMAN	924	0.0001116113
sp|Q07866|KLC1_HUMAN	329	sp|Q07866|KLC1_HUMAN	561	0.0001154942
sp|O60282|KIF5C_HUMAN	846	sp|Q07866|KLC1_HUMAN	272	0.000115651
sp|O60282|KIF5C_HUMAN	785	sp|O60282|KIF5C_HUMAN	785	0.0001285942
sp|Q07866|KLC1_HUMAN	133	sp|Q07866|KLC1_HUMAN	382	0.0001299046
sp|Q07866|KLC1_HUMAN	424	sp|Q07866|KLC1_HUMAN	518	0.0001376121
sp|O60282|KIF5C_HUMAN	639	sp|O60282|KIF5C_HUMAN	639	0.0001384291
sp|O60282|KIF5C_HUMAN	465	sp|O60282|KIF5C_HUMAN	895	0.0001409538
sp|Q07866|KLC1_HUMAN	439	sp|Q07866|KLC1_HUMAN	479	0.0001440058
sp|O60282|KIF5C_HUMAN	344	sp|O60282|KIF5C_HUMAN	352	0.0001780379
sp|O60282|KIF5C_HUMAN	227	sp|O60282|KIF5C_HUMAN	283	0.0001792825
sp|Q07866|KLC1_HUMAN	270	sp|Q07866|KLC1_HUMAN	518	0.0002096294
sp|Q07866|KLC1_HUMAN	309	sp|Q07866|KLC1_HUMAN	561	0.0002137207
sp|O60282|KIF5C_HUMAN	68	sp|O60282|KIF5C_HUMAN	957	0.0002314492
sp|O60282|KIF5C_HUMAN	283	sp|Q07866|KLC1_HUMAN	561	0.0002431845
sp|O60282|KIF5C_HUMAN	508	sp|Q07866|KLC1_HUMAN	393	0.0002920983
sp|O60282|KIF5C_HUMAN	444	sp|O60282|KIF5C_HUMAN	924	0.0002994396
sp|O60282|KIF5C_HUMAN	766	sp|Q07866|KLC1_HUMAN	1	0.0002997101
sp|O60282|KIF5C_HUMAN	924	sp|Q07866|KLC1_HUMAN	382	0.0003078211
sp|O60282|KIF5C_HUMAN	593	sp|O60282|KIF5C_HUMAN	639	0.0003509306
sp|O60282|KIF5C_HUMAN	884	sp|Q07866|KLC1_HUMAN	309	0.0003518199
sp|O60282|KIF5C_HUMAN	815	sp|Q07866|KLC1_HUMAN	561	0.0003606933
sp|Q07866|KLC1_HUMAN	155	sp|Q07866|KLC1_HUMAN	393	0.0003612968
sp|O60282|KIF5C_HUMAN	571	sp|O60282|KIF5C_HUMAN	593	0.0003634719
sp|O60282|KIF5C_HUMAN	446	sp|Q07866|KLC1_HUMAN	393	0.0004178847
sp|O60282|KIF5C_HUMAN	884	sp|Q07866|KLC1_HUMAN	393	0.0004394051
sp|O60282|KIF5C_HUMAN	522	sp|Q07866|KLC1_HUMAN	561	0.0004402002
sp|O60282|KIF5C_HUMAN	465	sp|Q07866|KLC1_HUMAN	454	0.0004621951
sp|Q07866|KLC1_HUMAN	441	sp|Q07866|KLC1_HUMAN	561	0.0004903361
sp|O60282|KIF5C_HUMAN	446	sp|Q07866|KLC1_HUMAN	398	0.0005042664
sp|O60282|KIF5C_HUMAN	444	sp|Q07866|KLC1_HUMAN	495	0.0005251753
sp|O60282|KIF5C_HUMAN	241	sp|O60282|KIF5C_HUMAN	444	0.0005479001
sp|Q07866|KLC1_HUMAN	495	sp|Q07866|KLC1_HUMAN	495	0.0005496678
sp|Q07866|KLC1_HUMAN	340	sp|Q07866|KLC1_HUMAN	503	0.0006210293
sp|O60282|KIF5C_HUMAN	160	sp|O60282|KIF5C_HUMAN	345	0.0006532826
sp|O60282|KIF5C_HUMAN	257	sp|O60282|KIF5C_HUMAN	444	0.0006847033
sp|O60282|KIF5C_HUMAN	846	sp|Q07866|KLC1_HUMAN	454	0.0006884657
sp|O60282|KIF5C_HUMAN	385	sp|O60282|KIF5C_HUMAN	416	0.0007022865
sp|O60282|KIF5C_HUMAN	595	sp|Q07866|KLC1_HUMAN	15	0.0007508603
sp|O60282|KIF5C_HUMAN	99	sp|Q07866|KLC1_HUMAN	468	0.0007608087
sp|O60282|KIF5C_HUMAN	241	sp|O60282|KIF5C_HUMAN	283	0.0007851577
sp|O60282|KIF5C_HUMAN	571	sp|Q07866|KLC1_HUMAN	58	0.0007886133
sp|O60282|KIF5C_HUMAN	444	sp|Q07866|KLC1_HUMAN	518	0.000810325
sp|O60282|KIF5C_HUMAN	884	sp|Q07866|KLC1_HUMAN	270	0.0008622629
sp|Q07866|KLC1_HUMAN	437	sp|Q07866|KLC1_HUMAN	468	0.0008637434
sp|O60282|KIF5C_HUMAN	877	sp|Q07866|KLC1_HUMAN	145	0.0008973806
sp|O60282|KIF5C_HUMAN	957	sp|Q07866|KLC1_HUMAN	468	0.0009267825
sp|O60282|KIF5C_HUMAN	849	sp|Q07866|KLC1_HUMAN	12	0.001034203
sp|O60282|KIF5C_HUMAN	556	sp|O60282|KIF5C_HUMAN	595	0.001282648
sp|O60282|KIF5C_HUMAN	522	sp|Q07866|KLC1_HUMAN	393	0.001333416
sp|O60282|KIF5C_HUMAN	72	sp|O60282|KIF5C_HUMAN	957	0.001346058
sp|O60282|KIF5C_HUMAN	864	sp|Q07866|KLC1_HUMAN	495	0.001398584
sp|O60282|KIF5C_HUMAN	905	sp|Q07866|KLC1_HUMAN	312	0.00145427
sp|O60282|KIF5C_HUMAN	676	sp|O60282|KIF5C_HUMAN	701	0.001485131
sp|Q07866|KLC1_HUMAN	321	sp|Q07866|KLC1_HUMAN	354	0.001495198
sp|O60282|KIF5C_HUMAN	905	sp|O60282|KIF5C_HUMAN	924	0.001498395
sp|O60282|KIF5C_HUMAN	167	sp|Q07866|KLC1_HUMAN	518	0.001570572
sp|Q07866|KLC1_HUMAN	237	sp|Q07866|KLC1_HUMAN	561	0.001620615
sp|O60282|KIF5C_HUMAN	905	sp|Q07866|KLC1_HUMAN	437	0.001695031
sp|Q07866|KLC1_HUMAN	340	sp|Q07866|KLC1_HUMAN	561	0.00185033
sp|O60282|KIF5C_HUMAN	28	sp|Q07866|KLC1_HUMAN	518	0.001888857
sp|O60282|KIF5C_HUMAN	481	sp|O60282|KIF5C_HUMAN	884	0.002084841
sp|O60282|KIF5C_HUMAN	957	sp|Q07866|KLC1_HUMAN	393	0.002095649
sp|O60282|KIF5C_HUMAN	716	sp|O60282|KIF5C_HUMAN	728	0.002118054
sp|Q07866|KLC1_HUMAN	130	sp|Q07866|KLC1_HUMAN	561	0.002432256
sp|O60282|KIF5C_HUMAN	599	sp|Q07866|KLC1_HUMAN	68	0.002474268
sp|Q07866|KLC1_HUMAN	329	sp|Q07866|KLC1_HUMAN	340	0.002575651
sp|Q07866|KLC1_HUMAN	291	sp|Q07866|KLC1_HUMAN	561	0.002844687
sp|O60282|KIF5C_HUMAN	414	sp|O60282|KIF5C_HUMAN	895	0.002850563
sp|Q07866|KLC1_HUMAN	384	sp|Q07866|KLC1_HUMAN	468	0.002948602
sp|O60282|KIF5C_HUMAN	676	sp|O60282|KIF5C_HUMAN	685	0.003139944
sp|O60282|KIF5C_HUMAN	593	sp|O60282|KIF5C_HUMAN	595	0.003482801
sp|O60282|KIF5C_HUMAN	257	sp|O60282|KIF5C_HUMAN	446	0.003910351
sp|O60282|KIF5C_HUMAN	223	sp|O60282|KIF5C_HUMAN	345	0.00430194
sp|O60282|KIF5C_HUMAN	167	sp|O60282|KIF5C_HUMAN	957	0.004353764
sp|Q07866|KLC1_HUMAN	312	sp|Q07866|KLC1_HUMAN	393	0.004393828
sp|O60282|KIF5C_HUMAN	815	sp|O60282|KIF5C_HUMAN	846	0.004656075
sp|O60282|KIF5C_HUMAN	803	sp|O60282|KIF5C_HUMAN	846	0.004811083
sp|O60282|KIF5C_HUMAN	867	sp|Q07866|KLC1_HUMAN	495	0.005156844
sp|O60282|KIF5C_HUMAN	849	sp|Q07866|KLC1_HUMAN	437	0.005423659
sp|O60282|KIF5C_HUMAN	814	sp|O60282|KIF5C_HUMAN	867	0.005469673
sp|Q07866|KLC1_HUMAN	354	sp|Q07866|KLC1_HUMAN	393	0.005471867
sp|O60282|KIF5C_HUMAN	814	sp|Q07866|KLC1_HUMAN	18	0.005782283
sp|Q07866|KLC1_HUMAN	439	sp|Q07866|KLC1_HUMAN	454	0.005942365
sp|O60282|KIF5C_HUMAN	911	sp|Q07866|KLC1_HUMAN	2	0.006581844
sp|Q07866|KLC1_HUMAN	372	sp|Q07866|KLC1_HUMAN	561	0.006777572
sp|O60282|KIF5C_HUMAN	700	sp|O60282|KIF5C_HUMAN	716	0.006799931
sp|O60282|KIF5C_HUMAN	593	sp|Q07866|KLC1_HUMAN	58	0.007409029
sp|O60282|KIF5C_HUMAN	446	sp|O60282|KIF5C_HUMAN	957	0.007428551
sp|O60282|KIF5C_HUMAN	653	sp|O60282|KIF5C_HUMAN	685	0.007434794
sp|O60282|KIF5C_HUMAN	887	sp|Q07866|KLC1_HUMAN	155	0.007867514
sp|Q07866|KLC1_HUMAN	312	sp|Q07866|KLC1_HUMAN	561	0.008143658
sp|O60282|KIF5C_HUMAN	444	sp|Q07866|KLC1_HUMAN	398	0.00816788
sp|O60282|KIF5C_HUMAN	957	sp|Q07866|KLC1_HUMAN	272	0.008422299
sp|O60282|KIF5C_HUMAN	214	sp|O60282|KIF5C_HUMAN	345	0.008726936
sp|O60282|KIF5C_HUMAN	833	sp|Q07866|KLC1_HUMAN	518	0.008830922
sp|Q07866|KLC1_HUMAN	424	sp|Q07866|KLC1_HUMAN	437	0.009185687
sp|Q07866|KLC1_HUMAN	270	sp|Q07866|KLC1_HUMAN	309	0.009457026
sp|O60282|KIF5C_HUMAN	911	sp|Q07866|KLC1_HUMAN	437	0.009498916
sp|O60282|KIF5C_HUMAN	884	sp|Q07866|KLC1_HUMAN	468	0.01070247
sp|O60282|KIF5C_HUMAN	556	sp|O60282|KIF5C_HUMAN	599	0.01102687
sp|O60282|KIF5C_HUMAN	160	sp|O60282|KIF5C_HUMAN	222	0.01152981
sp|Q07866|KLC1_HUMAN	340	sp|Q07866|KLC1_HUMAN	454	0.01196123
sp|Q07866|KLC1_HUMAN	145	sp|Q07866|KLC1_HUMAN	398	0.01256006
sp|Q07866|KLC1_HUMAN	468	sp|Q07866|KLC1_HUMAN	561	0.01258368
sp|O60282|KIF5C_HUMAN	924	sp|Q07866|KLC1_HUMAN	393	0.01289455
sp|O60282|KIF5C_HUMAN	846	sp|Q07866|KLC1_HUMAN	393	0.01335948
sp|O60282|KIF5C_HUMAN	833	sp|Q07866|KLC1_HUMAN	561	0.01381338
sp|O60282|KIF5C_HUMAN	803	sp|Q07866|KLC1_HUMAN	393	0.01437553
sp|O60282|KIF5C_HUMAN	508	sp|Q07866|KLC1_HUMAN	518	0.01459836
sp|Q07866|KLC1_HUMAN	12	sp|Q07866|KLC1_HUMAN	27	0.0149896
sp|O60282|KIF5C_HUMAN	593	sp|O60282|KIF5C_HUMAN	766	0.01500873
sp|O60282|KIF5C_HUMAN	465	sp|Q07866|KLC1_HUMAN	468	0.01557633
sp|Q07866|KLC1_HUMAN	495	sp|Q07866|KLC1_HUMAN	503	0.01565892
sp|Q07866|KLC1_HUMAN	237	sp|Q07866|KLC1_HUMAN	398	0.0164458
sp|Q07866|KLC1_HUMAN	312	sp|Q07866|KLC1_HUMAN	454	0.01658486
sp|Q07866|KLC1_HUMAN	130	sp|Q07866|KLC1_HUMAN	393	0.01677368
sp|O60282|KIF5C_HUMAN	188	sp|Q07866|KLC1_HUMAN	518	0.01712776
sp|O60282|KIF5C_HUMAN	957	sp|Q07866|KLC1_HUMAN	495	0.01725057
sp|O60282|KIF5C_HUMAN	641	sp|O60282|KIF5C_HUMAN	741	0.0183867
sp|O60282|KIF5C_HUMAN	639	sp|O60282|KIF5C_HUMAN	755	0.01963062
sp|Q07866|KLC1_HUMAN	333	sp|Q07866|KLC1_HUMAN	518	0.02039676
sp|O60282|KIF5C_HUMAN	887	sp|O60282|KIF5C_HUMAN	905	0.02063168
sp|O60282|KIF5C_HUMAN	639	sp|O60282|KIF5C_HUMAN	700	0.02086031
sp|O60282|KIF5C_HUMAN	757	sp|Q07866|KLC1_HUMAN	272	0.02125749
sp|O60282|KIF5C_HUMAN	253	sp|Q07866|KLC1_HUMAN	272	0.0215622
sp|Q07866|KLC1_HUMAN	437	sp|Q07866|KLC1_HUMAN	495	0.02170028
sp|O60282|KIF5C_HUMAN	257	sp|Q07866|KLC1_HUMAN	382	0.0247556
sp|O60282|KIF5C_HUMAN	884	sp|Q07866|KLC1_HUMAN	518	0.02751593
sp|O60282|KIF5C_HUMAN	34	sp|Q07866|KLC1_HUMAN	333	0.02786426
sp|Q07866|KLC1_HUMAN	314	sp|Q07866|KLC1_HUMAN	468	0.02926002
sp|O60282|KIF5C_HUMAN	815	sp|Q07866|KLC1_HUMAN	12	0.02990894
sp|O60282|KIF5C_HUMAN	431	sp|O60282|KIF5C_HUMAN	446	0.03000992
sp|O60282|KIF5C_HUMAN	99	sp|O60282|KIF5C_HUMAN	957	0.03029881
sp|O60282|KIF5C_HUMAN	544	sp|Q07866|KLC1_HUMAN	155	0.03041411
sp|Q07866|KLC1_HUMAN	68	sp|Q07866|KLC1_HUMAN	312	0.03136939
sp|O60282|KIF5C_HUMAN	348	sp|O60282|KIF5C_HUMAN	618	0.0320723
sp|O60282|KIF5C_HUMAN	72	sp|Q07866|KLC1_HUMAN	518	0.03438565
sp|Q07866|KLC1_HUMAN	372	sp|Q07866|KLC1_HUMAN	495	0.03711086
sp|O60282|KIF5C_HUMAN	99	sp|Q07866|KLC1_HUMAN	561	0.03806307
sp|Q07866|KLC1_HUMAN	405	sp|Q07866|KLC1_HUMAN	437	0.04007003
sp|O60282|KIF5C_HUMAN	188	sp|Q07866|KLC1_HUMAN	272	0.04135183
sp|Q07866|KLC1_HUMAN	405	sp|Q07866|KLC1_HUMAN	561	0.04310046
sp|O60282|KIF5C_HUMAN	167	sp|Q07866|KLC1_HUMAN	468	0.04410906
sp|O60282|KIF5C_HUMAN	214	sp|Q07866|KLC1_HUMAN	561	0.04436107
sp|Q07866|KLC1_HUMAN	312	sp|Q07866|KLC1_HUMAN	398	0.04445519
sp|O60282|KIF5C_HUMAN	431	sp|O60282|KIF5C_HUMAN	641	0.04467671
sp|O60282|KIF5C_HUMAN	716	sp|Q07866|KLC1_HUMAN	15	0.04508487
sp|O60282|KIF5C_HUMAN	545	sp|O60282|KIF5C_HUMAN	814	0.04589314
sp|Q07866|KLC1_HUMAN	12	sp|Q07866|KLC1_HUMAN	68	0.04733706
sp|O60282|KIF5C_HUMAN	877	sp|Q07866|KLC1_HUMAN	503	0.0499434
sp|O60282|KIF5C_HUMAN	444	sp|O60282|KIF5C_HUMAN	653	0.05277791
sp|O60282|KIF5C_HUMAN	34	sp|Q07866|KLC1_HUMAN	518	0.05718199
sp|Q07866|KLC1_HUMAN	146	sp|Q07866|KLC1_HUMAN	503	0.06027308
sp|O60282|KIF5C_HUMAN	701	sp|O60282|KIF5C_HUMAN	887	0.06708804
sp|Q07866|KLC1_HUMAN	145	sp|Q07866|KLC1_HUMAN	518	0.06815538
sp|O60282|KIF5C_HUMAN	315	sp|O60282|KIF5C_HUMAN	544	0.06904037
sp|O60282|KIF5C_HUMAN	481	sp|O60282|KIF5C_HUMAN	501	0.06936235
sp|O60282|KIF5C_HUMAN	222	sp|O60282|KIF5C_HUMAN	803	0.0715489
sp|O60282|KIF5C_HUMAN	485	sp|O60282|KIF5C_HUMAN	884	0.07389743
sp|O60282|KIF5C_HUMAN	28	sp|O60282|KIF5C_HUMAN	887	0.07803948
sp|O60282|KIF5C_HUMAN	599	sp|Q07866|KLC1_HUMAN	12	0.08254208
sp|O60282|KIF5C_HUMAN	846	sp|Q07866|KLC1_HUMAN	382	0.08813001
sp|O60282|KIF5C_HUMAN	465	sp|O60282|KIF5C_HUMAN	957	0.08969809
sp|O60282|KIF5C_HUMAN	766	sp|O60282|KIF5C_HUMAN	785	0.09331228
sp|O60282|KIF5C_HUMAN	641	sp|O60282|KIF5C_HUMAN	755	0.09661943
sp|Q07866|KLC1_HUMAN	333	sp|Q07866|KLC1_HUMAN	354	0.09765828
sp|O60282|KIF5C_HUMAN	465	sp|Q07866|KLC1_HUMAN	503	0.09905089
sp|O60282|KIF5C_HUMAN	833	sp|Q07866|KLC1_HUMAN	15	0.09949035
sp|Q07866|KLC1_HUMAN	272	sp|Q07866|KLC1_HUMAN	439	0.1037223
sp|O60282|KIF5C_HUMAN	160	sp|O60282|KIF5C_HUMAN	593	0.1162724
sp|Q07866|KLC1_HUMAN	321	sp|Q07866|KLC1_HUMAN	479	0.1538214
sp|O60282|KIF5C_HUMAN	957	sp|Q07866|KLC1_HUMAN	561	0.1539547
sp|Q07866|KLC1_HUMAN	2	sp|Q07866|KLC1_HUMAN	287	0.1551098
sp|Q07866|KLC1_HUMAN	270	sp|Q07866|KLC1_HUMAN	495	0.1572583
sp|O60282|KIF5C_HUMAN	222	sp|Q07866|KLC1_HUMAN	518	0.1591693
sp|O60282|KIF5C_HUMAN	815	sp|O60282|KIF5C_HUMAN	867	0.1609125
sp|O60282|KIF5C_HUMAN	639	sp|Q07866|KLC1_HUMAN	468	0.1764233
sp|O60282|KIF5C_HUMAN	593	sp|O60282|KIF5C_HUMAN	741	0.17847
sp|O60282|KIF5C_HUMAN	431	sp|O60282|KIF5C_HUMAN	803	0.1964452
sp|O60282|KIF5C_HUMAN	357	sp|O60282|KIF5C_HUMAN	803	0.1964902
sp|Q07866|KLC1_HUMAN	468	sp|Q07866|KLC1_HUMAN	468	0.1981354
sp|O60282|KIF5C_HUMAN	766	sp|Q07866|KLC1_HUMAN	518	0.2071878
sp|O60282|KIF5C_HUMAN	238	sp|O60282|KIF5C_HUMAN	431	0.2306319
sp|O60282|KIF5C_HUMAN	167	sp|O60282|KIF5C_HUMAN	766	0.2325236
sp|O60282|KIF5C_HUMAN	831	sp|Q07866|KLC1_HUMAN	272	0.2458238
sp|O60282|KIF5C_HUMAN	283	sp|Q07866|KLC1_HUMAN	1	0.261978
sp|Q07866|KLC1_HUMAN	1	sp|Q07866|KLC1_HUMAN	503	0.2662209
sp|O60282|KIF5C_HUMAN	142	sp|O60282|KIF5C_HUMAN	350	0.2921784
sp|Q07866|KLC1_HUMAN	437	sp|Q07866|KLC1_HUMAN	457	0.2939094
sp|Q07866|KLC1_HUMAN	424	sp|Q07866|KLC1_HUMAN	561	0.2996014
sp|O60282|KIF5C_HUMAN	350	sp|O60282|KIF5C_HUMAN	618	0.3002557
sp|O60282|KIF5C_HUMAN	72	sp|Q07866|KLC1_HUMAN	561	0.3277661
sp|O60282|KIF5C_HUMAN	345	sp|O60282|KIF5C_HUMAN	887	0.3457972
sp|O60282|KIF5C_HUMAN	357	sp|O60282|KIF5C_HUMAN	815	0.3649704
sp|Q07866|KLC1_HUMAN	354	sp|Q07866|KLC1_HUMAN	382	0.3682635
sp|O60282|KIF5C_HUMAN	685	sp|O60282|KIF5C_HUMAN	766	0.3703943
sp|O60282|KIF5C_HUMAN	222	sp|Q07866|KLC1_HUMAN	74	0.3746304
sp|O60282|KIF5C_HUMAN	385	sp|O60282|KIF5C_HUMAN	414	0.3839209
sp|Q07866|KLC1_HUMAN	272	sp|Q07866|KLC1_HUMAN	479	0.4298591
sp|O60282|KIF5C_HUMAN	328	sp|Q07866|KLC1_HUMAN	329	0.4372028
sp|O60282|KIF5C_HUMAN	344	sp|O60282|KIF5C_HUMAN	685	0.4532125
sp|O60282|KIF5C_HUMAN	606	sp|O60282|KIF5C_HUMAN	730	0.465866
sp|Q07866|KLC1_HUMAN	15	sp|Q07866|KLC1_HUMAN	518	0.4858297
sp|O60282|KIF5C_HUMAN	446	sp|Q07866|KLC1_HUMAN	518	0.5055851
sp|O60282|KIF5C_HUMAN	716	sp|O60282|KIF5C_HUMAN	716	0.5327219
sp|O60282|KIF5C_HUMAN	571	sp|O60282|KIF5C_HUMAN	571	0.5456224
sp|O60282|KIF5C_HUMAN	599	sp|O60282|KIF5C_HUMAN	815	0.5636299
sp|O60282|KIF5C_HUMAN	160	sp|O60282|KIF5C_HUMAN	641	0.5736665
sp|Q07866|KLC1_HUMAN	518	sp|Q07866|KLC1_HUMAN	518	0.5796276
sp|O60282|KIF5C_HUMAN	641	sp|Q07866|KLC1_HUMAN	272	0.6129975
sp|O60282|KIF5C_HUMAN	685	sp|O60282|KIF5C_HUMAN	757	0.6185087
sp|O60282|KIF5C_HUMAN	653	sp|O60282|KIF5C_HUMAN	653	0.7288513
sp|O60282|KIF5C_HUMAN	348	sp|O60282|KIF5C_HUMAN	444	0.7408074
sp|O60282|KIF5C_HUMAN	283	sp|O60282|KIF5C_HUMAN	599	0.7733608
sp|O60282|KIF5C_HUMAN	354	sp|O60282|KIF5C_HUMAN	444	0.8164438
sp|O60282|KIF5C_HUMAN	352	sp|O60282|KIF5C_HUMAN	444	0.8784292
sp|O60282|KIF5C_HUMAN	606	sp|Q07866|KLC1_HUMAN	495	0.8789857
sp|O60282|KIF5C_HUMAN	766	sp|O60282|KIF5C_HUMAN	766	0.8853019
sp|O60282|KIF5C_HUMAN	345	sp|O60282|KIF5C_HUMAN	864	0.8979854
sp|O60282|KIF5C_HUMAN	606	sp|O60282|KIF5C_HUMAN	757	0.9389322
sp|O60282|KIF5C_HUMAN	354	sp|O60282|KIF5C_HUMAN	485	0.9796123
sp|O60282|KIF5C_HUMAN	814	sp|O60282|KIF5C_HUMAN	833	1.0
sp|O60282|KIF5C_HUMAN	257	sp|O60282|KIF5C_HUMAN	315	1.0
sp|O60282|KIF5C_HUMAN	257	sp|O60282|KIF5C_HUMAN	414	1.0
sp|O60282|KIF5C_HUMAN	606	sp|Q07866|KLC1_HUMAN	57	1.0
sp|O60282|KIF5C_HUMAN	716	sp|Q07866|KLC1_HUMAN	372	1.0
sp|O60282|KIF5C_HUMAN	641	sp|Q07866|KLC1_HUMAN	468	1.0
sp|O60282|KIF5C_HUMAN	315	sp|Q07866|KLC1_HUMAN	314	1.0
sp|O60282|KIF5C_HUMAN	350	sp|O60282|KIF5C_HUMAN	884	1.0
sp|O60282|KIF5C_HUMAN	222	sp|O60282|KIF5C_HUMAN	485	1.0
sp|O60282|KIF5C_HUMAN	544	sp|O60282|KIF5C_HUMAN	814	1.0
sp|O60282|KIF5C_HUMAN	388	sp|O60282|KIF5C_HUMAN	887	1.0
sp|Q07866|KLC1_HUMAN	354	sp|Q07866|KLC1_HUMAN	495	1.0
sp|O60282|KIF5C_HUMAN	348	sp|O60282|KIF5C_HUMAN	887	1.0
sp|O60282|KIF5C_HUMAN	348	sp|O60282|KIF5C_HUMAN	833	1.0
sp|Q07866|KLC1_HUMAN	321	sp|Q07866|KLC1_HUMAN	468	1.0
sp|O60282|KIF5C_HUMAN	501	sp|O60282|KIF5C_HUMAN	741	1.0
sp|O60282|KIF5C_HUMAN	599	sp|Q07866|KLC1_HUMAN	2	1.0
sp|O60282|KIF5C_HUMAN	755	sp|O60282|KIF5C_HUMAN	785	1.0
sp|O60282|KIF5C_HUMAN	34	sp|O60282|KIF5C_HUMAN	911	1.0
sp|O60282|KIF5C_HUMAN	34	sp|O60282|KIF5C_HUMAN	864	1.0
sp|Q07866|KLC1_HUMAN	354	sp|Q07866|KLC1_HUMAN	503	1.0
sp|Q07866|KLC1_HUMAN	287	sp|Q07866|KLC1_HUMAN	291	1.0
sp|O60282|KIF5C_HUMAN	769	sp|O60282|KIF5C_HUMAN	815	1.0
sp|O60282|KIF5C_HUMAN	571	sp|O60282|KIF5C_HUMAN	755	1.0
sp|O60282|KIF5C_HUMAN	10	sp|O60282|KIF5C_HUMAN	315	1.0
sp|Q07866|KLC1_HUMAN	437	sp|Q07866|KLC1_HUMAN	561	1.0
sp|O60282|KIF5C_HUMAN	241	sp|O60282|KIF5C_HUMAN	895	1.0
sp|O60282|KIF5C_HUMAN	544	sp|O60282|KIF5C_HUMAN	815	1.0
sp|Q07866|KLC1_HUMAN	57	sp|Q07866|KLC1_HUMAN	68	1.0
sp|O60282|KIF5C_HUMAN	831	sp|O60282|KIF5C_HUMAN	831	1.0
sp|O60282|KIF5C_HUMAN	639	sp|O60282|KIF5C_HUMAN	831	1.0
sp|O60282|KIF5C_HUMAN	142	sp|O60282|KIF5C_HUMAN	593	1.0
sp|O60282|KIF5C_HUMAN	571	sp|O60282|KIF5C_HUMAN	730	1.0
sp|O60282|KIF5C_HUMAN	151	sp|O60282|KIF5C_HUMAN	238	1.0
sp|O60282|KIF5C_HUMAN	142	sp|Q07866|KLC1_HUMAN	272	1.0
sp|O60282|KIF5C_HUMAN	485	sp|O60282|KIF5C_HUMAN	730	1.0
sp|O60282|KIF5C_HUMAN	388	sp|O60282|KIF5C_HUMAN	741	1.0
sp|Q07866|KLC1_HUMAN	103	sp|Q07866|KLC1_HUMAN	287	1.0
sp|O60282|KIF5C_HUMAN	416	sp|O60282|KIF5C_HUMAN	685	1.0
sp|O60282|KIF5C_HUMAN	328	sp|O60282|KIF5C_HUMAN	544	1.0
sp|Q07866|KLC1_HUMAN	270	sp|Q07866|KLC1_HUMAN	479	1.0
sp|O60282|KIF5C_HUMAN	253	sp|O60282|KIF5C_HUMAN	253	1.0
sp|O60282|KIF5C_HUMAN	188	sp|Q07866|KLC1_HUMAN	561	1.0
