# Supplementary material for: Autoinhibited kinesin-1 adopts a hierarchical folding pattern
Source: eLife. 2023 Nov 1;12:RP86776. doi: 10.7554/eLife.86776 (PMC10619981; doi:10.7554/eLife.86776)
Supplement: Figure 3—source data 2. [file elife-86776-fig3-data2.zip]

Archive with 14 entries (13 files):
- KIF5B-KLC1/
- __MACOSX/._KIF5B-KLC1
- KIF5B-KLC1/.DS_Store
- __MACOSX/KIF5B-KLC1/._.DS_Store
- KIF5B-KLC1/KIF5B_KLC1.fasta
- __MACOSX/KIF5B-KLC1/._KIF5B_KLC1.fasta
- KIF5B-KLC1/KIF5B-KLC1_xlink_sites_1.csv
- __MACOSX/KIF5B-KLC1/._KIF5B-KLC1_xlink_sites_1.csv
- KIF5B-KLC1/KIF5B-KLC1_pLINK_2.csv
- __MACOSX/KIF5B-KLC1/._KIF5B-KLC1_pLINK_2.csv
- KIF5B-KLC1/KIF5B-KLC1_xlink_sites_2.csv
- __MACOSX/KIF5B-KLC1/._KIF5B-KLC1_xlink_sites_2.csv
- KIF5B-KLC1/KIF5B-KLC1_pLINK_1.csv
- __MACOSX/KIF5B-KLC1/._KIF5B-KLC1_pLINK_1.csv
