# Supplementary material for: Autoinhibited kinesin-1 adopts a hierarchical folding pattern
Source: eLife. 2023 Nov 1;12:RP86776. doi: 10.7554/eLife.86776 (PMC10619981; doi:10.7554/eLife.86776)
Supplement: Figure 3—source data 2. [file elife-86776-fig3-data2.zip › KIF5B-KLC1/KIF5B-KLC1_xlink_sites_1.csv]

Protein1	AbsPos1	Protein2	AbsPos2	Evalue
sp|P33176|KINH_HUMAN	791	sp|P33176|KINH_HUMAN	801	4.42e-26
sp|P33176|KINH_HUMAN	448	sp|P33176|KINH_HUMAN	909	4.02e-17
sp|Q07866|KLC1_HUMAN	272	sp|Q07866|KLC1_HUMAN	312	3.03e-15
sp|P33176|KINH_HUMAN	875	sp|P33176|KINH_HUMAN	885	3.16e-14
sp|P33176|KINH_HUMAN	402	sp|P33176|KINH_HUMAN	420	1.23e-13
sp|P33176|KINH_HUMAN	909	sp|Q07866|KLC1_HUMAN	468	9.8e-13
sp|Q07866|KLC1_HUMAN	398	sp|Q07866|KLC1_HUMAN	479	1.65e-12
sp|P33176|KINH_HUMAN	98	sp|P33176|KINH_HUMAN	909	2.25e-12
sp|P33176|KINH_HUMAN	44	sp|P33176|KINH_HUMAN	240	3.86e-12
sp|P33176|KINH_HUMAN	602	sp|P33176|KINH_HUMAN	609	8.23e-12
sp|Q07866|KLC1_HUMAN	309	sp|Q07866|KLC1_HUMAN	382	2.44e-11
sp|P33176|KINH_HUMAN	903	sp|P33176|KINH_HUMAN	909	1.09e-10
sp|P33176|KINH_HUMAN	240	sp|P33176|KINH_HUMAN	256	3.09e-10
sp|P33176|KINH_HUMAN	67	sp|P33176|KINH_HUMAN	909	1.01e-09
sp|P33176|KINH_HUMAN	448	sp|P33176|KINH_HUMAN	903	1.17e-09
sp|P33176|KINH_HUMAN	240	sp|P33176|KINH_HUMAN	313	1.89e-09
sp|P33176|KINH_HUMAN	627	sp|P33176|KINH_HUMAN	755	2.55e-09
sp|P33176|KINH_HUMAN	526	sp|P33176|KINH_HUMAN	847	2.93e-09
sp|Q07866|KLC1_HUMAN	468	sp|Q07866|KLC1_HUMAN	495	4.33e-09
sp|P33176|KINH_HUMAN	783	sp|P33176|KINH_HUMAN	791	5.94e-09
sp|Q07866|KLC1_HUMAN	393	sp|Q07866|KLC1_HUMAN	468	6.61e-09
sp|P33176|KINH_HUMAN	801	sp|P33176|KINH_HUMAN	801	7.84e-09
sp|Q07866|KLC1_HUMAN	398	sp|Q07866|KLC1_HUMAN	518	9.3e-09
sp|P33176|KINH_HUMAN	256	sp|P33176|KINH_HUMAN	420	2.79e-08
sp|P33176|KINH_HUMAN	98	sp|P33176|KINH_HUMAN	187	6.47e-08
sp|P33176|KINH_HUMAN	450	sp|P33176|KINH_HUMAN	909	1.73e-07
sp|Q07866|KLC1_HUMAN	270	sp|Q07866|KLC1_HUMAN	312	2.75e-07
sp|P33176|KINH_HUMAN	685	sp|P33176|KINH_HUMAN	698	3.3e-07
sp|Q07866|KLC1_HUMAN	405	sp|Q07866|KLC1_HUMAN	479	3.43e-07
sp|P33176|KINH_HUMAN	44	sp|P33176|KINH_HUMAN	323	3.89e-07
sp|Q07866|KLC1_HUMAN	340	sp|Q07866|KLC1_HUMAN	382	4.84e-07
sp|P33176|KINH_HUMAN	801	sp|Q07866|KLC1_HUMAN	1	5.32e-07
sp|P33176|KINH_HUMAN	237	sp|P33176|KINH_HUMAN	252	1.02e-06
sp|Q07866|KLC1_HUMAN	237	sp|Q07866|KLC1_HUMAN	270	1.07e-06
sp|Q07866|KLC1_HUMAN	441	sp|Q07866|KLC1_HUMAN	479	1.08e-06
sp|Q07866|KLC1_HUMAN	309	sp|Q07866|KLC1_HUMAN	393	1.41e-06
sp|P33176|KINH_HUMAN	801	sp|P33176|KINH_HUMAN	812	1.58e-06
sp|P33176|KINH_HUMAN	71	sp|P33176|KINH_HUMAN	909	4.06e-06
sp|P33176|KINH_HUMAN	801	sp|P33176|KINH_HUMAN	813	4.2e-06
sp|P33176|KINH_HUMAN	753	sp|P33176|KINH_HUMAN	755	4.81e-06
sp|Q07866|KLC1_HUMAN	457	sp|Q07866|KLC1_HUMAN	518	5.28e-06
sp|Q07866|KLC1_HUMAN	382	sp|Q07866|KLC1_HUMAN	561	7.54e-06
sp|Q07866|KLC1_HUMAN	393	sp|Q07866|KLC1_HUMAN	518	1.2e-05
sp|P33176|KINH_HUMAN	141	sp|P33176|KINH_HUMAN	281	1.22e-05
sp|P33176|KINH_HUMAN	98	sp|Q07866|KLC1_HUMAN	393	1.26e-05
sp|P33176|KINH_HUMAN	847	sp|Q07866|KLC1_HUMAN	495	1.27e-05
sp|P33176|KINH_HUMAN	801	sp|Q07866|KLC1_HUMAN	74	1.37e-05
sp|Q07866|KLC1_HUMAN	457	sp|Q07866|KLC1_HUMAN	495	1.39e-05
sp|P33176|KINH_HUMAN	539	sp|P33176|KINH_HUMAN	801	1.41e-05
sp|Q07866|KLC1_HUMAN	133	sp|Q07866|KLC1_HUMAN	468	1.47e-05
sp|P33176|KINH_HUMAN	813	sp|P33176|KINH_HUMAN	831	1.57e-05
sp|P33176|KINH_HUMAN	903	sp|Q07866|KLC1_HUMAN	495	1.97e-05
sp|P33176|KINH_HUMAN	753	sp|P33176|KINH_HUMAN	761	1.99e-05
sp|Q07866|KLC1_HUMAN	393	sp|Q07866|KLC1_HUMAN	398	2.16e-05
sp|P33176|KINH_HUMAN	237	sp|P33176|KINH_HUMAN	256	2.21e-05
sp|P33176|KINH_HUMAN	801	sp|Q07866|KLC1_HUMAN	27	2.26e-05
sp|P33176|KINH_HUMAN	237	sp|P33176|KINH_HUMAN	313	2.28e-05
sp|Q07866|KLC1_HUMAN	382	sp|Q07866|KLC1_HUMAN	457	2.3e-05
sp|P33176|KINH_HUMAN	875	sp|Q07866|KLC1_HUMAN	272	3.08e-05
sp|P33176|KINH_HUMAN	909	sp|Q07866|KLC1_HUMAN	393	3.36e-05
sp|Q07866|KLC1_HUMAN	393	sp|Q07866|KLC1_HUMAN	503	3.52e-05
sp|P33176|KINH_HUMAN	753	sp|P33176|KINH_HUMAN	764	4.63e-05
sp|P33176|KINH_HUMAN	548	sp|P33176|KINH_HUMAN	801	5.1e-05
sp|P33176|KINH_HUMAN	98	sp|P33176|KINH_HUMAN	903	5.57e-05
sp|P33176|KINH_HUMAN	598	sp|P33176|KINH_HUMAN	606	6.07e-05
sp|P33176|KINH_HUMAN	627	sp|P33176|KINH_HUMAN	739	6.49e-05
sp|Q07866|KLC1_HUMAN	495	sp|Q07866|KLC1_HUMAN	561	7.66e-05
sp|Q07866|KLC1_HUMAN	393	sp|Q07866|KLC1_HUMAN	495	9.09e-05
sp|P33176|KINH_HUMAN	620	sp|P33176|KINH_HUMAN	627	9.59e-05
sp|P33176|KINH_HUMAN	512	sp|P33176|KINH_HUMAN	847	0.000138
sp|P33176|KINH_HUMAN	606	sp|P33176|KINH_HUMAN	609	0.00014
sp|P33176|KINH_HUMAN	903	sp|Q07866|KLC1_HUMAN	457	0.000144
sp|P33176|KINH_HUMAN	642	sp|P33176|KINH_HUMAN	728	0.000214
sp|Q07866|KLC1_HUMAN	495	sp|Q07866|KLC1_HUMAN	518	0.000235
sp|Q07866|KLC1_HUMAN	272	sp|Q07866|KLC1_HUMAN	561	0.000249
sp|Q07866|KLC1_HUMAN	479	sp|Q07866|KLC1_HUMAN	518	0.000266
sp|Q07866|KLC1_HUMAN	468	sp|Q07866|KLC1_HUMAN	518	0.000329
sp|P33176|KINH_HUMAN	909	sp|Q07866|KLC1_HUMAN	495	0.000352
sp|P33176|KINH_HUMAN	813	sp|Q07866|KLC1_HUMAN	29	0.00038
sp|P33176|KINH_HUMAN	252	sp|P33176|KINH_HUMAN	281	0.000393
sp|Q07866|KLC1_HUMAN	441	sp|Q07866|KLC1_HUMAN	518	0.00049
sp|P33176|KINH_HUMAN	514	sp|P33176|KINH_HUMAN	847	0.000793
sp|Q07866|KLC1_HUMAN	321	sp|Q07866|KLC1_HUMAN	333	0.000796
sp|Q07866|KLC1_HUMAN	321	sp|Q07866|KLC1_HUMAN	329	0.000885
sp|Q07866|KLC1_HUMAN	454	sp|Q07866|KLC1_HUMAN	495	0.000897
sp|Q07866|KLC1_HUMAN	291	sp|Q07866|KLC1_HUMAN	321	0.00101
sp|Q07866|KLC1_HUMAN	382	sp|Q07866|KLC1_HUMAN	393	0.00124
sp|Q07866|KLC1_HUMAN	333	sp|Q07866|KLC1_HUMAN	372	0.00147
sp|Q07866|KLC1_HUMAN	309	sp|Q07866|KLC1_HUMAN	561	0.00162
sp|Q07866|KLC1_HUMAN	437	sp|Q07866|KLC1_HUMAN	479	0.00175
sp|Q07866|KLC1_HUMAN	393	sp|Q07866|KLC1_HUMAN	457	0.00179
sp|Q07866|KLC1_HUMAN	382	sp|Q07866|KLC1_HUMAN	468	0.00182
sp|P33176|KINH_HUMAN	909	sp|P33176|KINH_HUMAN	909	0.0019
sp|Q07866|KLC1_HUMAN	1	sp|Q07866|KLC1_HUMAN	15	0.00192
sp|P33176|KINH_HUMAN	159	sp|P33176|KINH_HUMAN	166	0.00205
sp|P33176|KINH_HUMAN	755	sp|P33176|KINH_HUMAN	761	0.00209
sp|P33176|KINH_HUMAN	150	sp|P33176|KINH_HUMAN	166	0.00219
sp|Q07866|KLC1_HUMAN	398	sp|Q07866|KLC1_HUMAN	561	0.00234
sp|P33176|KINH_HUMAN	596	sp|P33176|KINH_HUMAN	602	0.00288
sp|P33176|KINH_HUMAN	606	sp|P33176|KINH_HUMAN	783	0.00296
sp|P33176|KINH_HUMAN	903	sp|Q07866|KLC1_HUMAN	518	0.00329
sp|Q07866|KLC1_HUMAN	1	sp|Q07866|KLC1_HUMAN	27	0.0034
sp|Q07866|KLC1_HUMAN	503	sp|Q07866|KLC1_HUMAN	561	0.00399
sp|P33176|KINH_HUMAN	141	sp|P33176|KINH_HUMAN	240	0.00405
sp|Q07866|KLC1_HUMAN	272	sp|Q07866|KLC1_HUMAN	518	0.00488
sp|P33176|KINH_HUMAN	813	sp|Q07866|KLC1_HUMAN	15	0.00544
sp|Q07866|KLC1_HUMAN	518	sp|Q07866|KLC1_HUMAN	561	0.00567
sp|P33176|KINH_HUMAN	642	sp|P33176|KINH_HUMAN	644	0.00593
sp|P33176|KINH_HUMAN	726	sp|P33176|KINH_HUMAN	728	0.00613
sp|P33176|KINH_HUMAN	575	sp|P33176|KINH_HUMAN	596	0.00618
sp|Q07866|KLC1_HUMAN	382	sp|Q07866|KLC1_HUMAN	454	0.00628
sp|Q07866|KLC1_HUMAN	309	sp|Q07866|KLC1_HUMAN	454	0.00644
sp|Q07866|KLC1_HUMAN	272	sp|Q07866|KLC1_HUMAN	309	0.00692
sp|P33176|KINH_HUMAN	642	sp|P33176|KINH_HUMAN	739	0.0075
sp|P33176|KINH_HUMAN	596	sp|P33176|KINH_HUMAN	783	0.00795
sp|P33176|KINH_HUMAN	596	sp|P33176|KINH_HUMAN	801	0.00799
sp|P33176|KINH_HUMAN	761	sp|P33176|KINH_HUMAN	764	0.00859
sp|Q07866|KLC1_HUMAN	382	sp|Q07866|KLC1_HUMAN	495	0.00889
sp|P33176|KINH_HUMAN	256	sp|P33176|KINH_HUMAN	281	0.00941
sp|P33176|KINH_HUMAN	448	sp|P33176|KINH_HUMAN	450	0.00943
sp|Q07866|KLC1_HUMAN	15	sp|Q07866|KLC1_HUMAN	27	0.0116
sp|P33176|KINH_HUMAN	847	sp|P33176|KINH_HUMAN	862	0.0118
sp|Q07866|KLC1_HUMAN	382	sp|Q07866|KLC1_HUMAN	518	0.0175
sp|Q07866|KLC1_HUMAN	382	sp|Q07866|KLC1_HUMAN	503	0.0182
sp|Q07866|KLC1_HUMAN	393	sp|Q07866|KLC1_HUMAN	454	0.0215
sp|Q07866|KLC1_HUMAN	468	sp|Q07866|KLC1_HUMAN	561	0.0246
sp|P33176|KINH_HUMAN	801	sp|P33176|KINH_HUMAN	829	0.026
sp|P33176|KINH_HUMAN	844	sp|Q07866|KLC1_HUMAN	518	0.0283
sp|P33176|KINH_HUMAN	598	sp|P33176|KINH_HUMAN	783	0.0307
sp|P33176|KINH_HUMAN	642	sp|P33176|KINH_HUMAN	726	0.0311
sp|P33176|KINH_HUMAN	159	sp|P33176|KINH_HUMAN	213	0.0312
sp|P33176|KINH_HUMAN	829	sp|P33176|KINH_HUMAN	831	0.0318
sp|Q07866|KLC1_HUMAN	291	sp|Q07866|KLC1_HUMAN	329	0.0346
sp|P33176|KINH_HUMAN	28	sp|P33176|KINH_HUMAN	313	0.0413
sp|P33176|KINH_HUMAN	44	sp|P33176|KINH_HUMAN	237	0.0417
sp|P33176|KINH_HUMAN	656	sp|P33176|KINH_HUMAN	726	0.0458
sp|P33176|KINH_HUMAN	489	sp|P33176|KINH_HUMAN	885	0.0498
sp|P33176|KINH_HUMAN	755	sp|P33176|KINH_HUMAN	755	0.0504
sp|Q07866|KLC1_HUMAN	237	sp|Q07866|KLC1_HUMAN	272	0.0533
sp|P33176|KINH_HUMAN	909	sp|Q07866|KLC1_HUMAN	237	0.0629
sp|Q07866|KLC1_HUMAN	287	sp|Q07866|KLC1_HUMAN	329	0.0665
sp|P33176|KINH_HUMAN	847	sp|Q07866|KLC1_HUMAN	561	0.0752
sp|P33176|KINH_HUMAN	166	sp|P33176|KINH_HUMAN	281	0.0781
sp|P33176|KINH_HUMAN	141	sp|P33176|KINH_HUMAN	252	0.0889
sp|Q07866|KLC1_HUMAN	133	sp|Q07866|KLC1_HUMAN	561	0.0904
sp|P33176|KINH_HUMAN	240	sp|P33176|KINH_HUMAN	281	0.093
sp|P33176|KINH_HUMAN	813	sp|P33176|KINH_HUMAN	829	0.111
sp|Q07866|KLC1_HUMAN	405	sp|Q07866|KLC1_HUMAN	561	0.117
sp|Q07866|KLC1_HUMAN	333	sp|Q07866|KLC1_HUMAN	382	0.13
sp|P33176|KINH_HUMAN	903	sp|Q07866|KLC1_HUMAN	503	0.132
sp|P33176|KINH_HUMAN	98	sp|Q07866|KLC1_HUMAN	272	0.135
sp|Q07866|KLC1_HUMAN	457	sp|Q07866|KLC1_HUMAN	503	0.137
sp|P33176|KINH_HUMAN	801	sp|P33176|KINH_HUMAN	847	0.139
sp|P33176|KINH_HUMAN	813	sp|P33176|KINH_HUMAN	813	0.141
sp|P33176|KINH_HUMAN	903	sp|P33176|KINH_HUMAN	922	0.146
sp|P33176|KINH_HUMAN	166	sp|P33176|KINH_HUMAN	430	0.147
sp|Q07866|KLC1_HUMAN	468	sp|Q07866|KLC1_HUMAN	503	0.162
sp|P33176|KINH_HUMAN	753	sp|P33176|KINH_HUMAN	753	0.166
sp|P33176|KINH_HUMAN	598	sp|P33176|KINH_HUMAN	791	0.167
sp|P33176|KINH_HUMAN	159	sp|P33176|KINH_HUMAN	222	0.171
sp|Q07866|KLC1_HUMAN	454	sp|Q07866|KLC1_HUMAN	503	0.182
sp|Q07866|KLC1_HUMAN	340	sp|Q07866|KLC1_HUMAN	561	0.183
sp|Q07866|KLC1_HUMAN	561	sp|Q07866|KLC1_HUMAN	561	0.186
sp|Q07866|KLC1_HUMAN	393	sp|Q07866|KLC1_HUMAN	561	0.202
sp|P33176|KINH_HUMAN	909	sp|Q07866|KLC1_HUMAN	503	0.217
sp|P33176|KINH_HUMAN	394	sp|P33176|KINH_HUMAN	420	0.218
sp|P33176|KINH_HUMAN	98	sp|Q07866|KLC1_HUMAN	495	0.274
sp|P33176|KINH_HUMAN	783	sp|P33176|KINH_HUMAN	801	0.275
sp|P33176|KINH_HUMAN	213	sp|P33176|KINH_HUMAN	222	0.303
sp|P33176|KINH_HUMAN	801	sp|Q07866|KLC1_HUMAN	561	0.325
sp|P33176|KINH_HUMAN	882	sp|Q07866|KLC1_HUMAN	272	0.354
sp|P33176|KINH_HUMAN	812	sp|P33176|KINH_HUMAN	829	0.378
sp|P33176|KINH_HUMAN	549	sp|P33176|KINH_HUMAN	801	0.46
sp|P33176|KINH_HUMAN	606	sp|P33176|KINH_HUMAN	620	0.486
sp|P33176|KINH_HUMAN	844	sp|P33176|KINH_HUMAN	885	0.49
sp|P33176|KINH_HUMAN	909	sp|P33176|KINH_HUMAN	922	0.567
sp|Q07866|KLC1_HUMAN	270	sp|Q07866|KLC1_HUMAN	314	0.595
sp|P33176|KINH_HUMAN	575	sp|P33176|KINH_HUMAN	598	0.752
sp|P33176|KINH_HUMAN	598	sp|P33176|KINH_HUMAN	609	0.768
sp|Q07866|KLC1_HUMAN	237	sp|Q07866|KLC1_HUMAN	561	0.965
sp|Q07866|KLC1_HUMAN	272	sp|Q07866|KLC1_HUMAN	398	1.0
sp|Q07866|KLC1_HUMAN	424	sp|Q07866|KLC1_HUMAN	561	1.0
sp|Q07866|KLC1_HUMAN	398	sp|Q07866|KLC1_HUMAN	468	1.0
sp|Q07866|KLC1_HUMAN	441	sp|Q07866|KLC1_HUMAN	457	1.0
sp|Q07866|KLC1_HUMAN	272	sp|Q07866|KLC1_HUMAN	393	1.0
sp|Q07866|KLC1_HUMAN	393	sp|Q07866|KLC1_HUMAN	441	1.0
sp|Q07866|KLC1_HUMAN	270	sp|Q07866|KLC1_HUMAN	518	1.0
sp|Q07866|KLC1_HUMAN	1	sp|Q07866|KLC1_HUMAN	18	1.0
sp|Q07866|KLC1_HUMAN	340	sp|Q07866|KLC1_HUMAN	372	1.0
sp|Q07866|KLC1_HUMAN	424	sp|Q07866|KLC1_HUMAN	437	1.0
sp|Q07866|KLC1_HUMAN	321	sp|Q07866|KLC1_HUMAN	479	1.0
sp|Q07866|KLC1_HUMAN	372	sp|Q07866|KLC1_HUMAN	384	1.0
sp|Q07866|KLC1_HUMAN	321	sp|Q07866|KLC1_HUMAN	354	1.0
sp|Q07866|KLC1_HUMAN	437	sp|Q07866|KLC1_HUMAN	454	1.0
sp|Q07866|KLC1_HUMAN	237	sp|Q07866|KLC1_HUMAN	382	1.0
sp|Q07866|KLC1_HUMAN	454	sp|Q07866|KLC1_HUMAN	561	1.0
sp|Q07866|KLC1_HUMAN	237	sp|Q07866|KLC1_HUMAN	393	1.0
sp|Q07866|KLC1_HUMAN	479	sp|Q07866|KLC1_HUMAN	561	1.0
sp|Q07866|KLC1_HUMAN	454	sp|Q07866|KLC1_HUMAN	468	1.0
sp|Q07866|KLC1_HUMAN	354	sp|Q07866|KLC1_HUMAN	382	1.0
sp|Q07866|KLC1_HUMAN	468	sp|Q07866|KLC1_HUMAN	479	1.0
sp|Q07866|KLC1_HUMAN	309	sp|Q07866|KLC1_HUMAN	354	1.0
sp|Q07866|KLC1_HUMAN	503	sp|Q07866|KLC1_HUMAN	518	1.0
sp|Q07866|KLC1_HUMAN	309	sp|Q07866|KLC1_HUMAN	340	1.0
sp|Q07866|KLC1_HUMAN	272	sp|Q07866|KLC1_HUMAN	314	1.0
sp|Q07866|KLC1_HUMAN	439	sp|Q07866|KLC1_HUMAN	479	1.0
sp|P33176|KINH_HUMAN	829	sp|Q07866|KLC1_HUMAN	29	1.0
sp|P33176|KINH_HUMAN	256	sp|P33176|KINH_HUMAN	430	1.0
sp|P33176|KINH_HUMAN	256	sp|P33176|KINH_HUMAN	427	1.0
sp|P33176|KINH_HUMAN	602	sp|P33176|KINH_HUMAN	783	1.0
sp|P33176|KINH_HUMAN	791	sp|Q07866|KLC1_HUMAN	27	1.0
sp|P33176|KINH_HUMAN	187	sp|P33176|KINH_HUMAN	909	1.0
sp|P33176|KINH_HUMAN	813	sp|P33176|KINH_HUMAN	847	1.0
sp|P33176|KINH_HUMAN	512	sp|P33176|KINH_HUMAN	844	1.0
sp|P33176|KINH_HUMAN	539	sp|P33176|KINH_HUMAN	829	1.0
sp|P33176|KINH_HUMAN	621	sp|P33176|KINH_HUMAN	739	1.0
sp|P33176|KINH_HUMAN	67	sp|P33176|KINH_HUMAN	71	1.0
sp|P33176|KINH_HUMAN	539	sp|P33176|KINH_HUMAN	831	1.0
sp|P33176|KINH_HUMAN	679	sp|P33176|KINH_HUMAN	690	1.0
sp|P33176|KINH_HUMAN	813	sp|Q07866|KLC1_HUMAN	18	1.0
sp|P33176|KINH_HUMAN	813	sp|Q07866|KLC1_HUMAN	518	1.0
sp|P33176|KINH_HUMAN	512	sp|Q07866|KLC1_HUMAN	272	1.0
sp|P33176|KINH_HUMAN	430	sp|P33176|KINH_HUMAN	541	1.0
sp|P33176|KINH_HUMAN	862	sp|Q07866|KLC1_HUMAN	133	1.0
sp|P33176|KINH_HUMAN	10	sp|P33176|KINH_HUMAN	541	1.0
sp|P33176|KINH_HUMAN	606	sp|P33176|KINH_HUMAN	755	1.0
sp|P33176|KINH_HUMAN	596	sp|P33176|KINH_HUMAN	606	1.0
sp|P33176|KINH_HUMAN	343	sp|P33176|KINH_HUMAN	885	1.0
sp|P33176|KINH_HUMAN	427	sp|P33176|KINH_HUMAN	548	1.0
sp|P33176|KINH_HUMAN	240	sp|P33176|KINH_HUMAN	726	1.0
sp|P33176|KINH_HUMAN	28	sp|P33176|KINH_HUMAN	598	1.0
sp|P33176|KINH_HUMAN	384	sp|P33176|KINH_HUMAN	753	1.0
sp|P33176|KINH_HUMAN	28	sp|P33176|KINH_HUMAN	44	1.0
sp|P33176|KINH_HUMAN	560	sp|P33176|KINH_HUMAN	598	1.0
sp|P33176|KINH_HUMAN	450	sp|P33176|KINH_HUMAN	903	1.0
sp|P33176|KINH_HUMAN	213	sp|P33176|KINH_HUMAN	909	1.0
sp|P33176|KINH_HUMAN	141	sp|P33176|KINH_HUMAN	256	1.0
sp|P33176|KINH_HUMAN	596	sp|P33176|KINH_HUMAN	598	1.0
sp|P33176|KINH_HUMAN	783	sp|P33176|KINH_HUMAN	783	1.0
sp|P33176|KINH_HUMAN	812	sp|P33176|KINH_HUMAN	813	1.0
sp|P33176|KINH_HUMAN	44	sp|P33176|KINH_HUMAN	313	1.0
sp|P33176|KINH_HUMAN	644	sp|P33176|KINH_HUMAN	739	1.0
sp|P33176|KINH_HUMAN	865	sp|P33176|KINH_HUMAN	875	1.0
sp|Q07866|KLC1_HUMAN	145	sp|Q07866|KLC1_HUMAN	437	1.0
