# Supplementary material for: Autoinhibited kinesin-1 adopts a hierarchical folding pattern
Source: eLife. 2023 Nov 1;12:RP86776. doi: 10.7554/eLife.86776 (PMC10619981; doi:10.7554/eLife.86776)
Supplement: Figure 3—source data 2. [file elife-86776-fig3-data2.zip › KIF5B-KLC1/KIF5B-KLC1_pLINK_2.csv]

Protein_Order	Protein	Unique_Peptide_Number	Spectrum_Number
	Spectrum_Order	Title	Charge	Precursor_Mass	Peptide	Peptide_Mass	Modifications	Evalue	Score	Precursor_Mass_Error(Da)	Precursor_Mass_Error(ppm)	Alpha_Evalue	Beta_Evalue
1	sp|P33176|KINH_HUMAN (602)-sp|P33176|KINH_HUMAN (609)	13	48
	1	PRF_Q_2023_M_CIAN_983_59637.34987.34987.4.0.dta	4	2767.397548	SEVKTMVKR(4)-CKQLESTQTESNK(2)	2767.396322	Carbamidomethyl[C](1)	6.66E-07	2.52E-03	0.001226	0.443016	6.27E-10	5.00E-05
	2	PRF_Q_2023_M_CIAN_983_59637.34871.34871.4.0.dta	4	2767.394983	SEVKTMVKR(4)-CKQLESTQTESNK(2)	2767.396322	Carbamidomethyl[C](1)	1.67E-07	1.93E-02	-0.001339	-0.483848	1.00E+00	7.98E-05
	3	PRF_Q_2023_M_CIAN_983_59637.34994.34994.5.0.dta	5	2767.401265	SEVKTMVKR(4)-CKQLESTQTESNK(2)	2767.396322	Carbamidomethyl[C](1)	1.49E-04	7.98E-02	0.004943	1.786155	1.22E-06	1.12E-04
	4	PRF_Q_2023_M_CIAN_983_59637.34880.34880.5.0.dta	5	2767.400449	SEVKTMVKR(4)-CKQLESTQTESNK(2)	2767.396322	Carbamidomethyl[C](1)	6.96E-02	2.43E-01	0.004127	1.491293	1.18E-03	4.16E-01
	5	PRF_Q_2023_M_CIAN_983_59637.30331.30331.5.0.dta	5	2895.490954	SEVKTMVKR(4)-CKQLESTQTESNKK(2)	2895.491278	Carbamidomethyl[C](1)	2.12E-07	3.69E-03	-0.000324	-0.111898	1.28E-12	5.40E-08
	6	PRF_Q_2023_M_CIAN_983_59637.30459.30459.5.0.dta	5	2895.488674	SEVKTMVKR(4)-CKQLESTQTESNKK(2)	2895.491278	Carbamidomethyl[C](1)	1.63E-04	5.28E-02	-0.002604	-0.899329	2.96E-04	2.07E-04
	7	PRF_Q_2023_M_CIAN_983_59637.30340.30340.4.0.dta	4	2895.497913	SEVKTMVKR(4)-CKQLESTQTESNKK(2)	2895.491278	Carbamidomethyl[C](1)	2.32E-03	2.19E-01	0.006635	2.291494	1.00E+00	1.21E-02
	8	PRF_Q_2023_M_CIAN_983_59637.34135.34135.4.0.dta	4	2739.392787	SEVKTMVK(4)-CKQLESTQTESNKK(2)	2739.390176	Carbamidomethyl[C](1)	1.14E-08	4.23E-03	0.002611	0.953132	1.99E-17	2.99E-08
	9	PRF_Q_2023_M_CIAN_983_59637.34157.34157.3.0.dta	3	2739.393955	SEVKTMVK(4)-CKQLESTQTESNKK(2)	2739.390176	Carbamidomethyl[C](1)	6.34E-08	1.10E-02	0.003779	1.379504	1.00E+00	3.62E-04
	10	PRF_Q_2023_M_CIAN_983_59637.34144.34144.5.0.dta	5	2739.39225	SEVKTMVK(4)-CKQLESTQTESNKK(2)	2739.390176	Carbamidomethyl[C](1)	5.15E-11	1.21E-02	0.002074	0.757103	7.37E-11	8.83E-06
	11	PRF_Q_2023_M_CIAN_983_59637.34262.34262.5.0.dta	5	2739.392377	SEVKTMVK(4)-CKQLESTQTESNKK(2)	2739.390176	Carbamidomethyl[C](1)	1.29E-09	1.98E-02	0.002201	0.803463	1.13E-14	2.31E-07
	12	PRF_Q_2023_M_CIAN_983_59637.34256.34256.4.0.dta	4	2739.39358	SEVKTMVK(4)-CKQLESTQTESNKK(2)	2739.390176	Carbamidomethyl[C](1)	3.52E-07	3.23E-02	0.003404	1.242612	2.21E-03	2.50E-05
	13	PRF_Q_2023_M_CIAN_983_59637.34025.34025.5.0.dta	5	2739.386525	SEVKTMVK(4)-CKQLESTQTESNKK(2)	2739.390176	Carbamidomethyl[C](1)	3.78E-03	4.84E-02	-0.003651	-1.332778	1.38E-07	8.28E-04
	14	PRF_Q_2023_M_CIAN_983_59637.27202.27202.5.0.dta	5	2755.390006	SEVKTMVK(4)-CKQLESTQTESNKK(2)	2755.38509	Carbamidomethyl[C](1);Oxidation[M](23)	2.64E-02	1.75E-01	0.004916	1.784143	2.66E-02	1.17E-01
	15	PRF_Q_2023_M_CIAN_983_59637.39695.39695.4.0.dta	4	2611.299164	SEVKTMVK(4)-CKQLESTQTESNK(2)	2611.29522	Carbamidomethyl[C](1)	1.50E-09	4.41E-03	0.003944	1.510362	3.34E-11	6.88E-08
	16	PRF_Q_2023_M_CIAN_983_59637.39562.39562.4.0.dta	4	2611.298109	SEVKTMVK(4)-CKQLESTQTESNK(2)	2611.29522	Carbamidomethyl[C](1)	1.18E-04	1.21E-02	0.002889	1.106348	1.97E-10	1.86E-07
	17	PRF_Q_2023_M_CIAN_983_59637.39705.39705.3.0.dta	3	2611.297194	SEVKTMVK(4)-CKQLESTQTESNK(2)	2611.29522	Carbamidomethyl[C](1)	2.42E-09	1.22E-02	0.001974	0.755947	1.57E-10	1.67E-08
	18	PRF_Q_2023_M_CIAN_983_59637.39827.39827.4.0.dta	4	2611.298697	SEVKTMVK(4)-CKQLESTQTESNK(2)	2611.29522	Carbamidomethyl[C](1)	8.50E-08	1.35E-02	0.003477	1.331523	6.40E-08	4.60E-07
	19	PRF_Q_2023_M_CIAN_983_59637.39577.39577.3.0.dta	3	2611.296905	SEVKTMVK(4)-CKQLESTQTESNK(2)	2611.29522	Carbamidomethyl[C](1)	5.68E-01	3.34E-01	0.001685	0.645274	1.00E+00	8.06E-01
	20	PRF_Q_2023_M_CIAN_983_59637.34234.34234.5.0.dta	5	2998.529386	MKSEVKTMVK(6)-CKQLESTQTESNKK(2)	2998.52561	Carbamidomethyl[C](1)	3.88E-09	1.23E-02	0.003776	1.259286	2.89E-08	5.99E-03
	21	PRF_Q_2023_M_CIAN_983_59637.34118.34118.5.0.dta	5	2998.529006	MKSEVKTMVK(6)-CKQLESTQTESNKK(2)	2998.52561	Carbamidomethyl[C](1)	3.82E-07	2.15E-02	0.003396	1.132557	2.02E-08	7.87E-08
	22	PRF_Q_2023_M_CIAN_983_59637.34361.34361.5.0.dta	5	2998.530595	MKSEVKTMVK(6)-CKQLESTQTESNKK(2)	2998.52561	Carbamidomethyl[C](1)	2.17E-05	2.30E-02	0.004985	1.662484	8.49E-05	2.06E-07
	23	PRF_Q_2023_M_CIAN_983_59637.34136.34136.4.0.dta	4	2998.529482	MKSEVKTMVK(6)-CKQLESTQTESNKK(2)	2998.52561	Carbamidomethyl[C](1)	1.00E+00	1.32E-01	0.003872	1.291301	1.00E+00	1.00E+00
	24	PRF_Q_2023_M_CIAN_983_59637.30676.30676.5.0.dta	5	3014.51406	MKSEVKTMVK(6)-CKQLESTQTESNKK(2)	3014.520525	Carbamidomethyl[C](1);Oxidation[M](18)	4.86E-02	2.11E-01	-0.006465	-2.14462	1.00E+00	2.67E-02
	25	PRF_Q_2023_M_CIAN_983_59637.34258.34258.4.0.dta	4	2998.52912	MKSEVKTMVK(6)-CKQLESTQTESNKK(2)	2998.52561	Carbamidomethyl[C](1)	1.00E+00	3.70E-01	0.00351	1.170575	1.00E+00	1.00E+00
	26	PRF_Q_2023_M_CIAN_983_59637.34490.34490.5.0.dta	5	2998.532484	MKSEVKTMVK(6)-CKQLESTQTESNKK(2)	2998.52561	Carbamidomethyl[C](1)	1.00E+00	3.75E-01	0.006874	2.29246	1.00E+00	9.58E-01
	27	PRF_Q_2023_M_CIAN_983_59637.38395.38395.4.0.dta	4	2870.432405	MKSEVKTMVK(6)-CKQLESTQTESNK(2)	2870.430655	Carbamidomethyl[C](1)	4.93E-06	1.30E-02	0.00175	0.609665	7.89E-07	4.30E-05
	28	PRF_Q_2023_M_CIAN_983_59637.38265.38265.4.0.dta	4	2870.432544	MKSEVKTMVK(6)-CKQLESTQTESNK(2)	2870.430655	Carbamidomethyl[C](1)	5.38E-06	2.86E-02	0.001889	0.658089	3.72E-07	1.68E-03
	29	PRF_Q_2023_M_CIAN_983_59637.38328.38328.5.0.dta	5	2870.436173	MKSEVKTMVK(6)-CKQLESTQTESNK(2)	2870.430655	Carbamidomethyl[C](1)	2.08E-05	2.98E-02	0.005518	1.92236	9.67E-10	2.57E-05
	30	PRF_Q_2023_M_CIAN_983_59637.38448.38448.5.0.dta	5	2870.433362	MKSEVKTMVK(6)-CKQLESTQTESNK(2)	2870.430655	Carbamidomethyl[C](1)	1.53E-02	8.67E-02	0.002707	0.943064	8.71E-04	1.92E-01
	31	PRF_Q_2023_M_CIAN_983_59637.38197.38197.5.1.dta	5	2870.438813	MKSEVKTMVK(6)-CKQLESTQTESNK(2)	2870.430655	Carbamidomethyl[C](1)	4.15E-02	3.63E-01	0.008158	2.842082	3.88E-05	3.04E-01
	32	PRF_Q_2023_M_CIAN_983_59637.38517.38517.4.2.dta	4	2870.432016	MKSEVKTMVK(6)-CKQLESTQTESNK(2)	2870.430655	Carbamidomethyl[C](1)	1.00E+00	4.54E-01	0.001361	0.474145	1.00E+00	7.27E-01
	33	PRF_Q_2023_M_CIAN_983_59637.30205.30205.5.0.dta	5	2895.491139	SEVKTMVK(4)-RCKQLESTQTESNKK(3)	2895.491278	Carbamidomethyl[C](2)	5.30E-09	3.59E-02	-0.000139	-0.048006	4.57E-09	2.32E-06
	34	PRF_Q_2023_M_CIAN_983_59637.30078.30078.5.0.dta	5	2895.492062	SEVKTMVK(4)-RCKQLESTQTESNKK(3)	2895.491278	Carbamidomethyl[C](2)	2.94E-08	1.41E-01	0.000784	0.270766	1.00E+00	2.04E-03
	35	PRF_Q_2023_M_CIAN_983_59637.30215.30215.4.0.dta	4	2895.497188	SEVKTMVK(4)-RCKQLESTQTESNKK(3)	2895.491278	Carbamidomethyl[C](2)	8.38E-02	5.05E-01	0.00591	2.041104	1.00E+00	3.37E-02
	36	PRF_Q_2023_M_CIAN_983_59637.32562.32562.5.2.dta	5	3154.616502	MKSEVKTMVKR(6)-CKQLESTQTESNKK(2)	3154.626713	Carbamidomethyl[C](1)	5.33E-02	4.12E-02	-0.010211	-3.236833	1.00E+00	8.36E-04
	37	PRF_Q_2023_M_CIAN_983_59637.32459.32459.5.0.dta	5	3154.617047	MKSEVKTMVKR(6)-CKQLESTQTESNKK(2)	3154.626713	Carbamidomethyl[C](1)	2.35E-01	5.46E-02	-0.009666	-3.064071	1.00E+00	1.25E-01
	38	PRF_Q_2023_M_CIAN_983_59637.32376.32376.5.0.dta	5	3154.624004	MKSEVKTMVKR(6)-CKQLESTQTESNKK(2)	3154.626713	Carbamidomethyl[C](1)	1.00E+00	3.58E-01	-0.002709	-0.858739	1.00E+00	1.00E+00
	39	PRF_Q_2023_M_CIAN_983_59637.33243.33243.5.0.dta	5	3154.628012	MKSEVKTMVK(6)-RCKQLESTQTESNKK(3)	3154.626713	Carbamidomethyl[C](2)	1.97E-01	1.34E-01	0.001299	0.411776	1.00E+00	3.49E-01
	40	PRF_Q_2023_M_CIAN_983_59637.32849.32849.5.0.dta	5	3154.622822	MKSEVKTMVK(6)-RCKQLESTQTESNKK(3)	3154.626713	Carbamidomethyl[C](2)	5.84E-01	1.71E-01	-0.003891	-1.233426	1.00E+00	1.00E+00
	41	PRF_Q_2023_M_CIAN_983_59637.32726.32726.5.0.dta	5	3154.619561	MKSEVKTMVK(6)-RCKQLESTQTESNKK(3)	3154.626713	Carbamidomethyl[C](2)	1.00E+00	3.37E-01	-0.007152	-2.267146	1.00E+00	1.00E+00
	42	PRF_Q_2023_M_CIAN_983_59637.32991.32991.5.1.dta	5	3154.627039	MKSEVKTMVK(6)-RCKQLESTQTESNKK(3)	3154.626713	Carbamidomethyl[C](2)	1.00E+00	4.21E-01	0.000326	0.10334	1.00E+00	1.00E+00
	43	PRF_Q_2023_M_CIAN_983_59637.33124.33124.5.0.dta	5	3154.629167	MKSEVKTMVK(6)-RCKQLESTQTESNKK(3)	3154.626713	Carbamidomethyl[C](2)	1.00E+00	4.81E-01	0.002454	0.777905	1.00E+00	1.00E+00
	44	PRF_Q_2023_M_CIAN_983_59637.35004.35004.3.0.dta	3	2767.399182	SEVKTMVK(4)-RCKQLESTQTESNK(3)	2767.396322	Carbamidomethyl[C](2)	6.30E-01	2.50E-01	0.00286	1.033462	1.00E+00	7.27E-01
	45	PRF_Q_2023_M_CIAN_983_59637.44274.44274.5.0.dta	5	3051.585916	SEVKTMVKR(4)-RCKQLESTQTESNKK(3)	3051.59238	Carbamidomethyl[C](2)	1.00E+00	3.87E-01	-0.006464	-2.118238	1.00E+00	1.00E+00
	46	PRF_Q_2023_M_CIAN_983_59637.35219.35219.4.0.dta	4	3026.51764	MKSEVKTMVK(6)-RCKQLESTQTESNK(3)	3026.531757	Carbamidomethyl[C](2)	1.00E+00	5.22E-01	-0.014117	-4.664415	1.00E+00	1.00E+00
	47	PRF_Q_2023_M_CIAN_983_59637.54221.54221.4.0.dta	4	2923.480805	SEVKTMVKR(4)-RCKQLESTQTESNK(3)	2923.497425	Carbamidomethyl[C](2)	3.20E-01	5.84E-01	-0.01662	-5.684972	1.01E-05	6.47E-01
	48	PRF_Q_2023_M_CIAN_983_59637.49826.49826.4.3.dta	4	2923.498778	SEVKTMVKR(4)-RCKQLESTQTESNK(3)	2923.497425	Carbamidomethyl[C](2)	1.00E+00	6.63E-01	0.001353	0.462802	1.00E+00	1.00E+00
2	sp|Q07866|KLC1_HUMAN (272)-sp|Q07866|KLC1_HUMAN (312)	8	22
	1	PRF_Q_2023_M_CIAN_983_59637.80607.80607.4.0.dta	4	3605.841217	DQNKYKDAANLLNDALAIR(6)-GKYKEAEPLCK(2)	3605.863038	Carbamidomethyl[C](32)	2.91E-07	2.55E-03	-0.021821	-6.051533	1.00E+00	7.28E-08
	2	PRF_Q_2023_M_CIAN_983_59637.80615.80615.5.0.dta	5	3605.864716	DQNKYKDAANLLNDALAIR(6)-GKYKEAEPLCK(2)	3605.863038	Carbamidomethyl[C](32)	5.10E-08	3.55E-03	0.001678	0.465353	1.85E-15	8.04E-10
	3	PRF_Q_2023_M_CIAN_983_59637.84709.84709.3.0.dta	3	3276.738694	YKDAANLLNDALAIR(2)-RGKYKEAEPLCK(3)	3276.740752	Carbamidomethyl[C](29)	1.17E-04	3.39E-03	-0.002058	-0.628063	1.00E+00	1.18E-06
	4	PRF_Q_2023_M_CIAN_983_59637.84703.84703.4.1.dta	4	3276.724493	YKDAANLLNDALAIR(2)-RGKYKEAEPLCK(3)	3276.740752	Carbamidomethyl[C](29)	8.72E-06	9.24E-03	-0.016259	-4.961943	4.58E-36	5.29E-07
	5	PRF_Q_2023_M_CIAN_983_59637.76624.76624.5.0.dta	5	3276.748519	YKDAANLLNDALAIR(2)-GKYKEAEPLCKR(2)	3276.740752	Carbamidomethyl[C](28)	1.48E-05	5.54E-03	0.007767	2.370343	2.48E-07	3.11E-08
	6	PRF_Q_2023_M_CIAN_983_59637.76795.76795.5.1.dta	5	3276.740616	YKDAANLLNDALAIR(2)-GKYKEAEPLCKR(2)	3276.740752	Carbamidomethyl[C](28)	6.95E-06	5.60E-02	-0.000136	-0.041505	1.15E-03	2.59E-04
	7	PRF_Q_2023_M_CIAN_983_59637.80958.80958.4.2.dta	4	3120.640039	YKDAANLLNDALAIR(2)-GKYKEAEPLCK(2)	3120.63965	Carbamidomethyl[C](28)	8.40E-08	1.24E-02	0.000389	0.124654	3.53E-14	2.23E-05
	8	PRF_Q_2023_M_CIAN_983_59637.80954.80954.5.0.dta	5	3120.641101	YKDAANLLNDALAIR(2)-GKYKEAEPLCK(2)	3120.63965	Carbamidomethyl[C](28)	3.39E-04	2.35E-02	0.001451	0.464969	2.17E-03	1.33E-05
	9	PRF_Q_2023_M_CIAN_983_59637.83267.83267.5.1.dta	5	3761.963732	DQNKYKDAANLLNDALAIR(6)-RGKYKEAEPLCK(3)	3761.96414	Carbamidomethyl[C](33)	2.75E-08	3.17E-02	-0.000408	-0.108454	2.22E-11	1.87E-10
	10	PRF_Q_2023_M_CIAN_983_59637.78589.78589.4.0.dta	4	2449.360435	YKDAANLLNDALAIR(2)-RGKYK(3)	2449.356052	null	2.94E-06	4.94E-02	0.004383	1.78945	2.22E-10	6.22E-08
	11	PRF_Q_2023_M_CIAN_983_59637.78884.78884.4.0.dta	4	2449.359453	YKDAANLLNDALAIR(2)-RGKYK(3)	2449.356052	null	1.17E-01	1.78E-01	0.003401	1.388528	1.60E-08	1.38E-01
	12	PRF_Q_2023_M_CIAN_983_59637.78632.78632.5.0.dta	5	2449.360361	YKDAANLLNDALAIR(2)-RGKYK(3)	2449.356052	null	1.14E-01	1.84E-01	0.004309	1.759238	4.17E-05	9.15E-02
	13	PRF_Q_2023_M_CIAN_983_59637.86579.86579.3.0.dta	3	2449.342055	YKDAANLLNDALAIR(2)-RGKYK(3)	2449.356052	null	9.52E-02	2.10E-01	-0.013997	-5.714563	6.11E-17	6.82E-02
	14	PRF_Q_2023_M_CIAN_983_59637.80169.80169.4.2.dta	4	2449.358286	YKDAANLLNDALAIR(2)-RGKYK(3)	2449.356052	null	4.68E-02	2.24E-01	0.002234	0.912076	1.00E+00	5.10E-02
	15	PRF_Q_2023_M_CIAN_983_59637.89473.89473.3.0.dta	3	2449.336938	YKDAANLLNDALAIR(2)-RGKYK(3)	2449.356052	null	1.33E-01	2.28E-01	-0.019114	-7.803684	3.76E-08	1.16E-01
	16	PRF_Q_2023_M_CIAN_983_59637.78737.78737.4.0.dta	4	2449.359274	YKDAANLLNDALAIR(2)-RGKYK(3)	2449.356052	null	4.73E-03	2.50E-01	0.003222	1.315448	8.77E-10	6.24E-04
	17	PRF_Q_2023_M_CIAN_983_59637.86724.86724.3.0.dta	3	2449.341978	YKDAANLLNDALAIR(2)-RGKYK(3)	2449.356052	null	7.19E-01	2.93E-01	-0.014074	-5.746	1.00E+00	8.78E-01
	18	PRF_Q_2023_M_CIAN_983_59637.85597.85597.3.2.dta	3	2449.360875	YKDAANLLNDALAIR(2)-RGKYK(3)	2449.356052	null	3.26E-01	4.01E-01	0.004823	1.969089	1.13E-08	2.73E-01
	19	PRF_Q_2023_M_CIAN_983_59637.86925.86925.3.0.dta	3	2449.341451	YKDAANLLNDALAIR(2)-RGKYK(3)	2449.356052	null	1.00E+00	6.89E-01	-0.014601	-5.961159	7.87E-12	1.00E+00
	20	PRF_Q_2023_M_CIAN_983_59637.76181.76181.5.0.dta	5	3761.970805	DQNKYKDAANLLNDALAIR(6)-GKYKEAEPLCKR(2)	3761.96414	Carbamidomethyl[C](32)	1.00E+00	2.20E-01	0.006665	1.771681	1.00E+00	1.00E+00
	21	PRF_Q_2023_M_CIAN_983_59637.85653.85653.3.0.dta	3	2934.564987	DQNKYKDAANLLNDALAIR(6)-RGKYK(3)	2934.57944	null	1.86E-01	2.40E-01	-0.014453	-4.925067	1.00E+00	2.31E-01
	22	PRF_Q_2023_M_CIAN_983_59637.85640.85640.4.0.dta	4	2934.566672	DQNKYKDAANLLNDALAIR(6)-RGKYK(3)	2934.57944	null	1.04E-01	3.31E-01	-0.012768	-4.350879	3.75E-07	5.02E-02
3	sp|P33176|KINH_HUMAN (606)-sp|P33176|KINH_HUMAN (609)	6	21
	1	PRF_Q_2023_M_CIAN_983_59637.25652.25652.4.0.dta	4	2452.255694	TMVKR(4)-CKQLESTQTESNKK(2)	2452.253302	Carbamidomethyl[C](1)	4.54E-11	3.94E-03	0.002392	0.975429	1.56E-23	8.29E-08
	2	PRF_Q_2023_M_CIAN_983_59637.21182.21182.4.0.dta	4	2468.249115	TMVKR(4)-CKQLESTQTESNKK(2)	2468.248216	Carbamidomethyl[C](1);Oxidation[M](19)	3.55E-06	2.44E-02	0.000899	0.364226	2.47E-06	1.01E-05
	3	PRF_Q_2023_M_CIAN_983_59637.25890.25890.4.0.dta	4	2452.253833	TMVKR(4)-CKQLESTQTESNKK(2)	2452.253302	Carbamidomethyl[C](1)	3.30E-03	2.46E-02	0.000531	0.216536	1.53E-09	7.30E-04
	4	PRF_Q_2023_M_CIAN_983_59637.21074.21074.4.0.dta	4	2468.249834	TMVKR(4)-CKQLESTQTESNKK(2)	2468.248216	Carbamidomethyl[C](1);Oxidation[M](19)	1.21E-03	2.79E-02	0.001618	0.655526	1.00E+00	3.20E-04
	5	PRF_Q_2023_M_CIAN_983_59637.25770.25770.4.0.dta	4	2452.254577	TMVKR(4)-CKQLESTQTESNKK(2)	2452.253302	Carbamidomethyl[C](1)	7.32E-04	4.11E-02	0.001275	0.51993	2.05E-15	3.96E-04
	6	PRF_Q_2023_M_CIAN_983_59637.21188.21188.5.0.dta	5	2468.252066	TMVKR(4)-CKQLESTQTESNKK(2)	2468.248216	Carbamidomethyl[C](1);Oxidation[M](19)	1.85E-03	4.55E-02	0.00385	1.559811	2.94E-12	5.51E-04
	7	PRF_Q_2023_M_CIAN_983_59637.25796.25796.5.0.dta	5	2452.2556	TMVKR(4)-CKQLESTQTESNKK(2)	2452.253302	Carbamidomethyl[C](1)	8.94E-05	5.19E-02	0.002298	0.937097	8.36E-07	8.37E-03
	8	PRF_Q_2023_M_CIAN_983_59637.25676.25676.5.0.dta	5	2452.257561	TMVKR(4)-CKQLESTQTESNKK(2)	2452.253302	Carbamidomethyl[C](1)	3.85E-06	7.65E-02	0.004259	1.73677	3.13E-06	4.91E-03
	9	PRF_Q_2023_M_CIAN_983_59637.25558.25558.5.0.dta	5	2452.256181	TMVKR(4)-CKQLESTQTESNKK(2)	2452.253302	Carbamidomethyl[C](1)	3.42E-04	9.20E-02	0.002879	1.174022	4.33E-07	6.62E-03
	10	PRF_Q_2023_M_CIAN_983_59637.25810.25810.3.0.dta	3	2452.255646	TMVKR(4)-CKQLESTQTESNKK(2)	2452.253302	Carbamidomethyl[C](1)	1.00E+00	1.33E-01	0.002344	0.955856	1.00E+00	4.13E-02
	11	PRF_Q_2023_M_CIAN_983_59637.25720.25720.4.1.dta	4	2468.249461	TMVKR(4)-CKQLESTQTESNKK(2)	2468.248216	Carbamidomethyl[C](1);Oxidation[M](19)	4.05E-02	1.71E-01	0.001245	0.504406	1.00E+00	2.16E-01
	12	PRF_Q_2023_M_CIAN_983_59637.21079.21079.5.1.dta	5	2468.250816	TMVKR(4)-CKQLESTQTESNKK(2)	2468.248216	Carbamidomethyl[C](1);Oxidation[M](19)	1.08E-03	1.96E-01	0.0026	1.053379	8.39E-03	4.88E-03
	13	PRF_Q_2023_M_CIAN_983_59637.25687.25687.3.0.dta	3	2452.255212	TMVKR(4)-CKQLESTQTESNKK(2)	2452.253302	Carbamidomethyl[C](1)	8.37E-05	2.30E-01	0.00191	0.778875	8.68E-07	1.08E-05
	14	PRF_Q_2023_M_CIAN_983_59637.25633.25633.5.1.dta	5	2468.249509	TMVKR(4)-CKQLESTQTESNKK(2)	2468.248216	Carbamidomethyl[C](1);Oxidation[M](19)	2.10E-01	3.01E-01	0.001293	0.523853	1.00E+00	4.78E-01
	15	PRF_Q_2023_M_CIAN_983_59637.31175.31175.3.0.dta	3	2324.159214	TMVKR(4)-CKQLESTQTESNK(2)	2324.158346	Carbamidomethyl[C](1)	1.00E+00	5.63E-02	0.000868	0.373469	1.00E+00	5.18E-02
	16	PRF_Q_2023_M_CIAN_983_59637.31505.31505.3.0.dta	3	2324.159009	TMVKR(4)-CKQLESTQTESNK(2)	2324.158346	Carbamidomethyl[C](1)	4.27E-03	2.11E-01	0.000663	0.285265	1.00E+00	8.03E-05
	17	PRF_Q_2023_M_CIAN_983_59637.47971.47971.4.0.dta	4	2608.333886	TMVKR(4)-RCKQLESTQTESNKK(3)	2608.354404	Carbamidomethyl[C](2)	4.52E-04	1.53E-01	-0.020518	-7.866262	1.00E+00	7.70E-06
	18	PRF_Q_2023_M_CIAN_983_59637.47624.47624.5.0.dta	5	3310.713401	MKSEVKTMVKR(10)-RCKQLESTQTESNKK(3)	3310.727815	Carbamidomethyl[C](2)	2.33E-01	3.06E-01	-0.014414	-4.353725	2.15E-07	5.40E-02
	19	PRF_Q_2023_M_CIAN_983_59637.47487.47487.5.0.dta	5	3310.712758	MKSEVKTMVKR(10)-RCKQLESTQTESNKK(3)	3310.727815	Carbamidomethyl[C](2)	9.68E-01	5.28E-01	-0.015057	-4.547943	4.08E-05	1.00E+00
	20	PRF_Q_2023_M_CIAN_983_59637.48620.48620.5.0.dta	5	3051.577686	SEVKTMVKR(8)-RCKQLESTQTESNKK(3)	3051.59238	Carbamidomethyl[C](2)	9.21E-02	5.86E-01	-0.014694	-4.815191	2.93E-07	1.02E-01
	21	PRF_Q_2023_M_CIAN_983_59637.54086.54086.4.0.dta	4	2923.480564	SEVKTMVKR(8)-RCKQLESTQTESNK(3)	2923.497425	Carbamidomethyl[C](2)	1.00E+00	7.66E-01	-0.016861	-5.767407	1.00E+00	1.00E+00
4	sp|Q07866|KLC1_HUMAN (309)-sp|Q07866|KLC1_HUMAN (340)	6	13
	1	PRF_Q_2023_M_CIAN_983_59637.84739.84739.5.0.dta	5	4536.379583	DHPAVAATLNNLAVLYGKR(18)-DHPDVAKQLNNLALLCQNQGK(7)	4536.377774	Carbamidomethyl[C](16)	1.10E-12	1.12E-02	0.001809	0.398776	3.34E-10	7.86E-10
	2	PRF_Q_2023_M_CIAN_983_59637.84726.84726.4.0.dta	4	4536.382762	DHPAVAATLNNLAVLYGKR(18)-DHPDVAKQLNNLALLCQNQGK(7)	4536.377774	Carbamidomethyl[C](16)	1.00E+00	7.12E-02	0.004988	1.099556	1.00E+00	1.00E+00
	3	PRF_Q_2023_M_CIAN_983_59637.84889.84889.5.0.dta	5	4536.374293	DHPAVAATLNNLAVLYGKR(18)-DHPDVAKQLNNLALLCQNQGK(7)	4536.377774	Carbamidomethyl[C](16)	1.00E+00	8.23E-02	-0.003481	-0.767352	1.00E+00	1.00E+00
	4	PRF_Q_2023_M_CIAN_983_59637.84869.84869.4.0.dta	4	4536.395205	DHPAVAATLNNLAVLYGKR(18)-DHPDVAKQLNNLALLCQNQGK(7)	4536.377774	Carbamidomethyl[C](16)	1.00E+00	2.83E-01	0.017431	3.842493	1.00E+00	1.00E+00
	5	PRF_Q_2023_M_CIAN_983_59637.83665.83665.5.0.dta	5	4933.663367	DHPAVAATLNNLAVLYGKR(18)-VLGKDHPDVAKQLNNLALLCQNQGK(11)	4933.646657	Carbamidomethyl[C](20)	1.22E-08	2.11E-02	0.01671	3.386947	2.31E-28	3.39E-06
	6	PRF_Q_2023_M_CIAN_983_59637.83525.83525.5.0.dta	5	4933.656507	DHPAVAATLNNLAVLYGKR(18)-VLGKDHPDVAKQLNNLALLCQNQGK(11)	4933.646657	Carbamidomethyl[C](20)	1.00E+00	8.88E-02	0.00985	1.996495	1.00E+00	1.00E+00
	7	PRF_Q_2023_M_CIAN_983_59637.83817.83817.5.0.dta	5	4935.652119	TLGKDHPAVAATLNNLAVLYGKR(22)-DHPDVAKQLNNLALLCQNQGK(7)	4935.625922	Carbamidomethyl[C](42)	2.05E-08	4.23E-02	0.026197	5.307736	2.45E-12	1.04E-12
	8	PRF_Q_2023_M_CIAN_983_59637.83665.83665.5.1.dta	5	4935.664308	TLGKDHPAVAATLNNLAVLYGKR(22)-DHPDVAKQLNNLALLCQNQGK(7)	4935.625922	Carbamidomethyl[C](42)	2.41E-03	3.82E-01	0.038386	7.777332	3.50E-04	6.84E-11
	9	PRF_Q_2023_M_CIAN_983_59637.83904.83904.5.2.dta	5	4935.645822	TLGKDHPAVAATLNNLAVLYGKR(22)-DHPDVAKQLNNLALLCQNQGK(7)	4935.625922	Carbamidomethyl[C](42)	2.47E-02	7.38E-01	0.0199	4.03191	1.80E-02	4.82E-04
	10	PRF_Q_2023_M_CIAN_983_59637.82724.82724.5.0.dta	5	5332.908573	TLGKDHPAVAATLNNLAVLYGKR(22)-VLGKDHPDVAKQLNNLALLCQNQGK(11)	5332.894806	Carbamidomethyl[C](20)	1.00E+00	5.42E-02	0.013767	2.581525	1.00E+00	1.00E+00
	11	PRF_Q_2023_M_CIAN_983_59637.82846.82846.5.0.dta	5	5332.91066	TLGKDHPAVAATLNNLAVLYGKR(22)-VLGKDHPDVAKQLNNLALLCQNQGK(11)	5332.894806	Carbamidomethyl[C](20)	1.00E+00	1.76E-01	0.015854	2.972869	1.00E+00	1.00E+00
	12	PRF_Q_2023_M_CIAN_983_59637.84155.84155.5.0.dta	5	6356.309544	DHPAVAATLNNLAVLYGKR(18)-VLGKDHPDVAKQLNNLALLCQNQGKYEEVEYYYQR(11)	6356.255794	Carbamidomethyl[C](20)	1.00E+00	3.15E-01	0.05375	8.456236	1.00E+00	1.00E+00
	13	PRF_Q_2023_M_CIAN_983_59637.84951.84951.5.0.dta	5	5959.002812	DHPAVAATLNNLAVLYGKR(18)-DHPDVAKQLNNLALLCQNQGKYEEVEYYYQR(7)	5958.98691	Carbamidomethyl[C](16)	1.00E+00	4.18E-01	0.015902	2.668574	1.00E+00	1.00E+00
5	sp|Q07866|KLC1_HUMAN (340)-sp|Q07866|KLC1_HUMAN (382)	5	27
	1	PRF_Q_2023_M_CIAN_983_59637.80896.80896.5.0.dta	5	5190.554991	DHPDVAKQLNNLALLCQNQGKYEEVEYYYQR(7)-LGPDDPNVAKTK(10)	5190.547456	Carbamidomethyl[C](16)	1.47E-04	1.79E-02	0.007535	1.451677	1.00E+00	2.41E-07
	2	PRF_Q_2023_M_CIAN_983_59637.81032.81032.5.0.dta	5	5190.555714	DHPDVAKQLNNLALLCQNQGKYEEVEYYYQR(7)-LGPDDPNVAKTK(10)	5190.547456	Carbamidomethyl[C](16)	2.52E-04	1.76E-01	0.008258	1.590969	1.00E+00	1.17E-05
	3	PRF_Q_2023_M_CIAN_983_59637.81053.81053.4.0.dta	4	5190.549222	DHPDVAKQLNNLALLCQNQGKYEEVEYYYQR(7)-LGPDDPNVAKTK(10)	5190.547456	Carbamidomethyl[C](16)	1.00E+00	4.08E-01	0.001766	0.340234	1.00E+00	7.81E-02
	4	PRF_Q_2023_M_CIAN_983_59637.73935.73935.4.0.dta	4	3767.945474	DHPDVAKQLNNLALLCQNQGK(7)-LGPDDPNVAKTK(10)	3767.938319	Carbamidomethyl[C](16)	6.02E-03	2.36E-02	0.007155	1.898916	1.89E-12	4.89E-04
	5	PRF_Q_2023_M_CIAN_983_59637.74082.74082.4.0.dta	4	3767.944122	DHPDVAKQLNNLALLCQNQGK(7)-LGPDDPNVAKTK(10)	3767.938319	Carbamidomethyl[C](16)	3.86E-03	3.34E-02	0.005803	1.5401	4.23E-09	2.79E-04
	6	PRF_Q_2023_M_CIAN_983_59637.74064.74064.5.0.dta	5	3767.951631	DHPDVAKQLNNLALLCQNQGK(7)-LGPDDPNVAKTK(10)	3767.938319	Carbamidomethyl[C](16)	4.91E-06	6.15E-02	0.013312	3.532967	6.01E-18	1.29E-05
	7	PRF_Q_2023_M_CIAN_983_59637.73934.73934.5.0.dta	5	3767.952537	DHPDVAKQLNNLALLCQNQGK(7)-LGPDDPNVAKTK(10)	3767.938319	Carbamidomethyl[C](16)	2.83E-05	7.62E-02	0.014218	3.773416	7.25E-27	8.26E-11
	8	PRF_Q_2023_M_CIAN_983_59637.74208.74208.5.0.dta	5	3767.951361	DHPDVAKQLNNLALLCQNQGK(7)-LGPDDPNVAKTK(10)	3767.938319	Carbamidomethyl[C](16)	5.11E-05	1.61E-01	0.013042	3.461309	6.00E-20	7.00E-06
	9	PRF_Q_2023_M_CIAN_983_59637.74229.74229.4.0.dta	4	3767.945259	DHPDVAKQLNNLALLCQNQGK(7)-LGPDDPNVAKTK(10)	3767.938319	Carbamidomethyl[C](16)	6.01E-05	1.79E-01	0.00694	1.841856	1.00E+00	4.70E-05
	10	PRF_Q_2023_M_CIAN_983_59637.74357.74357.5.0.dta	5	3767.948425	DHPDVAKQLNNLALLCQNQGK(7)-LGPDDPNVAKTK(10)	3767.938319	Carbamidomethyl[C](16)	1.00E+00	3.78E-01	0.010106	2.682103	1.00E+00	8.92E-02
	11	PRF_Q_2023_M_CIAN_983_59637.71660.71660.5.0.dta	5	4165.212008	VLGKDHPDVAKQLNNLALLCQNQGK(11)-LGPDDPNVAKTK(10)	4165.207203	Carbamidomethyl[C](20)	5.34E-03	5.70E-02	0.004805	1.153604	1.00E+00	1.50E-03
	12	PRF_Q_2023_M_CIAN_983_59637.71520.71520.5.0.dta	5	4165.211049	VLGKDHPDVAKQLNNLALLCQNQGK(11)-LGPDDPNVAKTK(10)	4165.207203	Carbamidomethyl[C](20)	9.24E-05	1.01E-01	0.003846	0.923363	1.00E+00	1.71E-05
	13	PRF_Q_2023_M_CIAN_983_59637.71229.71229.5.0.dta	5	4165.210149	VLGKDHPDVAKQLNNLALLCQNQGK(11)-LGPDDPNVAKTK(10)	4165.207203	Carbamidomethyl[C](20)	3.38E-02	1.10E-01	0.002946	0.707288	1.00E+00	1.37E-02
	14	PRF_Q_2023_M_CIAN_983_59637.71101.71101.4.0.dta	4	4165.206784	VLGKDHPDVAKQLNNLALLCQNQGK(11)-LGPDDPNVAKTK(10)	4165.207203	Carbamidomethyl[C](20)	9.08E-10	1.10E-01	-0.000419	-0.100595	1.00E+00	1.45E-04
	15	PRF_Q_2023_M_CIAN_983_59637.70963.70963.5.0.dta	5	4165.210825	VLGKDHPDVAKQLNNLALLCQNQGK(11)-LGPDDPNVAKTK(10)	4165.207203	Carbamidomethyl[C](20)	3.90E-03	1.21E-01	0.003622	0.869585	1.00E+00	4.32E-02
	16	PRF_Q_2023_M_CIAN_983_59637.71369.71369.5.0.dta	5	4165.211647	VLGKDHPDVAKQLNNLALLCQNQGK(11)-LGPDDPNVAKTK(10)	4165.207203	Carbamidomethyl[C](20)	8.15E-06	1.60E-01	0.004444	1.066934	1.00E+00	4.91E-04
	17	PRF_Q_2023_M_CIAN_983_59637.71098.71098.5.0.dta	5	4165.209787	VLGKDHPDVAKQLNNLALLCQNQGK(11)-LGPDDPNVAKTK(10)	4165.207203	Carbamidomethyl[C](20)	2.45E-02	1.65E-01	0.002584	0.620377	5.38E-05	2.41E-03
	18	PRF_Q_2023_M_CIAN_983_59637.71396.71396.4.0.dta	4	4165.211419	VLGKDHPDVAKQLNNLALLCQNQGK(11)-LGPDDPNVAKTK(10)	4165.207203	Carbamidomethyl[C](20)	1.00E+00	2.32E-01	0.004216	1.012195	1.00E+00	1.00E+00
	19	PRF_Q_2023_M_CIAN_983_59637.71256.71256.4.0.dta	4	4165.209537	VLGKDHPDVAKQLNNLALLCQNQGK(11)-LGPDDPNVAKTK(10)	4165.207203	Carbamidomethyl[C](20)	1.00E+00	2.63E-01	0.002334	0.560356	1.00E+00	1.00E+00
	20	PRF_Q_2023_M_CIAN_983_59637.70966.70966.4.0.dta	4	4165.207074	VLGKDHPDVAKQLNNLALLCQNQGK(11)-LGPDDPNVAKTK(10)	4165.207203	Carbamidomethyl[C](20)	1.00E+00	2.91E-01	-0.000129	-0.030971	1.00E+00	1.00E+00
	21	PRF_Q_2023_M_CIAN_983_59637.80147.80147.5.0.dta	5	5587.826724	VLGKDHPDVAKQLNNLALLCQNQGKYEEVEYYYQR(11)-LGPDDPNVAKTK(10)	5587.816339	Carbamidomethyl[C](20)	1.55E-04	9.23E-02	0.010385	1.858508	1.00E+00	7.05E-07
	22	PRF_Q_2023_M_CIAN_983_59637.79999.79999.5.0.dta	5	5587.836475	VLGKDHPDVAKQLNNLALLCQNQGKYEEVEYYYQR(11)-LGPDDPNVAKTK(10)	5587.816339	Carbamidomethyl[C](20)	1.87E-02	1.71E-01	0.020136	3.603554	1.00E+00	2.82E-03
	23	PRF_Q_2023_M_CIAN_983_59637.79854.79854.5.0.dta	5	5587.831012	VLGKDHPDVAKQLNNLALLCQNQGKYEEVEYYYQR(11)-LGPDDPNVAKTK(10)	5587.816339	Carbamidomethyl[C](20)	9.17E-03	2.53E-01	0.014673	2.625892	1.00E+00	9.56E-03
	24	PRF_Q_2023_M_CIAN_983_59637.80283.80283.5.0.dta	5	5587.82957	VLGKDHPDVAKQLNNLALLCQNQGKYEEVEYYYQR(11)-LGPDDPNVAKTK(10)	5587.816339	Carbamidomethyl[C](20)	7.94E-04	4.43E-01	0.013231	2.36783	1.00E+00	3.07E-03
	25	PRF_Q_2023_M_CIAN_983_59637.68659.68659.5.0.dta	5	4422.349538	EKVLGKDHPDVAKQLNNLALLCQNQGK(13)-LGPDDPNVAKTK(10)	4422.344746	Carbamidomethyl[C](22)	1.00E+00	1.73E-01	0.004792	1.083588	1.00E+00	2.26E-01
	26	PRF_Q_2023_M_CIAN_983_59637.68391.68391.5.0.dta	5	4422.350547	EKVLGKDHPDVAKQLNNLALLCQNQGK(13)-LGPDDPNVAKTK(10)	4422.344746	Carbamidomethyl[C](22)	6.09E-04	1.91E-01	0.005801	1.311748	1.00E+00	2.33E-03
	27	PRF_Q_2023_M_CIAN_983_59637.68527.68527.5.0.dta	5	4422.350607	EKVLGKDHPDVAKQLNNLALLCQNQGK(13)-LGPDDPNVAKTK(10)	4422.344746	Carbamidomethyl[C](22)	8.44E-04	2.58E-01	0.005861	1.325315	1.00E+00	2.45E-03
6	sp|Q07866|KLC1_HUMAN (398)-sp|Q07866|KLC1_HUMAN (479)	4	71
	1	PRF_Q_2023_M_CIAN_983_59637.84778.84778.4.0.dta	4	3657.878649	FKQAETLYKEILTR(2)-QGKFEAAETLEEAAMR(3)	3657.883104	null	6.14E-16	1.93E-05	-0.004455	-1.217918	2.65E-16	4.13E-17
	2	PRF_Q_2023_M_CIAN_983_59637.84777.84777.5.0.dta	5	3657.884401	FKQAETLYKEILTR(2)-QGKFEAAETLEEAAMR(3)	3657.883104	null	4.20E-16	1.28E-04	0.001297	0.354577	5.25E-14	1.61E-17
	3	PRF_Q_2023_M_CIAN_983_59637.84809.84809.3.0.dta	3	3657.887797	FKQAETLYKEILTR(2)-QGKFEAAETLEEAAMR(3)	3657.883104	null	1.00E+00	6.94E-03	0.004693	1.282982	1.00E+00	1.00E+00
	4	PRF_Q_2023_M_CIAN_983_59637.84940.84940.5.0.dta	5	3657.873881	FKQAETLYKEILTR(2)-QGKFEAAETLEEAAMR(3)	3657.883104	null	8.41E-04	9.51E-03	-0.009223	-2.521404	9.28E-07	4.11E-07
	5	PRF_Q_2023_M_CIAN_983_59637.84930.84930.4.0.dta	4	3657.88257	FKQAETLYKEILTR(2)-QGKFEAAETLEEAAMR(3)	3657.883104	null	1.92E-03	1.32E-02	-0.000534	-0.145986	1.03E-11	1.12E-04
	6	PRF_Q_2023_M_CIAN_983_59637.77261.77261.3.0.dta	3	3061.517151	FKQAETLYK(2)-QGKFEAAETLEEAAMR(3)	3061.518539	Oxidation[M](15)	3.54E-03	2.09E-05	-0.001388	-0.45337	1.69E-11	8.17E-04
	7	PRF_Q_2023_M_CIAN_983_59637.80321.80321.4.0.dta	4	3061.5231	FKQAETLYK(2)-QGKFEAAETLEEAAMR(3)	3061.518539	Oxidation[M](15)	4.33E-03	2.19E-04	0.004561	1.489784	5.51E-10	2.72E-04
	8	PRF_Q_2023_M_CIAN_983_59637.78234.78234.4.0.dta	4	3061.527789	FKQAETLYK(2)-QGKFEAAETLEEAAMR(3)	3061.518539	Oxidation[M](15)	2.55E-03	2.74E-04	0.00925	3.021376	2.22E-12	1.26E-04
	9	PRF_Q_2023_M_CIAN_983_59637.77230.77230.4.0.dta	4	3061.519276	FKQAETLYK(2)-QGKFEAAETLEEAAMR(3)	3061.518539	Oxidation[M](15)	7.92E-03	3.04E-04	0.000737	0.24073	7.62E-12	1.31E-03
	10	PRF_Q_2023_M_CIAN_983_59637.77656.77656.4.0.dta	4	3061.524426	FKQAETLYK(2)-QGKFEAAETLEEAAMR(3)	3061.518539	Oxidation[M](15)	5.93E-04	3.14E-04	0.005887	1.922902	1.01E-37	2.23E-05
	11	PRF_Q_2023_M_CIAN_983_59637.77805.77805.4.0.dta	4	3061.523989	FKQAETLYK(2)-QGKFEAAETLEEAAMR(3)	3061.518539	Oxidation[M](15)	4.30E-04	3.24E-04	0.00545	1.780162	4.20E-09	1.94E-05
	12	PRF_Q_2023_M_CIAN_983_59637.81283.81283.3.0.dta	3	3045.525158	FKQAETLYK(2)-QGKFEAAETLEEAAMR(3)	3045.523625	null	1.40E-03	3.84E-04	0.001533	0.503362	1.49E-13	2.00E-05
	13	PRF_Q_2023_M_CIAN_983_59637.82407.82407.4.0.dta	4	3045.524177	FKQAETLYK(2)-QGKFEAAETLEEAAMR(3)	3045.523625	null	1.70E-03	4.37E-04	0.000552	0.18125	1.40E-14	1.57E-04
	14	PRF_Q_2023_M_CIAN_983_59637.77240.77240.3.0.dta	3	3061.516168	FKQAETLYK(2)-QGKFEAAETLEEAAMR(3)	3061.518539	Oxidation[M](15)	1.00E+00	4.50E-04	-0.002371	-0.774452	1.00E+00	1.13E-03
	15	PRF_Q_2023_M_CIAN_983_59637.81576.81576.3.0.dta	3	3045.526253	FKQAETLYK(2)-QGKFEAAETLEEAAMR(3)	3045.523625	null	3.08E-05	5.13E-04	0.002628	0.862906	8.16E-11	2.52E-07
	16	PRF_Q_2023_M_CIAN_983_59637.77374.77374.4.0.dta	4	3061.522481	FKQAETLYK(2)-QGKFEAAETLEEAAMR(3)	3061.518539	Oxidation[M](15)	7.15E-05	6.08E-04	0.003942	1.287596	1.16E-14	1.15E-05
	17	PRF_Q_2023_M_CIAN_983_59637.77516.77516.4.0.dta	4	3061.525534	FKQAETLYK(2)-QGKFEAAETLEEAAMR(3)	3061.518539	Oxidation[M](15)	4.52E-04	6.94E-04	0.006995	2.284814	1.74E-29	1.88E-05
	18	PRF_Q_2023_M_CIAN_983_59637.78096.78096.4.0.dta	4	3061.53643	FKQAETLYK(2)-QGKFEAAETLEEAAMR(3)	3061.518539	Oxidation[M](15)	1.20E-03	6.99E-04	0.017891	5.843832	6.31E-07	1.98E-05
	19	PRF_Q_2023_M_CIAN_983_59637.81427.81427.3.0.dta	3	3045.525517	FKQAETLYK(2)-QGKFEAAETLEEAAMR(3)	3045.523625	null	4.24E-03	7.12E-04	0.001892	0.62124	2.63E-11	2.88E-04
	20	PRF_Q_2023_M_CIAN_983_59637.77953.77953.4.0.dta	4	3061.531674	FKQAETLYK(2)-QGKFEAAETLEEAAMR(3)	3061.518539	Oxidation[M](15)	1.09E-03	7.41E-04	0.013135	4.290355	1.43E-06	2.06E-05
	21	PRF_Q_2023_M_CIAN_983_59637.80183.80183.4.3.dta	4	3061.521338	FKQAETLYK(2)-QGKFEAAETLEEAAMR(3)	3061.518539	Oxidation[M](15)	1.67E-03	9.09E-04	0.002799	0.914252	3.40E-09	3.58E-05
	22	PRF_Q_2023_M_CIAN_983_59637.81723.81723.4.0.dta	4	3045.525449	FKQAETLYK(2)-QGKFEAAETLEEAAMR(3)	3045.523625	null	6.75E-05	9.69E-04	0.001824	0.598912	1.10E-13	2.08E-05
	23	PRF_Q_2023_M_CIAN_983_59637.78380.78380.4.0.dta	4	3061.52067	FKQAETLYK(2)-QGKFEAAETLEEAAMR(3)	3061.518539	Oxidation[M](15)	8.45E-04	1.05E-03	0.002131	0.69606	4.53E-14	3.85E-05
	24	PRF_Q_2023_M_CIAN_983_59637.81426.81426.4.0.dta	4	3045.531076	FKQAETLYK(2)-QGKFEAAETLEEAAMR(3)	3045.523625	null	2.54E-04	1.25E-03	0.007451	2.446542	2.15E-12	2.39E-04
	25	PRF_Q_2023_M_CIAN_983_59637.81573.81573.4.0.dta	4	3045.528218	FKQAETLYK(2)-QGKFEAAETLEEAAMR(3)	3045.523625	null	1.64E-04	1.28E-03	0.004593	1.508115	1.83E-13	2.30E-05
	26	PRF_Q_2023_M_CIAN_983_59637.81750.81750.3.0.dta	3	3045.536572	FKQAETLYK(2)-QGKFEAAETLEEAAMR(3)	3045.523625	null	1.87E-03	1.55E-03	0.012947	4.251157	1.14E-10	8.93E-04
	27	PRF_Q_2023_M_CIAN_983_59637.77100.77100.4.0.dta	4	3061.523143	FKQAETLYK(2)-QGKFEAAETLEEAAMR(3)	3061.518539	Oxidation[M](15)	4.64E-03	1.74E-03	0.004604	1.503829	8.42E-11	1.45E-03
	28	PRF_Q_2023_M_CIAN_983_59637.81281.81281.4.0.dta	4	3045.531128	FKQAETLYK(2)-QGKFEAAETLEEAAMR(3)	3045.523625	null	9.88E-07	1.93E-03	0.007503	2.463616	6.04E-13	1.88E-06
	29	PRF_Q_2023_M_CIAN_983_59637.82300.82300.4.3.dta	4	3045.52439	FKQAETLYK(2)-QGKFEAAETLEEAAMR(3)	3045.523625	null	1.34E-04	7.22E-03	0.000765	0.251188	2.26E-06	3.86E-05
	30	PRF_Q_2023_M_CIAN_983_59637.80047.80047.4.1.dta	4	3061.526568	FKQAETLYK(2)-QGKFEAAETLEEAAMR(3)	3061.518539	Oxidation[M](15)	7.58E-03	8.69E-03	0.008029	2.622555	1.00E+00	2.58E-03
	31	PRF_Q_2023_M_CIAN_983_59637.81779.81779.3.0.dta	3	3045.532625	FKQAETLYK(2)-QGKFEAAETLEEAAMR(3)	3045.523625	null	1.67E-02	1.15E-02	0.009	2.955157	1.00E+00	6.49E-03
	32	PRF_Q_2023_M_CIAN_983_59637.79366.79366.4.1.dta	4	3061.524515	FKQAETLYK(2)-QGKFEAAETLEEAAMR(3)	3061.518539	Oxidation[M](15)	1.00E+00	3.86E-02	0.005976	1.951973	1.00E+00	2.38E-01
	33	PRF_Q_2023_M_CIAN_983_59637.77418.77418.3.0.dta	3	3061.519596	FKQAETLYK(2)-QGKFEAAETLEEAAMR(3)	3061.518539	Oxidation[M](15)	1.00E+00	4.11E-02	0.001057	0.345254	1.00E+00	1.00E+00
	34	PRF_Q_2023_M_CIAN_983_59637.82228.82228.3.1.dta	3	3045.515324	FKQAETLYK(2)-QGKFEAAETLEEAAMR(3)	3045.523625	null	1.02E-01	6.15E-02	-0.008301	-2.72564	1.00E+00	8.57E-03
	35	PRF_Q_2023_M_CIAN_983_59637.79690.79690.4.1.dta	4	3061.532242	FKQAETLYK(2)-QGKFEAAETLEEAAMR(3)	3061.518539	Oxidation[M](15)	1.00E+00	7.61E-02	0.013703	4.475883	1.00E+00	1.30E-01
	36	PRF_Q_2023_M_CIAN_983_59637.78719.78719.4.1.dta	4	3061.518625	FKQAETLYK(2)-QGKFEAAETLEEAAMR(3)	3061.518539	Oxidation[M](15)	1.57E-02	7.89E-02	0.000086	0.028091	2.76E-02	1.52E-02
	37	PRF_Q_2023_M_CIAN_983_59637.81423.81423.5.0.dta	5	3045.532087	FKQAETLYK(2)-QGKFEAAETLEEAAMR(3)	3045.523625	null	2.23E-02	9.73E-02	0.008462	2.778504	1.00E+00	5.15E-02
	38	PRF_Q_2023_M_CIAN_983_59637.83992.83992.3.3.dta	3	3045.512346	FKQAETLYK(2)-QGKFEAAETLEEAAMR(3)	3045.523625	null	3.53E-02	5.91E-01	-0.011279	-3.703468	1.00E+00	2.39E-01
	39	PRF_Q_2023_M_CIAN_983_59637.87769.87769.3.0.dta	3	3201.60171	FKQAETLYK(2)-RQGKFEAAETLEEAAMR(4)	3201.624727	null	7.68E-04	3.97E-04	-0.023017	-7.189162	1.00E+00	2.74E-06
	40	PRF_Q_2023_M_CIAN_983_59637.86915.86915.3.0.dta	3	3201.60479	FKQAETLYK(2)-RQGKFEAAETLEEAAMR(4)	3201.624727	null	2.30E-05	4.66E-04	-0.019937	-6.227151	5.52E-06	6.25E-07
	41	PRF_Q_2023_M_CIAN_983_59637.78849.78849.4.0.dta	4	3201.627069	FKQAETLYK(2)-RQGKFEAAETLEEAAMR(4)	3201.624727	null	2.39E-04	1.05E-03	0.002342	0.731504	1.43E-05	2.34E-05
	42	PRF_Q_2023_M_CIAN_983_59637.78994.78994.4.0.dta	4	3201.629639	FKQAETLYK(2)-RQGKFEAAETLEEAAMR(4)	3201.624727	null	8.38E-05	1.38E-03	0.004912	1.534221	2.84E-04	2.35E-06
	43	PRF_Q_2023_M_CIAN_983_59637.79725.79725.4.0.dta	4	3201.631827	FKQAETLYK(2)-RQGKFEAAETLEEAAMR(4)	3201.624727	null	8.69E-04	1.47E-03	0.0071	2.217624	4.56E-03	1.73E-04
	44	PRF_Q_2023_M_CIAN_983_59637.73915.73915.5.0.dta	5	3217.620262	FKQAETLYK(2)-RQGKFEAAETLEEAAMR(4)	3217.619641	Oxidation[M](16)	9.77E-04	1.51E-03	0.000621	0.193	1.00E+00	9.43E-04
	45	PRF_Q_2023_M_CIAN_983_59637.78694.78694.4.0.dta	4	3201.62809	FKQAETLYK(2)-RQGKFEAAETLEEAAMR(4)	3201.624727	null	1.67E-07	1.65E-03	0.003363	1.050404	1.35E-06	1.40E-07
	46	PRF_Q_2023_M_CIAN_983_59637.78410.78410.4.0.dta	4	3201.628407	FKQAETLYK(2)-RQGKFEAAETLEEAAMR(4)	3201.624727	null	7.14E-08	1.75E-03	0.00368	1.149416	1.04E-08	3.06E-07
	47	PRF_Q_2023_M_CIAN_983_59637.73767.73767.5.0.dta	5	3217.615946	FKQAETLYK(2)-RQGKFEAAETLEEAAMR(4)	3217.619641	Oxidation[M](16)	4.06E-08	2.05E-03	-0.003695	-1.148364	8.95E-17	9.85E-06
	48	PRF_Q_2023_M_CIAN_983_59637.73919.73919.4.0.dta	4	3217.622842	FKQAETLYK(2)-RQGKFEAAETLEEAAMR(4)	3217.619641	Oxidation[M](16)	3.98E-03	2.36E-03	0.003201	0.994835	1.00E+00	1.80E-03
	49	PRF_Q_2023_M_CIAN_983_59637.78715.78715.5.0.dta	5	3201.629335	FKQAETLYK(2)-RQGKFEAAETLEEAAMR(4)	3201.624727	null	1.13E-04	2.60E-03	0.004608	1.439269	2.29E-03	1.96E-07
	50	PRF_Q_2023_M_CIAN_983_59637.78298.78298.5.0.dta	5	3201.628399	FKQAETLYK(2)-RQGKFEAAETLEEAAMR(4)	3201.624727	null	1.23E-04	2.71E-03	0.003672	1.146918	1.80E-04	4.00E-07
	51	PRF_Q_2023_M_CIAN_983_59637.78568.78568.5.0.dta	5	3201.631149	FKQAETLYK(2)-RQGKFEAAETLEEAAMR(4)	3201.624727	null	5.87E-07	3.66E-03	0.006422	2.005857	7.28E-06	2.42E-08
	52	PRF_Q_2023_M_CIAN_983_59637.79590.79590.4.0.dta	4	3201.631208	FKQAETLYK(2)-RQGKFEAAETLEEAAMR(4)	3201.624727	null	8.44E-04	4.15E-03	0.006481	2.024285	1.00E+00	2.15E-06
	53	PRF_Q_2023_M_CIAN_983_59637.73765.73765.4.0.dta	4	3217.627256	FKQAETLYK(2)-RQGKFEAAETLEEAAMR(4)	3217.619641	Oxidation[M](16)	5.79E-04	4.36E-03	0.007615	2.366656	1.00E+00	2.02E-04
	54	PRF_Q_2023_M_CIAN_983_59637.78431.78431.5.0.dta	5	3201.628633	FKQAETLYK(2)-RQGKFEAAETLEEAAMR(4)	3201.624727	null	3.55E-06	4.50E-03	0.003906	1.220006	5.75E-06	1.06E-08
	55	PRF_Q_2023_M_CIAN_983_59637.78863.78863.5.0.dta	5	3201.629707	FKQAETLYK(2)-RQGKFEAAETLEEAAMR(4)	3201.624727	null	3.18E-05	7.78E-03	0.00498	1.55546	1.49E-11	3.43E-06
	56	PRF_Q_2023_M_CIAN_983_59637.79160.79160.5.0.dta	5	3201.631328	FKQAETLYK(2)-RQGKFEAAETLEEAAMR(4)	3201.624727	null	1.38E-03	8.22E-03	0.006601	2.061766	1.00E+00	1.57E-04
	57	PRF_Q_2023_M_CIAN_983_59637.79441.79441.4.0.dta	4	3201.629075	FKQAETLYK(2)-RQGKFEAAETLEEAAMR(4)	3201.624727	null	1.64E-02	8.61E-03	0.004348	1.35806	1.00E+00	8.06E-04
	58	PRF_Q_2023_M_CIAN_983_59637.79726.79726.5.0.dta	5	3201.633935	FKQAETLYK(2)-RQGKFEAAETLEEAAMR(4)	3201.624727	null	6.42E-03	9.17E-03	0.009208	2.87604	1.00E+00	4.00E-04
	59	PRF_Q_2023_M_CIAN_983_59637.78547.78547.4.0.dta	4	3201.630957	FKQAETLYK(2)-RQGKFEAAETLEEAAMR(4)	3201.624727	null	2.77E-06	9.72E-03	0.00623	1.945887	1.26E-05	1.01E-06
	60	PRF_Q_2023_M_CIAN_983_59637.79010.79010.5.0.dta	5	3201.630567	FKQAETLYK(2)-RQGKFEAAETLEEAAMR(4)	3201.624727	null	1.18E-03	1.03E-02	0.00584	1.824074	1.70E-04	6.99E-05
	61	PRF_Q_2023_M_CIAN_983_59637.73620.73620.4.0.dta	4	3217.628742	FKQAETLYK(2)-RQGKFEAAETLEEAAMR(4)	3217.619641	Oxidation[M](16)	2.15E-03	1.12E-02	0.009101	2.828488	1.00E+00	1.41E-03
	62	PRF_Q_2023_M_CIAN_983_59637.79142.79142.4.0.dta	4	3201.629206	FKQAETLYK(2)-RQGKFEAAETLEEAAMR(4)	3201.624727	null	2.43E-03	1.21E-02	0.004479	1.398977	1.00E+00	1.30E-04
	63	PRF_Q_2023_M_CIAN_983_59637.79448.79448.5.0.dta	5	3201.632469	FKQAETLYK(2)-RQGKFEAAETLEEAAMR(4)	3201.624727	null	2.00E-05	1.25E-02	0.007742	2.418147	1.00E+00	6.52E-06
	64	PRF_Q_2023_M_CIAN_983_59637.79587.79587.5.0.dta	5	3201.634426	FKQAETLYK(2)-RQGKFEAAETLEEAAMR(4)	3201.624727	null	4.15E-02	1.27E-02	0.009699	3.029399	1.00E+00	1.30E-02
	65	PRF_Q_2023_M_CIAN_983_59637.79307.79307.5.0.dta	5	3201.630116	FKQAETLYK(2)-RQGKFEAAETLEEAAMR(4)	3201.624727	null	1.43E-02	5.91E-02	0.005389	1.683208	1.00E+00	7.01E-04
	66	PRF_Q_2023_M_CIAN_983_59637.80460.80460.5.0.dta	5	3201.626583	FKQAETLYK(2)-RQGKFEAAETLEEAAMR(4)	3201.624727	null	3.94E-01	1.07E-01	0.001856	0.579706	1.00E+00	7.65E-02
	67	PRF_Q_2023_M_CIAN_983_59637.79291.79291.4.0.dta	4	3201.62925	FKQAETLYK(2)-RQGKFEAAETLEEAAMR(4)	3201.624727	null	2.59E-02	1.31E-01	0.004523	1.41272	1.00E+00	1.42E-05
	68	PRF_Q_2023_M_CIAN_983_59637.86590.86590.3.1.dta	3	3201.623317	FKQAETLYK(2)-RQGKFEAAETLEEAAMR(4)	3201.624727	null	2.49E-02	1.36E-01	-0.00141	-0.440401	1.00E+00	1.10E-02
	69	PRF_Q_2023_M_CIAN_983_59637.78485.78485.3.0.dta	3	3201.626376	FKQAETLYK(2)-RQGKFEAAETLEEAAMR(4)	3201.624727	null	1.00E+00	1.69E-01	0.001649	0.515051	1.00E+00	4.80E-02
	70	PRF_Q_2023_M_CIAN_983_59637.79880.79880.5.0.dta	5	3201.63008	FKQAETLYK(2)-RQGKFEAAETLEEAAMR(4)	3201.624727	null	1.00E+00	2.96E-01	0.005353	1.671964	1.00E+00	1.00E+00
	71	PRF_Q_2023_M_CIAN_983_59637.83953.83953.4.2.dta	4	3514.775263	QGKFKQAETLYK(5)-RQGKFEAAETLEEAAMR(4)	3514.799715	null	2.92E-01	3.03E-01	-0.024452	-6.956869	1.00E+00	6.72E-01
7	sp|P33176|KINH_HUMAN (755)-sp|P33176|KINH_HUMAN (761)	4	17
	1	PRF_Q_2023_M_CIAN_983_59637.19451.19451.3.0.dta	3	2004.025411	LKATDQEK(2)-ATDQEKSR(6)	2004.024295	null	2.33E-09	3.85E-04	0.001116	0.556879	3.50E-08	8.64E-11
	2	PRF_Q_2023_M_CIAN_983_59637.19332.19332.3.0.dta	3	2004.026401	LKATDQEK(2)-ATDQEKSR(6)	2004.024295	null	4.27E-10	1.40E-03	0.002106	1.050885	1.08E-11	3.27E-11
	3	PRF_Q_2023_M_CIAN_983_59637.19557.19557.3.0.dta	3	2004.025179	LKATDQEK(2)-ATDQEKSR(6)	2004.024295	null	1.74E-07	2.95E-03	0.000884	0.441112	2.64E-10	3.92E-10
	4	PRF_Q_2023_M_CIAN_983_59637.19457.19457.2.0.dta	2	2004.024477	LKATDQEK(2)-ATDQEKSR(6)	2004.024295	null	9.29E-04	3.78E-03	0.000182	0.090817	2.74E-05	3.40E-05
	5	PRF_Q_2023_M_CIAN_983_59637.19438.19438.4.0.dta	4	2004.02672	LKATDQEK(2)-ATDQEKSR(6)	2004.024295	null	8.03E-03	7.52E-02	0.002425	1.210065	5.42E-03	5.86E-06
	6	PRF_Q_2023_M_CIAN_983_59637.19657.19657.3.0.dta	3	2004.024376	LKATDQEK(2)-ATDQEKSR(6)	2004.024295	null	1.27E-01	1.80E-01	0.000081	0.040419	2.53E-01	1.11E-02
	7	PRF_Q_2023_M_CIAN_983_59637.19316.19316.4.0.dta	4	2004.026906	LKATDQEK(2)-ATDQEKSR(6)	2004.024295	null	1.92E-01	1.81E-01	0.002611	1.302878	8.80E-01	8.45E-05
	8	PRF_Q_2023_M_CIAN_983_59637.22283.22283.3.0.dta	3	2245.204591	LKATDQEK(2)-LKATDQEKSR(8)	2245.203308	null	1.14E-09	1.95E-03	0.001283	0.57144	1.40E-13	9.61E-12
	9	PRF_Q_2023_M_CIAN_983_59637.22288.22288.5.0.dta	5	2245.205008	LKATDQEK(2)-LKATDQEKSR(8)	2245.203308	null	2.03E-04	2.57E-02	0.0017	0.75717	8.22E-03	2.93E-05
	10	PRF_Q_2023_M_CIAN_983_59637.22193.22193.2.0.dta	2	2245.206438	LKATDQEK(2)-LKATDQEKSR(8)	2245.203308	null	1.29E-02	3.85E-02	0.00313	1.394083	1.00E+00	2.02E-03
	11	PRF_Q_2023_M_CIAN_983_59637.22150.22150.5.0.dta	5	2245.205424	LKATDQEK(2)-LKATDQEKSR(8)	2245.203308	null	3.12E-04	4.12E-02	0.002116	0.942454	2.94E-02	2.46E-05
	12	PRF_Q_2023_M_CIAN_983_59637.22286.22286.4.0.dta	4	2245.204307	LKATDQEK(2)-LKATDQEKSR(8)	2245.203308	null	1.17E-04	1.06E-01	0.000999	0.444949	3.74E-03	3.12E-08
	13	PRF_Q_2023_M_CIAN_983_59637.22140.22140.4.0.dta	4	2245.204326	LKATDQEK(2)-LKATDQEKSR(8)	2245.203308	null	1.88E-02	2.80E-01	0.001018	0.453411	1.11E-01	2.85E-04
	14	PRF_Q_2023_M_CIAN_983_59637.22434.22434.4.0.dta	4	2245.20387	LKATDQEK(2)-LKATDQEKSR(8)	2245.203308	null	3.90E-01	3.07E-01	0.000562	0.250311	1.00E+00	2.28E-01
	15	PRF_Q_2023_M_CIAN_983_59637.22716.22716.4.0.dta	4	2245.215039	LKATDQEK(2)-LKATDQEKSR(8)	2245.203308	null	1.00E+00	4.72E-01	0.011731	5.224917	1.00E+00	1.19E-01
	16	PRF_Q_2023_M_CIAN_983_59637.15830.15830.4.0.dta	4	2132.117116	LKATDQEK(2)-ATDQEKSRK(6)	2132.11925	null	2.41E-01	1.96E-01	-0.002134	-1.000882	1.23E-01	6.23E-06
	17	PRF_Q_2023_M_CIAN_983_59637.20300.20300.5.0.dta	5	2626.335134	VEHEKLKATDQEK(7)-ATDQEKSR(6)	2626.33174	null	2.12E-01	2.00E-01	0.003394	1.292297	2.86E-03	1.59E-01
8	sp|Q07866|KLC1_HUMAN (393)-sp|Q07866|KLC1_HUMAN (468)	4	17
	1	PRF_Q_2023_M_CIAN_983_59637.83329.83329.3.0.dta	3	3481.834705	NNLASCYLKQGK(9)-VDSPTVTTTLKNLGALYR(11)	3481.835765	Carbamidomethyl[C](27)	2.12E-17	4.88E-04	-0.00106	-0.304437	2.09E-17	7.77E-17
	2	PRF_Q_2023_M_CIAN_983_59637.83355.83355.5.0.dta	5	3481.840197	NNLASCYLKQGK(9)-VDSPTVTTTLKNLGALYR(11)	3481.835765	Carbamidomethyl[C](27)	5.24E-04	3.85E-02	0.004432	1.272892	1.62E-07	2.24E-05
	3	PRF_Q_2023_M_CIAN_983_59637.83217.83217.5.0.dta	5	3481.836923	NNLASCYLKQGK(9)-VDSPTVTTTLKNLGALYR(11)	3481.835765	Carbamidomethyl[C](27)	4.76E-04	4.70E-02	0.001158	0.332583	4.37E-08	2.18E-05
	4	PRF_Q_2023_M_CIAN_983_59637.83313.83313.4.0.dta	4	3481.835849	NNLASCYLKQGK(9)-VDSPTVTTTLKNLGALYR(11)	3481.835765	Carbamidomethyl[C](27)	3.20E-05	5.28E-02	0.000084	0.024125	7.49E-08	3.00E-04
	5	PRF_Q_2023_M_CIAN_983_59637.83192.83192.3.0.dta	3	3481.832953	NNLASCYLKQGK(9)-VDSPTVTTTLKNLGALYR(11)	3481.835765	Carbamidomethyl[C](27)	9.25E-03	5.68E-02	-0.002812	-0.80762	1.00E+00	9.30E-03
	6	PRF_Q_2023_M_CIAN_983_59637.83602.83602.4.0.dta	4	3481.8448	NNLASCYLKQGK(9)-VDSPTVTTTLKNLGALYR(11)	3481.835765	Carbamidomethyl[C](27)	8.35E-06	6.26E-02	0.009035	2.594896	4.39E-08	1.02E-04
	7	PRF_Q_2023_M_CIAN_983_59637.83179.83179.4.0.dta	4	3481.835284	NNLASCYLKQGK(9)-VDSPTVTTTLKNLGALYR(11)	3481.835765	Carbamidomethyl[C](27)	2.33E-05	9.10E-02	-0.000481	-0.138146	2.11E-07	4.51E-05
	8	PRF_Q_2023_M_CIAN_983_59637.83454.83454.4.0.dta	4	3481.839504	NNLASCYLKQGK(9)-VDSPTVTTTLKNLGALYR(11)	3481.835765	Carbamidomethyl[C](27)	1.12E-05	1.06E-01	0.003739	1.073859	2.18E-07	6.66E-04
	9	PRF_Q_2023_M_CIAN_983_59637.83778.83778.4.2.dta	4	3481.846437	NNLASCYLKQGK(9)-VDSPTVTTTLKNLGALYR(11)	3481.835765	Carbamidomethyl[C](27)	1.00E+00	4.24E-01	0.010672	3.06505	1.00E+00	1.53E-01
	10	PRF_Q_2023_M_CIAN_983_59637.81065.81065.5.0.dta	5	3710.980422	TKNNLASCYLKQGK(11)-VDSPTVTTTLKNLGALYR(11)	3710.978394	Carbamidomethyl[C](29)	7.79E-06	1.14E-02	0.002028	0.546487	2.44E-11	4.69E-05
	11	PRF_Q_2023_M_CIAN_983_59637.81198.81198.5.0.dta	5	3710.982158	TKNNLASCYLKQGK(11)-VDSPTVTTTLKNLGALYR(11)	3710.978394	Carbamidomethyl[C](29)	2.91E-08	1.69E-02	0.003764	1.014288	1.50E-12	7.07E-07
	12	PRF_Q_2023_M_CIAN_983_59637.81079.81079.4.0.dta	4	3710.979709	TKNNLASCYLKQGK(11)-VDSPTVTTTLKNLGALYR(11)	3710.978394	Carbamidomethyl[C](29)	2.55E-03	1.98E-02	0.001315	0.354354	6.96E-13	1.24E-03
	13	PRF_Q_2023_M_CIAN_983_59637.81217.81217.4.0.dta	4	3710.982178	TKNNLASCYLKQGK(11)-VDSPTVTTTLKNLGALYR(11)	3710.978394	Carbamidomethyl[C](29)	4.33E-05	5.50E-02	0.003784	1.019677	3.12E-05	3.00E-02
	14	PRF_Q_2023_M_CIAN_983_59637.81102.81102.3.0.dta	3	3710.976544	TKNNLASCYLKQGK(11)-VDSPTVTTTLKNLGALYR(11)	3710.978394	Carbamidomethyl[C](29)	1.00E+00	3.58E-01	-0.00185	-0.498521	1.00E+00	1.00E+00
	15	PRF_Q_2023_M_CIAN_983_59637.80992.80992.4.0.dta	4	3841.001957	NNLASCYLKQGK(9)-ACKVDSPTVTTTLKNLGALYR(14)	3840.998473	Carbamidomethyl[C](2);Carbamidomethyl[C](30)	4.08E-04	5.85E-02	0.003484	0.907056	1.00E+00	2.05E-03
	16	PRF_Q_2023_M_CIAN_983_59637.80994.80994.5.0.dta	5	3841.001445	NNLASCYLKQGK(9)-ACKVDSPTVTTTLKNLGALYR(14)	3840.998473	Carbamidomethyl[C](2);Carbamidomethyl[C](30)	8.34E-06	6.28E-02	0.002972	0.773757	1.64E-10	5.58E-05
	17	PRF_Q_2023_M_CIAN_983_59637.81493.81493.5.0.dta	5	3637.938301	NNLASCYLKQGK(9)-VDSPTVTTTLKNLGALYRR(11)	3637.936867	Carbamidomethyl[C](28)	1.42E-02	4.59E-01	0.001434	0.394179	1.01E-02	1.74E-07
9	sp|P33176|KINH_HUMAN (402)-sp|P33176|KINH_HUMAN (420)	4	6
	1	PRF_Q_2023_M_CIAN_983_59637.84342.84342.4.0.dta	4	4764.396313	ANLEAFTVDKDITLTNDKPATAIGVIGNFTDAER(18)-KCEEEIAK(1)	4764.392199	Carbamidomethyl[C](39)	5.54E-12	4.62E-03	0.004114	0.863489	1.00E+00	5.36E-08
	2	PRF_Q_2023_M_CIAN_983_59637.84282.84282.5.0.dta	5	4764.392767	ANLEAFTVDKDITLTNDKPATAIGVIGNFTDAER(18)-KCEEEIAK(1)	4764.392199	Carbamidomethyl[C](39)	2.02E-08	1.77E-02	0.000568	0.119218	1.00E+00	4.01E-07
	3	PRF_Q_2023_M_CIAN_983_59637.84421.84421.5.0.dta	5	4764.391115	ANLEAFTVDKDITLTNDKPATAIGVIGNFTDAER(18)-KCEEEIAK(1)	4764.392199	Carbamidomethyl[C](39)	8.24E-04	9.64E-02	-0.001084	-0.227521	1.00E+00	6.24E-05
	4	PRF_Q_2023_M_CIAN_983_59637.83074.83074.5.0.dta	5	4920.508533	ANLEAFTVDKDITLTNDKPATAIGVIGNFTDAERR(18)-KCEEEIAK(1)	4920.493301	Carbamidomethyl[C](40)	1.04E-05	2.70E-01	0.015232	3.095625	2.90E-23	4.43E-06
	5	PRF_Q_2023_M_CIAN_983_59637.83055.83055.4.0.dta	4	4920.520768	ANLEAFTVDKDITLTNDKPATAIGVIGNFTDAER(18)-RKCEEEIAK(2)	4920.493301	Carbamidomethyl[C](40)	1.00E+00	4.17E-01	0.027467	5.582164	1.00E+00	9.77E-02
	6	PRF_Q_2023_M_CIAN_983_59637.81872.81872.5.0.dta	5	3831.95195	DITLTNDKPATAIGVIGNFTDAERR(8)-KCEEEIAK(1)	3831.943128	Carbamidomethyl[C](30)	3.76E-02	6.83E-01	0.008822	2.302226	1.00E+00	5.96E-03
10	sp|P33176|KINH_HUMAN (753)-sp|P33176|KINH_HUMAN (761)	3	22
	1	PRF_Q_2023_M_CIAN_983_59637.18994.18994.3.0.dta	3	1954.026941	VEHEKLK(5)-ATDQEKSR(6)	1954.023903	null	6.13E-08	6.99E-04	0.003038	1.55474	1.01E-11	9.80E-11
	2	PRF_Q_2023_M_CIAN_983_59637.18861.18861.3.0.dta	3	1954.025445	VEHEKLK(5)-ATDQEKSR(6)	1954.023903	null	1.31E-12	7.31E-04	0.001542	0.789141	4.15E-17	1.48E-14
	3	PRF_Q_2023_M_CIAN_983_59637.18730.18730.3.0.dta	3	1954.026863	VEHEKLK(5)-ATDQEKSR(6)	1954.023903	null	5.36E-06	3.46E-03	0.00296	1.514823	1.36E-07	8.24E-10
	4	PRF_Q_2023_M_CIAN_983_59637.18871.18871.4.0.dta	4	1954.02489	VEHEKLK(5)-ATDQEKSR(6)	1954.023903	null	3.67E-04	4.73E-03	0.000987	0.505112	5.91E-05	1.26E-05
	5	PRF_Q_2023_M_CIAN_983_59637.18894.18894.5.0.dta	5	1954.0238	VEHEKLK(5)-ATDQEKSR(6)	1954.023903	null	3.27E-04	2.14E-02	-0.000103	-0.052712	8.12E-05	8.22E-06
	6	PRF_Q_2023_M_CIAN_983_59637.18744.18744.4.0.dta	4	1954.025568	VEHEKLK(5)-ATDQEKSR(6)	1954.023903	null	5.23E-04	3.43E-02	0.001665	0.852088	3.08E-05	1.24E-05
	7	PRF_Q_2023_M_CIAN_983_59637.18765.18765.5.0.dta	5	1954.024261	VEHEKLK(5)-ATDQEKSR(6)	1954.023903	null	6.59E-04	1.10E-01	0.000358	0.183212	9.38E-05	1.37E-04
	8	PRF_Q_2023_M_CIAN_983_59637.24841.24841.3.0.dta	3	2223.212976	LRVEHEKLK(7)-ATDQEKSR(6)	2223.209063	null	3.71E-12	9.31E-04	0.003913	1.760068	9.36E-16	2.07E-13
	9	PRF_Q_2023_M_CIAN_983_59637.24704.24704.3.0.dta	3	2223.212576	LRVEHEKLK(7)-ATDQEKSR(6)	2223.209063	null	3.67E-09	2.28E-03	0.003513	1.580148	1.76E-11	1.77E-10
	10	PRF_Q_2023_M_CIAN_983_59637.24812.24812.4.0.dta	4	2223.212311	LRVEHEKLK(7)-ATDQEKSR(6)	2223.209063	null	1.56E-04	2.69E-02	0.003248	1.460951	6.26E-04	7.79E-04
	11	PRF_Q_2023_M_CIAN_983_59637.24930.24930.4.0.dta	4	2223.211207	LRVEHEKLK(7)-ATDQEKSR(6)	2223.209063	null	1.14E-03	4.20E-02	0.002144	0.964372	9.66E-06	6.92E-04
	12	PRF_Q_2023_M_CIAN_983_59637.24684.24684.4.0.dta	4	2223.211843	LRVEHEKLK(7)-ATDQEKSR(6)	2223.209063	null	5.81E-05	4.44E-02	0.00278	1.250445	6.94E-08	3.72E-05
	13	PRF_Q_2023_M_CIAN_983_59637.24917.24917.5.0.dta	5	2223.211984	LRVEHEKLK(7)-ATDQEKSR(6)	2223.209063	null	2.04E-04	4.49E-02	0.002921	1.313867	4.53E-09	4.67E-05
	14	PRF_Q_2023_M_CIAN_983_59637.24798.24798.5.0.dta	5	2223.211445	LRVEHEKLK(7)-ATDQEKSR(6)	2223.209063	null	7.98E-05	4.55E-02	0.002382	1.071424	4.58E-09	8.58E-06
	15	PRF_Q_2023_M_CIAN_983_59637.25152.25152.5.0.dta	5	2223.212258	LRVEHEKLK(7)-ATDQEKSR(6)	2223.209063	null	9.31E-04	4.72E-02	0.003195	1.437112	1.82E-06	4.29E-04
	16	PRF_Q_2023_M_CIAN_983_59637.25035.25035.5.0.dta	5	2223.211935	LRVEHEKLK(7)-ATDQEKSR(6)	2223.209063	null	1.62E-05	6.01E-02	0.002872	1.291826	6.50E-10	1.81E-05
	17	PRF_Q_2023_M_CIAN_983_59637.25046.25046.4.0.dta	4	2223.211971	LRVEHEKLK(7)-ATDQEKSR(6)	2223.209063	null	4.65E-02	6.23E-02	0.002908	1.308019	4.05E-02	4.05E-02
	18	PRF_Q_2023_M_CIAN_983_59637.25276.25276.5.0.dta	5	2223.210367	LRVEHEKLK(7)-ATDQEKSR(6)	2223.209063	null	2.01E-04	6.79E-02	0.001304	0.58654	1.14E-07	1.28E-04
	19	PRF_Q_2023_M_CIAN_983_59637.25166.25166.4.0.dta	4	2223.21261	LRVEHEKLK(7)-ATDQEKSR(6)	2223.209063	null	3.05E-01	2.13E-01	0.003547	1.595441	2.00E-01	1.70E-01
	20	PRF_Q_2023_M_CIAN_983_59637.24670.24670.5.0.dta	5	2223.211297	LRVEHEKLK(7)-ATDQEKSR(6)	2223.209063	null	2.75E-04	2.52E-01	0.002234	1.004854	4.47E-04	3.76E-06
	21	PRF_Q_2023_M_CIAN_983_59637.26061.26061.4.2.dta	4	2223.216909	LRVEHEKLK(7)-ATDQEKSR(6)	2223.209063	null	1.00E+00	6.49E-01	0.007846	3.529133	1.00E+00	1.00E+00
	22	PRF_Q_2023_M_CIAN_983_59637.26117.26117.5.1.dta	5	2895.513834	LRVEHEKLKATDQEK(7)-ATDQEKSR(6)	2895.5169	null	1.00E+00	2.33E-01	-0.003066	-1.058878	1.00E+00	1.00E+00
11	sp|Q07866|KLC1_HUMAN (272)-sp|Q07866|KLC1_HUMAN (309)	3	6
	1	PRF_Q_2023_M_CIAN_983_59637.87491.87491.5.0.dta	5	4306.28816	DQNKYKDAANLLNDALAIR(6)-DHPAVAATLNNLAVLYGKR(18)	4306.294039	null	1.00E+00	2.58E-03	-0.005879	-1.365211	1.00E+00	1.00E+00
	2	PRF_Q_2023_M_CIAN_983_59637.88146.88146.5.0.dta	5	3821.080739	YKDAANLLNDALAIR(2)-DHPAVAATLNNLAVLYGKR(18)	3821.070651	null	1.00E+00	4.33E-03	0.010088	2.640098	1.94E-07	2.86E-12
	3	PRF_Q_2023_M_CIAN_983_59637.88153.88153.4.0.dta	4	3821.080259	YKDAANLLNDALAIR(2)-DHPAVAATLNNLAVLYGKR(18)	3821.070651	null	1.26E-07	6.36E-03	0.009608	2.514479	1.10E-07	1.55E-10
	4	PRF_Q_2023_M_CIAN_983_59637.87103.87103.5.0.dta	5	4220.327687	YKDAANLLNDALAIR(2)-TLGKDHPAVAATLNNLAVLYGKR(22)	4220.318799	null	1.53E-02	6.68E-02	0.008888	2.106002	3.23E-02	1.27E-08
	5	PRF_Q_2023_M_CIAN_983_59637.86966.86966.5.0.dta	5	4220.32198	YKDAANLLNDALAIR(2)-TLGKDHPAVAATLNNLAVLYGKR(22)	4220.318799	null	1.00E+00	1.60E-01	0.003181	0.753735	1.00E+00	1.00E+00
	6	PRF_Q_2023_M_CIAN_983_59637.87034.87034.4.0.dta	4	4220.32122	YKDAANLLNDALAIR(2)-TLGKDHPAVAATLNNLAVLYGKR(22)	4220.318799	null	1.00E+00	1.77E-01	0.002421	0.573653	1.00E+00	1.00E+00
12	sp|Q07866|KLC1_HUMAN (468)-sp|Q07866|KLC1_HUMAN (495)	3	10
	1	PRF_Q_2023_M_CIAN_983_59637.77158.77158.4.0.dta	4	3124.700176	VDSPTVTTTLKNLGALYR(11)-KQGLDNVHK(1)	3124.699939	null	1.02E-07	2.96E-03	0.000237	0.075847	8.29E-08	7.25E-10
	2	PRF_Q_2023_M_CIAN_983_59637.77292.77292.4.0.dta	4	3124.7011	VDSPTVTTTLKNLGALYR(11)-KQGLDNVHK(1)	3124.699939	null	2.98E-05	4.57E-03	0.001161	0.371556	1.08E-11	3.08E-07
	3	PRF_Q_2023_M_CIAN_983_59637.77178.77178.5.0.dta	5	3124.700417	VDSPTVTTTLKNLGALYR(11)-KQGLDNVHK(1)	3124.699939	null	1.54E-09	1.15E-02	0.000478	0.152975	2.99E-04	1.33E-11
	4	PRF_Q_2023_M_CIAN_983_59637.77315.77315.5.0.dta	5	3124.70133	VDSPTVTTTLKNLGALYR(11)-KQGLDNVHK(1)	3124.699939	null	1.72E-07	2.30E-02	0.001391	0.445163	2.39E-06	3.16E-06
	5	PRF_Q_2023_M_CIAN_983_59637.77052.77052.5.0.dta	5	3124.702808	VDSPTVTTTLKNLGALYR(11)-KQGLDNVHK(1)	3124.699939	null	7.15E-04	4.74E-02	0.002869	0.918168	7.77E-04	1.61E-05
	6	PRF_Q_2023_M_CIAN_983_59637.77032.77032.4.0.dta	4	3124.707137	VDSPTVTTTLKNLGALYR(11)-KQGLDNVHK(1)	3124.699939	null	2.50E-01	5.92E-02	0.007198	2.303581	1.00E+00	1.57E-01
	7	PRF_Q_2023_M_CIAN_983_59637.77203.77203.3.0.dta	3	3124.69751	VDSPTVTTTLKNLGALYR(11)-KQGLDNVHK(1)	3124.699939	null	1.76E-12	9.93E-02	-0.002429	-0.777355	1.00E+00	6.46E-06
	8	PRF_Q_2023_M_CIAN_983_59637.77456.77456.5.0.dta	5	3124.704809	VDSPTVTTTLKNLGALYR(11)-KQGLDNVHK(1)	3124.699939	null	3.55E-02	3.28E-01	0.00487	1.55855	1.00E+00	5.46E-02
	9	PRF_Q_2023_M_CIAN_983_59637.70567.70567.5.0.dta	5	3483.860494	ACKVDSPTVTTTLKNLGALYR(14)-KQGLDNVHK(1)	3483.862647	Carbamidomethyl[C](2)	1.00E+00	1.92E-01	-0.002153	-0.617992	1.00E+00	6.19E-02
	10	PRF_Q_2023_M_CIAN_983_59637.84432.84432.4.1.dta	4	3280.799488	VDSPTVTTTLKNLGALYRR(11)-KQGLDNVHK(1)	3280.801041	null	1.97E-05	2.64E-01	-0.001553	-0.47336	4.39E-03	1.39E-05
13	sp|Q07866|KLC1_HUMAN (340)-sp|Q07866|KLC1_HUMAN (372)	3	6
	1	PRF_Q_2023_M_CIAN_983_59637.82181.82181.4.0.dta	4	4485.314362	DHPDVAKQLNNLALLCQNQGK(7)-ALEIYQTKLGPDDPNVAK(8)	4485.308027	Carbamidomethyl[C](16)	1.00E+00	3.41E-03	0.006335	1.412389	1.00E+00	1.00E+00
	2	PRF_Q_2023_M_CIAN_983_59637.82179.82179.5.0.dta	5	4485.312404	DHPDVAKQLNNLALLCQNQGK(7)-ALEIYQTKLGPDDPNVAK(8)	4485.308027	Carbamidomethyl[C](16)	3.64E-06	5.47E-03	0.004377	0.975853	1.26E-12	6.41E-08
	3	PRF_Q_2023_M_CIAN_983_59637.82148.82148.5.0.dta	5	4485.314029	DHPDVAKQLNNLALLCQNQGK(7)-ALEIYQTKLGPDDPNVAK(8)	4485.308027	Carbamidomethyl[C](16)	1.11E-04	8.31E-02	0.006002	1.338147	1.42E-04	9.73E-03
	4	PRF_Q_2023_M_CIAN_983_59637.82301.82301.5.2.dta	5	4485.310486	DHPDVAKQLNNLALLCQNQGK(7)-ALEIYQTKLGPDDPNVAK(8)	4485.308027	Carbamidomethyl[C](16)	1.00E+00	6.75E-01	0.002459	0.548234	1.00E+00	1.00E+00
	5	PRF_Q_2023_M_CIAN_983_59637.80935.80935.5.0.dta	5	4882.578465	VLGKDHPDVAKQLNNLALLCQNQGK(11)-ALEIYQTKLGPDDPNVAK(8)	4882.576911	Carbamidomethyl[C](20)	1.00E+00	2.04E-02	0.001554	0.318275	1.00E+00	4.14E-05
	6	PRF_Q_2023_M_CIAN_983_59637.83020.83020.5.0.dta	5	5907.955296	DHPDVAKQLNNLALLCQNQGKYEEVEYYYQR(7)-ALEIYQTKLGPDDPNVAK(8)	5907.917164	Carbamidomethyl[C](16)	1.00E+00	3.20E-02	0.038132	6.45439	1.00E+00	1.00E+00
14	sp|P33176|KINH_HUMAN (141)-sp|P33176|KINH_HUMAN (450)	3	3
	1	PRF_Q_2023_M_CIAN_983_59637.87548.87548.4.0.dta	4	3558.875079	VSYFEIYLDKIR(10)-LKTQMLDQEELLASTR(2)	3558.876232	null	7.82E-08	3.49E-03	-0.001153	-0.323979	7.15E-10	1.75E-05
	2	PRF_Q_2023_M_CIAN_983_59637.85674.85674.5.0.dta	5	3714.987814	VSYFEIYLDKIR(10)-LKTQMLDQEELLASTRR(2)	3714.977334	null	7.42E-02	4.20E-02	0.01048	2.821013	1.00E+00	2.97E-07
	3	PRF_Q_2023_M_CIAN_983_59637.93300.93300.4.0.dta	4	4329.306326	VSYFEIYLDKIRDLLDVSK(10)-LKTQMLDQEELLASTR(2)	4329.293613	null	1.00E+00	4.80E-01	0.012713	2.936507	1.00E+00	1.00E+00
15	sp|Q07866|KLC1_HUMAN (398)-sp|Q07866|KLC1_HUMAN (518)	3	4
	1	PRF_Q_2023_M_CIAN_983_59637.63150.63150.4.0.dta	4	2908.480059	FKQAETLYK(2)-VAEVLNDPENMEKR(13)	2908.475951	null	1.39E-08	3.66E-03	0.004108	1.412424	1.57E-12	5.03E-09
	2	PRF_Q_2023_M_CIAN_983_59637.63302.63302.4.0.dta	4	2908.480707	FKQAETLYK(2)-VAEVLNDPENMEKR(13)	2908.475951	null	6.55E-06	9.09E-03	0.004756	1.635221	2.90E-07	4.17E-06
	3	PRF_Q_2023_M_CIAN_983_59637.80605.80605.5.0.dta	5	3520.837266	FKQAETLYKEILTR(2)-VAEVLNDPENMEKR(13)	3520.835431	null	1.00E+00	6.09E-02	0.001835	0.521183	1.00E+00	1.00E+00
	4	PRF_Q_2023_M_CIAN_983_59637.56750.56750.5.1.dta	5	3064.574577	FKQAETLYK(2)-VAEVLNDPENMEKRR(13)	3064.577054	null	1.73E-01	1.16E-01	-0.002477	-0.808268	1.09E-01	5.71E-06
16	sp|Q07866|KLC1_HUMAN (405)-sp|Q07866|KLC1_HUMAN (479)	3	9
	1	PRF_Q_2023_M_CIAN_983_59637.84640.84640.4.0.dta	4	3657.877436	FKQAETLYKEILTR(9)-QGKFEAAETLEEAAMR(3)	3657.883104	null	1.90E-07	3.95E-03	-0.005668	-1.54953	4.46E-11	1.04E-09
	2	PRF_Q_2023_M_CIAN_983_59637.84635.84635.5.0.dta	5	3657.890112	FKQAETLYKEILTR(9)-QGKFEAAETLEEAAMR(3)	3657.883104	null	6.83E-06	1.04E-02	0.007008	1.915862	1.41E-10	2.78E-07
	3	PRF_Q_2023_M_CIAN_983_59637.84667.84667.3.0.dta	3	3657.891864	FKQAETLYKEILTR(9)-QGKFEAAETLEEAAMR(3)	3657.883104	null	1.00E+00	8.27E-02	0.00876	2.394828	1.00E+00	1.00E+00
	4	PRF_Q_2023_M_CIAN_983_59637.85146.85146.3.0.dta	3	3382.726294	QAETLYKEILTR(7)-QGKFEAAETLEEAAMR(3)	3382.71974	null	1.01E-03	6.17E-03	0.006554	1.937494	3.32E-11	1.10E-04
	5	PRF_Q_2023_M_CIAN_983_59637.83850.83850.4.0.dta	4	3398.721748	QAETLYKEILTR(7)-QGKFEAAETLEEAAMR(3)	3398.714654	Oxidation[M](15)	2.96E-03	1.07E-02	0.007094	2.08726	1.06E-17	3.18E-02
	6	PRF_Q_2023_M_CIAN_983_59637.85287.85287.4.0.dta	4	3382.729842	QAETLYKEILTR(7)-QGKFEAAETLEEAAMR(3)	3382.71974	null	1.33E-02	1.33E-02	0.010102	2.986354	3.33E-07	8.85E-03
	7	PRF_Q_2023_M_CIAN_983_59637.85134.85134.4.0.dta	4	3382.731914	QAETLYKEILTR(7)-QGKFEAAETLEEAAMR(3)	3382.71974	null	1.06E-03	2.03E-02	0.012174	3.598879	4.96E-09	2.76E-04
	8	PRF_Q_2023_M_CIAN_983_59637.87688.87688.4.0.dta	4	3813.958688	FKQAETLYKEILTR(9)-RQGKFEAAETLEEAAMR(4)	3813.984206	null	4.03E-03	9.96E-02	-0.025518	-6.690641	2.06E-04	8.09E-06
	9	PRF_Q_2023_M_CIAN_983_59637.87543.87543.4.2.dta	4	3813.95403	FKQAETLYKEILTR(9)-RQGKFEAAETLEEAAMR(4)	3813.984206	null	5.65E-04	1.10E-01	-0.030176	-7.911936	5.98E-04	9.53E-05
17	sp|P33176|KINH_HUMAN (237)-sp|P33176|KINH_HUMAN (256)	3	7
	1	PRF_Q_2023_M_CIAN_983_59637.93014.93014.4.0.dta	4	4396.367686	LYLVDLAGSEKVSK(11)-NINKSLSALGNVISALAEGSTYVPYR(4)	4396.3648	null	3.48E-11	4.19E-03	0.002886	0.656451	1.00E+00	8.45E-05
	2	PRF_Q_2023_M_CIAN_983_59637.93021.93021.5.0.dta	5	4396.361638	LYLVDLAGSEKVSK(11)-NINKSLSALGNVISALAEGSTYVPYR(4)	4396.3648	null	1.00E+00	8.25E-02	-0.003162	-0.719231	1.00E+00	6.88E-02
	3	PRF_Q_2023_M_CIAN_983_59637.92911.92911.3.0.dta	3	4396.386541	LYLVDLAGSEKVSK(11)-NINKSLSALGNVISALAEGSTYVPYR(4)	4396.3648	null	1.00E+00	3.18E-01	0.021741	4.945222	1.00E+00	2.47E-01
	4	PRF_Q_2023_M_CIAN_983_59637.93162.93162.4.0.dta	4	4396.365549	LYLVDLAGSEKVSK(11)-NINKSLSALGNVISALAEGSTYVPYR(4)	4396.3648	null	1.00E+00	3.77E-01	0.000749	0.170368	1.00E+00	8.72E-01
	5	PRF_Q_2023_M_CIAN_983_59637.91404.91404.5.0.dta	5	5537.90306	LYLVDLAGSEKVSKTGAEGAVLDEAK(11)-NINKSLSALGNVISALAEGSTYVPYR(4)	5537.926263	null	1.00E+00	2.13E-01	-0.023203	-4.189835	1.00E+00	1.00E+00
	6	PRF_Q_2023_M_CIAN_983_59637.91428.91428.5.0.dta	5	5537.90306	LYLVDLAGSEKVSKTGAEGAVLDEAK(11)-NINKSLSALGNVISALAEGSTYVPYR(4)	5537.926263	null	1.00E+00	2.72E-01	-0.023203	-4.189835	1.00E+00	1.00E+00
	7	PRF_Q_2023_M_CIAN_983_59637.90835.90835.5.0.dta	5	4726.541016	LYLVDLAGSEKVSK(11)-NINKSLSALGNVISALAEGSTYVPYRDSK(4)	4726.518719	null	1.00E+00	2.24E-01	0.022297	4.717426	1.00E+00	1.84E-01
18	sp|Q07866|KLC1_HUMAN (237)-sp|Q07866|KLC1_HUMAN (270)	3	3
	1	PRF_Q_2023_M_CIAN_983_59637.88808.88808.4.0.dta	4	4288.22711	YEVAVPLCKQALEDLEK(9)-DQNKYKDAANLLNDALAIR(4)	4288.216762	Carbamidomethyl[C](30)	1.00E+00	4.68E-03	0.010348	2.413124	1.00E+00	1.00E+00
	2	PRF_Q_2023_M_CIAN_983_59637.81767.81767.3.0.dta	3	2937.491469	YEVAVPLCKQALEDLEK(9)-DQNKYK(4)	2937.491266	Carbamidomethyl[C](8)	2.98E-01	1.87E-01	0.000203	0.069107	5.80E-10	1.08E-01
	3	PRF_Q_2023_M_CIAN_983_59637.91246.91246.4.0.dta	4	4518.32436	TLHNLVIQYASQGRYEVAVPLCKQALEDLEK(23)-DQNKYK(4)	4518.333514	Carbamidomethyl[C](22)	1.00E+00	5.68E-01	-0.009154	-2.025968	1.00E+00	1.00E+00
19	sp|Q07866|KLC1_HUMAN (272)-sp|Q07866|KLC1_HUMAN (518)	3	4
	1	PRF_Q_2023_M_CIAN_983_59637.84567.84567.4.0.dta	4	3441.778585	YKDAANLLNDALAIR(2)-VAEVLNDPENMEKR(13)	3441.768082	null	1.38E-05	5.71E-03	0.010503	3.051629	1.21E-17	2.11E-04
	2	PRF_Q_2023_M_CIAN_983_59637.84534.84534.3.0.dta	3	3441.778067	YKDAANLLNDALAIR(2)-VAEVLNDPENMEKR(13)	3441.768082	null	2.38E-03	7.44E-03	0.009985	2.901125	1.50E-05	3.77E-04
	3	PRF_Q_2023_M_CIAN_983_59637.83891.83891.4.0.dta	4	3927.007746	DQNKYKDAANLLNDALAIR(6)-VAEVLNDPENMEKR(13)	3926.99147	null	1.00E+00	9.10E-03	0.016276	4.144649	1.00E+00	3.13E-02
	4	PRF_Q_2023_M_CIAN_983_59637.82606.82606.5.0.dta	5	3597.867357	YKDAANLLNDALAIR(2)-VAEVLNDPENMEKRR(13)	3597.869185	null	2.86E-01	4.95E-02	-0.001828	-0.508079	6.30E-02	1.09E-09
20	sp|P33176|KINH_HUMAN (753)-sp|P33176|KINH_HUMAN (764)	3	19
	1	PRF_Q_2023_M_CIAN_983_59637.45539.45539.4.0.dta	4	2389.29275	VEHEKLK(5)-KLHELTVMQDR(1)	2389.290677	null	8.78E-04	7.89E-03	0.002073	0.867622	1.72E-12	4.79E-05
	2	PRF_Q_2023_M_CIAN_983_59637.45411.45411.4.0.dta	4	2389.29287	VEHEKLK(5)-KLHELTVMQDR(1)	2389.290677	null	9.62E-05	1.13E-02	0.002193	0.917846	2.06E-19	4.34E-04
	3	PRF_Q_2023_M_CIAN_983_59637.45538.45538.5.0.dta	5	2389.293693	VEHEKLK(5)-KLHELTVMQDR(1)	2389.290677	null	8.33E-08	3.23E-02	0.003016	1.262299	1.43E-05	5.85E-08
	4	PRF_Q_2023_M_CIAN_983_59637.45409.45409.5.0.dta	5	2389.293869	VEHEKLK(5)-KLHELTVMQDR(1)	2389.290677	null	1.26E-07	4.66E-02	0.003192	1.335961	8.42E-07	2.35E-08
	5	PRF_Q_2023_M_CIAN_983_59637.45461.45461.3.0.dta	3	2389.295199	VEHEKLK(5)-KLHELTVMQDR(1)	2389.290677	null	3.05E-08	8.72E-02	0.004522	1.892612	7.36E-08	5.90E-05
	6	PRF_Q_2023_M_CIAN_983_59637.45607.45607.3.0.dta	3	2389.295821	VEHEKLK(5)-KLHELTVMQDR(1)	2389.290677	null	2.37E-03	1.07E-01	0.005144	2.15294	1.73E-04	1.65E-04
	7	PRF_Q_2023_M_CIAN_983_59637.45685.45685.4.0.dta	4	2389.29996	VEHEKLK(5)-KLHELTVMQDR(1)	2389.290677	null	2.46E-02	1.77E-01	0.009283	3.885254	4.74E-06	2.46E-02
	8	PRF_Q_2023_M_CIAN_983_59637.45684.45684.5.0.dta	5	2389.29641	VEHEKLK(5)-KLHELTVMQDR(1)	2389.290677	null	1.66E-04	1.97E-01	0.005733	2.399457	1.70E-03	3.57E-05
	9	PRF_Q_2023_M_CIAN_983_59637.46380.46380.5.0.dta	5	2389.295924	VEHEKLK(5)-KLHELTVMQDR(1)	2389.290677	null	1.60E-02	4.10E-01	0.005247	2.196049	4.69E-03	3.65E-02
	10	PRF_Q_2023_M_CIAN_983_59637.46680.46680.4.0.dta	4	2389.296415	VEHEKLK(5)-KLHELTVMQDR(1)	2389.290677	null	1.00E+00	4.86E-01	0.005738	2.40155	1.00E+00	1.00E+00
	11	PRF_Q_2023_M_CIAN_983_59637.46773.46773.4.1.dta	4	2389.299639	VEHEKLK(5)-KLHELTVMQDR(1)	2389.290677	null	1.00E+00	7.76E-01	0.008962	3.750904	5.64E-02	1.00E+00
	12	PRF_Q_2023_M_CIAN_983_59637.50222.50222.4.0.dta	4	2658.47808	LRVEHEKLK(7)-KLHELTVMQDR(1)	2658.475837	null	1.04E-04	4.85E-02	0.002243	0.843717	6.12E-14	5.40E-06
	13	PRF_Q_2023_M_CIAN_983_59637.50265.50265.5.0.dta	5	2658.479347	LRVEHEKLK(7)-KLHELTVMQDR(1)	2658.475837	null	3.15E-04	6.74E-02	0.00351	1.320305	4.61E-06	3.59E-04
	14	PRF_Q_2023_M_CIAN_983_59637.50089.50089.4.0.dta	4	2658.479863	LRVEHEKLK(7)-KLHELTVMQDR(1)	2658.475837	null	2.47E-02	1.53E-01	0.004026	1.514402	1.73E-18	3.60E-02
	15	PRF_Q_2023_M_CIAN_983_59637.50346.50346.3.0.dta	3	2658.478485	LRVEHEKLK(7)-KLHELTVMQDR(1)	2658.475837	null	4.68E-03	2.43E-01	0.002648	0.996059	7.83E-06	3.39E-03
	16	PRF_Q_2023_M_CIAN_983_59637.47952.47952.5.0.dta	5	2814.578048	LRVEHEKLK(7)-KLHELTVMQDRR(1)	2814.57694	null	3.43E-03	6.76E-02	0.001108	0.393665	4.34E-03	4.58E-03
	17	PRF_Q_2023_M_CIAN_983_59637.47799.47799.5.0.dta	5	2814.578857	LRVEHEKLK(7)-KLHELTVMQDRR(1)	2814.57694	null	5.79E-02	7.59E-02	0.001917	0.681097	8.19E-03	1.95E-01
	18	PRF_Q_2023_M_CIAN_983_59637.47936.47936.5.0.dta	5	2814.577801	LRVEHEKLK(7)-KLHELTVMQDRR(1)	2814.57694	null	2.21E-02	8.83E-02	0.000861	0.305907	2.88E-02	6.42E-03
	19	PRF_Q_2023_M_CIAN_983_59637.47660.47660.5.0.dta	5	2814.57638	LRVEHEKLK(7)-KLHELTVMQDRR(1)	2814.57694	null	1.39E-01	9.44E-02	-0.00056	-0.198964	1.36E-01	1.42E-02
21	sp|P33176|KINH_HUMAN (801)-sp|Q07866|KLC1_HUMAN (1)	3	5
	1	PRF_Q_2023_M_CIAN_983_59637.86256.86256.3.0.dta	3	2823.416832	KLFVQDLATR(1)-MYDNMSTMVYIK(1)	2823.412828	null	2.96E-07	9.16E-03	0.004004	1.418142	1.58E-03	3.68E-07
	2	PRF_Q_2023_M_CIAN_983_59637.84447.84447.3.0.dta	3	2839.41144	KLFVQDLATR(1)-MYDNMSTMVYIK(1)	2839.407742	Oxidation[M](5)	4.74E-09	1.96E-02	0.003698	1.302384	2.69E-13	1.20E-06
	3	PRF_Q_2023_M_CIAN_983_59637.82433.82433.5.0.dta	5	3565.804045	KLFVQDLATR(1)-MYDNMSTMVYIKEDKLEK(1)	3565.798911	null	1.71E-07	6.50E-02	0.005134	1.43979	1.01E-09	4.72E-10
	4	PRF_Q_2023_M_CIAN_983_59637.82452.82452.4.0.dta	4	3565.792368	KLFVQDLATR(1)-MYDNMSTMVYIKEDKLEK(1)	3565.798911	null	3.91E-13	6.68E-01	-0.006543	-1.834932	1.00E+00	1.86E-25
	5	PRF_Q_2023_M_CIAN_983_59637.83657.83657.4.1.dta	4	3195.589239	KLFVQDLATR(1)-MYDNMSTMVYIKEDK(1)	3195.577309	null	2.34E-06	1.41E-01	0.01193	3.733285	7.29E-08	2.38E-15
22	sp|P33176|KINH_HUMAN (150)-sp|P33176|KINH_HUMAN (166)	3	4
	1	PRF_Q_2023_M_CIAN_983_59637.65179.65179.5.0.dta	5	3428.753988	DLLDVSKTNLSVHEDKNR(7)-VPYVKGCTER(5)	3428.747682	Carbamidomethyl[C](28)	8.87E-06	1.36E-02	0.006306	1.839155	1.25E-10	1.81E-08
	2	PRF_Q_2023_M_CIAN_983_59637.70485.70485.5.1.dta	5	3158.605371	DLLDVSKTNLSVHEDK(7)-VPYVKGCTER(5)	3158.603658	Carbamidomethyl[C](26)	1.00E+00	4.28E-02	0.001713	0.542328	1.00E+00	1.00E+00
	3	PRF_Q_2023_M_CIAN_983_59637.70419.70419.4.1.dta	4	3158.600453	DLLDVSKTNLSVHEDK(7)-VPYVKGCTER(5)	3158.603658	Carbamidomethyl[C](26)	1.00E+00	1.44E-01	-0.003205	-1.014689	1.00E+00	4.63E-01
	4	PRF_Q_2023_M_CIAN_983_59637.65578.65578.5.0.dta	5	3428.750876	DLLDVSKTNLSVHEDK(7)-NRVPYVKGCTER(7)	3428.747682	Carbamidomethyl[C](28)	1.00E+00	4.35E-01	0.003194	0.931535	1.00E+00	1.00E+00
23	sp|Q07866|KLC1_HUMAN (393)-sp|Q07866|KLC1_HUMAN (518)	3	7
	1	PRF_Q_2023_M_CIAN_983_59637.58709.58709.5.0.dta	5	3405.71854	TKNNLASCYLKQGK(11)-VAEVLNDPENMEKR(13)	3405.71394	Carbamidomethyl[C](25)	5.00E-06	2.35E-02	0.0046	1.350671	2.36E-04	2.08E-11
	2	PRF_Q_2023_M_CIAN_983_59637.58844.58844.5.0.dta	5	3405.709006	TKNNLASCYLKQGK(11)-VAEVLNDPENMEKR(13)	3405.71394	Carbamidomethyl[C](25)	4.30E-06	2.92E-02	-0.004934	-1.448742	5.21E-05	2.13E-06
	3	PRF_Q_2023_M_CIAN_983_59637.59395.59395.4.0.dta	4	3332.677974	NNLASCYLKQGK(9)-VAEVLNDPENMEKRR(13)	3332.672413	Carbamidomethyl[C](24)	9.97E-04	1.19E-01	0.005561	1.668631	1.67E-04	2.67E-03
	4	PRF_Q_2023_M_CIAN_983_59637.59371.59371.5.0.dta	5	3332.674056	NNLASCYLKQGK(9)-VAEVLNDPENMEKRR(13)	3332.672413	Carbamidomethyl[C](24)	4.84E-06	1.20E-01	0.001643	0.492998	4.08E-05	1.67E-05
	5	PRF_Q_2023_M_CIAN_983_59637.59235.59235.5.0.dta	5	3332.673946	NNLASCYLKQGK(9)-VAEVLNDPENMEKRR(13)	3332.672413	Carbamidomethyl[C](24)	4.39E-02	1.40E-01	0.001533	0.459991	1.00E+00	4.11E-02
	6	PRF_Q_2023_M_CIAN_983_59637.59250.59250.4.0.dta	4	3332.676123	NNLASCYLKQGK(9)-VAEVLNDPENMEKRR(13)	3332.672413	Carbamidomethyl[C](24)	1.00E+00	2.37E-01	0.00371	1.113221	1.00E+00	4.14E-02
	7	PRF_Q_2023_M_CIAN_983_59637.58916.58916.4.0.dta	4	3192.573493	NNLASCYLKQGK(9)-VAEVLNDPENMEKR(13)	3192.566225	Oxidation[M](11);Carbamidomethyl[C](23)	1.00E+00	1.43E-01	0.007268	2.276539	1.00E+00	2.49E-01
24	sp|Q07866|KLC1_HUMAN (468)-sp|Q07866|KLC1_HUMAN (518)	3	9
	1	PRF_Q_2023_M_CIAN_983_59637.83566.83566.5.0.dta	5	3729.946108	VDSPTVTTTLKNLGALYR(11)-VAEVLNDPENMEKR(13)	3729.93659	null	1.42E-04	2.75E-02	0.009518	2.551786	4.21E-04	2.17E-03
	2	PRF_Q_2023_M_CIAN_983_59637.83685.83685.4.0.dta	4	3729.951858	VDSPTVTTTLKNLGALYR(11)-VAEVLNDPENMEKR(13)	3729.93659	null	2.91E-05	4.55E-02	0.015268	4.093367	5.57E-03	1.50E-05
	3	PRF_Q_2023_M_CIAN_983_59637.83540.83540.4.0.dta	4	3729.950678	VDSPTVTTTLKNLGALYR(11)-VAEVLNDPENMEKR(13)	3729.93659	null	1.74E-07	5.62E-02	0.014088	3.777008	1.90E-05	1.35E-07
	4	PRF_Q_2023_M_CIAN_983_59637.83590.83590.3.0.dta	3	3729.927548	VDSPTVTTTLKNLGALYR(11)-VAEVLNDPENMEKR(13)	3729.93659	null	1.36E-09	9.54E-02	-0.009042	-2.42417	5.46E-09	2.58E-05
	5	PRF_Q_2023_M_CIAN_983_59637.82800.82800.4.1.dta	4	3745.945337	VDSPTVTTTLKNLGALYR(11)-VAEVLNDPENMEKR(13)	3745.931504	Oxidation[M](32)	1.00E+00	2.73E-01	0.013833	3.692806	1.00E+00	3.63E-01
	6	PRF_Q_2023_M_CIAN_983_59637.81246.81246.5.0.dta	5	4089.109134	ACKVDSPTVTTTLKNLGALYR(14)-VAEVLNDPENMEKR(13)	4089.099297	Carbamidomethyl[C](2)	2.52E-02	6.21E-02	0.009837	2.405664	2.69E-03	2.49E-03
	7	PRF_Q_2023_M_CIAN_983_59637.81579.81579.5.0.dta	5	3886.042066	VDSPTVTTTLKNLGALYR(11)-VAEVLNDPENMEKRR(13)	3886.037692	null	9.14E-02	9.49E-02	0.004374	1.125568	3.92E-06	4.23E-02
	8	PRF_Q_2023_M_CIAN_983_59637.81663.81663.5.0.dta	5	3886.042066	VDSPTVTTTLKNLGALYR(11)-VAEVLNDPENMEKRR(13)	3886.037692	null	1.00E+00	3.80E-01	0.004374	1.125568	2.50E-06	1.00E+00
	9	PRF_Q_2023_M_CIAN_983_59637.81595.81595.4.1.dta	4	3886.04846	VDSPTVTTTLKNLGALYR(11)-VAEVLNDPENMEKRR(13)	3886.037692	null	6.26E-01	5.39E-01	0.010768	2.770946	9.06E-13	4.21E-01
25	sp|P33176|KINH_HUMAN (783)-sp|Q07866|KLC1_HUMAN (1)	3	3
	1	PRF_Q_2023_M_CIAN_983_59637.81310.81310.5.0.dta	5	3705.83396	QDLKGLEETVAK(4)-MYDNMSTMVYIKEDKLEK(1)	3705.830992	null	1.66E-07	4.50E-02	0.002968	0.8009	5.43E-06	2.33E-04
	2	PRF_Q_2023_M_CIAN_983_59637.84998.84998.3.0.dta	3	2963.441913	QDLKGLEETVAK(4)-MYDNMSTMVYIK(1)	2963.444909	null	2.63E-08	1.08E-01	-0.002996	-1.010986	5.79E-09	5.72E-07
	3	PRF_Q_2023_M_CIAN_983_59637.82985.82985.4.0.dta	4	3447.70756	EQARQDLKGLEETVAK(8)-MYDNMSTMVYIK(1)	3447.68428	null	1.47E-04	1.77E-01	0.02328	6.752358	3.39E-06	3.19E-06
26	sp|Q07866|KLC1_HUMAN (309)-sp|Q07866|KLC1_HUMAN (518)	3	5
	1	PRF_Q_2023_M_CIAN_983_59637.82810.82810.4.0.dta	4	3803.974819	DHPAVAATLNNLAVLYGKR(18)-VAEVLNDPENMEKR(13)	3803.974704	null	3.59E-05	5.35E-02	0.000115	0.030232	4.02E-46	3.40E-04
	2	PRF_Q_2023_M_CIAN_983_59637.84470.84470.5.2.dta	5	3819.958336	DHPAVAATLNNLAVLYGKR(18)-VAEVLNDPENMEKR(13)	3819.969618	Oxidation[M](33)	4.97E-01	5.95E-01	-0.011282	-2.953427	1.36E-07	1.00E+00
	3	PRF_Q_2023_M_CIAN_983_59637.81585.81585.5.0.dta	5	4203.23312	TLGKDHPAVAATLNNLAVLYGKR(22)-VAEVLNDPENMEKR(13)	4203.222852	null	5.05E-08	1.06E-01	0.010268	2.442887	1.92E-11	2.63E-07
	4	PRF_Q_2023_M_CIAN_983_59637.81557.81557.5.0.dta	5	4203.233939	TLGKDHPAVAATLNNLAVLYGKR(22)-VAEVLNDPENMEKR(13)	4203.222852	null	9.28E-06	2.52E-01	0.011087	2.637738	3.86E-06	8.87E-03
	5	PRF_Q_2023_M_CIAN_983_59637.81180.81180.5.0.dta	5	3960.087674	DHPAVAATLNNLAVLYGKR(18)-VAEVLNDPENMEKRR(13)	3960.075806	null	1.06E-01	3.57E-01	0.011868	2.996912	4.55E-15	4.87E-02
27	sp|P33176|KINH_HUMAN (526)-sp|P33176|KINH_HUMAN (847)	3	5
	1	PRF_Q_2023_M_CIAN_983_59637.86067.86067.5.0.dta	5	3825.038253	EYELLSDELNQKSATLASIDAELQK(12)-VHKQLVR(3)	3825.027843	null	2.62E-01	1.96E-01	0.01041	2.721549	1.00E+00	9.86E-02
	2	PRF_Q_2023_M_CIAN_983_59637.85926.85926.5.0.dta	5	3825.040138	EYELLSDELNQKSATLASIDAELQK(12)-VHKQLVR(3)	3825.027843	null	1.00E+00	3.37E-01	0.012295	3.214356	1.00E+00	1.00E+00
	3	PRF_Q_2023_M_CIAN_983_59637.85939.85939.4.0.dta	4	3825.046959	EYELLSDELNQKSATLASIDAELQK(12)-VHKQLVR(3)	3825.027843	null	8.56E-01	4.63E-01	0.019116	4.997611	1.00E+00	5.20E-01
	4	PRF_Q_2023_M_CIAN_983_59637.84484.84484.5.0.dta	5	4869.541058	SQEVEDKTKEYELLSDELNQKSATLASIDAELQK(21)-VHKQLVR(3)	4869.536546	null	4.65E-02	2.33E-01	0.004512	0.926577	1.00E+00	1.32E-02
	5	PRF_Q_2023_M_CIAN_983_59637.85103.85103.5.0.dta	5	4054.165193	TKEYELLSDELNQKSATLASIDAELQK(14)-VHKQLVR(3)	4054.170472	null	3.90E-01	4.17E-01	-0.005279	-1.302116	1.00E+00	3.03E-01
28	sp|P33176|KINH_HUMAN (801)-sp|P33176|KINH_HUMAN (813)	2	8
	1	PRF_Q_2023_M_CIAN_983_59637.62432.62432.4.0.dta	4	3007.523112	KLFVQDLATR(1)-KSAEIDSDDTGGSAAQK(1)	3007.521709	null	1.10E-09	2.37E-04	0.001403	0.466497	3.44E-17	1.34E-09
	2	PRF_Q_2023_M_CIAN_983_59637.62300.62300.4.0.dta	4	3007.524559	KLFVQDLATR(1)-KSAEIDSDDTGGSAAQK(1)	3007.521709	null	4.92E-09	3.19E-04	0.00285	0.947624	1.32E-14	1.40E-09
	3	PRF_Q_2023_M_CIAN_983_59637.62167.62167.4.0.dta	4	3007.52559	KLFVQDLATR(1)-KSAEIDSDDTGGSAAQK(1)	3007.521709	null	1.47E-09	4.75E-04	0.003881	1.290431	8.59E-13	8.38E-10
	4	PRF_Q_2023_M_CIAN_983_59637.62302.62302.3.0.dta	3	3007.522313	KLFVQDLATR(1)-KSAEIDSDDTGGSAAQK(1)	3007.521709	null	1.40E-07	8.78E-04	0.000604	0.20083	1.00E+00	1.93E-08
	5	PRF_Q_2023_M_CIAN_983_59637.62168.62168.3.0.dta	3	3007.52257	KLFVQDLATR(1)-KSAEIDSDDTGGSAAQK(1)	3007.521709	null	8.46E-05	1.12E-03	0.000861	0.286282	1.00E+00	1.35E-05
	6	PRF_Q_2023_M_CIAN_983_59637.62433.62433.3.0.dta	3	3007.519733	KLFVQDLATR(1)-KSAEIDSDDTGGSAAQK(1)	3007.521709	null	1.00E+00	3.20E-02	-0.001976	-0.657019	1.00E+00	1.00E+00
	7	PRF_Q_2023_M_CIAN_983_59637.57772.57772.5.0.dta	5	3234.693253	KLFVQDLATR(1)-VKKSAEIDSDDTGGSAAQK(3)	3234.685073	null	6.62E-09	3.53E-03	0.00818	2.52884	1.25E-08	1.28E-13
	8	PRF_Q_2023_M_CIAN_983_59637.57825.57825.4.0.dta	4	3234.692855	KLFVQDLATR(1)-VKKSAEIDSDDTGGSAAQK(3)	3234.685073	null	1.13E-03	2.29E-02	0.007782	2.405798	1.00E+00	2.77E-08
29	sp|Q07866|KLC1_HUMAN (1)-sp|Q07866|KLC1_HUMAN (18)	2	4
	1	PRF_Q_2023_M_CIAN_983_59637.83855.83855.3.0.dta	3	3421.696823	MYDNMSTMVYIK(1)-EDKLEKLTQDEIISK(6)	3421.682551	null	1.00E+00	3.41E-04	0.014272	4.171047	1.00E+00	1.00E+00
	2	PRF_Q_2023_M_CIAN_983_59637.83835.83835.4.0.dta	4	3421.693274	MYDNMSTMVYIK(1)-EDKLEKLTQDEIISK(6)	3421.682551	null	3.61E-09	4.35E-04	0.010723	3.133838	3.98E-08	4.82E-07
	3	PRF_Q_2023_M_CIAN_983_59637.85567.85567.4.0.dta	4	3421.695429	MYDNMSTMVYIK(1)-EDKLEKLTQDEIISK(6)	3421.682551	null	4.27E-03	1.10E-03	0.012878	3.763645	6.16E-06	3.50E-07
	4	PRF_Q_2023_M_CIAN_983_59637.84540.84540.3.0.dta	3	3049.547239	MYDNMSTMVYIK(1)-LEKLTQDEIISK(3)	3049.518069	null	1.00E+00	3.18E-01	0.02917	9.565446	1.00E+00	3.88E-01
30	sp|Q07866|KLC1_HUMAN (237)-sp|Q07866|KLC1_HUMAN (272)	2	5
	1	PRF_Q_2023_M_CIAN_983_59637.88213.88213.4.0.dta	4	3802.992744	YEVAVPLCKQALEDLEK(9)-YKDAANLLNDALAIR(2)	3802.993375	Carbamidomethyl[C](8)	1.07E-05	6.60E-04	-0.000631	-0.165922	7.93E-11	7.59E-08
	2	PRF_Q_2023_M_CIAN_983_59637.88215.88215.3.0.dta	3	3802.987092	YEVAVPLCKQALEDLEK(9)-YKDAANLLNDALAIR(2)	3802.993375	Carbamidomethyl[C](8)	1.00E+00	1.44E-02	-0.006283	-1.65212	1.00E+00	1.76E-02
	3	PRF_Q_2023_M_CIAN_983_59637.87653.87653.4.0.dta	4	4288.223366	YEVAVPLCKQALEDLEK(9)-DQNKYKDAANLLNDALAIR(6)	4288.216762	Carbamidomethyl[C](30)	1.00E+00	1.18E-03	0.006604	1.540034	1.00E+00	1.00E+00
	4	PRF_Q_2023_M_CIAN_983_59637.88795.88795.5.0.dta	5	4288.234677	YEVAVPLCKQALEDLEK(9)-DQNKYKDAANLLNDALAIR(6)	4288.216762	Carbamidomethyl[C](30)	2.34E-03	6.11E-03	0.017915	4.177727	3.99E-03	1.53E-07
	5	PRF_Q_2023_M_CIAN_983_59637.87641.87641.5.0.dta	5	4288.226756	YEVAVPLCKQALEDLEK(9)-DQNKYKDAANLLNDALAIR(6)	4288.216762	Carbamidomethyl[C](30)	5.28E-08	8.70E-03	0.009994	2.330572	1.63E-06	2.07E-09
31	sp|P33176|KINH_HUMAN (240)-sp|P33176|KINH_HUMAN (256)	2	15
	1	PRF_Q_2023_M_CIAN_983_59637.89934.89934.3.0.dta	3	4349.293484	VSKTGAEGAVLDEAK(3)-NINKSLSALGNVISALAEGSTYVPYR(4)	4349.28728	null	1.00E+00	7.60E-04	0.006204	1.426441	1.00E+00	1.00E+00
	2	PRF_Q_2023_M_CIAN_983_59637.90079.90079.3.0.dta	3	4349.293766	VSKTGAEGAVLDEAK(3)-NINKSLSALGNVISALAEGSTYVPYR(4)	4349.28728	null	3.29E-13	9.85E-04	0.006486	1.491279	1.80E-18	1.15E-08
	3	PRF_Q_2023_M_CIAN_983_59637.90112.90112.5.0.dta	5	4349.295145	VSKTGAEGAVLDEAK(3)-NINKSLSALGNVISALAEGSTYVPYR(4)	4349.28728	null	1.27E-04	1.69E-03	0.007865	1.808342	1.01E-06	2.17E-06
	4	PRF_Q_2023_M_CIAN_983_59637.89956.89956.5.0.dta	5	4349.297102	VSKTGAEGAVLDEAK(3)-NINKSLSALGNVISALAEGSTYVPYR(4)	4349.28728	null	2.99E-06	4.27E-03	0.009822	2.258301	1.73E-11	3.11E-08
	5	PRF_Q_2023_M_CIAN_983_59637.90381.90381.4.0.dta	4	4349.307575	VSKTGAEGAVLDEAK(3)-NINKSLSALGNVISALAEGSTYVPYR(4)	4349.28728	null	1.00E+00	6.88E-03	0.020295	4.666282	1.00E+00	7.22E-07
	6	PRF_Q_2023_M_CIAN_983_59637.90229.90229.3.0.dta	3	4349.294756	VSKTGAEGAVLDEAK(3)-NINKSLSALGNVISALAEGSTYVPYR(4)	4349.28728	null	1.00E+00	8.98E-03	0.007476	1.718902	1.00E+00	1.00E+00
	7	PRF_Q_2023_M_CIAN_983_59637.90981.90981.4.2.dta	4	4349.290557	VSKTGAEGAVLDEAK(3)-NINKSLSALGNVISALAEGSTYVPYR(4)	4349.28728	null	1.00E+00	1.41E-02	0.003277	0.753457	1.00E+00	1.00E+00
	8	PRF_Q_2023_M_CIAN_983_59637.90666.90666.4.0.dta	4	4349.332743	VSKTGAEGAVLDEAK(3)-NINKSLSALGNVISALAEGSTYVPYR(4)	4349.28728	null	1.00E+00	4.42E-02	0.045463	10.452977	1.00E+00	1.00E+00
	9	PRF_Q_2023_M_CIAN_983_59637.90205.90205.4.0.dta	4	4349.295627	VSKTGAEGAVLDEAK(3)-NINKSLSALGNVISALAEGSTYVPYR(4)	4349.28728	null	3.61E-06	5.31E-02	0.008347	1.919165	3.26E-17	6.25E-09
	10	PRF_Q_2023_M_CIAN_983_59637.90060.90060.4.0.dta	4	4349.297723	VSKTGAEGAVLDEAK(3)-NINKSLSALGNVISALAEGSTYVPYR(4)	4349.28728	null	1.92E-09	9.33E-02	0.010443	2.401083	2.89E-20	9.69E-11
	11	PRF_Q_2023_M_CIAN_983_59637.90834.90834.4.0.dta	4	4349.301574	VSKTGAEGAVLDEAK(3)-NINKSLSALGNVISALAEGSTYVPYR(4)	4349.28728	null	1.00E+00	1.50E-01	0.014294	3.286515	1.00E+00	1.00E+00
	12	PRF_Q_2023_M_CIAN_983_59637.87957.87957.5.0.dta	5	4679.450071	VSKTGAEGAVLDEAK(3)-NINKSLSALGNVISALAEGSTYVPYRDSK(4)	4679.441199	null	2.15E-06	2.01E-03	0.008872	1.895953	1.00E+00	1.66E-06
	13	PRF_Q_2023_M_CIAN_983_59637.87954.87954.4.0.dta	4	4679.450568	VSKTGAEGAVLDEAK(3)-NINKSLSALGNVISALAEGSTYVPYRDSK(4)	4679.441199	null	1.00E+00	3.77E-03	0.009369	2.002162	1.00E+00	1.00E+00
	14	PRF_Q_2023_M_CIAN_983_59637.87815.87815.4.0.dta	4	4679.448053	VSKTGAEGAVLDEAK(3)-NINKSLSALGNVISALAEGSTYVPYRDSK(4)	4679.441199	null	1.00E+00	1.22E-02	0.006854	1.464705	1.00E+00	1.00E+00
	15	PRF_Q_2023_M_CIAN_983_59637.87811.87811.5.0.dta	5	4679.449952	VSKTGAEGAVLDEAK(3)-NINKSLSALGNVISALAEGSTYVPYRDSK(4)	4679.441199	null	3.14E-04	1.12E-01	0.008753	1.870522	1.00E+00	1.63E-08
32	sp|P33176|KINH_HUMAN (627)-sp|P33176|KINH_HUMAN (755)	2	11
	1	PRF_Q_2023_M_CIAN_983_59637.51672.51672.3.0.dta	3	2790.366506	MEENEKELAACQLR(6)-LKATDQEK(2)	2790.36469	Carbamidomethyl[C](11)	2.44E-03	8.54E-04	0.001816	0.650811	1.00E+00	2.00E-04
	2	PRF_Q_2023_M_CIAN_983_59637.51781.51781.4.0.dta	4	2790.366281	MEENEKELAACQLR(6)-LKATDQEK(2)	2790.36469	Carbamidomethyl[C](11)	9.30E-05	1.75E-03	0.001591	0.570176	1.13E-08	1.99E-06
	3	PRF_Q_2023_M_CIAN_983_59637.51652.51652.4.0.dta	4	2790.367601	MEENEKELAACQLR(6)-LKATDQEK(2)	2790.36469	Carbamidomethyl[C](11)	2.32E-04	2.85E-03	0.002911	1.043233	7.80E-10	2.51E-06
	4	PRF_Q_2023_M_CIAN_983_59637.51517.51517.4.0.dta	4	2790.364585	MEENEKELAACQLR(6)-LKATDQEK(2)	2790.36469	Carbamidomethyl[C](11)	7.56E-02	1.59E-01	-0.000105	-0.037629	1.19E-03	4.97E-02
	5	PRF_Q_2023_M_CIAN_983_59637.51508.51508.4.0.dta	4	2790.363587	MEENEKELAACQLR(6)-LKATDQEK(2)	2790.36469	Carbamidomethyl[C](11)	1.00E+00	3.21E-01	-0.001103	-0.395289	1.47E-02	1.00E+00
	6	PRF_Q_2023_M_CIAN_983_59637.51537.51537.3.0.dta	3	2790.366362	MEENEKELAACQLR(6)-LKATDQEK(2)	2790.36469	Carbamidomethyl[C](11)	1.00E+00	3.97E-01	0.001672	0.599205	1.00E+00	1.55E-01
	7	PRF_Q_2023_M_CIAN_983_59637.46609.46609.5.0.dta	5	2918.465344	KMEENEKELAACQLR(7)-LKATDQEK(2)	2918.459645	Carbamidomethyl[C](12)	7.75E-05	5.49E-03	0.005699	1.952742	1.68E-20	3.05E-06
	8	PRF_Q_2023_M_CIAN_983_59637.46626.46626.4.0.dta	4	2918.457377	KMEENEKELAACQLR(7)-LKATDQEK(2)	2918.459645	Carbamidomethyl[C](12)	1.42E-03	6.55E-03	-0.002268	-0.777122	9.29E-08	2.87E-05
	9	PRF_Q_2023_M_CIAN_983_59637.46768.46768.4.0.dta	4	2918.467347	KMEENEKELAACQLR(7)-LKATDQEK(2)	2918.459645	Carbamidomethyl[C](12)	3.32E-03	9.17E-03	0.007702	2.639063	1.00E+00	2.68E-04
	10	PRF_Q_2023_M_CIAN_983_59637.46744.46744.5.0.dta	5	2918.467479	KMEENEKELAACQLR(7)-LKATDQEK(2)	2918.459645	Carbamidomethyl[C](12)	2.99E-07	5.98E-02	0.007834	2.684293	2.47E-07	1.68E-07
	11	PRF_Q_2023_M_CIAN_983_59637.43121.43121.5.4.dta	5	2934.453958	KMEENEKELAACQLR(7)-LKATDQEK(2)	2934.454559	Carbamidomethyl[C](12);Oxidation[M](2)	1.00E+00	7.98E-01	-0.000601	-0.204808	1.00E+00	1.00E+00
33	sp|P33176|KINH_HUMAN (903)-sp|P33176|KINH_HUMAN (909)	2	132
	1	PRF_Q_2023_M_CIAN_983_59637.20678.20678.3.0.dta	3	1574.87084	IKEAVR(2)-SKNMAR(2)	1574.86821	Oxidation[M](4)	3.06E-09	1.09E-03	0.00263	1.669981	9.19E-04	1.94E-05
	2	PRF_Q_2023_M_CIAN_983_59637.21085.21085.3.0.dta	3	1574.868884	IKEAVR(2)-SKNMAR(2)	1574.86821	Oxidation[M](4)	1.08E-07	1.34E-03	0.000674	0.427972	5.65E-03	1.25E-04
	3	PRF_Q_2023_M_CIAN_983_59637.24758.24758.4.0.dta	4	1574.868881	IKEAVR(2)-SKNMAR(2)	1574.86821	Oxidation[M](4)	7.45E-04	1.46E-03	0.000671	0.426067	2.52E-03	1.37E-03
	4	PRF_Q_2023_M_CIAN_983_59637.20880.20880.3.0.dta	3	1574.869381	IKEAVR(2)-SKNMAR(2)	1574.86821	Oxidation[M](4)	3.61E-09	1.58E-03	0.001171	0.743554	3.58E-05	7.04E-05
	5	PRF_Q_2023_M_CIAN_983_59637.26987.26987.3.0.dta	3	1558.875358	IKEAVR(2)-SKNMAR(2)	1558.873296	null	2.70E-06	1.62E-03	0.002062	1.32275	1.39E-03	6.32E-04
	6	PRF_Q_2023_M_CIAN_983_59637.27102.27102.3.0.dta	3	1558.875887	IKEAVR(2)-SKNMAR(2)	1558.873296	null	5.43E-08	1.71E-03	0.002591	1.662098	2.27E-06	3.43E-06
	7	PRF_Q_2023_M_CIAN_983_59637.27450.27450.3.0.dta	3	1558.874951	IKEAVR(2)-SKNMAR(2)	1558.873296	null	1.04E-07	2.03E-03	0.001655	1.061664	1.21E-05	3.95E-05
	8	PRF_Q_2023_M_CIAN_983_59637.27217.27217.3.0.dta	3	1558.876038	IKEAVR(2)-SKNMAR(2)	1558.873296	null	3.41E-08	2.29E-03	0.002742	1.758963	1.77E-03	2.02E-04
	9	PRF_Q_2023_M_CIAN_983_59637.27331.27331.3.0.dta	3	1558.87477	IKEAVR(2)-SKNMAR(2)	1558.873296	null	2.40E-10	2.62E-03	0.001474	0.945555	4.45E-07	1.67E-06
	10	PRF_Q_2023_M_CIAN_983_59637.23046.23046.4.0.dta	4	1574.870845	IKEAVR(2)-SKNMAR(2)	1574.86821	Oxidation[M](4)	5.27E-05	2.62E-03	0.002635	1.673156	2.89E-04	4.94E-04
	11	PRF_Q_2023_M_CIAN_983_59637.27170.27170.3.0.dta	3	1574.869341	IKEAVR(2)-SKNMAR(2)	1574.86821	Oxidation[M](4)	1.91E-05	3.20E-03	0.001131	0.718155	8.81E-05	9.99E-05
	12	PRF_Q_2023_M_CIAN_983_59637.21211.21211.4.0.dta	4	1574.867917	IKEAVR(2)-SKNMAR(2)	1574.86821	Oxidation[M](4)	3.05E-10	3.21E-03	-0.000293	-0.186047	2.95E-03	1.61E-03
	13	PRF_Q_2023_M_CIAN_983_59637.20983.20983.3.0.dta	3	1574.869798	IKEAVR(2)-SKNMAR(2)	1574.86821	Oxidation[M](4)	7.02E-05	3.30E-03	0.001588	1.008338	1.03E-02	2.55E-03
	14	PRF_Q_2023_M_CIAN_983_59637.27281.27281.3.0.dta	3	1574.869292	IKEAVR(2)-SKNMAR(2)	1574.86821	Oxidation[M](4)	5.11E-05	3.42E-03	0.001082	0.687042	7.06E-03	1.06E-02
	15	PRF_Q_2023_M_CIAN_983_59637.28695.28695.4.0.dta	4	1558.875048	IKEAVR(2)-SKNMAR(2)	1558.873296	null	2.23E-04	3.43E-03	0.001752	1.123889	3.85E-04	2.89E-04
	16	PRF_Q_2023_M_CIAN_983_59637.22811.22811.4.0.dta	4	1574.870395	IKEAVR(2)-SKNMAR(2)	1574.86821	Oxidation[M](4)	4.19E-04	4.82E-03	0.002185	1.387418	2.27E-02	7.26E-04
	17	PRF_Q_2023_M_CIAN_983_59637.28152.28152.4.0.dta	4	1558.873856	IKEAVR(2)-SKNMAR(2)	1558.873296	null	6.45E-08	4.85E-03	0.00056	0.359234	2.33E-07	3.07E-06
	18	PRF_Q_2023_M_CIAN_983_59637.29336.29336.3.1.dta	3	1558.874354	IKEAVR(2)-SKNMAR(2)	1558.873296	null	6.97E-05	4.93E-03	0.001058	0.678695	5.48E-04	1.02E-03
	19	PRF_Q_2023_M_CIAN_983_59637.27225.27225.4.0.dta	4	1558.874	IKEAVR(2)-SKNMAR(2)	1558.873296	null	3.79E-07	5.12E-03	0.000704	0.451608	7.25E-07	4.83E-06
	20	PRF_Q_2023_M_CIAN_983_59637.28387.28387.4.0.dta	4	1558.87385	IKEAVR(2)-SKNMAR(2)	1558.873296	null	1.05E-04	5.32E-03	0.000554	0.355385	5.45E-06	5.11E-05
	21	PRF_Q_2023_M_CIAN_983_59637.20891.20891.4.0.dta	4	1574.868673	IKEAVR(2)-SKNMAR(2)	1574.86821	Oxidation[M](4)	1.11E-10	5.46E-03	0.000463	0.293993	2.63E-04	5.33E-08
	22	PRF_Q_2023_M_CIAN_983_59637.20776.20776.3.0.dta	3	1574.87111	IKEAVR(2)-SKNMAR(2)	1574.86821	Oxidation[M](4)	4.03E-07	5.52E-03	0.0029	1.841424	2.16E-05	2.48E-03
	23	PRF_Q_2023_M_CIAN_983_59637.27926.27926.4.0.dta	4	1558.873784	IKEAVR(2)-SKNMAR(2)	1558.873296	null	5.79E-06	5.61E-03	0.000488	0.313047	4.52E-07	1.03E-06
	24	PRF_Q_2023_M_CIAN_983_59637.27042.27042.4.0.dta	4	1574.867502	IKEAVR(2)-SKNMAR(2)	1574.86821	Oxidation[M](4)	2.54E-03	5.96E-03	-0.000708	-0.449561	7.24E-05	1.04E-03
	25	PRF_Q_2023_M_CIAN_983_59637.26925.26925.4.0.dta	4	1574.868052	IKEAVR(2)-SKNMAR(2)	1574.86821	Oxidation[M](4)	4.30E-08	6.00E-03	-0.000158	-0.100326	2.02E-04	4.69E-07
	26	PRF_Q_2023_M_CIAN_983_59637.21316.21316.4.0.dta	4	1574.869817	IKEAVR(2)-SKNMAR(2)	1574.86821	Oxidation[M](4)	8.80E-10	6.09E-03	0.001607	1.020403	2.45E-04	4.67E-05
	27	PRF_Q_2023_M_CIAN_983_59637.20994.20994.4.0.dta	4	1574.86878	IKEAVR(2)-SKNMAR(2)	1574.86821	Oxidation[M](4)	7.79E-05	6.13E-03	0.00057	0.361935	8.12E-04	3.62E-04
	28	PRF_Q_2023_M_CIAN_983_59637.20589.20589.4.0.dta	4	1574.86957	IKEAVR(2)-SKNMAR(2)	1574.86821	Oxidation[M](4)	1.57E-03	6.21E-03	0.00136	0.863564	3.94E-03	1.40E-03
	29	PRF_Q_2023_M_CIAN_983_59637.25608.25608.4.0.dta	4	1574.869133	IKEAVR(2)-SKNMAR(2)	1574.86821	Oxidation[M](4)	2.33E-05	6.28E-03	0.000923	0.586081	2.60E-03	1.56E-05
	30	PRF_Q_2023_M_CIAN_983_59637.20692.20692.4.0.dta	4	1574.870107	IKEAVR(2)-SKNMAR(2)	1574.86821	Oxidation[M](4)	1.27E-08	6.49E-03	0.001897	1.204545	4.27E-04	1.43E-07
	31	PRF_Q_2023_M_CIAN_983_59637.28554.28554.4.0.dta	4	1558.873399	IKEAVR(2)-SKNMAR(2)	1558.873296	null	9.29E-04	6.75E-03	0.000103	0.066073	1.09E-04	8.35E-05
	32	PRF_Q_2023_M_CIAN_983_59637.28263.28263.4.0.dta	4	1558.874575	IKEAVR(2)-SKNMAR(2)	1558.873296	null	8.72E-07	6.83E-03	0.001279	0.820464	2.29E-05	1.81E-06
	33	PRF_Q_2023_M_CIAN_983_59637.22001.22001.4.0.dta	4	1574.867747	IKEAVR(2)-SKNMAR(2)	1574.86821	Oxidation[M](4)	4.93E-06	6.89E-03	-0.000463	-0.293993	5.67E-04	5.76E-05
	34	PRF_Q_2023_M_CIAN_983_59637.22117.22117.4.0.dta	4	1574.867613	IKEAVR(2)-SKNMAR(2)	1574.86821	Oxidation[M](4)	1.61E-05	7.07E-03	-0.000597	-0.379079	1.11E-04	7.02E-04
	35	PRF_Q_2023_M_CIAN_983_59637.28733.28733.3.0.dta	3	1558.872665	IKEAVR(2)-SKNMAR(2)	1558.873296	null	5.79E-03	7.23E-03	-0.000631	-0.40478	3.64E-03	7.67E-06
	36	PRF_Q_2023_M_CIAN_983_59637.27995.27995.3.0.dta	3	1558.875538	IKEAVR(2)-SKNMAR(2)	1558.873296	null	5.84E-03	7.39E-03	0.002242	1.438218	1.72E-02	5.64E-03
	37	PRF_Q_2023_M_CIAN_983_59637.28042.28042.4.0.dta	4	1558.87483	IKEAVR(2)-SKNMAR(2)	1558.873296	null	1.01E-12	7.51E-03	0.001534	0.984044	1.55E-07	7.70E-05
	38	PRF_Q_2023_M_CIAN_983_59637.22928.22928.4.0.dta	4	1574.873743	IKEAVR(2)-SKNMAR(2)	1574.86821	Oxidation[M](4)	1.55E-06	7.62E-03	0.005533	3.51331	3.98E-04	9.34E-05
	39	PRF_Q_2023_M_CIAN_983_59637.25754.25754.4.0.dta	4	1574.868909	IKEAVR(2)-SKNMAR(2)	1574.86821	Oxidation[M](4)	5.94E-05	7.68E-03	0.000699	0.443847	1.40E-02	6.64E-05
	40	PRF_Q_2023_M_CIAN_983_59637.21100.21100.4.0.dta	4	1574.868208	IKEAVR(2)-SKNMAR(2)	1574.86821	Oxidation[M](4)	3.16E-06	8.15E-03	-0.000002	-0.00127	2.65E-03	2.25E-05
	41	PRF_Q_2023_M_CIAN_983_59637.21556.21556.4.0.dta	4	1574.868804	IKEAVR(2)-SKNMAR(2)	1574.86821	Oxidation[M](4)	3.84E-09	8.20E-03	0.000594	0.377174	8.21E-05	2.00E-07
	42	PRF_Q_2023_M_CIAN_983_59637.26996.26996.4.0.dta	4	1558.872888	IKEAVR(2)-SKNMAR(2)	1558.873296	null	1.13E-07	8.32E-03	-0.000408	-0.261727	1.23E-06	1.24E-06
	43	PRF_Q_2023_M_CIAN_983_59637.23409.23409.4.0.dta	4	1574.868117	IKEAVR(2)-SKNMAR(2)	1574.86821	Oxidation[M](4)	5.68E-06	8.45E-03	-0.000093	-0.059053	9.09E-06	2.02E-05
	44	PRF_Q_2023_M_CIAN_983_59637.20788.20788.4.0.dta	4	1574.869925	IKEAVR(2)-SKNMAR(2)	1574.86821	Oxidation[M](4)	8.42E-08	8.62E-03	0.001715	1.08898	1.91E-03	2.10E-06
	45	PRF_Q_2023_M_CIAN_983_59637.21670.21670.4.0.dta	4	1574.869432	IKEAVR(2)-SKNMAR(2)	1574.86821	Oxidation[M](4)	1.27E-06	8.95E-03	0.001222	0.775938	2.77E-04	8.80E-06
	46	PRF_Q_2023_M_CIAN_983_59637.27565.27565.4.0.dta	4	1558.876311	IKEAVR(2)-SKNMAR(2)	1558.873296	null	6.93E-08	8.96E-03	0.003015	1.934089	4.66E-07	4.37E-06
	47	PRF_Q_2023_M_CIAN_983_59637.27157.27157.4.0.dta	4	1574.868264	IKEAVR(2)-SKNMAR(2)	1574.86821	Oxidation[M](4)	2.83E-06	9.01E-03	0.000054	0.034289	2.26E-04	1.78E-07
	48	PRF_Q_2023_M_CIAN_983_59637.23294.23294.4.0.dta	4	1574.86773	IKEAVR(2)-SKNMAR(2)	1574.86821	Oxidation[M](4)	1.58E-07	9.33E-03	-0.00048	-0.304787	1.57E-03	8.33E-04
	49	PRF_Q_2023_M_CIAN_983_59637.29308.29308.4.0.dta	4	1558.872617	IKEAVR(2)-SKNMAR(2)	1558.873296	null	2.09E-05	9.53E-03	-0.000679	-0.435571	1.17E-05	1.50E-06
	50	PRF_Q_2023_M_CIAN_983_59637.27686.27686.4.0.dta	4	1558.872907	IKEAVR(2)-SKNMAR(2)	1558.873296	null	2.51E-06	9.74E-03	-0.000389	-0.249539	6.37E-06	1.13E-06
	51	PRF_Q_2023_M_CIAN_983_59637.21433.21433.4.0.dta	4	1574.868758	IKEAVR(2)-SKNMAR(2)	1574.86821	Oxidation[M](4)	1.45E-04	9.87E-03	0.000548	0.347966	8.41E-04	2.11E-04
	52	PRF_Q_2023_M_CIAN_983_59637.27805.27805.4.0.dta	4	1558.87371	IKEAVR(2)-SKNMAR(2)	1558.873296	null	3.73E-06	1.01E-02	0.000414	0.265576	9.32E-06	7.72E-06
	53	PRF_Q_2023_M_CIAN_983_59637.21892.21892.4.0.dta	4	1574.868514	IKEAVR(2)-SKNMAR(2)	1574.86821	Oxidation[M](4)	6.48E-07	1.03E-02	0.000304	0.193032	3.75E-05	6.17E-05
	54	PRF_Q_2023_M_CIAN_983_59637.26873.26873.4.0.dta	4	1558.873301	IKEAVR(2)-SKNMAR(2)	1558.873296	null	4.89E-07	1.04E-02	0.000005	0.003207	4.55E-07	3.85E-07
	55	PRF_Q_2023_M_CIAN_983_59637.27337.27337.4.0.dta	4	1558.874025	IKEAVR(2)-SKNMAR(2)	1558.873296	null	1.34E-08	1.06E-02	0.000729	0.467645	2.36E-06	1.97E-06
	56	PRF_Q_2023_M_CIAN_983_59637.27110.27110.4.0.dta	4	1558.873752	IKEAVR(2)-SKNMAR(2)	1558.873296	null	4.39E-07	1.07E-02	0.000456	0.292519	4.32E-06	4.70E-06
	57	PRF_Q_2023_M_CIAN_983_59637.27682.27682.3.0.dta	3	1558.875775	IKEAVR(2)-SKNMAR(2)	1558.873296	null	2.45E-04	1.21E-02	0.002479	1.590251	2.32E-05	7.32E-04
	58	PRF_Q_2023_M_CIAN_983_59637.27269.27269.4.0.dta	4	1574.868398	IKEAVR(2)-SKNMAR(2)	1574.86821	Oxidation[M](4)	3.12E-06	1.24E-02	0.000188	0.119375	2.75E-04	7.40E-06
	59	PRF_Q_2023_M_CIAN_983_59637.21778.21778.4.0.dta	4	1574.870641	IKEAVR(2)-SKNMAR(2)	1574.86821	Oxidation[M](4)	7.65E-07	1.35E-02	0.002431	1.543621	1.37E-04	1.07E-05
	60	PRF_Q_2023_M_CIAN_983_59637.27453.27453.4.0.dta	4	1558.875814	IKEAVR(2)-SKNMAR(2)	1558.873296	null	3.58E-07	1.37E-02	0.002518	1.615269	5.78E-08	2.80E-06
	61	PRF_Q_2023_M_CIAN_983_59637.27563.27563.3.0.dta	3	1558.876092	IKEAVR(2)-SKNMAR(2)	1558.873296	null	9.39E-08	1.73E-02	0.002796	1.793603	9.16E-06	5.05E-04
	62	PRF_Q_2023_M_CIAN_983_59637.26938.26938.3.0.dta	3	1574.868443	IKEAVR(2)-SKNMAR(2)	1574.86821	Oxidation[M](4)	3.39E-03	2.43E-02	0.000233	0.147949	7.51E-04	7.51E-03
	63	PRF_Q_2023_M_CIAN_983_59637.21300.21300.3.0.dta	3	1574.868904	IKEAVR(2)-SKNMAR(2)	1574.86821	Oxidation[M](4)	4.41E-03	2.58E-02	0.000694	0.440672	1.06E-02	1.04E-03
	64	PRF_Q_2023_M_CIAN_983_59637.29761.29761.4.2.dta	4	1558.870511	IKEAVR(2)-SKNMAR(2)	1558.873296	null	1.02E-04	2.58E-02	-0.002785	-1.786547	3.65E-05	3.73E-03
	65	PRF_Q_2023_M_CIAN_983_59637.27798.27798.3.0.dta	3	1558.87541	IKEAVR(2)-SKNMAR(2)	1558.873296	null	7.81E-06	2.58E-02	0.002114	1.356108	3.53E-05	5.67E-07
	66	PRF_Q_2023_M_CIAN_983_59637.24076.24076.4.1.dta	4	1574.869486	IKEAVR(2)-SKNMAR(2)	1574.86821	Oxidation[M](4)	1.18E-02	3.21E-02	0.001276	0.810227	1.61E-02	4.76E-07
	67	PRF_Q_2023_M_CIAN_983_59637.27056.27056.3.0.dta	3	1574.868775	IKEAVR(2)-SKNMAR(2)	1574.86821	Oxidation[M](4)	7.32E-04	3.45E-02	0.000565	0.35876	3.97E-02	3.79E-04
	68	PRF_Q_2023_M_CIAN_983_59637.29426.29426.4.2.dta	4	1558.874482	IKEAVR(2)-SKNMAR(2)	1558.873296	null	1.01E-04	4.43E-02	0.001186	0.760806	7.45E-05	1.50E-03
	69	PRF_Q_2023_M_CIAN_983_59637.28496.28496.3.0.dta	3	1558.874194	IKEAVR(2)-SKNMAR(2)	1558.873296	null	3.36E-02	4.50E-02	0.000898	0.576057	1.08E-02	5.48E-02
	70	PRF_Q_2023_M_CIAN_983_59637.24755.24755.4.0.dta	4	1574.868881	IKEAVR(2)-SKNMAR(2)	1574.86821	Oxidation[M](4)	6.78E-04	5.11E-02	0.000671	0.426067	6.36E-04	1.57E-05
	71	PRF_Q_2023_M_CIAN_983_59637.27393.27393.3.0.dta	3	1574.869947	IKEAVR(2)-SKNMAR(2)	1574.86821	Oxidation[M](4)	1.23E-04	5.16E-02	0.001737	1.102949	4.40E-02	1.38E-02
	72	PRF_Q_2023_M_CIAN_983_59637.26803.26803.4.0.dta	4	1574.870381	IKEAVR(2)-SKNMAR(2)	1574.86821	Oxidation[M](4)	8.15E-04	5.44E-02	0.002171	1.378528	9.71E-04	4.46E-03
	73	PRF_Q_2023_M_CIAN_983_59637.21590.21590.3.0.dta	3	1574.868662	IKEAVR(2)-SKNMAR(2)	1574.86821	Oxidation[M](4)	3.49E-05	5.62E-02	0.000452	0.287008	4.62E-03	1.22E-02
	74	PRF_Q_2023_M_CIAN_983_59637.21469.21469.3.0.dta	3	1574.86857	IKEAVR(2)-SKNMAR(2)	1574.86821	Oxidation[M](4)	3.90E-05	5.83E-02	0.00036	0.228591	4.98E-03	2.66E-02
	75	PRF_Q_2023_M_CIAN_983_59637.26536.26536.4.0.dta	4	1574.871672	IKEAVR(2)-SKNMAR(2)	1574.86821	Oxidation[M](4)	2.11E-04	6.74E-02	0.003462	2.198279	1.95E-03	2.89E-04
	76	PRF_Q_2023_M_CIAN_983_59637.25963.25963.4.0.dta	4	1574.86874	IKEAVR(2)-SKNMAR(2)	1574.86821	Oxidation[M](4)	1.98E-02	6.91E-02	0.00053	0.336536	7.77E-02	2.68E-03
	77	PRF_Q_2023_M_CIAN_983_59637.28111.28111.3.0.dta	3	1558.870622	IKEAVR(2)-SKNMAR(2)	1558.873296	null	3.21E-03	7.45E-02	-0.002674	-1.715341	1.32E-02	1.08E-02
	78	PRF_Q_2023_M_CIAN_983_59637.26427.26427.4.0.dta	4	1574.871396	IKEAVR(2)-SKNMAR(2)	1574.86821	Oxidation[M](4)	7.50E-04	7.66E-02	0.003186	2.023026	3.50E-02	2.09E-03
	79	PRF_Q_2023_M_CIAN_983_59637.24624.24624.4.0.dta	4	1574.869267	IKEAVR(2)-SKNMAR(2)	1574.86821	Oxidation[M](4)	4.11E-04	8.11E-02	0.001057	0.671167	3.43E-02	5.88E-02
	80	PRF_Q_2023_M_CIAN_983_59637.27509.27509.3.0.dta	3	1574.87131	IKEAVR(2)-SKNMAR(2)	1574.86821	Oxidation[M](4)	1.65E-02	8.47E-02	0.0031	1.968419	1.64E-01	3.05E-04
	81	PRF_Q_2023_M_CIAN_983_59637.29527.29527.4.0.dta	4	1558.874844	IKEAVR(2)-SKNMAR(2)	1558.873296	null	6.15E-02	8.66E-02	0.001548	0.993025	3.04E-02	1.03E-01
	82	PRF_Q_2023_M_CIAN_983_59637.26696.26696.4.0.dta	4	1574.871305	IKEAVR(2)-SKNMAR(2)	1574.86821	Oxidation[M](4)	1.72E-02	9.01E-02	0.003095	1.965244	8.30E-03	3.70E-02
	83	PRF_Q_2023_M_CIAN_983_59637.26129.26129.4.1.dta	4	1574.870697	IKEAVR(2)-SKNMAR(2)	1574.86821	Oxidation[M](4)	1.42E-01	9.02E-02	0.002487	1.57918	6.21E-01	2.76E-02
	84	PRF_Q_2023_M_CIAN_983_59637.29183.29183.4.0.dta	4	1558.871764	IKEAVR(2)-SKNMAR(2)	1558.873296	null	3.16E-01	9.29E-02	-0.001532	-0.982761	6.95E-01	1.07E-01
	85	PRF_Q_2023_M_CIAN_983_59637.22694.22694.4.0.dta	4	1574.8711	IKEAVR(2)-SKNMAR(2)	1574.86821	Oxidation[M](4)	6.98E-03	1.09E-01	0.00289	1.835074	5.17E-03	1.44E-03
	86	PRF_Q_2023_M_CIAN_983_59637.29057.29057.4.0.dta	4	1558.874635	IKEAVR(2)-SKNMAR(2)	1558.873296	null	3.31E-03	1.17E-01	0.001339	0.858954	1.93E-02	3.58E-04
	87	PRF_Q_2023_M_CIAN_983_59637.25487.25487.4.0.dta	4	1574.868524	IKEAVR(2)-SKNMAR(2)	1574.86821	Oxidation[M](4)	1.98E-04	1.20E-01	0.000314	0.199382	1.56E-02	3.69E-01
	88	PRF_Q_2023_M_CIAN_983_59637.22880.22880.3.0.dta	3	1574.866245	IKEAVR(2)-SKNMAR(2)	1574.86821	Oxidation[M](4)	7.84E-02	1.25E-01	-0.001965	-1.247723	2.65E-01	1.47E-01
	89	PRF_Q_2023_M_CIAN_983_59637.24484.24484.4.0.dta	4	1574.869465	IKEAVR(2)-SKNMAR(2)	1574.86821	Oxidation[M](4)	1.98E-01	1.26E-01	0.001255	0.796892	1.41E-02	2.09E-01
	90	PRF_Q_2023_M_CIAN_983_59637.22641.22641.3.0.dta	3	1574.865147	IKEAVR(2)-SKNMAR(2)	1574.86821	Oxidation[M](4)	3.20E-02	1.36E-01	-0.003063	-1.944925	2.37E-01	1.06E-01
	91	PRF_Q_2023_M_CIAN_983_59637.24160.24160.4.2.dta	4	1574.869579	IKEAVR(2)-SKNMAR(2)	1574.86821	Oxidation[M](4)	1.50E-07	1.41E-01	0.001369	0.869279	4.61E-05	3.78E-04
	92	PRF_Q_2023_M_CIAN_983_59637.24846.24846.3.0.dta	3	1574.87009	IKEAVR(2)-SKNMAR(2)	1574.86821	Oxidation[M](4)	2.59E-02	1.53E-01	0.00188	1.193751	4.62E-02	1.88E-02
	93	PRF_Q_2023_M_CIAN_983_59637.26394.26394.3.0.dta	3	1574.867132	IKEAVR(2)-SKNMAR(2)	1574.86821	Oxidation[M](4)	3.96E-02	1.57E-01	-0.001078	-0.684502	1.53E-01	1.77E-02
	94	PRF_Q_2023_M_CIAN_983_59637.21699.21699.3.0.dta	3	1574.869564	IKEAVR(2)-SKNMAR(2)	1574.86821	Oxidation[M](4)	8.74E-03	1.63E-01	0.001354	0.859754	7.49E-02	3.55E-04
	95	PRF_Q_2023_M_CIAN_983_59637.26863.26863.3.0.dta	3	1558.875185	IKEAVR(2)-SKNMAR(2)	1558.873296	null	2.21E-03	1.68E-01	0.001889	1.211773	8.20E-03	3.39E-02
	96	PRF_Q_2023_M_CIAN_983_59637.23175.23175.4.0.dta	4	1574.867378	IKEAVR(2)-SKNMAR(2)	1574.86821	Oxidation[M](4)	5.54E-03	1.71E-01	-0.000832	-0.528298	7.24E-02	2.16E-02
	97	PRF_Q_2023_M_CIAN_983_59637.22145.22145.3.0.dta	3	1574.870416	IKEAVR(2)-SKNMAR(2)	1574.86821	Oxidation[M](4)	3.20E-02	1.81E-01	0.002206	1.400752	9.16E-02	7.67E-02
	98	PRF_Q_2023_M_CIAN_983_59637.22762.22762.3.0.dta	3	1574.866528	IKEAVR(2)-SKNMAR(2)	1574.86821	Oxidation[M](4)	9.37E-01	1.84E-01	-0.001682	-1.068026	1.00E+00	8.25E-01
	99	PRF_Q_2023_M_CIAN_983_59637.23578.23578.3.0.dta	3	1574.867998	IKEAVR(2)-SKNMAR(2)	1574.86821	Oxidation[M](4)	6.43E-01	2.09E-01	-0.000212	-0.134614	1.00E+00	2.65E-01
	100	PRF_Q_2023_M_CIAN_983_59637.22363.22363.3.0.dta	3	1574.869821	IKEAVR(2)-SKNMAR(2)	1574.86821	Oxidation[M](4)	6.29E-02	2.18E-01	0.001611	1.022943	9.87E-02	1.58E-01
	101	PRF_Q_2023_M_CIAN_983_59637.21812.21812.3.0.dta	3	1574.870678	IKEAVR(2)-SKNMAR(2)	1574.86821	Oxidation[M](4)	1.00E+00	2.24E-01	0.002468	1.567115	1.70E-02	1.00E+00
	102	PRF_Q_2023_M_CIAN_983_59637.21195.21195.3.0.dta	3	1574.868364	IKEAVR(2)-SKNMAR(2)	1574.86821	Oxidation[M](4)	4.93E-02	2.38E-01	0.000154	0.097786	1.23E-01	1.32E-03
	103	PRF_Q_2023_M_CIAN_983_59637.22015.22015.3.0.dta	3	1574.871127	IKEAVR(2)-SKNMAR(2)	1574.86821	Oxidation[M](4)	7.90E-02	2.50E-01	0.002917	1.852218	9.73E-02	8.01E-02
	104	PRF_Q_2023_M_CIAN_983_59637.26118.26118.3.0.dta	3	1574.866209	IKEAVR(2)-SKNMAR(2)	1574.86821	Oxidation[M](4)	2.06E-01	2.90E-01	-0.002001	-1.270583	1.00E+00	1.98E-01
	105	PRF_Q_2023_M_CIAN_983_59637.29013.29013.3.0.dta	3	1558.873267	IKEAVR(2)-SKNMAR(2)	1558.873296	null	5.43E-02	3.73E-01	-0.000029	-0.018603	1.96E-02	6.72E-02
	106	PRF_Q_2023_M_CIAN_983_59637.28617.28617.3.0.dta	3	1558.872215	IKEAVR(2)-SKNMAR(2)	1558.873296	null	6.00E-03	3.91E-01	-0.001081	-0.69345	5.11E-02	8.93E-04
	107	PRF_Q_2023_M_CIAN_983_59637.28347.28347.3.0.dta	3	1558.869976	IKEAVR(2)-SKNMAR(2)	1558.873296	null	2.32E-02	3.93E-01	-0.00332	-2.129743	2.59E-02	1.00E+00
	108	PRF_Q_2023_M_CIAN_983_59637.24967.24967.3.0.dta	3	1574.869599	IKEAVR(2)-SKNMAR(2)	1574.86821	Oxidation[M](4)	8.89E-01	4.16E-01	0.001389	0.881979	1.00E+00	5.95E-01
	109	PRF_Q_2023_M_CIAN_983_59637.25997.25997.3.0.dta	3	1574.870877	IKEAVR(2)-SKNMAR(2)	1574.86821	Oxidation[M](4)	1.00E+00	4.21E-01	0.002667	1.693475	1.00E+00	1.00E+00
	110	PRF_Q_2023_M_CIAN_983_59637.28222.28222.3.0.dta	3	1558.86882	IKEAVR(2)-SKNMAR(2)	1558.873296	null	2.48E-02	4.57E-01	-0.004476	-2.871305	3.63E-03	2.10E-02
	111	PRF_Q_2023_M_CIAN_983_59637.29917.29917.3.0.dta	3	1558.877121	IKEAVR(2)-SKNMAR(2)	1558.873296	null	1.00E+00	4.67E-01	0.003825	2.453695	1.00E+00	1.00E+00
	112	PRF_Q_2023_M_CIAN_983_59637.28895.28895.4.1.dta	4	1558.8749	IKEAVR(2)-SKNMAR(2)	1558.873296	null	1.00E+00	4.69E-01	0.001604	1.028948	1.00E+00	3.76E-01
	113	PRF_Q_2023_M_CIAN_983_59637.28904.28904.3.1.dta	3	1558.872794	IKEAVR(2)-SKNMAR(2)	1558.873296	null	5.04E-01	4.79E-01	-0.000502	-0.322027	8.06E-02	1.00E+00
	114	PRF_Q_2023_M_CIAN_983_59637.24238.24238.4.1.dta	4	1574.869361	IKEAVR(2)-SKNMAR(2)	1574.86821	Oxidation[M](4)	1.00E+00	4.91E-01	0.001151	0.730855	1.00E+00	1.00E+00
	115	PRF_Q_2023_M_CIAN_983_59637.24710.24710.3.0.dta	3	1574.87139	IKEAVR(2)-SKNMAR(2)	1574.86821	Oxidation[M](4)	1.00E+00	5.31E-01	0.00318	2.019217	1.00E+00	2.40E-01
	116	PRF_Q_2023_M_CIAN_983_59637.25316.25316.4.1.dta	4	1574.870096	IKEAVR(2)-SKNMAR(2)	1574.86821	Oxidation[M](4)	1.00E+00	5.54E-01	0.001886	1.197561	1.00E+00	1.00E+00
	117	PRF_Q_2023_M_CIAN_983_59637.29132.29132.3.0.dta	3	1558.874379	IKEAVR(2)-SKNMAR(2)	1558.873296	null	6.83E-01	5.69E-01	0.001083	0.694733	2.71E-02	7.85E-01
	118	PRF_Q_2023_M_CIAN_983_59637.29951.29951.3.1.dta	3	1558.877573	IKEAVR(2)-SKNMAR(2)	1558.873296	null	1.00E+00	7.38E-01	0.004277	2.743648	3.03E-01	1.00E+00
	119	PRF_Q_2023_M_CIAN_983_59637.51513.51513.5.0.dta	5	2477.294531	YQQEVDRIKEAVR(9)-SKNMAR(2)	2477.292798	null	1.04E-03	1.09E-01	0.001733	0.699554	1.57E-04	3.96E-08
	120	PRF_Q_2023_M_CIAN_983_59637.51772.51772.5.0.dta	5	2477.296251	YQQEVDRIKEAVR(9)-SKNMAR(2)	2477.292798	null	1.64E-03	1.77E-01	0.003453	1.39386	4.77E-04	3.61E-07
	121	PRF_Q_2023_M_CIAN_983_59637.51547.51547.4.0.dta	4	2477.294441	YQQEVDRIKEAVR(9)-SKNMAR(2)	2477.292798	null	8.04E-06	1.92E-01	0.001643	0.663224	5.29E-06	5.00E-07
	122	PRF_Q_2023_M_CIAN_983_59637.51641.51641.5.0.dta	5	2477.29506	YQQEVDRIKEAVR(9)-SKNMAR(2)	2477.292798	null	7.41E-03	1.97E-01	0.002262	0.913094	5.74E-04	2.12E-08
	123	PRF_Q_2023_M_CIAN_983_59637.51827.51827.4.0.dta	4	2477.295377	YQQEVDRIKEAVR(9)-SKNMAR(2)	2477.292798	null	2.78E-03	2.15E-01	0.002579	1.041056	1.30E-03	5.50E-05
	124	PRF_Q_2023_M_CIAN_983_59637.47466.47466.5.0.dta	5	2493.291675	YQQEVDRIKEAVR(9)-SKNMAR(2)	2493.287713	Oxidation[M](20)	7.75E-03	2.62E-01	0.003962	1.589067	1.00E+00	8.67E-04
	125	PRF_Q_2023_M_CIAN_983_59637.51683.51683.4.0.dta	4	2477.294381	YQQEVDRIKEAVR(9)-SKNMAR(2)	2477.292798	null	8.23E-04	3.47E-01	0.001583	0.639004	1.03E-03	1.57E-07
	126	PRF_Q_2023_M_CIAN_983_59637.51375.51375.5.0.dta	5	2477.296377	YQQEVDRIKEAVR(9)-SKNMAR(2)	2477.292798	null	1.37E-01	4.02E-01	0.003579	1.444722	1.43E-01	5.16E-05
	127	PRF_Q_2023_M_CIAN_983_59637.47185.47185.5.0.dta	5	2493.289155	YQQEVDRIKEAVR(9)-SKNMAR(2)	2493.287713	Oxidation[M](20)	4.53E-05	4.03E-01	0.001442	0.578353	1.00E+00	1.61E-08
	128	PRF_Q_2023_M_CIAN_983_59637.51927.51927.4.0.dta	4	2477.296183	YQQEVDRIKEAVR(9)-SKNMAR(2)	2477.292798	null	7.47E-04	4.16E-01	0.003385	1.366411	3.41E-03	1.14E-07
	129	PRF_Q_2023_M_CIAN_983_59637.51411.51411.4.0.dta	4	2477.295182	YQQEVDRIKEAVR(9)-SKNMAR(2)	2477.292798	null	1.13E-03	4.92E-01	0.002384	0.962341	2.38E-03	2.92E-04
	130	PRF_Q_2023_M_CIAN_983_59637.51911.51911.5.0.dta	5	2477.296565	YQQEVDRIKEAVR(9)-SKNMAR(2)	2477.292798	null	1.75E-02	4.93E-01	0.003767	1.520612	7.90E-03	1.29E-06
	131	PRF_Q_2023_M_CIAN_983_59637.47333.47333.5.0.dta	5	2493.291488	YQQEVDRIKEAVR(9)-SKNMAR(2)	2493.287713	Oxidation[M](20)	1.69E-04	6.00E-01	0.003775	1.514065	1.00E+00	4.25E-04
	132	PRF_Q_2023_M_CIAN_983_59637.47275.47275.4.0.dta	4	2493.292197	YQQEVDRIKEAVR(9)-SKNMAR(2)	2493.287713	Oxidation[M](20)	5.70E-02	6.58E-01	0.004484	1.798429	1.00E+00	4.49E-02
34	sp|P33176|KINH_HUMAN (753)-sp|P33176|KINH_HUMAN (755)	2	57
	1	PRF_Q_2023_M_CIAN_983_59637.23334.23334.3.0.dta	3	1952.070613	VEHEKLK(5)-LKATDQEK(2)	1952.06979	null	1.00E-13	1.13E-03	0.000823	0.421604	5.88E-17	4.70E-04
	2	PRF_Q_2023_M_CIAN_983_59637.23431.23431.5.0.dta	5	1952.069354	VEHEKLK(5)-LKATDQEK(2)	1952.06979	null	1.26E-06	9.47E-03	-0.000436	-0.223353	1.18E-06	1.17E-04
	3	PRF_Q_2023_M_CIAN_983_59637.23315.23315.5.0.dta	5	1952.068509	VEHEKLK(5)-LKATDQEK(2)	1952.06979	null	5.04E-07	9.63E-03	-0.001281	-0.656227	1.14E-06	1.22E-04
	4	PRF_Q_2023_M_CIAN_983_59637.23220.23220.3.0.dta	3	1952.071641	VEHEKLK(5)-LKATDQEK(2)	1952.06979	null	4.75E-06	1.60E-02	0.001851	0.948224	7.15E-08	3.61E-03
	5	PRF_Q_2023_M_CIAN_983_59637.23455.23455.3.0.dta	3	1952.071428	VEHEKLK(5)-LKATDQEK(2)	1952.06979	null	5.37E-04	1.00E-01	0.001638	0.839109	2.40E-03	6.51E-03
	6	PRF_Q_2023_M_CIAN_983_59637.31208.31208.4.0.dta	4	2221.254125	LRVEHEKLK(7)-LKATDQEK(2)	2221.25495	null	3.31E-03	4.91E-03	-0.000825	-0.371412	1.96E-03	2.89E-15
	7	PRF_Q_2023_M_CIAN_983_59637.31429.31429.4.0.dta	4	2221.25468	LRVEHEKLK(7)-LKATDQEK(2)	2221.25495	null	9.15E-03	6.09E-03	-0.00027	-0.121553	3.73E-03	3.29E-22
	8	PRF_Q_2023_M_CIAN_983_59637.31542.31542.4.0.dta	4	2221.255061	LRVEHEKLK(7)-LKATDQEK(2)	2221.25495	null	5.53E-03	6.60E-03	0.000111	0.049972	2.85E-03	1.32E-20
	9	PRF_Q_2023_M_CIAN_983_59637.31156.31156.5.0.dta	5	2221.25851	LRVEHEKLK(7)-LKATDQEK(2)	2221.25495	null	1.65E-04	7.89E-03	0.00356	1.602698	5.35E-04	2.72E-13
	10	PRF_Q_2023_M_CIAN_983_59637.30978.30978.3.0.dta	3	2221.258461	LRVEHEKLK(7)-LKATDQEK(2)	2221.25495	null	1.45E-02	9.05E-03	0.003511	1.580638	1.86E-02	2.17E-03
	11	PRF_Q_2023_M_CIAN_983_59637.31291.31291.3.0.dta	3	2221.260657	LRVEHEKLK(7)-LKATDQEK(2)	2221.25495	null	8.30E-03	1.05E-02	0.005707	2.569268	9.16E-03	9.99E-08
	12	PRF_Q_2023_M_CIAN_983_59637.31179.31179.3.0.dta	3	2221.258984	LRVEHEKLK(7)-LKATDQEK(2)	2221.25495	null	3.73E-02	1.22E-02	0.004034	1.81609	2.63E-02	2.56E-07
	13	PRF_Q_2023_M_CIAN_983_59637.30627.30627.3.0.dta	3	2221.257397	LRVEHEKLK(7)-LKATDQEK(2)	2221.25495	null	1.99E-02	1.22E-02	0.002447	1.10163	1.56E-02	2.56E-09
	14	PRF_Q_2023_M_CIAN_983_59637.31399.31399.3.0.dta	3	2221.259181	LRVEHEKLK(7)-LKATDQEK(2)	2221.25495	null	8.30E-02	1.48E-02	0.004231	1.904779	9.44E-02	5.01E-05
	15	PRF_Q_2023_M_CIAN_983_59637.31863.31863.4.0.dta	4	2221.254653	LRVEHEKLK(7)-LKATDQEK(2)	2221.25495	null	1.83E-02	1.86E-02	-0.000297	-0.133708	1.02E-02	3.27E-14
	16	PRF_Q_2023_M_CIAN_983_59637.31750.31750.4.0.dta	4	2221.254716	LRVEHEKLK(7)-LKATDQEK(2)	2221.25495	null	1.27E-02	1.87E-02	-0.000234	-0.105346	1.47E-02	7.34E-13
	17	PRF_Q_2023_M_CIAN_983_59637.30754.30754.3.0.dta	3	2221.257914	LRVEHEKLK(7)-LKATDQEK(2)	2221.25495	null	4.22E-02	1.98E-02	0.002964	1.334381	4.44E-02	1.01E-04
	18	PRF_Q_2023_M_CIAN_983_59637.31976.31976.4.0.dta	4	2221.254145	LRVEHEKLK(7)-LKATDQEK(2)	2221.25495	null	6.03E-02	2.08E-02	-0.000805	-0.362408	3.59E-02	3.86E-10
	19	PRF_Q_2023_M_CIAN_983_59637.30595.30595.5.0.dta	5	2221.257314	LRVEHEKLK(7)-LKATDQEK(2)	2221.25495	null	1.46E-02	2.22E-02	0.002364	1.064263	1.96E-02	2.53E-12
	20	PRF_Q_2023_M_CIAN_983_59637.33200.33200.5.0.dta	5	2221.257576	LRVEHEKLK(7)-LKATDQEK(2)	2221.25495	null	2.73E-03	2.40E-02	0.002626	1.182215	2.81E-04	1.14E-04
	21	PRF_Q_2023_M_CIAN_983_59637.32196.32196.4.0.dta	4	2221.253527	LRVEHEKLK(7)-LKATDQEK(2)	2221.25495	null	3.99E-02	2.40E-02	-0.001423	-0.640629	3.07E-02	1.10E-09
	22	PRF_Q_2023_M_CIAN_983_59637.30531.30531.4.0.dta	4	2221.257156	LRVEHEKLK(7)-LKATDQEK(2)	2221.25495	null	2.40E-02	2.44E-02	0.002206	0.993132	1.39E-02	4.49E-10
	23	PRF_Q_2023_M_CIAN_983_59637.30854.30854.5.0.dta	5	2221.256879	LRVEHEKLK(7)-LKATDQEK(2)	2221.25495	null	3.43E-02	2.44E-02	0.001929	0.868428	6.48E-02	3.34E-11
	24	PRF_Q_2023_M_CIAN_983_59637.31616.31616.3.0.dta	3	2221.258429	LRVEHEKLK(7)-LKATDQEK(2)	2221.25495	null	1.47E-01	2.61E-02	0.003479	1.566232	1.92E-01	3.39E-02
	25	PRF_Q_2023_M_CIAN_983_59637.32146.32146.5.0.dta	5	2221.260737	LRVEHEKLK(7)-LKATDQEK(2)	2221.25495	null	6.98E-03	2.61E-02	0.005787	2.605284	9.91E-03	1.10E-07
	26	PRF_Q_2023_M_CIAN_983_59637.31099.31099.4.0.dta	4	2221.254472	LRVEHEKLK(7)-LKATDQEK(2)	2221.25495	null	6.82E-02	2.82E-02	-0.000478	-0.215194	5.78E-02	2.74E-11
	27	PRF_Q_2023_M_CIAN_983_59637.30880.30880.3.0.dta	3	2221.257333	LRVEHEKLK(7)-LKATDQEK(2)	2221.25495	null	2.21E-01	3.03E-02	0.002383	1.072817	2.45E-01	8.69E-04
	28	PRF_Q_2023_M_CIAN_983_59637.30723.30723.5.0.dta	5	2221.257262	LRVEHEKLK(7)-LKATDQEK(2)	2221.25495	null	1.36E-01	3.04E-02	0.002312	1.040853	1.86E-01	1.84E-12
	29	PRF_Q_2023_M_CIAN_983_59637.31646.31646.4.0.dta	4	2221.254711	LRVEHEKLK(7)-LKATDQEK(2)	2221.25495	null	1.56E-02	3.12E-02	-0.000239	-0.107597	1.09E-02	1.70E-11
	30	PRF_Q_2023_M_CIAN_983_59637.32082.32082.4.0.dta	4	2221.253612	LRVEHEKLK(7)-LKATDQEK(2)	2221.25495	null	1.79E-02	3.15E-02	-0.001338	-0.602362	9.93E-03	1.58E-10
	31	PRF_Q_2023_M_CIAN_983_59637.31078.31078.3.0.dta	3	2221.257914	LRVEHEKLK(7)-LKATDQEK(2)	2221.25495	null	1.31E-01	3.15E-02	0.002964	1.334381	1.79E-01	2.85E-02
	32	PRF_Q_2023_M_CIAN_983_59637.30662.30662.4.0.dta	4	2221.257648	LRVEHEKLK(7)-LKATDQEK(2)	2221.25495	null	8.87E-02	3.28E-02	0.002698	1.214629	4.90E-02	1.67E-13
	33	PRF_Q_2023_M_CIAN_983_59637.31322.31322.4.0.dta	4	2221.253466	LRVEHEKLK(7)-LKATDQEK(2)	2221.25495	null	3.32E-03	3.43E-02	-0.001484	-0.668091	2.23E-03	4.80E-15
	34	PRF_Q_2023_M_CIAN_983_59637.30903.30903.4.0.dta	4	2221.253762	LRVEHEKLK(7)-LKATDQEK(2)	2221.25495	null	3.64E-03	3.52E-02	-0.001188	-0.534833	3.52E-03	5.42E-13
	35	PRF_Q_2023_M_CIAN_983_59637.31055.31055.5.0.dta	5	2221.25829	LRVEHEKLK(7)-LKATDQEK(2)	2221.25495	null	2.10E-03	3.61E-02	0.00334	1.503654	4.63E-03	8.17E-10
	36	PRF_Q_2023_M_CIAN_983_59637.30953.30953.5.0.dta	5	2221.25836	LRVEHEKLK(7)-LKATDQEK(2)	2221.25495	null	2.29E-03	3.77E-02	0.00341	1.535168	1.95E-03	1.54E-12
	37	PRF_Q_2023_M_CIAN_983_59637.31510.31510.3.0.dta	3	2221.25924	LRVEHEKLK(7)-LKATDQEK(2)	2221.25495	null	8.58E-02	4.12E-02	0.00429	1.931341	9.89E-02	5.65E-03
	38	PRF_Q_2023_M_CIAN_983_59637.31000.31000.4.0.dta	4	2221.254764	LRVEHEKLK(7)-LKATDQEK(2)	2221.25495	null	1.44E-02	4.22E-02	-0.000186	-0.083736	7.49E-03	5.13E-17
	39	PRF_Q_2023_M_CIAN_983_59637.31488.31488.5.0.dta	5	2221.259157	LRVEHEKLK(7)-LKATDQEK(2)	2221.25495	null	3.09E-03	4.62E-02	0.004207	1.893974	2.02E-03	1.03E-09
	40	PRF_Q_2023_M_CIAN_983_59637.32253.32253.5.0.dta	5	2221.26123	LRVEHEKLK(7)-LKATDQEK(2)	2221.25495	null	1.38E-01	4.79E-02	0.00628	2.827231	9.73E-02	1.35E-07
	41	PRF_Q_2023_M_CIAN_983_59637.31268.31268.5.0.dta	5	2221.259194	LRVEHEKLK(7)-LKATDQEK(2)	2221.25495	null	4.35E-03	4.82E-02	0.004244	1.910632	2.60E-03	9.03E-14
	42	PRF_Q_2023_M_CIAN_983_59637.31595.31595.5.0.dta	5	2221.259705	LRVEHEKLK(7)-LKATDQEK(2)	2221.25495	null	1.57E-03	5.17E-02	0.004755	2.140682	2.45E-03	3.41E-08
	43	PRF_Q_2023_M_CIAN_983_59637.31376.31376.5.0.dta	5	2221.258661	LRVEHEKLK(7)-LKATDQEK(2)	2221.25495	null	7.40E-03	5.47E-02	0.003711	1.670677	9.42E-03	4.96E-12
	44	PRF_Q_2023_M_CIAN_983_59637.31701.31701.5.0.dta	5	2221.260008	LRVEHEKLK(7)-LKATDQEK(2)	2221.25495	null	7.52E-04	5.62E-02	0.005058	2.277091	4.93E-04	3.12E-13
	45	PRF_Q_2023_M_CIAN_983_59637.31921.31921.5.0.dta	5	2221.261026	LRVEHEKLK(7)-LKATDQEK(2)	2221.25495	null	4.02E-03	5.83E-02	0.006076	2.735391	5.88E-03	6.00E-07
	46	PRF_Q_2023_M_CIAN_983_59637.31722.31722.3.0.dta	3	2221.260021	LRVEHEKLK(7)-LKATDQEK(2)	2221.25495	null	2.47E-01	5.88E-02	0.005071	2.282944	2.61E-01	3.52E-02
	47	PRF_Q_2023_M_CIAN_983_59637.30785.30785.4.0.dta	4	2221.258206	LRVEHEKLK(7)-LKATDQEK(2)	2221.25495	null	2.76E-01	5.96E-02	0.003256	1.465838	2.58E-01	5.43E-14
	48	PRF_Q_2023_M_CIAN_983_59637.31808.31808.5.0.dta	5	2221.258694	LRVEHEKLK(7)-LKATDQEK(2)	2221.25495	null	1.42E-04	7.16E-02	0.003744	1.685534	9.47E-04	1.76E-08
	49	PRF_Q_2023_M_CIAN_983_59637.33316.33316.5.0.dta	5	2221.258162	LRVEHEKLK(7)-LKATDQEK(2)	2221.25495	null	4.57E-02	9.19E-02	0.003212	1.446029	5.38E-02	4.11E-07
	50	PRF_Q_2023_M_CIAN_983_59637.32038.32038.5.0.dta	5	2221.26068	LRVEHEKLK(7)-LKATDQEK(2)	2221.25495	null	1.00E-02	1.11E-01	0.00573	2.579623	1.10E-02	2.16E-07
	51	PRF_Q_2023_M_CIAN_983_59637.32319.32319.4.0.dta	4	2221.252274	LRVEHEKLK(7)-LKATDQEK(2)	2221.25495	null	1.76E-01	1.13E-01	-0.002676	-1.204724	3.40E-01	1.16E-03
	52	PRF_Q_2023_M_CIAN_983_59637.33081.33081.5.0.dta	5	2221.255573	LRVEHEKLK(7)-LKATDQEK(2)	2221.25495	null	1.44E-05	1.36E-01	0.000623	0.280472	9.37E-04	5.60E-08
	53	PRF_Q_2023_M_CIAN_983_59637.30462.30462.5.0.dta	5	2221.256927	LRVEHEKLK(7)-LKATDQEK(2)	2221.25495	null	6.48E-01	2.47E-01	0.001977	0.890037	7.81E-01	1.33E-01
	54	PRF_Q_2023_M_CIAN_983_59637.32436.32436.4.1.dta	4	2221.251777	LRVEHEKLK(7)-LKATDQEK(2)	2221.25495	null	3.95E-01	3.17E-01	-0.003173	-1.428472	1.00E+00	3.93E-04
	55	PRF_Q_2023_M_CIAN_983_59637.32553.32553.4.1.dta	4	2221.254594	LRVEHEKLK(7)-LKATDQEK(2)	2221.25495	null	1.00E+00	5.04E-01	-0.000356	-0.16027	1.00E+00	4.88E-05
	56	PRF_Q_2023_M_CIAN_983_59637.33440.33440.5.0.dta	5	2221.257281	LRVEHEKLK(7)-LKATDQEK(2)	2221.25495	null	1.00E+00	5.65E-01	0.002331	1.049407	1.00E+00	6.08E-02
	57	PRF_Q_2023_M_CIAN_983_59637.30493.30493.3.0.dta	3	2221.259304	LRVEHEKLK(7)-LKATDQEK(2)	2221.25495	null	1.00E+00	6.48E-01	0.004354	1.960153	1.00E+00	1.00E+00
35	sp|P33176|KINH_HUMAN (627)-sp|P33176|KINH_HUMAN (739)	2	8
	1	PRF_Q_2023_M_CIAN_983_59637.78213.78213.4.0.dta	4	4090.954236	MEENEKELAACQLR(6)-LITDLQDQNQKMMLEQER(11)	4090.955019	Carbamidomethyl[C](32)	4.38E-09	1.53E-03	-0.000783	-0.191398	6.68E-09	5.72E-07
	2	PRF_Q_2023_M_CIAN_983_59637.76692.76692.4.0.dta	4	4106.967451	MEENEKELAACQLR(6)-LITDLQDQNQKMMLEQER(11)	4106.949933	Carbamidomethyl[C](32);Oxidation[M](22)	1.00E+00	5.92E-03	0.017518	4.265453	1.00E+00	1.00E+00
	3	PRF_Q_2023_M_CIAN_983_59637.78299.78299.5.1.dta	5	4090.961121	MEENEKELAACQLR(6)-LITDLQDQNQKMMLEQER(11)	4090.955019	Carbamidomethyl[C](32)	1.00E+00	3.44E-02	0.006102	1.491583	1.00E+00	1.00E+00
	4	PRF_Q_2023_M_CIAN_983_59637.78190.78190.5.1.dta	5	4090.960774	MEENEKELAACQLR(6)-LITDLQDQNQKMMLEQER(11)	4090.955019	Carbamidomethyl[C](32)	1.00E+00	7.73E-01	0.005755	1.406762	1.00E+00	1.00E+00
	5	PRF_Q_2023_M_CIAN_983_59637.73085.73085.5.0.dta	5	4219.056477	KMEENEKELAACQLR(7)-LITDLQDQNQKMMLEQER(11)	4219.049975	Carbamidomethyl[C](33)	1.00E+00	3.48E-03	0.006502	1.541105	1.00E+00	1.00E+00
	6	PRF_Q_2023_M_CIAN_983_59637.73086.73086.4.0.dta	4	4219.054784	KMEENEKELAACQLR(7)-LITDLQDQNQKMMLEQER(11)	4219.049975	Carbamidomethyl[C](33)	1.00E+00	2.36E-02	0.004809	1.13983	1.00E+00	1.00E+00
	7	PRF_Q_2023_M_CIAN_983_59637.72931.72931.5.0.dta	5	4219.049827	KMEENEKELAACQLR(7)-LITDLQDQNQKMMLEQER(11)	4219.049975	Carbamidomethyl[C](33)	1.00E+00	5.02E-02	-0.000148	-0.035079	1.00E+00	1.00E+00
	8	PRF_Q_2023_M_CIAN_983_59637.72943.72943.4.1.dta	4	4219.056719	KMEENEKELAACQLR(7)-LITDLQDQNQKMMLEQER(11)	4219.049975	Carbamidomethyl[C](33)	1.00E+00	3.90E-01	0.006744	1.598464	1.00E+00	1.00E+00
36	sp|Q07866|KLC1_HUMAN (495)-sp|Q07866|KLC1_HUMAN (518)	2	4
	1	PRF_Q_2023_M_CIAN_983_59637.49470.49470.5.0.dta	5	2819.437293	KQGLDNVHK(1)-VAEVLNDPENMEKR(13)	2819.435485	null	1.38E-06	1.57E-03	0.001808	0.641263	1.94E-08	3.92E-08
	2	PRF_Q_2023_M_CIAN_983_59637.49480.49480.4.0.dta	4	2819.440281	KQGLDNVHK(1)-VAEVLNDPENMEKR(13)	2819.435485	null	1.28E-10	2.17E-02	0.004796	1.70105	3.62E-13	1.26E-13
	3	PRF_Q_2023_M_CIAN_983_59637.44517.44517.5.0.dta	5	2975.538817	KQGLDNVHK(1)-VAEVLNDPENMEKRR(13)	2975.536587	null	1.17E-02	3.53E-02	0.00223	0.749445	4.39E-03	1.78E-02
	4	PRF_Q_2023_M_CIAN_983_59637.44653.44653.5.0.dta	5	2975.54138	KQGLDNVHK(1)-VAEVLNDPENMEKRR(13)	2975.536587	null	2.03E-02	1.07E-01	0.004793	1.610802	3.24E-03	1.28E-02
37	sp|P33176|KINH_HUMAN (450)-sp|P33176|KINH_HUMAN (909)	2	6
	1	PRF_Q_2023_M_CIAN_983_59637.67226.67226.3.0.dta	3	2719.414542	LKTQMLDQEELLASTR(2)-SKNMAR(2)	2719.41158	null	2.41E-06	2.38E-03	0.002962	1.089206	1.00E+00	4.79E-03
	2	PRF_Q_2023_M_CIAN_983_59637.67204.67204.4.0.dta	4	2719.415548	LKTQMLDQEELLASTR(2)-SKNMAR(2)	2719.41158	null	3.61E-05	4.23E-03	0.003968	1.459139	3.73E-20	5.06E-06
	3	PRF_Q_2023_M_CIAN_983_59637.67343.67343.4.0.dta	4	2719.414792	LKTQMLDQEELLASTR(2)-SKNMAR(2)	2719.41158	null	5.74E-08	5.47E-03	0.003212	1.181138	1.18E-12	1.21E-10
	4	PRF_Q_2023_M_CIAN_983_59637.67071.67071.4.0.dta	4	2719.417412	LKTQMLDQEELLASTR(2)-SKNMAR(2)	2719.41158	null	4.33E-09	6.63E-03	0.005832	2.144582	4.07E-12	6.40E-09
	5	PRF_Q_2023_M_CIAN_983_59637.67089.67089.3.0.dta	3	2719.393177	LKTQMLDQEELLASTR(2)-SKNMAR(2)	2719.41158	null	1.00E+00	3.68E-01	-0.018403	-6.767273	1.00E+00	2.98E-02
	6	PRF_Q_2023_M_CIAN_983_59637.60561.60561.5.0.dta	5	2875.518277	LKTQMLDQEELLASTRR(2)-SKNMAR(2)	2875.512682	null	3.06E-04	1.45E-01	0.005595	1.94574	1.00E+00	6.09E-06
38	sp|P33176|KINH_HUMAN (620)-sp|P33176|KINH_HUMAN (627)	2	3
	1	PRF_Q_2023_M_CIAN_983_59637.45125.45125.5.0.dta	5	3538.685271	CKQLESTQTESNKK(13)-MEENEKELAACQLR(6)	3538.682042	Carbamidomethyl[C](11);Carbamidomethyl[C](18)	9.47E-04	2.81E-03	0.003229	0.912487	3.86E-11	5.91E-05
	2	PRF_Q_2023_M_CIAN_983_59637.48847.48847.5.0.dta	5	3538.690501	CKQLESTQTESNKK(13)-MEENEKELAACQLR(6)	3538.682042	Carbamidomethyl[C](11);Carbamidomethyl[C](18)	3.41E-03	2.39E-02	0.008459	2.390438	4.50E-04	1.00E+00
	3	PRF_Q_2023_M_CIAN_983_59637.50284.50284.4.0.dta	4	3250.561447	QLESTQTESNKK(11)-MEENEKELAACQLR(6)	3250.556444	Carbamidomethyl[C](11)	1.09E-01	2.21E-01	0.005003	1.539121	3.05E-06	5.05E-02
39	sp|P33176|KINH_HUMAN (141)-sp|P33176|KINH_HUMAN (240)	2	3
	1	PRF_Q_2023_M_CIAN_983_59637.84885.84885.4.1.dta	4	3157.668718	VSYFEIYLDKIR(10)-VSKTGAEGAVLDEAK(3)	3157.666577	null	4.89E-11	3.00E-03	0.002141	0.678032	5.02E-08	1.17E-07
	2	PRF_Q_2023_M_CIAN_983_59637.91822.91822.4.0.dta	4	3928.109652	VSYFEIYLDKIRDLLDVSK(10)-VSKTGAEGAVLDEAK(3)	3928.083958	null	1.00E+00	1.39E-01	0.025694	6.541103	1.00E+00	1.28E-03
	3	PRF_Q_2023_M_CIAN_983_59637.91903.91903.4.1.dta	4	3928.106879	VSYFEIYLDKIRDLLDVSK(10)-VSKTGAEGAVLDEAK(3)	3928.083958	null	1.00E+00	4.97E-01	0.022921	5.83516	1.00E+00	8.23E-02
40	sp|P33176|KINH_HUMAN (598)-sp|P33176|KINH_HUMAN (609)	2	5
	1	PRF_Q_2023_M_CIAN_983_59637.24628.24628.5.0.dta	5	2539.276967	MKSEVK(2)-CKQLESTQTESNKK(2)	2539.274094	Carbamidomethyl[C](1)	7.39E-05	3.32E-03	0.002873	1.131426	1.04E-09	5.14E-05
	2	PRF_Q_2023_M_CIAN_983_59637.24658.24658.4.0.dta	4	2539.276682	MKSEVK(2)-CKQLESTQTESNKK(2)	2539.274094	Carbamidomethyl[C](1)	5.25E-02	4.82E-02	0.002588	1.019189	1.00E+00	3.11E-02
	3	PRF_Q_2023_M_CIAN_983_59637.24531.24531.4.0.dta	4	2539.275822	MKSEVK(2)-CKQLESTQTESNKK(2)	2539.274094	Carbamidomethyl[C](1)	1.00E+00	2.08E-01	0.001728	0.680509	1.00E+00	1.00E+00
	4	PRF_Q_2023_M_CIAN_983_59637.24504.24504.5.0.dta	5	2539.274704	MKSEVK(2)-CKQLESTQTESNKK(2)	2539.274094	Carbamidomethyl[C](1)	2.17E-01	3.39E-01	0.00061	0.240226	1.00E+00	9.84E-01
	5	PRF_Q_2023_M_CIAN_983_59637.29564.29564.4.0.dta	4	2411.182847	MKSEVK(2)-CKQLESTQTESNK(2)	2411.179138	Carbamidomethyl[C](1)	1.30E-05	2.87E-02	0.003709	1.538252	7.07E-03	1.89E-05
41	sp|P33176|KINH_HUMAN (726)-sp|P33176|KINH_HUMAN (728)	2	8
	1	PRF_Q_2023_M_CIAN_983_59637.69441.69441.3.0.dta	3	3225.718758	QISSLRDEVEAKAK(12)-AKLITDLQDQNQK(2)	3225.732355	null	4.14E-03	3.49E-03	-0.013597	-4.215167	1.16E-04	1.30E-11
	2	PRF_Q_2023_M_CIAN_983_59637.69324.69324.4.0.dta	4	3225.734021	QISSLRDEVEAKAK(12)-AKLITDLQDQNQK(2)	3225.732355	null	1.00E+00	8.04E-02	0.001666	0.516472	1.00E+00	5.25E-07
	3	PRF_Q_2023_M_CIAN_983_59637.69452.69452.4.0.dta	4	3225.73367	QISSLRDEVEAKAK(12)-AKLITDLQDQNQK(2)	3225.732355	null	1.00E+00	9.53E-02	0.001315	0.407659	1.00E+00	1.09E-04
	4	PRF_Q_2023_M_CIAN_983_59637.69327.69327.5.0.dta	5	3225.733506	QISSLRDEVEAKAK(12)-AKLITDLQDQNQK(2)	3225.732355	null	1.00E+00	1.92E-01	0.001151	0.356818	2.65E-01	2.89E-08
	5	PRF_Q_2023_M_CIAN_983_59637.69313.69313.3.0.dta	3	3225.735939	QISSLRDEVEAKAK(12)-AKLITDLQDQNQK(2)	3225.732355	null	1.45E-05	3.23E-01	0.003584	1.111066	1.85E-02	1.45E-10
	6	PRF_Q_2023_M_CIAN_983_59637.69471.69471.5.0.dta	5	3225.732832	QISSLRDEVEAKAK(12)-AKLITDLQDQNQK(2)	3225.732355	null	1.00E+00	3.62E-01	0.000477	0.147873	1.00E+00	1.00E+00
	7	PRF_Q_2023_M_CIAN_983_59637.54453.54453.4.0.dta	4	2541.342005	DEVEAKAK(6)-AKLITDLQDQNQK(2)	2541.340517	null	5.01E-02	1.35E-02	0.001488	0.585518	1.03E-07	1.19E-02
	8	PRF_Q_2023_M_CIAN_983_59637.54509.54509.3.0.dta	3	2541.342021	DEVEAKAK(6)-AKLITDLQDQNQK(2)	2541.340517	null	6.21E-02	1.26E-01	0.001504	0.591814	1.00E+00	5.52E-02
42	sp|P33176|KINH_HUMAN (602)-sp|P33176|KINH_HUMAN (783)	2	6
	1	PRF_Q_2023_M_CIAN_983_59637.64112.64112.4.0.dta	4	2389.29403	SEVKTMVK(4)-QDLKGLEETVAK(4)	2389.289339	null	1.47E-04	5.51E-03	0.004691	1.963345	4.43E-04	3.02E-06
	2	PRF_Q_2023_M_CIAN_983_59637.63979.63979.4.0.dta	4	2389.290034	SEVKTMVK(4)-QDLKGLEETVAK(4)	2389.289339	null	4.84E-02	5.01E-02	0.000695	0.290881	1.52E-01	3.99E-01
	3	PRF_Q_2023_M_CIAN_983_59637.64040.64040.3.0.dta	3	2389.297082	SEVKTMVK(4)-QDLKGLEETVAK(4)	2389.289339	null	3.82E-05	1.60E-01	0.007743	3.240713	8.83E-02	1.49E-02
	4	PRF_Q_2023_M_CIAN_983_59637.64089.64089.3.0.dta	3	2389.29587	SEVKTMVK(4)-QDLKGLEETVAK(4)	2389.289339	null	2.99E-01	4.11E-01	0.006531	2.733449	2.83E-01	3.35E-01
	5	PRF_Q_2023_M_CIAN_983_59637.60567.60567.4.0.dta	4	2648.429692	MKSEVKTMVK(6)-QDLKGLEETVAK(4)	2648.424774	null	2.40E-01	1.82E-01	0.004918	1.856953	1.46E-02	1.64E-01
	6	PRF_Q_2023_M_CIAN_983_59637.60704.60704.4.0.dta	4	2648.435044	MKSEVKTMVK(6)-QDLKGLEETVAK(4)	2648.424774	null	1.83E-02	2.36E-01	0.01027	3.877777	9.08E-03	6.99E-02
43	sp|P33176|KINH_HUMAN (141)-sp|P33176|KINH_HUMAN (281)	2	7
	1	PRF_Q_2023_M_CIAN_983_59637.84859.84859.4.0.dta	4	2420.255441	VSYFEIYLDKIR(10)-DSKMTR(3)	2420.252898	null	2.09E-08	7.58E-03	0.002543	1.050717	5.01E-11	1.15E-07
	2	PRF_Q_2023_M_CIAN_983_59637.84718.84718.4.0.dta	4	2420.255298	VSYFEIYLDKIR(10)-DSKMTR(3)	2420.252898	null	2.26E-05	1.28E-02	0.0024	0.991632	9.37E-09	1.62E-05
	3	PRF_Q_2023_M_CIAN_983_59637.83899.83899.4.0.dta	4	2436.253244	VSYFEIYLDKIR(10)-DSKMTR(3)	2436.247812	Oxidation[M](19)	9.50E-08	1.58E-02	0.005432	2.229658	2.31E-08	5.83E-05
	4	PRF_Q_2023_M_CIAN_983_59637.84860.84860.3.0.dta	3	2420.25538	VSYFEIYLDKIR(10)-DSKMTR(3)	2420.252898	null	3.16E-06	2.47E-02	0.002482	1.025513	5.81E-10	9.73E-08
	5	PRF_Q_2023_M_CIAN_983_59637.84719.84719.3.0.dta	3	2420.255367	VSYFEIYLDKIR(10)-DSKMTR(3)	2420.252898	null	2.03E-07	5.64E-02	0.002469	1.020141	4.90E-15	4.45E-08
	6	PRF_Q_2023_M_CIAN_983_59637.84754.84754.2.0.dta	2	2420.257942	VSYFEIYLDKIR(10)-DSKMTR(3)	2420.252898	null	1.84E-02	5.61E-01	0.005044	2.08408	1.00E+00	3.30E-03
	7	PRF_Q_2023_M_CIAN_983_59637.92488.92488.5.0.dta	5	3206.675157	VSYFEIYLDKIRDLLDVSK(10)-DSKMTR(3)	3206.665194	Oxidation[M](26)	7.40E-06	1.05E-01	0.009963	3.106966	1.00E+00	2.79E-05
44	sp|P33176|KINH_HUMAN (596)-sp|P33176|KINH_HUMAN (602)	2	9
	1	PRF_Q_2023_M_CIAN_983_59637.56025.56025.3.0.dta	3	1941.083605	LYISKMK(5)-SEVKTMVK(4)	1941.079826	null	9.19E-09	7.86E-03	0.003779	1.946855	7.34E-10	1.21E-06
	2	PRF_Q_2023_M_CIAN_983_59637.56161.56161.3.0.dta	3	1941.083071	LYISKMK(5)-SEVKTMVK(4)	1941.079826	null	5.42E-06	1.82E-02	0.003245	1.67175	1.01E-13	8.21E-08
	3	PRF_Q_2023_M_CIAN_983_59637.56162.56162.4.0.dta	4	1941.081922	LYISKMK(5)-SEVKTMVK(4)	1941.079826	null	1.59E-02	2.49E-01	0.002096	1.079811	1.08E-04	2.49E-03
	4	PRF_Q_2023_M_CIAN_983_59637.48805.48805.4.0.dta	4	1957.080485	LYISKMK(5)-SEVKTMVK(4)	1957.07474	Oxidation[M](6)	1.00E+00	2.74E-01	0.005745	2.935504	1.00E+00	5.60E-01
	5	PRF_Q_2023_M_CIAN_983_59637.56014.56014.4.0.dta	4	1941.081148	LYISKMK(5)-SEVKTMVK(4)	1941.079826	null	3.29E-02	2.78E-01	0.001322	0.681064	3.69E-03	2.67E-02
	6	PRF_Q_2023_M_CIAN_983_59637.56322.56322.4.0.dta	4	1941.081852	LYISKMK(5)-SEVKTMVK(4)	1941.079826	null	4.30E-01	3.13E-01	0.002026	1.043749	3.38E-01	3.43E-01
	7	PRF_Q_2023_M_CIAN_983_59637.50126.50126.4.0.dta	4	1957.075541	LYISKMK(5)-SEVKTMVK(4)	1957.07474	Oxidation[M](17)	4.76E-01	3.51E-01	0.000801	0.409284	6.20E-01	5.48E-01
	8	PRF_Q_2023_M_CIAN_983_59637.49878.49878.5.0.dta	5	2097.18351	LYISKMK(5)-SEVKTMVKR(4)	2097.180928	null	2.62E-01	1.15E-01	0.002582	1.231177	5.95E-03	1.19E-01
	9	PRF_Q_2023_M_CIAN_983_59637.49895.49895.4.1.dta	4	2097.185014	LYISKMK(5)-SEVKTMVKR(4)	2097.180928	null	6.02E-02	2.41E-01	0.004086	1.94833	5.78E-07	2.86E-02
45	sp|Q07866|KLC1_HUMAN (1)-sp|Q07866|KLC1_HUMAN (29)	2	2
	1	PRF_Q_2023_M_CIAN_983_59637.85877.85877.3.2.dta	3	2960.541106	MYDNMSTMVYIK(1)-TKQVIQGLEALK(2)	2960.518012	null	2.05E-11	8.03E-03	0.023094	7.800662	2.61E-04	4.85E-15
	2	PRF_Q_2023_M_CIAN_983_59637.90947.90947.5.0.dta	5	4680.455032	MYDNMSTMVYIK(1)-TKQVIQGLEALKNEHNSILQSLLETLK(2)	4680.433477	null	2.74E-05	1.98E-02	0.021555	4.605343	1.00E+00	2.87E-07
46	sp|Q07866|KLC1_HUMAN (382)-sp|Q07866|KLC1_HUMAN (468)	2	8
	1	PRF_Q_2023_M_CIAN_983_59637.82638.82638.3.0.dta	3	3340.799755	LGPDDPNVAKTK(10)-VDSPTVTTTLKNLGALYR(11)	3340.799703	null	1.23E-08	1.05E-02	0.000052	0.015565	1.79E-10	3.51E-06
	2	PRF_Q_2023_M_CIAN_983_59637.82779.82779.3.0.dta	3	3340.798696	LGPDDPNVAKTK(10)-VDSPTVTTTLKNLGALYR(11)	3340.799703	null	3.05E-10	1.73E-02	-0.001007	-0.301425	3.97E-16	6.88E-11
	3	PRF_Q_2023_M_CIAN_983_59637.82757.82757.4.0.dta	4	3340.803803	LGPDDPNVAKTK(10)-VDSPTVTTTLKNLGALYR(11)	3340.799703	null	1.28E-05	8.35E-02	0.0041	1.227251	3.75E-12	5.84E-05
	4	PRF_Q_2023_M_CIAN_983_59637.82607.82607.4.0.dta	4	3340.802779	LGPDDPNVAKTK(10)-VDSPTVTTTLKNLGALYR(11)	3340.799703	null	1.73E-04	1.12E-01	0.003076	0.920738	1.57E-14	2.68E-04
	5	PRF_Q_2023_M_CIAN_983_59637.82702.82702.5.0.dta	5	3340.805625	LGPDDPNVAKTK(10)-VDSPTVTTTLKNLGALYR(11)	3340.799703	null	3.87E-02	3.14E-01	0.005922	1.772629	1.00E+00	4.25E-02
	6	PRF_Q_2023_M_CIAN_983_59637.82587.82587.4.0.dta	4	3340.835211	LGPDDPNVAKTK(10)-VDSPTVTTTLKNLGALYR(11)	3340.799703	null	2.30E-02	4.20E-01	0.035508	10.628593	1.06E-02	2.87E-01
	7	PRF_Q_2023_M_CIAN_983_59637.82782.82782.5.1.dta	5	3340.808237	LGPDDPNVAKTK(10)-VDSPTVTTTLKNLGALYR(11)	3340.799703	null	1.00E+00	7.64E-01	0.008534	2.554478	1.00E+00	1.00E+00
	8	PRF_Q_2023_M_CIAN_983_59637.86380.86380.4.0.dta	4	4443.410179	ALEIYQTKLGPDDPNVAKTK(18)-VDSPTVTTTLKNLGALYRR(11)	4443.413143	null	1.00E+00	3.03E-01	-0.002964	-0.667055	1.00E+00	1.00E+00
47	sp|P33176|KINH_HUMAN (642)-sp|P33176|KINH_HUMAN (739)	2	6
	1	PRF_Q_2023_M_CIAN_983_59637.61034.61034.4.0.dta	4	3423.762167	ISQHEAKIK(7)-LITDLQDQNQKMMLEQER(11)	3423.760888	null	1.76E-06	1.11E-02	0.001279	0.373566	1.00E+00	8.52E-07
	2	PRF_Q_2023_M_CIAN_983_59637.61033.61033.5.0.dta	5	3423.763818	ISQHEAKIK(7)-LITDLQDQNQKMMLEQER(11)	3423.760888	null	1.28E-03	1.93E-02	0.00293	0.855784	3.25E-07	3.32E-05
	3	PRF_Q_2023_M_CIAN_983_59637.60910.60910.4.0.dta	4	3423.762332	ISQHEAKIK(7)-LITDLQDQNQKMMLEQER(11)	3423.760888	null	1.32E-04	2.33E-02	0.001444	0.421758	1.00E+00	2.15E-07
	4	PRF_Q_2023_M_CIAN_983_59637.61166.61166.5.0.dta	5	3423.762338	ISQHEAKIK(7)-LITDLQDQNQKMMLEQER(11)	3423.760888	null	6.00E-03	5.46E-02	0.00145	0.423511	2.23E-04	3.11E-03
	5	PRF_Q_2023_M_CIAN_983_59637.60905.60905.5.0.dta	5	3423.763832	ISQHEAKIK(7)-LITDLQDQNQKMMLEQER(11)	3423.760888	null	6.57E-03	5.86E-02	0.002944	0.859873	2.23E-08	1.53E-02
	6	PRF_Q_2023_M_CIAN_983_59637.84972.84972.5.1.dta	5	5087.599361	ISQHEAKIKSLTEYLQNVEQK(7)-AKLITDLQDQNQKMMLEQER(13)	5087.602523	Oxidation[M](38);Oxidation[M](39)	1.00E+00	5.20E-02	-0.003162	-0.621511	1.00E+00	1.00E+00
48	sp|Q07866|KLC1_HUMAN (309)-sp|Q07866|KLC1_HUMAN (382)	2	14
	1	PRF_Q_2023_M_CIAN_983_59637.80510.80510.4.0.dta	4	3814.084325	TLGKDHPAVAATLNNLAVLYGKR(22)-LGPDDPNVAKTK(10)	3814.085965	null	6.60E-08	1.22E-02	-0.00164	-0.429985	8.28E-09	1.17E-09
	2	PRF_Q_2023_M_CIAN_983_59637.80656.80656.4.0.dta	4	3814.08927	TLGKDHPAVAATLNNLAVLYGKR(22)-LGPDDPNVAKTK(10)	3814.085965	null	1.96E-14	1.55E-02	0.003305	0.866525	3.44E-07	1.52E-12
	3	PRF_Q_2023_M_CIAN_983_59637.80367.80367.4.0.dta	4	3814.084133	TLGKDHPAVAATLNNLAVLYGKR(22)-LGPDDPNVAKTK(10)	3814.085965	null	2.64E-05	2.10E-02	-0.001832	-0.480325	2.96E-06	7.61E-07
	4	PRF_Q_2023_M_CIAN_983_59637.80445.80445.5.0.dta	5	3814.091132	TLGKDHPAVAATLNNLAVLYGKR(22)-LGPDDPNVAKTK(10)	3814.085965	null	7.21E-09	6.72E-02	0.005167	1.354715	5.03E-06	1.77E-07
	5	PRF_Q_2023_M_CIAN_983_59637.80301.80301.5.0.dta	5	3814.089243	TLGKDHPAVAATLNNLAVLYGKR(22)-LGPDDPNVAKTK(10)	3814.085965	null	1.64E-08	6.89E-02	0.003278	0.859446	1.14E-06	4.33E-05
	6	PRF_Q_2023_M_CIAN_983_59637.80740.80740.5.0.dta	5	3814.09736	TLGKDHPAVAATLNNLAVLYGKR(22)-LGPDDPNVAKTK(10)	3814.085965	null	4.68E-06	9.51E-02	0.011395	2.98761	1.43E-08	2.64E-06
	7	PRF_Q_2023_M_CIAN_983_59637.80592.80592.5.0.dta	5	3814.091954	TLGKDHPAVAATLNNLAVLYGKR(22)-LGPDDPNVAKTK(10)	3814.085965	null	1.54E-08	9.85E-02	0.005989	1.570232	5.04E-06	6.33E-07
	8	PRF_Q_2023_M_CIAN_983_59637.80810.80810.4.0.dta	4	3814.095268	TLGKDHPAVAATLNNLAVLYGKR(22)-LGPDDPNVAKTK(10)	3814.085965	null	1.46E-07	1.63E-01	0.009303	2.439116	1.00E+00	2.03E-07
	9	PRF_Q_2023_M_CIAN_983_59637.80894.80894.5.0.dta	5	3814.096475	TLGKDHPAVAATLNNLAVLYGKR(22)-LGPDDPNVAKTK(10)	3814.085965	null	4.82E-05	2.77E-01	0.01051	2.755575	7.52E-06	5.37E-06
	10	PRF_Q_2023_M_CIAN_983_59637.81701.81701.5.0.dta	5	3414.843462	DHPAVAATLNNLAVLYGKR(18)-LGPDDPNVAKTK(10)	3414.837817	null	9.62E-08	3.69E-02	0.005645	1.65308	5.34E-12	1.77E-06
	11	PRF_Q_2023_M_CIAN_983_59637.81762.81762.4.0.dta	4	3414.841987	DHPAVAATLNNLAVLYGKR(18)-LGPDDPNVAKTK(10)	3414.837817	null	7.88E-08	5.11E-02	0.00417	1.221141	4.97E-14	4.64E-10
	12	PRF_Q_2023_M_CIAN_983_59637.81897.81897.4.0.dta	4	3414.840312	DHPAVAATLNNLAVLYGKR(18)-LGPDDPNVAKTK(10)	3414.837817	null	4.62E-02	1.61E-01	0.002495	0.730635	1.00E+00	1.11E-02
	13	PRF_Q_2023_M_CIAN_983_59637.81858.81858.5.0.dta	5	3414.836685	DHPAVAATLNNLAVLYGKR(18)-LGPDDPNVAKTK(10)	3414.837817	null	5.48E-04	3.98E-01	-0.001132	-0.331495	3.18E-07	7.10E-04
	14	PRF_Q_2023_M_CIAN_983_59637.81665.81665.3.0.dta	3	3414.842209	DHPAVAATLNNLAVLYGKR(18)-LGPDDPNVAKTK(10)	3414.837817	null	1.44E-02	4.55E-01	0.004392	1.286152	6.05E-04	2.19E-02
49	sp|P33176|KINH_HUMAN (485)-sp|P33176|KINH_HUMAN (885)	2	3
	1	PRF_Q_2023_M_CIAN_983_59637.89771.89771.5.0.dta	5	4345.176187	LQAENDASKEEVKEVLQALEELAVNYDQK(9)-EAKENASR(3)	4345.167955	null	1.13E-02	1.80E-02	0.008232	1.894518	1.00E+00	1.80E-04
	2	PRF_Q_2023_M_CIAN_983_59637.90213.90213.5.0.dta	5	4345.169231	LQAENDASKEEVKEVLQALEELAVNYDQK(9)-EAKENASR(3)	4345.167955	null	1.84E-02	7.55E-02	0.001276	0.29366	1.00E+00	2.35E-03
	3	PRF_Q_2023_M_CIAN_983_59637.90457.90457.5.0.dta	5	5057.607718	LQAENDASKEEVKEVLQALEELAVNYDQK(9)-ALESALKEAKENASR(10)	5057.57986	null	1.00E+00	4.96E-01	0.027858	5.508168	1.00E+00	1.00E+00
50	sp|Q07866|KLC1_HUMAN (291)-sp|Q07866|KLC1_HUMAN (329)	2	5
	1	PRF_Q_2023_M_CIAN_983_59637.81775.81775.4.0.dta	4	3076.741305	TLGKDHPAVAATLNNLAVLYGK(4)-EKVLGK(2)	3076.740349	null	4.03E-04	2.21E-02	0.000956	0.310718	1.00E+00	2.28E-03
	2	PRF_Q_2023_M_CIAN_983_59637.81918.81918.4.0.dta	4	3076.740727	TLGKDHPAVAATLNNLAVLYGK(4)-EKVLGK(2)	3076.740349	null	6.18E-03	2.81E-02	0.000378	0.122857	1.00E+00	3.89E-03
	3	PRF_Q_2023_M_CIAN_983_59637.81842.81842.3.0.dta	3	3076.743455	TLGKDHPAVAATLNNLAVLYGK(4)-EKVLGK(2)	3076.740349	null	8.56E-02	5.39E-02	0.003106	1.00951	1.00E+00	9.78E-02
	4	PRF_Q_2023_M_CIAN_983_59637.81792.81792.3.0.dta	3	3076.728189	TLGKDHPAVAATLNNLAVLYGK(4)-EKVLGK(2)	3076.740349	null	2.14E-01	4.54E-01	-0.01216	-3.952235	1.00E+00	2.46E-01
	5	PRF_Q_2023_M_CIAN_983_59637.77111.77111.5.0.dta	5	3839.104319	TLGKDHPAVAATLNNLAVLYGK(4)-EKVLGKDHPDVAK(2)	3839.106366	null	1.00E+00	1.85E-01	-0.002047	-0.533197	1.00E+00	3.15E-03
51	sp|P33176|KINH_HUMAN (485)-sp|P33176|KINH_HUMAN (882)	2	2
	1	PRF_Q_2023_M_CIAN_983_59637.89730.89730.5.0.dta	5	5057.589709	LQAENDASKEEVKEVLQALEELAVNYDQK(9)-ALESALKEAKENASR(7)	5057.57986	null	4.14E-04	2.33E-02	0.009849	1.947374	1.00E+00	1.81E-04
	2	PRF_Q_2023_M_CIAN_983_59637.90383.90383.5.0.dta	5	4500.344908	LQAENDASKEEVKEVLQALEELAVNYDQK(9)-ALESALKEAK(7)	4500.324113	null	5.31E-01	7.02E-02	0.020795	4.620778	1.00E+00	6.78E-01
52	sp|Q07866|KLC1_HUMAN (321)-sp|Q07866|KLC1_HUMAN (333)	2	11
	1	PRF_Q_2023_M_CIAN_983_59637.43756.43756.4.0.dta	4	2318.221211	EAEPLCKR(7)-VLGKDHPDVAK(4)	2318.217183	Carbamidomethyl[C](20)	1.96E-05	3.01E-02	0.004028	1.737542	6.12E-08	1.66E-06
	2	PRF_Q_2023_M_CIAN_983_59637.43635.43635.4.0.dta	4	2318.219439	EAEPLCKR(7)-VLGKDHPDVAK(4)	2318.217183	Carbamidomethyl[C](20)	4.85E-05	3.39E-02	0.002256	0.973162	2.57E-05	1.54E-06
	3	PRF_Q_2023_M_CIAN_983_59637.43784.43784.3.0.dta	3	2318.222082	EAEPLCKR(7)-VLGKDHPDVAK(4)	2318.217183	Carbamidomethyl[C](20)	7.49E-02	1.07E-01	0.004899	2.113262	5.40E-05	2.63E-02
	4	PRF_Q_2023_M_CIAN_983_59637.43692.43692.5.0.dta	5	2318.221839	EAEPLCKR(7)-VLGKDHPDVAK(4)	2318.217183	Carbamidomethyl[C](20)	5.19E-03	1.94E-01	0.004656	2.00844	1.98E-06	5.36E-03
	5	PRF_Q_2023_M_CIAN_983_59637.43816.43816.5.0.dta	5	2318.223409	EAEPLCKR(7)-VLGKDHPDVAK(4)	2318.217183	Carbamidomethyl[C](20)	3.75E-04	3.54E-01	0.006226	2.685685	1.45E-09	1.45E-02
	6	PRF_Q_2023_M_CIAN_983_59637.43660.43660.3.0.dta	3	2318.221183	EAEPLCKR(7)-VLGKDHPDVAK(4)	2318.217183	Carbamidomethyl[C](20)	1.16E-01	4.10E-01	0.004	1.725464	2.70E-04	8.73E-02
	7	PRF_Q_2023_M_CIAN_983_59637.43896.43896.4.0.dta	4	2318.222951	EAEPLCKR(7)-VLGKDHPDVAK(4)	2318.217183	Carbamidomethyl[C](20)	4.94E-02	4.22E-01	0.005768	2.488119	7.55E-03	2.49E-01
	8	PRF_Q_2023_M_CIAN_983_59637.40644.40644.4.0.dta	4	2575.359637	EAEPLCKR(7)-EKVLGKDHPDVAK(6)	2575.354726	Carbamidomethyl[C](22)	5.01E-06	1.65E-01	0.004911	1.906922	4.09E-03	1.61E-05
	9	PRF_Q_2023_M_CIAN_983_59637.40544.40544.5.0.dta	5	2575.359914	EAEPLCKR(7)-EKVLGKDHPDVAK(6)	2575.354726	Carbamidomethyl[C](22)	8.79E-03	3.13E-01	0.005188	2.01448	2.59E-05	1.64E-02
	10	PRF_Q_2023_M_CIAN_983_59637.40672.40672.5.0.dta	5	2575.360461	EAEPLCKR(7)-EKVLGKDHPDVAK(6)	2575.354726	Carbamidomethyl[C](22)	4.11E-02	3.37E-01	0.005735	2.226878	3.28E-04	5.19E-02
	11	PRF_Q_2023_M_CIAN_983_59637.40522.40522.4.1.dta	4	2575.35858	EAEPLCKR(7)-EKVLGKDHPDVAK(6)	2575.354726	Carbamidomethyl[C](22)	8.42E-03	3.40E-01	0.003854	1.496493	2.31E-02	1.88E-03
53	sp|P33176|KINH_HUMAN (159)-sp|P33176|KINH_HUMAN (213)	2	8
	1	PRF_Q_2023_M_CIAN_983_59637.58867.58867.5.0.dta	5	3693.89403	TNLSVHEDKNR(9)-SHSIFLINVKQENTQTEQK(10)	3693.882917	null	4.56E-08	3.09E-02	0.011113	3.008487	5.58E-14	3.00E-04
	2	PRF_Q_2023_M_CIAN_983_59637.59001.59001.5.0.dta	5	3693.891279	TNLSVHEDKNR(9)-SHSIFLINVKQENTQTEQK(10)	3693.882917	null	1.64E-01	1.62E-01	0.008362	2.263743	1.02E-08	7.74E-02
	3	PRF_Q_2023_M_CIAN_983_59637.58833.58833.4.0.dta	4	3693.890255	TNLSVHEDKNR(9)-SHSIFLINVKQENTQTEQK(10)	3693.882917	null	1.52E-02	1.85E-01	0.007338	1.986528	1.00E+00	8.72E-02
	4	PRF_Q_2023_M_CIAN_983_59637.58732.58732.5.0.dta	5	3693.89274	TNLSVHEDKNR(9)-SHSIFLINVKQENTQTEQK(10)	3693.882917	null	1.00E+00	4.39E-01	0.009823	2.659261	1.44E-06	1.00E+00
	5	PRF_Q_2023_M_CIAN_983_59637.65081.65081.5.0.dta	5	4280.236766	TNLSVHEDKNRVPYVK(9)-SHSIFLINVKQENTQTEQK(10)	4280.230773	null	3.26E-01	5.66E-02	0.005993	1.400158	8.68E-12	3.38E-01
	6	PRF_Q_2023_M_CIAN_983_59637.65165.65165.6.0.dta	6	4280.238056	TNLSVHEDKNRVPYVK(9)-SHSIFLINVKQENTQTEQK(10)	4280.230773	null	2.93E-01	9.37E-02	0.007283	1.701544	1.50E-07	3.89E-01
	7	PRF_Q_2023_M_CIAN_983_59637.65219.65219.5.0.dta	5	4280.23972	TNLSVHEDKNRVPYVK(9)-SHSIFLINVKQENTQTEQK(10)	4280.230773	null	1.00E+00	1.75E-01	0.008947	2.090308	1.49E-08	1.00E+00
	8	PRF_Q_2023_M_CIAN_983_59637.65269.65269.4.0.dta	4	4280.237123	TNLSVHEDKNRVPYVK(9)-SHSIFLINVKQENTQTEQK(10)	4280.230773	null	1.00E+00	3.18E-01	0.00635	1.483565	1.00E+00	1.00E+00
54	sp|P33176|KINH_HUMAN (448)-sp|P33176|KINH_HUMAN (450)	2	5
	1	PRF_Q_2023_M_CIAN_983_59637.81575.81575.5.0.dta	5	4413.289209	QLDDKDEEINQQSQLVEKLK(18)-LKTQMLDQEELLASTR(2)	4413.270305	null	1.01E-06	3.13E-02	0.018904	4.283445	1.05E-06	2.96E-16
	2	PRF_Q_2023_M_CIAN_983_59637.81728.81728.5.0.dta	5	4413.290751	QLDDKDEEINQQSQLVEKLK(18)-LKTQMLDQEELLASTR(2)	4413.270305	null	5.91E-01	1.16E-01	0.020446	4.632846	7.47E-01	1.21E-05
	3	PRF_Q_2023_M_CIAN_983_59637.81552.81552.5.0.dta	5	4413.28897	QLDDKDEEINQQSQLVEKLK(18)-LKTQMLDQEELLASTR(2)	4413.270305	null	6.12E-01	2.25E-01	0.018665	4.22929	8.19E-01	4.19E-09
	4	PRF_Q_2023_M_CIAN_983_59637.81558.81558.4.0.dta	4	4413.278679	QLDDKDEEINQQSQLVEKLK(18)-LKTQMLDQEELLASTR(2)	4413.270305	null	1.00E+00	2.40E-01	0.008374	1.897459	1.00E+00	1.03E-03
	5	PRF_Q_2023_M_CIAN_983_59637.79011.79011.5.0.dta	5	4569.374701	QLDDKDEEINQQSQLVEKLK(18)-LKTQMLDQEELLASTRR(2)	4569.371407	null	1.00E+00	2.36E-01	0.003294	0.720887	1.00E+00	1.80E-03
55	sp|P33176|KINH_HUMAN (548)-sp|P33176|KINH_HUMAN (801)	2	6
	1	PRF_Q_2023_M_CIAN_983_59637.49614.49614.3.0.dta	3	2343.249236	EMTNHQKK(7)-KLFVQDLATR(1)	2343.248816	null	1.26E-06	3.89E-02	0.00042	0.179238	1.31E-08	8.62E-03
	2	PRF_Q_2023_M_CIAN_983_59637.49476.49476.5.0.dta	5	2343.252151	EMTNHQKK(7)-KLFVQDLATR(1)	2343.248816	null	1.95E-02	2.92E-01	0.003335	1.423238	1.16E-03	5.20E-02
	3	PRF_Q_2023_M_CIAN_983_59637.49742.49742.5.0.dta	5	2343.252307	EMTNHQKK(7)-KLFVQDLATR(1)	2343.248816	null	2.03E-02	4.09E-01	0.003491	1.489812	9.84E-04	2.65E-02
	4	PRF_Q_2023_M_CIAN_983_59637.46432.46432.4.1.dta	4	2359.249608	EMTNHQKK(7)-KLFVQDLATR(1)	2359.24373	Oxidation[M](15)	1.00E+00	6.35E-01	0.005878	2.491476	5.61E-02	1.00E+00
	5	PRF_Q_2023_M_CIAN_983_59637.48665.48665.5.0.dta	5	2584.43203	LKEMTNHQKK(9)-KLFVQDLATR(1)	2584.427829	null	2.77E-01	1.54E-01	0.004201	1.625505	2.87E-01	3.12E-04
	6	PRF_Q_2023_M_CIAN_983_59637.48803.48803.5.0.dta	5	2584.438267	LKEMTNHQKK(9)-KLFVQDLATR(1)	2584.427829	null	5.12E-01	1.79E-01	0.010438	4.038805	3.46E-01	1.33E-03
56	sp|Q07866|KLC1_HUMAN (393)-sp|Q07866|KLC1_HUMAN (503)	2	6
	1	PRF_Q_2023_M_CIAN_983_59637.42825.42825.5.0.dta	5	2855.50177	NNLASCYLKQGK(9)-KQGLDNVHKQR(9)	2855.494334	Carbamidomethyl[C](6)	1.28E-06	5.27E-02	0.007436	2.604103	1.42E-07	5.83E-05
	2	PRF_Q_2023_M_CIAN_983_59637.42710.42710.5.0.dta	5	2855.504215	NNLASCYLKQGK(9)-KQGLDNVHKQR(9)	2855.494334	Carbamidomethyl[C](6)	5.99E-02	1.55E-01	0.009881	3.460347	7.74E-12	7.79E-02
	3	PRF_Q_2023_M_CIAN_983_59637.42778.42778.4.0.dta	4	2855.500381	NNLASCYLKQGK(9)-KQGLDNVHKQR(9)	2855.494334	Carbamidomethyl[C](6)	1.00E+00	2.45E-01	0.006047	2.117672	1.00E+00	1.00E+00
	4	PRF_Q_2023_M_CIAN_983_59637.48743.48743.5.0.dta	5	2727.404438	NNLASCYLKQGK(9)-QGLDNVHKQR(8)	2727.399378	Carbamidomethyl[C](6)	2.45E-01	2.11E-01	0.00506	1.855247	3.23E-07	1.49E-01
	5	PRF_Q_2023_M_CIAN_983_59637.48734.48734.4.0.dta	4	2727.406103	NNLASCYLKQGK(9)-QGLDNVHKQR(8)	2727.399378	Carbamidomethyl[C](6)	7.17E-01	4.83E-01	0.006725	2.465719	1.18E-01	9.41E-01
	6	PRF_Q_2023_M_CIAN_983_59637.48606.48606.4.0.dta	4	2727.404939	NNLASCYLKQGK(9)-QGLDNVHKQR(8)	2727.399378	Carbamidomethyl[C](6)	1.00E+00	5.58E-01	0.005561	2.038939	1.72E-01	1.00E+00
57	sp|P33176|KINH_HUMAN (761)-sp|P33176|KINH_HUMAN (764)	2	7
	1	PRF_Q_2023_M_CIAN_983_59637.33069.33069.5.0.dta	5	2457.245912	ATDQEKSR(6)-KLHELTVMQDR(1)	2457.240096	Oxidation[M](8)	1.41E-02	5.31E-02	0.005816	2.366883	1.00E+00	6.18E-01
	2	PRF_Q_2023_M_CIAN_983_59637.41427.41427.4.1.dta	4	2441.257655	ATDQEKSR(6)-KLHELTVMQDR(1)	2441.245182	null	4.46E-02	1.11E-01	0.012473	5.109278	1.00E+00	6.43E-02
	3	PRF_Q_2023_M_CIAN_983_59637.41374.41374.4.1.dta	4	2441.253035	ATDQEKSR(6)-KLHELTVMQDR(1)	2441.245182	null	5.38E-02	2.52E-01	0.007853	3.216801	4.03E-03	2.78E-02
	4	PRF_Q_2023_M_CIAN_983_59637.41227.41227.4.0.dta	4	2441.249774	ATDQEKSR(6)-KLHELTVMQDR(1)	2441.245182	null	3.31E-01	2.55E-01	0.004592	1.881007	1.36E-04	2.25E-01
	5	PRF_Q_2023_M_CIAN_983_59637.36374.36374.5.0.dta	5	2597.347735	ATDQEKSR(6)-KLHELTVMQDRR(1)	2597.346284	null	1.37E-02	1.67E-01	0.001451	0.558647	2.84E-04	1.27E-02
	6	PRF_Q_2023_M_CIAN_983_59637.36277.36277.4.0.dta	4	2597.354008	ATDQEKSR(6)-KLHELTVMQDRR(1)	2597.346284	null	3.48E-03	1.89E-01	0.007724	2.973804	6.12E-03	4.45E-02
	7	PRF_Q_2023_M_CIAN_983_59637.36247.36247.5.0.dta	5	2597.342698	ATDQEKSR(6)-KLHELTVMQDRR(1)	2597.346284	null	1.00E+00	3.58E-01	-0.003586	-1.38064	5.44E-01	9.85E-01
58	sp|P33176|KINH_HUMAN (783)-sp|P33176|KINH_HUMAN (783)	2	3
	1	PRF_Q_2023_M_CIAN_983_59637.73629.73629.5.0.dta	5	3282.742092	EQARQDLKGLEETVAK(8)-QDLKGLEETVAK(4)	3282.742584	null	5.05E-01	5.50E-02	-0.000492	-0.149875	1.00E+00	2.52E-01
	2	PRF_Q_2023_M_CIAN_983_59637.73474.73474.5.0.dta	5	3282.743922	EQARQDLKGLEETVAK(8)-QDLKGLEETVAK(4)	3282.742584	null	1.00E+00	2.60E-01	0.001338	0.407586	1.00E+00	1.00E+00
	3	PRF_Q_2023_M_CIAN_983_59637.77635.77635.4.0.dta	4	2798.508337	QDLKGLEETVAK(4)-QDLKGLEETVAK(4)	2798.503212	null	2.82E-02	7.27E-01	0.005125	1.831336	1.57E-03	2.83E-02
59	sp|Q07866|KLC1_HUMAN (54)-sp|Q07866|KLC1_HUMAN (58)	2	3
	1	PRF_Q_2023_M_CIAN_983_59637.89324.89324.4.0.dta	4	3582.837374	NEHNSILQSLLETLKCLK(15)-KDDESNLVEEK(1)	3582.820564	Carbamidomethyl[C](16)	1.00E+00	5.89E-02	0.01681	4.691834	1.00E+00	8.39E-02
	2	PRF_Q_2023_M_CIAN_983_59637.89356.89356.5.0.dta	5	3582.837299	NEHNSILQSLLETLKCLK(15)-KDDESNLVEEK(1)	3582.820564	Carbamidomethyl[C](16)	1.00E+00	3.80E-01	0.016735	4.670901	1.00E+00	1.00E+00
	3	PRF_Q_2023_M_CIAN_983_59637.89420.89420.5.1.dta	5	4662.472812	QVIQGLEALKNEHNSILQSLLETLKCLK(25)-KDDESNLVEEK(1)	4662.454404	Carbamidomethyl[C](26)	1.00E+00	2.46E-01	0.018408	3.948135	1.00E+00	1.00E+00
60	sp|P33176|KINH_HUMAN (606)-sp|P33176|KINH_HUMAN (783)	2	8
	1	PRF_Q_2023_M_CIAN_983_59637.57773.57773.3.0.dta	3	2102.15646	TMVKR(4)-QDLKGLEETVAK(4)	2102.152465	null	2.15E-05	5.95E-02	0.003995	1.900433	5.75E-05	1.04E-04
	2	PRF_Q_2023_M_CIAN_983_59637.57628.57628.3.0.dta	3	2102.155365	TMVKR(4)-QDLKGLEETVAK(4)	2102.152465	null	4.77E-03	9.57E-02	0.0029	1.379538	1.42E-04	4.98E-03
	3	PRF_Q_2023_M_CIAN_983_59637.57753.57753.4.0.dta	4	2102.158654	TMVKR(4)-QDLKGLEETVAK(4)	2102.152465	null	1.13E-03	1.04E-01	0.006189	2.944125	7.15E-06	1.75E-03
	4	PRF_Q_2023_M_CIAN_983_59637.57614.57614.4.0.dta	4	2102.157443	TMVKR(4)-QDLKGLEETVAK(4)	2102.152465	null	1.13E-03	1.21E-01	0.004978	2.368049	7.66E-05	7.34E-03
	5	PRF_Q_2023_M_CIAN_983_59637.54720.54720.4.0.dta	4	2586.397722	TMVKR(4)-EQARQDLKGLEETVAK(8)	2586.391837	null	1.59E-03	8.57E-02	0.005885	2.275371	4.68E-07	3.13E-04
	6	PRF_Q_2023_M_CIAN_983_59637.54772.54772.5.0.dta	5	2586.3969	TMVKR(4)-EQARQDLKGLEETVAK(8)	2586.391837	null	2.57E-03	2.55E-01	0.005063	1.957553	3.39E-03	1.53E-01
	7	PRF_Q_2023_M_CIAN_983_59637.54643.54643.5.0.dta	5	2586.397223	TMVKR(4)-EQARQDLKGLEETVAK(8)	2586.391837	null	1.00E+00	4.62E-01	0.005386	2.082438	1.00E+00	3.19E-02
	8	PRF_Q_2023_M_CIAN_983_59637.54908.54908.4.1.dta	4	2586.397521	TMVKR(4)-EQARQDLKGLEETVAK(8)	2586.391837	null	1.12E-01	7.64E-01	0.005684	2.197656	1.00E+00	1.96E-01
61	sp|P33176|KINH_HUMAN (575)-sp|P33176|KINH_HUMAN (602)	2	2
	1	PRF_Q_2023_M_CIAN_983_59637.84323.84323.4.1.dta	4	4347.148528	DLAEIGIAVGNNDVKQPEGTGMIDEEFTVAR(15)-SEVKTMVK(4)	4347.17324	null	1.54E-04	6.44E-02	-0.024712	-5.684614	1.00E+00	1.74E-04
	2	PRF_Q_2023_M_CIAN_983_59637.82745.82745.5.0.dta	5	4606.283198	DLAEIGIAVGNNDVKQPEGTGMIDEEFTVAR(15)-MKSEVKTMVK(6)	4606.308675	null	4.89E-01	2.15E-01	-0.025477	-5.530893	1.00E+00	2.84E-01
62	sp|Q07866|KLC1_HUMAN (468)-sp|Q07866|KLC1_HUMAN (503)	2	6
	1	PRF_Q_2023_M_CIAN_983_59637.71042.71042.5.0.dta	5	3408.863869	VDSPTVTTTLKNLGALYR(11)-KQGLDNVHKQR(9)	3408.859613	null	4.25E-07	6.46E-02	0.004256	1.248511	2.81E-11	3.81E-08
	2	PRF_Q_2023_M_CIAN_983_59637.70897.70897.5.0.dta	5	3408.863535	VDSPTVTTTLKNLGALYR(11)-KQGLDNVHKQR(9)	3408.859613	null	1.00E+00	4.04E-01	0.003922	1.150531	1.00E+00	8.24E-01
	3	PRF_Q_2023_M_CIAN_983_59637.71064.71064.4.0.dta	4	3408.865146	VDSPTVTTTLKNLGALYR(11)-KQGLDNVHKQR(9)	3408.859613	null	1.00E+00	7.60E-01	0.005533	1.623123	1.00E+00	1.00E+00
	4	PRF_Q_2023_M_CIAN_983_59637.77495.77495.4.0.dta	4	3280.771303	VDSPTVTTTLKNLGALYR(11)-QGLDNVHKQR(8)	3280.764657	null	2.57E-04	1.86E-01	0.006646	2.025747	1.66E-04	1.45E-02
	5	PRF_Q_2023_M_CIAN_983_59637.77453.77453.5.0.dta	5	3280.771883	VDSPTVTTTLKNLGALYR(11)-QGLDNVHKQR(8)	3280.764657	null	3.02E-02	2.57E-01	0.007226	2.202535	6.01E-11	2.10E-02
	6	PRF_Q_2023_M_CIAN_983_59637.77596.77596.5.0.dta	5	3280.77286	VDSPTVTTTLKNLGALYR(11)-QGLDNVHKQR(8)	3280.764657	null	1.00E+00	4.19E-01	0.008203	2.500332	1.25E-04	1.00E+00
63	sp|Q07866|KLC1_HUMAN (382)-sp|Q07866|KLC1_HUMAN (503)	2	7
	1	PRF_Q_2023_M_CIAN_983_59637.35774.35774.4.0.dta	4	2714.462033	LGPDDPNVAKTK(10)-KQGLDNVHKQR(9)	2714.458272	null	6.90E-02	6.66E-02	0.003761	1.385543	3.11E-03	1.95E-02
	2	PRF_Q_2023_M_CIAN_983_59637.35739.35739.5.0.dta	5	2714.462397	LGPDDPNVAKTK(10)-KQGLDNVHKQR(9)	2714.458272	null	6.49E-05	8.90E-02	0.004125	1.51964	8.98E-08	2.52E-06
	3	PRF_Q_2023_M_CIAN_983_59637.35870.35870.5.0.dta	5	2714.463103	LGPDDPNVAKTK(10)-KQGLDNVHKQR(9)	2714.458272	null	1.42E-03	1.04E-01	0.004831	1.779729	1.96E-05	2.91E-04
	4	PRF_Q_2023_M_CIAN_983_59637.41712.41712.5.0.dta	5	2586.360737	LGPDDPNVAKTK(10)-QGLDNVHKQR(8)	2586.363316	null	1.06E-02	1.17E-01	-0.002579	-0.997153	1.72E-03	7.50E-03
	5	PRF_Q_2023_M_CIAN_983_59637.41775.41775.4.1.dta	4	2586.356903	LGPDDPNVAKTK(10)-QGLDNVHKQR(8)	2586.363316	null	1.49E-03	1.78E-01	-0.006413	-2.479543	1.79E-02	8.43E-02
	6	PRF_Q_2023_M_CIAN_983_59637.41653.41653.4.1.dta	4	2586.359688	LGPDDPNVAKTK(10)-QGLDNVHKQR(8)	2586.363316	null	5.14E-05	1.93E-01	-0.003628	-1.402742	3.15E-03	1.04E-05
	7	PRF_Q_2023_M_CIAN_983_59637.41666.41666.3.0.dta	3	2586.348235	LGPDDPNVAKTK(10)-QGLDNVHKQR(8)	2586.363316	null	1.00E+00	4.64E-01	-0.015081	-5.830967	1.00E+00	1.00E+00
64	sp|P33176|KINH_HUMAN (560)-sp|P33176|KINH_HUMAN (598)	2	3
	1	PRF_Q_2023_M_CIAN_983_59637.92402.92402.5.0.dta	5	5192.592164	AAEMMASLLKDLAEIGIAVGNNDVKQPEGTGMIDEEFTVAR(10)-MKSEVK(2)	5192.58713	null	7.54E-02	6.75E-02	0.005034	0.969459	1.00E+00	3.86E-03
	2	PRF_Q_2023_M_CIAN_983_59637.92272.92272.5.0.dta	5	5192.593474	AAEMMASLLKDLAEIGIAVGNNDVKQPEGTGMIDEEFTVAR(10)-MKSEVK(2)	5192.58713	null	2.10E-01	2.36E-01	0.006344	1.221742	1.00E+00	1.24E-01
	3	PRF_Q_2023_M_CIAN_983_59637.90671.90671.4.0.dta	4	3447.804714	AAEMMASLLKDLAEIGIAVGNNDVK(10)-MKSEVK(2)	3447.778176	Oxidation[M](4)	1.22E-01	3.21E-01	0.026538	7.697131	1.00E+00	1.37E-01
65	sp|P33176|KINH_HUMAN (875)-sp|Q07866|KLC1_HUMAN (309)	2	2
	1	PRF_Q_2023_M_CIAN_983_59637.83377.83377.4.0.dta	4	3118.762349	VKALESALK(2)-DHPAVAATLNNLAVLYGKR(18)	3118.762145	null	1.80E-10	7.32E-02	0.000204	0.065411	1.71E-14	2.57E-09
	2	PRF_Q_2023_M_CIAN_983_59637.82331.82331.5.0.dta	5	3518.012955	VKALESALK(2)-TLGKDHPAVAATLNNLAVLYGKR(22)	3518.010293	null	2.98E-16	4.72E-01	0.002662	0.756678	2.42E-13	1.26E-20
66	sp|Q07866|KLC1_HUMAN (457)-sp|Q07866|KLC1_HUMAN (518)	2	2
	1	PRF_Q_2023_M_CIAN_983_59637.85001.85001.4.0.dta	4	4245.199922	ACKVDSPTVTTTLKNLGALYR(3)-VAEVLNDPENMEKRR(13)	4245.200399	Carbamidomethyl[C](2)	1.14E-01	8.49E-02	-0.000477	-0.112362	3.35E-02	1.59E-03
	2	PRF_Q_2023_M_CIAN_983_59637.63301.63301.4.1.dta	4	3301.669775	ACKVDSPTVTTTLK(3)-VAEVLNDPENMEKR(13)	3301.665263	Carbamidomethyl[C](19)	9.35E-04	9.49E-02	0.004512	1.366583	2.27E-04	3.58E-03
67	sp|P33176|KINH_HUMAN (829)-sp|P33176|KINH_HUMAN (831)	2	5
	1	PRF_Q_2023_M_CIAN_983_59637.80722.80722.4.1.dta	4	3749.885781	SAEIDSDDTGGSAAQKQK(16)-QKISFLENNLEQLTK(2)	3749.871408	null	7.04E-04	8.87E-02	0.014373	3.832931	3.87E-05	7.62E-09
	2	PRF_Q_2023_M_CIAN_983_59637.80867.80867.4.0.dta	4	3749.889163	SAEIDSDDTGGSAAQKQK(16)-QKISFLENNLEQLTK(2)	3749.871408	null	3.70E-01	1.01E-01	0.017755	4.734829	2.87E-01	7.79E-11
	3	PRF_Q_2023_M_CIAN_983_59637.80734.80734.3.0.dta	3	3749.891703	SAEIDSDDTGGSAAQKQK(16)-QKISFLENNLEQLTK(2)	3749.871408	null	1.00E+00	1.99E-01	0.020295	5.412186	1.00E+00	1.00E+00
	4	PRF_Q_2023_M_CIAN_983_59637.74254.74254.5.0.dta	5	3877.978346	KSAEIDSDDTGGSAAQKQK(17)-QKISFLENNLEQLTK(2)	3877.966363	null	2.25E-02	1.67E-01	0.011983	3.090022	5.23E-01	4.23E-02
	5	PRF_Q_2023_M_CIAN_983_59637.74273.74273.5.1.dta	5	3877.976673	KSAEIDSDDTGGSAAQKQK(17)-QKISFLENNLEQLTK(2)	3877.966363	null	8.64E-03	2.10E-01	0.01031	2.65861	4.80E-01	3.69E-02
68	sp|P33176|KINH_HUMAN (514)-sp|Q07866|KLC1_HUMAN (272)	2	2
	1	PRF_Q_2023_M_CIAN_983_59637.85149.85149.4.0.dta	4	4323.207872	SQEVEDKTKEYELLSDELNQK(9)-YKDAANLLNDALAIR(2)	4323.18763	null	1.00E+00	1.40E-01	0.020242	4.682193	1.00E+00	1.00E+00
	2	PRF_Q_2023_M_CIAN_983_59637.86571.86571.4.0.dta	4	3507.836227	TKEYELLSDELNQK(2)-YKDAANLLNDALAIR(2)	3507.821556	null	1.00E+00	3.99E-01	0.014671	4.182368	1.00E+00	1.00E+00
69	sp|P33176|KINH_HUMAN (813)-sp|Q07866|KLC1_HUMAN (29)	2	3
	1	PRF_Q_2023_M_CIAN_983_59637.65595.65595.4.0.dta	4	3144.634498	KSAEIDSDDTGGSAAQK(1)-TKQVIQGLEALK(2)	3144.626893	null	1.02E-15	2.63E-01	0.007605	2.418411	2.70E-14	8.09E-09
	2	PRF_Q_2023_M_CIAN_983_59637.65538.65538.3.0.dta	3	3144.63088	KSAEIDSDDTGGSAAQK(1)-TKQVIQGLEALK(2)	3144.626893	null	1.00E+00	7.19E-01	0.003987	1.267877	1.00E+00	1.00E+00
	3	PRF_Q_2023_M_CIAN_983_59637.86635.86635.5.0.dta	5	4864.55475	KSAEIDSDDTGGSAAQK(1)-TKQVIQGLEALKNEHNSILQSLLETLK(2)	4864.542358	null	1.00E+00	7.76E-01	0.012392	2.547413	1.00E+00	1.00E+00
70	sp|P33176|KINH_HUMAN (394)-sp|P33176|KINH_HUMAN (420)	2	3
	1	PRF_Q_2023_M_CIAN_983_59637.82785.82785.5.0.dta	5	4920.499663	ANLEAFTVDKDITLTNDKPATAIGVIGNFTDAERR(10)-KCEEEIAK(1)	4920.493301	Carbamidomethyl[C](40)	5.30E-11	1.21E-01	0.006362	1.29296	1.00E+00	8.23E-08
	2	PRF_Q_2023_M_CIAN_983_59637.84030.84030.4.1.dta	4	4764.421691	ANLEAFTVDKDITLTNDKPATAIGVIGNFTDAER(10)-KCEEEIAK(1)	4764.392199	Carbamidomethyl[C](39)	4.43E-02	3.61E-01	0.029492	6.190087	1.00E+00	2.08E-01
	3	PRF_Q_2023_M_CIAN_983_59637.84069.84069.5.1.dta	5	4764.396424	ANLEAFTVDKDITLTNDKPATAIGVIGNFTDAER(10)-KCEEEIAK(1)	4764.392199	Carbamidomethyl[C](39)	1.00E+00	5.98E-01	0.004225	0.886787	1.00E+00	1.00E+00
71	sp|P33176|KINH_HUMAN (656)-sp|P33176|KINH_HUMAN (726)	2	7
	1	PRF_Q_2023_M_CIAN_983_59637.74065.74065.4.0.dta	4	3446.853474	SLTEYLQNVEQKKR(12)-QISSLRDEVEAKAK(12)	3446.848772	null	1.63E-05	1.26E-01	0.004702	1.364145	4.64E-13	2.72E-06
	2	PRF_Q_2023_M_CIAN_983_59637.73920.73920.4.0.dta	4	3446.853577	SLTEYLQNVEQKKR(12)-QISSLRDEVEAKAK(12)	3446.848772	null	1.00E+00	2.00E-01	0.004805	1.394027	1.00E+00	3.99E-01
	3	PRF_Q_2023_M_CIAN_983_59637.74209.74209.4.1.dta	4	3446.855355	SLTEYLQNVEQKKR(12)-QISSLRDEVEAKAK(12)	3446.848772	null	1.52E-09	2.31E-01	0.006583	1.90986	8.62E-10	3.26E-08
	4	PRF_Q_2023_M_CIAN_983_59637.74050.74050.5.0.dta	5	3446.856677	SLTEYLQNVEQKKR(12)-QISSLRDEVEAKAK(12)	3446.848772	null	1.26E-01	5.29E-01	0.007905	2.293399	2.12E-06	1.99E-01
	5	PRF_Q_2023_M_CIAN_983_59637.74187.74187.5.0.dta	5	3446.857667	SLTEYLQNVEQKKR(12)-QISSLRDEVEAKAK(12)	3446.848772	null	5.69E-02	5.59E-01	0.008895	2.580618	7.45E-06	3.26E-02
	6	PRF_Q_2023_M_CIAN_983_59637.74340.74340.5.0.dta	5	3446.855838	SLTEYLQNVEQKKR(12)-QISSLRDEVEAKAK(12)	3446.848772	null	1.28E-01	5.80E-01	0.007066	2.049988	6.06E-04	3.87E-01
	7	PRF_Q_2023_M_CIAN_983_59637.78433.78433.5.0.dta	5	3290.75115	SLTEYLQNVEQKK(12)-QISSLRDEVEAKAK(12)	3290.74767	null	1.40E-02	3.12E-01	0.00348	1.05751	4.16E-01	7.12E-08
72	sp|P33176|KINH_HUMAN (656)-sp|P33176|KINH_HUMAN (714)	2	2
	1	PRF_Q_2023_M_CIAN_983_59637.66554.66554.5.0.dta	5	3871.01385	SLTEYLQNVEQKKR(12)-ETHQKQISSLRDEVEAK(5)	3871.0194	null	5.25E-03	1.26E-01	-0.00555	-1.433731	4.34E-03	1.33E-10
	2	PRF_Q_2023_M_CIAN_983_59637.70353.70353.5.0.dta	5	3714.917054	SLTEYLQNVEQKK(12)-ETHQKQISSLRDEVEAK(5)	3714.918298	null	3.53E-02	2.09E-01	-0.001244	-0.334866	8.24E-03	9.82E-03
73	sp|Q07866|KLC1_HUMAN (309)-sp|Q07866|KLC1_HUMAN (561)	2	5
	1	PRF_Q_2023_M_CIAN_983_59637.81027.81027.5.0.dta	5	2985.574607	DHPAVAATLNNLAVLYGKR(18)-ASFCGKR(6)	2985.57258	Carbamidomethyl[C](26)	6.49E-02	1.30E-01	0.002027	0.678932	1.00E+00	1.07E-01
	2	PRF_Q_2023_M_CIAN_983_59637.81175.81175.5.1.dta	5	2985.576077	DHPAVAATLNNLAVLYGKR(18)-ASFCGKR(6)	2985.57258	Carbamidomethyl[C](26)	6.53E-01	3.12E-01	0.003497	1.1713	1.00E+00	1.00E+00
	3	PRF_Q_2023_M_CIAN_983_59637.78698.78698.5.0.dta	5	3384.825233	TLGKDHPAVAATLNNLAVLYGKR(22)-ASFCGKR(6)	3384.820728	Carbamidomethyl[C](30)	9.54E-04	4.47E-01	0.004505	1.330942	1.00E+00	1.94E-01
	4	PRF_Q_2023_M_CIAN_983_59637.78846.78846.5.0.dta	5	3384.825499	TLGKDHPAVAATLNNLAVLYGKR(22)-ASFCGKR(6)	3384.820728	Carbamidomethyl[C](30)	3.87E-02	4.88E-01	0.004771	1.409528	1.00E+00	7.03E-03
	5	PRF_Q_2023_M_CIAN_983_59637.78995.78995.5.0.dta	5	3384.826689	TLGKDHPAVAATLNNLAVLYGKR(22)-ASFCGKR(6)	3384.820728	Carbamidomethyl[C](30)	1.56E-03	4.93E-01	0.005961	1.761098	1.00E+00	4.25E-03
74	sp|P33176|KINH_HUMAN (256)-sp|P33176|KINH_HUMAN (427)	2	3
	1	PRF_Q_2023_M_CIAN_983_59637.89153.89153.5.0.dta	5	4285.261662	NINKSLSALGNVISALAEGSTYVPYR(4)-KCEEEIAKLYK(8)	4285.242249	Carbamidomethyl[C](31)	3.00E-01	1.34E-01	0.019413	4.530199	1.00E+00	2.85E-01
	2	PRF_Q_2023_M_CIAN_983_59637.89267.89267.4.0.dta	4	4285.262885	NINKSLSALGNVISALAEGSTYVPYR(4)-KCEEEIAKLYK(8)	4285.242249	Carbamidomethyl[C](31)	1.00E+00	4.97E-01	0.020636	4.815597	1.00E+00	1.00E+00
	3	PRF_Q_2023_M_CIAN_983_59637.90994.90994.4.1.dta	4	4157.122242	NINKSLSALGNVISALAEGSTYVPYR(4)-CEEEIAKLYK(7)	4157.147293	Carbamidomethyl[C](30)	4.56E-03	3.69E-01	-0.025051	-6.026007	1.00E+00	3.38E-01
75	sp|Q07866|KLC1_HUMAN (393)-sp|Q07866|KLC1_HUMAN (561)	2	6
	1	PRF_Q_2023_M_CIAN_983_59637.52408.52408.4.0.dta	4	2358.16725	NNLASCYLKQGK(9)-ASFCGKR(6)	2358.169187	Carbamidomethyl[C](6);Carbamidomethyl[C](19)	5.99E-03	1.62E-01	-0.001937	-0.8214	1.19E-03	6.16E-03
	2	PRF_Q_2023_M_CIAN_983_59637.52285.52285.4.0.dta	4	2358.158818	NNLASCYLKQGK(9)-ASFCGKR(6)	2358.169187	Carbamidomethyl[C](6);Carbamidomethyl[C](19)	7.01E-01	2.75E-01	-0.010369	-4.397055	1.00E+00	1.00E+00
	3	PRF_Q_2023_M_CIAN_983_59637.46133.46133.5.0.dta	5	2587.3232	TKNNLASCYLKQGK(11)-ASFCGKR(6)	2587.311816	Carbamidomethyl[C](8);Carbamidomethyl[C](21)	5.92E-01	3.49E-01	0.011384	4.399934	1.00E+00	4.98E-01
	4	PRF_Q_2023_M_CIAN_983_59637.46343.46343.4.0.dta	4	2587.315249	TKNNLASCYLKQGK(11)-ASFCGKR(6)	2587.311816	Carbamidomethyl[C](8);Carbamidomethyl[C](21)	1.00E+00	3.59E-01	0.003433	1.32686	2.10E-02	1.00E+00
	5	PRF_Q_2023_M_CIAN_983_59637.46270.46270.5.0.dta	5	2587.319694	TKNNLASCYLKQGK(11)-ASFCGKR(6)	2587.311816	Carbamidomethyl[C](8);Carbamidomethyl[C](21)	3.07E-01	3.63E-01	0.007878	3.044859	6.77E-07	8.92E-02
	6	PRF_Q_2023_M_CIAN_983_59637.46207.46207.4.1.dta	4	2587.314512	TKNNLASCYLKQGK(11)-ASFCGKR(6)	2587.311816	Carbamidomethyl[C](8);Carbamidomethyl[C](21)	3.38E-01	5.43E-01	0.002696	1.042008	4.44E-04	3.92E-01
76	sp|Q07866|KLC1_HUMAN (309)-sp|Q07866|KLC1_HUMAN (393)	2	4
	1	PRF_Q_2023_M_CIAN_983_59637.81540.81540.5.0.dta	5	3955.148056	TLGKDHPAVAATLNNLAVLYGKR(22)-NNLASCYLKQGK(9)	3955.122027	Carbamidomethyl[C](32)	3.64E-05	1.64E-01	0.026029	6.581086	3.53E-10	8.87E-06
	2	PRF_Q_2023_M_CIAN_983_59637.81544.81544.4.0.dta	4	3955.123023	TLGKDHPAVAATLNNLAVLYGKR(22)-NNLASCYLKQGK(9)	3955.122027	Carbamidomethyl[C](32)	7.05E-04	3.03E-01	0.000996	0.251825	1.30E-04	2.48E-04
	3	PRF_Q_2023_M_CIAN_983_59637.81687.81687.5.0.dta	5	3955.151319	TLGKDHPAVAATLNNLAVLYGKR(22)-NNLASCYLKQGK(9)	3955.122027	Carbamidomethyl[C](32)	1.60E-04	4.30E-01	0.029292	7.406093	3.70E-08	4.30E-05
	4	PRF_Q_2023_M_CIAN_983_59637.82726.82726.5.0.dta	5	3555.880222	DHPAVAATLNNLAVLYGKR(18)-NNLASCYLKQGK(9)	3555.873879	Carbamidomethyl[C](28)	1.14E-04	1.70E-01	0.006343	1.783809	3.76E-11	1.94E-03
77	sp|P33176|KINH_HUMAN (159)-sp|P33176|KINH_HUMAN (222)	2	3
	1	PRF_Q_2023_M_CIAN_983_59637.46627.46627.5.0.dta	5	3526.819666	TNLSVHEDKNRVPYVK(9)-QENTQTEQKLSGK(9)	3526.813448	null	6.22E-02	2.24E-01	0.006218	1.763065	2.13E-01	2.63E-05
	2	PRF_Q_2023_M_CIAN_983_59637.46760.46760.5.0.dta	5	3526.824945	TNLSVHEDKNRVPYVK(9)-QENTQTEQKLSGK(9)	3526.813448	null	3.47E-04	2.36E-01	0.011497	3.259883	2.29E-03	9.71E-09
	3	PRF_Q_2023_M_CIAN_983_59637.36015.36015.5.0.dta	5	2940.469924	TNLSVHEDKNR(9)-QENTQTEQKLSGK(9)	2940.465593	null	7.40E-03	3.04E-01	0.004331	1.472896	2.99E-04	6.13E-02
78	sp|Q07866|KLC1_HUMAN (424)-sp|Q07866|KLC1_HUMAN (437)	2	3
	1	PRF_Q_2023_M_CIAN_983_59637.60860.60860.5.0.dta	5	3176.445483	EFGSVDDENKPIWMHAEER(10)-EECKGK(4)	3176.429799	Carbamidomethyl[C](25)	1.21E-01	2.37E-01	0.015684	4.937619	1.00E+00	1.83E-01
	2	PRF_Q_2023_M_CIAN_983_59637.60988.60988.5.0.dta	5	3176.452545	EFGSVDDENKPIWMHAEER(10)-EECKGK(4)	3176.429799	Carbamidomethyl[C](25)	1.00E+00	4.79E-01	0.022746	7.16087	1.00E+00	1.00E+00
	3	PRF_Q_2023_M_CIAN_983_59637.53557.53557.5.0.dta	5	3432.586093	EFGSVDDENKPIWMHAEER(10)-EECKGKQK(4)	3432.583326	Carbamidomethyl[C](25)	1.00E+00	2.79E-01	0.002767	0.806098	2.21E-05	1.00E+00
79	sp|P33176|KINH_HUMAN (596)-sp|P33176|KINH_HUMAN (783)	2	3
	1	PRF_Q_2023_M_CIAN_983_59637.72411.72411.3.0.dta	3	2350.285486	LYISKMK(5)-QDLKGLEETVAK(4)	2350.293699	null	4.68E-02	2.81E-01	-0.008213	-3.494457	1.51E-02	1.48E-01
	2	PRF_Q_2023_M_CIAN_983_59637.68845.68845.4.0.dta	4	2834.539418	LYISKMK(5)-EQARQDLKGLEETVAK(8)	2834.533071	null	3.27E-01	4.99E-01	0.006347	2.23917	1.00E+00	3.36E-01
	3	PRF_Q_2023_M_CIAN_983_59637.68880.68880.5.0.dta	5	2834.538035	LYISKMK(5)-EQARQDLKGLEETVAK(8)	2834.533071	null	1.00E+00	5.88E-01	0.004964	1.751258	1.00E+00	1.00E+00
80	sp|Q07866|KLC1_HUMAN (457)-sp|Q07866|KLC1_HUMAN (503)	2	4
	1	PRF_Q_2023_M_CIAN_983_59637.47072.47072.5.1.dta	5	2852.506113	ACKVDSPTVTTTLK(3)-QGLDNVHKQR(8)	2852.49333	Carbamidomethyl[C](2)	1.00E+00	3.11E-01	0.012783	4.481343	5.17E-04	1.00E+00
	2	PRF_Q_2023_M_CIAN_983_59637.47082.47082.5.0.dta	5	2852.503396	ACKVDSPTVTTTLK(3)-QGLDNVHKQR(8)	2852.49333	Carbamidomethyl[C](2)	1.00E+00	5.24E-01	0.010066	3.528843	1.78E-04	1.00E+00
	3	PRF_Q_2023_M_CIAN_983_59637.47103.47103.4.0.dta	4	2852.485945	ACKVDSPTVTTTLK(3)-QGLDNVHKQR(8)	2852.49333	Carbamidomethyl[C](2)	7.68E-01	5.73E-01	-0.007385	-2.588963	1.67E-07	1.00E+00
	4	PRF_Q_2023_M_CIAN_983_59637.81911.81911.5.0.dta	5	3639.951928	ACKVDSPTVTTTLKNLGALYR(3)-QGLDNVHKQR(8)	3639.927364	Carbamidomethyl[C](2)	1.00E+00	6.47E-01	0.024564	6.748486	1.00E+00	1.00E+00
81	sp|Q07866|KLC1_HUMAN (270)-sp|Q07866|KLC1_HUMAN (561)	2	2
	1	PRF_Q_2023_M_CIAN_983_59637.32372.32372.3.0.dta	3	1757.869085	DQNKYK(4)-ASFCGKR(6)	1757.86385	Carbamidomethyl[C](4)	3.17E-02	3.66E-01	0.005235	2.978046	8.05E-03	2.46E-02
	2	PRF_Q_2023_M_CIAN_983_59637.82222.82222.4.1.dta	4	3108.591667	DQNKYKDAANLLNDALAIR(4)-ASFCGKR(6)	3108.589346	Carbamidomethyl[C](26)	1.00E+00	6.03E-01	0.002321	0.746641	1.00E+00	1.00E+00
82	sp|Q07866|KLC1_HUMAN (1)-sp|Q07866|KLC1_HUMAN (27)	1	2
	1	PRF_Q_2023_M_CIAN_983_59637.83634.83634.3.0.dta	3	2908.447318	MYDNMSTMVYIK(1)-LTQDEIISKTK(9)	2908.439097	null	1.53E-10	5.79E-05	0.008221	2.826602	3.78E-14	1.29E-12
	2	PRF_Q_2023_M_CIAN_983_59637.83650.83650.4.0.dta	4	2908.4503	MYDNMSTMVYIK(1)-LTQDEIISKTK(9)	2908.439097	null	6.04E-02	1.90E-01	0.011203	3.851894	3.28E-06	8.42E-04
83	sp|P33176|KINH_HUMAN (539)-sp|P33176|KINH_HUMAN (801)	1	4
	1	PRF_Q_2023_M_CIAN_983_59637.85324.85324.3.0.dta	3	2915.652467	SATLASIDAELQKLK(13)-KLFVQDLATR(1)	2915.645059	null	1.22E-15	1.50E-04	0.007408	2.540776	2.85E-13	4.93E-16
	2	PRF_Q_2023_M_CIAN_983_59637.85317.85317.3.0.dta	3	2915.652495	SATLASIDAELQKLK(13)-KLFVQDLATR(1)	2915.645059	null	1.49E-13	4.39E-04	0.007436	2.550379	1.24E-09	5.23E-12
	3	PRF_Q_2023_M_CIAN_983_59637.85323.85323.4.0.dta	4	2915.655198	SATLASIDAELQKLK(13)-KLFVQDLATR(1)	2915.645059	null	3.31E-09	4.55E-04	0.010139	3.477447	5.39E-08	1.30E-14
	4	PRF_Q_2023_M_CIAN_983_59637.85480.85480.4.0.dta	4	2915.649944	SATLASIDAELQKLK(13)-KLFVQDLATR(1)	2915.645059	null	2.75E-02	8.89E-03	0.004885	1.675444	1.81E-02	1.46E-09
84	sp|Q07866|KLC1_HUMAN (272)-sp|Q07866|KLC1_HUMAN (479)	1	1
	1	PRF_Q_2023_M_CIAN_983_59637.87884.87884.4.0.dta	4	3578.818958	YKDAANLLNDALAIR(2)-QGKFEAAETLEEAAMR(3)	3578.815756	null	1.00E+00	2.02E-04	0.003202	0.894709	1.00E+00	1.00E+00
85	sp|P33176|KINH_HUMAN (791)-sp|P33176|KINH_HUMAN (801)	1	5
	1	PRF_Q_2023_M_CIAN_983_59637.86244.86244.3.0.dta	3	3278.814766	GLEETVAKELQTLHNLR(8)-KLFVQDLATR(1)	3278.810544	null	7.86E-25	3.01E-04	0.004222	1.287662	7.60E-15	2.44E-11
	2	PRF_Q_2023_M_CIAN_983_59637.86368.86368.4.0.dta	4	3278.817009	GLEETVAKELQTLHNLR(8)-KLFVQDLATR(1)	3278.810544	null	3.76E-15	1.57E-03	0.006465	1.971752	1.20E-14	7.49E-14
	3	PRF_Q_2023_M_CIAN_983_59637.86222.86222.5.0.dta	5	3278.816438	GLEETVAKELQTLHNLR(8)-KLFVQDLATR(1)	3278.810544	null	1.90E-12	2.49E-03	0.005894	1.797603	3.20E-14	1.83E-10
	4	PRF_Q_2023_M_CIAN_983_59637.86230.86230.4.0.dta	4	3278.817559	GLEETVAKELQTLHNLR(8)-KLFVQDLATR(1)	3278.810544	null	1.50E-13	2.93E-03	0.007015	2.139495	4.31E-11	2.70E-13
	5	PRF_Q_2023_M_CIAN_983_59637.86381.86381.5.0.dta	5	3278.816638	GLEETVAKELQTLHNLR(8)-KLFVQDLATR(1)	3278.810544	null	4.85E-04	4.81E-03	0.006094	1.858601	2.07E-05	1.38E-10
86	sp|Q07866|KLC1_HUMAN (457)-sp|Q07866|KLC1_HUMAN (495)	1	2
	1	PRF_Q_2023_M_CIAN_983_59637.45763.45763.4.0.dta	4	2696.433898	ACKVDSPTVTTTLK(3)-KQGLDNVHK(1)	2696.428612	Carbamidomethyl[C](2)	1.52E-07	3.70E-04	0.005286	1.960371	1.08E-22	3.47E-06
	2	PRF_Q_2023_M_CIAN_983_59637.45629.45629.4.0.dta	4	2696.435126	ACKVDSPTVTTTLK(3)-KQGLDNVHK(1)	2696.428612	Carbamidomethyl[C](2)	5.32E-04	7.30E-02	0.006514	2.415788	5.93E-06	2.19E-06
87	sp|P33176|KINH_HUMAN (813)-sp|P33176|KINH_HUMAN (831)	1	4
	1	PRF_Q_2023_M_CIAN_983_59637.81119.81119.4.0.dta	4	3621.818081	KSAEIDSDDTGGSAAQK(1)-QKISFLENNLEQLTK(2)	3621.812836	null	8.64E-08	4.16E-04	0.005245	1.44817	9.14E-17	1.10E-10
	2	PRF_Q_2023_M_CIAN_983_59637.81159.81159.4.0.dta	4	3621.818791	KSAEIDSDDTGGSAAQK(1)-QKISFLENNLEQLTK(2)	3621.812836	null	6.91E-11	1.07E-03	0.005955	1.644204	4.13E-10	1.05E-07
	3	PRF_Q_2023_M_CIAN_983_59637.81149.81149.3.0.dta	3	3621.819234	KSAEIDSDDTGGSAAQK(1)-QKISFLENNLEQLTK(2)	3621.812836	null	1.00E+00	1.38E-02	0.006398	1.766519	1.00E+00	1.00E+00
	4	PRF_Q_2023_M_CIAN_983_59637.81104.81104.4.0.dta	4	3621.817337	KSAEIDSDDTGGSAAQK(1)-QKISFLENNLEQLTK(2)	3621.812836	null	1.20E-03	1.76E-02	0.004501	1.242748	3.16E-02	3.22E-03
88	sp|P33176|KINH_HUMAN (783)-sp|P33176|KINH_HUMAN (801)	1	2
	1	PRF_Q_2023_M_CIAN_983_59637.80891.80891.4.0.dta	4	2658.474245	QDLKGLEETVAK(4)-KLFVQDLATR(1)	2658.471131	null	4.95E-02	9.55E-04	0.003114	1.17135	3.18E-02	1.02E-11
	2	PRF_Q_2023_M_CIAN_983_59637.80922.80922.3.0.dta	3	2658.481583	QDLKGLEETVAK(4)-KLFVQDLATR(1)	2658.471131	null	6.28E-02	7.31E-03	0.010452	3.931583	7.07E-02	9.49E-05
89	sp|Q07866|KLC1_HUMAN (398)-sp|Q07866|KLC1_HUMAN (468)	1	1
	1	PRF_Q_2023_M_CIAN_983_59637.83012.83012.4.0.dta	4	3213.755079	FKQAETLYK(2)-VDSPTVTTTLKNLGALYR(11)	3213.740406	null	5.72E-07	9.62E-04	0.014673	4.565708	1.60E-04	1.08E-08
90	sp|P33176|KINH_HUMAN (783)-sp|P33176|KINH_HUMAN (791)	1	3
	1	PRF_Q_2023_M_CIAN_983_59637.85228.85228.5.0.dta	5	3418.849409	QDLKGLEETVAK(4)-GLEETVAKELQTLHNLR(8)	3418.842626	null	8.26E-12	1.15E-03	0.006783	1.984005	1.59E-04	1.16E-07
	2	PRF_Q_2023_M_CIAN_983_59637.85227.85227.4.0.dta	4	3418.849018	QDLKGLEETVAK(4)-GLEETVAKELQTLHNLR(8)	3418.842626	null	3.46E-08	2.08E-03	0.006392	1.869639	2.66E-07	5.01E-07
	3	PRF_Q_2023_M_CIAN_983_59637.85252.85252.3.0.dta	3	3418.855116	QDLKGLEETVAK(4)-GLEETVAKELQTLHNLR(8)	3418.842626	null	7.88E-03	5.08E-03	0.01249	3.653283	1.00E+00	7.67E-04
91	sp|P33176|KINH_HUMAN (875)-sp|P33176|KINH_HUMAN (885)	1	6
	1	PRF_Q_2023_M_CIAN_983_59637.41815.41815.4.0.dta	4	2000.101674	VKALESALK(2)-EAKENASR(3)	2000.102149	null	2.31E-09	1.24E-03	-0.000475	-0.237488	1.54E-06	2.11E-07
	2	PRF_Q_2023_M_CIAN_983_59637.41692.41692.4.0.dta	4	2000.099805	VKALESALK(2)-EAKENASR(3)	2000.102149	null	3.38E-10	1.41E-03	-0.002344	-1.17194	2.99E-05	9.67E-06
	3	PRF_Q_2023_M_CIAN_983_59637.41814.41814.3.0.dta	3	2000.106875	VKALESALK(2)-EAKENASR(3)	2000.102149	null	6.61E-09	2.42E-03	0.004726	2.362879	1.62E-07	1.21E-08
	4	PRF_Q_2023_M_CIAN_983_59637.41940.41940.4.0.dta	4	2000.100241	VKALESALK(2)-EAKENASR(3)	2000.102149	null	4.91E-11	4.08E-03	-0.001908	-0.953951	3.21E-06	2.99E-05
	5	PRF_Q_2023_M_CIAN_983_59637.41691.41691.3.0.dta	3	2000.113141	VKALESALK(2)-EAKENASR(3)	2000.102149	null	3.87E-04	6.06E-03	0.010992	5.495719	5.87E-04	2.94E-04
	6	PRF_Q_2023_M_CIAN_983_59637.41943.41943.3.0.dta	3	2000.114728	VKALESALK(2)-EAKENASR(3)	2000.102149	null	5.26E-12	2.63E-02	0.012579	6.289179	1.45E-07	1.11E-05
92	sp|P33176|KINH_HUMAN (801)-sp|P33176|KINH_HUMAN (831)	1	1
	1	PRF_Q_2023_M_CIAN_983_59637.85923.85923.4.1.dta	4	3132.736661	KLFVQDLATR(1)-QKISFLENNLEQLTK(2)	3132.730177	null	1.14E-05	2.54E-03	0.006484	2.06976	1.93E-06	2.15E-05
93	sp|P33176|KINH_HUMAN (240)-sp|P33176|KINH_HUMAN (313)	1	3
	1	PRF_Q_2023_M_CIAN_983_59637.81731.81731.4.0.dta	4	4590.26284	VSKTGAEGAVLDEAK(3)-TTIVICCSPSSYNESETKSTLLFGQR(18)	4590.25875	Carbamidomethyl[C](6);Carbamidomethyl[C](7)	1.00E+00	2.73E-03	0.00409	0.891017	1.00E+00	1.44E-12
	2	PRF_Q_2023_M_CIAN_983_59637.81760.81760.5.0.dta	5	4590.240514	VSKTGAEGAVLDEAK(3)-TTIVICCSPSSYNESETKSTLLFGQR(18)	4590.25875	Carbamidomethyl[C](6);Carbamidomethyl[C](7)	7.33E-14	9.20E-03	-0.018236	-3.972761	1.00E+00	6.55E-11
	3	PRF_Q_2023_M_CIAN_983_59637.81885.81885.4.0.dta	4	4590.260246	VSKTGAEGAVLDEAK(3)-TTIVICCSPSSYNESETKSTLLFGQR(18)	4590.25875	Carbamidomethyl[C](6);Carbamidomethyl[C](7)	1.00E+00	2.28E-01	0.001496	0.325908	1.00E+00	1.00E+00
94	sp|P33176|KINH_HUMAN (598)-sp|P33176|KINH_HUMAN (606)	1	35
	1	PRF_Q_2023_M_CIAN_983_59637.26553.26553.3.0.dta	3	1492.823981	MKSEVK(2)-TMVKR(4)	1492.82251	null	3.77E-04	2.89E-03	0.001471	0.985382	2.66E-06	1.29E-04
	2	PRF_Q_2023_M_CIAN_983_59637.26444.26444.3.0.dta	3	1492.823989	MKSEVK(2)-TMVKR(4)	1492.82251	null	2.28E-04	1.28E-02	0.001479	0.990741	8.19E-06	2.51E-06
	3	PRF_Q_2023_M_CIAN_983_59637.20943.20943.3.0.dta	3	1508.818844	MKSEVK(2)-TMVKR(4)	1508.817424	Oxidation[M](11)	1.42E-06	1.44E-02	0.00142	0.941134	3.91E-06	4.59E-08
	4	PRF_Q_2023_M_CIAN_983_59637.20913.20913.4.0.dta	4	1508.817965	MKSEVK(2)-TMVKR(4)	1508.817424	Oxidation[M](11)	1.22E-05	1.81E-02	0.000541	0.358559	3.93E-04	4.70E-05
	5	PRF_Q_2023_M_CIAN_983_59637.26656.26656.3.0.dta	3	1492.824954	MKSEVK(2)-TMVKR(4)	1492.82251	null	4.18E-05	4.17E-02	0.002444	1.637167	3.80E-05	5.70E-05
	6	PRF_Q_2023_M_CIAN_983_59637.22292.22292.4.0.dta	4	1508.817811	MKSEVK(2)-TMVKR(4)	1508.817424	Oxidation[M](1)	1.96E-02	5.06E-02	0.000387	0.256492	3.54E-02	1.37E-02
	7	PRF_Q_2023_M_CIAN_983_59637.26470.26470.4.0.dta	4	1508.816813	MKSEVK(2)-TMVKR(4)	1508.817424	Oxidation[M](1)	4.05E-02	5.12E-02	-0.000611	-0.404953	1.58E-03	7.21E-02
	8	PRF_Q_2023_M_CIAN_983_59637.24656.24656.4.0.dta	4	1508.818024	MKSEVK(2)-TMVKR(4)	1508.817424	Oxidation[M](1)	2.05E-01	6.44E-02	0.0006	0.397662	5.26E-02	3.79E-01
	9	PRF_Q_2023_M_CIAN_983_59637.22143.22143.4.0.dta	4	1508.81871	MKSEVK(2)-TMVKR(4)	1508.817424	Oxidation[M](1)	1.76E-02	7.19E-02	0.001286	0.852323	3.40E-02	5.86E-03
	10	PRF_Q_2023_M_CIAN_983_59637.24800.24800.4.0.dta	4	1508.818565	MKSEVK(2)-TMVKR(4)	1508.817424	Oxidation[M](1)	7.54E-01	8.25E-02	0.001141	0.756221	6.70E-02	1.00E+00
	11	PRF_Q_2023_M_CIAN_983_59637.24289.24289.4.0.dta	4	1508.819666	MKSEVK(2)-TMVKR(4)	1508.817424	Oxidation[M](1)	2.75E-01	8.59E-02	0.002242	1.485932	1.02E-01	5.14E-01
	12	PRF_Q_2023_M_CIAN_983_59637.24400.24400.4.0.dta	4	1508.818932	MKSEVK(2)-TMVKR(4)	1508.817424	Oxidation[M](1)	5.07E-01	8.64E-02	0.001508	0.999458	8.21E-03	1.00E+00
	13	PRF_Q_2023_M_CIAN_983_59637.22436.22436.4.0.dta	4	1508.81795	MKSEVK(2)-TMVKR(4)	1508.817424	Oxidation[M](1)	5.19E-02	9.83E-02	0.000526	0.348617	1.73E-01	1.29E-02
	14	PRF_Q_2023_M_CIAN_983_59637.26516.26516.4.0.dta	4	1508.816459	MKSEVK(2)-TMVKR(4)	1508.817424	Oxidation[M](1)	9.73E-02	1.04E-01	-0.000965	-0.639574	3.59E-02	2.18E-01
	15	PRF_Q_2023_M_CIAN_983_59637.24524.24524.4.0.dta	4	1508.81903	MKSEVK(2)-TMVKR(4)	1508.817424	Oxidation[M](1)	2.19E-01	1.15E-01	0.001606	1.06441	4.32E-02	4.15E-01
	16	PRF_Q_2023_M_CIAN_983_59637.26321.26321.3.0.dta	3	1492.824936	MKSEVK(2)-TMVKR(4)	1492.82251	null	3.64E-03	1.22E-01	0.002426	1.625109	3.45E-03	3.08E-04
	17	PRF_Q_2023_M_CIAN_983_59637.24052.24052.4.0.dta	4	1508.818407	MKSEVK(2)-TMVKR(4)	1508.817424	Oxidation[M](1)	6.87E-01	1.26E-01	0.000983	0.651504	4.22E-02	1.00E+00
	18	PRF_Q_2023_M_CIAN_983_59637.22290.22290.3.0.dta	3	1508.818729	MKSEVK(2)-TMVKR(4)	1508.817424	Oxidation[M](1)	2.88E-03	1.29E-01	0.001305	0.864916	2.13E-03	9.40E-04
	19	PRF_Q_2023_M_CIAN_983_59637.22432.22432.3.0.dta	3	1508.818737	MKSEVK(2)-TMVKR(4)	1508.817424	Oxidation[M](1)	1.20E-03	1.38E-01	0.001313	0.870218	3.96E-03	8.28E-04
	20	PRF_Q_2023_M_CIAN_983_59637.20936.20936.4.0.dta	4	1524.812969	MKSEVK(2)-TMVKR(4)	1524.812338	Oxidation[M](1);Oxidation[M](11)	1.90E-02	1.60E-01	0.000631	0.413821	2.75E-02	1.70E-01
	21	PRF_Q_2023_M_CIAN_983_59637.22582.22582.4.0.dta	4	1508.816151	MKSEVK(2)-TMVKR(4)	1508.817424	Oxidation[M](1)	6.37E-02	1.68E-01	-0.001273	-0.843707	3.20E-02	8.22E-02
	22	PRF_Q_2023_M_CIAN_983_59637.23101.23101.4.0.dta	4	1508.816769	MKSEVK(2)-TMVKR(4)	1508.817424	Oxidation[M](1)	8.84E-01	1.78E-01	-0.000655	-0.434115	1.91E-01	1.00E+00
	23	PRF_Q_2023_M_CIAN_983_59637.24919.24919.4.0.dta	4	1508.818561	MKSEVK(2)-TMVKR(4)	1508.817424	Oxidation[M](1)	6.86E-01	1.83E-01	0.001137	0.75357	1.03E-01	1.00E+00
	24	PRF_Q_2023_M_CIAN_983_59637.22142.22142.3.0.dta	3	1508.818533	MKSEVK(2)-TMVKR(4)	1508.817424	Oxidation[M](1)	3.67E-02	1.95E-01	0.001109	0.735013	2.70E-02	3.09E-02
	25	PRF_Q_2023_M_CIAN_983_59637.23410.23410.4.0.dta	4	1508.817671	MKSEVK(2)-TMVKR(4)	1508.817424	Oxidation[M](1)	1.00E+00	2.06E-01	0.000247	0.163704	3.62E-02	1.00E+00
	26	PRF_Q_2023_M_CIAN_983_59637.26429.26429.4.0.dta	4	1508.816356	MKSEVK(2)-TMVKR(4)	1508.817424	Oxidation[M](1)	1.00E+00	2.90E-01	-0.001068	-0.707839	4.07E-01	1.00E+00
	27	PRF_Q_2023_M_CIAN_983_59637.22715.22715.4.0.dta	4	1508.815282	MKSEVK(2)-TMVKR(4)	1508.817424	Oxidation[M](1)	7.79E-02	3.16E-01	-0.002142	-1.419655	2.68E-02	1.25E-01
	28	PRF_Q_2023_M_CIAN_983_59637.22848.22848.4.0.dta	4	1508.816654	MKSEVK(2)-TMVKR(4)	1508.817424	Oxidation[M](1)	1.00E+00	3.37E-01	-0.00077	-0.510333	4.80E-02	1.00E+00
	29	PRF_Q_2023_M_CIAN_983_59637.21017.21017.4.0.dta	4	1508.818556	MKSEVK(2)-TMVKR(4)	1508.817424	Oxidation[M](1)	6.87E-01	3.40E-01	0.001132	0.750256	2.71E-03	1.00E+00
	30	PRF_Q_2023_M_CIAN_983_59637.22965.22965.4.0.dta	4	1508.816642	MKSEVK(2)-TMVKR(4)	1508.817424	Oxidation[M](1)	1.00E+00	3.44E-01	-0.000782	-0.518287	9.06E-02	1.00E+00
	31	PRF_Q_2023_M_CIAN_983_59637.26804.26804.4.0.dta	4	1508.808581	MKSEVK(2)-TMVKR(4)	1508.817424	Oxidation[M](1)	6.30E-01	3.48E-01	-0.008843	-5.860881	2.63E-01	8.68E-01
	32	PRF_Q_2023_M_CIAN_983_59637.26662.26662.4.0.dta	4	1508.81429	MKSEVK(2)-TMVKR(4)	1508.817424	Oxidation[M](1)	7.04E-01	4.25E-01	-0.003134	-2.077123	2.84E-01	1.00E+00
	33	PRF_Q_2023_M_CIAN_983_59637.26670.26670.4.0.dta	4	1508.813944	MKSEVK(2)-TMVKR(4)	1508.817424	Oxidation[M](1)	7.43E-01	4.86E-01	-0.00348	-2.306442	4.85E-01	1.00E+00
	34	PRF_Q_2023_M_CIAN_983_59637.26788.26788.4.0.dta	4	1508.81159	MKSEVK(2)-TMVKR(4)	1508.817424	Oxidation[M](1)	1.00E+00	5.38E-01	-0.005834	-3.866604	1.00E+00	1.00E+00
	35	PRF_Q_2023_M_CIAN_983_59637.22005.22005.4.2.dta	4	1508.819911	MKSEVK(2)-TMVKR(4)	1508.817424	Oxidation[M](1)	1.00E+00	7.23E-01	0.002487	1.648311	3.91E-01	1.00E+00
95	sp|P33176|KINH_HUMAN (450)-sp|P33176|KINH_HUMAN (903)	1	2
	1	PRF_Q_2023_M_CIAN_983_59637.70172.70172.4.1.dta	4	2728.491639	LKTQMLDQEELLASTR(2)-IKEAVR(2)	2728.491209	null	2.19E-08	3.22E-03	0.00043	0.157596	3.03E-14	1.24E-05
	2	PRF_Q_2023_M_CIAN_983_59637.70044.70044.4.0.dta	4	2728.493226	LKTQMLDQEELLASTR(2)-IKEAVR(2)	2728.491209	null	1.44E-02	6.78E-02	0.002017	0.739236	1.00E+00	1.20E-02
96	sp|P33176|KINH_HUMAN (71)-sp|P33176|KINH_HUMAN (909)	1	2
	1	PRF_Q_2023_M_CIAN_983_59637.78778.78778.4.0.dta	4	3290.676973	IVKDVLEGYNGTIFAYGQTSSGK(3)-SKNMAR(2)	3290.672401	null	6.10E-07	4.45E-03	0.004572	1.389382	1.00E+00	1.29E-10
	2	PRF_Q_2023_M_CIAN_983_59637.78640.78640.4.0.dta	4	3290.678974	IVKDVLEGYNGTIFAYGQTSSGK(3)-SKNMAR(2)	3290.672401	null	7.00E-04	1.06E-02	0.006573	1.997464	1.00E+00	1.08E-06
97	sp|P33176|KINH_HUMAN (801)-sp|Q07866|KLC1_HUMAN (27)	1	6
	1	PRF_Q_2023_M_CIAN_983_59637.75585.75585.3.0.dta	3	2603.464543	KLFVQDLATR(1)-LTQDEIISKTK(9)	2603.465319	null	2.34E-05	4.75E-03	-0.000776	-0.298064	5.29E-07	3.83E-24
	2	PRF_Q_2023_M_CIAN_983_59637.75679.75679.4.0.dta	4	2603.466651	KLFVQDLATR(1)-LTQDEIISKTK(9)	2603.465319	null	2.06E-09	3.31E-02	0.001332	0.511626	3.66E-11	5.83E-15
	3	PRF_Q_2023_M_CIAN_983_59637.75549.75549.4.0.dta	4	2603.466711	KLFVQDLATR(1)-LTQDEIISKTK(9)	2603.465319	null	2.83E-09	5.22E-02	0.001392	0.534672	3.61E-09	5.68E-14
	4	PRF_Q_2023_M_CIAN_983_59637.75491.75491.2.0.dta	2	2603.471555	KLFVQDLATR(1)-LTQDEIISKTK(9)	2603.465319	null	1.00E+00	1.75E-01	0.006236	2.395269	1.00E+00	1.00E+00
	5	PRF_Q_2023_M_CIAN_983_59637.75827.75827.4.0.dta	4	2603.466505	KLFVQDLATR(1)-LTQDEIISKTK(9)	2603.465319	null	3.01E-02	6.84E-01	0.001186	0.455547	1.41E-02	8.43E-09
	6	PRF_Q_2023_M_CIAN_983_59637.75408.75408.4.0.dta	4	2603.469085	KLFVQDLATR(1)-LTQDEIISKTK(9)	2603.465319	null	2.18E-04	7.64E-01	0.003766	1.446534	8.06E-03	4.72E-08
98	sp|P33176|KINH_HUMAN (67)-sp|P33176|KINH_HUMAN (909)	1	6
	1	PRF_Q_2023_M_CIAN_983_59637.40484.40484.4.0.dta	4	2962.410684	VFQSSTSQEQVYNDCAKK(17)-SKNMAR(2)	2962.403195	Carbamidomethyl[C](15)	6.50E-10	4.77E-03	0.007489	2.528015	3.25E-19	4.30E-07
	2	PRF_Q_2023_M_CIAN_983_59637.40609.40609.4.0.dta	4	2962.406824	VFQSSTSQEQVYNDCAKK(17)-SKNMAR(2)	2962.403195	Carbamidomethyl[C](15)	2.68E-10	9.36E-03	0.003629	1.225019	2.60E-06	3.07E-07
	3	PRF_Q_2023_M_CIAN_983_59637.40545.40545.5.0.dta	5	2962.407498	VFQSSTSQEQVYNDCAKK(17)-SKNMAR(2)	2962.403195	Carbamidomethyl[C](15)	1.00E+00	9.57E-02	0.004303	1.452537	1.00E+00	1.00E+00
	4	PRF_Q_2023_M_CIAN_983_59637.40526.40526.3.0.dta	3	2962.407342	VFQSSTSQEQVYNDCAKK(17)-SKNMAR(2)	2962.403195	Carbamidomethyl[C](15)	1.00E+00	2.81E-01	0.004147	1.399877	1.00E+00	1.00E+00
	5	PRF_Q_2023_M_CIAN_983_59637.40731.40731.4.0.dta	4	2962.410046	VFQSSTSQEQVYNDCAKK(17)-SKNMAR(2)	2962.403195	Carbamidomethyl[C](15)	1.00E+00	4.50E-01	0.006851	2.312649	1.00E+00	1.00E+00
	6	PRF_Q_2023_M_CIAN_983_59637.35384.35384.4.2.dta	4	2978.395842	VFQSSTSQEQVYNDCAKK(17)-SKNMAR(2)	2978.398109	Carbamidomethyl[C](15);Oxidation[M](25)	1.00E+00	6.21E-01	-0.002267	-0.761147	1.00E+00	1.00E+00
99	sp|Q07866|KLC1_HUMAN (468)-sp|Q07866|KLC1_HUMAN (479)	1	1
	1	PRF_Q_2023_M_CIAN_983_59637.86859.86859.4.0.dta	4	3866.994567	VDSPTVTTTLKNLGALYR(11)-QGKFEAAETLEEAAMR(3)	3866.984263	null	9.90E-10	4.95E-03	0.010304	2.664609	3.17E-04	4.75E-07
100	sp|Q07866|KLC1_HUMAN (133)-sp|Q07866|KLC1_HUMAN (468)	1	1
	1	PRF_Q_2023_M_CIAN_983_59637.79748.79748.5.0.dta	5	3960.129485	LQKSEQSVAQLEEEKK(3)-VDSPTVTTTLKNLGALYR(11)	3960.117378	null	3.39E-07	5.46E-03	0.012107	3.057233	3.56E-10	2.43E-08
101	sp|Q07866|KLC1_HUMAN (272)-sp|Q07866|KLC1_HUMAN (468)	1	1
	1	PRF_Q_2023_M_CIAN_983_59637.88661.88661.4.0.dta	4	3747.049242	YKDAANLLNDALAIR(2)-VDSPTVTTTLKNLGALYR(11)	3747.032537	null	1.00E+00	5.60E-03	0.016705	4.458195	1.00E+00	1.00E+00
102	sp|Q07866|KLC1_HUMAN (372)-sp|Q07866|KLC1_HUMAN (518)	1	1
	1	PRF_Q_2023_M_CIAN_983_59637.76008.76008.4.0.dta	4	3752.912582	ALEIYQTKLGPDDPNVAK(8)-VAEVLNDPENMEKR(13)	3752.904957	null	3.05E-02	7.32E-03	0.007625	2.031759	1.00E+00	4.19E-06
103	sp|P33176|KINH_HUMAN (489)-sp|P33176|KINH_HUMAN (885)	1	1
	1	PRF_Q_2023_M_CIAN_983_59637.89912.89912.5.0.dta	5	4345.177318	LQAENDASKEEVKEVLQALEELAVNYDQK(13)-EAKENASR(3)	4345.167955	null	1.20E-04	7.48E-03	0.009363	2.154807	1.00E+00	1.40E-05
104	sp|P33176|KINH_HUMAN (642)-sp|P33176|KINH_HUMAN (644)	1	10
	1	PRF_Q_2023_M_CIAN_983_59637.68185.68185.4.0.dta	4	2883.587039	ISQHEAKIK(7)-IKSLTEYLQNVEQK(2)	2883.582462	null	6.18E-03	7.83E-03	0.004577	1.587262	1.16E-08	1.70E-03
	2	PRF_Q_2023_M_CIAN_983_59637.68043.68043.4.0.dta	4	2883.586874	ISQHEAKIK(7)-IKSLTEYLQNVEQK(2)	2883.582462	null	1.35E-02	1.46E-02	0.004412	1.530041	6.79E-17	3.25E-03
	3	PRF_Q_2023_M_CIAN_983_59637.67915.67915.4.0.dta	4	2883.595168	ISQHEAKIK(7)-IKSLTEYLQNVEQK(2)	2883.582462	null	2.88E-03	2.46E-02	0.012706	4.406324	1.12E-15	3.13E-03
	4	PRF_Q_2023_M_CIAN_983_59637.68316.68316.4.0.dta	4	2883.587885	ISQHEAKIK(7)-IKSLTEYLQNVEQK(2)	2883.582462	null	1.58E-01	3.84E-02	0.005423	1.880647	2.19E-06	8.55E-02
	5	PRF_Q_2023_M_CIAN_983_59637.68169.68169.5.0.dta	5	2883.587133	ISQHEAKIK(7)-IKSLTEYLQNVEQK(2)	2883.582462	null	5.95E-03	5.62E-02	0.004671	1.61986	1.12E-15	2.63E-02
	6	PRF_Q_2023_M_CIAN_983_59637.68031.68031.5.0.dta	5	2883.587621	ISQHEAKIK(7)-IKSLTEYLQNVEQK(2)	2883.582462	null	1.04E-02	6.10E-02	0.005159	1.789094	1.07E-12	1.09E-02
	7	PRF_Q_2023_M_CIAN_983_59637.67924.67924.3.0.dta	3	2883.590568	ISQHEAKIK(7)-IKSLTEYLQNVEQK(2)	2883.582462	null	4.10E-02	7.46E-02	0.008106	2.811087	3.15E-03	9.18E-03
	8	PRF_Q_2023_M_CIAN_983_59637.67904.67904.5.0.dta	5	2883.596151	ISQHEAKIK(7)-IKSLTEYLQNVEQK(2)	2883.582462	null	1.12E-02	9.25E-02	0.013689	4.74722	1.66E-16	1.80E-02
	9	PRF_Q_2023_M_CIAN_983_59637.68056.68056.3.0.dta	3	2883.584292	ISQHEAKIK(7)-IKSLTEYLQNVEQK(2)	2883.582462	null	2.50E-01	1.09E-01	0.00183	0.634627	1.00E+00	1.87E-01
	10	PRF_Q_2023_M_CIAN_983_59637.68298.68298.5.0.dta	5	2883.588947	ISQHEAKIK(7)-IKSLTEYLQNVEQK(2)	2883.582462	null	1.00E+00	1.58E-01	0.006485	2.248939	2.39E-09	1.00E+00
105	sp|P33176|KINH_HUMAN (98)-sp|P33176|KINH_HUMAN (903)	1	3
	1	PRF_Q_2023_M_CIAN_983_59637.62131.62131.5.0.dta	5	2971.551476	THTMEGKLHDPEGMGIIPR(7)-IKEAVR(2)	2971.549067	null	7.29E-06	7.84E-03	0.002409	0.810688	1.00E+00	2.04E-06
	2	PRF_Q_2023_M_CIAN_983_59637.61993.61993.5.0.dta	5	2971.554123	THTMEGKLHDPEGMGIIPR(7)-IKEAVR(2)	2971.549067	null	9.67E-02	2.52E-01	0.005056	1.701469	1.00E+00	5.51E-02
	3	PRF_Q_2023_M_CIAN_983_59637.62225.62225.4.1.dta	4	2971.548606	THTMEGKLHDPEGMGIIPR(7)-IKEAVR(2)	2971.549067	null	5.72E-02	3.75E-01	-0.000461	-0.155138	1.00E+00	3.43E-01
106	sp|Q07866|KLC1_HUMAN (1)-sp|Q07866|KLC1_HUMAN (518)	1	1
	1	PRF_Q_2023_M_CIAN_983_59637.83639.83639.3.0.dta	3	3276.524537	MYDNMSTMVYIK(1)-VAEVLNDPENMEKR(13)	3276.52937	null	1.00E+00	8.80E-03	-0.004833	-1.475036	1.00E+00	1.04E-03
107	sp|P33176|KINH_HUMAN (685)-sp|P33176|KINH_HUMAN (698)	1	8
	1	PRF_Q_2023_M_CIAN_983_59637.66181.66181.5.0.dta	5	3723.892098	VHEMEKEHLNK(6)-VQTANEVKQAVEQQIQSHR(8)	3723.886955	null	2.61E-08	9.40E-03	0.005143	1.381084	1.14E-11	4.24E-06
	2	PRF_Q_2023_M_CIAN_983_59637.65909.65909.5.0.dta	5	3723.884573	VHEMEKEHLNK(6)-VQTANEVKQAVEQQIQSHR(8)	3723.886955	null	1.91E-04	1.01E-02	-0.002382	-0.639654	1.72E-18	3.35E-05
	3	PRF_Q_2023_M_CIAN_983_59637.65775.65775.5.0.dta	5	3723.888563	VHEMEKEHLNK(6)-VQTANEVKQAVEQQIQSHR(8)	3723.886955	null	3.83E-06	1.03E-02	0.001608	0.431807	3.30E-11	1.00E-05
	4	PRF_Q_2023_M_CIAN_983_59637.66049.66049.5.0.dta	5	3723.885299	VHEMEKEHLNK(6)-VQTANEVKQAVEQQIQSHR(8)	3723.886955	null	1.04E-06	1.16E-02	-0.001656	-0.444697	3.80E-08	1.53E-05
	5	PRF_Q_2023_M_CIAN_983_59637.65630.65630.5.0.dta	5	3723.894782	VHEMEKEHLNK(6)-VQTANEVKQAVEQQIQSHR(8)	3723.886955	null	5.79E-06	2.22E-02	0.007827	2.101836	2.78E-10	3.72E-05
	6	PRF_Q_2023_M_CIAN_983_59637.65495.65495.4.3.dta	4	3723.887573	VHEMEKEHLNK(6)-VQTANEVKQAVEQQIQSHR(8)	3723.886955	null	8.91E-05	4.79E-02	0.000618	0.165956	1.00E+00	1.03E-03
	7	PRF_Q_2023_M_CIAN_983_59637.66321.66321.4.0.dta	4	3723.885998	VHEMEKEHLNK(6)-VQTANEVKQAVEQQIQSHR(8)	3723.886955	null	1.00E+00	8.79E-02	-0.000957	-0.25699	1.00E+00	1.00E+00
	8	PRF_Q_2023_M_CIAN_983_59637.66183.66183.4.0.dta	4	3723.887556	VHEMEKEHLNK(6)-VQTANEVKQAVEQQIQSHR(8)	3723.886955	null	1.00E+00	1.16E-01	0.000601	0.161391	1.00E+00	1.00E+00
108	sp|P33176|KINH_HUMAN (420)-sp|P33176|KINH_HUMAN (430)	1	1
	1	PRF_Q_2023_M_CIAN_983_59637.53869.53869.5.0.dta	5	3706.844899	KCEEEIAK(1)-LYKQLDDKDEEINQQSQLVEK(3)	3706.836605	Carbamidomethyl[C](26)	2.15E-04	1.07E-02	0.008294	2.237487	1.00E+00	2.49E-05
109	sp|Q07866|KLC1_HUMAN (321)-sp|Q07866|KLC1_HUMAN (329)	1	5
	1	PRF_Q_2023_M_CIAN_983_59637.43657.43657.3.0.dta	3	1812.991029	EAEPLCKR(7)-EKVLGK(2)	1812.988709	Carbamidomethyl[C](6)	2.32E-07	1.09E-02	0.00232	1.279655	2.59E-07	3.03E-07
	2	PRF_Q_2023_M_CIAN_983_59637.43524.43524.3.0.dta	3	1812.991175	EAEPLCKR(7)-EKVLGK(2)	1812.988709	Carbamidomethyl[C](6)	5.24E-06	1.45E-02	0.002466	1.360185	5.64E-06	5.49E-06
	3	PRF_Q_2023_M_CIAN_983_59637.43607.43607.4.0.dta	4	1812.99067	EAEPLCKR(7)-EKVLGK(2)	1812.988709	Carbamidomethyl[C](6)	1.91E-04	7.63E-02	0.001961	1.081639	3.73E-05	2.91E-06
	4	PRF_Q_2023_M_CIAN_983_59637.43482.43482.4.0.dta	4	1812.991441	EAEPLCKR(7)-EKVLGK(2)	1812.988709	Carbamidomethyl[C](6)	1.00E+00	2.88E-01	0.002732	1.506904	1.00E+00	3.92E-02
	5	PRF_Q_2023_M_CIAN_983_59637.43732.43732.4.0.dta	4	1812.992458	EAEPLCKR(7)-EKVLGK(2)	1812.988709	Carbamidomethyl[C](6)	1.00E+00	5.05E-01	0.003749	2.067856	1.00E+00	1.00E+00
110	sp|Q07866|KLC1_HUMAN (382)-sp|Q07866|KLC1_HUMAN (495)	1	8
	1	PRF_Q_2023_M_CIAN_983_59637.39999.39999.5.0.dta	5	2430.304644	LGPDDPNVAKTK(10)-KQGLDNVHK(1)	2430.298598	null	8.67E-10	1.14E-02	0.006046	2.48776	1.80E-05	5.25E-09
	2	PRF_Q_2023_M_CIAN_983_59637.39871.39871.5.0.dta	5	2430.30272	LGPDDPNVAKTK(10)-KQGLDNVHK(1)	2430.298598	null	2.69E-08	1.23E-02	0.004122	1.696088	1.25E-06	1.30E-09
	3	PRF_Q_2023_M_CIAN_983_59637.39744.39744.5.0.dta	5	2430.30219	LGPDDPNVAKTK(10)-KQGLDNVHK(1)	2430.298598	null	1.82E-09	1.93E-02	0.003592	1.478008	2.41E-06	4.60E-09
	4	PRF_Q_2023_M_CIAN_983_59637.39878.39878.3.0.dta	3	2430.302003	LGPDDPNVAKTK(10)-KQGLDNVHK(1)	2430.298598	null	1.52E-02	4.87E-02	0.003405	1.401062	1.74E-02	4.30E-03
	5	PRF_Q_2023_M_CIAN_983_59637.39902.39902.4.0.dta	4	2430.301354	LGPDDPNVAKTK(10)-KQGLDNVHK(1)	2430.298598	null	1.33E-04	5.21E-02	0.002756	1.134017	3.49E-04	3.26E-06
	6	PRF_Q_2023_M_CIAN_983_59637.40133.40133.5.0.dta	5	2430.304464	LGPDDPNVAKTK(10)-KQGLDNVHK(1)	2430.298598	null	3.30E-02	5.76E-02	0.005866	2.413695	3.37E-03	9.07E-03
	7	PRF_Q_2023_M_CIAN_983_59637.40027.40027.4.0.dta	4	2430.302617	LGPDDPNVAKTK(10)-KQGLDNVHK(1)	2430.298598	null	1.16E-06	6.13E-02	0.004019	1.653706	9.10E-05	9.77E-07
	8	PRF_Q_2023_M_CIAN_983_59637.39775.39775.4.0.dta	4	2430.301868	LGPDDPNVAKTK(10)-KQGLDNVHK(1)	2430.298598	null	2.89E-04	1.41E-01	0.00327	1.345514	6.90E-04	9.61E-05
111	sp|P33176|KINH_HUMAN (98)-sp|P33176|KINH_HUMAN (909)	1	4
	1	PRF_Q_2023_M_CIAN_983_59637.57860.57860.5.0.dta	5	2962.473948	THTMEGKLHDPEGMGIIPR(7)-SKNMAR(2)	2962.469438	null	1.41E-04	1.15E-02	0.00451	1.522379	7.36E-08	8.03E-05
	2	PRF_Q_2023_M_CIAN_983_59637.58075.58075.5.0.dta	5	2962.47384	THTMEGKLHDPEGMGIIPR(7)-SKNMAR(2)	2962.469438	null	2.20E-06	6.39E-02	0.004402	1.485923	1.00E+00	3.39E-04
	3	PRF_Q_2023_M_CIAN_983_59637.57728.57728.5.0.dta	5	2962.475302	THTMEGKLHDPEGMGIIPR(7)-SKNMAR(2)	2962.469438	null	3.21E-07	1.47E-01	0.005864	1.97943	1.00E+00	3.75E-04
	4	PRF_Q_2023_M_CIAN_983_59637.53832.53832.5.0.dta	5	2978.473906	THTMEGKLHDPEGMGIIPR(7)-SKNMAR(2)	2978.464352	Oxidation[M](26)	3.40E-02	1.48E-01	0.009554	3.207693	1.00E+00	1.24E-02
112	sp|Q07866|KLC1_HUMAN (479)-sp|Q07866|KLC1_HUMAN (518)	1	4
	1	PRF_Q_2023_M_CIAN_983_59637.82205.82205.4.0.dta	4	3561.721896	QGKFEAAETLEEAAMR(3)-VAEVLNDPENMEKR(13)	3561.719809	null	1.31E-09	1.15E-02	0.002087	0.585953	9.67E-10	1.41E-06
	2	PRF_Q_2023_M_CIAN_983_59637.82220.82220.3.0.dta	3	3561.715725	QGKFEAAETLEEAAMR(3)-VAEVLNDPENMEKR(13)	3561.719809	null	1.00E+00	1.26E-02	-0.004084	-1.146637	1.00E+00	1.00E+00
	3	PRF_Q_2023_M_CIAN_983_59637.82186.82186.4.0.dta	4	3561.721365	QGKFEAAETLEEAAMR(3)-VAEVLNDPENMEKR(13)	3561.719809	null	1.76E-12	1.70E-02	0.001556	0.436868	6.85E-11	5.40E-06
	4	PRF_Q_2023_M_CIAN_983_59637.80875.80875.4.1.dta	4	3577.714052	QGKFEAAETLEEAAMR(3)-VAEVLNDPENMEKR(13)	3577.714723	Oxidation[M](30)	1.62E-03	4.53E-02	-0.000671	-0.18755	3.84E-03	1.13E-02
113	sp|P33176|KINH_HUMAN (514)-sp|P33176|KINH_HUMAN (847)	1	1
	1	PRF_Q_2023_M_CIAN_983_59637.64963.64963.5.0.dta	5	3541.841313	SQEVEDKTKEYELLSDELNQK(9)-VHKQLVR(3)	3541.838266	null	3.15E-05	1.24E-02	0.003047	0.860288	2.96E-07	3.06E-05
114	sp|Q07866|KLC1_HUMAN (495)-sp|Q07866|KLC1_HUMAN (561)	1	7
	1	PRF_Q_2023_M_CIAN_983_59637.32625.32625.3.0.dta	3	2001.035808	KQGLDNVHK(1)-ASFCGKR(6)	2001.033361	Carbamidomethyl[C](16)	5.64E-07	1.27E-02	0.002447	1.222868	1.37E-12	1.51E-04
	2	PRF_Q_2023_M_CIAN_983_59637.32601.32601.4.0.dta	4	2001.034797	KQGLDNVHK(1)-ASFCGKR(6)	2001.033361	Carbamidomethyl[C](16)	1.06E-03	1.64E-01	0.001436	0.717629	4.96E-08	4.88E-03
	3	PRF_Q_2023_M_CIAN_983_59637.32712.32712.4.0.dta	4	2001.036218	KQGLDNVHK(1)-ASFCGKR(6)	2001.033361	Carbamidomethyl[C](16)	2.21E-03	1.84E-01	0.002857	1.427762	2.85E-09	5.90E-03
	4	PRF_Q_2023_M_CIAN_983_59637.32730.32730.5.0.dta	5	2001.033796	KQGLDNVHK(1)-ASFCGKR(6)	2001.033361	Carbamidomethyl[C](16)	1.27E-03	2.56E-01	0.000435	0.217388	1.41E-02	1.12E-01
	5	PRF_Q_2023_M_CIAN_983_59637.32507.32507.3.0.dta	3	2001.037441	KQGLDNVHK(1)-ASFCGKR(6)	2001.033361	Carbamidomethyl[C](16)	2.78E-02	3.09E-01	0.00408	2.038947	2.80E-01	6.36E-04
	6	PRF_Q_2023_M_CIAN_983_59637.32502.32502.5.0.dta	5	2001.032381	KQGLDNVHK(1)-ASFCGKR(6)	2001.033361	Carbamidomethyl[C](16)	2.46E-02	3.16E-01	-0.00098	-0.489747	3.21E-04	5.75E-02
	7	PRF_Q_2023_M_CIAN_983_59637.32487.32487.4.0.dta	4	2001.036186	KQGLDNVHK(1)-ASFCGKR(6)	2001.033361	Carbamidomethyl[C](16)	4.16E-02	3.65E-01	0.002825	1.411771	4.96E-04	1.62E-01
115	sp|P33176|KINH_HUMAN (485)-sp|P33176|KINH_HUMAN (875)	1	1
	1	PRF_Q_2023_M_CIAN_983_59637.90729.90729.5.0.dta	5	4399.330083	LQAENDASKEEVKEVLQALEELAVNYDQK(9)-VKALESALK(2)	4399.312824	null	2.14E-06	1.37E-02	0.017259	3.923113	1.00E+00	1.54E-07
116	sp|P33176|KINH_HUMAN (166)-sp|P33176|KINH_HUMAN (281)	1	2
	1	PRF_Q_2023_M_CIAN_983_59637.41634.41634.4.0.dta	4	2083.029422	VPYVKGCTER(5)-DSKMTR(3)	2083.030974	Carbamidomethyl[C](7)	1.03E-10	1.44E-02	-0.001552	-0.745068	8.45E-04	5.94E-03
	2	PRF_Q_2023_M_CIAN_983_59637.41759.41759.4.0.dta	4	2083.02874	VPYVKGCTER(5)-DSKMTR(3)	2083.030974	Carbamidomethyl[C](7)	1.70E-05	5.54E-02	-0.002234	-1.072476	7.42E-05	2.43E-03
117	sp|P33176|KINH_HUMAN (252)-sp|P33176|KINH_HUMAN (281)	1	2
	1	PRF_Q_2023_M_CIAN_983_59637.58426.58426.4.0.dta	4	2504.268784	TGAEGAVLDEAKNINK(12)-DSKMTR(3)	2504.265974	null	5.50E-04	1.50E-02	0.00281	1.122085	6.34E-07	1.23E-04
	2	PRF_Q_2023_M_CIAN_983_59637.58283.58283.4.0.dta	4	2504.270041	TGAEGAVLDEAKNINK(12)-DSKMTR(3)	2504.265974	null	4.69E-03	6.59E-02	0.004067	1.624029	1.29E-02	1.51E-03
118	sp|Q07866|KLC1_HUMAN (15)-sp|Q07866|KLC1_HUMAN (27)	1	4
	1	PRF_Q_2023_M_CIAN_983_59637.54390.54390.3.0.dta	3	2174.183002	EDKLEK(3)-LTQDEIISKTK(9)	2174.180118	null	6.90E-15	1.62E-02	0.002884	1.326477	4.92E-15	2.58E-14
	2	PRF_Q_2023_M_CIAN_983_59637.54256.54256.3.0.dta	3	2174.183108	EDKLEK(3)-LTQDEIISKTK(9)	2174.180118	null	3.27E-10	3.72E-02	0.00299	1.375231	5.46E-06	5.26E-11
	3	PRF_Q_2023_M_CIAN_983_59637.54388.54388.4.0.dta	4	2174.183741	EDKLEK(3)-LTQDEIISKTK(9)	2174.180118	null	1.99E-04	4.36E-02	0.003623	1.666375	1.17E-06	2.74E-04
	4	PRF_Q_2023_M_CIAN_983_59637.54255.54255.4.0.dta	4	2174.185368	EDKLEK(3)-LTQDEIISKTK(9)	2174.180118	null	6.31E-04	9.53E-02	0.00525	2.414703	3.43E-08	1.74E-03
119	sp|Q07866|KLC1_HUMAN (272)-sp|Q07866|KLC1_HUMAN (441)	1	1
	1	PRF_Q_2023_M_CIAN_983_59637.86114.86114.4.1.dta	4	3520.740631	YKDAANLLNDALAIR(2)-QKDGTSFGEYGGWYK(2)	3520.738167	null	1.60E-02	1.62E-02	0.002464	0.699853	4.82E-03	1.81E-04
120	sp|Q07866|KLC1_HUMAN (237)-sp|Q07866|KLC1_HUMAN (468)	1	1
	1	PRF_Q_2023_M_CIAN_983_59637.87451.87451.4.0.dta	4	4091.158554	YEVAVPLCKQALEDLEK(9)-VDSPTVTTTLKNLGALYR(11)	4091.161882	Carbamidomethyl[C](29)	1.00E+00	1.78E-02	-0.003328	-0.813461	1.59E-02	1.00E+00
121	sp|Q07866|KLC1_HUMAN (454)-sp|Q07866|KLC1_HUMAN (518)	1	1
	1	PRF_Q_2023_M_CIAN_983_59637.78354.78354.4.0.dta	4	3606.653325	DGTSFGEYGGWYKACK(13)-VAEVLNDPENMEKR(13)	3606.6514	Carbamidomethyl[C](15)	8.03E-06	1.80E-02	0.001925	0.533736	4.07E-05	2.46E-06
122	sp|P33176|KINH_HUMAN (489)-sp|P33176|KINH_HUMAN (875)	1	1
	1	PRF_Q_2023_M_CIAN_983_59637.90586.90586.5.0.dta	5	4399.327595	LQAENDASKEEVKEVLQALEELAVNYDQK(13)-VKALESALK(2)	4399.312824	null	6.37E-05	1.86E-02	0.014771	3.35757	1.00E+00	2.20E-07
123	sp|P33176|KINH_HUMAN (598)-sp|P33176|KINH_HUMAN (791)	1	2
	1	PRF_Q_2023_M_CIAN_983_59637.82287.82287.5.0.dta	5	2809.517054	MKSEVK(2)-GLEETVAKELQTLHNLR(8)	2809.51267	null	1.89E-02	1.87E-02	0.004384	1.560413	1.00E+00	6.34E-03
	2	PRF_Q_2023_M_CIAN_983_59637.82262.82262.4.0.dta	4	2809.511993	MKSEVK(2)-GLEETVAKELQTLHNLR(8)	2809.51267	null	4.92E-03	4.57E-02	-0.000677	-0.240967	1.00E+00	9.99E-04
124	sp|P33176|KINH_HUMAN (71)-sp|P33176|KINH_HUMAN (903)	1	1
	1	PRF_Q_2023_M_CIAN_983_59637.80792.80792.4.1.dta	4	3299.774771	IVKDVLEGYNGTIFAYGQTSSGK(3)-IKEAVR(2)	3299.75203	null	1.37E-06	1.91E-02	0.022741	6.89173	1.00E+00	1.52E-06
125	sp|P33176|KINH_HUMAN (28)-sp|P33176|KINH_HUMAN (313)	1	3
	1	PRF_Q_2023_M_CIAN_983_59637.80744.80744.5.0.dta	5	3909.935176	GDKYIAK(3)-TTIVICCSPSSYNESETKSTLLFGQR(18)	3909.9247	Carbamidomethyl[C](6);Carbamidomethyl[C](7)	4.90E-02	2.20E-02	0.010476	2.679335	1.00E+00	5.48E-03
	2	PRF_Q_2023_M_CIAN_983_59637.80822.80822.4.0.dta	4	3909.93736	GDKYIAK(3)-TTIVICCSPSSYNESETKSTLLFGQR(18)	3909.9247	Carbamidomethyl[C](6);Carbamidomethyl[C](7)	2.40E-01	3.30E-02	0.01266	3.237914	1.00E+00	1.09E-01
	3	PRF_Q_2023_M_CIAN_983_59637.80680.80680.4.0.dta	4	3909.93751	GDKYIAK(3)-TTIVICCSPSSYNESETKSTLLFGQR(18)	3909.9247	Carbamidomethyl[C](6);Carbamidomethyl[C](7)	1.00E+00	1.79E-01	0.01281	3.276278	1.00E+00	1.00E+00
126	sp|Q07866|KLC1_HUMAN (340)-sp|Q07866|KLC1_HUMAN (518)	1	1
	1	PRF_Q_2023_M_CIAN_983_59637.79073.79073.5.0.dta	5	4157.080233	DHPDVAKQLNNLALLCQNQGK(7)-VAEVLNDPENMEKR(13)	4157.075206	Carbamidomethyl[C](16)	1.00E+00	2.30E-02	0.005027	1.209264	1.00E+00	1.00E+00
127	sp|P33176|KINH_HUMAN (237)-sp|P33176|KINH_HUMAN (313)	1	8
	1	PRF_Q_2023_M_CIAN_983_59637.85225.85225.5.0.dta	5	4637.345609	LYLVDLAGSEKVSK(11)-TTIVICCSPSSYNESETKSTLLFGQR(18)	4637.33627	Carbamidomethyl[C](6);Carbamidomethyl[C](7)	8.17E-04	2.39E-02	0.009339	2.013872	1.07E-08	2.31E-05
	2	PRF_Q_2023_M_CIAN_983_59637.85343.85343.4.0.dta	4	4637.348478	LYLVDLAGSEKVSK(11)-TTIVICCSPSSYNESETKSTLLFGQR(18)	4637.33627	Carbamidomethyl[C](6);Carbamidomethyl[C](7)	3.89E-04	2.76E-02	0.012208	2.632546	1.00E+00	3.26E-05
	3	PRF_Q_2023_M_CIAN_983_59637.85205.85205.4.0.dta	4	4637.345653	LYLVDLAGSEKVSK(11)-TTIVICCSPSSYNESETKSTLLFGQR(18)	4637.33627	Carbamidomethyl[C](6);Carbamidomethyl[C](7)	5.52E-04	2.89E-02	0.009383	2.02336	1.00E+00	2.61E-04
	4	PRF_Q_2023_M_CIAN_983_59637.85489.85489.4.0.dta	4	4637.356518	LYLVDLAGSEKVSK(11)-TTIVICCSPSSYNESETKSTLLFGQR(18)	4637.33627	Carbamidomethyl[C](6);Carbamidomethyl[C](7)	1.00E+00	5.79E-02	0.020248	4.3663	1.00E+00	4.91E-04
	5	PRF_Q_2023_M_CIAN_983_59637.85645.85645.4.0.dta	4	4637.359761	LYLVDLAGSEKVSK(11)-TTIVICCSPSSYNESETKSTLLFGQR(18)	4637.33627	Carbamidomethyl[C](6);Carbamidomethyl[C](7)	1.00E+00	3.49E-01	0.023491	5.065624	1.00E+00	9.53E-01
	6	PRF_Q_2023_M_CIAN_983_59637.85522.85522.5.1.dta	5	4637.308121	LYLVDLAGSEKVSK(11)-TTIVICCSPSSYNESETKSTLLFGQR(18)	4637.33627	Carbamidomethyl[C](6);Carbamidomethyl[C](7)	3.52E-01	5.32E-01	-0.028149	-6.07008	1.00E+00	8.84E-01
	7	PRF_Q_2023_M_CIAN_983_59637.85784.85784.4.1.dta	4	4637.371196	LYLVDLAGSEKVSK(11)-TTIVICCSPSSYNESETKSTLLFGQR(18)	4637.33627	Carbamidomethyl[C](6);Carbamidomethyl[C](7)	1.00E+00	5.84E-01	0.034926	7.531479	1.00E+00	3.99E-01
	8	PRF_Q_2023_M_CIAN_983_59637.85366.85366.5.1.dta	5	4637.347784	LYLVDLAGSEKVSK(11)-TTIVICCSPSSYNESETKSTLLFGQR(18)	4637.33627	Carbamidomethyl[C](6);Carbamidomethyl[C](7)	1.00E+00	7.56E-01	0.011514	2.482891	1.00E+00	1.00E+00
128	sp|P33176|KINH_HUMAN (44)-sp|P33176|KINH_HUMAN (323)	1	2
	1	PRF_Q_2023_M_CIAN_983_59637.71648.71648.4.0.dta	4	2740.460542	FQGEDTVVIASKPYAFDR(12)-AKTIK(2)	2740.455482	null	2.41E-03	2.48E-02	0.00506	1.846408	1.00E+00	2.56E-03
	2	PRF_Q_2023_M_CIAN_983_59637.71792.71792.4.0.dta	4	2740.459608	FQGEDTVVIASKPYAFDR(12)-AKTIK(2)	2740.455482	null	6.43E-03	4.66E-01	0.004126	1.505589	1.00E+00	3.49E-02
129	sp|P33176|KINH_HUMAN (44)-sp|P33176|KINH_HUMAN (313)	1	6
	1	PRF_Q_2023_M_CIAN_983_59637.84988.84988.4.0.dta	4	5158.513772	FQGEDTVVIASKPYAFDR(12)-TTIVICCSPSSYNESETKSTLLFGQR(18)	5158.502147	Carbamidomethyl[C](6);Carbamidomethyl[C](7)	1.57E-08	2.59E-02	0.011625	2.253561	1.00E+00	2.52E-15
	2	PRF_Q_2023_M_CIAN_983_59637.85136.85136.4.0.dta	4	5158.510397	FQGEDTVVIASKPYAFDR(12)-TTIVICCSPSSYNESETKSTLLFGQR(18)	5158.502147	Carbamidomethyl[C](6);Carbamidomethyl[C](7)	1.00E+00	3.45E-02	0.00825	1.599301	1.00E+00	1.00E+00
	3	PRF_Q_2023_M_CIAN_983_59637.84999.84999.5.0.dta	5	5158.51538	FQGEDTVVIASKPYAFDR(12)-TTIVICCSPSSYNESETKSTLLFGQR(18)	5158.502147	Carbamidomethyl[C](6);Carbamidomethyl[C](7)	4.40E-14	3.72E-02	0.013233	2.56528	2.93E-06	4.16E-19
	4	PRF_Q_2023_M_CIAN_983_59637.85289.85289.4.0.dta	4	5158.491963	FQGEDTVVIASKPYAFDR(12)-TTIVICCSPSSYNESETKSTLLFGQR(18)	5158.502147	Carbamidomethyl[C](6);Carbamidomethyl[C](7)	1.00E+00	1.01E-01	-0.010184	-1.974216	1.00E+00	1.00E+00
	5	PRF_Q_2023_M_CIAN_983_59637.85574.85574.4.0.dta	4	5158.509497	FQGEDTVVIASKPYAFDR(12)-TTIVICCSPSSYNESETKSTLLFGQR(18)	5158.502147	Carbamidomethyl[C](6);Carbamidomethyl[C](7)	1.00E+00	2.77E-01	0.00735	1.424832	1.00E+00	1.00E+00
	6	PRF_Q_2023_M_CIAN_983_59637.85150.85150.5.0.dta	5	5158.511116	FQGEDTVVIASKPYAFDR(12)-TTIVICCSPSSYNESETKSTLLFGQR(18)	5158.502147	Carbamidomethyl[C](6);Carbamidomethyl[C](7)	1.00E+00	3.91E-01	0.008969	1.738683	1.00E+00	1.00E+00
130	sp|P33176|KINH_HUMAN (847)-sp|P33176|KINH_HUMAN (862)	1	2
	1	PRF_Q_2023_M_CIAN_983_59637.50055.50055.5.0.dta	5	2033.160284	VHKQLVR(3)-CELPKLEK(5)	2033.157494	Carbamidomethyl[C](1)	7.71E-02	2.59E-02	0.00279	1.37225	1.16E-03	2.47E-01
	2	PRF_Q_2023_M_CIAN_983_59637.50196.50196.5.1.dta	5	2033.160495	VHKQLVR(3)-CELPKLEK(5)	2033.157494	Carbamidomethyl[C](1)	1.00E+00	2.63E-01	0.003001	1.476029	7.25E-01	1.00E+00
131	sp|Q07866|KLC1_HUMAN (1)-sp|Q07866|KLC1_HUMAN (15)	1	3
	1	PRF_Q_2023_M_CIAN_983_59637.81759.81759.2.0.dta	2	2394.129891	MYDNMSTMVYIK(1)-EDKLEK(3)	2394.127626	null	3.07E-02	2.82E-02	0.002265	0.946065	1.00E+00	2.00E-01
	2	PRF_Q_2023_M_CIAN_983_59637.81727.81727.3.0.dta	3	2394.128584	MYDNMSTMVYIK(1)-EDKLEK(3)	2394.127626	null	1.11E-02	6.37E-02	0.000958	0.400146	8.72E-09	7.56E-03
	3	PRF_Q_2023_M_CIAN_983_59637.81886.81886.3.1.dta	3	2394.126886	MYDNMSTMVYIK(1)-EDKLEK(3)	2394.127626	null	1.00E+00	5.41E-01	-0.00074	-0.30909	2.41E-06	1.00E+00
132	sp|P33176|KINH_HUMAN (98)-sp|P33176|KINH_HUMAN (187)	1	8
	1	PRF_Q_2023_M_CIAN_983_59637.81720.81720.5.0.dta	5	4455.082749	THTMEGKLHDPEGMGIIPR(7)-FVCSPDEVMDTIDEGKSNR(16)	4455.072162	Carbamidomethyl[C](3)	1.52E-22	2.86E-02	0.010587	2.376392	1.55E-05	3.85E-08
	2	PRF_Q_2023_M_CIAN_983_59637.81855.81855.5.0.dta	5	4455.073213	THTMEGKLHDPEGMGIIPR(7)-FVCSPDEVMDTIDEGKSNR(16)	4455.072162	Carbamidomethyl[C](3)	2.00E-09	6.01E-02	0.001051	0.235911	4.44E-07	1.27E-04
	3	PRF_Q_2023_M_CIAN_983_59637.80534.80534.5.0.dta	5	4471.072568	THTMEGKLHDPEGMGIIPR(7)-FVCSPDEVMDTIDEGKSNR(16)	4471.067076	Carbamidomethyl[C](3);Oxidation[M](26)	1.00E+00	6.11E-02	0.005492	1.228342	5.24E-03	2.51E-05
	4	PRF_Q_2023_M_CIAN_983_59637.80343.80343.5.0.dta	5	4471.075991	THTMEGKLHDPEGMGIIPR(7)-FVCSPDEVMDTIDEGKSNR(16)	4471.067076	Carbamidomethyl[C](3);Oxidation[M](36)	2.78E-03	6.73E-02	0.008915	1.993931	2.45E-04	4.89E-03
	5	PRF_Q_2023_M_CIAN_983_59637.80723.80723.5.0.dta	5	4471.076648	THTMEGKLHDPEGMGIIPR(7)-FVCSPDEVMDTIDEGKSNR(16)	4471.067076	Carbamidomethyl[C](3);Oxidation[M](26)	1.00E+00	8.82E-02	0.009572	2.140876	1.00E+00	1.00E+00
	6	PRF_Q_2023_M_CIAN_983_59637.81721.81721.4.0.dta	4	4455.075841	THTMEGKLHDPEGMGIIPR(7)-FVCSPDEVMDTIDEGKSNR(16)	4455.072162	Carbamidomethyl[C](3)	4.31E-06	9.93E-02	0.003679	0.8258	6.70E-04	6.14E-13
	7	PRF_Q_2023_M_CIAN_983_59637.81589.81589.4.0.dta	4	4455.075182	THTMEGKLHDPEGMGIIPR(7)-FVCSPDEVMDTIDEGKSNR(16)	4455.072162	Carbamidomethyl[C](3)	1.00E+00	1.24E-01	0.00302	0.677879	1.00E+00	1.00E+00
	8	PRF_Q_2023_M_CIAN_983_59637.82005.82005.5.0.dta	5	4455.060135	THTMEGKLHDPEGMGIIPR(7)-FVCSPDEVMDTIDEGKSNR(16)	4455.072162	Carbamidomethyl[C](3)	1.00E+00	3.52E-01	-0.012027	-2.69962	1.00E+00	1.00E+00
133	sp|Q07866|KLC1_HUMAN (393)-sp|Q07866|KLC1_HUMAN (495)	1	4
	1	PRF_Q_2023_M_CIAN_983_59637.47331.47331.5.0.dta	5	2571.340059	NNLASCYLKQGK(9)-KQGLDNVHK(1)	2571.33466	Carbamidomethyl[C](6)	4.07E-04	2.88E-02	0.005399	2.099688	5.42E-05	4.33E-04
	2	PRF_Q_2023_M_CIAN_983_59637.47183.47183.5.0.dta	5	2571.339374	NNLASCYLKQGK(9)-KQGLDNVHK(1)	2571.33466	Carbamidomethyl[C](6)	8.73E-04	3.54E-02	0.004714	1.833289	1.68E-03	1.23E-03
	3	PRF_Q_2023_M_CIAN_983_59637.47332.47332.4.0.dta	4	2571.338595	NNLASCYLKQGK(9)-KQGLDNVHK(1)	2571.33466	Carbamidomethyl[C](6)	3.86E-03	9.78E-02	0.003935	1.530334	1.41E-06	5.90E-04
	4	PRF_Q_2023_M_CIAN_983_59637.47195.47195.4.0.dta	4	2571.338366	NNLASCYLKQGK(9)-KQGLDNVHK(1)	2571.33466	Carbamidomethyl[C](6)	6.02E-04	1.08E-01	0.003706	1.441275	4.82E-05	7.98E-04
134	sp|P33176|KINH_HUMAN (166)-sp|P33176|KINH_HUMAN (430)	1	1
	1	PRF_Q_2023_M_CIAN_983_59637.59723.59723.5.0.dta	5	3908.962249	VPYVKGCTER(5)-LYKQLDDKDEEINQQSQLVEK(3)	3908.958442	Carbamidomethyl[C](31)	1.56E-03	2.99E-02	0.003807	0.973917	1.00E+00	7.34E-04
135	sp|P33176|KINH_HUMAN (526)-sp|P33176|KINH_HUMAN (831)	1	1
	1	PRF_Q_2023_M_CIAN_983_59637.91470.91470.4.0.dta	4	4750.449735	EYELLSDELNQKSATLASIDAELQK(12)-QKISFLENNLEQLTK(2)	4750.455844	null	1.00E+00	3.03E-02	-0.006109	-1.285982	1.00E+00	1.00E+00
136	sp|P33176|KINH_HUMAN (575)-sp|P33176|KINH_HUMAN (801)	1	2
	1	PRF_Q_2023_M_CIAN_983_59637.87010.87010.4.0.dta	4	4616.361056	DLAEIGIAVGNNDVKQPEGTGMIDEEFTVAR(15)-KLFVQDLATR(1)	4616.355032	null	4.56E-04	3.04E-02	0.006024	1.304926	1.00E+00	3.40E-03
	2	PRF_Q_2023_M_CIAN_983_59637.87126.87126.4.1.dta	4	4616.382889	DLAEIGIAVGNNDVKQPEGTGMIDEEFTVAR(15)-KLFVQDLATR(1)	4616.355032	null	7.35E-02	5.09E-01	0.027857	6.034415	1.00E+00	6.67E-02
137	sp|Q07866|KLC1_HUMAN (393)-sp|Q07866|KLC1_HUMAN (441)	1	2
	1	PRF_Q_2023_M_CIAN_983_59637.73828.73828.4.0.dta	4	3255.546774	NNLASCYLKQGK(9)-QKDGTSFGEYGGWYK(2)	3255.541395	Carbamidomethyl[C](24)	1.00E+00	3.13E-02	0.005379	1.65226	1.00E+00	4.19E-03
	2	PRF_Q_2023_M_CIAN_983_59637.73982.73982.4.0.dta	4	3255.545007	NNLASCYLKQGK(9)-QKDGTSFGEYGGWYK(2)	3255.541395	Carbamidomethyl[C](24)	1.00E+00	6.49E-02	0.003612	1.109493	1.00E+00	4.52E-02
138	sp|P33176|KINH_HUMAN (575)-sp|P33176|KINH_HUMAN (783)	1	1
	1	PRF_Q_2023_M_CIAN_983_59637.85984.85984.4.0.dta	4	4756.403681	DLAEIGIAVGNNDVKQPEGTGMIDEEFTVAR(15)-QDLKGLEETVAK(4)	4756.387113	null	1.00E+00	3.13E-02	0.016568	3.483316	1.00E+00	1.08E-02
139	sp|P33176|KINH_HUMAN (448)-sp|P33176|KINH_HUMAN (909)	1	3
	1	PRF_Q_2023_M_CIAN_983_59637.59477.59477.5.0.dta	5	3243.654272	QLDDKDEEINQQSQLVEKLK(18)-SKNMAR(2)	3243.652392	null	3.88E-10	3.24E-02	0.00188	0.579594	3.26E-09	2.40E-11
	2	PRF_Q_2023_M_CIAN_983_59637.59495.59495.4.0.dta	4	3243.655073	QLDDKDEEINQQSQLVEKLK(18)-SKNMAR(2)	3243.652392	null	1.31E-19	6.56E-02	0.002681	0.826537	5.08E-17	9.96E-10
	3	PRF_Q_2023_M_CIAN_983_59637.59619.59619.5.0.dta	5	3243.654458	QLDDKDEEINQQSQLVEKLK(18)-SKNMAR(2)	3243.652392	null	3.97E-19	7.95E-02	0.002066	0.636936	1.85E-03	1.92E-12
140	sp|P33176|KINH_HUMAN (642)-sp|P33176|KINH_HUMAN (728)	1	3
	1	PRF_Q_2023_M_CIAN_983_59637.47755.47755.4.0.dta	4	2705.488678	ISQHEAKIK(7)-AKLITDLQDQNQK(2)	2705.483089	null	5.95E-03	3.34E-02	0.005589	2.065805	3.10E-18	1.33E-03
	2	PRF_Q_2023_M_CIAN_983_59637.47677.47677.5.0.dta	5	2705.489386	ISQHEAKIK(7)-AKLITDLQDQNQK(2)	2705.483089	null	4.19E-02	1.67E-01	0.006297	2.327496	5.01E-09	3.76E-02
	3	PRF_Q_2023_M_CIAN_983_59637.47810.47810.5.0.dta	5	2705.488772	ISQHEAKIK(7)-AKLITDLQDQNQK(2)	2705.483089	null	1.00E+00	4.01E-01	0.005683	2.100549	1.28E-07	9.43E-01
141	sp|Q07866|KLC1_HUMAN (424)-sp|Q07866|KLC1_HUMAN (518)	1	1
	1	PRF_Q_2023_M_CIAN_983_59637.76063.76063.5.0.dta	5	4069.893886	EFGSVDDENKPIWMHAEER(10)-VAEVLNDPENMEKR(13)	4069.890437	null	1.00E+00	3.53E-02	0.003449	0.847443	1.00E+00	1.00E+00
142	sp|P33176|KINH_HUMAN (801)-sp|P33176|KINH_HUMAN (812)	1	1
	1	PRF_Q_2023_M_CIAN_983_59637.57677.57677.4.0.dta	4	3234.692819	KLFVQDLATR(1)-VKKSAEIDSDDTGGSAAQK(2)	3234.685073	null	1.00E+00	3.54E-02	0.007746	2.394669	1.00E+00	1.00E+00
143	sp|P33176|KINH_HUMAN (606)-sp|P33176|KINH_HUMAN (791)	1	1
	1	PRF_Q_2023_M_CIAN_983_59637.82650.82650.4.0.dta	4	2722.496219	TMVKR(4)-GLEETVAKELQTLHNLR(8)	2722.491878	null	3.45E-02	3.58E-02	0.004341	1.594495	1.14E-06	8.89E-03
144	sp|P33176|KINH_HUMAN (159)-sp|P33176|KINH_HUMAN (166)	1	6
	1	PRF_Q_2023_M_CIAN_983_59637.40657.40657.4.0.dta	4	2658.332215	TNLSVHEDKNR(9)-VPYVKGCTER(5)	2658.3303	Carbamidomethyl[C](21)	6.92E-04	3.75E-02	0.001915	0.720377	1.27E-03	1.42E-03
	2	PRF_Q_2023_M_CIAN_983_59637.40532.40532.4.0.dta	4	2658.335551	TNLSVHEDKNR(9)-VPYVKGCTER(5)	2658.3303	Carbamidomethyl[C](21)	3.11E-05	4.75E-02	0.005251	1.9753	5.74E-04	8.48E-05
	3	PRF_Q_2023_M_CIAN_983_59637.40543.40543.3.0.dta	3	2658.334481	TNLSVHEDKNR(9)-VPYVKGCTER(5)	2658.3303	Carbamidomethyl[C](21)	1.34E-06	5.46E-02	0.004181	1.572792	1.32E-05	9.61E-07
	4	PRF_Q_2023_M_CIAN_983_59637.40788.40788.5.0.dta	5	2658.332911	TNLSVHEDKNR(9)-VPYVKGCTER(5)	2658.3303	Carbamidomethyl[C](21)	5.35E-01	1.32E-01	0.002611	0.982195	1.00E+00	6.50E-03
	5	PRF_Q_2023_M_CIAN_983_59637.40401.40401.4.0.dta	4	2658.333594	TNLSVHEDKNR(9)-VPYVKGCTER(5)	2658.3303	Carbamidomethyl[C](21)	3.57E-01	2.22E-01	0.003294	1.239124	1.00E+00	2.56E-01
	6	PRF_Q_2023_M_CIAN_983_59637.40542.40542.5.0.dta	5	2658.336914	TNLSVHEDKNR(9)-VPYVKGCTER(5)	2658.3303	Carbamidomethyl[C](21)	1.24E-02	5.11E-01	0.006614	2.488028	3.71E-02	1.83E-05
145	sp|P33176|KINH_HUMAN (539)-sp|P33176|KINH_HUMAN (831)	1	1
	1	PRF_Q_2023_M_CIAN_983_59637.87678.87678.4.0.dta	4	3529.940433	SATLASIDAELQKLK(13)-QKISFLENNLEQLTK(2)	3529.936186	null	6.43E-01	3.91E-02	0.004247	1.203138	2.35E-06	3.83E-01
146	sp|Q07866|KLC1_HUMAN (382)-sp|Q07866|KLC1_HUMAN (518)	1	1
	1	PRF_Q_2023_M_CIAN_983_59637.59173.59173.4.0.dta	4	3035.537306	LGPDDPNVAKTK(10)-VAEVLNDPENMEKR(13)	3035.535249	null	1.32E-02	3.99E-02	0.002057	0.67764	2.02E-03	3.56E-04
147	sp|Q07866|KLC1_HUMAN (382)-sp|Q07866|KLC1_HUMAN (479)	1	1
	1	PRF_Q_2023_M_CIAN_983_59637.80746.80746.4.0.dta	4	3172.594808	LGPDDPNVAKTK(10)-QGKFEAAETLEEAAMR(3)	3172.582922	null	2.48E-03	4.00E-02	0.011886	3.746474	1.00E+00	3.17E-03
148	sp|P33176|KINH_HUMAN (226)-sp|P33176|KINH_HUMAN (281)	1	1
	1	PRF_Q_2023_M_CIAN_983_59637.79596.79596.4.0.dta	4	2467.317447	LSGKLYLVDLAGSEK(4)-DSKMTR(3)	2467.311135	null	9.94E-03	4.42E-02	0.006312	2.558251	1.06E-02	4.26E-01
149	sp|P33176|KINH_HUMAN (512)-sp|P33176|KINH_HUMAN (844)	1	1
	1	PRF_Q_2023_M_CIAN_983_59637.82787.82787.5.0.dta	5	4575.322544	SQEVEDKTKEYELLSDELNQK(7)-ISFLENNLEQLTKVHK(13)	4575.335011	null	2.44E-04	4.47E-02	-0.012467	-2.724828	3.14E-12	1.26E-04
150	sp|Q07866|KLC1_HUMAN (382)-sp|Q07866|KLC1_HUMAN (457)	1	2
	1	PRF_Q_2023_M_CIAN_983_59637.55660.55660.4.0.dta	4	2912.534244	LGPDDPNVAKTK(10)-ACKVDSPTVTTTLK(3)	2912.528376	Carbamidomethyl[C](2)	8.21E-04	4.48E-02	0.005868	2.014744	6.22E-16	1.22E-04
	2	PRF_Q_2023_M_CIAN_983_59637.55534.55534.4.0.dta	4	2912.538913	LGPDDPNVAKTK(10)-ACKVDSPTVTTTLK(3)	2912.528376	Carbamidomethyl[C](2)	1.00E+00	2.94E-01	0.010537	3.617819	1.00E+00	1.00E+00
151	sp|P33176|KINH_HUMAN (791)-sp|Q07866|KLC1_HUMAN (1)	1	1
	1	PRF_Q_2023_M_CIAN_983_59637.88659.88659.4.0.dta	4	3583.792338	GLEETVAKELQTLHNLR(8)-MYDNMSTMVYIK(1)	3583.784322	null	4.24E-05	4.75E-02	0.008016	2.236742	9.53E-06	1.98E-06
152	sp|P33176|KINH_HUMAN (237)-sp|P33176|KINH_HUMAN (252)	1	3
	1	PRF_Q_2023_M_CIAN_983_59637.81713.81713.5.1.dta	5	3288.757418	LYLVDLAGSEKVSK(11)-TGAEGAVLDEAKNINK(12)	3288.757173	null	6.13E-04	4.77E-02	0.000245	0.074496	8.11E-05	2.65E-03
	2	PRF_Q_2023_M_CIAN_983_59637.81708.81708.3.0.dta	3	3288.765634	LYLVDLAGSEKVSK(11)-TGAEGAVLDEAKNINK(12)	3288.757173	null	1.77E-03	6.69E-02	0.008461	2.572704	1.79E-04	2.38E-05
	3	PRF_Q_2023_M_CIAN_983_59637.81690.81690.4.0.dta	4	3288.761931	LYLVDLAGSEKVSK(11)-TGAEGAVLDEAKNINK(12)	3288.757173	null	3.46E-03	1.18E-01	0.004758	1.446747	1.65E-05	5.37E-03
153	sp|Q07866|KLC1_HUMAN (503)-sp|Q07866|KLC1_HUMAN (518)	1	1
	1	PRF_Q_2023_M_CIAN_983_59637.44735.44735.5.0.dta	5	3103.597371	KQGLDNVHKQR(9)-VAEVLNDPENMEKR(13)	3103.595158	null	9.60E-04	4.94E-02	0.002213	0.713044	1.54E-05	4.79E-05
154	sp|P33176|KINH_HUMAN (714)-sp|P33176|KINH_HUMAN (726)	1	4
	1	PRF_Q_2023_M_CIAN_983_59637.37547.37547.3.0.dta	3	2353.238186	ETHQKQISSLR(5)-DEVEAKAK(6)	2353.235667	null	4.64E-03	4.94E-02	0.002519	1.070441	2.27E-02	3.95E-03
	2	PRF_Q_2023_M_CIAN_983_59637.37545.37545.4.0.dta	4	2353.239355	ETHQKQISSLR(5)-DEVEAKAK(6)	2353.235667	null	5.20E-04	6.50E-02	0.003688	1.567204	2.55E-04	1.06E-03
	3	PRF_Q_2023_M_CIAN_983_59637.37548.37548.5.0.dta	5	2353.237711	ETHQKQISSLR(5)-DEVEAKAK(6)	2353.235667	null	3.70E-03	1.42E-01	0.002044	0.868591	7.52E-04	1.92E-03
	4	PRF_Q_2023_M_CIAN_983_59637.37670.37670.4.0.dta	4	2353.244139	ETHQKQISSLR(5)-DEVEAKAK(6)	2353.235667	null	3.59E-03	2.48E-01	0.008472	3.600149	6.52E-03	8.62E-03
155	sp|P33176|KINH_HUMAN (909)-sp|P33176|KINH_HUMAN (909)	1	38
	1	PRF_Q_2023_M_CIAN_983_59637.16187.16187.3.0.dta	3	1565.790353	SKNMAR(2)-SKNMAR(2)	1565.788581	Oxidation[M](4)	1.55E-02	5.13E-02	0.001772	1.131698	1.51E-03	1.02E-02
	2	PRF_Q_2023_M_CIAN_983_59637.16296.16296.3.0.dta	3	1565.790068	SKNMAR(2)-SKNMAR(2)	1565.788581	Oxidation[M](4)	1.68E-02	5.69E-02	0.001487	0.949681	4.63E-09	1.16E-02
	3	PRF_Q_2023_M_CIAN_983_59637.21625.21625.3.0.dta	3	1565.79035	SKNMAR(2)-SKNMAR(2)	1565.788581	Oxidation[M](4)	1.18E-02	5.89E-02	0.001769	1.129782	5.82E-03	1.45E-02
	4	PRF_Q_2023_M_CIAN_983_59637.15966.15966.3.0.dta	3	1565.789562	SKNMAR(2)-SKNMAR(2)	1565.788581	Oxidation[M](4)	5.87E-03	8.15E-02	0.000981	0.626521	8.41E-05	4.13E-03
	5	PRF_Q_2023_M_CIAN_983_59637.16080.16080.3.0.dta	3	1565.790043	SKNMAR(2)-SKNMAR(2)	1565.788581	Oxidation[M](4)	8.43E-03	8.90E-02	0.001462	0.933715	1.21E-04	5.17E-03
	6	PRF_Q_2023_M_CIAN_983_59637.21510.21510.3.0.dta	3	1565.789745	SKNMAR(2)-SKNMAR(2)	1565.788581	Oxidation[M](4)	3.66E-03	2.06E-01	0.001164	0.743395	2.08E-04	4.92E-03
	7	PRF_Q_2023_M_CIAN_983_59637.16405.16405.3.0.dta	3	1565.790367	SKNMAR(2)-SKNMAR(2)	1565.788581	Oxidation[M](4)	3.34E-02	2.56E-01	0.001786	1.140639	5.30E-03	2.47E-02
	8	PRF_Q_2023_M_CIAN_983_59637.15867.15867.4.0.dta	4	1565.789065	SKNMAR(2)-SKNMAR(2)	1565.788581	Oxidation[M](4)	2.77E-05	2.57E-01	0.000484	0.309109	5.02E-07	4.08E-06
	9	PRF_Q_2023_M_CIAN_983_59637.18040.18040.4.0.dta	4	1565.789845	SKNMAR(2)-SKNMAR(2)	1565.788581	Oxidation[M](4)	2.24E-02	2.90E-01	0.001264	0.807261	9.53E-04	2.28E-02
	10	PRF_Q_2023_M_CIAN_983_59637.21620.21620.4.0.dta	4	1565.788809	SKNMAR(2)-SKNMAR(2)	1565.788581	Oxidation[M](4)	6.87E-05	3.41E-01	0.000228	0.145614	8.09E-06	4.40E-05
	11	PRF_Q_2023_M_CIAN_983_59637.15973.15973.4.0.dta	4	1565.788624	SKNMAR(2)-SKNMAR(2)	1565.788581	Oxidation[M](4)	2.56E-04	4.01E-01	0.000043	0.027462	7.42E-06	1.88E-05
	12	PRF_Q_2023_M_CIAN_983_59637.17032.17032.4.0.dta	4	1565.792325	SKNMAR(2)-SKNMAR(2)	1565.788581	Oxidation[M](4)	5.06E-03	4.07E-01	0.003744	2.391127	4.59E-04	1.24E-03
	13	PRF_Q_2023_M_CIAN_983_59637.16517.16517.4.0.dta	4	1565.791688	SKNMAR(2)-SKNMAR(2)	1565.788581	Oxidation[M](4)	5.80E-03	4.14E-01	0.003107	1.984304	6.95E-05	2.26E-03
	14	PRF_Q_2023_M_CIAN_983_59637.21503.21503.4.0.dta	4	1565.788892	SKNMAR(2)-SKNMAR(2)	1565.788581	Oxidation[M](4)	8.41E-05	4.48E-01	0.000311	0.198622	1.06E-05	5.90E-05
	15	PRF_Q_2023_M_CIAN_983_59637.16827.16827.4.0.dta	4	1565.791914	SKNMAR(2)-SKNMAR(2)	1565.788581	Oxidation[M](4)	8.36E-03	4.61E-01	0.003333	2.12864	5.86E-04	5.86E-03
	16	PRF_Q_2023_M_CIAN_983_59637.16193.16193.4.0.dta	4	1565.791791	SKNMAR(2)-SKNMAR(2)	1565.788581	Oxidation[M](4)	2.93E-04	4.82E-01	0.00321	2.050085	2.54E-06	7.12E-05
	17	PRF_Q_2023_M_CIAN_983_59637.16619.16619.4.0.dta	4	1565.792751	SKNMAR(2)-SKNMAR(2)	1565.788581	Oxidation[M](4)	4.43E-03	4.86E-01	0.00417	2.663195	4.51E-04	1.87E-03
	18	PRF_Q_2023_M_CIAN_983_59637.16718.16718.4.0.dta	4	1565.793725	SKNMAR(2)-SKNMAR(2)	1565.788581	Oxidation[M](4)	1.61E-03	5.06E-01	0.005144	3.285246	4.20E-06	4.36E-04
	19	PRF_Q_2023_M_CIAN_983_59637.16301.16301.4.0.dta	4	1565.791489	SKNMAR(2)-SKNMAR(2)	1565.788581	Oxidation[M](4)	7.39E-04	5.09E-01	0.002908	1.857211	5.87E-06	1.44E-04
	20	PRF_Q_2023_M_CIAN_983_59637.17150.17150.4.0.dta	4	1565.793101	SKNMAR(2)-SKNMAR(2)	1565.788581	Oxidation[M](4)	1.20E-03	5.27E-01	0.00452	2.886724	4.99E-06	3.96E-04
	21	PRF_Q_2023_M_CIAN_983_59637.16086.16086.4.0.dta	4	1565.791289	SKNMAR(2)-SKNMAR(2)	1565.788581	Oxidation[M](4)	7.74E-04	5.54E-01	0.002708	1.72948	7.93E-07	1.53E-04
	22	PRF_Q_2023_M_CIAN_983_59637.16410.16410.4.0.dta	4	1565.791717	SKNMAR(2)-SKNMAR(2)	1565.788581	Oxidation[M](4)	4.98E-04	5.74E-01	0.003136	2.002825	9.54E-05	4.19E-05
	23	PRF_Q_2023_M_CIAN_983_59637.21950.21950.3.0.dta	3	1549.793772	SKNMAR(2)-SKNMAR(2)	1549.793667	null	1.40E-01	6.15E-01	0.000105	0.067751	4.32E-01	2.11E-01
	24	PRF_Q_2023_M_CIAN_983_59637.21390.21390.3.0.dta	3	1565.788564	SKNMAR(2)-SKNMAR(2)	1565.788581	Oxidation[M](4)	6.98E-02	6.85E-01	-0.000017	-0.010857	5.99E-02	6.47E-02
	25	PRF_Q_2023_M_CIAN_983_59637.17212.17212.4.1.dta	4	1565.7922	SKNMAR(2)-SKNMAR(2)	1565.788581	Oxidation[M](4)	1.88E-03	6.87E-01	0.003619	2.311295	9.53E-04	2.95E-04
	26	PRF_Q_2023_M_CIAN_983_59637.21496.21496.3.0.dta	3	1549.79502	SKNMAR(2)-SKNMAR(2)	1549.793667	null	3.46E-01	6.94E-01	0.001353	0.873019	4.73E-01	3.83E-01
	27	PRF_Q_2023_M_CIAN_983_59637.16647.16647.3.2.dta	3	1565.79189	SKNMAR(2)-SKNMAR(2)	1565.788581	Oxidation[M](4)	1.52E-01	6.98E-01	0.003309	2.113312	1.51E-01	6.05E-01
	28	PRF_Q_2023_M_CIAN_983_59637.15995.15995.3.0.dta	3	1581.787028	SKNMAR(2)-SKNMAR(2)	1581.783495	Oxidation[M](4);Oxidation[M](13)	4.42E-01	7.11E-01	0.003533	2.233555	1.00E+00	1.00E+00
	29	PRF_Q_2023_M_CIAN_983_59637.15860.15860.3.0.dta	3	1565.78701	SKNMAR(2)-SKNMAR(2)	1565.788581	Oxidation[M](4)	1.02E-01	7.16E-01	-0.001571	-1.003328	2.12E-02	9.61E-02
	30	PRF_Q_2023_M_CIAN_983_59637.18245.18245.4.0.dta	4	1565.789419	SKNMAR(2)-SKNMAR(2)	1565.788581	Oxidation[M](4)	5.93E-02	7.37E-01	0.000838	0.535194	3.63E-04	1.00E+00
	31	PRF_Q_2023_M_CIAN_983_59637.21839.21839.3.0.dta	3	1549.794594	SKNMAR(2)-SKNMAR(2)	1549.793667	null	8.66E-01	7.43E-01	0.000927	0.598144	1.00E+00	1.00E+00
	32	PRF_Q_2023_M_CIAN_983_59637.21725.21725.3.0.dta	3	1549.794971	SKNMAR(2)-SKNMAR(2)	1549.793667	null	7.03E-01	7.55E-01	0.001304	0.841402	1.00E+00	8.52E-01
	33	PRF_Q_2023_M_CIAN_983_59637.16931.16931.4.1.dta	4	1565.792714	SKNMAR(2)-SKNMAR(2)	1565.788581	Oxidation[M](4)	7.29E-02	7.58E-01	0.004133	2.639565	1.72E-01	3.90E-02
	34	PRF_Q_2023_M_CIAN_983_59637.20319.20319.4.0.dta	4	1565.786953	SKNMAR(2)-SKNMAR(2)	1565.788581	Oxidation[M](4)	2.33E-01	7.68E-01	-0.001628	-1.039732	4.01E-01	1.58E-01
	35	PRF_Q_2023_M_CIAN_983_59637.11542.11542.4.0.dta	4	1581.785614	SKNMAR(2)-SKNMAR(2)	1581.783495	Oxidation[M](4);Oxidation[M](13)	1.00E+00	7.75E-01	0.002119	1.339627	1.00E+00	1.00E+00
	36	PRF_Q_2023_M_CIAN_983_59637.21525.21525.3.0.dta	3	1581.784285	SKNMAR(2)-SKNMAR(2)	1581.783495	Oxidation[M](4);Oxidation[M](13)	1.00E+00	8.09E-01	0.00079	0.499436	1.00E+00	1.00E+00
	37	PRF_Q_2023_M_CIAN_983_59637.20709.20709.4.0.dta	4	1565.79076	SKNMAR(2)-SKNMAR(2)	1565.788581	Oxidation[M](4)	1.13E-01	8.15E-01	0.002179	1.391631	4.49E-02	1.19E-01
	38	PRF_Q_2023_M_CIAN_983_59637.19005.19005.3.0.dta	3	1565.789229	SKNMAR(2)-SKNMAR(2)	1565.788581	Oxidation[M](4)	7.23E-02	8.17E-01	0.000648	0.413849	6.18E-03	1.16E-01
156	sp|Q07866|KLC1_HUMAN (333)-sp|Q07866|KLC1_HUMAN (372)	1	3
	1	PRF_Q_2023_M_CIAN_983_59637.65897.65897.5.1.dta	5	3287.746621	VLGKDHPDVAK(4)-ALEIYQTKLGPDDPNVAK(8)	3287.75203	null	6.72E-06	5.24E-02	-0.005409	-1.645197	1.10E-07	2.32E-07
	2	PRF_Q_2023_M_CIAN_983_59637.65896.65896.4.0.dta	4	3287.748583	VLGKDHPDVAK(4)-ALEIYQTKLGPDDPNVAK(8)	3287.75203	null	1.00E+00	6.97E-02	-0.003447	-1.048437	1.00E+00	2.06E-02
	3	PRF_Q_2023_M_CIAN_983_59637.66025.66025.4.0.dta	4	3287.748108	VLGKDHPDVAK(4)-ALEIYQTKLGPDDPNVAK(8)	3287.75203	null	1.00E+00	1.16E-01	-0.003922	-1.192912	1.00E+00	4.33E-04
157	sp|P33176|KINH_HUMAN (256)-sp|P33176|KINH_HUMAN (430)	1	1
	1	PRF_Q_2023_M_CIAN_983_59637.89087.89087.5.0.dta	5	5437.819971	NINKSLSALGNVISALAEGSTYVPYR(4)-LYKQLDDKDEEINQQSQLVEK(3)	5437.801069	null	1.00E+00	5.35E-02	0.018902	3.476037	1.00E+00	1.00E+00
158	sp|Q07866|KLC1_HUMAN (454)-sp|Q07866|KLC1_HUMAN (495)	1	2
	1	PRF_Q_2023_M_CIAN_983_59637.62520.62520.4.0.dta	4	3001.41679	DGTSFGEYGGWYKACK(13)-KQGLDNVHK(1)	3001.41475	Carbamidomethyl[C](15)	5.39E-06	5.63E-02	0.00204	0.679679	6.96E-09	3.35E-04
	2	PRF_Q_2023_M_CIAN_983_59637.62661.62661.4.0.dta	4	3001.417164	DGTSFGEYGGWYKACK(13)-KQGLDNVHK(1)	3001.41475	Carbamidomethyl[C](15)	2.27E-04	6.52E-02	0.002414	0.804287	1.20E-06	2.28E-05
159	sp|P33176|KINH_HUMAN (596)-sp|P33176|KINH_HUMAN (791)	1	1
	1	PRF_Q_2023_M_CIAN_983_59637.84623.84623.4.0.dta	4	2970.638535	LYISKMK(5)-GLEETVAKELQTLHNLR(8)	2970.633112	null	4.49E-02	5.64E-02	0.005423	1.825537	1.00E+00	1.37E-02
160	sp|P33176|KINH_HUMAN (213)-sp|P33176|KINH_HUMAN (909)	1	3
	1	PRF_Q_2023_M_CIAN_983_59637.58733.58733.5.0.dta	5	3087.595265	SHSIFLINVKQENTQTEQK(10)-SKNMAR(2)	3087.589012	null	2.51E-04	5.78E-02	0.006253	2.025205	1.00E+00	1.09E-03
	2	PRF_Q_2023_M_CIAN_983_59637.58697.58697.4.0.dta	4	3087.59269	SHSIFLINVKQENTQTEQK(10)-SKNMAR(2)	3087.589012	null	1.00E+00	2.67E-01	0.003678	1.191221	1.00E+00	1.00E+00
	3	PRF_Q_2023_M_CIAN_983_59637.58834.58834.4.0.dta	4	3087.593236	SHSIFLINVKQENTQTEQK(10)-SKNMAR(2)	3087.589012	null	2.39E-01	3.41E-01	0.004224	1.368058	1.00E+00	1.00E+00
161	sp|Q07866|KLC1_HUMAN (382)-sp|Q07866|KLC1_HUMAN (561)	1	5
	1	PRF_Q_2023_M_CIAN_983_59637.44949.44949.3.0.dta	3	2217.137124	LGPDDPNVAKTK(10)-ASFCGKR(6)	2217.133125	Carbamidomethyl[C](19)	9.04E-07	5.81E-02	0.003999	1.803681	2.46E-08	1.49E-06
	2	PRF_Q_2023_M_CIAN_983_59637.44891.44891.4.0.dta	4	2217.137232	LGPDDPNVAKTK(10)-ASFCGKR(6)	2217.133125	Carbamidomethyl[C](19)	4.13E-03	1.32E-01	0.004107	1.852392	6.60E-06	1.56E-02
	3	PRF_Q_2023_M_CIAN_983_59637.45031.45031.4.0.dta	4	2217.137424	LGPDDPNVAKTK(10)-ASFCGKR(6)	2217.133125	Carbamidomethyl[C](19)	5.10E-03	1.56E-01	0.004299	1.93899	2.77E-09	1.70E-02
	4	PRF_Q_2023_M_CIAN_983_59637.45162.45162.4.0.dta	4	2217.135315	LGPDDPNVAKTK(10)-ASFCGKR(6)	2217.133125	Carbamidomethyl[C](19)	1.38E-03	1.64E-01	0.00219	0.987762	9.47E-07	1.70E-02
	5	PRF_Q_2023_M_CIAN_983_59637.45081.45081.3.0.dta	3	2217.136167	LGPDDPNVAKTK(10)-ASFCGKR(6)	2217.133125	Carbamidomethyl[C](19)	2.61E-08	2.45E-01	0.003042	1.372042	3.61E-08	6.59E-10
162	sp|P33176|KINH_HUMAN (801)-sp|P33176|KINH_HUMAN (829)	1	1
	1	PRF_Q_2023_M_CIAN_983_59637.60954.60954.4.0.dta	4	3135.574099	KLFVQDLATR(1)-SAEIDSDDTGGSAAQKQK(16)	3135.58028	null	1.57E-01	6.03E-02	-0.006181	-1.971246	9.30E-02	3.95E-06
163	sp|P33176|KINH_HUMAN (596)-sp|P33176|KINH_HUMAN (598)	1	1
	1	PRF_Q_2023_M_CIAN_983_59637.47295.47295.4.0.dta	4	1740.965301	LYISKMK(5)-MKSEVK(2)	1740.963744	null	3.99E-02	6.14E-02	0.001557	0.894332	1.62E-01	6.44E-02
164	sp|P33176|KINH_HUMAN (813)-sp|P33176|KINH_HUMAN (829)	1	2
	1	PRF_Q_2023_M_CIAN_983_59637.36255.36255.4.0.dta	4	3624.667801	KSAEIDSDDTGGSAAQK(1)-SAEIDSDDTGGSAAQKQK(16)	3624.662939	null	1.98E-01	6.48E-02	0.004862	1.341366	3.46E-01	4.51E-10
	2	PRF_Q_2023_M_CIAN_983_59637.36121.36121.4.1.dta	4	3624.671538	KSAEIDSDDTGGSAAQK(1)-SAEIDSDDTGGSAAQKQK(16)	3624.662939	null	1.00E+00	4.43E-01	0.008599	2.372359	1.00E+00	1.00E+00
165	sp|P33176|KINH_HUMAN (598)-sp|P33176|KINH_HUMAN (783)	1	2
	1	PRF_Q_2023_M_CIAN_983_59637.55537.55537.4.0.dta	4	2189.17977	MKSEVK(2)-QDLKGLEETVAK(4)	2189.173257	null	4.99E-03	6.52E-02	0.006513	2.975096	7.71E-05	5.32E-04
	2	PRF_Q_2023_M_CIAN_983_59637.55672.55672.4.0.dta	4	2189.178867	MKSEVK(2)-QDLKGLEETVAK(4)	2189.173257	null	2.31E-03	1.01E-01	0.00561	2.562611	8.27E-04	9.12E-03
166	sp|P33176|KINH_HUMAN (575)-sp|P33176|KINH_HUMAN (596)	1	10
	1	PRF_Q_2023_M_CIAN_983_59637.84618.84618.4.0.dta	4	4324.189217	DLAEIGIAVGNNDVKQPEGTGMIDEEFTVAR(15)-LYISKMK(5)	4324.172514	Oxidation[M](40)	3.50E-03	6.84E-02	0.016703	3.862704	1.00E+00	8.95E-03
	2	PRF_Q_2023_M_CIAN_983_59637.86188.86188.4.0.dta	4	4308.173225	DLAEIGIAVGNNDVKQPEGTGMIDEEFTVAR(15)-LYISKMK(5)	4308.1776	null	1.81E-01	7.37E-02	-0.004375	-1.015511	1.00E+00	5.18E-02
	3	PRF_Q_2023_M_CIAN_983_59637.85442.85442.4.0.dta	4	4308.200738	DLAEIGIAVGNNDVKQPEGTGMIDEEFTVAR(15)-LYISKMK(5)	4308.1776	null	8.19E-02	7.47E-02	0.023138	5.370716	1.00E+00	7.58E-03
	4	PRF_Q_2023_M_CIAN_983_59637.86341.86341.4.0.dta	4	4308.201741	DLAEIGIAVGNNDVKQPEGTGMIDEEFTVAR(15)-LYISKMK(5)	4308.1776	null	3.17E-01	9.87E-02	0.024141	5.603529	1.00E+00	1.04E-01
	5	PRF_Q_2023_M_CIAN_983_59637.85478.85478.5.0.dta	5	4308.192434	DLAEIGIAVGNNDVKQPEGTGMIDEEFTVAR(15)-LYISKMK(5)	4308.1776	null	2.59E-02	1.01E-01	0.014834	3.443219	5.78E-06	4.70E-03
	6	PRF_Q_2023_M_CIAN_983_59637.85573.85573.4.0.dta	4	4308.198288	DLAEIGIAVGNNDVKQPEGTGMIDEEFTVAR(15)-LYISKMK(5)	4308.1776	null	7.46E-02	1.37E-01	0.020688	4.80203	2.84E-04	1.83E-02
	7	PRF_Q_2023_M_CIAN_983_59637.84465.84465.4.0.dta	4	4324.187731	DLAEIGIAVGNNDVKQPEGTGMIDEEFTVAR(15)-LYISKMK(5)	4324.172514	Oxidation[M](22)	1.11E-01	1.37E-01	0.015217	3.519055	1.00E+00	6.67E-02
	8	PRF_Q_2023_M_CIAN_983_59637.85720.85720.4.0.dta	4	4308.187305	DLAEIGIAVGNNDVKQPEGTGMIDEEFTVAR(15)-LYISKMK(5)	4308.1776	null	1.24E-02	1.76E-01	0.009705	2.252693	1.00E+00	7.14E-03
	9	PRF_Q_2023_M_CIAN_983_59637.86696.86696.4.0.dta	4	4308.17743	DLAEIGIAVGNNDVKQPEGTGMIDEEFTVAR(15)-LYISKMK(5)	4308.1776	null	5.60E-01	1.96E-01	-0.00017	-0.03946	1.00E+00	5.59E-01
	10	PRF_Q_2023_M_CIAN_983_59637.85463.85463.3.0.dta	3	4308.196687	DLAEIGIAVGNNDVKQPEGTGMIDEEFTVAR(15)-LYISKMK(5)	4308.1776	null	1.00E+00	5.94E-01	0.019087	4.430412	1.00E+00	1.00E+00
167	sp|P33176|KINH_HUMAN (764)-sp|Q07866|KLC1_HUMAN (1)	1	1
	1	PRF_Q_2023_M_CIAN_983_59637.82292.82292.4.1.dta	4	3002.451416	KLHELTVMQDR(1)-MYDNMSTMVYIK(1)	3002.449281	null	9.98E-06	7.45E-02	0.002135	0.711086	4.02E-02	1.40E-09
168	sp|P33176|KINH_HUMAN (801)-sp|Q07866|KLC1_HUMAN (74)	1	1
	1	PRF_Q_2023_M_CIAN_983_59637.91919.91919.5.0.dta	5	4629.415471	KLFVQDLATR(1)-KSLEMLELGLSEAQVMMALSNHLNAVESEK(1)	4629.397427	null	6.13E-06	7.84E-02	0.018044	3.897699	1.00E+00	2.08E-09
169	sp|Q07866|KLC1_HUMAN (398)-sp|Q07866|KLC1_HUMAN (495)	1	1
	1	PRF_Q_2023_M_CIAN_983_59637.43858.43858.4.0.dta	4	2303.242431	FKQAETLYK(2)-KQGLDNVHK(1)	2303.239301	null	1.03E-02	8.17E-02	0.00313	1.358956	4.19E-04	1.35E-03
170	sp|P33176|KINH_HUMAN (791)-sp|Q07866|KLC1_HUMAN (27)	1	2
	1	PRF_Q_2023_M_CIAN_983_59637.84468.84468.3.0.dta	3	3363.836448	GLEETVAKELQTLHNLR(8)-LTQDEIISKTK(9)	3363.836814	null	1.17E-08	8.53E-02	-0.000366	-0.108804	7.31E-09	2.01E-04
	2	PRF_Q_2023_M_CIAN_983_59637.84443.84443.4.0.dta	4	3363.846359	GLEETVAKELQTLHNLR(8)-LTQDEIISKTK(9)	3363.836814	null	2.16E-03	3.60E-01	0.009545	2.837534	3.84E-10	2.09E-03
171	sp|P33176|KINH_HUMAN (602)-sp|P33176|KINH_HUMAN (791)	1	2
	1	PRF_Q_2023_M_CIAN_983_59637.83211.83211.4.0.dta	4	3009.634287	SEVKTMVK(4)-GLEETVAKELQTLHNLR(8)	3009.628753	null	9.33E-06	8.56E-02	0.005534	1.838765	7.85E-06	6.65E-05
	2	PRF_Q_2023_M_CIAN_983_59637.83188.83188.4.1.dta	4	3009.634287	SEVKTMVK(4)-GLEETVAKELQTLHNLR(8)	3009.628753	null	4.85E-02	9.50E-02	0.005534	1.838765	1.15E-07	9.54E-03
172	sp|Q07866|KLC1_HUMAN (454)-sp|Q07866|KLC1_HUMAN (468)	1	1
	1	PRF_Q_2023_M_CIAN_983_59637.86046.86046.4.0.dta	4	3911.921395	DGTSFGEYGGWYKACK(13)-VDSPTVTTTLKNLGALYR(11)	3911.915855	Carbamidomethyl[C](36)	1.00E+00	8.64E-02	0.00554	1.416186	1.00E+00	9.03E-03
173	sp|P33176|KINH_HUMAN (141)-sp|P33176|KINH_HUMAN (252)	1	1
	1	PRF_Q_2023_M_CIAN_983_59637.92197.92197.4.0.dta	4	4083.159752	VSYFEIYLDKIRDLLDVSK(10)-TGAEGAVLDEAKNINK(12)	4083.153428	null	1.00E+00	8.74E-02	0.006324	1.548803	1.00E+00	1.00E+00
174	sp|Q07866|KLC1_HUMAN (468)-sp|Q07866|KLC1_HUMAN (561)	1	2
	1	PRF_Q_2023_M_CIAN_983_59637.81578.81578.4.0.dta	4	2911.539227	VDSPTVTTTLKNLGALYR(11)-ASFCGKR(6)	2911.534466	Carbamidomethyl[C](25)	5.71E-06	8.96E-02	0.004761	1.63522	9.42E-12	7.43E-05
	2	PRF_Q_2023_M_CIAN_983_59637.81725.81725.4.0.dta	4	2911.539813	VDSPTVTTTLKNLGALYR(11)-ASFCGKR(6)	2911.534466	Carbamidomethyl[C](25)	1.39E-01	5.23E-01	0.005347	1.836489	2.18E-12	2.35E-01
175	sp|P33176|KINH_HUMAN (256)-sp|P33176|KINH_HUMAN (281)	1	8
	1	PRF_Q_2023_M_CIAN_983_59637.91085.91085.4.0.dta	4	3611.881669	NINKSLSALGNVISALAEGSTYVPYR(4)-DSKMTR(3)	3611.873601	null	9.82E-05	9.01E-02	0.008068	2.233744	2.49E-16	1.07E-04
	2	PRF_Q_2023_M_CIAN_983_59637.91086.91086.3.0.dta	3	3611.877293	NINKSLSALGNVISALAEGSTYVPYR(4)-DSKMTR(3)	3611.873601	null	2.36E-02	9.78E-02	0.003692	1.022184	1.00E+00	5.13E-03
	3	PRF_Q_2023_M_CIAN_983_59637.90949.90949.3.0.dta	3	3611.880208	NINKSLSALGNVISALAEGSTYVPYR(4)-DSKMTR(3)	3611.873601	null	1.00E+00	9.99E-02	0.006607	1.829245	1.00E+00	2.46E-02
	4	PRF_Q_2023_M_CIAN_983_59637.90594.90594.4.0.dta	4	3627.885156	NINKSLSALGNVISALAEGSTYVPYR(4)-DSKMTR(3)	3627.868516	Oxidation[M](33)	6.86E-04	1.31E-01	0.01664	4.586715	1.00E+00	9.78E-05
	5	PRF_Q_2023_M_CIAN_983_59637.90940.90940.4.0.dta	4	3611.884852	NINKSLSALGNVISALAEGSTYVPYR(4)-DSKMTR(3)	3611.873601	null	3.22E-03	1.71E-01	0.011251	3.115004	1.00E+00	6.78E-04
	6	PRF_Q_2023_M_CIAN_983_59637.90608.90608.3.0.dta	3	3627.859951	NINKSLSALGNVISALAEGSTYVPYR(4)-DSKMTR(3)	3627.868516	Oxidation[M](33)	1.00E-01	2.55E-01	-0.008565	-2.36089	1.00E+00	8.72E-02
	7	PRF_Q_2023_M_CIAN_983_59637.91215.91215.4.0.dta	4	3611.879117	NINKSLSALGNVISALAEGSTYVPYR(4)-DSKMTR(3)	3611.873601	null	7.64E-02	2.58E-01	0.005516	1.527185	1.00E+00	1.51E-02
	8	PRF_Q_2023_M_CIAN_983_59637.90970.90970.5.0.dta	5	3611.874868	NINKSLSALGNVISALAEGSTYVPYR(4)-DSKMTR(3)	3611.873601	null	5.40E-01	2.82E-01	0.001267	0.350787	1.00E+00	4.40E-01
176	sp|P33176|KINH_HUMAN (909)-sp|Q07866|KLC1_HUMAN (518)	1	3
	1	PRF_Q_2023_M_CIAN_983_59637.49395.49395.4.0.dta	4	2487.236575	SKNMAR(2)-VAEVLNDPENMEKR(13)	2487.232901	null	7.25E-10	9.24E-02	0.003674	1.477144	4.74E-12	4.17E-12
	2	PRF_Q_2023_M_CIAN_983_59637.49213.49213.5.0.dta	5	2487.233983	SKNMAR(2)-VAEVLNDPENMEKR(13)	2487.232901	null	1.32E-19	1.70E-01	0.001082	0.435022	4.14E-08	2.29E-10
	3	PRF_Q_2023_M_CIAN_983_59637.49260.49260.4.0.dta	4	2487.234258	SKNMAR(2)-VAEVLNDPENMEKR(13)	2487.232901	null	6.66E-09	2.39E-01	0.001357	0.545586	2.15E-19	2.19E-11
177	sp|Q07866|KLC1_HUMAN (518)-sp|Q07866|KLC1_HUMAN (561)	1	6
	1	PRF_Q_2023_M_CIAN_983_59637.47276.47276.4.0.dta	4	2622.268084	VAEVLNDPENMEKR(13)-ASFCGKR(6)	2622.264925	Oxidation[M](11);Carbamidomethyl[C](21)	1.01E-01	9.40E-02	0.003159	1.204684	1.25E-03	1.06E-01
	2	PRF_Q_2023_M_CIAN_983_59637.47137.47137.4.0.dta	4	2622.264983	VAEVLNDPENMEKR(13)-ASFCGKR(6)	2622.264925	Oxidation[M](11);Carbamidomethyl[C](21)	1.00E+00	1.66E-01	0.000058	0.022118	2.95E-03	1.00E+00
	3	PRF_Q_2023_M_CIAN_983_59637.54236.54236.4.0.dta	4	2622.257824	VAEVLNDPENMEKR(13)-ASFCGKR(6)	2622.264925	Oxidation[M](11);Carbamidomethyl[C](21)	1.00E+00	2.55E-01	-0.007101	-2.707964	1.00E+00	1.00E+00
	4	PRF_Q_2023_M_CIAN_983_59637.54431.54431.4.0.dta	4	2606.273523	VAEVLNDPENMEKR(13)-ASFCGKR(6)	2606.270011	Carbamidomethyl[C](21)	4.59E-03	3.30E-01	0.003512	1.34752	2.30E-09	7.74E-04
	5	PRF_Q_2023_M_CIAN_983_59637.54285.54285.4.0.dta	4	2606.278207	VAEVLNDPENMEKR(13)-ASFCGKR(6)	2606.270011	Carbamidomethyl[C](21)	7.73E-03	3.59E-01	0.008196	3.144724	1.68E-10	1.46E-03
	6	PRF_Q_2023_M_CIAN_983_59637.54142.54142.4.0.dta	4	2606.279311	VAEVLNDPENMEKR(13)-ASFCGKR(6)	2606.270011	Carbamidomethyl[C](21)	5.19E-02	4.03E-01	0.0093	3.568318	1.68E-07	1.75E-02
178	sp|Q07866|KLC1_HUMAN (329)-sp|Q07866|KLC1_HUMAN (372)	1	1
	1	PRF_Q_2023_M_CIAN_983_59637.61794.61794.5.0.dta	5	3544.887044	EKVLGKDHPDVAK(2)-ALEIYQTKLGPDDPNVAK(8)	3544.889573	null	7.53E-01	9.47E-02	-0.002529	-0.713421	1.00E+00	1.00E+00
179	sp|Q07866|KLC1_HUMAN (396)-sp|Q07866|KLC1_HUMAN (479)	1	1
	1	PRF_Q_2023_M_CIAN_983_59637.83451.83451.4.1.dta	4	3358.70842	QGKFKQAETLYK(3)-QGKFEAAETLEEAAMR(3)	3358.698613	null	1.00E+00	9.53E-02	0.009807	2.919881	1.00E+00	9.05E-03
180	sp|Q07866|KLC1_HUMAN (237)-sp|Q07866|KLC1_HUMAN (393)	1	1
	1	PRF_Q_2023_M_CIAN_983_59637.83064.83064.4.0.dta	4	3537.800404	YEVAVPLCKQALEDLEK(9)-NNLASCYLKQGK(9)	3537.796603	Carbamidomethyl[C](8);Carbamidomethyl[C](26)	4.25E-03	9.73E-02	0.003801	1.074398	8.47E-25	1.15E-03
181	sp|P33176|KINH_HUMAN (606)-sp|P33176|KINH_HUMAN (764)	1	6
	1	PRF_Q_2023_M_CIAN_983_59637.48459.48459.4.0.dta	4	2141.161002	TMVKR(4)-KLHELTVMQDR(1)	2141.156837	null	3.25E-01	1.03E-01	0.004165	1.94521	6.94E-06	3.43E-01
	2	PRF_Q_2023_M_CIAN_983_59637.48595.48595.4.0.dta	4	2141.1625	TMVKR(4)-KLHELTVMQDR(1)	2141.156837	null	2.97E-01	1.19E-01	0.005663	2.644832	5.34E-06	5.29E-01
	3	PRF_Q_2023_M_CIAN_983_59637.48583.48583.5.0.dta	5	2141.160164	TMVKR(4)-KLHELTVMQDR(1)	2141.156837	null	1.19E-01	2.36E-01	0.003327	1.553833	2.58E-09	6.08E-02
	4	PRF_Q_2023_M_CIAN_983_59637.48450.48450.5.0.dta	5	2141.159225	TMVKR(4)-KLHELTVMQDR(1)	2141.156837	null	1.00E+00	4.14E-01	0.002388	1.115285	1.00E+00	1.00E+00
	5	PRF_Q_2023_M_CIAN_983_59637.48717.48717.5.0.dta	5	2141.161152	TMVKR(4)-KLHELTVMQDR(1)	2141.156837	null	1.00E+00	5.23E-01	0.004315	2.015266	1.00E+00	1.00E+00
	6	PRF_Q_2023_M_CIAN_983_59637.48817.48817.5.2.dta	5	2141.160616	TMVKR(4)-KLHELTVMQDR(1)	2141.156837	null	1.00E+00	7.89E-01	0.003779	1.764934	1.00E+00	1.00E+00
182	sp|P33176|KINH_HUMAN (813)-sp|Q07866|KLC1_HUMAN (18)	1	2
	1	PRF_Q_2023_M_CIAN_983_59637.59568.59568.4.2.dta	4	3605.787855	KSAEIDSDDTGGSAAQK(1)-EDKLEKLTQDEIISK(6)	3605.791432	null	1.61E-05	1.70E-01	-0.003577	-0.992015	1.85E-09	6.40E-04
	2	PRF_Q_2023_M_CIAN_983_59637.59624.59624.5.0.dta	5	3605.793392	KSAEIDSDDTGGSAAQK(1)-EDKLEKLTQDEIISK(6)	3605.791432	null	9.67E-04	2.51E-01	0.00196	0.54357	8.50E-12	3.16E-04
183	sp|P33176|KINH_HUMAN (909)-sp|Q07866|KLC1_HUMAN (393)	1	1
	1	PRF_Q_2023_M_CIAN_983_59637.46667.46667.4.0.dta	4	2239.136272	SKNMAR(2)-NNLASCYLKQGK(9)	2239.132076	Carbamidomethyl[C](6)	1.40E-16	1.71E-01	0.004196	1.87394	1.34E-24	5.54E-14
184	sp|P33176|KINH_HUMAN (847)-sp|Q07866|KLC1_HUMAN (495)	1	2
	1	PRF_Q_2023_M_CIAN_983_59637.33507.33507.5.0.dta	5	2055.18751	VHKQLVR(3)-KQGLDNVHK(1)	2055.182068	null	1.06E-04	1.75E-01	0.005442	2.647941	2.42E-03	3.56E-03
	2	PRF_Q_2023_M_CIAN_983_59637.33634.33634.5.0.dta	5	2055.187397	VHKQLVR(3)-KQGLDNVHK(1)	2055.182068	null	9.18E-04	2.14E-01	0.005329	2.592958	6.38E-03	1.34E-03
185	sp|P33176|KINH_HUMAN (801)-sp|P33176|KINH_HUMAN (801)	1	2
	1	PRF_Q_2023_M_CIAN_983_59637.82555.82555.4.0.dta	4	2518.441829	KLFVQDLATR(1)-KLFVQDLATR(1)	2518.43905	null	4.60E-08	1.90E-01	0.002779	1.103461	1.42E-07	1.59E-04
	2	PRF_Q_2023_M_CIAN_983_59637.82571.82571.3.0.dta	3	2518.441356	KLFVQDLATR(1)-KLFVQDLATR(1)	2518.43905	null	2.19E-06	2.53E-01	0.002306	0.915647	1.24E-07	8.69E-07
186	sp|P33176|KINH_HUMAN (512)-sp|Q07866|KLC1_HUMAN (272)	1	1
	1	PRF_Q_2023_M_CIAN_983_59637.85122.85122.5.0.dta	5	4323.200431	SQEVEDKTKEYELLSDELNQK(7)-YKDAANLLNDALAIR(2)	4323.18763	null	1.00E+00	2.15E-01	0.012801	2.96101	1.00E+00	1.00E+00
187	sp|P33176|KINH_HUMAN (909)-sp|Q07866|KLC1_HUMAN (495)	1	2
	1	PRF_Q_2023_M_CIAN_983_59637.25350.25350.4.0.dta	4	1881.99949	SKNMAR(2)-KQGLDNVHK(1)	1881.996251	null	8.61E-05	2.21E-01	0.003239	1.721045	1.31E-12	1.55E-05
	2	PRF_Q_2023_M_CIAN_983_59637.25225.25225.4.0.dta	4	1881.998289	SKNMAR(2)-KQGLDNVHK(1)	1881.996251	null	1.59E-05	2.96E-01	0.002038	1.082893	2.61E-09	3.36E-05
188	sp|P33176|KINH_HUMAN (909)-sp|Q07866|KLC1_HUMAN (561)	1	2
	1	PRF_Q_2023_M_CIAN_983_59637.29046.29046.3.0.dta	3	1668.830775	SKNMAR(2)-ASFCGKR(6)	1668.830777	Carbamidomethyl[C](4)	2.53E-15	2.32E-01	-0.000002	-0.001198	3.58E-12	7.25E-10
	2	PRF_Q_2023_M_CIAN_983_59637.29168.29168.3.0.dta	3	1668.831653	SKNMAR(2)-ASFCGKR(6)	1668.830777	Carbamidomethyl[C](4)	5.17E-16	2.81E-01	0.000876	0.524918	4.56E-11	8.81E-08
189	sp|P33176|KINH_HUMAN (882)-sp|Q07866|KLC1_HUMAN (272)	1	2
	1	PRF_Q_2023_M_CIAN_983_59637.84199.84199.3.0.dta	3	2857.568552	ALESALKEAK(7)-YKDAANLLNDALAIR(2)	2857.566813	null	1.49E-02	2.46E-01	0.001739	0.60856	2.44E-07	2.77E-03
	2	PRF_Q_2023_M_CIAN_983_59637.84201.84201.4.0.dta	4	2857.566149	ALESALKEAK(7)-YKDAANLLNDALAIR(2)	2857.566813	null	8.84E-02	6.95E-01	-0.000664	-0.232366	7.22E-08	9.28E-02
190	sp|P33176|KINH_HUMAN (875)-sp|Q07866|KLC1_HUMAN (272)	1	2
	1	PRF_Q_2023_M_CIAN_983_59637.84825.84825.3.0.dta	3	2756.558839	VKALESALK(2)-YKDAANLLNDALAIR(2)	2756.555523	null	3.84E-04	2.55E-01	0.003316	1.202951	1.00E+00	3.43E-11
	2	PRF_Q_2023_M_CIAN_983_59637.84842.84842.4.1.dta	4	2756.557555	VKALESALK(2)-YKDAANLLNDALAIR(2)	2756.555523	null	4.01E-08	5.53E-01	0.002032	0.737152	2.18E-05	1.06E-10
191	sp|P33176|KINH_HUMAN (875)-sp|Q07866|KLC1_HUMAN (518)	1	1
	1	PRF_Q_2023_M_CIAN_983_59637.66827.66827.4.0.dta	4	2739.463675	VKALESALK(2)-VAEVLNDPENMEKR(13)	2739.459576	null	4.49E-12	2.57E-01	0.004099	1.496281	9.89E-07	1.07E-11
192	sp|P33176|KINH_HUMAN (813)-sp|Q07866|KLC1_HUMAN (518)	1	1
	1	PRF_Q_2023_M_CIAN_983_59637.53209.53209.4.0.dta	4	3460.639362	KSAEIDSDDTGGSAAQK(1)-VAEVLNDPENMEKR(13)	3460.638251	null	1.00E+00	2.93E-01	0.001111	0.321039	2.29E-10	8.85E-03
193	sp|P33176|KINH_HUMAN (903)-sp|Q07866|KLC1_HUMAN (468)	1	1
	1	PRF_Q_2023_M_CIAN_983_59637.81389.81389.4.1.dta	4	2801.576985	IKEAVR(2)-VDSPTVTTTLKNLGALYR(11)	2801.576985	null	1.42E-08	3.10E-01	0	0	1.10E-07	9.70E-08
194	sp|P33176|KINH_HUMAN (909)-sp|Q07866|KLC1_HUMAN (468)	1	2
	1	PRF_Q_2023_M_CIAN_983_59637.80383.80383.4.0.dta	4	2792.505122	SKNMAR(2)-VDSPTVTTTLKNLGALYR(11)	2792.497356	null	1.61E-12	3.70E-01	0.007766	2.781023	1.01E-06	9.35E-09
	2	PRF_Q_2023_M_CIAN_983_59637.80242.80242.4.0.dta	4	2792.504312	SKNMAR(2)-VDSPTVTTTLKNLGALYR(11)	2792.497356	null	2.78E-05	4.92E-01	0.006956	2.49096	4.62E-04	5.17E-07
195	sp|P33176|KINH_HUMAN (596)-sp|P33176|KINH_HUMAN (801)	1	4
	1	PRF_Q_2023_M_CIAN_983_59637.76547.76547.4.0.dta	4	2210.266454	LYISKMK(5)-KLFVQDLATR(1)	2210.261618	null	7.79E-03	1.09E-01	0.004836	2.187976	2.49E-05	8.77E-03
	2	PRF_Q_2023_M_CIAN_983_59637.76414.76414.4.0.dta	4	2210.265286	LYISKMK(5)-KLFVQDLATR(1)	2210.261618	null	7.95E-02	2.22E-01	0.003668	1.659532	4.69E-03	2.50E-02
	3	PRF_Q_2023_M_CIAN_983_59637.76424.76424.3.0.dta	3	2210.268209	LYISKMK(5)-KLFVQDLATR(1)	2210.261618	null	7.98E-02	2.87E-01	0.006591	2.982	3.64E-05	2.54E-02
	4	PRF_Q_2023_M_CIAN_983_59637.76557.76557.3.0.dta	3	2210.268007	LYISKMK(5)-KLFVQDLATR(1)	2210.261618	null	1.00E+00	3.71E-01	0.006389	2.890608	4.41E-02	1.00E+00
196	sp|P33176|KINH_HUMAN (402)-sp|P33176|KINH_HUMAN (427)	1	1
	1	PRF_Q_2023_M_CIAN_983_59637.84485.84485.5.0.dta	5	5168.636937	ANLEAFTVDKDITLTNDKPATAIGVIGNFTDAER(18)-KCEEEIAKLYK(8)	5168.634536	Carbamidomethyl[C](39)	1.73E-01	1.14E-01	0.002401	0.464533	1.00E+00	9.64E-03
197	sp|P33176|KINH_HUMAN (656)-sp|P33176|KINH_HUMAN (728)	1	1
	1	PRF_Q_2023_M_CIAN_983_59637.81046.81046.4.0.dta	4	3231.715178	SLTEYLQNVEQKK(12)-AKLITDLQDQNQK(2)	3231.71056	null	8.96E-02	1.15E-01	0.004618	1.428965	2.02E-02	1.78E-07
198	sp|P33176|KINH_HUMAN (166)-sp|P33176|KINH_HUMAN (213)	1	1
	1	PRF_Q_2023_M_CIAN_983_59637.68417.68417.5.0.dta	5	3589.83849	VPYVKGCTER(5)-SHSIFLINVKQENTQTEQK(10)	3589.83174	Carbamidomethyl[C](29)	1.00E+00	1.17E-01	0.00675	1.880311	1.00E+00	2.21E-01
199	sp|Q07866|KLC1_HUMAN (312)-sp|Q07866|KLC1_HUMAN (518)	1	2
	1	PRF_Q_2023_M_CIAN_983_59637.43350.43350.4.0.dta	4	2432.265045	RGKYK(3)-VAEVLNDPENMEKR(13)	2432.260105	null	7.73E-01	1.23E-01	0.00494	2.031033	1.00E+00	4.94E-01
	2	PRF_Q_2023_M_CIAN_983_59637.43480.43480.4.0.dta	4	2432.264998	RGKYK(3)-VAEVLNDPENMEKR(13)	2432.260105	null	2.68E-01	2.60E-01	0.004893	2.011709	1.00E+00	1.88E-01
200	sp|Q07866|KLC1_HUMAN (393)-sp|Q07866|KLC1_HUMAN (479)	1	3
	1	PRF_Q_2023_M_CIAN_983_59637.81973.81973.3.0.dta	3	3313.634274	NNLASCYLKQGK(9)-QGKFEAAETLEEAAMR(3)	3313.618984	Carbamidomethyl[C](25)	1.00E+00	1.26E-01	0.01529	4.61429	1.00E+00	3.89E-02
	2	PRF_Q_2023_M_CIAN_983_59637.81967.81967.4.3.dta	4	3313.624644	NNLASCYLKQGK(9)-QGKFEAAETLEEAAMR(3)	3313.618984	Carbamidomethyl[C](25)	1.61E-03	2.42E-01	0.00566	1.708102	2.91E-10	4.98E-04
	3	PRF_Q_2023_M_CIAN_983_59637.81938.81938.4.3.dta	4	3313.624644	NNLASCYLKQGK(9)-QGKFEAAETLEEAAMR(3)	3313.618984	Carbamidomethyl[C](25)	1.12E-04	2.81E-01	0.00566	1.708102	1.33E-07	1.55E-05
201	sp|Q07866|KLC1_HUMAN (393)-sp|Q07866|KLC1_HUMAN (454)	1	1
	1	PRF_Q_2023_M_CIAN_983_59637.77634.77634.4.0.dta	4	3358.554016	NNLASCYLKQGK(9)-DGTSFGEYGGWYKACK(13)	3358.550576	Carbamidomethyl[C](15);Carbamidomethyl[C](25)	3.14E-04	1.26E-01	0.00344	1.024251	1.14E-03	3.38E-03
202	sp|P33176|KINH_HUMAN (44)-sp|P33176|KINH_HUMAN (237)	1	1
	1	PRF_Q_2023_M_CIAN_983_59637.84724.84724.4.0.dta	4	3701.951864	FQGEDTVVIASKPYAFDR(12)-LYLVDLAGSEKVSK(11)	3701.9311	null	1.66E-04	1.32E-01	0.020764	5.608964	2.15E-02	1.89E-02
203	sp|Q07866|KLC1_HUMAN (309)-sp|Q07866|KLC1_HUMAN (503)	1	1
	1	PRF_Q_2023_M_CIAN_983_59637.76592.76592.5.0.dta	5	3354.813097	DHPAVAATLNNLAVLYGKR(18)-QGLDNVHKQR(8)	3354.802771	null	1.90E-01	1.34E-01	0.010326	3.077975	1.00E+00	5.14E-02
204	sp|Q07866|KLC1_HUMAN (237)-sp|Q07866|KLC1_HUMAN (382)	1	1
	1	PRF_Q_2023_M_CIAN_983_59637.82344.82344.4.0.dta	4	3396.763983	YEVAVPLCKQALEDLEK(9)-LGPDDPNVAKTK(10)	3396.760541	Carbamidomethyl[C](8)	1.20E-04	1.35E-01	0.003442	1.013318	7.97E-05	8.99E-06
205	sp|Q07866|KLC1_HUMAN (441)-sp|Q07866|KLC1_HUMAN (457)	1	1
	1	PRF_Q_2023_M_CIAN_983_59637.71377.71377.4.1.dta	4	3380.640466	QKDGTSFGEYGGWYK(2)-ACKVDSPTVTTTLK(3)	3380.635347	Carbamidomethyl[C](20)	1.00E+00	1.37E-01	0.005119	1.514212	1.00E+00	1.00E+00
206	sp|Q07866|KLC1_HUMAN (398)-sp|Q07866|KLC1_HUMAN (561)	1	4
	1	PRF_Q_2023_M_CIAN_983_59637.48887.48887.3.0.dta	3	2090.079468	FKQAETLYK(2)-ASFCGKR(6)	2090.073828	Carbamidomethyl[C](16)	3.41E-03	1.40E-01	0.00564	2.698469	1.59E-02	1.53E-02
	2	PRF_Q_2023_M_CIAN_983_59637.49027.49027.4.0.dta	4	2090.076119	FKQAETLYK(2)-ASFCGKR(6)	2090.073828	Carbamidomethyl[C](16)	2.79E-02	3.40E-01	0.002291	1.096134	1.17E-04	1.16E-01
	3	PRF_Q_2023_M_CIAN_983_59637.49033.49033.3.0.dta	3	2090.078011	FKQAETLYK(2)-ASFCGKR(6)	2090.073828	Carbamidomethyl[C](16)	3.93E-04	4.32E-01	0.004183	2.001365	2.70E-02	5.13E-03
	4	PRF_Q_2023_M_CIAN_983_59637.48885.48885.4.0.dta	4	2090.077178	FKQAETLYK(2)-ASFCGKR(6)	2090.073828	Carbamidomethyl[C](16)	1.43E-02	4.47E-01	0.00335	1.602814	1.80E-06	4.20E-02
207	sp|P33176|KINH_HUMAN (596)-sp|P33176|KINH_HUMAN (606)	1	2
	1	PRF_Q_2023_M_CIAN_983_59637.48911.48911.4.0.dta	4	1653.94271	LYISKMK(5)-TMVKR(4)	1653.942952	null	8.87E-01	1.41E-01	-0.000242	-0.146317	2.26E-02	1.00E+00
	2	PRF_Q_2023_M_CIAN_983_59637.49089.49089.4.0.dta	4	1653.942211	LYISKMK(5)-TMVKR(4)	1653.942952	null	9.88E-01	2.96E-01	-0.000741	-0.44802	1.03E-02	1.00E+00
208	sp|P33176|KINH_HUMAN (575)-sp|P33176|KINH_HUMAN (598)	1	1
	1	PRF_Q_2023_M_CIAN_983_59637.83504.83504.4.0.dta	4	4147.058475	DLAEIGIAVGNNDVKQPEGTGMIDEEFTVAR(15)-MKSEVK(2)	4147.057158	null	3.55E-01	1.44E-01	0.001317	0.317575	1.00E+00	8.64E-02
209	sp|P33176|KINH_HUMAN (448)-sp|P33176|KINH_HUMAN (903)	1	2
	1	PRF_Q_2023_M_CIAN_983_59637.62974.62974.5.0.dta	5	3252.736433	QLDDKDEEINQQSQLVEKLK(18)-IKEAVR(2)	3252.732021	null	1.63E-11	1.47E-01	0.004412	1.356398	1.00E+00	1.56E-09
	2	PRF_Q_2023_M_CIAN_983_59637.62833.62833.5.0.dta	5	3252.73567	QLDDKDEEINQQSQLVEKLK(18)-IKEAVR(2)	3252.732021	null	1.04E-07	2.73E-01	0.003649	1.121826	1.09E-05	1.27E-08
210	sp|P33176|KINH_HUMAN (213)-sp|P33176|KINH_HUMAN (222)	1	2
	1	PRF_Q_2023_M_CIAN_983_59637.63747.63747.5.0.dta	5	3871.961801	SHSIFLINVKQENTQTEQK(10)-QENTQTEQKLSGK(9)	3871.967032	null	1.00E+00	1.54E-01	-0.005231	-1.350993	1.00E+00	1.00E+00
	2	PRF_Q_2023_M_CIAN_983_59637.63610.63610.5.0.dta	5	3871.970028	SHSIFLINVKQENTQTEQK(10)-QENTQTEQKLSGK(9)	3871.967032	null	1.00E+00	1.55E-01	0.002996	0.773767	1.00E+00	1.00E+00
211	sp|Q07866|KLC1_HUMAN (382)-sp|Q07866|KLC1_HUMAN (393)	1	5
	1	PRF_Q_2023_M_CIAN_983_59637.57642.57642.3.0.dta	3	2787.438013	LGPDDPNVAKTK(10)-NNLASCYLKQGK(9)	2787.434424	Carbamidomethyl[C](6)	1.05E-03	1.56E-01	0.003589	1.287564	2.04E-02	1.15E-08
	2	PRF_Q_2023_M_CIAN_983_59637.57690.57690.4.0.dta	4	2787.442402	LGPDDPNVAKTK(10)-NNLASCYLKQGK(9)	2787.434424	Carbamidomethyl[C](6)	1.23E-04	2.63E-01	0.007978	2.86213	2.04E-04	6.63E-05
	3	PRF_Q_2023_M_CIAN_983_59637.57546.57546.4.0.dta	4	2787.43888	LGPDDPNVAKTK(10)-NNLASCYLKQGK(9)	2787.434424	Carbamidomethyl[C](6)	1.44E-04	3.28E-01	0.004456	1.598603	1.21E-03	6.40E-03
	4	PRF_Q_2023_M_CIAN_983_59637.57510.57510.3.0.dta	3	2787.437374	LGPDDPNVAKTK(10)-NNLASCYLKQGK(9)	2787.434424	Carbamidomethyl[C](6)	4.67E-03	3.59E-01	0.00295	1.058321	3.14E-03	8.91E-04
	5	PRF_Q_2023_M_CIAN_983_59637.57822.57822.4.0.dta	4	2787.440893	LGPDDPNVAKTK(10)-NNLASCYLKQGK(9)	2787.434424	Carbamidomethyl[C](6)	7.55E-03	4.37E-01	0.006469	2.320772	1.54E-02	1.11E-03
212	sp|Q07866|KLC1_HUMAN (1)-sp|Q07866|KLC1_HUMAN (58)	1	1
	1	PRF_Q_2023_M_CIAN_983_59637.82175.82175.3.0.dta	3	2938.339772	MYDNMSTMVYIK(1)-KDDESNLVEEK(1)	2938.340507	null	1.00E+00	1.60E-01	-0.000735	-0.250141	1.00E+00	1.00E+00
213	sp|P33176|KINH_HUMAN (67)-sp|P33176|KINH_HUMAN (903)	1	1
	1	PRF_Q_2023_M_CIAN_983_59637.44678.44678.4.0.dta	4	2971.483967	VFQSSTSQEQVYNDCAKK(17)-IKEAVR(2)	2971.482824	Carbamidomethyl[C](15)	1.00E+00	1.61E-01	0.001143	0.384656	1.00E+00	1.00E+00
214	sp|P33176|KINH_HUMAN (627)-sp|P33176|KINH_HUMAN (764)	1	1
	1	PRF_Q_2023_M_CIAN_983_59637.65283.65283.5.0.dta	5	3227.585355	MEENEKELAACQLR(6)-KLHELTVMQDR(1)	3227.585577	Carbamidomethyl[C](11)	1.00E+00	1.61E-01	-0.000222	-0.068782	1.00E+00	1.76E-01
215	sp|P33176|KINH_HUMAN (642)-sp|P33176|KINH_HUMAN (726)	1	3
	1	PRF_Q_2023_M_CIAN_983_59637.49694.49694.4.0.dta	4	2764.524337	ISQHEAKIK(7)-QISSLRDEVEAKAK(12)	2764.5202	null	5.70E-03	1.68E-01	0.004137	1.496462	4.27E-04	7.43E-04
	2	PRF_Q_2023_M_CIAN_983_59637.49822.49822.5.0.dta	5	2764.528309	ISQHEAKIK(7)-QISSLRDEVEAKAK(12)	2764.5202	null	2.30E-01	4.37E-01	0.008109	2.93324	7.49E-01	7.34E-02
	3	PRF_Q_2023_M_CIAN_983_59637.49682.49682.5.0.dta	5	2764.525509	ISQHEAKIK(7)-QISSLRDEVEAKAK(12)	2764.5202	null	5.43E-01	4.41E-01	0.005309	1.920406	1.00E+00	2.20E-02
216	sp|Q07866|KLC1_HUMAN (270)-sp|Q07866|KLC1_HUMAN (312)	1	4
	1	PRF_Q_2023_M_CIAN_983_59637.84812.84812.3.1.dta	3	2934.580745	DQNKYKDAANLLNDALAIR(4)-RGKYK(3)	2934.57944	null	6.09E-01	1.72E-01	0.001305	0.444697	1.00E+00	7.59E-01
	2	PRF_Q_2023_M_CIAN_983_59637.87794.87794.4.0.dta	4	2934.562437	DQNKYKDAANLLNDALAIR(4)-RGKYK(3)	2934.57944	null	5.78E-01	2.61E-01	-0.017003	-5.794016	1.00E+00	4.53E-01
	3	PRF_Q_2023_M_CIAN_983_59637.86559.86559.3.1.dta	3	2934.585013	DQNKYKDAANLLNDALAIR(4)-RGKYK(3)	2934.57944	null	3.39E-01	3.31E-01	0.005573	1.89908	1.00E+00	2.12E-01
	4	PRF_Q_2023_M_CIAN_983_59637.87871.87871.3.1.dta	3	2934.56309	DQNKYKDAANLLNDALAIR(4)-RGKYK(3)	2934.57944	null	1.00E+00	6.70E-01	-0.01635	-5.571497	3.27E-02	1.00E+00
217	sp|Q07866|KLC1_HUMAN (393)-sp|Q07866|KLC1_HUMAN (457)	1	1
	1	PRF_Q_2023_M_CIAN_983_59637.61841.61841.4.3.dta	4	3053.563706	NNLASCYLKQGK(9)-ACKVDSPTVTTTLK(3)	3053.564438	Carbamidomethyl[C](2);Carbamidomethyl[C](23)	2.04E-06	1.94E-01	-0.000732	-0.23972	7.01E-08	2.73E-06
218	sp|P33176|KINH_HUMAN (313)-sp|P33176|KINH_HUMAN (420)	1	1
	1	PRF_Q_2023_M_CIAN_983_59637.80720.80720.4.2.dta	4	4278.035323	TTIVICCSPSSYNESETKSTLLFGQR(18)-RKCEEEIAK(2)	4278.072485	Carbamidomethyl[C](6);Carbamidomethyl[C](7);Carbamidomethyl[C](32)	1.13E-01	1.97E-01	-0.037162	-8.686622	1.00E+00	5.26E-02
219	sp|Q07866|KLC1_HUMAN (130)-sp|Q07866|KLC1_HUMAN (468)	1	1
	1	PRF_Q_2023_M_CIAN_983_59637.85622.85622.5.0.dta	5	4729.478226	LCQENQWLRDELANTQQKLQK(18)-VDSPTVTTTLKNLGALYR(11)	4729.461554	Carbamidomethyl[C](2)	1.00E+00	1.98E-01	0.016672	3.525137	1.00E+00	4.12E-03
220	sp|Q07866|KLC1_HUMAN (437)-sp|Q07866|KLC1_HUMAN (454)	1	1
	1	PRF_Q_2023_M_CIAN_983_59637.61735.61735.4.0.dta	4	2713.191961	EECKGK(4)-DGTSFGEYGGWYKACK(13)	2713.190762	Carbamidomethyl[C](15);Carbamidomethyl[C](22)	1.00E+00	2.18E-01	0.001199	0.441915	2.29E-03	9.60E-01
221	sp|Q07866|KLC1_HUMAN (393)-sp|Q07866|KLC1_HUMAN (398)	1	1
	1	PRF_Q_2023_M_CIAN_983_59637.61423.61423.3.0.dta	3	2660.373573	NNLASCYLKQGK(9)-FKQAETLYK(2)	2660.375127	Carbamidomethyl[C](6)	1.52E-01	2.32E-01	-0.001554	-0.584128	7.51E-06	9.73E-05
222	sp|Q07866|KLC1_HUMAN (340)-sp|Q07866|KLC1_HUMAN (561)	1	1
	1	PRF_Q_2023_M_CIAN_983_59637.70834.70834.5.0.dta	5	3338.675503	DHPDVAKQLNNLALLCQNQGK(7)-ASFCGKR(6)	3338.673082	Carbamidomethyl[C](16);Carbamidomethyl[C](28)	1.91E-01	2.34E-01	0.002421	0.725138	2.26E-04	1.34E-01
223	sp|Q07866|KLC1_HUMAN (441)-sp|Q07866|KLC1_HUMAN (495)	1	2
	1	PRF_Q_2023_M_CIAN_983_59637.58317.58317.5.0.dta	5	2898.406403	QKDGTSFGEYGGWYK(2)-KQGLDNVHK(1)	2898.405569	null	3.47E-01	2.47E-01	0.000834	0.287744	9.61E-03	8.04E-01
	2	PRF_Q_2023_M_CIAN_983_59637.58350.58350.4.3.dta	4	2898.412739	QKDGTSFGEYGGWYK(2)-KQGLDNVHK(1)	2898.405569	null	5.76E-01	4.43E-01	0.00717	2.473774	1.00E+00	8.99E-01
224	sp|P33176|KINH_HUMAN (829)-sp|P33176|KINH_HUMAN (847)	1	1
	1	PRF_Q_2023_M_CIAN_983_59637.35471.35471.5.0.dta	5	2824.448026	SAEIDSDDTGGSAAQKQK(16)-VHKQLVR(3)	2824.443406	null	6.96E-02	2.48E-01	0.00462	1.635721	1.00E+00	2.49E-02
225	sp|P33176|KINH_HUMAN (512)-sp|P33176|KINH_HUMAN (847)	1	3
	1	PRF_Q_2023_M_CIAN_983_59637.64823.64823.5.0.dta	5	3541.842046	SQEVEDKTKEYELLSDELNQK(7)-VHKQLVR(3)	3541.838266	null	3.05E-03	2.52E-01	0.00378	1.067242	1.00E+00	2.65E-03
	2	PRF_Q_2023_M_CIAN_983_59637.73131.73131.5.0.dta	5	3541.848617	SQEVEDKTKEYELLSDELNQK(7)-VHKQLVR(3)	3541.838266	null	6.14E-01	2.86E-01	0.010351	2.922494	1.00E+00	6.29E-01
	3	PRF_Q_2023_M_CIAN_983_59637.65102.65102.5.0.dta	5	3541.843805	SQEVEDKTKEYELLSDELNQK(7)-VHKQLVR(3)	3541.838266	null	2.11E-02	3.07E-01	0.005539	1.563877	1.00E+00	8.78E-03
226	sp|P33176|KINH_HUMAN (539)-sp|P33176|KINH_HUMAN (829)	1	1
	1	PRF_Q_2023_M_CIAN_983_59637.79075.79075.4.0.dta	4	3532.792108	SATLASIDAELQKLK(13)-SAEIDSDDTGGSAAQKQK(16)	3532.786289	null	1.00E+00	2.57E-01	0.005819	1.647142	1.00E+00	4.91E-01
227	sp|P33176|KINH_HUMAN (596)-sp|P33176|KINH_HUMAN (609)	1	2
	1	PRF_Q_2023_M_CIAN_983_59637.49654.49654.4.0.dta	4	2572.303906	LYISKMK(5)-CKQLESTQTESNK(2)	2572.29958	Carbamidomethyl[C](1)	4.65E-02	2.58E-01	0.004326	1.681764	1.76E-04	2.41E-02
	2	PRF_Q_2023_M_CIAN_983_59637.49791.49791.4.0.dta	4	2572.305475	LYISKMK(5)-CKQLESTQTESNK(2)	2572.29958	Carbamidomethyl[C](1)	2.11E-01	2.67E-01	0.005895	2.291724	4.19E-03	9.58E-02
228	sp|Q07866|KLC1_HUMAN (133)-sp|Q07866|KLC1_HUMAN (495)	1	1
	1	PRF_Q_2023_M_CIAN_983_59637.41784.41784.5.0.dta	5	3049.626671	LQKSEQSVAQLEEEKK(3)-KQGLDNVHK(1)	3049.616273	null	1.00E+00	2.59E-01	0.010398	3.409609	1.00E+00	2.72E-01
229	sp|Q07866|KLC1_HUMAN (272)-sp|Q07866|KLC1_HUMAN (561)	1	2
	1	PRF_Q_2023_M_CIAN_983_59637.82831.82831.3.0.dta	3	2623.370611	YKDAANLLNDALAIR(2)-ASFCGKR(6)	2623.365959	Carbamidomethyl[C](22)	1.55E-04	2.64E-01	0.004652	1.773294	1.20E-15	4.30E-05
	2	PRF_Q_2023_M_CIAN_983_59637.82826.82826.4.0.dta	4	2623.370551	YKDAANLLNDALAIR(2)-ASFCGKR(6)	2623.365959	Carbamidomethyl[C](22)	1.20E-03	3.28E-01	0.004592	1.750423	1.17E-12	5.63E-04
230	sp|Q07866|KLC1_HUMAN (424)-sp|Q07866|KLC1_HUMAN (561)	1	2
	1	PRF_Q_2023_M_CIAN_983_59637.67701.67701.5.0.dta	5	3251.49997	EFGSVDDENKPIWMHAEER(10)-ASFCGKR(6)	3251.488313	Carbamidomethyl[C](26)	8.99E-01	2.66E-01	0.011657	3.585127	1.00E+00	1.00E+00
	2	PRF_Q_2023_M_CIAN_983_59637.67567.67567.5.0.dta	5	3251.495993	EFGSVDDENKPIWMHAEER(10)-ASFCGKR(6)	3251.488313	Carbamidomethyl[C](26)	6.66E-01	2.83E-01	0.00768	2.361995	1.00E+00	7.25E-01
231	sp|P33176|KINH_HUMAN (539)-sp|P33176|KINH_HUMAN (813)	1	2
	1	PRF_Q_2023_M_CIAN_983_59637.80391.80391.4.0.dta	4	3404.732366	SATLASIDAELQKLK(13)-KSAEIDSDDTGGSAAQK(1)	3404.727718	null	3.27E-01	2.76E-01	0.004648	1.365161	2.11E-05	5.06E-01
	2	PRF_Q_2023_M_CIAN_983_59637.80249.80249.4.0.dta	4	3404.732214	SATLASIDAELQKLK(13)-KSAEIDSDDTGGSAAQK(1)	3404.727718	null	1.00E+00	3.01E-01	0.004496	1.320517	1.00E+00	1.00E+00
232	sp|Q07866|KLC1_HUMAN (1)-sp|Q07866|KLC1_HUMAN (561)	1	1
	1	PRF_Q_2023_M_CIAN_983_59637.80946.80946.3.0.dta	3	2458.128457	MYDNMSTMVYIK(1)-ASFCGKR(6)	2458.127246	Carbamidomethyl[C](19)	4.97E-01	2.80E-01	0.001211	0.492651	8.21E-04	4.61E-01
233	sp|Q07866|KLC1_HUMAN (329)-sp|Q07866|KLC1_HUMAN (561)	1	1
	1	PRF_Q_2023_M_CIAN_983_59637.38615.38615.4.0.dta	4	1635.886804	EKVLGK(2)-ASFCGKR(6)	1635.888611	Carbamidomethyl[C](4)	1.87E-01	2.93E-01	-0.001807	-1.104598	7.57E-01	9.90E-02
234	sp|Q07866|KLC1_HUMAN (437)-sp|Q07866|KLC1_HUMAN (561)	1	1
	1	PRF_Q_2023_M_CIAN_983_59637.24252.24252.4.0.dta	4	1712.811058	EECKGK(4)-ASFCGKR(6)	1712.809373	Carbamidomethyl[C](4);Carbamidomethyl[C](13)	1.26E-02	2.95E-01	0.001685	0.983764	4.14E-03	4.57E-02
235	sp|P33176|KINH_HUMAN (435)-sp|P33176|KINH_HUMAN (450)	1	1
	1	PRF_Q_2023_M_CIAN_983_59637.78074.78074.5.0.dta	5	4429.264915	QLDDKDEEINQQSQLVEKLK(5)-LKTQMLDQEELLASTR(2)	4429.265219	Oxidation[M](28)	1.00E+00	2.98E-01	-0.000304	-0.068634	1.00E+00	1.00E+00
236	sp|Q07866|KLC1_HUMAN (133)-sp|Q07866|KLC1_HUMAN (561)	1	3
	1	PRF_Q_2023_M_CIAN_983_59637.45829.45829.5.0.dta	5	2836.447244	LQKSEQSVAQLEEEKK(3)-ASFCGKR(6)	2836.450799	Carbamidomethyl[C](23)	9.71E-02	3.09E-01	-0.003555	-1.253327	1.67E-02	8.88E-02
	2	PRF_Q_2023_M_CIAN_983_59637.45975.45975.5.0.dta	5	2836.448626	LQKSEQSVAQLEEEKK(3)-ASFCGKR(6)	2836.450799	Carbamidomethyl[C](23)	7.73E-02	3.12E-01	-0.002173	-0.766098	2.35E-03	7.58E-02
	3	PRF_Q_2023_M_CIAN_983_59637.45895.45895.4.0.dta	4	2836.441279	LQKSEQSVAQLEEEKK(3)-ASFCGKR(6)	2836.450799	Carbamidomethyl[C](23)	8.67E-01	3.52E-01	-0.00952	-3.356307	1.00E+00	6.28E-01
237	sp|P33176|KINH_HUMAN (281)-sp|P33176|KINH_HUMAN (909)	1	1
	1	PRF_Q_2023_M_CIAN_983_59637.25341.25341.3.1.dta	3	1580.789425	DSKMTR(3)-SKNMAR(2)	1580.788246	null	5.40E-01	3.09E-01	0.001179	0.74583	1.00E+00	2.32E-01
238	sp|P33176|KINH_HUMAN (382)-sp|P33176|KINH_HUMAN (394)	1	1
	1	PRF_Q_2023_M_CIAN_983_59637.85545.85545.5.0.dta	5	5506.749331	NGETVPIDEQFDKEK(13)-ANLEAFTVDKDITLTNDKPATAIGVIGNFTDAER(10)	5506.73853	null	1.00E+00	3.22E-01	0.010801	1.961415	1.00E+00	1.00E+00
239	sp|P33176|KINH_HUMAN (656)-sp|P33176|KINH_HUMAN (739)	1	1
	1	PRF_Q_2023_M_CIAN_983_59637.80895.80895.5.1.dta	5	4106.096231	SLTEYLQNVEQKKR(12)-LITDLQDQNQKMMLEQER(11)	4106.08946	null	7.99E-01	3.25E-01	0.006771	1.649014	1.70E-02	1.00E+00
240	sp|Q07866|KLC1_HUMAN (321)-sp|Q07866|KLC1_HUMAN (354)	1	1
	1	PRF_Q_2023_M_CIAN_983_59637.81771.81771.4.0.dta	4	4176.03638	EAEPLCKR(7)-QLNNLALLCQNQGKYEEVEYYYQR(14)	4176.0163	Carbamidomethyl[C](9);Carbamidomethyl[C](33)	2.91E-02	3.30E-01	0.02008	4.80841	1.00E+00	1.12E-01
241	sp|Q07866|KLC1_HUMAN (329)-sp|Q07866|KLC1_HUMAN (340)	1	1
	1	PRF_Q_2023_M_CIAN_983_59637.80929.80929.5.1.dta	5	4609.31	EKVLGK(2)-DHPDVAKQLNNLALLCQNQGKYEEVEYYYQR(7)	4609.302941	Carbamidomethyl[C](16)	5.28E-01	3.48E-01	0.007059	1.531468	1.00E+00	3.76E-01
242	sp|Q07866|KLC1_HUMAN (479)-sp|Q07866|KLC1_HUMAN (561)	1	2
	1	PRF_Q_2023_M_CIAN_983_59637.77783.77783.4.0.dta	4	2743.321457	QGKFEAAETLEEAAMR(3)-ASFCGKR(6)	2743.317685	Carbamidomethyl[C](23)	6.87E-02	3.60E-01	0.003772	1.374977	2.15E-16	3.49E-02
	2	PRF_Q_2023_M_CIAN_983_59637.77639.77639.4.0.dta	4	2743.322356	QGKFEAAETLEEAAMR(3)-ASFCGKR(6)	2743.317685	Carbamidomethyl[C](23)	1.00E+00	5.88E-01	0.004671	1.702683	1.00E+00	1.00E+00
243	sp|Q07866|KLC1_HUMAN (237)-sp|Q07866|KLC1_HUMAN (561)	1	1
	1	PRF_Q_2023_M_CIAN_983_59637.81392.81392.4.0.dta	4	2967.5031	YEVAVPLCKQALEDLEK(9)-ASFCGKR(6)	2967.495304	Carbamidomethyl[C](8);Carbamidomethyl[C](24)	3.71E-01	3.67E-01	0.007796	2.627131	1.16E-07	3.08E-01
244	sp|Q07866|KLC1_HUMAN (454)-sp|Q07866|KLC1_HUMAN (561)	1	2
	1	PRF_Q_2023_M_CIAN_983_59637.68897.68897.4.0.dta	4	2788.254514	DGTSFGEYGGWYKACK(13)-ASFCGKR(6)	2788.249276	Carbamidomethyl[C](15);Carbamidomethyl[C](23)	7.70E-03	3.70E-01	0.005238	1.878598	5.61E-03	1.89E-03
	2	PRF_Q_2023_M_CIAN_983_59637.68959.68959.3.0.dta	3	2788.252334	DGTSFGEYGGWYKACK(13)-ASFCGKR(6)	2788.249276	Carbamidomethyl[C](15);Carbamidomethyl[C](23)	9.40E-04	4.32E-01	0.003058	1.096746	1.00E+00	4.72E-04
245	sp|P33176|KINH_HUMAN (657)-sp|P33176|KINH_HUMAN (714)	1	1
	1	PRF_Q_2023_M_CIAN_983_59637.66686.66686.5.0.dta	5	3871.005752	SLTEYLQNVEQKKR(13)-ETHQKQISSLRDEVEAK(5)	3871.0194	null	2.34E-01	3.82E-01	-0.013648	-3.525686	1.00E+00	7.41E-04
246	sp|P33176|KINH_HUMAN (256)-sp|P33176|KINH_HUMAN (420)	1	1
	1	PRF_Q_2023_M_CIAN_983_59637.89600.89600.3.1.dta	3	3881.013226	NINKSLSALGNVISALAEGSTYVPYR(4)-KCEEEIAK(1)	3880.999913	Carbamidomethyl[C](31)	1.00E+00	3.91E-01	0.013313	3.430302	1.00E+00	1.00E+00
247	sp|Q07866|KLC1_HUMAN (372)-sp|Q07866|KLC1_HUMAN (561)	1	1
	1	PRF_Q_2023_M_CIAN_983_59637.66822.66822.4.1.dta	4	2934.506322	ALEIYQTKLGPDDPNVAK(8)-ASFCGKR(6)	2934.502833	Carbamidomethyl[C](25)	3.33E-01	4.14E-01	0.003489	1.188958	7.28E-07	3.31E-01
248	sp|Q07866|KLC1_HUMAN (437)-sp|Q07866|KLC1_HUMAN (479)	1	1
	1	PRF_Q_2023_M_CIAN_983_59637.63571.63571.4.0.dta	4	2924.409432	EECKGKQK(4)-QGKFEAAETLEEAAMR(3)	2924.412698	Carbamidomethyl[C](22)	1.00E+00	4.17E-01	-0.003266	-1.116805	1.00E+00	1.00E+00
249	sp|P33176|KINH_HUMAN (346)-sp|P33176|KINH_HUMAN (909)	1	1
	1	PRF_Q_2023_M_CIAN_983_59637.21429.21429.4.0.dta	4	1667.870435	KYEKEK(4)-SKNMAR(2)	1667.878439	null	1.00E+00	4.23E-01	-0.008004	-4.798911	1.00E+00	5.98E-01
250	sp|Q07866|KLC1_HUMAN (503)-sp|Q07866|KLC1_HUMAN (561)	1	2
	1	PRF_Q_2023_M_CIAN_983_59637.29061.29061.5.0.dta	5	2285.201083	KQGLDNVHKQR(9)-ASFCGKR(6)	2285.193034	Carbamidomethyl[C](18)	8.07E-02	4.42E-01	0.008049	3.522241	1.05E-04	5.73E-02
	2	PRF_Q_2023_M_CIAN_983_59637.28949.28949.5.0.dta	5	2285.201075	KQGLDNVHKQR(9)-ASFCGKR(6)	2285.193034	Carbamidomethyl[C](18)	5.39E-02	4.90E-01	0.008041	3.51874	8.05E-04	1.07E-01
251	sp|Q07866|KLC1_HUMAN (270)-sp|Q07866|KLC1_HUMAN (314)	1	2
	1	PRF_Q_2023_M_CIAN_983_59637.76459.76459.5.0.dta	5	3761.97047	DQNKYKDAANLLNDALAIR(4)-GKYKEAEPLCKR(4)	3761.96414	Carbamidomethyl[C](32)	1.00E+00	4.69E-01	0.00633	1.682632	1.00E+00	1.00E+00
	2	PRF_Q_2023_M_CIAN_983_59637.76319.76319.5.0.dta	5	3761.970046	DQNKYKDAANLLNDALAIR(4)-GKYKEAEPLCKR(4)	3761.96414	Carbamidomethyl[C](32)	1.00E+00	5.32E-01	0.005906	1.569925	1.00E+00	6.33E-01
252	sp|Q07866|KLC1_HUMAN (270)-sp|Q07866|KLC1_HUMAN (309)	1	1
	1	PRF_Q_2023_M_CIAN_983_59637.78310.78310.5.1.dta	5	3354.822213	DQNKYK(4)-TLGKDHPAVAATLNNLAVLYGKR(22)	3354.816691	null	1.00E+00	4.70E-01	0.005522	1.645992	1.00E+00	1.00E+00
253	sp|P33176|KINH_HUMAN (627)-sp|P33176|KINH_HUMAN (761)	1	1
	1	PRF_Q_2023_M_CIAN_983_59637.47896.47896.4.0.dta	4	2792.314864	MEENEKELAACQLR(6)-ATDQEKSR(6)	2792.318802	Carbamidomethyl[C](11)	1.00E+00	4.85E-01	-0.003938	-1.410297	1.00E+00	9.10E-01
254	sp|Q07866|KLC1_HUMAN (405)-sp|Q07866|KLC1_HUMAN (561)	1	1
	1	PRF_Q_2023_M_CIAN_983_59637.70332.70332.4.1.dta	4	2427.271602	QAETLYKEILTR(7)-ASFCGKR(6)	2427.269942	Carbamidomethyl[C](19)	1.00E+00	4.94E-01	0.00166	0.683896	1.05E-02	9.19E-01
255	sp|P33176|KINH_HUMAN (844)-sp|P33176|KINH_HUMAN (885)	1	1
	1	PRF_Q_2023_M_CIAN_983_59637.87995.87995.4.3.dta	4	2954.562203	ISFLENNLEQLTKVHK(13)-EAKENASR(3)	2954.558036	null	1.00E+00	5.00E-01	0.004167	1.410363	5.70E-03	1.00E+00
256	sp|P33176|KINH_HUMAN (753)-sp|P33176|KINH_HUMAN (753)	1	2
	1	PRF_Q_2023_M_CIAN_983_59637.36405.36405.5.0.dta	5	3112.753858	LRVEHEKLKATDQEK(7)-LRVEHEKLK(7)	3112.747556	null	1.00E+00	5.03E-01	0.006302	2.024578	1.00E+00	1.00E+00
	2	PRF_Q_2023_M_CIAN_983_59637.36478.36478.5.1.dta	5	3112.752585	LRVEHEKLKATDQEK(7)-LRVEHEKLK(7)	3112.747556	null	1.00E+00	5.44E-01	0.005029	1.615614	1.00E+00	1.00E+00
257	sp|P33176|KINH_HUMAN (620)-sp|P33176|KINH_HUMAN (755)	1	1
	1	PRF_Q_2023_M_CIAN_983_59637.25528.25528.4.0.dta	4	2462.265476	QLESTQTESNKK(11)-LKATDQEK(2)	2462.261937	null	2.76E-01	5.05E-01	0.003539	1.437296	1.00E+00	3.86E-01
258	sp|P33176|KINH_HUMAN (909)-sp|Q07866|KLC1_HUMAN (398)	1	1
	1	PRF_Q_2023_M_CIAN_983_59637.42653.42653.4.0.dta	4	1971.04338	SKNMAR(2)-FKQAETLYK(2)	1971.036717	null	2.82E-12	4.08E-01	0.006663	3.380455	4.07E-09	2.45E-09
259	sp|P33176|KINH_HUMAN (909)-sp|Q07866|KLC1_HUMAN (441)	1	1
	1	PRF_Q_2023_M_CIAN_983_59637.59358.59358.4.3.dta	4	2566.19858	SKNMAR(2)-QKDGTSFGEYGGWYK(2)	2566.202986	null	2.12E-05	4.11E-01	-0.004406	-1.716934	5.02E-04	5.48E-05
260	sp|P33176|KINH_HUMAN (909)-sp|Q07866|KLC1_HUMAN (454)	1	1
	1	PRF_Q_2023_M_CIAN_983_59637.64288.64288.4.0.dta	4	2669.220861	SKNMAR(2)-DGTSFGEYGGWYKACK(13)	2669.212166	Carbamidomethyl[C](15)	2.21E-12	4.66E-01	0.008695	3.257515	1.25E-07	6.02E-13
261	sp|Q07866|KLC1_HUMAN (561)-sp|Q07866|KLC1_HUMAN (561)	1	1
	1	PRF_Q_2023_M_CIAN_983_59637.36689.36689.3.0.dta	3	1787.868243	ASFCGKR(6)-ASFCGKR(6)	1787.867887	Carbamidomethyl[C](4);Carbamidomethyl[C](14)	1.98E-14	4.69E-01	0.000356	0.19912	8.73E-15	7.28E-14
262	sp|P33176|KINH_HUMAN (903)-sp|Q07866|KLC1_HUMAN (518)	1	4
	1	PRF_Q_2023_M_CIAN_983_59637.52971.52971.4.0.dta	4	2496.313601	IKEAVR(2)-VAEVLNDPENMEKR(13)	2496.31253	null	7.72E-07	4.99E-01	0.001071	0.429033	5.11E-07	1.07E-08
	2	PRF_Q_2023_M_CIAN_983_59637.52882.52882.4.0.dta	4	2496.31488	IKEAVR(2)-VAEVLNDPENMEKR(13)	2496.31253	null	3.94E-08	5.85E-01	0.00235	0.941389	1.78E-05	8.82E-07
	3	PRF_Q_2023_M_CIAN_983_59637.53014.53014.4.0.dta	4	2496.313629	IKEAVR(2)-VAEVLNDPENMEKR(13)	2496.31253	null	2.61E-11	6.06E-01	0.001099	0.440249	2.29E-07	1.21E-09
	4	PRF_Q_2023_M_CIAN_983_59637.53024.53024.3.0.dta	3	2496.312677	IKEAVR(2)-VAEVLNDPENMEKR(13)	2496.31253	null	2.17E-11	7.39E-01	0.000147	0.058887	2.43E-10	1.82E-12
263	sp|P33176|KINH_HUMAN (903)-sp|Q07866|KLC1_HUMAN (561)	1	2
	1	PRF_Q_2023_M_CIAN_983_59637.34715.34715.3.0.dta	3	1677.911128	IKEAVR(2)-ASFCGKR(6)	1677.910406	Carbamidomethyl[C](4)	1.43E-07	5.28E-01	0.000722	0.430297	1.64E-08	1.85E-08
	2	PRF_Q_2023_M_CIAN_983_59637.34849.34849.3.0.dta	3	1677.912525	IKEAVR(2)-ASFCGKR(6)	1677.910406	Carbamidomethyl[C](4)	6.99E-09	6.07E-01	0.002119	1.26288	8.07E-07	6.79E-15
264	sp|P33176|KINH_HUMAN (831)-sp|P33176|KINH_HUMAN (831)	1	1
	1	PRF_Q_2023_M_CIAN_983_59637.88116.88116.4.1.dta	4	3747.035157	QKISFLENNLEQLTK(2)-QKISFLENNLEQLTK(2)	3747.021305	null	1.00E+00	5.37E-01	0.013852	3.696803	1.00E+00	1.00E+00
265	sp|P33176|KINH_HUMAN (801)-sp|Q07866|KLC1_HUMAN (18)	1	1
	1	PRF_Q_2023_M_CIAN_983_59637.80306.80306.4.0.dta	4	3116.712637	KLFVQDLATR(1)-EDKLEKLTQDEIISK(6)	3116.708773	null	1.07E-03	5.64E-01	0.003864	1.239769	1.00E+00	8.49E-10
266	sp|P33176|KINH_HUMAN (831)-sp|Q07866|KLC1_HUMAN (518)	1	1
	1	PRF_Q_2023_M_CIAN_983_59637.83674.83674.4.0.dta	4	3585.862996	QKISFLENNLEQLTK(2)-VAEVLNDPENMEKR(13)	3585.84672	null	6.55E-07	5.93E-01	0.016276	4.538956	6.80E-10	1.50E-08
267	sp|P33176|KINH_HUMAN (98)-sp|Q07866|KLC1_HUMAN (468)	1	1
	1	PRF_Q_2023_M_CIAN_983_59637.83024.83024.5.0.dta	5	4205.192002	THTMEGKLHDPEGMGIIPR(7)-VDSPTVTTTLKNLGALYR(11)	4205.173126	null	1.78E-02	6.30E-01	0.018876	4.488757	5.76E-03	6.64E-04
268	sp|Q07866|KLC1_HUMAN (333)-sp|Q07866|KLC1_HUMAN (354)	1	1
	1	PRF_Q_2023_M_CIAN_983_59637.80994.80994.6.3.dta	6	4609.299282	EKVLGKDHPDVAK(6)-QLNNLALLCQNQGKYEEVEYYYQR(14)	4609.302941	Carbamidomethyl[C](9)	4.25E-02	5.25E-01	-0.003659	-0.793829	7.35E-10	2.23E-02
269	gi|CON_IPI00694561.1|ENSEMBL:ENSBTAP00000001528 (396)-gi|CON_IPI00694561.1|ENSEMBL:ENSBTAP00000001528 (633)	1	1
	1	PRF_Q_2023_M_CIAN_983_59637.24306.24306.4.3.dta	4	1913.05439	KERER(1)-LKQKEQER(2)	1913.056205	null	1.00E+00	5.44E-01	-0.001815	-0.948744	1.00E+00	1.00E+00
270	sp|P33176|KINH_HUMAN (575)-sp|P33176|KINH_HUMAN (606)	1	1
	1	PRF_Q_2023_M_CIAN_983_59637.83819.83819.4.2.dta	4	4060.042506	DLAEIGIAVGNNDVKQPEGTGMIDEEFTVAR(15)-TMVKR(4)	4060.036366	null	1.00E+00	5.44E-01	0.00614	1.512302	1.00E+00	1.00E+00
271	sp|Q07866|KLC1_HUMAN (398)-sp|Q07866|KLC1_HUMAN (439)	1	1
	1	PRF_Q_2023_M_CIAN_983_59637.31800.31800.4.1.dta	4	2271.171589	FKQAETLYK(2)-EECKGKQK(6)	2271.16884	Carbamidomethyl[C](15)	1.00E+00	5.50E-01	0.002749	1.21039	4.06E-02	1.00E+00
272	gi|CON_IPI00691533.1|SWISS-PROT:Q28107 (687)-gi|CON_IPI00691533.1|SWISS-PROT:Q28107 (881)	1	1
	1	PRF_Q_2023_M_CIAN_983_59637.84703.84703.2.0.dta	2	1638.865884	DAKCIR(3)-GQAAKHK(5)	1638.874356	Carbamidomethyl[C](14)	1.00E+00	5.65E-01	-0.008472	-5.169402	1.00E+00	5.47E-01
273	sp|P33176|KINH_HUMAN (141)-sp|P33176|KINH_HUMAN (606)	1	1
	1	PRF_Q_2023_M_CIAN_983_59637.92145.92145.3.1.dta	3	2317.259974	VSYFEIYLDKIR(10)-TMVKR(4)	2317.262344	null	1.00E+00	5.75E-01	-0.00237	-1.022759	8.71E-04	1.00E+00
274	gi|CON_IPI00311493.5|SWISS-PROT:P05784 (180)-gi|CON_IPI00311493.5|SWISS-PROT:P05784 (255)	1	1
	1	PRF_Q_2023_M_CIAN_983_59637.30824.30824.4.3.dta	4	2589.362435	KVVDDTNITR(1)-AQYEALAQKNR(9)	2589.362982	null	1.00E+00	5.86E-01	-0.000547	-0.211249	1.00E+00	1.00E+00
275	sp|P33176|KINH_HUMAN (606)-sp|P33176|KINH_HUMAN (753)	1	1
	1	PRF_Q_2023_M_CIAN_983_59637.36601.36601.5.1.dta	5	3012.625423	SEVKTMVKR(8)-VEHEKLKATDQEKSR(5)	3012.614498	null	1.00E+00	5.86E-01	0.010925	3.626418	2.91E-01	1.00E+00
276	sp|P33176|KINH_HUMAN (813)-sp|P33176|KINH_HUMAN (813)	1	1
	1	PRF_Q_2023_M_CIAN_983_59637.36766.36766.4.1.dta	4	3496.606928	KSAEIDSDDTGGSAAQK(1)-KSAEIDSDDTGGSAAQK(1)	3496.604368	null	1.00E+00	6.89E-01	0.00256	0.732139	1.00E+00	1.00E+00
277	sp|P33176|KINH_HUMAN (801)-sp|Q07866|KLC1_HUMAN (15)	1	1
	1	PRF_Q_2023_M_CIAN_983_59637.80313.80313.5.0.dta	5	3116.71217	KLFVQDLATR(1)-EDKLEKLTQDEIISK(3)	3116.708773	null	1.10E-01	7.11E-01	0.003397	1.089932	1.00E+00	7.65E-05
278	sp|P33176|KINH_HUMAN (755)-sp|P33176|KINH_HUMAN (755)	1	1
	1	PRF_Q_2023_M_CIAN_983_59637.24746.24746.3.0.dta	3	2002.073263	LKATDQEK(2)-LKATDQEK(2)	2002.070182	null	1.00E+00	7.20E-01	0.003081	1.538907	1.00E+00	6.89E-01
279	sp|P33176|KINH_HUMAN (489)-sp|Q07866|KLC1_HUMAN (270)	1	1
	1	PRF_Q_2023_M_CIAN_983_59637.91080.91080.5.0.dta	5	5586.837944	LQAENDASKEEVKEVLQALEELAVNYDQK(13)-DQNKYKDAANLLNDALAIR(4)	5586.844718	null	1.00E+00	7.23E-01	-0.006774	-1.212491	1.00E+00	1.00E+00
280	sp|P33176|KINH_HUMAN (875)-sp|Q07866|KLC1_HUMAN (468)	1	1
	1	PRF_Q_2023_M_CIAN_983_59637.83761.83761.4.2.dta	4	3044.733283	VKALESALK(2)-VDSPTVTTTLKNLGALYR(11)	3044.724031	null	8.53E-08	7.49E-01	0.009252	3.038699	2.46E-04	5.10E-07
281	sp|P33176|KINH_HUMAN (98)-sp|Q07866|KLC1_HUMAN (393)	1	1
	1	PRF_Q_2023_M_CIAN_983_59637.70821.70821.5.0.dta	5	3651.812377	THTMEGKLHDPEGMGIIPR(7)-NNLASCYLKQGK(9)	3651.807847	Carbamidomethyl[C](28)	6.12E-08	7.59E-01	0.00453	1.240481	1.65E-06	3.29E-08
282	sp|P33176|KINH_HUMAN (903)-sp|Q07866|KLC1_HUMAN (237)	1	1
	1	PRF_Q_2023_M_CIAN_983_59637.81093.81093.4.0.dta	4	2857.538804	IKEAVR(2)-YEVAVPLCKQALEDLEK(9)	2857.537822	Carbamidomethyl[C](8)	4.45E-04	7.69E-01	0.000982	0.343652	2.52E-10	8.52E-05
283	sp|P33176|KINH_HUMAN (783)-sp|Q07866|KLC1_HUMAN (74)	1	1
	1	PRF_Q_2023_M_CIAN_983_59637.90698.90698.5.0.dta	5	4769.444852	QDLKGLEETVAK(4)-KSLEMLELGLSEAQVMMALSNHLNAVESEK(1)	4769.429508	null	7.83E-05	7.70E-01	0.015344	3.217156	3.09E-07	2.49E-05
284	sp|P33176|KINH_HUMAN (903)-sp|Q07866|KLC1_HUMAN (454)	1	1
	1	PRF_Q_2023_M_CIAN_983_59637.67791.67791.4.0.dta	4	2678.303083	IKEAVR(2)-DGTSFGEYGGWYKACK(13)	2678.291795	Carbamidomethyl[C](15)	1.61E-04	7.76E-01	0.011288	4.214627	2.21E-18	4.37E-05
285	sp|P33176|KINH_HUMAN (909)-sp|Q07866|KLC1_HUMAN (237)	1	2
	1	PRF_Q_2023_M_CIAN_983_59637.79794.79794.4.0.dta	4	2848.46288	SKNMAR(2)-YEVAVPLCKQALEDLEK(9)	2848.458193	Carbamidomethyl[C](8)	4.99E-04	7.84E-01	0.004687	1.645452	3.71E-06	7.34E-04
	2	PRF_Q_2023_M_CIAN_983_59637.79941.79941.4.0.dta	4	2848.46292	SKNMAR(2)-YEVAVPLCKQALEDLEK(9)	2848.458193	Carbamidomethyl[C](8)	3.58E-03	8.15E-01	0.004727	1.659494	6.49E-07	1.12E-03
286	sp|Q07866|KLC1_HUMAN (495)-sp|Q07866|KLC1_HUMAN (495)	1	1
	1	PRF_Q_2023_M_CIAN_983_59637.28827.28827.5.0.dta	5	2214.20497	KQGLDNVHK(1)-KQGLDNVHK(1)	2214.198834	null	1.00E+00	7.89E-01	0.006136	2.771206	1.00E+00	1.00E+00
287	sp|P33176|KINH_HUMAN (801)-sp|Q07866|KLC1_HUMAN (39)	1	2
	1	PRF_Q_2023_M_CIAN_983_59637.90765.90765.4.0.dta	4	4146.324198	KLFVQDLATR(1)-QVIQGLEALKNEHNSILQSLLETLK(10)	4146.31707	null	3.04E-07	7.97E-01	0.007128	1.719116	1.00E+00	1.18E-07
	2	PRF_Q_2023_M_CIAN_983_59637.90772.90772.5.0.dta	5	4146.323165	KLFVQDLATR(1)-QVIQGLEALKNEHNSILQSLLETLK(10)	4146.31707	null	3.67E-02	8.09E-01	0.006095	1.469979	1.00E+00	2.06E-09
288	sp|P33176|KINH_HUMAN (903)-sp|P33176|KINH_HUMAN (903)	1	1
	1	PRF_Q_2023_M_CIAN_983_59637.33469.33469.4.0.dta	4	1567.954891	IKEAVR(2)-IKEAVR(2)	1567.952925	null	1.00E+00	8.02E-01	0.001966	1.253864	1.00E+00	1.00E+00
289	sp|P33176|KINH_HUMAN (450)-sp|Q07866|KLC1_HUMAN (518)	1	1
	1	PRF_Q_2023_M_CIAN_983_59637.80159.80159.4.0.dta	4	3656.828678	LKTQMLDQEELLASTR(2)-VAEVLNDPENMEKR(13)	3656.850814	null	1.00E+00	8.15E-01	-0.022136	-6.053296	1.00E+00	1.04E-02
290	sp|P33176|KINH_HUMAN (882)-sp|Q07866|KLC1_HUMAN (270)	1	1
	1	PRF_Q_2023_M_CIAN_983_59637.83670.83670.5.0.dta	5	3342.798917	ALESALKEAK(7)-DQNKYKDAANLLNDALAIR(4)	3342.790201	null	4.22E-01	8.18E-01	0.008716	2.607403	1.00E+00	5.06E-01
291	sp|P33176|KINH_HUMAN (166)-sp|P33176|KINH_HUMAN (909)	1	1
	1	PRF_Q_2023_M_CIAN_983_59637.37042.37042.3.0.dta	3	2052.042871	VPYVKGCTER(5)-SKNMAR(2)	2052.036395	Carbamidomethyl[C](7)	1.11E-01	5.92E-01	0.006476	3.155889	6.51E-02	1.39E-01
292	gi|CON_IPI00745872.2|SWISS-PROT:P02768-1 (341)-gi|CON_IPI00745872.2|SWISS-PROT:P02768-1 (456)	1	1
	1	PRF_Q_2023_M_CIAN_983_59637.53271.53271.3.1.dta	3	2137.099103	DVCKNYAEAK(4)-NLGKVGSK(4)	2137.09568	Carbamidomethyl[C](3)	1.00E+00	6.57E-01	0.003423	1.601706	1.00E+00	1.00E+00
293	sp|P33176|KINH_HUMAN (606)-sp|P33176|KINH_HUMAN (903)	1	1
	1	PRF_Q_2023_M_CIAN_983_59637.82964.82964.3.0.dta	3	2405.27875	TMVKR(4)-YQQEVDRIKEAVR(9)	2405.296824	null	1.00E+00	6.62E-01	-0.018074	-7.514249	5.36E-01	1.00E+00
294	sp|Q07866|KLC1_HUMAN (398)-sp|Q07866|KLC1_HUMAN (457)	1	1
	1	PRF_Q_2023_M_CIAN_983_59637.81671.81671.4.1.dta	4	3886.04846	QGKFKQAETLYK(5)-ACKVDSPTVTTTLKNLGALYR(3)	3886.078102	Carbamidomethyl[C](2)	1.00E+00	6.69E-01	-0.029642	-7.627742	1.00E+00	6.86E-01
295	sp|Q07866|KLC1_HUMAN (12)-sp|Q07866|KLC1_HUMAN (27)	1	1
	1	PRF_Q_2023_M_CIAN_983_59637.80755.80755.4.3.dta	4	3650.821459	MYDNMSTMVYIKEDKLEK(12)-LTQDEIISKTK(9)	3650.82518	null	1.76E-01	7.00E-01	-0.003721	-1.019222	1.00E+00	1.49E-01
296	gi|CON_IPI00703333.3|TREMBL:Q0V8M9;Q9TRI0 (117)-gi|CON_IPI00703333.3|TREMBL:Q0V8M9;Q9TRI0 (164)	1	1
	1	PRF_Q_2023_M_CIAN_983_59637.80115.80115.4.3.dta	4	2855.526079	KQYEKAVSQGK(5)-RHKGKYEMYLK(3)	2855.523511	null	1.00E+00	7.24E-01	0.002568	0.89931	1.00E+00	1.00E+00
297	sp|P33176|KINH_HUMAN (549)-sp|P33176|KINH_HUMAN (627)	1	1
	1	PRF_Q_2023_M_CIAN_983_59637.61904.61904.4.0.dta	4	3189.571862	EMTNHQKKR(8)-KMEENEKELAACQLR(7)	3189.544776	Carbamidomethyl[C](12);Oxidation[M](2);Oxidation[M](20)	1.00E+00	7.28E-01	0.027086	8.492121	1.00E+00	1.00E+00
298	sp|P33176|KINH_HUMAN (909)-sp|P33176|KINH_HUMAN (922)	1	1
	1	PRF_Q_2023_M_CIAN_983_59637.35503.35503.6.2.dta	6	3625.927195	SKNMAR(2)-GHSAQIAKPIRPGQHPAASPTHPSAIR(8)	3625.924286	null	1.00E+00	7.31E-01	0.002909	0.802278	1.85E-04	1.00E+00
299	sp|Q07866|KLC1_HUMAN (393)-sp|Q07866|KLC1_HUMAN (439)	1	1
	1	PRF_Q_2023_M_CIAN_983_59637.35273.35273.4.1.dta	4	2539.260635	NNLASCYLKQGK(9)-EECKGKQK(6)	2539.264199	Carbamidomethyl[C](6);Carbamidomethyl[C](18)	1.00E+00	7.35E-01	-0.003564	-1.403556	1.00E+00	1.00E+00
300	sp|Q07866|KLC1_HUMAN (437)-sp|Q07866|KLC1_HUMAN (441)	1	1
	1	PRF_Q_2023_M_CIAN_983_59637.56956.56956.4.3.dta	4	2610.188181	EECKGK(4)-QKDGTSFGEYGGWYK(2)	2610.181582	Carbamidomethyl[C](21)	1.00E+00	7.37E-01	0.006599	2.528177	1.00E+00	1.00E+00
301	sp|P33176|KINH_HUMAN (575)-sp|P33176|KINH_HUMAN (753)	1	1
	1	PRF_Q_2023_M_CIAN_983_59637.87350.87350.4.0.dta	4	4308.154323	DLAEIGIAVGNNDVKQPEGTGMIDEEFTVAR(15)-VEHEKLK(5)	4308.170206	null	1.00E+00	7.39E-01	-0.015883	-3.686716	1.00E+00	1.00E+00
302	sp|Q07866|KLC1_HUMAN (12)-sp|Q07866|KLC1_HUMAN (18)	1	1
	1	PRF_Q_2023_M_CIAN_983_59637.84306.84306.4.0.dta	4	3692.831066	YDNMSTMVYIKEDKLEK(11)-LEKLTQDEIISK(3)	3692.853502	Oxidation[M](4);Oxidation[M](7)	1.00E+00	7.46E-01	-0.022436	-6.075519	9.47E-02	1.00E+00
303	sp|Q07866|KLC1_HUMAN (340)-sp|Q07866|KLC1_HUMAN (384)	1	1
	1	PRF_Q_2023_M_CIAN_983_59637.84739.84739.5.2.dta	5	4535.394194	VLGKDHPDVAKQLNNLALLCQNQGK(11)-TKNNLASCYLKQGK(2)	4535.385894	Carbamidomethyl[C](20);Carbamidomethyl[C](36)	1.00E+00	7.53E-01	0.0083	1.830054	1.20E-04	1.00E+00
304	sp|P33176|KINH_HUMAN (384)-sp|P33176|KINH_HUMAN (885)	1	1
	1	PRF_Q_2023_M_CIAN_983_59637.65879.65879.3.0.dta	3	2406.225818	EKANLEAFTVDK(2)-EAKENASR(3)	2406.214597	null	1.00E+00	7.76E-01	0.011221	4.663341	1.00E+00	2.17E-01
305	sp|P33176|KINH_HUMAN (541)-sp|P33176|KINH_HUMAN (909)	1	1
	1	PRF_Q_2023_M_CIAN_983_59637.84987.84987.3.2.dta	3	2684.41324	LKEMTNHQK(2)-IKEAVRSKNMAR(8)	2684.433319	Oxidation[M](10)	1.00E+00	7.99E-01	-0.020079	-7.479791	1.00E+00	1.00E+00
306	sp|P33176|KINH_HUMAN (281)-sp|P33176|KINH_HUMAN (514)	1	1
	1	PRF_Q_2023_M_CIAN_983_59637.57920.57920.4.3.dta	4	2600.268249	DSKMTR(3)-TKEYELLSDELNQK(2)	2600.275868	Oxidation[M](21)	1.00E+00	8.05E-01	-0.007619	-2.930074	5.02E-05	1.00E+00
307	gi|CON_IPI00710490.3|SWISS-PROT:P01030 (669)-gi|CON_IPI00710490.3|SWISS-PROT:P01030 (669)	1	1
SubSet	gi|CON_IPI00710490.3|SWISS-PROT:P01030 (669)-gi|CON_IPI00727340.2|ENSEMBL:ENSBTAP00000007350 (670)	2	2
SameSet	gi|CON_IPI00727340.2|ENSEMBL:ENSBTAP00000007350 (670)-gi|CON_IPI00727340.2|ENSEMBL:ENSBTAP00000007350 (670)	1	1
	1	PRF_Q_2023_M_CIAN_983_59637.90625.90625.3.0.dta	3	2451.229164	SLSCPKESK(6)-SLSCPKESKSR(6)	2451.221669	Carbamidomethyl[C](4);Carbamidomethyl[C](18)	1.00E+00	8.16E-01	0.007495	3.057659	1.00E+00	1.00E+00
