# Supplementary material for: Autoinhibited kinesin-1 adopts a hierarchical folding pattern
Source: eLife. 2023 Nov 1;12:RP86776. doi: 10.7554/eLife.86776 (PMC10619981; doi:10.7554/eLife.86776)
Supplement: Figure 3—source data 2. [file elife-86776-fig3-data2.zip › KIF5B-KLC1/KIF5B-KLC1_xlink_sites_2.csv]

Protein1	AbsPos1	Protein2	AbsPos2	Evalue
sp|P33176|KINH_HUMAN	791	sp|P33176|KINH_HUMAN	801	7.86e-25
sp|P33176|KINH_HUMAN	98	sp|P33176|KINH_HUMAN	187	1.52e-22
sp|P33176|KINH_HUMAN	448	sp|P33176|KINH_HUMAN	909	1.31e-19
sp|P33176|KINH_HUMAN	909	sp|Q07866|KLC1_HUMAN	518	1.32e-19
sp|Q07866|KLC1_HUMAN	393	sp|Q07866|KLC1_HUMAN	468	2.12e-17
sp|P33176|KINH_HUMAN	909	sp|Q07866|KLC1_HUMAN	393	1.4e-16
sp|P33176|KINH_HUMAN	875	sp|Q07866|KLC1_HUMAN	309	2.98e-16
sp|Q07866|KLC1_HUMAN	398	sp|Q07866|KLC1_HUMAN	479	4.2e-16
sp|P33176|KINH_HUMAN	909	sp|Q07866|KLC1_HUMAN	561	5.17e-16
sp|P33176|KINH_HUMAN	813	sp|Q07866|KLC1_HUMAN	29	1.02e-15
sp|P33176|KINH_HUMAN	539	sp|P33176|KINH_HUMAN	801	1.22e-15
sp|Q07866|KLC1_HUMAN	15	sp|Q07866|KLC1_HUMAN	27	6.9e-15
sp|Q07866|KLC1_HUMAN	309	sp|Q07866|KLC1_HUMAN	382	1.96e-14
sp|Q07866|KLC1_HUMAN	561	sp|Q07866|KLC1_HUMAN	561	1.98e-14
sp|P33176|KINH_HUMAN	44	sp|P33176|KINH_HUMAN	313	4.4e-14
sp|P33176|KINH_HUMAN	240	sp|P33176|KINH_HUMAN	313	7.33e-14
sp|P33176|KINH_HUMAN	753	sp|P33176|KINH_HUMAN	755	1e-13
sp|P33176|KINH_HUMAN	240	sp|P33176|KINH_HUMAN	256	3.29e-13
sp|P33176|KINH_HUMAN	801	sp|Q07866|KLC1_HUMAN	1	3.91e-13
sp|P33176|KINH_HUMAN	903	sp|P33176|KINH_HUMAN	909	1.01e-12
sp|Q07866|KLC1_HUMAN	309	sp|Q07866|KLC1_HUMAN	340	1.1e-12
sp|P33176|KINH_HUMAN	753	sp|P33176|KINH_HUMAN	761	1.31e-12
sp|P33176|KINH_HUMAN	909	sp|Q07866|KLC1_HUMAN	468	1.61e-12
sp|Q07866|KLC1_HUMAN	479	sp|Q07866|KLC1_HUMAN	518	1.76e-12
sp|Q07866|KLC1_HUMAN	468	sp|Q07866|KLC1_HUMAN	495	1.76e-12
sp|P33176|KINH_HUMAN	909	sp|Q07866|KLC1_HUMAN	454	2.21e-12
sp|P33176|KINH_HUMAN	909	sp|Q07866|KLC1_HUMAN	398	2.82e-12
sp|P33176|KINH_HUMAN	875	sp|Q07866|KLC1_HUMAN	518	4.49e-12
sp|P33176|KINH_HUMAN	875	sp|P33176|KINH_HUMAN	885	5.26e-12
sp|P33176|KINH_HUMAN	402	sp|P33176|KINH_HUMAN	420	5.54e-12
sp|P33176|KINH_HUMAN	783	sp|P33176|KINH_HUMAN	791	8.26e-12
sp|P33176|KINH_HUMAN	448	sp|P33176|KINH_HUMAN	903	1.63e-11
sp|Q07866|KLC1_HUMAN	1	sp|Q07866|KLC1_HUMAN	29	2.05e-11
sp|P33176|KINH_HUMAN	903	sp|Q07866|KLC1_HUMAN	518	2.17e-11
sp|P33176|KINH_HUMAN	237	sp|P33176|KINH_HUMAN	256	3.48e-11
sp|P33176|KINH_HUMAN	606	sp|P33176|KINH_HUMAN	609	4.54e-11
sp|P33176|KINH_HUMAN	141	sp|P33176|KINH_HUMAN	240	4.89e-11
sp|P33176|KINH_HUMAN	602	sp|P33176|KINH_HUMAN	609	5.15e-11
sp|P33176|KINH_HUMAN	394	sp|P33176|KINH_HUMAN	420	5.3e-11
sp|P33176|KINH_HUMAN	813	sp|P33176|KINH_HUMAN	831	6.91e-11
sp|P33176|KINH_HUMAN	166	sp|P33176|KINH_HUMAN	281	1.03e-10
sp|Q07866|KLC1_HUMAN	495	sp|Q07866|KLC1_HUMAN	518	1.28e-10
sp|Q07866|KLC1_HUMAN	1	sp|Q07866|KLC1_HUMAN	27	1.53e-10
sp|P33176|KINH_HUMAN	67	sp|P33176|KINH_HUMAN	909	2.68e-10
sp|Q07866|KLC1_HUMAN	382	sp|Q07866|KLC1_HUMAN	468	3.05e-10
sp|P33176|KINH_HUMAN	755	sp|P33176|KINH_HUMAN	761	4.27e-10
sp|Q07866|KLC1_HUMAN	382	sp|Q07866|KLC1_HUMAN	495	8.67e-10
sp|Q07866|KLC1_HUMAN	340	sp|Q07866|KLC1_HUMAN	382	9.08e-10
sp|Q07866|KLC1_HUMAN	468	sp|Q07866|KLC1_HUMAN	479	9.9e-10
sp|P33176|KINH_HUMAN	801	sp|P33176|KINH_HUMAN	813	1.1e-09
sp|Q07866|KLC1_HUMAN	468	sp|Q07866|KLC1_HUMAN	518	1.36e-09
sp|P33176|KINH_HUMAN	656	sp|P33176|KINH_HUMAN	726	1.52e-09
sp|P33176|KINH_HUMAN	801	sp|Q07866|KLC1_HUMAN	27	2.06e-09
sp|Q07866|KLC1_HUMAN	1	sp|Q07866|KLC1_HUMAN	18	3.61e-09
sp|P33176|KINH_HUMAN	450	sp|P33176|KINH_HUMAN	909	4.33e-09
sp|P33176|KINH_HUMAN	627	sp|P33176|KINH_HUMAN	739	4.38e-09
sp|P33176|KINH_HUMAN	903	sp|Q07866|KLC1_HUMAN	561	6.99e-09
sp|P33176|KINH_HUMAN	596	sp|P33176|KINH_HUMAN	602	9.19e-09
sp|P33176|KINH_HUMAN	791	sp|Q07866|KLC1_HUMAN	27	1.17e-08
sp|Q07866|KLC1_HUMAN	398	sp|Q07866|KLC1_HUMAN	518	1.39e-08
sp|P33176|KINH_HUMAN	903	sp|Q07866|KLC1_HUMAN	468	1.42e-08
sp|P33176|KINH_HUMAN	141	sp|P33176|KINH_HUMAN	281	2.09e-08
sp|P33176|KINH_HUMAN	450	sp|P33176|KINH_HUMAN	903	2.19e-08
sp|P33176|KINH_HUMAN	685	sp|P33176|KINH_HUMAN	698	2.61e-08
sp|Q07866|KLC1_HUMAN	382	sp|Q07866|KLC1_HUMAN	561	2.61e-08
sp|P33176|KINH_HUMAN	783	sp|Q07866|KLC1_HUMAN	1	2.63e-08
sp|Q07866|KLC1_HUMAN	272	sp|Q07866|KLC1_HUMAN	312	2.75e-08
sp|P33176|KINH_HUMAN	753	sp|P33176|KINH_HUMAN	764	3.05e-08
sp|P33176|KINH_HUMAN	875	sp|Q07866|KLC1_HUMAN	272	4.01e-08
sp|P33176|KINH_HUMAN	159	sp|P33176|KINH_HUMAN	213	4.56e-08
sp|P33176|KINH_HUMAN	801	sp|P33176|KINH_HUMAN	801	4.6e-08
sp|Q07866|KLC1_HUMAN	309	sp|Q07866|KLC1_HUMAN	518	5.05e-08
sp|Q07866|KLC1_HUMAN	237	sp|Q07866|KLC1_HUMAN	272	5.28e-08
sp|P33176|KINH_HUMAN	98	sp|Q07866|KLC1_HUMAN	393	6.12e-08
sp|P33176|KINH_HUMAN	141	sp|P33176|KINH_HUMAN	450	7.82e-08
sp|P33176|KINH_HUMAN	875	sp|Q07866|KLC1_HUMAN	468	8.53e-08
sp|Q07866|KLC1_HUMAN	272	sp|Q07866|KLC1_HUMAN	309	1.26e-07
sp|Q07866|KLC1_HUMAN	457	sp|Q07866|KLC1_HUMAN	495	1.52e-07
sp|Q07866|KLC1_HUMAN	405	sp|Q07866|KLC1_HUMAN	479	1.9e-07
sp|Q07866|KLC1_HUMAN	321	sp|Q07866|KLC1_HUMAN	329	2.32e-07
sp|P33176|KINH_HUMAN	627	sp|P33176|KINH_HUMAN	755	2.99e-07
sp|P33176|KINH_HUMAN	801	sp|Q07866|KLC1_HUMAN	39	3.04e-07
sp|P33176|KINH_HUMAN	98	sp|P33176|KINH_HUMAN	909	3.21e-07
sp|Q07866|KLC1_HUMAN	133	sp|Q07866|KLC1_HUMAN	468	3.39e-07
sp|Q07866|KLC1_HUMAN	468	sp|Q07866|KLC1_HUMAN	503	4.25e-07
sp|Q07866|KLC1_HUMAN	495	sp|Q07866|KLC1_HUMAN	561	5.64e-07
sp|Q07866|KLC1_HUMAN	398	sp|Q07866|KLC1_HUMAN	468	5.72e-07
sp|P33176|KINH_HUMAN	71	sp|P33176|KINH_HUMAN	909	6.1e-07
sp|P33176|KINH_HUMAN	831	sp|Q07866|KLC1_HUMAN	518	6.55e-07
sp|P33176|KINH_HUMAN	448	sp|P33176|KINH_HUMAN	450	1.01e-06
sp|P33176|KINH_HUMAN	548	sp|P33176|KINH_HUMAN	801	1.26e-06
sp|Q07866|KLC1_HUMAN	393	sp|Q07866|KLC1_HUMAN	503	1.28e-06
sp|P33176|KINH_HUMAN	159	sp|P33176|KINH_HUMAN	166	1.34e-06
sp|P33176|KINH_HUMAN	71	sp|P33176|KINH_HUMAN	903	1.37e-06
sp|P33176|KINH_HUMAN	598	sp|P33176|KINH_HUMAN	606	1.42e-06
sp|P33176|KINH_HUMAN	642	sp|P33176|KINH_HUMAN	739	1.76e-06
sp|Q07866|KLC1_HUMAN	393	sp|Q07866|KLC1_HUMAN	457	2.04e-06
sp|P33176|KINH_HUMAN	485	sp|P33176|KINH_HUMAN	875	2.14e-06
sp|Q07866|KLC1_HUMAN	340	sp|Q07866|KLC1_HUMAN	372	3.64e-06
sp|Q07866|KLC1_HUMAN	393	sp|Q07866|KLC1_HUMAN	518	4.3e-06
sp|Q07866|KLC1_HUMAN	321	sp|Q07866|KLC1_HUMAN	333	5.01e-06
sp|Q07866|KLC1_HUMAN	454	sp|Q07866|KLC1_HUMAN	495	5.39e-06
sp|Q07866|KLC1_HUMAN	468	sp|Q07866|KLC1_HUMAN	561	5.71e-06
sp|P33176|KINH_HUMAN	801	sp|Q07866|KLC1_HUMAN	74	6.13e-06
sp|Q07866|KLC1_HUMAN	333	sp|Q07866|KLC1_HUMAN	372	6.72e-06
sp|P33176|KINH_HUMAN	98	sp|P33176|KINH_HUMAN	903	7.29e-06
sp|Q07866|KLC1_HUMAN	454	sp|Q07866|KLC1_HUMAN	518	8.03e-06
sp|P33176|KINH_HUMAN	150	sp|P33176|KINH_HUMAN	166	8.87e-06
sp|P33176|KINH_HUMAN	602	sp|P33176|KINH_HUMAN	791	9.33e-06
sp|P33176|KINH_HUMAN	764	sp|Q07866|KLC1_HUMAN	1	9.98e-06
sp|P33176|KINH_HUMAN	801	sp|P33176|KINH_HUMAN	831	1.14e-05
sp|P33176|KINH_HUMAN	598	sp|P33176|KINH_HUMAN	609	1.3e-05
sp|Q07866|KLC1_HUMAN	272	sp|Q07866|KLC1_HUMAN	518	1.38e-05
sp|P33176|KINH_HUMAN	726	sp|P33176|KINH_HUMAN	728	1.45e-05
sp|P33176|KINH_HUMAN	909	sp|Q07866|KLC1_HUMAN	495	1.59e-05
sp|P33176|KINH_HUMAN	813	sp|Q07866|KLC1_HUMAN	18	1.61e-05
sp|P33176|KINH_HUMAN	909	sp|Q07866|KLC1_HUMAN	441	2.12e-05
sp|P33176|KINH_HUMAN	606	sp|P33176|KINH_HUMAN	783	2.15e-05
sp|P33176|KINH_HUMAN	909	sp|P33176|KINH_HUMAN	909	2.77e-05
sp|P33176|KINH_HUMAN	514	sp|P33176|KINH_HUMAN	847	3.15e-05
sp|Q07866|KLC1_HUMAN	309	sp|Q07866|KLC1_HUMAN	393	3.64e-05
sp|P33176|KINH_HUMAN	602	sp|P33176|KINH_HUMAN	783	3.82e-05
sp|P33176|KINH_HUMAN	791	sp|Q07866|KLC1_HUMAN	1	4.24e-05
sp|Q07866|KLC1_HUMAN	382	sp|Q07866|KLC1_HUMAN	503	5.14e-05
sp|P33176|KINH_HUMAN	489	sp|P33176|KINH_HUMAN	875	6.37e-05
sp|P33176|KINH_HUMAN	783	sp|Q07866|KLC1_HUMAN	74	7.83e-05
sp|P33176|KINH_HUMAN	256	sp|P33176|KINH_HUMAN	281	9.82e-05
sp|P33176|KINH_HUMAN	847	sp|Q07866|KLC1_HUMAN	495	0.000106
sp|Q07866|KLC1_HUMAN	393	sp|Q07866|KLC1_HUMAN	479	0.000112
sp|P33176|KINH_HUMAN	489	sp|P33176|KINH_HUMAN	885	0.00012
sp|Q07866|KLC1_HUMAN	237	sp|Q07866|KLC1_HUMAN	382	0.00012
sp|Q07866|KLC1_HUMAN	382	sp|Q07866|KLC1_HUMAN	393	0.000123
sp|P33176|KINH_HUMAN	575	sp|P33176|KINH_HUMAN	602	0.000154
sp|Q07866|KLC1_HUMAN	272	sp|Q07866|KLC1_HUMAN	561	0.000155
sp|P33176|KINH_HUMAN	903	sp|Q07866|KLC1_HUMAN	454	0.000161
sp|P33176|KINH_HUMAN	44	sp|P33176|KINH_HUMAN	237	0.000166
sp|P33176|KINH_HUMAN	420	sp|P33176|KINH_HUMAN	430	0.000215
sp|P33176|KINH_HUMAN	512	sp|P33176|KINH_HUMAN	844	0.000244
sp|P33176|KINH_HUMAN	213	sp|P33176|KINH_HUMAN	909	0.000251
sp|Q07866|KLC1_HUMAN	393	sp|Q07866|KLC1_HUMAN	454	0.000314
sp|P33176|KINH_HUMAN	159	sp|P33176|KINH_HUMAN	222	0.000347
sp|P33176|KINH_HUMAN	237	sp|P33176|KINH_HUMAN	313	0.000389
sp|Q07866|KLC1_HUMAN	398	sp|Q07866|KLC1_HUMAN	561	0.000393
sp|Q07866|KLC1_HUMAN	291	sp|Q07866|KLC1_HUMAN	329	0.000403
sp|Q07866|KLC1_HUMAN	393	sp|Q07866|KLC1_HUMAN	495	0.000407
sp|P33176|KINH_HUMAN	485	sp|P33176|KINH_HUMAN	882	0.000414
sp|P33176|KINH_HUMAN	903	sp|Q07866|KLC1_HUMAN	237	0.000445
sp|P33176|KINH_HUMAN	575	sp|P33176|KINH_HUMAN	801	0.000456
sp|P33176|KINH_HUMAN	909	sp|Q07866|KLC1_HUMAN	237	0.000499
sp|P33176|KINH_HUMAN	714	sp|P33176|KINH_HUMAN	726	0.00052
sp|P33176|KINH_HUMAN	252	sp|P33176|KINH_HUMAN	281	0.00055
sp|P33176|KINH_HUMAN	237	sp|P33176|KINH_HUMAN	252	0.000613
sp|P33176|KINH_HUMAN	829	sp|P33176|KINH_HUMAN	831	0.000704
sp|Q07866|KLC1_HUMAN	382	sp|Q07866|KLC1_HUMAN	457	0.000821
sp|Q07866|KLC1_HUMAN	457	sp|Q07866|KLC1_HUMAN	518	0.000935
sp|Q07866|KLC1_HUMAN	454	sp|Q07866|KLC1_HUMAN	561	0.00094
sp|P33176|KINH_HUMAN	620	sp|P33176|KINH_HUMAN	627	0.000947
sp|Q07866|KLC1_HUMAN	309	sp|Q07866|KLC1_HUMAN	561	0.000954
sp|Q07866|KLC1_HUMAN	503	sp|Q07866|KLC1_HUMAN	518	0.00096
sp|P33176|KINH_HUMAN	801	sp|Q07866|KLC1_HUMAN	18	0.00107
sp|P33176|KINH_HUMAN	166	sp|P33176|KINH_HUMAN	430	0.00156
sp|P33176|KINH_HUMAN	598	sp|P33176|KINH_HUMAN	783	0.00231
sp|P33176|KINH_HUMAN	44	sp|P33176|KINH_HUMAN	323	0.00241
sp|Q07866|KLC1_HUMAN	382	sp|Q07866|KLC1_HUMAN	479	0.00248
sp|P33176|KINH_HUMAN	642	sp|P33176|KINH_HUMAN	644	0.00288
sp|P33176|KINH_HUMAN	512	sp|P33176|KINH_HUMAN	847	0.00305
sp|P33176|KINH_HUMAN	761	sp|P33176|KINH_HUMAN	764	0.00348
sp|P33176|KINH_HUMAN	575	sp|P33176|KINH_HUMAN	596	0.0035
sp|Q07866|KLC1_HUMAN	237	sp|Q07866|KLC1_HUMAN	393	0.00425
sp|P33176|KINH_HUMAN	256	sp|P33176|KINH_HUMAN	427	0.00456
sp|Q07866|KLC1_HUMAN	518	sp|Q07866|KLC1_HUMAN	561	0.00459
sp|P33176|KINH_HUMAN	598	sp|P33176|KINH_HUMAN	791	0.00492
sp|P33176|KINH_HUMAN	656	sp|P33176|KINH_HUMAN	714	0.00525
sp|P33176|KINH_HUMAN	642	sp|P33176|KINH_HUMAN	726	0.0057
sp|P33176|KINH_HUMAN	642	sp|P33176|KINH_HUMAN	728	0.00595
sp|Q07866|KLC1_HUMAN	393	sp|Q07866|KLC1_HUMAN	561	0.00599
sp|P33176|KINH_HUMAN	596	sp|P33176|KINH_HUMAN	801	0.00779
sp|P33176|KINH_HUMAN	226	sp|P33176|KINH_HUMAN	281	0.00994
sp|Q07866|KLC1_HUMAN	398	sp|Q07866|KLC1_HUMAN	495	0.0103
sp|Q07866|KLC1_HUMAN	1	sp|Q07866|KLC1_HUMAN	15	0.0111
sp|P33176|KINH_HUMAN	485	sp|P33176|KINH_HUMAN	885	0.0113
sp|Q07866|KLC1_HUMAN	437	sp|Q07866|KLC1_HUMAN	561	0.0126
sp|Q07866|KLC1_HUMAN	382	sp|Q07866|KLC1_HUMAN	518	0.0132
sp|P33176|KINH_HUMAN	882	sp|Q07866|KLC1_HUMAN	272	0.0149
sp|Q07866|KLC1_HUMAN	272	sp|Q07866|KLC1_HUMAN	441	0.016
sp|P33176|KINH_HUMAN	98	sp|Q07866|KLC1_HUMAN	468	0.0178
sp|P33176|KINH_HUMAN	783	sp|P33176|KINH_HUMAN	783	0.0282
sp|Q07866|KLC1_HUMAN	321	sp|Q07866|KLC1_HUMAN	354	0.0291
sp|Q07866|KLC1_HUMAN	372	sp|Q07866|KLC1_HUMAN	518	0.0305
sp|Q07866|KLC1_HUMAN	270	sp|Q07866|KLC1_HUMAN	561	0.0317
sp|P33176|KINH_HUMAN	606	sp|P33176|KINH_HUMAN	791	0.0345
sp|P33176|KINH_HUMAN	596	sp|P33176|KINH_HUMAN	598	0.0399
sp|Q07866|KLC1_HUMAN	333	sp|Q07866|KLC1_HUMAN	354	0.0425
sp|P33176|KINH_HUMAN	596	sp|P33176|KINH_HUMAN	791	0.0449
sp|P33176|KINH_HUMAN	526	sp|P33176|KINH_HUMAN	847	0.0465
sp|P33176|KINH_HUMAN	596	sp|P33176|KINH_HUMAN	609	0.0465
sp|P33176|KINH_HUMAN	596	sp|P33176|KINH_HUMAN	783	0.0468
sp|P33176|KINH_HUMAN	28	sp|P33176|KINH_HUMAN	313	0.049
sp|P33176|KINH_HUMAN	783	sp|P33176|KINH_HUMAN	801	0.0495
sp|Q07866|KLC1_HUMAN	503	sp|Q07866|KLC1_HUMAN	561	0.0539
sp|Q07866|KLC1_HUMAN	479	sp|Q07866|KLC1_HUMAN	561	0.0687
sp|P33176|KINH_HUMAN	829	sp|P33176|KINH_HUMAN	847	0.0696
sp|P33176|KINH_HUMAN	560	sp|P33176|KINH_HUMAN	598	0.0754
sp|P33176|KINH_HUMAN	847	sp|P33176|KINH_HUMAN	862	0.0771
sp|Q07866|KLC1_HUMAN	133	sp|Q07866|KLC1_HUMAN	561	0.0773
sp|P33176|KINH_HUMAN	656	sp|P33176|KINH_HUMAN	728	0.0896
sp|P33176|KINH_HUMAN	801	sp|Q07866|KLC1_HUMAN	15	0.11
sp|P33176|KINH_HUMAN	166	sp|P33176|KINH_HUMAN	909	0.111
sp|P33176|KINH_HUMAN	313	sp|P33176|KINH_HUMAN	420	0.113
sp|P33176|KINH_HUMAN	606	sp|P33176|KINH_HUMAN	764	0.119
sp|Q07866|KLC1_HUMAN	424	sp|Q07866|KLC1_HUMAN	437	0.121
sp|Q07866|KLC1_HUMAN	393	sp|Q07866|KLC1_HUMAN	398	0.152
sp|P33176|KINH_HUMAN	801	sp|P33176|KINH_HUMAN	829	0.157
sp|P33176|KINH_HUMAN	402	sp|P33176|KINH_HUMAN	427	0.173
sp|Q07866|KLC1_HUMAN	12	sp|Q07866|KLC1_HUMAN	27	0.176
sp|Q07866|KLC1_HUMAN	329	sp|Q07866|KLC1_HUMAN	561	0.187
sp|Q07866|KLC1_HUMAN	309	sp|Q07866|KLC1_HUMAN	503	0.19
sp|Q07866|KLC1_HUMAN	340	sp|Q07866|KLC1_HUMAN	561	0.191
sp|P33176|KINH_HUMAN	813	sp|P33176|KINH_HUMAN	829	0.198
sp|P33176|KINH_HUMAN	657	sp|P33176|KINH_HUMAN	714	0.234
sp|Q07866|KLC1_HUMAN	312	sp|Q07866|KLC1_HUMAN	518	0.268
sp|P33176|KINH_HUMAN	620	sp|P33176|KINH_HUMAN	755	0.276
sp|Q07866|KLC1_HUMAN	237	sp|Q07866|KLC1_HUMAN	270	0.298
sp|P33176|KINH_HUMAN	539	sp|P33176|KINH_HUMAN	813	0.327
sp|Q07866|KLC1_HUMAN	372	sp|Q07866|KLC1_HUMAN	561	0.333
sp|Q07866|KLC1_HUMAN	270	sp|Q07866|KLC1_HUMAN	312	0.339
sp|Q07866|KLC1_HUMAN	441	sp|Q07866|KLC1_HUMAN	495	0.347
sp|P33176|KINH_HUMAN	575	sp|P33176|KINH_HUMAN	598	0.355
sp|Q07866|KLC1_HUMAN	237	sp|Q07866|KLC1_HUMAN	561	0.371
sp|P33176|KINH_HUMAN	882	sp|Q07866|KLC1_HUMAN	270	0.422
sp|Q07866|KLC1_HUMAN	1	sp|Q07866|KLC1_HUMAN	561	0.497
sp|Q07866|KLC1_HUMAN	329	sp|Q07866|KLC1_HUMAN	340	0.528
sp|P33176|KINH_HUMAN	281	sp|P33176|KINH_HUMAN	909	0.54
sp|P33176|KINH_HUMAN	539	sp|P33176|KINH_HUMAN	831	0.643
sp|Q07866|KLC1_HUMAN	424	sp|Q07866|KLC1_HUMAN	561	0.666
sp|Q07866|KLC1_HUMAN	329	sp|Q07866|KLC1_HUMAN	372	0.753
sp|Q07866|KLC1_HUMAN	457	sp|Q07866|KLC1_HUMAN	503	0.768
sp|P33176|KINH_HUMAN	656	sp|P33176|KINH_HUMAN	739	0.799
sp|P33176|KINH_HUMAN	596	sp|P33176|KINH_HUMAN	606	0.887
sp|Q07866|KLC1_HUMAN	340	sp|Q07866|KLC1_HUMAN	518	1.0
sp|Q07866|KLC1_HUMAN	237	sp|Q07866|KLC1_HUMAN	468	1.0
sp|Q07866|KLC1_HUMAN	1	sp|Q07866|KLC1_HUMAN	518	1.0
sp|P33176|KINH_HUMAN	526	sp|P33176|KINH_HUMAN	831	1.0
sp|Q07866|KLC1_HUMAN	393	sp|Q07866|KLC1_HUMAN	441	1.0
sp|P33176|KINH_HUMAN	575	sp|P33176|KINH_HUMAN	783	1.0
sp|Q07866|KLC1_HUMAN	424	sp|Q07866|KLC1_HUMAN	518	1.0
sp|P33176|KINH_HUMAN	801	sp|P33176|KINH_HUMAN	812	1.0
sp|P33176|KINH_HUMAN	514	sp|Q07866|KLC1_HUMAN	272	1.0
sp|Q07866|KLC1_HUMAN	272	sp|Q07866|KLC1_HUMAN	468	1.0
sp|Q07866|KLC1_HUMAN	272	sp|Q07866|KLC1_HUMAN	479	1.0
sp|P33176|KINH_HUMAN	539	sp|P33176|KINH_HUMAN	829	1.0
sp|P33176|KINH_HUMAN	346	sp|P33176|KINH_HUMAN	909	1.0
sp|Q07866|KLC1_HUMAN	270	sp|Q07866|KLC1_HUMAN	314	1.0
sp|Q07866|KLC1_HUMAN	270	sp|Q07866|KLC1_HUMAN	309	1.0
sp|P33176|KINH_HUMAN	627	sp|P33176|KINH_HUMAN	761	1.0
sp|Q07866|KLC1_HUMAN	405	sp|Q07866|KLC1_HUMAN	561	1.0
sp|P33176|KINH_HUMAN	844	sp|P33176|KINH_HUMAN	885	1.0
sp|P33176|KINH_HUMAN	753	sp|P33176|KINH_HUMAN	753	1.0
sp|P33176|KINH_HUMAN	831	sp|P33176|KINH_HUMAN	831	1.0
sp|P33176|KINH_HUMAN	575	sp|P33176|KINH_HUMAN	606	1.0
sp|Q07866|KLC1_HUMAN	398	sp|Q07866|KLC1_HUMAN	439	1.0
sp|P33176|KINH_HUMAN	141	sp|P33176|KINH_HUMAN	606	1.0
sp|P33176|KINH_HUMAN	606	sp|P33176|KINH_HUMAN	753	1.0
sp|Q07866|KLC1_HUMAN	437	sp|Q07866|KLC1_HUMAN	479	1.0
sp|P33176|KINH_HUMAN	813	sp|P33176|KINH_HUMAN	813	1.0
sp|P33176|KINH_HUMAN	489	sp|Q07866|KLC1_HUMAN	270	1.0
sp|Q07866|KLC1_HUMAN	495	sp|Q07866|KLC1_HUMAN	495	1.0
sp|P33176|KINH_HUMAN	903	sp|P33176|KINH_HUMAN	903	1.0
sp|P33176|KINH_HUMAN	450	sp|Q07866|KLC1_HUMAN	518	1.0
sp|P33176|KINH_HUMAN	606	sp|P33176|KINH_HUMAN	903	1.0
sp|Q07866|KLC1_HUMAN	398	sp|Q07866|KLC1_HUMAN	457	1.0
sp|P33176|KINH_HUMAN	549	sp|P33176|KINH_HUMAN	627	1.0
sp|P33176|KINH_HUMAN	909	sp|P33176|KINH_HUMAN	922	1.0
sp|Q07866|KLC1_HUMAN	393	sp|Q07866|KLC1_HUMAN	439	1.0
sp|Q07866|KLC1_HUMAN	437	sp|Q07866|KLC1_HUMAN	441	1.0
sp|P33176|KINH_HUMAN	575	sp|P33176|KINH_HUMAN	753	1.0
sp|Q07866|KLC1_HUMAN	12	sp|Q07866|KLC1_HUMAN	18	1.0
sp|Q07866|KLC1_HUMAN	340	sp|Q07866|KLC1_HUMAN	384	1.0
sp|P33176|KINH_HUMAN	384	sp|P33176|KINH_HUMAN	885	1.0
sp|P33176|KINH_HUMAN	755	sp|P33176|KINH_HUMAN	755	1.0
sp|P33176|KINH_HUMAN	256	sp|P33176|KINH_HUMAN	420	1.0
sp|P33176|KINH_HUMAN	382	sp|P33176|KINH_HUMAN	394	1.0
sp|P33176|KINH_HUMAN	256	sp|P33176|KINH_HUMAN	430	1.0
sp|Q07866|KLC1_HUMAN	454	sp|Q07866|KLC1_HUMAN	468	1.0
sp|P33176|KINH_HUMAN	141	sp|P33176|KINH_HUMAN	252	1.0
sp|Q07866|KLC1_HUMAN	396	sp|Q07866|KLC1_HUMAN	479	1.0
sp|P33176|KINH_HUMAN	512	sp|Q07866|KLC1_HUMAN	272	1.0
sp|P33176|KINH_HUMAN	813	sp|Q07866|KLC1_HUMAN	518	1.0
sp|P33176|KINH_HUMAN	166	sp|P33176|KINH_HUMAN	213	1.0
sp|P33176|KINH_HUMAN	435	sp|P33176|KINH_HUMAN	450	1.0
sp|Q07866|KLC1_HUMAN	133	sp|Q07866|KLC1_HUMAN	495	1.0
sp|Q07866|KLC1_HUMAN	437	sp|Q07866|KLC1_HUMAN	454	1.0
sp|Q07866|KLC1_HUMAN	130	sp|Q07866|KLC1_HUMAN	468	1.0
sp|P33176|KINH_HUMAN	67	sp|P33176|KINH_HUMAN	903	1.0
sp|Q07866|KLC1_HUMAN	1	sp|Q07866|KLC1_HUMAN	58	1.0
sp|P33176|KINH_HUMAN	213	sp|P33176|KINH_HUMAN	222	1.0
sp|Q07866|KLC1_HUMAN	441	sp|Q07866|KLC1_HUMAN	457	1.0
sp|P33176|KINH_HUMAN	627	sp|P33176|KINH_HUMAN	764	1.0
sp|P33176|KINH_HUMAN	541	sp|P33176|KINH_HUMAN	909	1.0
sp|Q07866|KLC1_HUMAN	54	sp|Q07866|KLC1_HUMAN	58	1.0
sp|P33176|KINH_HUMAN	281	sp|P33176|KINH_HUMAN	514	1.0
