# Supplementary material for: Autoinhibited kinesin-1 adopts a hierarchical folding pattern
Source: eLife. 2023 Nov 1;12:RP86776. doi: 10.7554/eLife.86776 (PMC10619981; doi:10.7554/eLife.86776)
Supplement: Figure 3—source data 2. [file elife-86776-fig3-data2.zip › KIF5B-KLC1/KIF5B-KLC1_pLINK_1.csv]

Protein_Order	Protein	Unique_Peptide_Number	Spectrum_Number
	Spectrum_Order	Title	Charge	Precursor_Mass	Peptide	Peptide_Mass	Modifications	Evalue	Score	Precursor_Mass_Error(Da)	Precursor_Mass_Error(ppm)	Alpha_Evalue	Beta_Evalue
1	sp|P33176|KINH_HUMAN (602)-sp|P33176|KINH_HUMAN (609)	13	37
	1	PRF_Q_2022_M_CIAN_790_53015.30398.30398.4.0.dta	4	2767.395157	SEVKTMVKR(4)-CKQLESTQTESNK(2)	2767.396322	Carbamidomethyl[C](1)	8.23E-12	1.29E-03	-0.001165	-0.420973	4.90E-08	5.78E-05
	2	PRF_Q_2022_M_CIAN_790_53015.30446.30446.5.0.dta	5	2767.402323	SEVKTMVKR(4)-CKQLESTQTESNK(2)	2767.396322	Carbamidomethyl[C](1)	3.74E-04	9.16E-02	0.006001	2.168464	7.87E-06	1.00E-03
	3	PRF_Q_2022_M_CIAN_790_53015.36109.36109.4.0.dta	4	2611.294587	SEVKTMVK(4)-CKQLESTQTESNK(2)	2611.29522	Carbamidomethyl[C](1)	1.04E-07	2.28E-03	-0.000633	-0.242408	3.97E-06	2.15E-08
	4	PRF_Q_2022_M_CIAN_790_53015.36121.36121.3.0.dta	3	2611.294578	SEVKTMVK(4)-CKQLESTQTESNK(2)	2611.29522	Carbamidomethyl[C](1)	5.03E-04	4.60E-03	-0.000642	-0.245855	1.00E+00	5.08E-04
	5	PRF_Q_2022_M_CIAN_790_53015.35977.35977.4.1.dta	4	2611.294294	SEVKTMVK(4)-CKQLESTQTESNK(2)	2611.29522	Carbamidomethyl[C](1)	1.00E+00	2.60E-01	-0.000926	-0.354613	1.00E+00	1.00E+00
	6	PRF_Q_2022_M_CIAN_790_53015.33000.33000.4.0.dta	4	2870.430164	MKSEVKTMVK(6)-CKQLESTQTESNK(2)	2870.430655	Carbamidomethyl[C](1)	5.93E-05	6.71E-03	-0.000491	-0.171054	2.09E-06	1.68E-04
	7	PRF_Q_2022_M_CIAN_790_53015.32864.32864.4.0.dta	4	2870.430776	MKSEVKTMVK(6)-CKQLESTQTESNK(2)	2870.430655	Carbamidomethyl[C](1)	2.65E-10	8.27E-03	0.000121	0.042154	8.29E-10	8.16E-06
	8	PRF_Q_2022_M_CIAN_790_53015.32935.32935.3.0.dta	3	2870.431231	MKSEVKTMVK(6)-CKQLESTQTESNK(2)	2870.430655	Carbamidomethyl[C](1)	1.00E+00	8.61E-02	0.000576	0.200667	1.00E+00	1.00E+00
	9	PRF_Q_2022_M_CIAN_790_53015.26768.26768.4.0.dta	4	2886.427874	MKSEVKTMVK(6)-CKQLESTQTESNK(2)	2886.425569	Carbamidomethyl[C](1);Oxidation[M](24)	1.00E+00	1.85E-01	0.002305	0.798566	1.00E+00	1.00E+00
	10	PRF_Q_2022_M_CIAN_790_53015.25456.25456.4.0.dta	4	2895.494848	SEVKTMVKR(4)-CKQLESTQTESNKK(2)	2895.491278	Carbamidomethyl[C](1)	3.13E-03	7.73E-03	0.00357	1.232951	1.00E+00	4.49E-04
	11	PRF_Q_2022_M_CIAN_790_53015.25404.25404.5.0.dta	5	2895.487969	SEVKTMVKR(4)-CKQLESTQTESNKK(2)	2895.491278	Carbamidomethyl[C](1)	2.75E-03	7.03E-02	-0.003309	-1.142811	1.98E-03	8.63E-04
	12	PRF_Q_2022_M_CIAN_790_53015.25326.25326.4.2.dta	4	2895.49612	SEVKTMVKR(4)-CKQLESTQTESNKK(2)	2895.491278	Carbamidomethyl[C](1)	1.00E+00	1.13E-01	0.004842	1.672255	1.00E+00	1.25E-02
	13	PRF_Q_2022_M_CIAN_790_53015.24747.24747.5.0.dta	5	3154.625088	MKSEVKTMVKR(6)-CKQLESTQTESNKK(2)	3154.626713	Carbamidomethyl[C](1)	7.83E-02	1.47E-02	-0.001625	-0.515116	1.55E-08	6.37E-02
	14	PRF_Q_2022_M_CIAN_790_53015.24843.24843.4.0.dta	4	3154.626319	MKSEVKTMVKR(6)-CKQLESTQTESNKK(2)	3154.626713	Carbamidomethyl[C](1)	1.00E+00	2.56E-02	-0.000394	-0.124896	1.00E+00	4.09E-01
	15	PRF_Q_2022_M_CIAN_790_53015.27664.27664.4.0.dta	4	2998.527032	MKSEVKTMVK(6)-CKQLESTQTESNKK(2)	2998.52561	Carbamidomethyl[C](1)	4.46E-04	1.66E-02	0.001422	0.474233	1.00E+00	1.50E-03
	16	PRF_Q_2022_M_CIAN_790_53015.22513.22513.4.3.dta	4	3014.518023	MKSEVKTMVK(6)-CKQLESTQTESNKK(2)	3014.520525	Carbamidomethyl[C](1);Oxidation[M](25)	1.00E+00	4.98E-02	-0.002502	-0.829983	1.00E+00	1.00E+00
	17	PRF_Q_2022_M_CIAN_790_53015.24835.24835.5.1.dta	5	3014.520942	MKSEVKTMVK(6)-CKQLESTQTESNKK(2)	3014.520525	Carbamidomethyl[C](1);Oxidation[M](18)	3.00E-02	6.34E-02	0.000417	0.13833	1.63E-03	1.27E-02
	18	PRF_Q_2022_M_CIAN_790_53015.27773.27773.5.0.dta	5	2998.530084	MKSEVKTMVK(6)-CKQLESTQTESNKK(2)	2998.52561	Carbamidomethyl[C](1)	4.52E-02	9.07E-02	0.004474	1.492067	3.85E-02	2.38E-01
	19	PRF_Q_2022_M_CIAN_790_53015.27654.27654.5.0.dta	5	2998.526643	MKSEVKTMVK(6)-CKQLESTQTESNKK(2)	2998.52561	Carbamidomethyl[C](1)	1.00E+00	1.21E-01	0.001033	0.344503	1.00E+00	7.34E-01
	20	PRF_Q_2022_M_CIAN_790_53015.29499.29499.4.0.dta	4	2739.386101	SEVKTMVK(4)-CKQLESTQTESNKK(2)	2739.390176	Carbamidomethyl[C](1)	1.32E-06	1.77E-02	-0.004075	-1.487557	1.12E-04	1.34E-05
	21	PRF_Q_2022_M_CIAN_790_53015.29373.29373.4.0.dta	4	2739.385525	SEVKTMVK(4)-CKQLESTQTESNKK(2)	2739.390176	Carbamidomethyl[C](1)	2.88E-07	3.58E-02	-0.004651	-1.697823	8.28E-05	5.18E-09
	22	PRF_Q_2022_M_CIAN_790_53015.29358.29358.5.0.dta	5	2739.396719	SEVKTMVK(4)-CKQLESTQTESNKK(2)	2739.390176	Carbamidomethyl[C](1)	1.39E-06	4.87E-02	0.006543	2.388488	9.19E-07	3.04E-06
	23	PRF_Q_2022_M_CIAN_790_53015.29483.29483.5.0.dta	5	2739.392392	SEVKTMVK(4)-CKQLESTQTESNKK(2)	2739.390176	Carbamidomethyl[C](1)	1.76E-04	8.02E-02	0.002216	0.808939	8.15E-04	4.19E-04
	24	PRF_Q_2022_M_CIAN_790_53015.27583.27583.4.0.dta	4	3026.532641	MKSEVKTMVK(6)-RCKQLESTQTESNK(3)	3026.531757	Carbamidomethyl[C](2)	1.63E-07	2.85E-02	0.000884	0.292084	1.00E+00	7.41E-03
	25	PRF_Q_2022_M_CIAN_790_53015.27594.27594.5.0.dta	5	3026.533443	MKSEVKTMVK(6)-RCKQLESTQTESNK(3)	3026.531757	Carbamidomethyl[C](2)	2.24E-04	4.22E-02	0.001686	0.557073	1.74E-03	1.30E-02
	26	PRF_Q_2022_M_CIAN_790_53015.28791.28791.4.0.dta	4	3026.532869	MKSEVKTMVKR(6)-CKQLESTQTESNK(2)	3026.531757	Carbamidomethyl[C](1)	3.39E-01	2.90E-02	0.001112	0.367417	5.89E-04	2.97E-01
	27	PRF_Q_2022_M_CIAN_790_53015.28764.28764.5.0.dta	5	3026.534389	MKSEVKTMVKR(6)-CKQLESTQTESNK(2)	3026.531757	Carbamidomethyl[C](1)	1.10E-01	5.19E-02	0.002632	0.869642	7.22E-05	2.73E-02
	28	PRF_Q_2022_M_CIAN_790_53015.40631.40631.4.0.dta	4	3154.604014	MKSEVKTMVK(6)-RCKQLESTQTESNKK(3)	3154.626713	Carbamidomethyl[C](2)	1.00E+00	8.67E-02	-0.022699	-7.195463	1.00E+00	1.96E-01
	29	PRF_Q_2022_M_CIAN_790_53015.21929.21929.5.0.dta	5	3170.627548	MKSEVKTMVK(6)-RCKQLESTQTESNKK(3)	3170.621627	Carbamidomethyl[C](2);Oxidation[M](19)	4.26E-01	1.56E-01	0.005921	1.867457	1.00E+00	1.99E-01
	30	PRF_Q_2022_M_CIAN_790_53015.29297.29297.4.0.dta	4	2767.399364	SEVKTMVK(4)-RCKQLESTQTESNK(3)	2767.396322	Carbamidomethyl[C](2)	2.37E-02	1.12E-01	0.003042	1.099228	1.00E+00	3.08E-02
	31	PRF_Q_2022_M_CIAN_790_53015.29307.29307.5.0.dta	5	2767.385195	SEVKTMVK(4)-RCKQLESTQTESNK(3)	2767.396322	Carbamidomethyl[C](2)	1.16E-02	1.63E-01	-0.011127	-4.020747	1.00E+00	1.93E-03
	32	PRF_Q_2022_M_CIAN_790_53015.29165.29165.4.1.dta	4	2767.40345	SEVKTMVK(4)-RCKQLESTQTESNK(3)	2767.396322	Carbamidomethyl[C](2)	1.00E+00	5.00E-01	0.007128	2.575706	1.00E+00	1.00E+00
	33	PRF_Q_2022_M_CIAN_790_53015.29178.29178.4.2.dta	4	2767.402534	SEVKTMVK(4)-RCKQLESTQTESNK(3)	2767.396322	Carbamidomethyl[C](2)	1.00E+00	6.67E-01	0.006212	2.244709	1.00E+00	1.00E+00
	34	PRF_Q_2022_M_CIAN_790_53015.24346.24346.4.0.dta	4	2895.493194	SEVKTMVK(4)-RCKQLESTQTESNKK(3)	2895.491278	Carbamidomethyl[C](2)	9.83E-02	1.14E-01	0.001916	0.661718	1.00E+00	1.76E-02
	35	PRF_Q_2022_M_CIAN_790_53015.24385.24385.5.0.dta	5	2895.48616	SEVKTMVK(4)-RCKQLESTQTESNKK(3)	2895.491278	Carbamidomethyl[C](2)	1.51E-02	1.94E-01	-0.005118	-1.767576	1.00E+00	3.05E-04
	36	PRF_Q_2022_M_CIAN_790_53015.24472.24472.4.0.dta	4	2895.495292	SEVKTMVK(4)-RCKQLESTQTESNKK(3)	2895.491278	Carbamidomethyl[C](2)	4.96E-01	4.48E-01	0.004014	1.386293	1.00E+00	5.09E-01
	37	PRF_Q_2022_M_CIAN_790_53015.51629.51629.4.0.dta	4	2923.477056	SEVKTMVKR(4)-RCKQLESTQTESNK(3)	2923.497425	Carbamidomethyl[C](2)	1.00E+00	5.30E-01	-0.020369	-6.96734	1.00E+00	1.00E+00
2	sp|Q07866|KLC1_HUMAN (272)-sp|Q07866|KLC1_HUMAN (312)	8	26
	1	PRF_Q_2022_M_CIAN_790_53015.69514.69514.4.0.dta	4	3276.743285	YKDAANLLNDALAIR(2)-GKYKEAEPLCKR(2)	3276.740752	Carbamidomethyl[C](28)	1.69E-05	1.93E-03	0.002533	0.773024	1.00E+00	7.92E-15
	2	PRF_Q_2022_M_CIAN_790_53015.69385.69385.4.0.dta	4	3276.745238	YKDAANLLNDALAIR(2)-GKYKEAEPLCKR(2)	3276.740752	Carbamidomethyl[C](28)	1.37E-05	9.94E-03	0.004486	1.369043	3.79E-12	2.57E-10
	3	PRF_Q_2022_M_CIAN_790_53015.69444.69444.5.0.dta	5	3276.74133	YKDAANLLNDALAIR(2)-GKYKEAEPLCKR(2)	3276.740752	Carbamidomethyl[C](28)	1.00E+00	1.00E-02	0.000578	0.176395	1.00E+00	2.92E-01
	4	PRF_Q_2022_M_CIAN_790_53015.69310.69310.5.0.dta	5	3276.741874	YKDAANLLNDALAIR(2)-GKYKEAEPLCKR(2)	3276.740752	Carbamidomethyl[C](28)	1.00E+00	3.09E-02	0.001122	0.342413	1.00E+00	5.53E-01
	5	PRF_Q_2022_M_CIAN_790_53015.69354.69354.3.0.dta	3	3276.747514	YKDAANLLNDALAIR(2)-GKYKEAEPLCKR(2)	3276.740752	Carbamidomethyl[C](28)	1.00E+00	3.15E-02	0.006762	2.063636	1.00E+00	1.00E+00
	6	PRF_Q_2022_M_CIAN_790_53015.76443.76443.5.0.dta	5	3120.644942	YKDAANLLNDALAIR(2)-GKYKEAEPLCK(2)	3120.63965	Carbamidomethyl[C](28)	3.03E-15	3.58E-03	0.005292	1.695806	3.30E-04	3.79E-07
	7	PRF_Q_2022_M_CIAN_790_53015.76462.76462.4.0.dta	4	3120.641066	YKDAANLLNDALAIR(2)-GKYKEAEPLCK(2)	3120.63965	Carbamidomethyl[C](28)	4.68E-06	4.84E-03	0.001416	0.453753	5.18E-05	4.92E-05
	8	PRF_Q_2022_M_CIAN_790_53015.76314.76314.5.0.dta	5	3120.643758	YKDAANLLNDALAIR(2)-GKYKEAEPLCK(2)	3120.63965	Carbamidomethyl[C](28)	1.00E+00	2.57E-02	0.004108	1.316397	1.00E+00	6.52E-02
	9	PRF_Q_2022_M_CIAN_790_53015.75834.75834.5.0.dta	5	3605.861118	DQNKYKDAANLLNDALAIR(6)-GKYKEAEPLCK(2)	3605.863038	Carbamidomethyl[C](32)	6.03E-05	4.05E-03	-0.00192	-0.532466	1.00E+00	1.87E-04
	10	PRF_Q_2022_M_CIAN_790_53015.75963.75963.5.0.dta	5	3605.859422	DQNKYKDAANLLNDALAIR(6)-GKYKEAEPLCK(2)	3605.863038	Carbamidomethyl[C](32)	2.94E-13	7.08E-03	-0.003616	-1.002811	1.00E+00	1.99E-07
	11	PRF_Q_2022_M_CIAN_790_53015.75856.75856.4.0.dta	4	3605.860175	DQNKYKDAANLLNDALAIR(6)-GKYKEAEPLCK(2)	3605.863038	Carbamidomethyl[C](32)	2.36E-03	1.07E-02	-0.002863	-0.793985	1.00E+00	3.62E-04
	12	PRF_Q_2022_M_CIAN_790_53015.75989.75989.4.2.dta	4	3605.860246	DQNKYKDAANLLNDALAIR(6)-GKYKEAEPLCK(2)	3605.863038	Carbamidomethyl[C](32)	1.00E+00	1.68E-01	-0.002792	-0.774295	1.00E+00	1.00E+00
	13	PRF_Q_2022_M_CIAN_790_53015.69596.69596.5.0.dta	5	3761.960213	DQNKYKDAANLLNDALAIR(6)-GKYKEAEPLCKR(2)	3761.96414	Carbamidomethyl[C](32)	1.88E-04	2.33E-02	-0.003927	-1.04387	1.00E+00	9.98E-07
	14	PRF_Q_2022_M_CIAN_790_53015.69464.69464.5.0.dta	5	3761.963005	DQNKYKDAANLLNDALAIR(6)-GKYKEAEPLCKR(2)	3761.96414	Carbamidomethyl[C](32)	5.51E-02	2.52E-02	-0.001135	-0.301704	1.00E+00	2.95E-02
	15	PRF_Q_2022_M_CIAN_790_53015.69429.69429.4.0.dta	4	3761.964164	DQNKYKDAANLLNDALAIR(6)-GKYKEAEPLCKR(2)	3761.96414	Carbamidomethyl[C](32)	1.00E+00	2.86E-02	0.000024	0.00638	1.00E+00	1.00E+00
	16	PRF_Q_2022_M_CIAN_790_53015.69599.69599.4.1.dta	4	3761.953657	DQNKYKDAANLLNDALAIR(6)-GKYKEAEPLCKR(2)	3761.96414	Carbamidomethyl[C](32)	1.00E+00	3.48E-02	-0.010483	-2.786576	1.00E+00	1.00E+00
	17	PRF_Q_2022_M_CIAN_790_53015.69452.69452.4.1.dta	4	3761.961149	DQNKYKDAANLLNDALAIR(6)-GKYKEAEPLCKR(2)	3761.96414	Carbamidomethyl[C](32)	1.00E+00	4.43E-02	-0.002991	-0.795063	1.00E+00	1.00E+00
	18	PRF_Q_2022_M_CIAN_790_53015.88341.88341.5.0.dta	5	3761.945675	DQNKYKDAANLLNDALAIR(6)-RGKYKEAEPLCK(3)	3761.96414	Carbamidomethyl[C](33)	1.00E+00	5.42E-02	-0.018465	-4.90834	1.00E+00	8.71E-03
	19	PRF_Q_2022_M_CIAN_790_53015.88353.88353.4.0.dta	4	3761.928627	DQNKYKDAANLLNDALAIR(6)-RGKYKEAEPLCK(3)	3761.96414	Carbamidomethyl[C](33)	1.99E-02	7.41E-02	-0.035513	-9.440016	1.00E+00	1.00E-02
	20	PRF_Q_2022_M_CIAN_790_53015.70953.70953.4.0.dta	4	2449.358396	YKDAANLLNDALAIR(2)-RGKYK(3)	2449.356052	null	1.30E-01	7.97E-02	0.002344	0.956986	6.86E-06	2.76E-01
	21	PRF_Q_2022_M_CIAN_790_53015.71085.71085.4.0.dta	4	2449.360361	YKDAANLLNDALAIR(2)-RGKYK(3)	2449.356052	null	9.86E-02	9.47E-02	0.004309	1.759238	2.67E-07	6.64E-02
	22	PRF_Q_2022_M_CIAN_790_53015.71087.71087.3.0.dta	3	2449.357697	YKDAANLLNDALAIR(2)-RGKYK(3)	2449.356052	null	2.44E-01	1.20E-01	0.001645	0.671605	1.00E+00	5.29E-01
	23	PRF_Q_2022_M_CIAN_790_53015.71227.71227.4.0.dta	4	2449.360446	YKDAANLLNDALAIR(2)-RGKYK(3)	2449.356052	null	1.89E-01	1.37E-01	0.004394	1.793941	4.93E-09	2.38E-01
	24	PRF_Q_2022_M_CIAN_790_53015.71052.71052.5.0.dta	5	2449.359177	YKDAANLLNDALAIR(2)-RGKYK(3)	2449.356052	null	1.00E+00	1.38E-01	0.003125	1.275846	2.19E-05	1.00E+00
	25	PRF_Q_2022_M_CIAN_790_53015.88887.88887.4.0.dta	4	3276.724261	YKDAANLLNDALAIR(2)-RGKYKEAEPLCK(3)	3276.740752	Carbamidomethyl[C](29)	2.88E-03	8.12E-02	-0.016491	-5.032745	8.06E-12	2.86E-04
	26	PRF_Q_2022_M_CIAN_790_53015.63217.63217.5.0.dta	5	2706.495432	YKDAANLLNDALAIREK(2)-RGKYK(3)	2706.493596	null	1.00E+00	1.13E-01	0.001836	0.678368	1.00E+00	1.00E+00
3	sp|P33176|KINH_HUMAN (755)-sp|P33176|KINH_HUMAN (761)	5	15
	1	PRF_Q_2022_M_CIAN_790_53015.17377.17377.2.0.dta	2	2004.022655	LKATDQEK(2)-ATDQEKSR(6)	2004.024295	null	6.82E-03	6.68E-03	-0.00164	-0.818353	2.58E-04	2.85E-05
	2	PRF_Q_2022_M_CIAN_790_53015.17342.17342.3.0.dta	3	2004.023351	LKATDQEK(2)-ATDQEKSR(6)	2004.024295	null	2.89E-03	1.62E-02	-0.000944	-0.471052	2.67E-04	3.33E-05
	3	PRF_Q_2022_M_CIAN_790_53015.17344.17344.4.0.dta	4	2004.023976	LKATDQEK(2)-ATDQEKSR(6)	2004.024295	null	1.00E+00	7.47E-02	-0.000319	-0.15918	1.00E+00	2.65E-04
	4	PRF_Q_2022_M_CIAN_790_53015.17474.17474.3.0.dta	3	2004.024469	LKATDQEK(2)-ATDQEKSR(6)	2004.024295	null	1.00E+00	1.42E-01	0.000174	0.086825	1.00E+00	5.33E-03
	5	PRF_Q_2022_M_CIAN_790_53015.19259.19259.2.0.dta	2	2245.202779	LKATDQEK(2)-LKATDQEKSR(8)	2245.203308	null	2.09E-03	1.59E-02	-0.000529	-0.235613	1.00E+00	1.14E-03
	6	PRF_Q_2022_M_CIAN_790_53015.19251.19251.5.0.dta	5	2245.203333	LKATDQEK(2)-LKATDQEKSR(8)	2245.203308	null	2.40E-02	3.30E-02	0.000025	0.011135	2.28E-02	2.39E-04
	7	PRF_Q_2022_M_CIAN_790_53015.19219.19219.3.0.dta	3	2245.202291	LKATDQEK(2)-LKATDQEKSR(8)	2245.203308	null	3.58E-03	3.86E-02	-0.001017	-0.452966	3.64E-03	1.54E-03
	8	PRF_Q_2022_M_CIAN_790_53015.19333.19333.4.0.dta	4	2245.203031	LKATDQEK(2)-LKATDQEKSR(8)	2245.203308	null	9.90E-03	6.20E-02	-0.000277	-0.123374	9.37E-02	1.36E-05
	9	PRF_Q_2022_M_CIAN_790_53015.19217.19217.4.0.dta	4	2245.204308	LKATDQEK(2)-LKATDQEKSR(8)	2245.203308	null	3.93E-01	6.34E-02	0.001	0.445394	2.52E-01	4.34E-07
	10	PRF_Q_2022_M_CIAN_790_53015.19337.19337.3.0.dta	3	2245.202816	LKATDQEK(2)-LKATDQEKSR(8)	2245.203308	null	4.21E-02	7.27E-02	-0.000492	-0.219134	5.28E-02	1.91E-02
	11	PRF_Q_2022_M_CIAN_790_53015.19457.19457.4.0.dta	4	2245.202823	LKATDQEK(2)-LKATDQEKSR(8)	2245.203308	null	1.00E+00	1.28E-01	-0.000485	-0.216016	1.00E+00	1.00E+00
	12	PRF_Q_2022_M_CIAN_790_53015.16802.16802.4.0.dta	4	2626.330923	VEHEKLKATDQEK(7)-ATDQEKSR(6)	2626.33174	null	4.82E-01	6.77E-02	-0.000817	-0.31108	1.00E+00	9.64E-01
	13	PRF_Q_2022_M_CIAN_790_53015.22207.22207.5.0.dta	5	3136.69578	LRVEHEKLKATDQEK(9)-LKATDQEKSR(8)	3136.695914	null	6.24E-03	7.72E-02	-0.000134	-0.04272	4.67E-03	1.12E-02
	14	PRF_Q_2022_M_CIAN_790_53015.22327.22327.5.0.dta	5	3136.696846	LRVEHEKLKATDQEK(9)-LKATDQEKSR(8)	3136.695914	null	3.84E-02	1.10E-01	0.000932	0.297128	1.95E-02	2.80E-03
	15	PRF_Q_2022_M_CIAN_790_53015.18537.18537.4.1.dta	4	2867.509146	VEHEKLKATDQEK(7)-LKATDQEKSR(8)	2867.510754	null	1.75E-02	1.89E-01	-0.001608	-0.560765	7.45E-02	4.08E-03
4	sp|Q07866|KLC1_HUMAN (340)-sp|Q07866|KLC1_HUMAN (382)	5	25
	1	PRF_Q_2022_M_CIAN_790_53015.75908.75908.5.0.dta	5	5587.815479	VLGKDHPDVAKQLNNLALLCQNQGKYEEVEYYYQR(11)-LGPDDPNVAKTK(10)	5587.816339	Carbamidomethyl[C](20)	4.84E-07	1.20E-02	-0.00086	-0.153906	1.00E+00	3.40E-11
	2	PRF_Q_2022_M_CIAN_790_53015.76035.76035.5.0.dta	5	5587.812677	VLGKDHPDVAKQLNNLALLCQNQGKYEEVEYYYQR(11)-LGPDDPNVAKTK(10)	5587.816339	Carbamidomethyl[C](20)	9.50E-04	2.60E-02	-0.003662	-0.655354	1.00E+00	1.40E-03
	3	PRF_Q_2022_M_CIAN_790_53015.76464.76464.5.0.dta	5	5587.831514	VLGKDHPDVAKQLNNLALLCQNQGKYEEVEYYYQR(11)-LGPDDPNVAKTK(10)	5587.816339	Carbamidomethyl[C](20)	2.35E-03	1.21E-01	0.015175	2.71573	1.00E+00	1.55E-07
	4	PRF_Q_2022_M_CIAN_790_53015.76609.76609.5.0.dta	5	5587.82864	VLGKDHPDVAKQLNNLALLCQNQGKYEEVEYYYQR(11)-LGPDDPNVAKTK(10)	5587.816339	Carbamidomethyl[C](20)	1.00E+00	2.64E-01	0.012301	2.201397	1.00E+00	1.00E+00
	5	PRF_Q_2022_M_CIAN_790_53015.62568.62568.5.0.dta	5	4422.348402	EKVLGKDHPDVAKQLNNLALLCQNQGK(13)-LGPDDPNVAKTK(10)	4422.344746	Carbamidomethyl[C](22)	1.67E-03	1.41E-02	0.003656	0.826711	1.00E+00	2.82E-07
	6	PRF_Q_2022_M_CIAN_790_53015.72635.72635.4.0.dta	4	3767.942207	DHPDVAKQLNNLALLCQNQGK(7)-LGPDDPNVAKTK(10)	3767.938319	Carbamidomethyl[C](16)	3.68E-06	1.94E-02	0.003888	1.031864	1.00E+00	7.03E-11
	7	PRF_Q_2022_M_CIAN_790_53015.72755.72755.5.0.dta	5	3767.94318	DHPDVAKQLNNLALLCQNQGK(7)-LGPDDPNVAKTK(10)	3767.938319	Carbamidomethyl[C](16)	1.32E-03	2.41E-02	0.004861	1.290095	1.00E+00	1.98E-05
	8	PRF_Q_2022_M_CIAN_790_53015.72615.72615.5.0.dta	5	3767.945062	DHPDVAKQLNNLALLCQNQGK(7)-LGPDDPNVAKTK(10)	3767.938319	Carbamidomethyl[C](16)	1.26E-03	2.57E-02	0.006743	1.789573	1.00E+00	1.67E-05
	9	PRF_Q_2022_M_CIAN_790_53015.72774.72774.4.0.dta	4	3767.941325	DHPDVAKQLNNLALLCQNQGK(7)-LGPDDPNVAKTK(10)	3767.938319	Carbamidomethyl[C](16)	9.14E-06	5.34E-02	0.003006	0.797784	1.00E+00	1.29E-05
	10	PRF_Q_2022_M_CIAN_790_53015.72903.72903.5.0.dta	5	3767.946531	DHPDVAKQLNNLALLCQNQGK(7)-LGPDDPNVAKTK(10)	3767.938319	Carbamidomethyl[C](16)	1.28E-02	1.31E-01	0.008212	2.179441	1.00E+00	2.12E-02
	11	PRF_Q_2022_M_CIAN_790_53015.72482.72482.5.0.dta	5	3767.948753	DHPDVAKQLNNLALLCQNQGK(7)-LGPDDPNVAKTK(10)	3767.938319	Carbamidomethyl[C](16)	1.00E+00	1.68E-01	0.010434	2.769154	1.00E+00	2.31E-03
	12	PRF_Q_2022_M_CIAN_790_53015.67139.67139.5.0.dta	5	4165.208795	VLGKDHPDVAKQLNNLALLCQNQGK(11)-LGPDDPNVAKTK(10)	4165.207203	Carbamidomethyl[C](20)	9.25E-02	2.49E-02	0.001592	0.382214	1.00E+00	6.00E-02
	13	PRF_Q_2022_M_CIAN_790_53015.66990.66990.5.0.dta	5	4165.209056	VLGKDHPDVAKQLNNLALLCQNQGK(11)-LGPDDPNVAKTK(10)	4165.207203	Carbamidomethyl[C](20)	3.09E-02	2.93E-02	0.001853	0.444876	1.00E+00	5.62E-02
	14	PRF_Q_2022_M_CIAN_790_53015.66784.66784.4.0.dta	4	4165.210947	VLGKDHPDVAKQLNNLALLCQNQGK(11)-LGPDDPNVAKTK(10)	4165.207203	Carbamidomethyl[C](20)	1.00E+00	3.59E-02	0.003744	0.898875	1.00E+00	7.20E-02
	15	PRF_Q_2022_M_CIAN_790_53015.66851.66851.5.0.dta	5	4165.213323	VLGKDHPDVAKQLNNLALLCQNQGK(11)-LGPDDPNVAKTK(10)	4165.207203	Carbamidomethyl[C](20)	5.22E-02	5.47E-02	0.00612	1.469315	1.00E+00	4.30E-02
	16	PRF_Q_2022_M_CIAN_790_53015.66927.66927.4.0.dta	4	4165.210831	VLGKDHPDVAKQLNNLALLCQNQGK(11)-LGPDDPNVAKTK(10)	4165.207203	Carbamidomethyl[C](20)	1.22E-02	6.93E-02	0.003628	0.871025	1.00E+00	1.38E-02
	17	PRF_Q_2022_M_CIAN_790_53015.66715.66715.5.0.dta	5	4165.212823	VLGKDHPDVAKQLNNLALLCQNQGK(11)-LGPDDPNVAKTK(10)	4165.207203	Carbamidomethyl[C](20)	2.55E-03	1.11E-01	0.00562	1.349273	1.00E+00	2.49E-04
	18	PRF_Q_2022_M_CIAN_790_53015.67410.67410.5.0.dta	5	4165.213646	VLGKDHPDVAKQLNNLALLCQNQGK(11)-LGPDDPNVAKTK(10)	4165.207203	Carbamidomethyl[C](20)	8.02E-01	2.83E-01	0.006443	1.546862	1.00E+00	1.00E+00
	19	PRF_Q_2022_M_CIAN_790_53015.81085.81085.5.0.dta	5	5190.555873	DHPDVAKQLNNLALLCQNQGKYEEVEYYYQR(7)-LGPDDPNVAKTK(10)	5190.547456	Carbamidomethyl[C](16)	7.06E-02	1.18E-01	0.008417	1.621602	1.00E+00	3.45E-02
	20	PRF_Q_2022_M_CIAN_790_53015.81212.81212.5.0.dta	5	5190.562836	DHPDVAKQLNNLALLCQNQGKYEEVEYYYQR(7)-LGPDDPNVAKTK(10)	5190.547456	Carbamidomethyl[C](16)	1.00E+00	1.54E-01	0.01538	2.963079	1.00E+00	5.95E-02
	21	PRF_Q_2022_M_CIAN_790_53015.81354.81354.5.0.dta	5	5190.553176	DHPDVAKQLNNLALLCQNQGKYEEVEYYYQR(7)-LGPDDPNVAKTK(10)	5190.547456	Carbamidomethyl[C](16)	1.00E+00	1.57E-01	0.00572	1.102003	1.00E+00	1.78E-01
	22	PRF_Q_2022_M_CIAN_790_53015.80933.80933.5.0.dta	5	5190.561886	DHPDVAKQLNNLALLCQNQGKYEEVEYYYQR(7)-LGPDDPNVAKTK(10)	5190.547456	Carbamidomethyl[C](16)	4.96E-02	1.62E-01	0.01443	2.780054	1.00E+00	2.76E-02
	23	PRF_Q_2022_M_CIAN_790_53015.80974.80974.5.0.dta	5	5190.558681	DHPDVAKQLNNLALLCQNQGKYEEVEYYYQR(7)-LGPDDPNVAKTK(10)	5190.547456	Carbamidomethyl[C](16)	1.00E+00	3.30E-01	0.011225	2.162585	1.00E+00	1.00E+00
	24	PRF_Q_2022_M_CIAN_790_53015.81016.81016.4.2.dta	4	5190.569002	DHPDVAKQLNNLALLCQNQGKYEEVEYYYQR(7)-LGPDDPNVAKTK(10)	5190.547456	Carbamidomethyl[C](16)	1.00E+00	3.53E-01	0.021546	4.151007	1.00E+00	1.00E+00
	25	PRF_Q_2022_M_CIAN_790_53015.81032.81032.4.1.dta	4	5190.532659	DHPDVAKQLNNLALLCQNQGKYEEVEYYYQR(7)-LGPDDPNVAKTK(10)	5190.547456	Carbamidomethyl[C](16)	1.00E+00	3.74E-01	-0.014797	-2.850759	1.00E+00	1.00E+00
5	sp|Q07866|KLC1_HUMAN (398)-sp|Q07866|KLC1_HUMAN (479)	4	67
	1	PRF_Q_2022_M_CIAN_790_53015.74278.74278.3.0.dta	3	3061.517038	FKQAETLYK(2)-QGKFEAAETLEEAAMR(3)	3061.518539	Oxidation[M](15)	1.32E-02	4.23E-05	-0.001501	-0.49028	1.00E+00	5.31E-04
	2	PRF_Q_2022_M_CIAN_790_53015.74132.74132.3.0.dta	3	3061.516736	FKQAETLYK(2)-QGKFEAAETLEEAAMR(3)	3061.518539	Oxidation[M](15)	5.99E-03	7.16E-05	-0.001803	-0.588923	2.51E-21	2.89E-04
	3	PRF_Q_2022_M_CIAN_790_53015.79575.79575.3.0.dta	3	3045.522916	FKQAETLYK(2)-QGKFEAAETLEEAAMR(3)	3045.523625	null	1.38E-02	1.95E-04	-0.000709	-0.232801	1.00E+00	1.61E-03
	4	PRF_Q_2022_M_CIAN_790_53015.79856.79856.3.0.dta	3	3045.520465	FKQAETLYK(2)-QGKFEAAETLEEAAMR(3)	3045.523625	null	3.48E-03	4.37E-04	-0.00316	-1.037588	1.00E+00	6.37E-04
	5	PRF_Q_2022_M_CIAN_790_53015.79717.79717.3.0.dta	3	3045.520252	FKQAETLYK(2)-QGKFEAAETLEEAAMR(3)	3045.523625	null	1.43E-02	4.54E-04	-0.003373	-1.107527	1.00E+00	2.48E-03
	6	PRF_Q_2022_M_CIAN_790_53015.74093.74093.4.0.dta	4	3061.517504	FKQAETLYK(2)-QGKFEAAETLEEAAMR(3)	3061.518539	Oxidation[M](15)	2.99E-03	5.61E-04	-0.001035	-0.338068	3.56E-24	4.43E-05
	7	PRF_Q_2022_M_CIAN_790_53015.79689.79689.4.0.dta	4	3045.523186	FKQAETLYK(2)-QGKFEAAETLEEAAMR(3)	3045.523625	null	3.03E-03	5.72E-04	-0.000439	-0.144146	5.22E-11	2.85E-04
	8	PRF_Q_2022_M_CIAN_790_53015.79815.79815.4.0.dta	4	3045.522916	FKQAETLYK(2)-QGKFEAAETLEEAAMR(3)	3045.523625	null	3.10E-03	6.09E-04	-0.000709	-0.232801	2.14E-13	2.31E-04
	9	PRF_Q_2022_M_CIAN_790_53015.74226.74226.4.0.dta	4	3061.517453	FKQAETLYK(2)-QGKFEAAETLEEAAMR(3)	3061.518539	Oxidation[M](15)	2.43E-03	7.19E-04	-0.001086	-0.354726	1.21E-12	3.17E-05
	10	PRF_Q_2022_M_CIAN_790_53015.74652.74652.4.0.dta	4	3061.519965	FKQAETLYK(2)-QGKFEAAETLEEAAMR(3)	3061.518539	Oxidation[M](15)	1.16E-03	7.85E-04	0.001426	0.465782	1.77E-09	3.19E-05
	11	PRF_Q_2022_M_CIAN_790_53015.74791.74791.4.1.dta	4	3061.518042	FKQAETLYK(2)-QGKFEAAETLEEAAMR(3)	3061.518539	Oxidation[M](15)	5.19E-03	1.44E-03	-0.000497	-0.162338	1.22E-11	6.71E-04
	12	PRF_Q_2022_M_CIAN_790_53015.74513.74513.4.0.dta	4	3061.521175	FKQAETLYK(2)-QGKFEAAETLEEAAMR(3)	3061.518539	Oxidation[M](15)	6.77E-04	1.56E-03	0.002636	0.861011	7.43E-13	1.43E-05
	13	PRF_Q_2022_M_CIAN_790_53015.79558.79558.4.0.dta	4	3045.52672	FKQAETLYK(2)-QGKFEAAETLEEAAMR(3)	3045.523625	null	1.58E-03	1.61E-03	0.003095	1.016246	3.03E-11	3.06E-05
	14	PRF_Q_2022_M_CIAN_790_53015.74373.74373.4.0.dta	4	3061.520685	FKQAETLYK(2)-QGKFEAAETLEEAAMR(3)	3061.518539	Oxidation[M](15)	7.88E-04	1.82E-03	0.002146	0.700959	7.50E-08	3.79E-05
	15	PRF_Q_2022_M_CIAN_790_53015.74225.74225.4.0.dta	4	3061.517453	FKQAETLYK(2)-QGKFEAAETLEEAAMR(3)	3061.518539	Oxidation[M](15)	4.32E-05	2.53E-03	-0.001086	-0.354726	2.84E-16	9.05E-06
	16	PRF_Q_2022_M_CIAN_790_53015.79950.79950.4.0.dta	4	3045.526351	FKQAETLYK(2)-QGKFEAAETLEEAAMR(3)	3045.523625	null	3.80E-03	2.77E-03	0.002726	0.895084	1.40E-10	9.08E-05
	17	PRF_Q_2022_M_CIAN_790_53015.79436.79436.3.0.dta	3	3045.524252	FKQAETLYK(2)-QGKFEAAETLEEAAMR(3)	3045.523625	null	1.00E+00	3.28E-03	0.000627	0.205876	1.00E+00	2.63E-02
	18	PRF_Q_2022_M_CIAN_790_53015.79413.79413.4.0.dta	4	3045.527474	FKQAETLYK(2)-QGKFEAAETLEEAAMR(3)	3045.523625	null	1.08E-03	3.44E-03	0.003849	1.263822	9.01E-12	1.30E-05
	19	PRF_Q_2022_M_CIAN_790_53015.79766.79766.4.0.dta	4	3061.513399	FKQAETLYK(2)-QGKFEAAETLEEAAMR(3)	3061.518539	Oxidation[M](15)	5.51E-03	4.37E-03	-0.00514	-1.678905	4.58E-16	1.21E-04
	20	PRF_Q_2022_M_CIAN_790_53015.79994.79994.3.0.dta	3	3045.526454	FKQAETLYK(2)-QGKFEAAETLEEAAMR(3)	3045.523625	null	1.00E+00	4.57E-03	0.002829	0.928904	1.00E+00	4.93E-03
	21	PRF_Q_2022_M_CIAN_790_53015.80366.80366.4.0.dta	4	3045.518833	FKQAETLYK(2)-QGKFEAAETLEEAAMR(3)	3045.523625	null	3.98E-03	4.92E-03	-0.004792	-1.573457	1.50E-11	1.77E-04
	22	PRF_Q_2022_M_CIAN_790_53015.80084.80084.4.0.dta	4	3045.526196	FKQAETLYK(2)-QGKFEAAETLEEAAMR(3)	3045.523625	null	1.56E-03	7.40E-03	0.002571	0.84419	5.34E-11	5.85E-04
	23	PRF_Q_2022_M_CIAN_790_53015.79637.79637.4.0.dta	4	3061.513054	FKQAETLYK(2)-QGKFEAAETLEEAAMR(3)	3061.518539	Oxidation[M](15)	4.42E-03	9.56E-03	-0.005485	-1.791595	9.81E-23	4.54E-04
	24	PRF_Q_2022_M_CIAN_790_53015.80228.80228.4.0.dta	4	3045.526028	FKQAETLYK(2)-QGKFEAAETLEEAAMR(3)	3045.523625	null	1.76E-03	1.07E-02	0.002403	0.789027	2.38E-09	3.87E-04
	25	PRF_Q_2022_M_CIAN_790_53015.74419.74419.3.0.dta	3	3061.517376	FKQAETLYK(2)-QGKFEAAETLEEAAMR(3)	3061.518539	Oxidation[M](15)	1.00E+00	4.80E-02	-0.001163	-0.379877	1.00E+00	3.14E-01
	26	PRF_Q_2022_M_CIAN_790_53015.79678.79678.3.0.dta	3	3061.521731	FKQAETLYK(2)-QGKFEAAETLEEAAMR(3)	3061.518539	Oxidation[M](15)	1.00E+00	6.06E-02	0.003192	1.04262	1.00E+00	1.00E+00
	27	PRF_Q_2022_M_CIAN_790_53015.73996.73996.3.0.dta	3	3061.513638	FKQAETLYK(2)-QGKFEAAETLEEAAMR(3)	3061.518539	Oxidation[M](15)	1.00E+00	7.20E-02	-0.004901	-1.60084	1.00E+00	2.60E-01
	28	PRF_Q_2022_M_CIAN_790_53015.82659.82659.4.3.dta	4	3045.525774	FKQAETLYK(2)-QGKFEAAETLEEAAMR(3)	3045.523625	null	1.00E+00	5.40E-01	0.002149	0.705626	1.00E+00	7.57E-01
	29	PRF_Q_2022_M_CIAN_790_53015.88350.88350.4.0.dta	4	3657.88628	FKQAETLYKEILTR(2)-QGKFEAAETLEEAAMR(3)	3657.883104	null	1.98E-07	1.05E-04	0.003176	0.868262	1.68E-24	2.47E-13
	30	PRF_Q_2022_M_CIAN_790_53015.88206.88206.4.0.dta	4	3657.888289	FKQAETLYKEILTR(2)-QGKFEAAETLEEAAMR(3)	3657.883104	null	7.75E-07	3.29E-04	0.005185	1.417487	1.71E-35	7.12E-13
	31	PRF_Q_2022_M_CIAN_790_53015.88329.88329.5.0.dta	5	3657.892774	FKQAETLYKEILTR(2)-QGKFEAAETLEEAAMR(3)	3657.883104	null	8.11E-05	8.73E-04	0.00967	2.643606	5.52E-09	1.32E-04
	32	PRF_Q_2022_M_CIAN_790_53015.86451.86451.5.0.dta	5	3673.883605	FKQAETLYKEILTR(2)-QGKFEAAETLEEAAMR(3)	3673.878018	Oxidation[M](15)	1.76E-03	7.24E-03	0.005587	1.520736	6.74E-07	1.07E-05
	33	PRF_Q_2022_M_CIAN_790_53015.88247.88247.3.0.dta	3	3657.880739	FKQAETLYKEILTR(2)-QGKFEAAETLEEAAMR(3)	3657.883104	null	1.00E+00	1.42E-02	-0.002365	-0.646549	1.00E+00	1.00E+00
	34	PRF_Q_2022_M_CIAN_790_53015.86433.86433.4.1.dta	4	3673.876128	FKQAETLYKEILTR(2)-QGKFEAAETLEEAAMR(3)	3673.878018	Oxidation[M](15)	4.80E-03	2.11E-02	-0.00189	-0.514443	1.05E-12	1.09E-04
	35	PRF_Q_2022_M_CIAN_790_53015.86306.86306.5.1.dta	5	3673.885042	FKQAETLYKEILTR(2)-QGKFEAAETLEEAAMR(3)	3673.878018	Oxidation[M](15)	2.33E-01	7.34E-02	0.007024	1.911876	1.38E-04	2.79E-01
	36	PRF_Q_2022_M_CIAN_790_53015.88193.88193.5.0.dta	5	3657.894038	FKQAETLYKEILTR(2)-QGKFEAAETLEEAAMR(3)	3657.883104	null	1.00E+00	1.42E-01	0.010934	2.989161	3.03E-04	1.00E+00
	37	PRF_Q_2022_M_CIAN_790_53015.84912.84912.5.0.dta	5	3673.890058	FKQAETLYKEILTR(2)-QGKFEAAETLEEAAMR(3)	3673.878018	Oxidation[M](15)	1.00E+00	1.43E-01	0.01204	3.277191	1.00E+00	1.00E+00
	38	PRF_Q_2022_M_CIAN_790_53015.86576.86576.4.1.dta	4	3673.871312	FKQAETLYKEILTR(2)-QGKFEAAETLEEAAMR(3)	3673.878018	Oxidation[M](15)	1.00E+00	3.44E-01	-0.006706	-1.825319	2.77E-03	1.00E+00
	39	PRF_Q_2022_M_CIAN_790_53015.83167.83167.5.0.dta	5	3813.984101	FKQAETLYKEILTR(2)-RQGKFEAAETLEEAAMR(4)	3813.984206	null	6.63E-06	5.53E-04	-0.000105	-0.02753	3.54E-09	4.19E-06
	40	PRF_Q_2022_M_CIAN_790_53015.83302.83302.5.0.dta	5	3813.983117	FKQAETLYKEILTR(2)-RQGKFEAAETLEEAAMR(4)	3813.984206	null	3.58E-04	1.26E-03	-0.001089	-0.285528	4.01E-13	7.49E-05
	41	PRF_Q_2022_M_CIAN_790_53015.83434.83434.5.0.dta	5	3813.979509	FKQAETLYKEILTR(2)-RQGKFEAAETLEEAAMR(4)	3813.984206	null	2.88E-04	4.90E-03	-0.004697	-1.231521	1.90E-05	5.52E-05
	42	PRF_Q_2022_M_CIAN_790_53015.70837.70837.4.0.dta	4	3201.627869	FKQAETLYK(2)-RQGKFEAAETLEEAAMR(4)	3201.624727	null	9.99E-04	2.39E-03	0.003142	0.981377	1.00E+00	3.62E-05
	43	PRF_Q_2022_M_CIAN_790_53015.71193.71193.5.0.dta	5	3201.627813	FKQAETLYK(2)-RQGKFEAAETLEEAAMR(4)	3201.624727	null	9.31E-05	4.07E-03	0.003086	0.963886	3.51E-03	9.07E-07
	44	PRF_Q_2022_M_CIAN_790_53015.71051.71051.5.0.dta	5	3201.628347	FKQAETLYK(2)-RQGKFEAAETLEEAAMR(4)	3201.624727	null	6.83E-04	4.79E-03	0.00362	1.130676	2.22E-04	6.55E-06
	45	PRF_Q_2022_M_CIAN_790_53015.70778.70778.5.0.dta	5	3201.627042	FKQAETLYK(2)-RQGKFEAAETLEEAAMR(4)	3201.624727	null	2.59E-05	4.92E-03	0.002315	0.72307	9.35E-05	6.93E-07
	46	PRF_Q_2022_M_CIAN_790_53015.70901.70901.3.0.dta	3	3201.626936	FKQAETLYK(2)-RQGKFEAAETLEEAAMR(4)	3201.624727	null	1.98E-03	5.44E-03	0.002209	0.689962	1.00E+00	9.75E-06
	47	PRF_Q_2022_M_CIAN_790_53015.71266.71266.4.0.dta	4	3201.629469	FKQAETLYK(2)-RQGKFEAAETLEEAAMR(4)	3201.624727	null	1.06E-03	5.64E-03	0.004742	1.481123	1.19E-03	3.29E-05
	48	PRF_Q_2022_M_CIAN_790_53015.71336.71336.5.0.dta	5	3201.628194	FKQAETLYK(2)-RQGKFEAAETLEEAAMR(4)	3201.624727	null	6.41E-03	9.46E-03	0.003467	1.082888	1.00E+00	5.84E-04
	49	PRF_Q_2022_M_CIAN_790_53015.70919.70919.4.0.dta	4	3217.616263	FKQAETLYK(2)-RQGKFEAAETLEEAAMR(4)	3217.619641	Oxidation[M](16)	1.65E-12	1.09E-02	-0.003378	-1.049844	1.00E+00	1.18E-04
	50	PRF_Q_2022_M_CIAN_790_53015.70915.70915.5.0.dta	5	3201.628651	FKQAETLYK(2)-RQGKFEAAETLEEAAMR(4)	3201.624727	null	4.72E-03	1.12E-02	0.003924	1.225628	1.57E-03	2.46E-04
	51	PRF_Q_2022_M_CIAN_790_53015.70973.70973.4.0.dta	4	3201.628333	FKQAETLYK(2)-RQGKFEAAETLEEAAMR(4)	3201.624727	null	6.34E-03	1.15E-02	0.003606	1.126303	1.00E+00	3.53E-03
	52	PRF_Q_2022_M_CIAN_790_53015.71117.71117.4.0.dta	4	3201.62922	FKQAETLYK(2)-RQGKFEAAETLEEAAMR(4)	3201.624727	null	1.63E-03	1.21E-02	0.004493	1.40335	1.00E+00	1.57E-02
	53	PRF_Q_2022_M_CIAN_790_53015.70978.70978.5.3.dta	5	3217.619774	FKQAETLYK(2)-RQGKFEAAETLEEAAMR(4)	3217.619641	Oxidation[M](16)	7.71E-04	1.56E-02	0.000133	0.041335	1.00E+00	3.23E-04
	54	PRF_Q_2022_M_CIAN_790_53015.65826.65826.5.2.dta	5	3217.61971	FKQAETLYK(2)-RQGKFEAAETLEEAAMR(4)	3217.619641	Oxidation[M](16)	2.28E-02	1.66E-02	0.000069	0.021444	1.00E+00	1.08E-02
	55	PRF_Q_2022_M_CIAN_790_53015.71474.71474.5.0.dta	5	3201.627554	FKQAETLYK(2)-RQGKFEAAETLEEAAMR(4)	3201.624727	null	1.00E+00	1.70E-02	0.002827	0.882989	1.00E+00	7.09E-03
	56	PRF_Q_2022_M_CIAN_790_53015.65544.65544.4.0.dta	4	3217.622207	FKQAETLYK(2)-RQGKFEAAETLEEAAMR(4)	3217.619641	Oxidation[M](16)	1.00E+00	1.74E-02	0.002566	0.797484	1.00E+00	1.17E-04
	57	PRF_Q_2022_M_CIAN_790_53015.65965.65965.4.0.dta	4	3217.622351	FKQAETLYK(2)-RQGKFEAAETLEEAAMR(4)	3217.619641	Oxidation[M](16)	3.82E-08	1.98E-02	0.00271	0.842238	1.00E+00	2.87E-03
	58	PRF_Q_2022_M_CIAN_790_53015.65683.65683.4.0.dta	4	3217.623505	FKQAETLYK(2)-RQGKFEAAETLEEAAMR(4)	3217.619641	Oxidation[M](16)	9.08E-03	2.94E-02	0.003864	1.200888	1.00E+00	4.55E-03
	59	PRF_Q_2022_M_CIAN_790_53015.66097.66097.4.0.dta	4	3217.616273	FKQAETLYK(2)-RQGKFEAAETLEEAAMR(4)	3217.619641	Oxidation[M](16)	1.00E+00	3.31E-02	-0.003368	-1.046737	1.00E+00	6.65E-02
	60	PRF_Q_2022_M_CIAN_790_53015.71037.71037.3.0.dta	3	3201.626973	FKQAETLYK(2)-RQGKFEAAETLEEAAMR(4)	3201.624727	null	1.00E+00	3.44E-02	0.002246	0.701519	1.00E+00	9.93E-02
	61	PRF_Q_2022_M_CIAN_790_53015.71055.71055.4.0.dta	4	3217.61708	FKQAETLYK(2)-RQGKFEAAETLEEAAMR(4)	3217.619641	Oxidation[M](16)	1.47E-06	4.23E-02	-0.002561	-0.79593	1.00E+00	3.62E-03
	62	PRF_Q_2022_M_CIAN_790_53015.71411.71411.4.0.dta	4	3201.629164	FKQAETLYK(2)-RQGKFEAAETLEEAAMR(4)	3201.624727	null	3.19E-01	5.07E-02	0.004437	1.385859	1.00E+00	2.02E-02
	63	PRF_Q_2022_M_CIAN_790_53015.65821.65821.4.0.dta	4	3217.624076	FKQAETLYK(2)-RQGKFEAAETLEEAAMR(4)	3217.619641	Oxidation[M](16)	1.25E-03	6.89E-02	0.004435	1.378348	1.00E+00	3.73E-02
	64	PRF_Q_2022_M_CIAN_790_53015.72175.72175.4.0.dta	4	3201.631409	FKQAETLYK(2)-RQGKFEAAETLEEAAMR(4)	3201.624727	null	1.00E+00	2.31E-01	0.006682	2.087065	1.00E+00	7.24E-01
	65	PRF_Q_2022_M_CIAN_790_53015.70703.70703.4.0.dta	4	3201.627984	FKQAETLYK(2)-RQGKFEAAETLEEAAMR(4)	3201.624727	null	1.00E+00	2.41E-01	0.003257	1.017296	1.00E+00	1.00E+00
	66	PRF_Q_2022_M_CIAN_790_53015.71136.71136.5.0.dta	5	3217.623696	FKQAETLYK(2)-RQGKFEAAETLEEAAMR(4)	3217.619641	Oxidation[M](16)	1.00E+00	2.64E-01	0.004055	1.260248	1.00E+00	8.11E-01
	67	PRF_Q_2022_M_CIAN_790_53015.65987.65987.5.4.dta	5	3217.616268	FKQAETLYK(2)-RQGKFEAAETLEEAAMR(4)	3217.619641	Oxidation[M](16)	5.30E-01	5.39E-01	-0.003373	-1.04829	2.30E-03	4.76E-01
6	sp|P33176|KINH_HUMAN (753)-sp|P33176|KINH_HUMAN (755)	4	16
	1	PRF_Q_2022_M_CIAN_790_53015.23962.23962.3.0.dta	3	2221.255023	LRVEHEKLK(7)-LKATDQEK(2)	2221.25495	null	1.89E-02	1.78E-03	0.000073	0.032864	1.66E-02	2.79E-10
	2	PRF_Q_2022_M_CIAN_790_53015.23830.23830.3.0.dta	3	2221.255039	LRVEHEKLK(7)-LKATDQEK(2)	2221.25495	null	9.42E-02	5.98E-03	0.000089	0.040067	9.59E-02	6.82E-06
	3	PRF_Q_2022_M_CIAN_790_53015.24086.24086.3.0.dta	3	2221.256827	LRVEHEKLK(7)-LKATDQEK(2)	2221.25495	null	1.59E-01	2.40E-02	0.001877	0.845018	1.36E-01	1.30E-04
	4	PRF_Q_2022_M_CIAN_790_53015.23739.23739.4.0.dta	4	2221.254454	LRVEHEKLK(7)-LKATDQEK(2)	2221.25495	null	2.44E-03	5.87E-02	-0.000496	-0.223297	1.00E+00	1.72E-04
	5	PRF_Q_2022_M_CIAN_790_53015.23900.23900.5.0.dta	5	2221.256541	LRVEHEKLK(7)-LKATDQEK(2)	2221.25495	null	7.01E-02	6.27E-02	0.001591	0.716262	1.00E+00	2.68E-08
	6	PRF_Q_2022_M_CIAN_790_53015.24129.24129.4.0.dta	4	2221.257389	LRVEHEKLK(7)-LKATDQEK(2)	2221.25495	null	4.57E-01	7.79E-02	0.002439	1.098028	1.00E+00	9.07E-09
	7	PRF_Q_2022_M_CIAN_790_53015.24000.24000.4.0.dta	4	2221.257119	LRVEHEKLK(7)-LKATDQEK(2)	2221.25495	null	2.52E-01	9.79E-02	0.002169	0.976475	1.00E+00	3.30E-06
	8	PRF_Q_2022_M_CIAN_790_53015.24032.24032.5.0.dta	5	2221.257527	LRVEHEKLK(7)-LKATDQEK(2)	2221.25495	null	8.44E-01	1.20E-01	0.002577	1.160155	1.00E+00	2.56E-07
	9	PRF_Q_2022_M_CIAN_790_53015.24161.24161.5.0.dta	5	2221.259324	LRVEHEKLK(7)-LKATDQEK(2)	2221.25495	null	5.32E-01	2.53E-01	0.004374	1.969157	6.70E-01	7.03E-04
	10	PRF_Q_2022_M_CIAN_790_53015.19946.19946.4.0.dta	4	1952.069512	VEHEKLK(5)-LKATDQEK(2)	1952.06979	null	1.09E-03	4.39E-03	-0.000278	-0.142413	6.77E-07	6.77E-03
	11	PRF_Q_2022_M_CIAN_790_53015.20065.20065.3.0.dta	3	1952.069093	VEHEKLK(5)-LKATDQEK(2)	1952.06979	null	4.81E-06	6.53E-03	-0.000697	-0.357057	7.08E-06	1.90E-02
	12	PRF_Q_2022_M_CIAN_790_53015.19933.19933.3.0.dta	3	1952.069097	VEHEKLK(5)-LKATDQEK(2)	1952.06979	null	1.42E-05	8.02E-03	-0.000693	-0.355008	2.74E-06	3.33E-02
	13	PRF_Q_2022_M_CIAN_790_53015.19969.19969.2.0.dta	2	1952.068991	VEHEKLK(5)-LKATDQEK(2)	1952.06979	null	4.28E-03	2.09E-02	-0.000799	-0.409309	8.50E-04	1.88E-01
	14	PRF_Q_2022_M_CIAN_790_53015.22750.22750.4.0.dta	4	2843.562579	LRVEHEKLK(7)-VEHEKLKATDQEK(7)	2843.562396	null	1.06E-01	3.47E-02	0.000183	0.064356	4.08E-03	1.80E-01
	15	PRF_Q_2022_M_CIAN_790_53015.24760.24760.4.0.dta	4	2893.572113	LRVEHEKLKATDQEK(7)-LKATDQEK(2)	2893.562787	null	4.89E-05	9.96E-02	0.009326	3.223016	1.00E+00	8.59E-03
	16	PRF_Q_2022_M_CIAN_790_53015.24867.24867.4.0.dta	4	2893.57448	LRVEHEKLKATDQEK(7)-LKATDQEK(2)	2893.562787	null	1.00E+00	4.76E-01	0.011693	4.041039	1.00E+00	1.00E+00
7	sp|Q07866|KLC1_HUMAN (405)-sp|Q07866|KLC1_HUMAN (479)	4	23
	1	PRF_Q_2022_M_CIAN_790_53015.88144.88144.4.0.dta	4	3398.713881	QAETLYKEILTR(7)-QGKFEAAETLEEAAMR(3)	3398.714654	Oxidation[M](15)	2.25E-04	2.67E-03	-0.000773	-0.227439	4.13E-08	1.46E-02
	2	PRF_Q_2022_M_CIAN_790_53015.89387.89387.3.0.dta	3	3382.718308	QAETLYKEILTR(7)-QGKFEAAETLEEAAMR(3)	3382.71974	null	1.32E-02	3.31E-03	-0.001432	-0.423328	1.48E-06	1.96E-02
	3	PRF_Q_2022_M_CIAN_790_53015.88006.88006.4.0.dta	4	3398.713503	QAETLYKEILTR(7)-QGKFEAAETLEEAAMR(3)	3398.714654	Oxidation[M](15)	1.00E+00	5.05E-03	-0.001151	-0.338657	1.00E+00	7.46E-02
	4	PRF_Q_2022_M_CIAN_790_53015.89345.89345.4.0.dta	4	3382.728046	QAETLYKEILTR(7)-QGKFEAAETLEEAAMR(3)	3382.71974	null	2.38E-03	1.49E-02	0.008306	2.455421	2.04E-09	3.84E-04
	5	PRF_Q_2022_M_CIAN_790_53015.89491.89491.4.0.dta	4	3382.724853	QAETLYKEILTR(7)-QGKFEAAETLEEAAMR(3)	3382.71974	null	8.87E-03	1.66E-02	0.005113	1.511506	5.96E-09	5.08E-03
	6	PRF_Q_2022_M_CIAN_790_53015.88047.88047.3.0.dta	3	3398.713354	QAETLYKEILTR(7)-QGKFEAAETLEEAAMR(3)	3398.714654	Oxidation[M](15)	1.00E+00	4.84E-02	-0.0013	-0.382498	1.00E+00	1.00E+00
	7	PRF_Q_2022_M_CIAN_790_53015.88126.88126.3.0.dta	3	3398.719438	QAETLYKEILTR(7)-QGKFEAAETLEEAAMR(3)	3398.714654	Oxidation[M](15)	1.00E+00	1.24E-01	0.004784	1.407591	1.00E+00	1.00E+00
	8	PRF_Q_2022_M_CIAN_790_53015.87869.87869.4.0.dta	4	3657.880296	FKQAETLYKEILTR(9)-QGKFEAAETLEEAAMR(3)	3657.883104	null	4.41E-04	3.18E-03	-0.002808	-0.767657	1.09E-23	1.75E-04
	9	PRF_Q_2022_M_CIAN_790_53015.87852.87852.5.0.dta	5	3657.886327	FKQAETLYKEILTR(9)-QGKFEAAETLEEAAMR(3)	3657.883104	null	4.81E-05	5.15E-03	0.003223	0.881111	4.10E-07	1.82E-07
	10	PRF_Q_2022_M_CIAN_790_53015.88014.88014.4.0.dta	4	3657.877754	FKQAETLYKEILTR(9)-QGKFEAAETLEEAAMR(3)	3657.883104	null	1.87E-05	7.33E-03	-0.00535	-1.462595	2.02E-16	7.41E-08
	11	PRF_Q_2022_M_CIAN_790_53015.84617.84617.5.0.dta	5	3673.885059	FKQAETLYKEILTR(9)-QGKFEAAETLEEAAMR(3)	3673.878018	Oxidation[M](15)	1.71E-02	8.99E-03	0.007041	1.916503	1.08E-03	7.80E-05
	12	PRF_Q_2022_M_CIAN_790_53015.84762.84762.5.0.dta	5	3673.887608	FKQAETLYKEILTR(9)-QGKFEAAETLEEAAMR(3)	3673.878018	Oxidation[M](15)	1.00E+00	1.16E-02	0.00959	2.610321	1.91E-04	1.00E+00
	13	PRF_Q_2022_M_CIAN_790_53015.87997.87997.5.0.dta	5	3657.885971	FKQAETLYKEILTR(9)-QGKFEAAETLEEAAMR(3)	3657.883104	null	3.43E-07	3.77E-02	0.002867	0.783787	8.31E-08	2.53E-08
	14	PRF_Q_2022_M_CIAN_790_53015.84480.84480.5.0.dta	5	3673.8872	FKQAETLYKEILTR(9)-QGKFEAAETLEEAAMR(3)	3673.878018	Oxidation[M](15)	1.00E+00	6.44E-02	0.009182	2.499266	1.00E+00	1.00E+00
	15	PRF_Q_2022_M_CIAN_790_53015.86291.86291.4.0.dta	4	3673.874628	FKQAETLYKEILTR(9)-QGKFEAAETLEEAAMR(3)	3673.878018	Oxidation[M](15)	1.00E+00	1.18E-01	-0.00339	-0.922731	1.00E+00	1.00E+00
	16	PRF_Q_2022_M_CIAN_790_53015.87916.87916.3.0.dta	3	3657.893705	FKQAETLYKEILTR(9)-QGKFEAAETLEEAAMR(3)	3657.883104	null	1.00E+00	1.31E-01	0.010601	2.898124	1.00E+00	1.00E+00
	17	PRF_Q_2022_M_CIAN_790_53015.85491.85491.5.0.dta	5	3538.821693	QAETLYKEILTR(7)-RQGKFEAAETLEEAAMR(4)	3538.820842	null	4.90E-03	6.41E-03	0.000851	0.240476	1.00E+00	1.19E-02
	18	PRF_Q_2022_M_CIAN_790_53015.85551.85551.4.0.dta	4	3538.821678	QAETLYKEILTR(7)-RQGKFEAAETLEEAAMR(4)	3538.820842	null	1.00E+00	9.77E-03	0.000836	0.236237	1.00E+00	2.85E-02
	19	PRF_Q_2022_M_CIAN_790_53015.85630.85630.5.0.dta	5	3538.823279	QAETLYKEILTR(7)-RQGKFEAAETLEEAAMR(4)	3538.820842	null	1.81E-03	1.56E-02	0.002437	0.688647	1.68E-05	5.39E-03
	20	PRF_Q_2022_M_CIAN_790_53015.85682.85682.4.0.dta	4	3538.812781	QAETLYKEILTR(7)-RQGKFEAAETLEEAAMR(4)	3538.820842	null	1.00E+00	4.07E-02	-0.008061	-2.277877	1.00E+00	2.96E-02
	21	PRF_Q_2022_M_CIAN_790_53015.91942.91942.4.0.dta	4	3813.959217	FKQAETLYKEILTR(9)-RQGKFEAAETLEEAAMR(4)	3813.984206	null	1.00E+00	7.31E-02	-0.024989	-6.551941	1.00E+00	1.00E+00
	22	PRF_Q_2022_M_CIAN_790_53015.91924.91924.4.0.dta	4	3813.957972	FKQAETLYKEILTR(9)-RQGKFEAAETLEEAAMR(4)	3813.984206	null	1.00E+00	1.14E-01	-0.026234	-6.878371	1.00E+00	1.00E+00
	23	PRF_Q_2022_M_CIAN_790_53015.91774.91774.4.0.dta	4	3813.955957	FKQAETLYKEILTR(9)-RQGKFEAAETLEEAAMR(4)	3813.984206	null	1.00E+00	1.26E-01	-0.028249	-7.40669	1.00E+00	1.00E+00
8	sp|Q07866|KLC1_HUMAN (393)-sp|Q07866|KLC1_HUMAN (468)	4	29
	1	PRF_Q_2022_M_CIAN_790_53015.78453.78453.4.0.dta	4	3710.97911	TKNNLASCYLKQGK(11)-VDSPTVTTTLKNLGALYR(11)	3710.978394	Carbamidomethyl[C](29)	6.74E-06	3.92E-03	0.000716	0.192941	7.41E-13	6.78E-05
	2	PRF_Q_2022_M_CIAN_790_53015.78598.78598.4.0.dta	4	3710.982214	TKNNLASCYLKQGK(11)-VDSPTVTTTLKNLGALYR(11)	3710.978394	Carbamidomethyl[C](29)	1.88E-04	1.17E-02	0.00382	1.029378	5.70E-06	2.08E-03
	3	PRF_Q_2022_M_CIAN_790_53015.78518.78518.3.0.dta	3	3710.981118	TKNNLASCYLKQGK(11)-VDSPTVTTTLKNLGALYR(11)	3710.978394	Carbamidomethyl[C](29)	6.45E-03	1.39E-02	0.002724	0.734038	1.00E+00	2.90E-04
	4	PRF_Q_2022_M_CIAN_790_53015.78454.78454.5.0.dta	5	3710.982629	TKNNLASCYLKQGK(11)-VDSPTVTTTLKNLGALYR(11)	3710.978394	Carbamidomethyl[C](29)	7.53E-02	3.78E-02	0.004235	1.141208	7.47E-09	2.55E-04
	5	PRF_Q_2022_M_CIAN_790_53015.78599.78599.5.0.dta	5	3710.985953	TKNNLASCYLKQGK(11)-VDSPTVTTTLKNLGALYR(11)	3710.978394	Carbamidomethyl[C](29)	2.83E-01	8.96E-02	0.007559	2.036929	1.00E+00	2.07E-01
	6	PRF_Q_2022_M_CIAN_790_53015.78744.78744.5.0.dta	5	3710.989401	TKNNLASCYLKQGK(11)-VDSPTVTTTLKNLGALYR(11)	3710.978394	Carbamidomethyl[C](29)	1.59E-04	1.05E-01	0.011007	2.966064	1.48E-08	4.19E-02
	7	PRF_Q_2022_M_CIAN_790_53015.78370.78370.3.0.dta	3	3710.968107	TKNNLASCYLKQGK(11)-VDSPTVTTTLKNLGALYR(11)	3710.978394	Carbamidomethyl[C](29)	1.00E+00	1.17E-01	-0.010287	-2.772045	1.00E+00	1.40E-01
	8	PRF_Q_2022_M_CIAN_790_53015.78895.78895.5.0.dta	5	3710.988614	TKNNLASCYLKQGK(11)-VDSPTVTTTLKNLGALYR(11)	3710.978394	Carbamidomethyl[C](29)	1.00E+00	1.27E-01	0.01022	2.753991	1.00E+00	1.00E+00
	9	PRF_Q_2022_M_CIAN_790_53015.78747.78747.4.0.dta	4	3710.991226	TKNNLASCYLKQGK(11)-VDSPTVTTTLKNLGALYR(11)	3710.978394	Carbamidomethyl[C](29)	1.00E+00	1.46E-01	0.012832	3.457848	1.00E+00	1.00E+00
	10	PRF_Q_2022_M_CIAN_790_53015.87184.87184.3.0.dta	3	3481.838835	NNLASCYLKQGK(9)-VDSPTVTTTLKNLGALYR(11)	3481.835765	Carbamidomethyl[C](27)	6.61E-09	1.08E-02	0.00307	0.881719	1.26E-08	4.42E-09
	11	PRF_Q_2022_M_CIAN_790_53015.87054.87054.3.0.dta	3	3481.83646	NNLASCYLKQGK(9)-VDSPTVTTTLKNLGALYR(11)	3481.835765	Carbamidomethyl[C](27)	2.73E-05	1.94E-02	0.000695	0.199607	2.01E-06	1.77E-06
	12	PRF_Q_2022_M_CIAN_790_53015.87450.87450.4.0.dta	4	3481.836774	NNLASCYLKQGK(9)-VDSPTVTTTLKNLGALYR(11)	3481.835765	Carbamidomethyl[C](27)	1.66E-04	2.27E-02	0.001009	0.28979	6.62E-05	5.68E-05
	13	PRF_Q_2022_M_CIAN_790_53015.87035.87035.4.0.dta	4	3481.837935	NNLASCYLKQGK(9)-VDSPTVTTTLKNLGALYR(11)	3481.835765	Carbamidomethyl[C](27)	8.40E-03	3.54E-02	0.00217	0.623234	1.04E-05	4.82E-03
	14	PRF_Q_2022_M_CIAN_790_53015.86900.86900.4.0.dta	4	3481.83917	NNLASCYLKQGK(9)-VDSPTVTTTLKNLGALYR(11)	3481.835765	Carbamidomethyl[C](27)	2.79E-04	4.17E-02	0.003405	0.977932	1.72E-06	2.65E-04
	15	PRF_Q_2022_M_CIAN_790_53015.87309.87309.4.0.dta	4	3481.842576	NNLASCYLKQGK(9)-VDSPTVTTTLKNLGALYR(11)	3481.835765	Carbamidomethyl[C](27)	3.03E-03	4.91E-02	0.006811	1.956152	2.23E-05	4.78E-04
	16	PRF_Q_2022_M_CIAN_790_53015.87597.87597.4.0.dta	4	3481.833885	NNLASCYLKQGK(9)-VDSPTVTTTLKNLGALYR(11)	3481.835765	Carbamidomethyl[C](27)	6.74E-04	4.92E-02	-0.00188	-0.539945	3.16E-10	1.61E-04
	17	PRF_Q_2022_M_CIAN_790_53015.87163.87163.4.0.dta	4	3481.84063	NNLASCYLKQGK(9)-VDSPTVTTTLKNLGALYR(11)	3481.835765	Carbamidomethyl[C](27)	1.78E-03	9.00E-02	0.004865	1.397251	5.94E-06	2.36E-05
	18	PRF_Q_2022_M_CIAN_790_53015.87327.87327.3.0.dta	3	3481.839844	NNLASCYLKQGK(9)-VDSPTVTTTLKNLGALYR(11)	3481.835765	Carbamidomethyl[C](27)	1.00E+00	1.04E-01	0.004079	1.171508	1.00E+00	1.00E+00
	19	PRF_Q_2022_M_CIAN_790_53015.89037.89037.4.3.dta	4	3481.836131	NNLASCYLKQGK(9)-VDSPTVTTTLKNLGALYR(11)	3481.835765	Carbamidomethyl[C](27)	3.72E-02	1.66E-01	0.000366	0.105117	6.40E-04	1.21E-02
	20	PRF_Q_2022_M_CIAN_790_53015.87152.87152.5.0.dta	5	3481.843038	NNLASCYLKQGK(9)-VDSPTVTTTLKNLGALYR(11)	3481.835765	Carbamidomethyl[C](27)	1.00E+00	2.36E-01	0.007273	2.088841	1.00E+00	1.00E+00
	21	PRF_Q_2022_M_CIAN_790_53015.78338.78338.5.0.dta	5	3841.001432	NNLASCYLKQGK(9)-ACKVDSPTVTTTLKNLGALYR(14)	3840.998473	Carbamidomethyl[C](2);Carbamidomethyl[C](30)	7.07E-03	3.01E-02	0.002959	0.770373	1.00E+00	1.82E-02
	22	PRF_Q_2022_M_CIAN_790_53015.78475.78475.5.0.dta	5	3841.002224	NNLASCYLKQGK(9)-ACKVDSPTVTTTLKNLGALYR(14)	3840.998473	Carbamidomethyl[C](2);Carbamidomethyl[C](30)	2.07E-04	3.43E-02	0.003751	0.976569	1.00E+00	1.89E-05
	23	PRF_Q_2022_M_CIAN_790_53015.78625.78625.5.0.dta	5	3841.004086	NNLASCYLKQGK(9)-ACKVDSPTVTTTLKNLGALYR(14)	3840.998473	Carbamidomethyl[C](2);Carbamidomethyl[C](30)	5.33E-04	4.62E-02	0.005613	1.461339	1.00E+00	9.75E-04
	24	PRF_Q_2022_M_CIAN_790_53015.78474.78474.4.0.dta	4	3841.002821	NNLASCYLKQGK(9)-ACKVDSPTVTTTLKNLGALYR(14)	3840.998473	Carbamidomethyl[C](2);Carbamidomethyl[C](30)	2.23E-05	5.76E-02	0.004348	1.131997	1.00E+00	3.88E-05
	25	PRF_Q_2022_M_CIAN_790_53015.78337.78337.4.0.dta	4	3841.002382	NNLASCYLKQGK(9)-ACKVDSPTVTTTLKNLGALYR(14)	3840.998473	Carbamidomethyl[C](2);Carbamidomethyl[C](30)	5.85E-04	1.07E-01	0.003909	1.017704	1.00E+00	6.73E-05
	26	PRF_Q_2022_M_CIAN_790_53015.78620.78620.4.0.dta	4	3841.005543	NNLASCYLKQGK(9)-ACKVDSPTVTTTLKNLGALYR(14)	3840.998473	Carbamidomethyl[C](2);Carbamidomethyl[C](30)	2.21E-02	1.56E-01	0.00707	1.840667	1.00E+00	7.81E-02
	27	PRF_Q_2022_M_CIAN_790_53015.78771.78771.5.1.dta	5	3841.006405	NNLASCYLKQGK(9)-ACKVDSPTVTTTLKNLGALYR(14)	3840.998473	Carbamidomethyl[C](2);Carbamidomethyl[C](30)	8.70E-04	1.60E-01	0.007932	2.065088	1.00E+00	2.40E-04
	28	PRF_Q_2022_M_CIAN_790_53015.79991.79991.4.0.dta	4	3637.936555	NNLASCYLKQGK(9)-VDSPTVTTTLKNLGALYRR(11)	3637.936867	Carbamidomethyl[C](28)	8.59E-06	5.14E-02	-0.000312	-0.085763	1.00E+00	1.60E-03
	29	PRF_Q_2022_M_CIAN_790_53015.80127.80127.4.0.dta	4	3637.936117	NNLASCYLKQGK(9)-VDSPTVTTTLKNLGALYRR(11)	3637.936867	Carbamidomethyl[C](28)	8.10E-03	1.48E-01	-0.00075	-0.206161	1.00E+00	2.92E-02
9	sp|Q07866|KLC1_HUMAN (309)-sp|Q07866|KLC1_HUMAN (340)	4	6
	1	PRF_Q_2022_M_CIAN_790_53015.87209.87209.5.0.dta	5	4933.647987	DHPAVAATLNNLAVLYGKR(18)-VLGKDHPDVAKQLNNLALLCQNQGK(11)	4933.646657	Carbamidomethyl[C](20)	1.00E+00	7.20E-03	0.00133	0.269577	1.00E+00	8.22E-05
	2	PRF_Q_2022_M_CIAN_790_53015.88912.88912.5.0.dta	5	4536.379352	DHPAVAATLNNLAVLYGKR(18)-DHPDVAKQLNNLALLCQNQGK(7)	4536.377774	Carbamidomethyl[C](16)	1.00E+00	9.43E-03	0.001578	0.347855	1.00E+00	1.00E+00
	3	PRF_Q_2022_M_CIAN_790_53015.88936.88936.4.0.dta	4	4536.398368	DHPAVAATLNNLAVLYGKR(18)-DHPDVAKQLNNLALLCQNQGK(7)	4536.377774	Carbamidomethyl[C](16)	1.00E+00	2.91E-01	0.020594	4.539745	1.00E+00	1.00E+00
	4	PRF_Q_2022_M_CIAN_790_53015.88035.88035.5.0.dta	5	6356.245975	DHPAVAATLNNLAVLYGKR(18)-VLGKDHPDVAKQLNNLALLCQNQGKYEEVEYYYQR(11)	6356.255794	Carbamidomethyl[C](20)	1.00E+00	8.58E-02	-0.009819	-1.544777	1.00E+00	1.00E+00
	5	PRF_Q_2022_M_CIAN_790_53015.86633.86633.5.0.dta	5	4935.631608	TLGKDHPAVAATLNNLAVLYGKR(22)-DHPDVAKQLNNLALLCQNQGK(7)	4935.625922	Carbamidomethyl[C](42)	1.00E+00	1.13E-01	0.005686	1.152032	1.00E+00	1.25E-04
	6	PRF_Q_2022_M_CIAN_790_53015.86611.86611.5.1.dta	5	4935.631184	TLGKDHPAVAATLNNLAVLYGKR(22)-DHPDVAKQLNNLALLCQNQGK(7)	4935.625922	Carbamidomethyl[C](42)	1.00E+00	3.28E-01	0.005262	1.066126	1.00E+00	1.00E+00
10	sp|P33176|KINH_HUMAN (753)-sp|P33176|KINH_HUMAN (764)	4	30
	1	PRF_Q_2022_M_CIAN_790_53015.36424.36424.4.0.dta	4	2389.293134	VEHEKLK(5)-KLHELTVMQDR(1)	2389.290677	null	4.78E-04	1.05E-02	0.002457	1.028339	6.69E-15	3.68E-04
	2	PRF_Q_2022_M_CIAN_790_53015.36289.36289.4.0.dta	4	2389.293751	VEHEKLK(5)-KLHELTVMQDR(1)	2389.290677	null	1.30E-02	6.59E-02	0.003074	1.286574	5.50E-04	2.30E-02
	3	PRF_Q_2022_M_CIAN_790_53015.36552.36552.4.0.dta	4	2389.289192	VEHEKLK(5)-KLHELTVMQDR(1)	2389.290677	null	1.00E+00	1.20E-01	-0.001485	-0.621523	1.00E+00	1.00E+00
	4	PRF_Q_2022_M_CIAN_790_53015.36333.36333.5.0.dta	5	2389.294809	VEHEKLK(5)-KLHELTVMQDR(1)	2389.290677	null	2.47E-02	1.21E-01	0.004132	1.729384	2.25E-02	7.01E-03
	5	PRF_Q_2022_M_CIAN_790_53015.29419.29419.5.0.dta	5	2405.283845	VEHEKLK(5)-KLHELTVMQDR(1)	2405.285592	Oxidation[M](8)	1.00E+00	1.90E-01	-0.001747	-0.726317	4.94E-02	1.00E+00
	6	PRF_Q_2022_M_CIAN_790_53015.29279.29279.5.0.dta	5	2405.28246	VEHEKLK(5)-KLHELTVMQDR(1)	2405.285592	Oxidation[M](8)	1.00E+00	2.33E-01	-0.003132	-1.302132	9.64E-02	1.00E+00
	7	PRF_Q_2022_M_CIAN_790_53015.29263.29263.5.0.dta	5	2405.28237	VEHEKLK(5)-KLHELTVMQDR(1)	2405.285592	Oxidation[M](8)	1.00E+00	2.86E-01	-0.003222	-1.33955	1.98E-01	1.00E+00
	8	PRF_Q_2022_M_CIAN_790_53015.36470.36470.5.0.dta	5	2389.295474	VEHEKLK(5)-KLHELTVMQDR(1)	2389.290677	null	1.00E+00	3.16E-01	0.004797	2.007709	8.20E-02	1.00E+00
	9	PRF_Q_2022_M_CIAN_790_53015.29366.29366.4.0.dta	4	2405.293085	VEHEKLK(5)-KLHELTVMQDR(1)	2405.285592	Oxidation[M](8)	1.00E+00	4.47E-01	0.007493	3.115223	1.00E+00	1.00E+00
	10	PRF_Q_2022_M_CIAN_790_53015.38584.38584.4.0.dta	4	2658.477918	LRVEHEKLK(7)-KLHELTVMQDR(1)	2658.475837	null	2.13E-02	1.71E-02	0.002081	0.782779	1.93E-05	2.35E-02
	11	PRF_Q_2022_M_CIAN_790_53015.32110.32110.5.0.dta	5	2674.474182	LRVEHEKLK(7)-KLHELTVMQDR(1)	2674.470752	Oxidation[M](8)	2.54E-04	2.29E-02	0.00343	1.282497	5.41E-10	3.82E-05
	12	PRF_Q_2022_M_CIAN_790_53015.38394.38394.5.0.dta	5	2658.474873	LRVEHEKLK(7)-KLHELTVMQDR(1)	2658.475837	null	4.63E-05	3.75E-02	-0.000964	-0.362614	3.93E-11	2.46E-05
	13	PRF_Q_2022_M_CIAN_790_53015.38343.38343.4.0.dta	4	2658.481371	LRVEHEKLK(7)-KLHELTVMQDR(1)	2658.475837	null	3.47E-03	4.47E-02	0.005534	2.081644	3.12E-11	2.79E-03
	14	PRF_Q_2022_M_CIAN_790_53015.38461.38461.4.0.dta	4	2658.486018	LRVEHEKLK(7)-KLHELTVMQDR(1)	2658.475837	null	2.95E-02	4.84E-02	0.010181	3.829638	3.46E-14	1.99E-02
	15	PRF_Q_2022_M_CIAN_790_53015.38220.38220.4.0.dta	4	2658.485297	LRVEHEKLK(7)-KLHELTVMQDR(1)	2658.475837	null	2.58E-03	6.99E-02	0.00946	3.55843	1.68E-12	3.07E-03
	16	PRF_Q_2022_M_CIAN_790_53015.38272.38272.5.0.dta	5	2658.473092	LRVEHEKLK(7)-KLHELTVMQDR(1)	2658.475837	null	8.74E-03	1.11E-01	-0.002745	-1.032547	1.46E-07	9.82E-03
	17	PRF_Q_2022_M_CIAN_790_53015.38510.38510.5.0.dta	5	2658.475504	LRVEHEKLK(7)-KLHELTVMQDR(1)	2658.475837	null	1.30E-01	1.14E-01	-0.000333	-0.12526	2.51E-03	2.15E-01
	18	PRF_Q_2022_M_CIAN_790_53015.32239.32239.5.0.dta	5	2674.473625	LRVEHEKLK(7)-KLHELTVMQDR(1)	2674.470752	Oxidation[M](8)	2.30E-01	1.51E-01	0.002873	1.074231	1.15E-04	9.36E-02
	19	PRF_Q_2022_M_CIAN_790_53015.32106.32106.4.0.dta	4	2674.469522	LRVEHEKLK(7)-KLHELTVMQDR(1)	2674.470752	Oxidation[M](8)	1.78E-01	1.60E-01	-0.00123	-0.459904	3.33E-05	9.69E-02
	20	PRF_Q_2022_M_CIAN_790_53015.38208.38208.3.0.dta	3	2658.457406	LRVEHEKLK(7)-KLHELTVMQDR(1)	2658.475837	null	1.00E+00	1.61E-01	-0.018431	-6.93292	1.00E+00	1.00E+00
	21	PRF_Q_2022_M_CIAN_790_53015.38150.38150.5.1.dta	5	2658.471231	LRVEHEKLK(7)-KLHELTVMQDR(1)	2658.475837	null	2.21E-01	2.29E-01	-0.004606	-1.732572	4.86E-04	4.45E-01
	22	PRF_Q_2022_M_CIAN_790_53015.38268.38268.3.0.dta	3	2658.456632	LRVEHEKLK(7)-KLHELTVMQDR(1)	2658.475837	null	1.00E+00	2.49E-01	-0.019205	-7.224064	1.00E+00	1.00E+00
	23	PRF_Q_2022_M_CIAN_790_53015.38772.38772.5.0.dta	5	2658.480904	LRVEHEKLK(7)-KLHELTVMQDR(1)	2658.475837	null	4.36E-02	2.87E-01	0.005067	1.905979	1.56E-03	8.92E-03
	24	PRF_Q_2022_M_CIAN_790_53015.31388.31388.4.0.dta	4	2545.390514	VEHEKLK(5)-KLHELTVMQDRR(1)	2545.39178	null	1.00E+00	3.30E-02	-0.001266	-0.497369	1.00E+00	6.33E-04
	25	PRF_Q_2022_M_CIAN_790_53015.31347.31347.5.0.dta	5	2545.395644	VEHEKLK(5)-KLHELTVMQDRR(1)	2545.39178	null	8.60E-03	8.45E-02	0.003864	1.518037	2.26E-03	2.84E-03
	26	PRF_Q_2022_M_CIAN_790_53015.33968.33968.4.0.dta	4	2814.578236	LRVEHEKLK(7)-KLHELTVMQDRR(1)	2814.57694	null	4.37E-02	3.81E-02	0.001296	0.46046	2.18E-02	8.02E-05
	27	PRF_Q_2022_M_CIAN_790_53015.33939.33939.5.0.dta	5	2814.575383	LRVEHEKLK(7)-KLHELTVMQDRR(1)	2814.57694	null	1.51E-01	6.67E-02	-0.001557	-0.553191	1.15E-01	1.99E-02
	28	PRF_Q_2022_M_CIAN_790_53015.34082.34082.5.0.dta	5	2814.574378	LRVEHEKLK(7)-KLHELTVMQDRR(1)	2814.57694	null	7.31E-02	1.02E-01	-0.002562	-0.910261	3.08E-02	1.00E-02
	29	PRF_Q_2022_M_CIAN_790_53015.33833.33833.4.0.dta	4	2814.570322	LRVEHEKLK(7)-KLHELTVMQDRR(1)	2814.57694	null	1.00E+00	2.25E-01	-0.006618	-2.35133	1.00E+00	5.53E-02
	30	PRF_Q_2022_M_CIAN_790_53015.34108.34108.4.0.dta	4	2814.58628	LRVEHEKLK(7)-KLHELTVMQDRR(1)	2814.57694	null	1.00E+00	4.21E-01	0.00934	3.318438	1.00E+00	2.16E-01
11	sp|P33176|KINH_HUMAN (548)-sp|P33176|KINH_HUMAN (801)	4	12
	1	PRF_Q_2022_M_CIAN_790_53015.39470.39470.4.0.dta	4	2584.429576	LKEMTNHQKK(9)-KLFVQDLATR(1)	2584.427829	null	7.30E-02	1.52E-02	0.001747	0.675972	6.46E-02	5.03E-07
	2	PRF_Q_2022_M_CIAN_790_53015.39353.39353.5.0.dta	5	2584.429038	LKEMTNHQKK(9)-KLFVQDLATR(1)	2584.427829	null	3.07E-04	2.14E-02	0.001209	0.467802	1.38E-03	4.77E-07
	3	PRF_Q_2022_M_CIAN_790_53015.39328.39328.4.0.dta	4	2584.430694	LKEMTNHQKK(9)-KLFVQDLATR(1)	2584.427829	null	1.64E-01	3.83E-02	0.002865	1.108563	1.63E-01	3.94E-06
	4	PRF_Q_2022_M_CIAN_790_53015.39220.39220.5.0.dta	5	2584.430467	LKEMTNHQKK(9)-KLFVQDLATR(1)	2584.427829	null	4.03E-01	5.66E-02	0.002638	1.020729	4.52E-01	3.11E-03
	5	PRF_Q_2022_M_CIAN_790_53015.39602.39602.4.0.dta	4	2584.422785	LKEMTNHQKK(9)-KLFVQDLATR(1)	2584.427829	null	3.01E-01	7.45E-02	-0.005044	-1.951689	3.11E-01	1.06E-06
	6	PRF_Q_2022_M_CIAN_790_53015.35657.35657.4.0.dta	4	2499.350312	EMTNHQKKR(7)-KLFVQDLATR(1)	2499.349918	null	5.10E-05	2.09E-02	0.000394	0.157641	3.32E-06	1.27E-09
	7	PRF_Q_2022_M_CIAN_790_53015.42868.42868.3.0.dta	3	2343.250744	EMTNHQKK(7)-KLFVQDLATR(1)	2343.248816	null	1.24E-04	2.20E-02	0.001928	0.822789	5.09E-09	3.91E-06
	8	PRF_Q_2022_M_CIAN_790_53015.43006.43006.4.0.dta	4	2343.248051	EMTNHQKK(7)-KLFVQDLATR(1)	2343.248816	null	1.30E-01	8.32E-02	-0.000765	-0.32647	2.29E-05	3.35E-01
	9	PRF_Q_2022_M_CIAN_790_53015.42867.42867.4.0.dta	4	2343.251266	EMTNHQKK(7)-KLFVQDLATR(1)	2343.248816	null	5.87E-02	1.74E-01	0.00245	1.045557	1.22E-05	2.47E-01
	10	PRF_Q_2022_M_CIAN_790_53015.39517.39517.4.0.dta	4	2359.248937	EMTNHQKK(7)-KLFVQDLATR(1)	2359.24373	Oxidation[M](15)	1.36E-01	2.28E-01	0.005207	2.207063	1.36E-07	2.20E-01
	11	PRF_Q_2022_M_CIAN_790_53015.39570.39570.4.0.dta	4	2359.249735	EMTNHQKK(7)-KLFVQDLATR(1)	2359.24373	Oxidation[M](15)	1.00E+00	2.85E-01	0.006005	2.545307	8.82E-07	1.00E+00
	12	PRF_Q_2022_M_CIAN_790_53015.33750.33750.5.0.dta	5	2740.533874	LKEMTNHQKKR(9)-KLFVQDLATR(1)	2740.528931	null	1.00E+00	2.25E-01	0.004943	1.803666	1.00E+00	1.75E-04
12	sp|P33176|KINH_HUMAN (753)-sp|P33176|KINH_HUMAN (761)	3	7
	1	PRF_Q_2022_M_CIAN_790_53015.20310.20310.3.0.dta	3	2223.209051	LRVEHEKLK(7)-ATDQEKSR(6)	2223.209063	null	1.99E-05	6.16E-04	-0.000012	-0.005398	5.16E-08	5.18E-07
	2	PRF_Q_2022_M_CIAN_790_53015.20296.20296.5.0.dta	5	2223.210639	LRVEHEKLK(7)-ATDQEKSR(6)	2223.209063	null	1.37E-02	4.08E-02	0.001576	0.708885	1.29E-02	2.13E-04
	3	PRF_Q_2022_M_CIAN_790_53015.20183.20183.3.0.dta	3	2223.209567	LRVEHEKLK(7)-ATDQEKSR(6)	2223.209063	null	4.67E-01	4.89E-02	0.000504	0.226699	1.91E-01	4.94E-01
	4	PRF_Q_2022_M_CIAN_790_53015.20510.20510.4.0.dta	4	2895.517099	LRVEHEKLKATDQEK(7)-ATDQEKSR(6)	2895.5169	null	6.10E-01	7.91E-02	0.000199	0.068727	1.00E+00	4.38E-01
	5	PRF_Q_2022_M_CIAN_790_53015.20609.20609.5.0.dta	5	2895.515682	LRVEHEKLKATDQEK(7)-ATDQEKSR(6)	2895.5169	null	3.70E-01	1.13E-01	-0.001218	-0.42065	1.00E+00	2.25E-01
	6	PRF_Q_2022_M_CIAN_790_53015.20647.20647.4.1.dta	4	2895.517491	LRVEHEKLKATDQEK(7)-ATDQEKSR(6)	2895.5169	null	6.28E-01	1.27E-01	0.000591	0.204109	1.00E+00	4.74E-01
	7	PRF_Q_2022_M_CIAN_790_53015.15873.15873.3.0.dta	3	1954.025045	VEHEKLK(5)-ATDQEKSR(6)	1954.023903	null	1.14E-01	1.43E-01	0.001142	0.584435	4.05E-02	2.15E-02
13	sp|P33176|KINH_HUMAN (903)-sp|P33176|KINH_HUMAN (909)	3	63
	1	PRF_Q_2022_M_CIAN_790_53015.18516.18516.4.0.dta	4	1574.867854	IKEAVR(2)-SKNMAR(2)	1574.86821	Oxidation[M](4)	4.57E-06	1.74E-03	-0.000356	-0.226051	9.03E-03	6.86E-04
	2	PRF_Q_2022_M_CIAN_790_53015.23330.23330.4.0.dta	4	1574.867995	IKEAVR(2)-SKNMAR(2)	1574.86821	Oxidation[M](4)	9.03E-09	4.76E-03	-0.000215	-0.136519	1.78E-04	6.98E-04
	3	PRF_Q_2022_M_CIAN_790_53015.18120.18120.3.0.dta	3	1574.868578	IKEAVR(2)-SKNMAR(2)	1574.86821	Oxidation[M](4)	8.38E-04	7.27E-03	0.000368	0.23367	2.71E-02	5.58E-03
	4	PRF_Q_2022_M_CIAN_790_53015.18250.18250.4.0.dta	4	1574.868968	IKEAVR(2)-SKNMAR(2)	1574.86821	Oxidation[M](4)	1.14E-08	8.47E-03	0.000758	0.48131	2.00E-04	1.52E-05
	5	PRF_Q_2022_M_CIAN_790_53015.18137.18137.4.0.dta	4	1574.869174	IKEAVR(2)-SKNMAR(2)	1574.86821	Oxidation[M](4)	1.18E-08	9.97E-03	0.000964	0.612115	3.65E-04	2.41E-06
	6	PRF_Q_2022_M_CIAN_790_53015.23141.23141.4.0.dta	4	1558.872238	IKEAVR(2)-SKNMAR(2)	1558.873296	null	1.41E-05	1.06E-02	-0.001058	-0.678695	6.41E-05	2.85E-04
	7	PRF_Q_2022_M_CIAN_790_53015.23276.23276.4.0.dta	4	1558.872593	IKEAVR(2)-SKNMAR(2)	1558.873296	null	5.29E-06	1.12E-02	-0.000703	-0.450967	6.81E-05	4.49E-07
	8	PRF_Q_2022_M_CIAN_790_53015.17893.17893.4.0.dta	4	1574.868075	IKEAVR(2)-SKNMAR(2)	1574.86821	Oxidation[M](4)	1.09E-10	1.23E-02	-0.000135	-0.085721	2.21E-04	2.69E-07
	9	PRF_Q_2022_M_CIAN_790_53015.17652.17652.4.0.dta	4	1574.867518	IKEAVR(2)-SKNMAR(2)	1574.86821	Oxidation[M](4)	2.23E-09	1.24E-02	-0.000692	-0.439402	5.72E-06	6.57E-06
	10	PRF_Q_2022_M_CIAN_790_53015.23011.23011.4.0.dta	4	1558.873244	IKEAVR(2)-SKNMAR(2)	1558.873296	null	3.99E-07	1.25E-02	-0.000052	-0.033357	5.00E-06	8.47E-05
	11	PRF_Q_2022_M_CIAN_790_53015.17776.17776.4.0.dta	4	1574.867729	IKEAVR(2)-SKNMAR(2)	1574.86821	Oxidation[M](4)	2.88E-05	1.32E-02	-0.000481	-0.305422	1.28E-02	4.54E-03
	12	PRF_Q_2022_M_CIAN_790_53015.23185.23185.4.0.dta	4	1574.866839	IKEAVR(2)-SKNMAR(2)	1574.86821	Oxidation[M](4)	3.44E-07	1.34E-02	-0.001371	-0.870549	2.34E-04	3.75E-05
	13	PRF_Q_2022_M_CIAN_790_53015.17642.17642.3.0.dta	3	1574.868478	IKEAVR(2)-SKNMAR(2)	1574.86821	Oxidation[M](4)	2.95E-04	1.43E-02	0.000268	0.170173	5.69E-05	5.84E-03
	14	PRF_Q_2022_M_CIAN_790_53015.18015.18015.4.0.dta	4	1574.868852	IKEAVR(2)-SKNMAR(2)	1574.86821	Oxidation[M](4)	1.04E-07	1.63E-02	0.000642	0.407653	1.91E-03	2.44E-05
	15	PRF_Q_2022_M_CIAN_790_53015.23421.23421.4.0.dta	4	1558.872424	IKEAVR(2)-SKNMAR(2)	1558.873296	null	1.03E-05	1.67E-02	-0.000872	-0.559378	3.79E-06	5.93E-04
	16	PRF_Q_2022_M_CIAN_790_53015.23055.23055.4.0.dta	4	1574.866994	IKEAVR(2)-SKNMAR(2)	1574.86821	Oxidation[M](4)	5.18E-07	1.91E-02	-0.001216	-0.772128	1.02E-02	2.98E-03
	17	PRF_Q_2022_M_CIAN_790_53015.23449.23449.3.0.dta	3	1558.873207	IKEAVR(2)-SKNMAR(2)	1558.873296	null	1.13E-02	2.15E-02	-0.000089	-0.057093	3.27E-02	8.26E-03
	18	PRF_Q_2022_M_CIAN_790_53015.23049.23049.4.0.dta	4	1574.867053	IKEAVR(2)-SKNMAR(2)	1574.86821	Oxidation[M](4)	2.38E-06	2.30E-02	-0.001157	-0.734665	1.15E-03	7.63E-07
	19	PRF_Q_2022_M_CIAN_790_53015.17535.17535.4.0.dta	4	1574.867845	IKEAVR(2)-SKNMAR(2)	1574.86821	Oxidation[M](4)	2.66E-08	2.44E-02	-0.000365	-0.231765	5.91E-03	1.90E-03
	20	PRF_Q_2022_M_CIAN_790_53015.23110.23110.3.0.dta	3	1558.874179	IKEAVR(2)-SKNMAR(2)	1558.873296	null	7.40E-03	2.55E-02	0.000883	0.566435	1.10E-06	1.95E-02
	21	PRF_Q_2022_M_CIAN_790_53015.23819.23819.4.0.dta	4	1558.872418	IKEAVR(2)-SKNMAR(2)	1558.873296	null	2.97E-03	2.85E-02	-0.000878	-0.563227	7.76E-02	3.96E-02
	22	PRF_Q_2022_M_CIAN_790_53015.23161.23161.3.0.dta	3	1558.874267	IKEAVR(2)-SKNMAR(2)	1558.873296	null	1.71E-02	3.08E-02	0.000971	0.622886	1.60E-02	1.28E-04
	23	PRF_Q_2022_M_CIAN_790_53015.23295.23295.3.0.dta	3	1558.873863	IKEAVR(2)-SKNMAR(2)	1558.873296	null	1.06E-02	3.22E-02	0.000567	0.363724	7.64E-03	6.49E-02
	24	PRF_Q_2022_M_CIAN_790_53015.17761.17761.3.0.dta	3	1574.868644	IKEAVR(2)-SKNMAR(2)	1574.86821	Oxidation[M](4)	1.70E-02	4.69E-02	0.000434	0.275579	8.14E-03	1.90E-02
	25	PRF_Q_2022_M_CIAN_790_53015.23024.23024.3.0.dta	3	1558.874493	IKEAVR(2)-SKNMAR(2)	1558.873296	null	2.43E-02	5.28E-02	0.001197	0.767862	3.10E-02	3.92E-04
	26	PRF_Q_2022_M_CIAN_790_53015.18377.18377.4.0.dta	4	1574.868732	IKEAVR(2)-SKNMAR(2)	1574.86821	Oxidation[M](4)	1.11E-01	6.12E-02	0.000522	0.331456	8.60E-02	8.85E-02
	27	PRF_Q_2022_M_CIAN_790_53015.19826.19826.4.0.dta	4	1574.86713	IKEAVR(2)-SKNMAR(2)	1574.86821	Oxidation[M](4)	8.38E-01	7.15E-02	-0.00108	-0.685772	1.00E+00	3.36E-03
	28	PRF_Q_2022_M_CIAN_790_53015.23184.23184.3.0.dta	3	1574.867504	IKEAVR(2)-SKNMAR(2)	1574.86821	Oxidation[M](4)	1.00E+00	7.71E-02	-0.000706	-0.448291	1.00E+00	1.00E+00
	29	PRF_Q_2022_M_CIAN_790_53015.19722.19722.4.0.dta	4	1574.867078	IKEAVR(2)-SKNMAR(2)	1574.86821	Oxidation[M](4)	2.21E-01	8.91E-02	-0.001132	-0.71879	4.58E-01	3.95E-01
	30	PRF_Q_2022_M_CIAN_790_53015.23544.23544.4.0.dta	4	1558.870719	IKEAVR(2)-SKNMAR(2)	1558.873296	null	4.65E-03	1.04E-01	-0.002577	-1.653117	8.03E-03	6.68E-04
	31	PRF_Q_2022_M_CIAN_790_53015.23424.23424.4.0.dta	4	1574.867305	IKEAVR(2)-SKNMAR(2)	1574.86821	Oxidation[M](4)	6.33E-01	1.06E-01	-0.000905	-0.574651	4.79E-01	5.80E-01
	32	PRF_Q_2022_M_CIAN_790_53015.23674.23674.4.0.dta	4	1558.871833	IKEAVR(2)-SKNMAR(2)	1558.873296	null	8.07E-02	1.29E-01	-0.001463	-0.938498	6.94E-02	1.74E-01
	33	PRF_Q_2022_M_CIAN_790_53015.18002.18002.3.0.dta	3	1574.867821	IKEAVR(2)-SKNMAR(2)	1574.86821	Oxidation[M](4)	8.82E-01	1.42E-01	-0.000389	-0.247005	9.47E-01	1.00E+00
	34	PRF_Q_2022_M_CIAN_790_53015.23571.23571.3.0.dta	3	1558.873637	IKEAVR(2)-SKNMAR(2)	1558.873296	null	9.25E-02	1.59E-01	0.000341	0.218748	4.09E-02	1.00E-01
	35	PRF_Q_2022_M_CIAN_790_53015.23047.23047.3.0.dta	3	1574.867542	IKEAVR(2)-SKNMAR(2)	1574.86821	Oxidation[M](4)	1.35E-01	1.65E-01	-0.000668	-0.424162	2.31E-01	2.33E-02
	36	PRF_Q_2022_M_CIAN_790_53015.18234.18234.3.0.dta	3	1574.869338	IKEAVR(2)-SKNMAR(2)	1574.86821	Oxidation[M](4)	1.00E+00	1.76E-01	0.001128	0.71625	1.00E+00	1.00E+00
	37	PRF_Q_2022_M_CIAN_790_53015.18360.18360.3.0.dta	3	1574.869397	IKEAVR(2)-SKNMAR(2)	1574.86821	Oxidation[M](4)	3.92E-03	1.83E-01	0.001187	0.753714	2.13E-02	7.90E-03
	38	PRF_Q_2022_M_CIAN_790_53015.17878.17878.3.0.dta	3	1574.867695	IKEAVR(2)-SKNMAR(2)	1574.86821	Oxidation[M](4)	1.00E+00	2.04E-01	-0.000515	-0.327011	1.00E+00	8.17E-01
	39	PRF_Q_2022_M_CIAN_790_53015.23313.23313.3.0.dta	3	1574.86954	IKEAVR(2)-SKNMAR(2)	1574.86821	Oxidation[M](4)	9.19E-03	2.09E-01	0.00133	0.844515	9.21E-02	6.63E-03
	40	PRF_Q_2022_M_CIAN_790_53015.42310.42310.5.0.dta	5	2493.287925	YQQEVDRIKEAVR(9)-SKNMAR(2)	2493.287713	Oxidation[M](20)	2.71E-02	9.27E-02	0.000212	0.085028	2.13E-03	1.53E-07
	41	PRF_Q_2022_M_CIAN_790_53015.46913.46913.5.0.dta	5	2477.2941	YQQEVDRIKEAVR(9)-SKNMAR(2)	2477.292798	null	5.90E-04	9.42E-02	0.001302	0.525574	1.48E-04	1.39E-07
	42	PRF_Q_2022_M_CIAN_790_53015.42188.42188.4.0.dta	4	2493.286734	YQQEVDRIKEAVR(9)-SKNMAR(2)	2493.287713	Oxidation[M](20)	1.41E-01	9.62E-02	-0.000979	-0.392654	4.55E-02	4.60E-05
	43	PRF_Q_2022_M_CIAN_790_53015.42322.42322.4.0.dta	4	2493.287741	YQQEVDRIKEAVR(9)-SKNMAR(2)	2493.287713	Oxidation[M](20)	9.33E-02	1.15E-01	0.000028	0.01123	1.00E+00	3.70E-02
	44	PRF_Q_2022_M_CIAN_790_53015.42455.42455.5.0.dta	5	2493.290015	YQQEVDRIKEAVR(9)-SKNMAR(2)	2493.287713	Oxidation[M](20)	7.94E-02	1.25E-01	0.002302	0.923279	2.33E-01	5.59E-07
	45	PRF_Q_2022_M_CIAN_790_53015.46973.46973.4.0.dta	4	2477.294507	YQQEVDRIKEAVR(9)-SKNMAR(2)	2477.292798	null	3.75E-02	1.42E-01	0.001709	0.689866	2.49E-02	1.85E-04
	46	PRF_Q_2022_M_CIAN_790_53015.47144.47144.5.0.dta	5	2493.287739	YQQEVDRIKEAVR(9)-SKNMAR(2)	2493.287713	Oxidation[M](20)	1.17E-03	1.46E-01	0.000026	0.010428	1.00E+00	2.40E-05
	47	PRF_Q_2022_M_CIAN_790_53015.42164.42164.5.0.dta	5	2493.286579	YQQEVDRIKEAVR(9)-SKNMAR(2)	2493.287713	Oxidation[M](20)	2.98E-03	1.49E-01	-0.001134	-0.454821	5.62E-01	7.01E-05
	48	PRF_Q_2022_M_CIAN_790_53015.47076.47076.4.0.dta	4	2477.294684	YQQEVDRIKEAVR(9)-SKNMAR(2)	2477.292798	null	3.51E-10	1.75E-01	0.001886	0.761315	1.71E-09	5.47E-12
	49	PRF_Q_2022_M_CIAN_790_53015.47354.47354.4.0.dta	4	2477.293383	YQQEVDRIKEAVR(9)-SKNMAR(2)	2477.292798	null	3.45E-01	1.75E-01	0.000585	0.236145	1.00E+00	2.73E-02
	50	PRF_Q_2022_M_CIAN_790_53015.47488.47488.4.0.dta	4	2477.29135	YQQEVDRIKEAVR(9)-SKNMAR(2)	2477.292798	null	2.68E-02	1.76E-01	-0.001448	-0.584509	6.38E-02	1.59E-03
	51	PRF_Q_2022_M_CIAN_790_53015.47313.47313.5.0.dta	5	2477.294643	YQQEVDRIKEAVR(9)-SKNMAR(2)	2477.292798	null	8.50E-08	1.83E-01	0.001845	0.744765	1.00E+00	1.88E-04
	52	PRF_Q_2022_M_CIAN_790_53015.42468.42468.4.0.dta	4	2493.289452	YQQEVDRIKEAVR(9)-SKNMAR(2)	2493.287713	Oxidation[M](20)	9.68E-03	1.98E-01	0.001739	0.697473	3.72E-01	1.49E-04
	53	PRF_Q_2022_M_CIAN_790_53015.47046.47046.5.0.dta	5	2477.294565	YQQEVDRIKEAVR(9)-SKNMAR(2)	2477.292798	null	1.50E-01	2.00E-01	0.001767	0.713279	1.90E-01	2.52E-06
	54	PRF_Q_2022_M_CIAN_790_53015.47178.47178.5.0.dta	5	2477.294799	YQQEVDRIKEAVR(9)-SKNMAR(2)	2477.292798	null	3.87E-01	2.05E-01	0.002001	0.807737	2.51E-01	2.96E-05
	55	PRF_Q_2022_M_CIAN_790_53015.47002.47002.5.0.dta	5	2493.288091	YQQEVDRIKEAVR(9)-SKNMAR(2)	2493.287713	Oxidation[M](20)	6.67E-03	2.09E-01	0.000378	0.151607	1.00E+00	2.38E-04
	56	PRF_Q_2022_M_CIAN_790_53015.47594.47594.5.0.dta	5	2477.299057	YQQEVDRIKEAVR(9)-SKNMAR(2)	2477.292798	null	4.45E-05	2.27E-01	0.006259	2.526548	1.00E+00	1.05E-02
	57	PRF_Q_2022_M_CIAN_790_53015.47213.47213.4.0.dta	4	2477.294736	YQQEVDRIKEAVR(9)-SKNMAR(2)	2477.292798	null	2.01E-01	2.57E-01	0.001938	0.782306	5.97E-02	4.36E-03
	58	PRF_Q_2022_M_CIAN_790_53015.46833.46833.4.0.dta	4	2477.294272	YQQEVDRIKEAVR(9)-SKNMAR(2)	2477.292798	null	5.65E-02	2.64E-01	0.001474	0.595004	2.56E-01	1.60E-04
	59	PRF_Q_2022_M_CIAN_790_53015.47624.47624.4.0.dta	4	2477.290693	YQQEVDRIKEAVR(9)-SKNMAR(2)	2477.292798	null	5.52E-02	2.82E-01	-0.002105	-0.849718	1.00E+00	3.09E-02
	60	PRF_Q_2022_M_CIAN_790_53015.47456.47456.5.0.dta	5	2477.29657	YQQEVDRIKEAVR(9)-SKNMAR(2)	2477.292798	null	8.79E-03	2.93E-01	0.003772	1.52263	2.24E-01	3.24E-04
	61	PRF_Q_2022_M_CIAN_790_53015.46782.46782.5.0.dta	5	2477.297845	YQQEVDRIKEAVR(9)-SKNMAR(2)	2477.292798	null	3.79E-02	4.28E-01	0.005047	2.037305	1.00E+00	5.48E-02
	62	PRF_Q_2022_M_CIAN_790_53015.43753.43753.5.0.dta	5	2633.397051	RYQQEVDRIKEAVR(10)-SKNMAR(2)	2633.393901	null	4.25E-02	1.79E-01	0.00315	1.196175	3.56E-02	1.42E-03
	63	PRF_Q_2022_M_CIAN_790_53015.43615.43615.5.0.dta	5	2633.405644	RYQQEVDRIKEAVR(10)-SKNMAR(2)	2633.393901	null	5.68E-03	2.58E-01	0.011743	4.459265	1.31E-02	9.10E-06
14	sp|P33176|KINH_HUMAN (801)-sp|Q07866|KLC1_HUMAN (1)	3	6
	1	PRF_Q_2022_M_CIAN_790_53015.83349.83349.5.0.dta	5	3565.798612	KLFVQDLATR(1)-MYDNMSTMVYIKEDKLEK(1)	3565.798911	null	5.32E-07	8.22E-03	-0.000299	-0.083852	6.43E-11	2.18E-10
	2	PRF_Q_2022_M_CIAN_790_53015.83316.83316.4.0.dta	4	3565.808135	KLFVQDLATR(1)-MYDNMSTMVYIKEDKLEK(1)	3565.798911	null	1.09E-02	2.81E-01	0.009224	2.586798	1.00E+00	3.37E-11
	3	PRF_Q_2022_M_CIAN_790_53015.90749.90749.3.0.dta	3	2823.416907	KLFVQDLATR(1)-MYDNMSTMVYIK(1)	2823.412828	null	1.89E-06	1.70E-02	0.004079	1.444705	4.35E-03	6.69E-07
	4	PRF_Q_2022_M_CIAN_790_53015.90711.90711.3.0.dta	3	2823.416518	KLFVQDLATR(1)-MYDNMSTMVYIK(1)	2823.412828	null	3.41E-04	1.16E-01	0.00369	1.306929	3.71E-03	3.56E-04
	5	PRF_Q_2022_M_CIAN_790_53015.88762.88762.3.0.dta	3	2839.416786	KLFVQDLATR(1)-MYDNMSTMVYIK(1)	2839.407742	Oxidation[M](5)	6.67E-06	1.25E-01	0.009044	3.185171	5.40E-09	4.02E-07
	6	PRF_Q_2022_M_CIAN_790_53015.87729.87729.4.0.dta	4	3195.582809	KLFVQDLATR(1)-MYDNMSTMVYIKEDK(1)	3195.577309	null	7.32E-05	3.58E-01	0.0055	1.721129	1.00E+00	1.07E-05
15	sp|Q07866|KLC1_HUMAN (333)-sp|Q07866|KLC1_HUMAN (372)	3	7
	1	PRF_Q_2022_M_CIAN_790_53015.57959.57959.5.0.dta	5	3544.89153	EKVLGKDHPDVAK(6)-ALEIYQTKLGPDDPNVAK(8)	3544.889573	null	1.47E-03	8.33E-03	0.001957	0.552062	1.30E-12	1.42E-03
	2	PRF_Q_2022_M_CIAN_790_53015.58106.58106.5.0.dta	5	3544.886487	EKVLGKDHPDVAK(6)-ALEIYQTKLGPDDPNVAK(8)	3544.889573	null	2.32E-03	1.97E-02	-0.003086	-0.870549	4.91E-14	3.23E-03
	3	PRF_Q_2022_M_CIAN_790_53015.62955.62955.5.0.dta	5	3287.758362	VLGKDHPDVAK(4)-ALEIYQTKLGPDDPNVAK(8)	3287.75203	null	1.41E-02	1.36E-02	0.006332	1.925936	1.87E-07	1.07E-02
	4	PRF_Q_2022_M_CIAN_790_53015.63092.63092.5.0.dta	5	3287.757821	VLGKDHPDVAK(4)-ALEIYQTKLGPDDPNVAK(8)	3287.75203	null	4.63E-02	2.65E-02	0.005791	1.761386	1.00E+00	2.18E-02
	5	PRF_Q_2022_M_CIAN_790_53015.63073.63073.4.0.dta	4	3287.755919	VLGKDHPDVAK(4)-ALEIYQTKLGPDDPNVAK(8)	3287.75203	null	1.00E+00	6.52E-02	0.003889	1.182875	1.00E+00	3.73E-02
	6	PRF_Q_2022_M_CIAN_790_53015.78832.78832.5.0.dta	5	4882.585737	VLGKDHPDVAKQLNNLALLCQNQGK(4)-ALEIYQTKLGPDDPNVAK(8)	4882.576911	Carbamidomethyl[C](20)	1.00E+00	4.32E-02	0.008826	1.807652	1.00E+00	1.00E+00
	7	PRF_Q_2022_M_CIAN_790_53015.78724.78724.5.1.dta	5	4882.591573	VLGKDHPDVAKQLNNLALLCQNQGK(4)-ALEIYQTKLGPDDPNVAK(8)	4882.576911	Carbamidomethyl[C](20)	1.00E+00	1.77E-01	0.014662	3.002922	1.00E+00	2.96E-02
16	sp|Q07866|KLC1_HUMAN (272)-sp|Q07866|KLC1_HUMAN (314)	3	4
	1	PRF_Q_2022_M_CIAN_790_53015.69581.69581.5.0.dta	5	3276.739757	YKDAANLLNDALAIR(2)-GKYKEAEPLCKR(4)	3276.740752	Carbamidomethyl[C](28)	1.00E+00	1.86E-02	-0.000995	-0.303655	1.00E+00	1.00E+00
	2	PRF_Q_2022_M_CIAN_790_53015.69521.69521.3.0.dta	3	3276.718394	YKDAANLLNDALAIR(2)-GKYKEAEPLCKR(4)	3276.740752	Carbamidomethyl[C](28)	1.00E+00	3.27E-01	-0.022358	-6.823243	1.00E+00	1.00E+00
	3	PRF_Q_2022_M_CIAN_790_53015.76331.76331.4.0.dta	4	3120.64121	YKDAANLLNDALAIR(2)-GKYKEAEPLCK(4)	3120.63965	Carbamidomethyl[C](28)	1.00E+00	3.40E-02	0.00156	0.499898	1.00E+00	1.00E+00
	4	PRF_Q_2022_M_CIAN_790_53015.88935.88935.3.0.dta	3	3276.729196	YKDAANLLNDALAIR(2)-RGKYKEAEPLCK(5)	3276.740752	Carbamidomethyl[C](29)	1.00E+00	1.09E-01	-0.011556	-3.526675	1.00E+00	1.00E+00
17	sp|P33176|KINH_HUMAN (761)-sp|P33176|KINH_HUMAN (764)	3	5
	1	PRF_Q_2022_M_CIAN_790_53015.35663.35663.5.0.dta	5	2441.247502	ATDQEKSR(6)-KLHELTVMQDR(1)	2441.245182	null	1.92E-02	6.29E-02	0.00232	0.950335	1.95E-02	3.75E-01
	2	PRF_Q_2022_M_CIAN_790_53015.28018.28018.4.0.dta	4	2457.242482	ATDQEKSR(6)-KLHELTVMQDR(1)	2457.240096	Oxidation[M](8)	7.25E-01	2.31E-01	0.002386	0.971008	1.00E+00	1.00E+00
	3	PRF_Q_2022_M_CIAN_790_53015.35786.35786.5.0.dta	5	2457.243188	ATDQEKSR(6)-KLHELTVMQDR(1)	2457.240096	Oxidation[M](8)	5.48E-01	2.76E-01	0.003092	1.258322	1.00E+00	1.00E+00
	4	PRF_Q_2022_M_CIAN_790_53015.30130.30130.5.0.dta	5	2838.526137	LKATDQEKSR(8)-KLHELTVMQDRR(1)	2838.525298	null	2.42E-01	1.51E-01	0.000839	0.295576	5.72E-01	1.48E-02
	5	PRF_Q_2022_M_CIAN_790_53015.30013.30013.4.0.dta	4	2597.347919	ATDQEKSR(6)-KLHELTVMQDRR(1)	2597.346284	null	8.59E-03	1.70E-01	0.001635	0.629489	4.84E-02	5.87E-02
18	sp|P33176|KINH_HUMAN (602)-sp|P33176|KINH_HUMAN (783)	3	4
	1	PRF_Q_2022_M_CIAN_790_53015.52130.52130.5.0.dta	5	3132.664701	MKSEVKTMVK(6)-EQARQDLKGLEETVAK(8)	3132.664145	null	1.00E+00	1.46E-01	0.000556	0.177485	1.00E+00	1.00E+00
	2	PRF_Q_2022_M_CIAN_790_53015.52260.52260.5.0.dta	5	3132.665744	MKSEVKTMVK(6)-EQARQDLKGLEETVAK(8)	3132.664145	null	1.00E+00	1.49E-01	0.001599	0.510428	1.00E+00	1.00E+00
	3	PRF_Q_2022_M_CIAN_790_53015.53473.53473.4.0.dta	4	2545.394936	SEVKTMVKR(4)-QDLKGLEETVAK(4)	2545.390442	null	1.00E+00	3.24E-01	0.004494	1.765544	3.27E-01	1.00E+00
	4	PRF_Q_2022_M_CIAN_790_53015.60996.60996.4.0.dta	4	2389.293202	SEVKTMVK(4)-QDLKGLEETVAK(4)	2389.289339	null	1.00E+00	3.58E-01	0.003863	1.616799	1.00E+00	1.00E+00
19	sp|P33176|KINH_HUMAN (240)-sp|P33176|KINH_HUMAN (256)	2	13
	1	PRF_Q_2022_M_CIAN_790_53015.91936.91936.5.0.dta	5	4679.445055	VSKTGAEGAVLDEAK(3)-NINKSLSALGNVISALAEGSTYVPYRDSK(4)	4679.441199	null	7.91E-07	5.72E-04	0.003856	0.82403	1.00E+00	3.12E-09
	2	PRF_Q_2022_M_CIAN_790_53015.91937.91937.4.0.dta	4	4679.446646	VSKTGAEGAVLDEAK(3)-NINKSLSALGNVISALAEGSTYVPYRDSK(4)	4679.441199	null	3.09E-10	1.40E-03	0.005447	1.164028	1.18E-12	1.24E-07
	3	PRF_Q_2022_M_CIAN_790_53015.92080.92080.5.0.dta	5	4679.447847	VSKTGAEGAVLDEAK(3)-NINKSLSALGNVISALAEGSTYVPYRDSK(4)	4679.441199	null	1.00E+00	1.15E-02	0.006648	1.420682	1.00E+00	2.38E-06
	4	PRF_Q_2022_M_CIAN_790_53015.92082.92082.4.0.dta	4	4679.446236	VSKTGAEGAVLDEAK(3)-NINKSLSALGNVISALAEGSTYVPYRDSK(4)	4679.441199	null	1.00E+00	5.58E-02	0.005037	1.076411	1.00E+00	1.00E+00
	5	PRF_Q_2022_M_CIAN_790_53015.91797.91797.4.0.dta	4	4679.447751	VSKTGAEGAVLDEAK(3)-NINKSLSALGNVISALAEGSTYVPYRDSK(4)	4679.441199	null	1.00E+00	1.06E-01	0.006552	1.400167	1.00E+00	1.00E+00
	6	PRF_Q_2022_M_CIAN_790_53015.94226.94226.3.0.dta	3	4349.294102	VSKTGAEGAVLDEAK(3)-NINKSLSALGNVISALAEGSTYVPYR(4)	4349.28728	null	1.00E+00	3.28E-03	0.006822	1.568533	1.00E+00	1.00E+00
	7	PRF_Q_2022_M_CIAN_790_53015.94102.94102.5.0.dta	5	4349.293507	VSKTGAEGAVLDEAK(3)-NINKSLSALGNVISALAEGSTYVPYR(4)	4349.28728	null	1.64E-05	4.97E-03	0.006227	1.431729	1.00E+00	1.62E-07
	8	PRF_Q_2022_M_CIAN_790_53015.94180.94180.4.0.dta	4	4349.295652	VSKTGAEGAVLDEAK(3)-NINKSLSALGNVISALAEGSTYVPYR(4)	4349.28728	null	5.58E-08	1.42E-02	0.008372	1.924913	3.52E-14	1.14E-12
	9	PRF_Q_2022_M_CIAN_790_53015.94325.94325.4.0.dta	4	4349.295526	VSKTGAEGAVLDEAK(3)-NINKSLSALGNVISALAEGSTYVPYR(4)	4349.28728	null	2.66E-08	3.35E-02	0.008246	1.895943	1.00E+00	8.33E-06
	10	PRF_Q_2022_M_CIAN_790_53015.94033.94033.4.0.dta	4	4349.296195	VSKTGAEGAVLDEAK(3)-NINKSLSALGNVISALAEGSTYVPYR(4)	4349.28728	null	1.00E+00	3.66E-02	0.008915	2.049761	1.00E+00	1.00E+00
	11	PRF_Q_2022_M_CIAN_790_53015.94239.94239.5.0.dta	5	4349.296123	VSKTGAEGAVLDEAK(3)-NINKSLSALGNVISALAEGSTYVPYR(4)	4349.28728	null	1.00E+00	3.95E-02	0.008843	2.033207	1.00E+00	5.69E-05
	12	PRF_Q_2022_M_CIAN_790_53015.94081.94081.3.0.dta	3	4349.295488	VSKTGAEGAVLDEAK(3)-NINKSLSALGNVISALAEGSTYVPYR(4)	4349.28728	null	1.00E+00	6.34E-02	0.008208	1.887206	1.00E+00	1.00E+00
	13	PRF_Q_2022_M_CIAN_790_53015.94468.94468.4.0.dta	4	4349.296613	VSKTGAEGAVLDEAK(3)-NINKSLSALGNVISALAEGSTYVPYR(4)	4349.28728	null	1.00E+00	9.21E-02	0.009333	2.145869	1.00E+00	1.00E+00
20	sp|P33176|KINH_HUMAN (801)-sp|P33176|KINH_HUMAN (813)	2	10
	1	PRF_Q_2022_M_CIAN_790_53015.59640.59640.4.0.dta	4	3007.52516	KLFVQDLATR(1)-KSAEIDSDDTGGSAAQK(1)	3007.521709	null	4.20E-06	1.13E-03	0.003451	1.147456	6.77E-08	5.22E-07
	2	PRF_Q_2022_M_CIAN_790_53015.59662.59662.3.0.dta	3	3007.522156	KLFVQDLATR(1)-KSAEIDSDDTGGSAAQK(1)	3007.521709	null	1.00E+00	1.28E-03	0.000447	0.148627	1.00E+00	7.25E-05
	3	PRF_Q_2022_M_CIAN_790_53015.59795.59795.3.0.dta	3	3007.522611	KLFVQDLATR(1)-KSAEIDSDDTGGSAAQK(1)	3007.521709	null	2.98E-04	1.30E-03	0.000902	0.299915	1.00E+00	4.46E-05
	4	PRF_Q_2022_M_CIAN_790_53015.59774.59774.4.1.dta	4	3007.524572	KLFVQDLATR(1)-KSAEIDSDDTGGSAAQK(1)	3007.521709	null	1.63E-05	2.48E-03	0.002863	0.951947	1.33E-05	1.80E-06
	5	PRF_Q_2022_M_CIAN_790_53015.59918.59918.4.0.dta	4	3007.519356	KLFVQDLATR(1)-KSAEIDSDDTGGSAAQK(1)	3007.521709	null	2.84E-04	1.22E-02	-0.002353	-0.782372	1.45E-03	4.64E-05
	6	PRF_Q_2022_M_CIAN_790_53015.53875.53875.5.0.dta	5	3234.683267	KLFVQDLATR(1)-VKKSAEIDSDDTGGSAAQK(3)	3234.685073	null	5.39E-06	1.56E-03	-0.001806	-0.558323	1.76E-10	5.33E-11
	7	PRF_Q_2022_M_CIAN_790_53015.43611.43611.5.0.dta	5	3234.685943	KLFVQDLATR(1)-VKKSAEIDSDDTGGSAAQK(3)	3234.685073	null	7.52E-05	1.65E-03	0.00087	0.26896	9.49E-05	9.21E-06
	8	PRF_Q_2022_M_CIAN_790_53015.54015.54015.5.0.dta	5	3234.683293	KLFVQDLATR(1)-VKKSAEIDSDDTGGSAAQK(3)	3234.685073	null	9.98E-03	2.15E-03	-0.00178	-0.550285	1.26E-03	4.66E-08
	9	PRF_Q_2022_M_CIAN_790_53015.53876.53876.3.0.dta	3	3234.682161	KLFVQDLATR(1)-VKKSAEIDSDDTGGSAAQK(3)	3234.685073	null	7.41E-06	4.04E-03	-0.002912	-0.900242	2.86E-08	1.37E-06
	10	PRF_Q_2022_M_CIAN_790_53015.53733.53733.5.0.dta	5	3234.682733	KLFVQDLATR(1)-VKKSAEIDSDDTGGSAAQK(3)	3234.685073	null	5.86E-04	2.33E-02	-0.00234	-0.723409	3.67E-04	9.18E-10
21	sp|Q07866|KLC1_HUMAN (495)-sp|Q07866|KLC1_HUMAN (518)	2	6
	1	PRF_Q_2022_M_CIAN_790_53015.46358.46358.5.0.dta	5	2819.436088	KQGLDNVHK(1)-VAEVLNDPENMEKR(13)	2819.435485	null	3.60E-04	1.41E-03	0.000603	0.213873	4.42E-08	1.31E-05
	2	PRF_Q_2022_M_CIAN_790_53015.46452.46452.4.0.dta	4	2819.43633	KQGLDNVHK(1)-VAEVLNDPENMEKR(13)	2819.435485	null	2.35E-04	1.00E-02	0.000845	0.299705	3.03E-07	1.56E-06
	3	PRF_Q_2022_M_CIAN_790_53015.46494.46494.5.0.dta	5	2819.436703	KQGLDNVHK(1)-VAEVLNDPENMEKR(13)	2819.435485	null	5.04E-02	1.19E-02	0.001218	0.432001	1.09E-04	1.26E-02
	4	PRF_Q_2022_M_CIAN_790_53015.46223.46223.5.0.dta	5	2819.439146	KQGLDNVHK(1)-VAEVLNDPENMEKR(13)	2819.435485	null	6.15E-03	1.48E-02	0.003661	1.298487	7.81E-05	9.24E-04
	5	PRF_Q_2022_M_CIAN_790_53015.46318.46318.4.0.dta	4	2819.436251	KQGLDNVHK(1)-VAEVLNDPENMEKR(13)	2819.435485	null	1.54E-02	2.00E-02	0.000766	0.271686	2.20E-04	1.10E-03
	6	PRF_Q_2022_M_CIAN_790_53015.40392.40392.4.0.dta	4	2975.533717	KQGLDNVHK(1)-VAEVLNDPENMEKRR(13)	2975.536587	null	3.93E-01	1.11E-01	-0.00287	-0.964532	6.99E-02	9.84E-02
22	sp|P33176|KINH_HUMAN (627)-sp|P33176|KINH_HUMAN (755)	2	9
	1	PRF_Q_2022_M_CIAN_790_53015.49616.49616.3.0.dta	3	2790.363568	MEENEKELAACQLR(6)-LKATDQEK(2)	2790.36469	Carbamidomethyl[C](11)	3.95E-03	1.79E-03	-0.001122	-0.402098	1.00E+00	2.61E-04
	2	PRF_Q_2022_M_CIAN_790_53015.49597.49597.4.0.dta	4	2790.361963	MEENEKELAACQLR(6)-LKATDQEK(2)	2790.36469	Carbamidomethyl[C](11)	3.92E-06	4.66E-03	-0.002727	-0.977292	5.82E-09	1.22E-08
	3	PRF_Q_2022_M_CIAN_790_53015.49469.49469.4.0.dta	4	2790.363707	MEENEKELAACQLR(6)-LKATDQEK(2)	2790.36469	Carbamidomethyl[C](11)	2.10E-03	5.34E-03	-0.000983	-0.352284	2.04E-06	4.73E-05
	4	PRF_Q_2022_M_CIAN_790_53015.46852.46852.4.0.dta	4	2806.363985	MEENEKELAACQLR(6)-LKATDQEK(2)	2806.359604	Carbamidomethyl[C](11);Oxidation[M](1)	2.55E-09	5.59E-03	0.004381	1.561097	2.47E-08	2.09E-12
	5	PRF_Q_2022_M_CIAN_790_53015.49737.49737.4.1.dta	4	2790.365684	MEENEKELAACQLR(6)-LKATDQEK(2)	2790.36469	Carbamidomethyl[C](11)	1.57E-04	1.28E-02	0.000994	0.356226	1.00E+00	6.09E-06
	6	PRF_Q_2022_M_CIAN_790_53015.46997.46997.4.0.dta	4	2806.362236	MEENEKELAACQLR(6)-LKATDQEK(2)	2806.359604	Carbamidomethyl[C](11);Oxidation[M](1)	1.14E-01	1.42E-01	0.002632	0.93787	1.00E+00	3.21E-01
	7	PRF_Q_2022_M_CIAN_790_53015.42408.42408.4.0.dta	4	2918.461492	KMEENEKELAACQLR(7)-LKATDQEK(2)	2918.459645	Carbamidomethyl[C](12)	4.26E-03	9.42E-03	0.001847	0.632868	1.00E+00	1.51E-04
	8	PRF_Q_2022_M_CIAN_790_53015.39412.39412.4.0.dta	4	2934.455116	KMEENEKELAACQLR(7)-LKATDQEK(2)	2934.454559	Carbamidomethyl[C](12);Oxidation[M](2)	4.45E-02	7.90E-02	0.000557	0.189814	1.00E+00	3.82E-02
	9	PRF_Q_2022_M_CIAN_790_53015.39414.39414.5.1.dta	5	2934.455908	KMEENEKELAACQLR(7)-LKATDQEK(2)	2934.454559	Carbamidomethyl[C](12);Oxidation[M](2)	1.00E+00	3.42E-01	0.001349	0.459711	1.00E+00	1.00E+00
23	sp|P33176|KINH_HUMAN (783)-sp|P33176|KINH_HUMAN (791)	2	2
	1	PRF_Q_2022_M_CIAN_790_53015.89117.89117.4.0.dta	4	3418.856302	QDLKGLEETVAK(4)-GLEETVAKELQTLHNLR(8)	3418.842626	null	5.94E-09	2.22E-03	0.013676	4.000184	1.00E+00	2.08E-10
	2	PRF_Q_2022_M_CIAN_790_53015.87455.87455.5.1.dta	5	3903.063366	EQARQDLKGLEETVAK(8)-GLEETVAKELQTLHNLR(8)	3903.081997	null	1.00E+00	5.83E-01	-0.018631	-4.773407	4.37E-01	1.00E+00
24	sp|P33176|KINH_HUMAN (448)-sp|P33176|KINH_HUMAN (450)	2	5
	1	PRF_Q_2022_M_CIAN_790_53015.82918.82918.4.0.dta	4	4413.2705	QLDDKDEEINQQSQLVEKLK(18)-LKTQMLDQEELLASTR(2)	4413.270305	null	1.00E+00	2.96E-03	0.000195	0.044185	1.00E+00	9.91E-06
	2	PRF_Q_2022_M_CIAN_790_53015.82876.82876.5.0.dta	5	4413.273858	QLDDKDEEINQQSQLVEKLK(18)-LKTQMLDQEELLASTR(2)	4413.270305	null	1.35E-02	1.35E-02	0.003553	0.805072	1.79E-02	2.24E-09
	3	PRF_Q_2022_M_CIAN_790_53015.83019.83019.5.0.dta	5	4413.27435	QLDDKDEEINQQSQLVEKLK(18)-LKTQMLDQEELLASTR(2)	4413.270305	null	9.20E-01	2.90E-02	0.004045	0.916554	1.40E-01	4.12E-08
	4	PRF_Q_2022_M_CIAN_790_53015.76887.76887.5.0.dta	5	4429.268193	QLDDKDEEINQQSQLVEKLK(18)-LKTQMLDQEELLASTR(2)	4429.265219	Oxidation[M](28)	1.00E+00	5.11E-02	0.002974	0.671443	1.00E+00	1.36E-03
	5	PRF_Q_2022_M_CIAN_790_53015.76827.76827.5.0.dta	5	4569.380164	QLDDKDEEINQQSQLVEKLK(18)-LKTQMLDQEELLASTRR(2)	4569.371407	null	9.43E-03	1.27E-01	0.008757	1.916456	1.76E-04	2.24E-03
25	sp|P33176|KINH_HUMAN (627)-sp|P33176|KINH_HUMAN (739)	2	4
	1	PRF_Q_2022_M_CIAN_790_53015.74593.74593.4.0.dta	4	4106.950327	MEENEKELAACQLR(6)-LITDLQDQNQKMMLEQER(11)	4106.949933	Oxidation[M](13);Carbamidomethyl[C](32)	1.00E+00	3.27E-03	0.000394	0.095935	1.00E+00	1.00E+00
	2	PRF_Q_2022_M_CIAN_790_53015.76107.76107.4.0.dta	4	4106.946002	MEENEKELAACQLR(6)-LITDLQDQNQKMMLEQER(11)	4106.949933	Carbamidomethyl[C](32);Oxidation[M](22)	1.00E+00	5.59E-02	-0.003931	-0.957158	1.00E+00	1.00E+00
	3	PRF_Q_2022_M_CIAN_790_53015.76251.76251.4.0.dta	4	4106.93659	MEENEKELAACQLR(6)-LITDLQDQNQKMMLEQER(11)	4106.949933	Carbamidomethyl[C](32);Oxidation[M](22)	1.00E+00	6.88E-02	-0.013343	-3.248883	1.00E+00	1.00E+00
	4	PRF_Q_2022_M_CIAN_790_53015.70991.70991.5.0.dta	5	4219.05244	KMEENEKELAACQLR(7)-LITDLQDQNQKMMLEQER(11)	4219.049975	Carbamidomethyl[C](33)	6.49E-05	5.68E-03	0.002465	0.584255	1.00E+00	3.92E-05
26	sp|Q07866|KLC1_HUMAN (398)-sp|Q07866|KLC1_HUMAN (518)	2	6
	1	PRF_Q_2022_M_CIAN_790_53015.60462.60462.4.0.dta	4	2908.477816	FKQAETLYK(2)-VAEVLNDPENMEKR(13)	2908.475951	null	1.13E-08	4.81E-03	0.001865	0.641229	4.54E-09	4.66E-09
	2	PRF_Q_2022_M_CIAN_790_53015.60610.60610.4.0.dta	4	2908.479764	FKQAETLYK(2)-VAEVLNDPENMEKR(13)	2908.475951	null	9.30E-09	1.15E-02	0.003813	1.310996	2.42E-06	6.99E-07
	3	PRF_Q_2022_M_CIAN_790_53015.54060.54060.4.0.dta	4	2924.474275	FKQAETLYK(2)-VAEVLNDPENMEKR(13)	2924.470866	Oxidation[M](11)	3.99E-02	2.42E-02	0.003409	1.165681	9.09E-02	3.29E-03
	4	PRF_Q_2022_M_CIAN_790_53015.60430.60430.4.2.dta	4	2924.470965	FKQAETLYK(2)-VAEVLNDPENMEKR(13)	2924.470866	Oxidation[M](11)	3.27E-01	4.24E-02	0.000099	0.033852	1.00E+00	6.30E-01
	5	PRF_Q_2022_M_CIAN_790_53015.53300.53300.5.0.dta	5	3064.578896	FKQAETLYK(2)-VAEVLNDPENMEKRR(13)	3064.577054	null	4.49E-04	1.73E-02	0.001842	0.601062	2.79E-02	8.04E-06
	6	PRF_Q_2022_M_CIAN_790_53015.53168.53168.5.0.dta	5	3064.580709	FKQAETLYK(2)-VAEVLNDPENMEKRR(13)	3064.577054	null	9.06E-05	3.63E-02	0.003655	1.19266	4.43E-03	2.22E-06
27	sp|Q07866|KLC1_HUMAN (479)-sp|Q07866|KLC1_HUMAN (518)	2	4
	1	PRF_Q_2022_M_CIAN_790_53015.84514.84514.4.0.dta	4	3561.724402	QGKFEAAETLEEAAMR(3)-VAEVLNDPENMEKR(13)	3561.719809	null	2.66E-04	5.55E-03	0.004593	1.289546	7.90E-10	3.58E-08
	2	PRF_Q_2022_M_CIAN_790_53015.84378.84378.4.0.dta	4	3561.725187	QGKFEAAETLEEAAMR(3)-VAEVLNDPENMEKR(13)	3561.719809	null	4.54E-03	2.59E-02	0.005378	1.509945	9.01E-11	1.44E-05
	3	PRF_Q_2022_M_CIAN_790_53015.76512.76512.5.0.dta	5	3717.818941	QGKFEAAETLEEAAMR(3)-VAEVLNDPENMEKRR(13)	3717.820911	null	1.89E-01	4.35E-02	-0.00197	-0.52988	1.37E-03	1.25E-01
	4	PRF_Q_2022_M_CIAN_790_53015.76371.76371.5.0.dta	5	3717.815477	QGKFEAAETLEEAAMR(3)-VAEVLNDPENMEKRR(13)	3717.820911	null	4.81E-02	7.54E-02	-0.005434	-1.461609	3.35E-05	3.69E-02
28	sp|Q07866|KLC1_HUMAN (237)-sp|Q07866|KLC1_HUMAN (272)	2	4
	1	PRF_Q_2022_M_CIAN_790_53015.92893.92893.4.0.dta	4	3802.985502	YEVAVPLCKQALEDLEK(9)-YKDAANLLNDALAIR(2)	3802.993375	Carbamidomethyl[C](8)	1.00E+00	6.24E-03	-0.007873	-2.070211	1.00E+00	5.42E-04
	2	PRF_Q_2022_M_CIAN_790_53015.93021.93021.4.0.dta	4	3802.972779	YEVAVPLCKQALEDLEK(9)-YKDAANLLNDALAIR(2)	3802.993375	Carbamidomethyl[C](8)	5.33E-02	1.96E-01	-0.020596	-5.415734	1.00E+00	3.17E-01
	3	PRF_Q_2022_M_CIAN_790_53015.93576.93576.4.0.dta	4	4288.221596	YEVAVPLCKQALEDLEK(9)-DQNKYKDAANLLNDALAIR(6)	4288.216762	Carbamidomethyl[C](30)	1.00E+00	6.55E-03	0.004834	1.127275	5.89E-02	4.03E-07
	4	PRF_Q_2022_M_CIAN_790_53015.92391.92391.4.0.dta	4	4288.196759	YEVAVPLCKQALEDLEK(9)-DQNKYKDAANLLNDALAIR(6)	4288.216762	Carbamidomethyl[C](30)	1.00E+00	7.73E-03	-0.020003	-4.664643	1.00E+00	1.00E+00
29	sp|P33176|KINH_HUMAN (237)-sp|P33176|KINH_HUMAN (256)	2	4
	1	PRF_Q_2022_M_CIAN_790_53015.97041.97041.4.0.dta	4	4396.364971	LYLVDLAGSEKVSK(11)-NINKSLSALGNVISALAEGSTYVPYR(4)	4396.3648	null	2.21E-05	6.80E-03	0.000171	0.038896	1.00E+00	2.60E-10
	2	PRF_Q_2022_M_CIAN_790_53015.97180.97180.4.0.dta	4	4396.367238	LYLVDLAGSEKVSK(11)-NINKSLSALGNVISALAEGSTYVPYR(4)	4396.3648	null	1.00E+00	1.06E-02	0.002438	0.554549	1.00E+00	1.84E-04
	3	PRF_Q_2022_M_CIAN_790_53015.94937.94937.5.0.dta	5	4726.528419	LYLVDLAGSEKVSK(11)-NINKSLSALGNVISALAEGSTYVPYRDSK(4)	4726.518719	null	1.00E+00	8.11E-02	0.0097	2.05225	1.00E+00	2.24E-02
	4	PRF_Q_2022_M_CIAN_790_53015.94942.94942.4.0.dta	4	4726.52939	LYLVDLAGSEKVSK(11)-NINKSLSALGNVISALAEGSTYVPYRDSK(4)	4726.518719	null	1.00E+00	1.09E-01	0.010671	2.257687	1.00E+00	1.01E-01
30	sp|P33176|KINH_HUMAN (71)-sp|P33176|KINH_HUMAN (909)	2	4
	1	PRF_Q_2022_M_CIAN_790_53015.75916.75916.4.0.dta	4	3290.669837	IVKDVLEGYNGTIFAYGQTSSGK(3)-SKNMAR(2)	3290.672401	null	8.12E-06	7.15E-03	-0.002564	-0.779172	1.00E+00	4.90E-08
	2	PRF_Q_2022_M_CIAN_790_53015.76043.76043.4.0.dta	4	3290.666434	IVKDVLEGYNGTIFAYGQTSSGK(3)-SKNMAR(2)	3290.672401	null	4.06E-06	1.10E-02	-0.005967	-1.813307	1.00E+00	7.82E-07
	3	PRF_Q_2022_M_CIAN_790_53015.68681.68681.4.0.dta	4	3418.772172	KIVKDVLEGYNGTIFAYGQTSSGK(4)-SKNMAR(2)	3418.767356	null	2.26E-01	1.29E-01	0.004816	1.408695	1.00E+00	4.18E-01
	4	PRF_Q_2022_M_CIAN_790_53015.68644.68644.5.1.dta	5	3418.769242	KIVKDVLEGYNGTIFAYGQTSSGK(4)-SKNMAR(2)	3418.767356	null	1.00E+00	4.40E-01	0.001886	0.551661	1.00E+00	1.00E+00
31	sp|P33176|KINH_HUMAN (813)-sp|P33176|KINH_HUMAN (813)	2	3
	1	PRF_Q_2022_M_CIAN_790_53015.33386.33386.4.1.dta	4	3723.769027	VKKSAEIDSDDTGGSAAQK(3)-KSAEIDSDDTGGSAAQK(1)	3723.767732	null	1.00E+00	9.41E-03	0.001295	0.347766	3.91E-01	6.26E-02
	2	PRF_Q_2022_M_CIAN_790_53015.33413.33413.5.0.dta	5	3723.772895	VKKSAEIDSDDTGGSAAQK(3)-KSAEIDSDDTGGSAAQK(1)	3723.767732	null	1.00E+00	2.13E-02	0.005163	1.386499	1.00E+00	2.86E-01
	3	PRF_Q_2022_M_CIAN_790_53015.36040.36040.4.0.dta	4	3496.60438	KSAEIDSDDTGGSAAQK(1)-KSAEIDSDDTGGSAAQK(1)	3496.604368	null	1.41E-01	6.10E-02	0.000012	0.003432	1.42E-01	1.48E-01
32	sp|Q07866|KLC1_HUMAN (468)-sp|Q07866|KLC1_HUMAN (495)	2	11
	1	PRF_Q_2022_M_CIAN_790_53015.73738.73738.5.0.dta	5	3124.699675	VDSPTVTTTLKNLGALYR(11)-KQGLDNVHK(1)	3124.699939	null	1.74E-07	9.52E-03	-0.000264	-0.084488	7.50E-05	3.10E-08
	2	PRF_Q_2022_M_CIAN_790_53015.73901.73901.4.0.dta	4	3124.698733	VDSPTVTTTLKNLGALYR(11)-KQGLDNVHK(1)	3124.699939	null	1.07E-02	1.08E-02	-0.001206	-0.385957	7.41E-05	1.57E-03
	3	PRF_Q_2022_M_CIAN_790_53015.73872.73872.5.0.dta	5	3124.699058	VDSPTVTTTLKNLGALYR(11)-KQGLDNVHK(1)	3124.699939	null	3.00E-08	1.15E-02	-0.000881	-0.281947	6.90E-05	1.93E-08
	4	PRF_Q_2022_M_CIAN_790_53015.73609.73609.5.0.dta	5	3124.7011	VDSPTVTTTLKNLGALYR(11)-KQGLDNVHK(1)	3124.699939	null	4.33E-09	1.31E-02	0.001161	0.371556	9.33E-06	4.54E-09
	5	PRF_Q_2022_M_CIAN_790_53015.73760.73760.4.0.dta	4	3124.697982	VDSPTVTTTLKNLGALYR(11)-KQGLDNVHK(1)	3124.699939	null	5.43E-02	2.30E-02	-0.001957	-0.6263	1.00E+00	1.10E-02
	6	PRF_Q_2022_M_CIAN_790_53015.73631.73631.4.0.dta	4	3124.698498	VDSPTVTTTLKNLGALYR(11)-KQGLDNVHK(1)	3124.699939	null	1.99E-01	3.61E-02	-0.001441	-0.461164	4.60E-08	6.42E-02
	7	PRF_Q_2022_M_CIAN_790_53015.73693.73693.3.0.dta	3	3124.698286	VDSPTVTTTLKNLGALYR(11)-KQGLDNVHK(1)	3124.699939	null	8.91E-02	5.94E-02	-0.001653	-0.529011	1.00E+00	5.45E-02
	8	PRF_Q_2022_M_CIAN_790_53015.74020.74020.5.0.dta	5	3124.702678	VDSPTVTTTLKNLGALYR(11)-KQGLDNVHK(1)	3124.699939	null	5.24E-02	8.91E-02	0.002739	0.876564	1.00E+00	9.65E-03
	9	PRF_Q_2022_M_CIAN_790_53015.74059.74059.4.1.dta	4	3124.701856	VDSPTVTTTLKNLGALYR(11)-KQGLDNVHK(1)	3124.699939	null	4.26E-01	1.08E-01	0.001917	0.613499	1.00E+00	4.09E-01
	10	PRF_Q_2022_M_CIAN_790_53015.65330.65330.5.0.dta	5	3483.854299	ACKVDSPTVTTTLKNLGALYR(14)-KQGLDNVHK(1)	3483.862647	Carbamidomethyl[C](2)	1.24E-02	6.34E-02	-0.008348	-2.396191	1.00E+00	2.85E-03
	11	PRF_Q_2022_M_CIAN_790_53015.65459.65459.5.0.dta	5	3483.856701	ACKVDSPTVTTTLKNLGALYR(14)-KQGLDNVHK(1)	3483.862647	Carbamidomethyl[C](2)	1.55E-01	1.16E-01	-0.005946	-1.706726	1.00E+00	3.08E-02
33	sp|P33176|KINH_HUMAN (726)-sp|P33176|KINH_HUMAN (728)	2	9
	1	PRF_Q_2022_M_CIAN_790_53015.65287.65287.4.0.dta	4	3225.73191	QISSLRDEVEAKAK(12)-AKLITDLQDQNQK(2)	3225.732355	null	6.13E-03	1.05E-02	-0.000445	-0.137953	2.76E-02	3.31E-07
	2	PRF_Q_2022_M_CIAN_790_53015.65143.65143.4.0.dta	4	3225.734072	QISSLRDEVEAKAK(12)-AKLITDLQDQNQK(2)	3225.732355	null	1.00E+00	3.02E-02	0.001717	0.532282	1.00E+00	2.36E-05
	3	PRF_Q_2022_M_CIAN_790_53015.65306.65306.5.0.dta	5	3225.73188	QISSLRDEVEAKAK(12)-AKLITDLQDQNQK(2)	3225.732355	null	7.67E-02	3.30E-02	-0.000475	-0.147253	1.00E+00	5.97E-05
	4	PRF_Q_2022_M_CIAN_790_53015.65163.65163.5.0.dta	5	3225.734239	QISSLRDEVEAKAK(12)-AKLITDLQDQNQK(2)	3225.732355	null	6.34E-02	5.43E-02	0.001884	0.584053	9.11E-01	1.11E-05
	5	PRF_Q_2022_M_CIAN_790_53015.65440.65440.5.0.dta	5	3225.734993	QISSLRDEVEAKAK(12)-AKLITDLQDQNQK(2)	3225.732355	null	1.00E+00	1.08E-01	0.002638	0.817799	1.00E+00	1.39E-03
	6	PRF_Q_2022_M_CIAN_790_53015.65424.65424.4.0.dta	4	3225.730467	QISSLRDEVEAKAK(12)-AKLITDLQDQNQK(2)	3225.732355	null	1.00E+00	1.37E-01	-0.001888	-0.585293	1.00E+00	1.42E-03
	7	PRF_Q_2022_M_CIAN_790_53015.65029.65029.5.0.dta	5	3225.735184	QISSLRDEVEAKAK(12)-AKLITDLQDQNQK(2)	3225.732355	null	1.00E+00	1.38E-01	0.002829	0.87701	1.00E+00	3.24E-08
	8	PRF_Q_2022_M_CIAN_790_53015.65205.65205.3.0.dta	3	3225.728014	QISSLRDEVEAKAK(12)-AKLITDLQDQNQK(2)	3225.732355	null	1.00E+00	1.78E-01	-0.004341	-1.345741	1.00E+00	1.00E+00
	9	PRF_Q_2022_M_CIAN_790_53015.53043.53043.4.0.dta	4	2541.341264	DEVEAKAK(6)-AKLITDLQDQNQK(2)	2541.340517	null	2.33E-02	1.18E-01	0.000747	0.293939	1.00E+00	6.80E-03
34	sp|Q07866|KLC1_HUMAN (237)-sp|Q07866|KLC1_HUMAN (270)	2	4
	1	PRF_Q_2022_M_CIAN_790_53015.93583.93583.5.0.dta	5	4288.228978	YEVAVPLCKQALEDLEK(9)-DQNKYKDAANLLNDALAIR(4)	4288.216762	Carbamidomethyl[C](30)	1.07E-06	1.09E-02	0.012216	2.848737	2.46E-05	1.07E-06
	2	PRF_Q_2022_M_CIAN_790_53015.92390.92390.5.0.dta	5	4288.227187	YEVAVPLCKQALEDLEK(9)-DQNKYKDAANLLNDALAIR(4)	4288.216762	Carbamidomethyl[C](30)	1.00E+00	2.43E-02	0.010425	2.43108	1.00E+00	1.00E+00
	3	PRF_Q_2022_M_CIAN_790_53015.82044.82044.4.0.dta	4	2937.493039	YEVAVPLCKQALEDLEK(9)-DQNKYK(4)	2937.491266	Carbamidomethyl[C](8)	3.67E-01	7.07E-02	0.001773	0.603576	2.22E-05	2.28E-01
	4	PRF_Q_2022_M_CIAN_790_53015.82190.82190.4.0.dta	4	2937.493762	YEVAVPLCKQALEDLEK(9)-DQNKYK(4)	2937.491266	Carbamidomethyl[C](8)	3.17E-01	1.17E-01	0.002496	0.849705	6.44E-08	2.29E-01
35	sp|Q07866|KLC1_HUMAN (272)-sp|Q07866|KLC1_HUMAN (518)	2	3
	1	PRF_Q_2022_M_CIAN_790_53015.88886.88886.4.1.dta	4	3441.765713	YKDAANLLNDALAIR(2)-VAEVLNDPENMEKR(13)	3441.768082	null	4.88E-03	1.17E-02	-0.002369	-0.688309	5.16E-06	1.76E-03
	2	PRF_Q_2022_M_CIAN_790_53015.88915.88915.3.0.dta	3	3441.762296	YKDAANLLNDALAIR(2)-VAEVLNDPENMEKR(13)	3441.768082	null	1.00E+00	1.54E-01	-0.005786	-1.681113	1.00E+00	1.00E+00
	3	PRF_Q_2022_M_CIAN_790_53015.83902.83902.5.0.dta	5	3597.878632	YKDAANLLNDALAIR(2)-VAEVLNDPENMEKRR(13)	3597.869185	null	1.00E+00	3.56E-02	0.009447	2.625721	1.00E+00	2.17E-04
36	sp|P33176|KINH_HUMAN (620)-sp|P33176|KINH_HUMAN (627)	2	7
	1	PRF_Q_2022_M_CIAN_790_53015.44707.44707.5.0.dta	5	3538.686321	CKQLESTQTESNKK(13)-MEENEKELAACQLR(6)	3538.682042	Carbamidomethyl[C](11);Carbamidomethyl[C](18)	9.59E-05	1.23E-02	0.004279	1.209207	4.43E-05	2.60E-06
	2	PRF_Q_2022_M_CIAN_790_53015.41403.41403.5.0.dta	5	3538.685837	CKQLESTQTESNKK(13)-MEENEKELAACQLR(6)	3538.682042	Carbamidomethyl[C](11);Carbamidomethyl[C](18)	1.00E+00	1.37E-02	0.003795	1.072433	4.08E-04	1.90E-04
	3	PRF_Q_2022_M_CIAN_790_53015.41417.41417.4.0.dta	4	3538.681518	CKQLESTQTESNKK(13)-MEENEKELAACQLR(6)	3538.682042	Carbamidomethyl[C](11);Carbamidomethyl[C](18)	1.00E+00	1.47E-02	-0.000524	-0.148078	1.00E+00	1.00E+00
	4	PRF_Q_2022_M_CIAN_790_53015.45348.45348.4.0.dta	4	3266.551904	QLESTQTESNKK(11)-MEENEKELAACQLR(6)	3266.551359	Carbamidomethyl[C](11);Oxidation[M](1)	5.29E-01	1.23E-01	0.000545	0.166843	3.07E-04	1.00E+00
	5	PRF_Q_2022_M_CIAN_790_53015.48065.48065.4.1.dta	4	3250.554981	QLESTQTESNKK(11)-MEENEKELAACQLR(6)	3250.556444	Carbamidomethyl[C](11)	1.00E+00	1.50E-01	-0.001463	-0.450077	5.00E-07	9.01E-01
	6	PRF_Q_2022_M_CIAN_790_53015.48216.48216.4.1.dta	4	3250.554253	QLESTQTESNKK(11)-MEENEKELAACQLR(6)	3250.556444	Carbamidomethyl[C](11)	1.00E+00	2.94E-01	-0.002191	-0.674038	4.54E-05	1.00E+00
	7	PRF_Q_2022_M_CIAN_790_53015.48109.48109.3.0.dta	3	3250.546417	QLESTQTESNKK(11)-MEENEKELAACQLR(6)	3250.556444	Carbamidomethyl[C](11)	3.90E-01	3.56E-01	-0.010027	-3.084703	1.12E-02	4.33E-01
37	sp|P33176|KINH_HUMAN (813)-sp|P33176|KINH_HUMAN (829)	2	2
	1	PRF_Q_2022_M_CIAN_790_53015.33209.33209.5.0.dta	5	3851.825626	VKKSAEIDSDDTGGSAAQK(3)-SAEIDSDDTGGSAAQKQK(16)	3851.826303	null	1.11E-01	1.24E-02	-0.000677	-0.175761	6.16E-05	7.58E-02
	2	PRF_Q_2022_M_CIAN_790_53015.35614.35614.4.0.dta	4	3624.661626	KSAEIDSDDTGGSAAQK(1)-SAEIDSDDTGGSAAQKQK(16)	3624.662939	null	1.00E+00	2.78E-02	-0.001313	-0.362241	5.61E-01	6.54E-05
38	sp|Q07866|KLC1_HUMAN (309)-sp|Q07866|KLC1_HUMAN (382)	2	22
	1	PRF_Q_2022_M_CIAN_790_53015.73833.73833.4.0.dta	4	3814.081093	TLGKDHPAVAATLNNLAVLYGKR(22)-LGPDDPNVAKTK(10)	3814.085965	null	3.89E-09	1.38E-02	-0.004872	-1.27737	3.16E-06	2.25E-11
	2	PRF_Q_2022_M_CIAN_790_53015.73975.73975.4.0.dta	4	3814.083805	TLGKDHPAVAATLNNLAVLYGKR(22)-LGPDDPNVAKTK(10)	3814.085965	null	1.15E-09	1.52E-02	-0.00216	-0.566322	3.67E-05	1.81E-11
	3	PRF_Q_2022_M_CIAN_790_53015.73703.73703.4.0.dta	4	3814.08309	TLGKDHPAVAATLNNLAVLYGKR(22)-LGPDDPNVAKTK(10)	3814.085965	null	2.44E-11	1.66E-02	-0.002875	-0.753785	6.85E-06	5.89E-14
	4	PRF_Q_2022_M_CIAN_790_53015.73679.73679.5.0.dta	5	3814.085067	TLGKDHPAVAATLNNLAVLYGKR(22)-LGPDDPNVAKTK(10)	3814.085965	null	2.75E-04	1.67E-02	-0.000898	-0.235443	9.55E-03	7.90E-07
	5	PRF_Q_2022_M_CIAN_790_53015.74224.74224.5.0.dta	5	3814.085151	TLGKDHPAVAATLNNLAVLYGKR(22)-LGPDDPNVAKTK(10)	3814.085965	null	4.14E-05	2.65E-02	-0.000814	-0.213419	1.02E-03	2.63E-06
	6	PRF_Q_2022_M_CIAN_790_53015.73952.73952.5.0.dta	5	3814.085334	TLGKDHPAVAATLNNLAVLYGKR(22)-LGPDDPNVAKTK(10)	3814.085965	null	3.93E-06	2.83E-02	-0.000631	-0.165439	1.00E+00	8.74E-07
	7	PRF_Q_2022_M_CIAN_790_53015.74092.74092.5.0.dta	5	3814.088175	TLGKDHPAVAATLNNLAVLYGKR(22)-LGPDDPNVAKTK(10)	3814.085965	null	4.15E-04	3.73E-02	0.00221	0.579431	1.00E+00	5.28E-04
	8	PRF_Q_2022_M_CIAN_790_53015.73814.73814.5.0.dta	5	3814.082527	TLGKDHPAVAATLNNLAVLYGKR(22)-LGPDDPNVAKTK(10)	3814.085965	null	3.28E-04	4.75E-02	-0.003438	-0.901396	8.97E-04	8.34E-07
	9	PRF_Q_2022_M_CIAN_790_53015.74117.74117.4.0.dta	4	3814.08758	TLGKDHPAVAATLNNLAVLYGKR(22)-LGPDDPNVAKTK(10)	3814.085965	null	1.11E-06	5.22E-02	0.001615	0.42343	1.00E+00	1.15E-07
	10	PRF_Q_2022_M_CIAN_790_53015.74372.74372.5.0.dta	5	3814.089551	TLGKDHPAVAATLNNLAVLYGKR(22)-LGPDDPNVAKTK(10)	3814.085965	null	1.11E-04	5.89E-02	0.003586	0.940199	1.00E+00	7.20E-07
	11	PRF_Q_2022_M_CIAN_790_53015.74653.74653.5.0.dta	5	3814.088649	TLGKDHPAVAATLNNLAVLYGKR(22)-LGPDDPNVAKTK(10)	3814.085965	null	1.81E-03	6.24E-02	0.002684	0.703707	1.00E+00	5.40E-05
	12	PRF_Q_2022_M_CIAN_790_53015.74512.74512.5.0.dta	5	3814.090106	TLGKDHPAVAATLNNLAVLYGKR(22)-LGPDDPNVAKTK(10)	3814.085965	null	3.27E-04	7.33E-02	0.004141	1.085712	1.00E+00	5.93E-08
	13	PRF_Q_2022_M_CIAN_790_53015.74788.74788.5.0.dta	5	3814.083682	TLGKDHPAVAATLNNLAVLYGKR(22)-LGPDDPNVAKTK(10)	3814.085965	null	9.78E-03	1.01E-01	-0.002283	-0.598571	1.00E+00	6.97E-03
	14	PRF_Q_2022_M_CIAN_790_53015.73544.73544.5.0.dta	5	3814.083536	TLGKDHPAVAATLNNLAVLYGKR(22)-LGPDDPNVAKTK(10)	3814.085965	null	8.14E-03	1.44E-01	-0.002429	-0.63685	1.00E+00	1.79E-01
	15	PRF_Q_2022_M_CIAN_790_53015.75545.75545.5.0.dta	5	3814.083528	TLGKDHPAVAATLNNLAVLYGKR(22)-LGPDDPNVAKTK(10)	3814.085965	null	1.00E+00	1.63E-01	-0.002437	-0.638947	1.00E+00	3.20E-01
	16	PRF_Q_2022_M_CIAN_790_53015.73787.73787.3.0.dta	3	3814.077071	TLGKDHPAVAATLNNLAVLYGKR(22)-LGPDDPNVAKTK(10)	3814.085965	null	1.00E+00	2.12E-01	-0.008894	-2.331882	1.00E+00	1.00E+00
	17	PRF_Q_2022_M_CIAN_790_53015.68063.68063.5.1.dta	5	3814.068343	TLGKDHPAVAATLNNLAVLYGKR(22)-LGPDDPNVAKTK(10)	3814.085965	null	2.77E-04	2.24E-01	-0.017622	-4.620242	3.49E-03	4.04E-05
	18	PRF_Q_2022_M_CIAN_790_53015.74260.74260.4.0.dta	4	3814.081397	TLGKDHPAVAATLNNLAVLYGKR(22)-LGPDDPNVAKTK(10)	3814.085965	null	1.00E+00	2.25E-01	-0.004568	-1.197666	1.00E+00	1.00E+00
	19	PRF_Q_2022_M_CIAN_790_53015.67928.67928.5.3.dta	5	3814.066286	TLGKDHPAVAATLNNLAVLYGKR(22)-LGPDDPNVAKTK(10)	3814.085965	null	1.37E-03	4.40E-01	-0.019679	-5.159559	2.09E-02	7.09E-04
	20	PRF_Q_2022_M_CIAN_790_53015.80898.80898.5.0.dta	5	3414.81969	DHPAVAATLNNLAVLYGKR(18)-LGPDDPNVAKTK(10)	3414.837817	null	1.00E+00	7.82E-02	-0.018127	-5.308305	1.00E+00	5.91E-03
	21	PRF_Q_2022_M_CIAN_790_53015.80875.80875.4.0.dta	4	3414.834096	DHPAVAATLNNLAVLYGKR(18)-LGPDDPNVAKTK(10)	3414.837817	null	1.00E+00	9.47E-02	-0.003721	-1.089656	1.00E+00	1.00E+00
	22	PRF_Q_2022_M_CIAN_790_53015.80972.80972.4.1.dta	4	3414.832556	DHPAVAATLNNLAVLYGKR(18)-LGPDDPNVAKTK(10)	3414.837817	null	1.00E+00	1.66E-01	-0.005261	-1.54063	1.00E+00	1.44E-02
39	sp|Q07866|KLC1_HUMAN (272)-sp|Q07866|KLC1_HUMAN (309)	2	2
	1	PRF_Q_2022_M_CIAN_790_53015.92439.92439.5.0.dta	5	3821.074909	YKDAANLLNDALAIR(2)-DHPAVAATLNNLAVLYGKR(18)	3821.070651	null	1.00E+00	1.73E-02	0.004258	1.114347	1.00E+00	1.00E+00
	2	PRF_Q_2022_M_CIAN_790_53015.90152.90152.5.0.dta	5	4220.3104	YKDAANLLNDALAIR(2)-TLGKDHPAVAATLNNLAVLYGKR(22)	4220.318799	null	6.92E-03	2.28E-02	-0.008399	-1.990134	1.92E-03	4.32E-17
40	sp|Q07866|KLC1_HUMAN (393)-sp|Q07866|KLC1_HUMAN (518)	2	9
	1	PRF_Q_2022_M_CIAN_790_53015.55935.55935.4.0.dta	4	3332.672134	NNLASCYLKQGK(9)-VAEVLNDPENMEKRR(13)	3332.672413	Carbamidomethyl[C](24)	1.52E-02	1.90E-02	-0.000279	-0.083717	1.00E+00	4.11E-02
	2	PRF_Q_2022_M_CIAN_790_53015.56029.56029.5.0.dta	5	3332.673081	NNLASCYLKQGK(9)-VAEVLNDPENMEKRR(13)	3332.672413	Carbamidomethyl[C](24)	5.22E-03	3.80E-02	0.000668	0.20044	3.27E-02	1.43E-04
	3	PRF_Q_2022_M_CIAN_790_53015.55883.55883.5.0.dta	5	3332.669718	NNLASCYLKQGK(9)-VAEVLNDPENMEKRR(13)	3332.672413	Carbamidomethyl[C](24)	1.20E-05	4.74E-02	-0.002695	-0.80866	2.32E-04	3.21E-05
	4	PRF_Q_2022_M_CIAN_790_53015.55793.55793.4.0.dta	4	3332.67414	NNLASCYLKQGK(9)-VAEVLNDPENMEKRR(13)	3332.672413	Carbamidomethyl[C](24)	4.21E-03	5.54E-02	0.001727	0.518203	1.24E-02	2.28E-02
	5	PRF_Q_2022_M_CIAN_790_53015.55922.55922.3.0.dta	3	3332.667859	NNLASCYLKQGK(9)-VAEVLNDPENMEKRR(13)	3332.672413	Carbamidomethyl[C](24)	1.00E+00	1.49E-01	-0.004554	-1.366471	1.00E+00	1.00E+00
	6	PRF_Q_2022_M_CIAN_790_53015.50072.50072.5.0.dta	5	3348.673096	NNLASCYLKQGK(9)-VAEVLNDPENMEKRR(13)	3348.667327	Oxidation[M](11);Carbamidomethyl[C](24)	4.20E-01	2.10E-01	0.005769	1.722775	3.44E-01	9.15E-02
	7	PRF_Q_2022_M_CIAN_790_53015.63309.63309.4.0.dta	4	3176.57312	NNLASCYLKQGK(9)-VAEVLNDPENMEKR(13)	3176.571311	Carbamidomethyl[C](23)	9.07E-03	4.30E-02	0.001809	0.569482	1.00E+00	2.04E-03
	8	PRF_Q_2022_M_CIAN_790_53015.63056.63056.3.0.dta	3	3176.575944	NNLASCYLKQGK(9)-VAEVLNDPENMEKR(13)	3176.571311	Carbamidomethyl[C](23)	5.53E-02	4.47E-02	0.004633	1.458491	1.29E-09	4.83E-02
	9	PRF_Q_2022_M_CIAN_790_53015.63162.63162.4.1.dta	4	3192.565619	NNLASCYLKQGK(9)-VAEVLNDPENMEKR(13)	3192.566225	Oxidation[M](11);Carbamidomethyl[C](23)	1.00E+00	4.57E-02	-0.000606	-0.189816	1.00E+00	2.51E-02
41	sp|P33176|KINH_HUMAN (159)-sp|P33176|KINH_HUMAN (213)	2	5
	1	PRF_Q_2022_M_CIAN_790_53015.58312.58312.5.0.dta	5	4280.226177	TNLSVHEDKNRVPYVK(9)-SHSIFLINVKQENTQTEQK(10)	4280.230773	null	4.64E-01	1.94E-02	-0.004596	-1.073774	1.47E-07	1.00E+00
	2	PRF_Q_2022_M_CIAN_790_53015.58449.58449.5.0.dta	5	4280.232161	TNLSVHEDKNRVPYVK(9)-SHSIFLINVKQENTQTEQK(10)	4280.230773	null	1.00E+00	4.22E-02	0.001388	0.324282	1.00E+00	1.00E+00
	3	PRF_Q_2022_M_CIAN_790_53015.52981.52981.4.0.dta	4	3693.881158	TNLSVHEDKNR(9)-SHSIFLINVKQENTQTEQK(10)	3693.882917	null	3.12E-02	5.37E-02	-0.001759	-0.476193	1.00E+00	1.55E-01
	4	PRF_Q_2022_M_CIAN_790_53015.52870.52870.5.0.dta	5	3693.87922	TNLSVHEDKNR(9)-SHSIFLINVKQENTQTEQK(10)	3693.882917	null	5.76E-01	9.26E-02	-0.003697	-1.000844	1.09E-07	7.21E-01
	5	PRF_Q_2022_M_CIAN_790_53015.53267.53267.5.1.dta	5	3693.879816	TNLSVHEDKNR(9)-SHSIFLINVKQENTQTEQK(10)	3693.882917	null	1.00E+00	5.37E-01	-0.003101	-0.839496	8.13E-01	1.00E+00
42	sp|Q07866|KLC1_HUMAN (468)-sp|Q07866|KLC1_HUMAN (518)	2	7
	1	PRF_Q_2022_M_CIAN_790_53015.79795.79795.5.0.dta	5	4089.09055	ACKVDSPTVTTTLKNLGALYR(14)-VAEVLNDPENMEKR(13)	4089.099297	Carbamidomethyl[C](2)	1.00E+00	1.98E-02	-0.008747	-2.139102	1.00E+00	4.15E-04
	2	PRF_Q_2022_M_CIAN_790_53015.79933.79933.5.0.dta	5	4089.097444	ACKVDSPTVTTTLKNLGALYR(14)-VAEVLNDPENMEKR(13)	4089.099297	Carbamidomethyl[C](2)	1.00E+00	3.56E-02	-0.001853	-0.453156	1.00E+00	1.00E+00
	3	PRF_Q_2022_M_CIAN_790_53015.87994.87994.4.0.dta	4	3729.937211	VDSPTVTTTLKNLGALYR(11)-VAEVLNDPENMEKR(13)	3729.93659	null	3.29E-04	2.00E-02	0.000621	0.166491	8.60E-05	5.20E-04
	4	PRF_Q_2022_M_CIAN_790_53015.87855.87855.4.0.dta	4	3729.937559	VDSPTVTTTLKNLGALYR(11)-VAEVLNDPENMEKR(13)	3729.93659	null	7.19E-03	4.02E-02	0.000969	0.25979	1.01E-05	5.80E-02
	5	PRF_Q_2022_M_CIAN_790_53015.87936.87936.3.0.dta	3	3729.915457	VDSPTVTTTLKNLGALYR(11)-VAEVLNDPENMEKR(13)	3729.93659	null	1.96E-03	1.25E-01	-0.021133	-5.66578	9.85E-03	1.43E-05
	6	PRF_Q_2022_M_CIAN_790_53015.85018.85018.4.0.dta	4	3745.939176	VDSPTVTTTLKNLGALYR(11)-VAEVLNDPENMEKR(13)	3745.931504	Oxidation[M](32)	1.00E+00	1.58E-01	0.007672	2.048089	1.00E+00	3.67E-02
	7	PRF_Q_2022_M_CIAN_790_53015.85162.85162.4.0.dta	4	3745.940588	VDSPTVTTTLKNLGALYR(11)-VAEVLNDPENMEKR(13)	3745.931504	Oxidation[M](32)	1.00E+00	3.32E-01	0.009084	2.425031	1.00E+00	1.00E+00
43	sp|Q07866|KLC1_HUMAN (382)-sp|Q07866|KLC1_HUMAN (503)	2	6
	1	PRF_Q_2022_M_CIAN_790_53015.38605.38605.5.0.dta	5	2586.364141	LGPDDPNVAKTK(10)-QGLDNVHKQR(8)	2586.363316	null	7.04E-02	1.99E-02	0.000825	0.318981	6.38E-03	2.02E-01
	2	PRF_Q_2022_M_CIAN_790_53015.38381.38381.4.0.dta	4	2586.353079	LGPDDPNVAKTK(10)-QGLDNVHKQR(8)	2586.363316	null	1.82E-02	1.11E-01	-0.010237	-3.958067	2.31E-02	8.75E-02
	3	PRF_Q_2022_M_CIAN_790_53015.38356.38356.5.0.dta	5	2586.35526	LGPDDPNVAKTK(10)-QGLDNVHKQR(8)	2586.363316	null	9.25E-01	1.12E-01	-0.008056	-3.114798	4.43E-02	1.00E+00
	4	PRF_Q_2022_M_CIAN_790_53015.38503.38503.4.0.dta	4	2586.357585	LGPDDPNVAKTK(10)-QGLDNVHKQR(8)	2586.363316	null	1.98E-02	1.21E-01	-0.005731	-2.215853	2.56E-02	6.34E-02
	5	PRF_Q_2022_M_CIAN_790_53015.31280.31280.5.0.dta	5	2714.463632	LGPDDPNVAKTK(10)-KQGLDNVHKQR(9)	2714.458272	null	1.34E-01	9.05E-02	0.00536	1.974611	3.24E-03	1.07E-01
	6	PRF_Q_2022_M_CIAN_790_53015.31294.31294.4.0.dta	4	2714.461875	LGPDDPNVAKTK(10)-KQGLDNVHKQR(9)	2714.458272	null	7.06E-02	9.86E-02	0.003603	1.327337	5.81E-04	2.40E-02
44	sp|Q07866|KLC1_HUMAN (457)-sp|Q07866|KLC1_HUMAN (503)	2	5
	1	PRF_Q_2022_M_CIAN_790_53015.36126.36126.5.0.dta	5	2980.58857	ACKVDSPTVTTTLK(3)-KQGLDNVHKQR(9)	2980.588286	Carbamidomethyl[C](2)	1.37E-01	2.39E-02	0.000284	0.095283	2.02E-06	2.97E-01
	2	PRF_Q_2022_M_CIAN_790_53015.36258.36258.5.0.dta	5	2980.590349	ACKVDSPTVTTTLK(3)-KQGLDNVHKQR(9)	2980.588286	Carbamidomethyl[C](2)	1.00E+00	6.05E-02	0.002063	0.692145	1.00E+00	7.06E-01
	3	PRF_Q_2022_M_CIAN_790_53015.43383.43383.4.1.dta	4	2852.497739	ACKVDSPTVTTTLK(3)-QGLDNVHKQR(8)	2852.49333	Carbamidomethyl[C](2)	9.11E-01	2.79E-01	0.004409	1.545665	2.64E-03	1.00E+00
	4	PRF_Q_2022_M_CIAN_790_53015.43332.43332.5.0.dta	5	2852.494956	ACKVDSPTVTTTLK(3)-QGLDNVHKQR(8)	2852.49333	Carbamidomethyl[C](2)	1.00E+00	2.89E-01	0.001626	0.570028	1.00E+00	1.00E+00
	5	PRF_Q_2022_M_CIAN_790_53015.43516.43516.4.0.dta	4	2852.500412	ACKVDSPTVTTTLK(3)-QGLDNVHKQR(8)	2852.49333	Carbamidomethyl[C](2)	1.00E+00	5.78E-01	0.007082	2.48274	5.67E-02	1.00E+00
45	sp|P33176|KINH_HUMAN (606)-sp|P33176|KINH_HUMAN (609)	2	16
	1	PRF_Q_2022_M_CIAN_790_53015.22250.22250.4.0.dta	4	2452.254849	TMVKR(4)-CKQLESTQTESNKK(2)	2452.253302	Carbamidomethyl[C](1)	1.40E-04	2.75E-02	0.001547	0.630848	1.04E-20	9.03E-03
	2	PRF_Q_2022_M_CIAN_790_53015.22128.22128.4.0.dta	4	2452.254134	TMVKR(4)-CKQLESTQTESNKK(2)	2452.253302	Carbamidomethyl[C](1)	4.74E-04	2.79E-02	0.000832	0.33928	2.65E-16	5.65E-03
	3	PRF_Q_2022_M_CIAN_790_53015.18531.18531.4.0.dta	4	2468.247963	TMVKR(4)-CKQLESTQTESNKK(2)	2468.248216	Carbamidomethyl[C](1);Oxidation[M](19)	8.46E-04	3.34E-02	-0.000253	-0.102502	2.91E-07	2.79E-03
	4	PRF_Q_2022_M_CIAN_790_53015.22262.22262.3.0.dta	3	2452.253285	TMVKR(4)-CKQLESTQTESNKK(2)	2452.253302	Carbamidomethyl[C](1)	9.68E-03	3.96E-02	-0.000017	-0.006932	1.00E+00	1.72E-03
	5	PRF_Q_2022_M_CIAN_790_53015.22196.22196.5.0.dta	5	2468.248219	TMVKR(4)-CKQLESTQTESNKK(2)	2468.248216	Carbamidomethyl[C](1);Oxidation[M](19)	7.57E-03	4.20E-02	0.000003	0.001215	1.00E+00	2.69E-02
	6	PRF_Q_2022_M_CIAN_790_53015.22381.22381.4.0.dta	4	2452.253981	TMVKR(4)-CKQLESTQTESNKK(2)	2452.253302	Carbamidomethyl[C](1)	4.22E-03	5.35E-02	0.000679	0.276888	1.00E+00	3.92E-02
	7	PRF_Q_2022_M_CIAN_790_53015.18566.18566.5.0.dta	5	2468.24933	TMVKR(4)-CKQLESTQTESNKK(2)	2468.248216	Carbamidomethyl[C](1);Oxidation[M](19)	7.17E-03	5.93E-02	0.001114	0.451332	5.90E-04	8.54E-03
	8	PRF_Q_2022_M_CIAN_790_53015.22140.22140.3.0.dta	3	2452.251878	TMVKR(4)-CKQLESTQTESNKK(2)	2452.253302	Carbamidomethyl[C](1)	1.31E-03	7.03E-02	-0.001424	-0.58069	5.16E-05	3.18E-04
	9	PRF_Q_2022_M_CIAN_790_53015.22146.22146.5.0.dta	5	2452.254696	TMVKR(4)-CKQLESTQTESNKK(2)	2452.253302	Carbamidomethyl[C](1)	6.13E-03	7.41E-02	0.001394	0.568457	1.28E-03	2.72E-02
	10	PRF_Q_2022_M_CIAN_790_53015.18545.18545.3.0.dta	3	2468.248267	TMVKR(4)-CKQLESTQTESNKK(2)	2468.248216	Carbamidomethyl[C](1);Oxidation[M](19)	2.27E-02	7.52E-02	0.000051	0.020662	1.00E+00	6.32E-02
	11	PRF_Q_2022_M_CIAN_790_53015.22271.22271.5.0.dta	5	2452.255929	TMVKR(4)-CKQLESTQTESNKK(2)	2452.253302	Carbamidomethyl[C](1)	1.26E-03	7.84E-02	0.002627	1.07126	2.96E-07	8.71E-03
	12	PRF_Q_2022_M_CIAN_790_53015.22137.22137.4.0.dta	4	2468.247312	TMVKR(4)-CKQLESTQTESNKK(2)	2468.248216	Carbamidomethyl[C](1);Oxidation[M](19)	3.10E-02	8.20E-02	-0.000904	-0.366252	1.00E+00	1.72E-01
	13	PRF_Q_2022_M_CIAN_790_53015.18438.18438.5.0.dta	5	2468.250537	TMVKR(4)-CKQLESTQTESNKK(2)	2468.248216	Carbamidomethyl[C](1);Oxidation[M](19)	3.54E-04	1.00E-01	0.002321	0.940343	4.72E-04	2.76E-03
	14	PRF_Q_2022_M_CIAN_790_53015.22259.22259.4.0.dta	4	2468.249089	TMVKR(4)-CKQLESTQTESNKK(2)	2468.248216	Carbamidomethyl[C](1);Oxidation[M](19)	2.79E-01	1.61E-01	0.000873	0.353692	1.00E+00	4.37E-01
	15	PRF_Q_2022_M_CIAN_790_53015.22024.22024.5.0.dta	5	2452.256385	TMVKR(4)-CKQLESTQTESNKK(2)	2452.253302	Carbamidomethyl[C](1)	1.20E-01	2.93E-01	0.003083	1.257211	1.00E+00	9.61E-02
	16	PRF_Q_2022_M_CIAN_790_53015.22891.22891.4.0.dta	4	2340.153624	TMVKR(4)-CKQLESTQTESNK(2)	2340.15326	Carbamidomethyl[C](1);Oxidation[M](18)	7.24E-01	2.12E-01	0.000364	0.155545	1.00E+00	1.00E+00
46	sp|Q07866|KLC1_HUMAN (382)-sp|Q07866|KLC1_HUMAN (468)	2	9
	1	PRF_Q_2022_M_CIAN_790_53015.75541.75541.5.0.dta	5	3699.961999	LGPDDPNVAKTK(10)-ACKVDSPTVTTTLKNLGALYR(14)	3699.962411	Carbamidomethyl[C](2)	7.56E-03	2.87E-02	-0.000412	-0.111352	1.00E+00	6.32E-05
	2	PRF_Q_2022_M_CIAN_790_53015.75687.75687.5.0.dta	5	3699.959904	LGPDDPNVAKTK(10)-ACKVDSPTVTTTLKNLGALYR(14)	3699.962411	Carbamidomethyl[C](2)	7.32E-02	3.92E-02	-0.002507	-0.677574	1.00E+00	7.06E-03
	3	PRF_Q_2022_M_CIAN_790_53015.84981.84981.4.0.dta	4	3340.810454	LGPDDPNVAKTK(10)-VDSPTVTTTLKNLGALYR(11)	3340.799703	null	7.97E-03	4.10E-02	0.010751	3.218092	1.00E+00	7.42E-05
	4	PRF_Q_2022_M_CIAN_790_53015.85404.85404.4.0.dta	4	3340.802614	LGPDDPNVAKTK(10)-VDSPTVTTTLKNLGALYR(11)	3340.799703	null	4.01E-02	5.18E-02	0.002911	0.871348	1.00E+00	5.50E-03
	5	PRF_Q_2022_M_CIAN_790_53015.85264.85264.4.0.dta	4	3340.809032	LGPDDPNVAKTK(10)-VDSPTVTTTLKNLGALYR(11)	3340.799703	null	1.82E-03	8.73E-02	0.009329	2.792445	2.44E-08	5.43E-04
	6	PRF_Q_2022_M_CIAN_790_53015.85117.85117.4.0.dta	4	3340.810479	LGPDDPNVAKTK(10)-VDSPTVTTTLKNLGALYR(11)	3340.799703	null	5.99E-03	9.87E-02	0.010776	3.225575	1.00E+00	2.35E-03
	7	PRF_Q_2022_M_CIAN_790_53015.85159.85159.3.0.dta	3	3340.807214	LGPDDPNVAKTK(10)-VDSPTVTTTLKNLGALYR(11)	3340.799703	null	1.00E+00	9.95E-02	0.007511	2.248264	1.00E+00	1.92E-03
	8	PRF_Q_2022_M_CIAN_790_53015.73650.73650.5.0.dta	5	3340.799391	LGPDDPNVAKTK(10)-VDSPTVTTTLKNLGALYR(11)	3340.799703	null	1.00E+00	2.28E-01	-0.000312	-0.093391	3.23E-09	1.00E+00
	9	PRF_Q_2022_M_CIAN_790_53015.84846.84846.4.0.dta	4	3340.812069	LGPDDPNVAKTK(10)-VDSPTVTTTLKNLGALYR(11)	3340.799703	null	1.00E+00	3.35E-01	0.012366	3.701509	1.00E+00	8.50E-02
47	sp|Q07866|KLC1_HUMAN (1)-sp|Q07866|KLC1_HUMAN (27)	2	3
	1	PRF_Q_2022_M_CIAN_790_53015.76750.76750.5.0.dta	5	3650.826955	MYDNMSTMVYIKEDKLEK(1)-LTQDEIISKTK(9)	3650.82518	null	3.40E-03	2.99E-02	0.001775	0.486191	1.00E+00	1.05E-03
	2	PRF_Q_2022_M_CIAN_790_53015.76610.76610.5.0.dta	5	3650.829327	MYDNMSTMVYIKEDKLEK(1)-LTQDEIISKTK(9)	3650.82518	null	6.98E-02	7.22E-02	0.004147	1.135908	1.00E+00	1.65E-04
	3	PRF_Q_2022_M_CIAN_790_53015.88211.88211.3.0.dta	3	2908.443221	MYDNMSTMVYIK(1)-LTQDEIISKTK(9)	2908.439097	null	2.65E-02	7.50E-02	0.004124	1.417943	8.61E-02	2.36E-03
48	sp|P33176|KINH_HUMAN (141)-sp|P33176|KINH_HUMAN (281)	2	6
	1	PRF_Q_2022_M_CIAN_790_53015.87511.87511.4.0.dta	4	2436.252021	VSYFEIYLDKIR(10)-DSKMTR(3)	2436.247812	Oxidation[M](19)	3.78E-04	3.00E-02	0.004209	1.727657	6.46E-08	5.28E-04
	2	PRF_Q_2022_M_CIAN_790_53015.88944.88944.4.0.dta	4	2420.255497	VSYFEIYLDKIR(10)-DSKMTR(3)	2420.252898	null	7.71E-05	3.75E-02	0.002599	1.073855	1.80E-02	7.61E-06
	3	PRF_Q_2022_M_CIAN_790_53015.87659.87659.4.0.dta	4	2436.252815	VSYFEIYLDKIR(10)-DSKMTR(3)	2436.247812	Oxidation[M](19)	5.02E-03	6.00E-02	0.005003	2.053568	6.88E-04	1.22E-02
	4	PRF_Q_2022_M_CIAN_790_53015.87599.87599.3.0.dta	3	2436.250704	VSYFEIYLDKIR(10)-DSKMTR(3)	2436.247812	Oxidation[M](19)	1.00E+00	3.00E-01	0.002892	1.187071	1.05E-03	1.00E+00
	5	PRF_Q_2022_M_CIAN_790_53015.97315.97315.5.0.dta	5	3190.675386	VSYFEIYLDKIRDLLDVSK(10)-DSKMTR(3)	3190.67028	null	8.27E-03	4.12E-02	0.005106	1.600291	1.00E+00	2.32E-03
	6	PRF_Q_2022_M_CIAN_790_53015.96934.96934.5.0.dta	5	3206.673997	VSYFEIYLDKIRDLLDVSK(10)-DSKMTR(3)	3206.665194	Oxidation[M](26)	1.22E-05	5.24E-02	0.008803	2.74522	1.00E+00	5.61E-06
49	sp|P33176|KINH_HUMAN (596)-sp|P33176|KINH_HUMAN (602)	2	10
	1	PRF_Q_2022_M_CIAN_790_53015.51800.51800.3.0.dta	3	1941.078872	LYISKMK(5)-SEVKTMVK(4)	1941.079826	null	2.88E-03	3.14E-02	-0.000954	-0.491479	4.41E-07	1.82E-04
	2	PRF_Q_2022_M_CIAN_790_53015.51663.51663.3.0.dta	3	1941.079797	LYISKMK(5)-SEVKTMVK(4)	1941.079826	null	1.63E-02	7.65E-02	-0.000029	-0.01494	2.03E-03	1.13E-02
	3	PRF_Q_2022_M_CIAN_790_53015.51703.51703.4.0.dta	4	1941.079775	LYISKMK(5)-SEVKTMVK(4)	1941.079826	null	1.44E-01	1.42E-01	-0.000051	-0.026274	4.33E-04	7.83E-02
	4	PRF_Q_2022_M_CIAN_790_53015.51666.51666.4.0.dta	4	1941.080125	LYISKMK(5)-SEVKTMVK(4)	1941.079826	null	3.44E-02	1.84E-01	0.000299	0.154038	1.50E-03	2.83E-02
	5	PRF_Q_2022_M_CIAN_790_53015.44116.44116.4.0.dta	4	1957.077532	LYISKMK(5)-SEVKTMVK(4)	1957.07474	Oxidation[M](6)	3.23E-02	2.90E-01	0.002792	1.426619	1.71E-05	2.67E-02
	6	PRF_Q_2022_M_CIAN_790_53015.44389.44389.4.0.dta	4	1957.080972	LYISKMK(5)-SEVKTMVK(4)	1957.07474	Oxidation[M](6)	1.00E+00	3.61E-01	0.006232	3.184344	1.00E+00	8.56E-01
	7	PRF_Q_2022_M_CIAN_790_53015.44253.44253.4.0.dta	4	1957.079514	LYISKMK(5)-SEVKTMVK(4)	1957.07474	Oxidation[M](6)	5.69E-01	4.16E-01	0.004774	2.439355	3.58E-01	1.00E+00
	8	PRF_Q_2022_M_CIAN_790_53015.43916.43916.5.0.dta	5	2097.18116	LYISKMK(5)-SEVKTMVKR(4)	2097.180928	null	1.05E-01	4.47E-02	0.000232	0.110625	2.50E-05	5.01E-02
	9	PRF_Q_2022_M_CIAN_790_53015.44049.44049.5.0.dta	5	2097.18151	LYISKMK(5)-SEVKTMVKR(4)	2097.180928	null	7.10E-02	6.11E-02	0.000582	0.277515	1.26E-04	3.31E-02
	10	PRF_Q_2022_M_CIAN_790_53015.43919.43919.3.0.dta	3	2097.184454	LYISKMK(5)-SEVKTMVKR(4)	2097.180928	null	1.95E-01	4.86E-01	0.003526	1.681305	1.28E-02	3.17E-01
50	sp|P33176|KINH_HUMAN (847)-sp|P33176|KINH_HUMAN (862)	2	8
	1	PRF_Q_2022_M_CIAN_790_53015.36610.36610.5.0.dta	5	2189.261499	VHKQLVR(3)-CELPKLEKR(5)	2189.258596	Carbamidomethyl[C](1)	1.58E-02	3.14E-02	0.002903	1.32602	9.80E-02	2.26E-01
	2	PRF_Q_2022_M_CIAN_790_53015.36759.36759.5.0.dta	5	2189.259979	VHKQLVR(3)-CELPKLEKR(5)	2189.258596	Carbamidomethyl[C](1)	1.18E-02	5.33E-02	0.001383	0.631721	9.19E-02	7.85E-01
	3	PRF_Q_2022_M_CIAN_790_53015.43424.43424.5.0.dta	5	2033.15579	VHKQLVR(3)-CELPKLEK(5)	2033.157494	Carbamidomethyl[C](1)	1.54E-01	3.58E-02	-0.001704	-0.838105	7.11E-07	3.70E-01
	4	PRF_Q_2022_M_CIAN_790_53015.43687.43687.5.0.dta	5	2033.155877	VHKQLVR(3)-CELPKLEK(5)	2033.157494	Carbamidomethyl[C](1)	7.90E-02	3.88E-02	-0.001617	-0.795315	3.03E-04	1.48E-01
	5	PRF_Q_2022_M_CIAN_790_53015.43461.43461.4.0.dta	4	2033.157912	VHKQLVR(3)-CELPKLEK(5)	2033.157494	Carbamidomethyl[C](1)	7.86E-01	4.65E-02	0.000418	0.205592	2.82E-04	1.00E+00
	6	PRF_Q_2022_M_CIAN_790_53015.43549.43549.5.0.dta	5	2033.155548	VHKQLVR(3)-CELPKLEK(5)	2033.157494	Carbamidomethyl[C](1)	4.83E-02	4.74E-02	-0.001946	-0.957132	2.93E-06	1.54E-01
	7	PRF_Q_2022_M_CIAN_790_53015.43592.43592.4.0.dta	4	2033.156666	VHKQLVR(3)-CELPKLEK(5)	2033.157494	Carbamidomethyl[C](1)	5.39E-01	6.33E-02	-0.000828	-0.407248	6.10E-02	1.00E+00
	8	PRF_Q_2022_M_CIAN_790_53015.43543.43543.3.0.dta	3	2033.158048	VHKQLVR(3)-CELPKLEK(5)	2033.157494	Carbamidomethyl[C](1)	1.00E+00	2.02E-01	0.000554	0.272483	1.00E+00	1.00E+00
51	sp|P33176|KINH_HUMAN (28)-sp|P33176|KINH_HUMAN (313)	2	6
	1	PRF_Q_2022_M_CIAN_790_53015.79559.79559.4.0.dta	4	3909.922319	GDKYIAK(3)-TTIVICCSPSSYNESETKSTLLFGQR(18)	3909.9247	Carbamidomethyl[C](6);Carbamidomethyl[C](7)	2.51E-01	3.17E-02	-0.002381	-0.608963	1.00E+00	6.67E-02
	2	PRF_Q_2022_M_CIAN_790_53015.79690.79690.4.0.dta	4	3909.920765	GDKYIAK(3)-TTIVICCSPSSYNESETKSTLLFGQR(18)	3909.9247	Carbamidomethyl[C](6);Carbamidomethyl[C](7)	2.69E-01	3.83E-02	-0.003935	-1.006413	1.00E+00	7.70E-02
	3	PRF_Q_2022_M_CIAN_790_53015.74192.74192.5.0.dta	5	5251.603544	FRPLNESEVNRGDKYIAK(14)-TTIVICCSPSSYNESETKSTLLFGQR(18)	5251.603584	Carbamidomethyl[C](6);Carbamidomethyl[C](7)	1.00E+00	3.69E-02	-0.00004	-0.007617	1.00E+00	1.00E+00
	4	PRF_Q_2022_M_CIAN_790_53015.74333.74333.5.0.dta	5	5251.607036	FRPLNESEVNRGDKYIAK(14)-TTIVICCSPSSYNESETKSTLLFGQR(18)	5251.603584	Carbamidomethyl[C](6);Carbamidomethyl[C](7)	1.00E+00	5.45E-02	0.003452	0.657323	1.00E+00	1.00E+00
	5	PRF_Q_2022_M_CIAN_790_53015.74356.74356.6.0.dta	6	5251.614761	FRPLNESEVNRGDKYIAK(14)-TTIVICCSPSSYNESETKSTLLFGQR(18)	5251.603584	Carbamidomethyl[C](6);Carbamidomethyl[C](7)	4.13E-02	8.25E-02	0.011177	2.128302	3.28E-05	1.75E-01
	6	PRF_Q_2022_M_CIAN_790_53015.74473.74473.5.0.dta	5	5251.607915	FRPLNESEVNRGDKYIAK(14)-TTIVICCSPSSYNESETKSTLLFGQR(18)	5251.603584	Carbamidomethyl[C](6);Carbamidomethyl[C](7)	1.00E+00	9.74E-02	0.004331	0.8247	1.00E+00	1.00E+00
52	sp|P33176|KINH_HUMAN (656)-sp|P33176|KINH_HUMAN (726)	2	6
	1	PRF_Q_2022_M_CIAN_790_53015.69413.69413.4.0.dta	4	3446.848206	SLTEYLQNVEQKKR(12)-QISSLRDEVEAKAK(12)	3446.848772	null	4.58E-02	3.20E-02	-0.000566	-0.164208	7.08E-06	1.88E-02
	2	PRF_Q_2022_M_CIAN_790_53015.69274.69274.4.0.dta	4	3446.848846	SLTEYLQNVEQKKR(12)-QISSLRDEVEAKAK(12)	3446.848772	null	1.00E+00	6.78E-02	0.000074	0.021469	5.07E-02	1.00E+00
	3	PRF_Q_2022_M_CIAN_790_53015.69548.69548.4.0.dta	4	3446.84542	SLTEYLQNVEQKKR(12)-QISSLRDEVEAKAK(12)	3446.848772	null	2.44E-01	1.28E-01	-0.003352	-0.972482	2.01E-02	7.71E-01
	4	PRF_Q_2022_M_CIAN_790_53015.74531.74531.4.0.dta	4	3290.752239	SLTEYLQNVEQKK(12)-QISSLRDEVEAKAK(12)	3290.74767	null	2.16E-01	7.00E-02	0.004569	1.388438	1.00E+00	8.29E-03
	5	PRF_Q_2022_M_CIAN_790_53015.74552.74552.5.0.dta	5	3290.751121	SLTEYLQNVEQKK(12)-QISSLRDEVEAKAK(12)	3290.74767	null	4.90E-01	1.47E-01	0.003451	1.048698	1.00E+00	2.59E-02
	6	PRF_Q_2022_M_CIAN_790_53015.74394.74394.4.0.dta	4	3290.750571	SLTEYLQNVEQKK(12)-QISSLRDEVEAKAK(12)	3290.74767	null	1.00E+00	1.69E-01	0.002901	0.881563	1.00E+00	7.83E-02
53	sp|Q07866|KLC1_HUMAN (454)-sp|Q07866|KLC1_HUMAN (495)	2	6
	1	PRF_Q_2022_M_CIAN_790_53015.49911.49911.5.0.dta	5	3257.567512	QKDGTSFGEYGGWYKACK(15)-KQGLDNVHK(1)	3257.568277	Carbamidomethyl[C](17)	1.04E-03	3.24E-02	-0.000765	-0.234838	2.82E-05	8.02E-05
	2	PRF_Q_2022_M_CIAN_790_53015.60040.60040.4.0.dta	4	3001.411814	DGTSFGEYGGWYKACK(13)-KQGLDNVHK(1)	3001.41475	Carbamidomethyl[C](15)	9.14E-03	5.89E-02	-0.002936	-0.978205	2.68E-03	6.54E-03
	3	PRF_Q_2022_M_CIAN_790_53015.60175.60175.4.1.dta	4	3001.41081	DGTSFGEYGGWYKACK(13)-KQGLDNVHK(1)	3001.41475	Carbamidomethyl[C](15)	8.97E-04	6.57E-02	-0.00394	-1.312714	2.11E-05	7.49E-04
	4	PRF_Q_2022_M_CIAN_790_53015.60021.60021.5.0.dta	5	3001.414299	DGTSFGEYGGWYKACK(13)-KQGLDNVHK(1)	3001.41475	Carbamidomethyl[C](15)	9.49E-01	9.08E-02	-0.000451	-0.150262	4.32E-02	5.01E-01
	5	PRF_Q_2022_M_CIAN_790_53015.60302.60302.4.1.dta	4	3001.403895	DGTSFGEYGGWYKACK(13)-KQGLDNVHK(1)	3001.41475	Carbamidomethyl[C](15)	1.00E+00	2.05E-01	-0.010855	-3.616628	1.00E+00	1.00E+00
	6	PRF_Q_2022_M_CIAN_790_53015.60189.60189.5.1.dta	5	3001.41216	DGTSFGEYGGWYKACK(13)-KQGLDNVHK(1)	3001.41475	Carbamidomethyl[C](15)	4.69E-01	3.54E-01	-0.00259	-0.862926	6.78E-03	4.49E-01
54	sp|P33176|KINH_HUMAN (526)-sp|P33176|KINH_HUMAN (847)	2	3
	1	PRF_Q_2022_M_CIAN_790_53015.88496.88496.5.0.dta	5	4869.538112	SQEVEDKTKEYELLSDELNQKSATLASIDAELQK(21)-VHKQLVR(3)	4869.536546	null	2.93E-09	3.51E-02	0.001566	0.321591	1.00E+00	6.86E-04
	2	PRF_Q_2022_M_CIAN_790_53015.90169.90169.5.0.dta	5	3825.021654	EYELLSDELNQKSATLASIDAELQK(12)-VHKQLVR(3)	3825.027843	null	1.82E-01	1.47E-01	-0.006189	-1.618027	1.00E+00	2.94E-01
	3	PRF_Q_2022_M_CIAN_790_53015.90168.90168.4.0.dta	4	3825.015868	EYELLSDELNQKSATLASIDAELQK(12)-VHKQLVR(3)	3825.027843	null	2.12E-02	2.98E-01	-0.011975	-3.130696	1.00E+00	6.47E-03
55	sp|P33176|KINH_HUMAN (402)-sp|P33176|KINH_HUMAN (420)	2	2
	1	PRF_Q_2022_M_CIAN_790_53015.88694.88694.5.1.dta	5	4764.367199	ANLEAFTVDKDITLTNDKPATAIGVIGNFTDAER(18)-KCEEEIAK(1)	4764.392199	Carbamidomethyl[C](39)	3.49E-07	3.54E-02	-0.025	-5.247259	4.60E-10	4.37E-07
	2	PRF_Q_2022_M_CIAN_790_53015.87369.87369.5.0.dta	5	4920.502663	ANLEAFTVDKDITLTNDKPATAIGVIGNFTDAERR(18)-KCEEEIAK(1)	4920.493301	Carbamidomethyl[C](40)	1.23E-13	1.83E-01	0.009362	1.902655	1.00E+00	1.63E-17
56	sp|Q07866|KLC1_HUMAN (503)-sp|Q07866|KLC1_HUMAN (518)	2	2
	1	PRF_Q_2022_M_CIAN_790_53015.33316.33316.5.1.dta	5	3119.59127	KQGLDNVHKQR(9)-VAEVLNDPENMEKR(13)	3119.590072	Oxidation[M](11)	1.00E+00	3.66E-02	0.001198	0.384025	1.41E-01	1.00E+00
	2	PRF_Q_2022_M_CIAN_790_53015.29598.29598.5.0.dta	5	3275.692753	KQGLDNVHKQR(9)-VAEVLNDPENMEKRR(13)	3275.691174	Oxidation[M](11)	1.00E+00	9.59E-02	0.001579	0.482036	1.00E+00	5.80E-01
57	sp|Q07866|KLC1_HUMAN (437)-sp|Q07866|KLC1_HUMAN (479)	2	3
	1	PRF_Q_2022_M_CIAN_790_53015.69503.69503.4.1.dta	4	2668.258711	EECKGK(4)-QGKFEAAETLEEAAMR(3)	2668.259171	Carbamidomethyl[C](22)	1.75E-03	3.90E-02	-0.00046	-0.172397	1.30E-11	6.55E-03
	2	PRF_Q_2022_M_CIAN_790_53015.69368.69368.4.0.dta	4	2668.256894	EECKGK(4)-QGKFEAAETLEEAAMR(3)	2668.259171	Carbamidomethyl[C](22)	1.00E+00	3.60E-01	-0.002277	-0.853365	1.00E+00	9.40E-01
	3	PRF_Q_2022_M_CIAN_790_53015.59366.59366.4.0.dta	4	2824.354075	EECKGK(4)-RQGKFEAAETLEEAAMR(4)	2824.360273	Carbamidomethyl[C](23)	7.94E-01	4.00E-01	-0.006198	-2.194479	1.00E+00	1.00E+00
58	sp|P33176|KINH_HUMAN (596)-sp|P33176|KINH_HUMAN (783)	2	8
	1	PRF_Q_2022_M_CIAN_790_53015.69294.69294.3.0.dta	3	2350.293248	LYISKMK(5)-QDLKGLEETVAK(4)	2350.293699	null	7.95E-03	4.38E-02	-0.000451	-0.191891	1.82E-03	1.37E-02
	2	PRF_Q_2022_M_CIAN_790_53015.69373.69373.4.0.dta	4	2350.294676	LYISKMK(5)-QDLKGLEETVAK(4)	2350.293699	null	5.19E-02	9.24E-02	0.000977	0.415693	8.14E-03	9.56E-02
	3	PRF_Q_2022_M_CIAN_790_53015.69237.69237.4.0.dta	4	2350.294677	LYISKMK(5)-QDLKGLEETVAK(4)	2350.293699	null	4.08E-02	1.17E-01	0.000978	0.416118	6.28E-05	3.86E-02
	4	PRF_Q_2022_M_CIAN_790_53015.69157.69157.3.0.dta	3	2350.294901	LYISKMK(5)-QDLKGLEETVAK(4)	2350.293699	null	1.00E+00	3.40E-01	0.001202	0.511425	3.99E-02	1.00E+00
	5	PRF_Q_2022_M_CIAN_790_53015.64090.64090.4.1.dta	4	2366.292217	LYISKMK(5)-QDLKGLEETVAK(4)	2366.288613	Oxidation[M](21)	1.00E+00	4.84E-01	0.003604	1.52306	4.90E-03	1.00E+00
	6	PRF_Q_2022_M_CIAN_790_53015.63488.63488.5.0.dta	5	2834.533406	LYISKMK(5)-EQARQDLKGLEETVAK(8)	2834.533071	null	1.65E-01	1.03E-01	0.000335	0.118185	1.00E+00	6.58E-02
	7	PRF_Q_2022_M_CIAN_790_53015.63453.63453.4.0.dta	4	2834.53733	LYISKMK(5)-EQARQDLKGLEETVAK(8)	2834.533071	null	3.83E-02	2.02E-01	0.004259	1.50254	1.56E-02	3.10E-02
	8	PRF_Q_2022_M_CIAN_790_53015.63596.63596.4.0.dta	4	2834.538972	LYISKMK(5)-EQARQDLKGLEETVAK(8)	2834.533071	null	1.29E-01	3.86E-01	0.005901	2.081824	1.00E+00	9.22E-02
59	sp|Q07866|KLC1_HUMAN (309)-sp|Q07866|KLC1_HUMAN (393)	2	9
	1	PRF_Q_2022_M_CIAN_790_53015.83920.83920.4.0.dta	4	3555.87129	DHPAVAATLNNLAVLYGKR(18)-NNLASCYLKQGK(9)	3555.873879	Carbamidomethyl[C](28)	4.67E-04	4.53E-02	-0.002589	-0.728091	6.53E-23	3.81E-04
	2	PRF_Q_2022_M_CIAN_790_53015.84063.84063.4.0.dta	4	3555.867996	DHPAVAATLNNLAVLYGKR(18)-NNLASCYLKQGK(9)	3555.873879	Carbamidomethyl[C](28)	1.16E-01	1.62E-01	-0.005883	-1.654446	1.00E+00	6.92E-02
	3	PRF_Q_2022_M_CIAN_790_53015.83782.83782.4.0.dta	4	3555.874411	DHPAVAATLNNLAVLYGKR(18)-NNLASCYLKQGK(9)	3555.873879	Carbamidomethyl[C](28)	1.00E+00	1.99E-01	0.000532	0.149612	1.00E+00	4.59E-02
	4	PRF_Q_2022_M_CIAN_790_53015.83979.83979.5.0.dta	5	3555.882505	DHPAVAATLNNLAVLYGKR(18)-NNLASCYLKQGK(9)	3555.873879	Carbamidomethyl[C](28)	1.00E+00	2.40E-01	0.008626	2.425845	1.00E+00	1.44E-01
	5	PRF_Q_2022_M_CIAN_790_53015.83837.83837.5.0.dta	5	3555.88479	DHPAVAATLNNLAVLYGKR(18)-NNLASCYLKQGK(9)	3555.873879	Carbamidomethyl[C](28)	1.00E+00	2.97E-01	0.010911	3.068444	1.00E+00	1.00E+00
	6	PRF_Q_2022_M_CIAN_790_53015.77189.77189.5.0.dta	5	3955.121391	TLGKDHPAVAATLNNLAVLYGKR(22)-NNLASCYLKQGK(9)	3955.122027	Carbamidomethyl[C](32)	1.41E-06	5.40E-02	-0.000636	-0.160804	9.92E-05	8.03E-06
	7	PRF_Q_2022_M_CIAN_790_53015.77054.77054.5.0.dta	5	3955.120174	TLGKDHPAVAATLNNLAVLYGKR(22)-NNLASCYLKQGK(9)	3955.122027	Carbamidomethyl[C](32)	1.17E-05	6.07E-02	-0.001853	-0.468506	4.25E-10	2.92E-06
	8	PRF_Q_2022_M_CIAN_790_53015.77331.77331.5.0.dta	5	3955.127511	TLGKDHPAVAATLNNLAVLYGKR(22)-NNLASCYLKQGK(9)	3955.122027	Carbamidomethyl[C](32)	3.68E-04	1.28E-01	0.005484	1.386556	8.38E-03	3.31E-04
	9	PRF_Q_2022_M_CIAN_790_53015.77083.77083.4.0.dta	4	3955.116698	TLGKDHPAVAATLNNLAVLYGKR(22)-NNLASCYLKQGK(9)	3955.122027	Carbamidomethyl[C](32)	1.00E+00	1.99E-01	-0.005329	-1.347367	1.00E+00	2.62E-02
60	sp|Q07866|KLC1_HUMAN (454)-sp|Q07866|KLC1_HUMAN (503)	2	4
	1	PRF_Q_2022_M_CIAN_790_53015.52057.52057.4.0.dta	4	3285.575886	DGTSFGEYGGWYKACK(13)-KQGLDNVHKQR(9)	3285.574423	Carbamidomethyl[C](15)	5.93E-01	4.55E-02	0.001463	0.44528	1.00E+00	8.40E-01
	2	PRF_Q_2022_M_CIAN_790_53015.52058.52058.5.0.dta	5	3285.578483	DGTSFGEYGGWYKACK(13)-KQGLDNVHKQR(9)	3285.574423	Carbamidomethyl[C](15)	1.82E-01	2.28E-01	0.00406	1.235705	2.29E-04	7.38E-02
	3	PRF_Q_2022_M_CIAN_790_53015.60717.60717.5.0.dta	5	3157.495256	DGTSFGEYGGWYKACK(13)-QGLDNVHKQR(8)	3157.479467	Carbamidomethyl[C](15)	1.00E+00	2.09E-01	0.015789	5.000508	1.60E-03	1.00E+00
	4	PRF_Q_2022_M_CIAN_790_53015.60573.60573.5.0.dta	5	3157.492638	DGTSFGEYGGWYKACK(13)-QGLDNVHKQR(8)	3157.479467	Carbamidomethyl[C](15)	1.00E+00	3.57E-01	0.013171	4.171365	9.09E-04	1.00E+00
61	sp|Q07866|KLC1_HUMAN (468)-sp|Q07866|KLC1_HUMAN (503)	2	6
	1	PRF_Q_2022_M_CIAN_790_53015.73802.73802.5.0.dta	5	3280.764248	VDSPTVTTTLKNLGALYR(11)-QGLDNVHKQR(8)	3280.764657	null	2.14E-01	5.11E-02	-0.000409	-0.124666	7.31E-08	9.14E-02
	2	PRF_Q_2022_M_CIAN_790_53015.73936.73936.5.0.dta	5	3280.765952	VDSPTVTTTLKNLGALYR(11)-QGLDNVHKQR(8)	3280.764657	null	1.00E+00	1.26E-01	0.001295	0.394725	1.00E+00	1.00E+00
	3	PRF_Q_2022_M_CIAN_790_53015.73791.73791.4.0.dta	4	3280.763883	VDSPTVTTTLKNLGALYR(11)-QGLDNVHKQR(8)	3280.764657	null	1.00E+00	1.29E-01	-0.000774	-0.235921	1.00E+00	1.00E+00
	4	PRF_Q_2022_M_CIAN_790_53015.73923.73923.4.0.dta	4	3280.762226	VDSPTVTTTLKNLGALYR(11)-QGLDNVHKQR(8)	3280.764657	null	6.73E-01	1.93E-01	-0.002431	-0.740986	2.18E-04	1.00E+00
	5	PRF_Q_2022_M_CIAN_790_53015.65286.65286.5.0.dta	5	3408.860589	VDSPTVTTTLKNLGALYR(11)-KQGLDNVHKQR(9)	3408.859613	null	1.00E+00	1.15E-01	0.000976	0.286313	1.00E+00	1.00E+00
	6	PRF_Q_2022_M_CIAN_790_53015.65411.65411.5.0.dta	5	3408.865851	VDSPTVTTTLKNLGALYR(11)-KQGLDNVHKQR(9)	3408.859613	null	1.62E-01	1.64E-01	0.006238	1.829937	3.99E-07	1.72E-02
62	sp|Q07866|KLC1_HUMAN (270)-sp|Q07866|KLC1_HUMAN (312)	2	3
	1	PRF_Q_2022_M_CIAN_790_53015.76092.76092.5.0.dta	5	3605.859503	DQNKYKDAANLLNDALAIR(4)-GKYKEAEPLCK(2)	3605.863038	Carbamidomethyl[C](32)	2.75E-07	5.30E-02	-0.003535	-0.980348	1.00E+00	8.40E-06
	2	PRF_Q_2022_M_CIAN_790_53015.92447.92447.4.0.dta	4	2934.566132	DQNKYKDAANLLNDALAIR(4)-RGKYK(3)	2934.57944	null	3.65E-01	2.18E-01	-0.013308	-4.534892	1.00E+00	3.26E-01
	3	PRF_Q_2022_M_CIAN_790_53015.91130.91130.4.2.dta	4	2934.570524	DQNKYKDAANLLNDALAIR(4)-RGKYK(3)	2934.57944	null	4.75E-01	5.74E-01	-0.008916	-3.038255	1.00E+00	5.49E-01
63	sp|Q07866|KLC1_HUMAN (393)-sp|Q07866|KLC1_HUMAN (503)	2	5
	1	PRF_Q_2022_M_CIAN_790_53015.36375.36375.4.0.dta	4	2855.497557	NNLASCYLKQGK(9)-KQGLDNVHKQR(9)	2855.494334	Carbamidomethyl[C](6)	3.52E-05	5.47E-02	0.003223	1.128701	1.15E-05	4.79E-05
	2	PRF_Q_2022_M_CIAN_790_53015.36379.36379.5.0.dta	5	2855.498241	NNLASCYLKQGK(9)-KQGLDNVHKQR(9)	2855.494334	Carbamidomethyl[C](6)	4.96E-05	1.17E-01	0.003907	1.368239	2.18E-04	2.75E-04
	3	PRF_Q_2022_M_CIAN_790_53015.44210.44210.5.0.dta	5	2727.400911	NNLASCYLKQGK(9)-QGLDNVHKQR(8)	2727.399378	Carbamidomethyl[C](6)	4.92E-01	1.05E-01	0.001533	0.562074	1.02E-04	1.00E+00
	4	PRF_Q_2022_M_CIAN_790_53015.44186.44186.4.0.dta	4	2727.402996	NNLASCYLKQGK(9)-QGLDNVHKQR(8)	2727.399378	Carbamidomethyl[C](6)	2.01E-02	1.98E-01	0.003618	1.326538	1.80E-03	8.02E-03
	5	PRF_Q_2022_M_CIAN_790_53015.44096.44096.4.2.dta	4	2727.402314	NNLASCYLKQGK(9)-QGLDNVHKQR(8)	2727.399378	Carbamidomethyl[C](6)	2.52E-02	5.15E-01	0.002936	1.076483	1.52E-02	1.72E-02
64	sp|Q07866|KLC1_HUMAN (321)-sp|Q07866|KLC1_HUMAN (329)	2	3
	1	PRF_Q_2022_M_CIAN_790_53015.39711.39711.4.0.dta	4	1812.989476	EAEPLCKR(7)-EKVLGK(2)	1812.988709	Carbamidomethyl[C](6)	8.85E-04	5.71E-02	0.000767	0.423058	1.33E-02	1.83E-03
	2	PRF_Q_2022_M_CIAN_790_53015.39583.39583.4.0.dta	4	1812.989312	EAEPLCKR(7)-EKVLGK(2)	1812.988709	Carbamidomethyl[C](6)	1.36E-01	1.10E-01	0.000603	0.3326	2.28E-01	3.29E-02
	3	PRF_Q_2022_M_CIAN_790_53015.34469.34469.5.2.dta	5	2575.356272	EAEPLCKR(7)-EKVLGKDHPDVAK(2)	2575.354726	Carbamidomethyl[C](22)	2.48E-02	1.05E-01	0.001546	0.600306	3.40E-02	1.57E-02
65	sp|Q07866|KLC1_HUMAN (333)-sp|Q07866|KLC1_HUMAN (382)	2	3
	1	PRF_Q_2022_M_CIAN_790_53015.62713.62713.5.0.dta	5	4422.349795	EKVLGKDHPDVAKQLNNLALLCQNQGK(6)-LGPDDPNVAKTK(10)	4422.344746	Carbamidomethyl[C](22)	1.30E-01	5.78E-02	0.005049	1.141702	1.00E+00	2.16E-01
	2	PRF_Q_2022_M_CIAN_790_53015.62424.62424.5.0.dta	5	4422.351093	EKVLGKDHPDVAKQLNNLALLCQNQGK(6)-LGPDDPNVAKTK(10)	4422.344746	Carbamidomethyl[C](22)	1.00E+00	2.21E-01	0.006347	1.435211	1.00E+00	1.00E+00
	3	PRF_Q_2022_M_CIAN_790_53015.67271.67271.5.0.dta	5	4165.209745	VLGKDHPDVAKQLNNLALLCQNQGK(4)-LGPDDPNVAKTK(10)	4165.207203	Carbamidomethyl[C](20)	1.00E+00	8.25E-02	0.002542	0.610294	1.00E+00	1.00E+00
66	sp|P33176|KINH_HUMAN (606)-sp|P33176|KINH_HUMAN (783)	2	10
	1	PRF_Q_2022_M_CIAN_790_53015.50055.50055.4.0.dta	4	2586.389185	TMVKR(4)-EQARQDLKGLEETVAK(8)	2586.391837	null	9.61E-03	6.27E-02	-0.002652	-1.025367	5.89E-09	3.17E-03
	2	PRF_Q_2022_M_CIAN_790_53015.50215.50215.4.0.dta	4	2586.385371	TMVKR(4)-EQARQDLKGLEETVAK(8)	2586.391837	null	9.99E-03	1.32E-01	-0.006466	-2.500008	4.72E-03	1.53E-03
	3	PRF_Q_2022_M_CIAN_790_53015.50183.50183.4.0.dta	4	2586.384011	TMVKR(4)-EQARQDLKGLEETVAK(8)	2586.391837	null	5.98E-03	1.49E-01	-0.007826	-3.025837	6.26E-06	1.10E-03
	4	PRF_Q_2022_M_CIAN_790_53015.49919.49919.4.0.dta	4	2586.392981	TMVKR(4)-EQARQDLKGLEETVAK(8)	2586.391837	null	1.00E+00	2.25E-01	0.001144	0.442315	1.00E+00	1.00E+00
	5	PRF_Q_2022_M_CIAN_790_53015.50017.50017.5.0.dta	5	2586.39562	TMVKR(4)-EQARQDLKGLEETVAK(8)	2586.391837	null	7.06E-01	3.05E-01	0.003783	1.462655	1.27E-02	7.12E-01
	6	PRF_Q_2022_M_CIAN_790_53015.54359.54359.4.0.dta	4	2102.155184	TMVKR(4)-QDLKGLEETVAK(4)	2102.152465	null	9.04E-03	1.04E-01	0.002719	1.293436	6.44E-03	3.27E-02
	7	PRF_Q_2022_M_CIAN_790_53015.49557.49557.4.0.dta	4	2118.152193	TMVKR(4)-QDLKGLEETVAK(4)	2118.147379	Oxidation[M](17)	2.96E-03	1.27E-01	0.004814	2.272741	6.89E-02	8.45E-02
	8	PRF_Q_2022_M_CIAN_790_53015.54315.54315.3.0.dta	3	2102.150789	TMVKR(4)-QDLKGLEETVAK(4)	2102.152465	null	2.31E-02	1.32E-01	-0.001676	-0.797278	4.59E-05	1.02E-02
	9	PRF_Q_2022_M_CIAN_790_53015.54496.54496.4.0.dta	4	2102.160356	TMVKR(4)-QDLKGLEETVAK(4)	2102.152465	null	9.32E-02	3.46E-01	0.007891	3.753771	6.94E-02	2.38E-01
	10	PRF_Q_2022_M_CIAN_790_53015.54180.54180.3.0.dta	3	2102.141158	TMVKR(4)-QDLKGLEETVAK(4)	2102.152465	null	1.00E+00	4.75E-01	-0.011307	-5.378773	1.00E+00	1.00E+00
67	sp|Q07866|KLC1_HUMAN (1)-sp|Q07866|KLC1_HUMAN (15)	2	3
	1	PRF_Q_2022_M_CIAN_790_53015.82594.82594.3.0.dta	3	2394.130984	MYDNMSTMVYIK(1)-EDKLEK(3)	2394.127626	null	1.92E-03	6.43E-02	0.003358	1.402599	2.54E-04	1.38E-02
	2	PRF_Q_2022_M_CIAN_790_53015.82458.82458.3.0.dta	3	2394.130448	MYDNMSTMVYIK(1)-EDKLEK(3)	2394.127626	null	3.38E-01	4.65E-01	0.002822	1.178717	1.00E+00	4.73E-01
	3	PRF_Q_2022_M_CIAN_790_53015.88280.88280.4.0.dta	4	3421.69401	MYDNMSTMVYIK(1)-EDKLEKLTQDEIISK(3)	3421.682551	null	1.00E+00	9.42E-02	0.011459	3.348937	1.00E+00	1.00E+00
68	sp|P33176|KINH_HUMAN (256)-sp|P33176|KINH_HUMAN (427)	2	2
	1	PRF_Q_2022_M_CIAN_790_53015.92739.92739.5.0.dta	5	4285.251318	NINKSLSALGNVISALAEGSTYVPYR(4)-KCEEEIAKLYK(8)	4285.242249	Carbamidomethyl[C](31)	1.00E+00	6.97E-02	0.009069	2.116333	1.00E+00	4.31E-01
	2	PRF_Q_2022_M_CIAN_790_53015.89313.89313.5.0.dta	5	4771.472411	NINKSLSALGNVISALAEGSTYVPYRDSK(4)-RKCEEEIAKLYK(9)	4771.49727	Carbamidomethyl[C](35)	1.00E+00	4.10E-01	-0.024859	-5.209895	1.00E+00	1.00E+00
69	sp|P33176|KINH_HUMAN (159)-sp|P33176|KINH_HUMAN (222)	2	4
	1	PRF_Q_2022_M_CIAN_790_53015.42523.42523.4.0.dta	4	3526.812864	TNLSVHEDKNRVPYVK(9)-QENTQTEQKLSGK(9)	3526.813448	null	1.71E-01	7.60E-02	-0.000584	-0.165589	1.78E-01	7.58E-06
	2	PRF_Q_2022_M_CIAN_790_53015.42503.42503.5.0.dta	5	3526.816033	TNLSVHEDKNRVPYVK(9)-QENTQTEQKLSGK(9)	3526.813448	null	2.24E-01	9.71E-02	0.002585	0.732956	6.11E-01	4.89E-10
	3	PRF_Q_2022_M_CIAN_790_53015.42646.42646.5.0.dta	5	3526.816278	TNLSVHEDKNRVPYVK(9)-QENTQTEQKLSGK(9)	3526.813448	null	4.41E-01	2.33E-01	0.00283	0.802424	1.00E+00	2.96E-01
	4	PRF_Q_2022_M_CIAN_790_53015.32352.32352.4.2.dta	4	2940.462362	TNLSVHEDKNR(9)-QENTQTEQKLSGK(9)	2940.465593	null	1.00E+00	7.08E-01	-0.003231	-1.098806	1.53E-01	1.00E+00
70	sp|Q07866|KLC1_HUMAN (468)-sp|Q07866|KLC1_HUMAN (561)	2	6
	1	PRF_Q_2022_M_CIAN_790_53015.80339.80339.4.0.dta	4	2911.534676	VDSPTVTTTLKNLGALYR(11)-ASFCGKR(6)	2911.534466	Carbamidomethyl[C](25)	2.46E-02	7.63E-02	0.00021	0.072127	6.71E-08	1.40E-02
	2	PRF_Q_2022_M_CIAN_790_53015.80470.80470.4.0.dta	4	2911.531729	VDSPTVTTTLKNLGALYR(11)-ASFCGKR(6)	2911.534466	Carbamidomethyl[C](25)	9.50E-02	7.77E-02	-0.002737	-0.940054	1.00E+00	1.11E-01
	3	PRF_Q_2022_M_CIAN_790_53015.80208.80208.4.0.dta	4	2911.536772	VDSPTVTTTLKNLGALYR(11)-ASFCGKR(6)	2911.534466	Carbamidomethyl[C](25)	3.38E-01	1.79E-01	0.002306	0.792022	5.67E-04	2.55E-01
	4	PRF_Q_2022_M_CIAN_790_53015.71245.71245.5.0.dta	5	3270.702581	ACKVDSPTVTTTLKNLGALYR(14)-ASFCGKR(6)	3270.697173	Carbamidomethyl[C](2);Carbamidomethyl[C](28)	1.60E-01	1.82E-01	0.005408	1.65347	1.00E+00	8.35E-02
	5	PRF_Q_2022_M_CIAN_790_53015.71102.71102.5.0.dta	5	3270.701754	ACKVDSPTVTTTLKNLGALYR(14)-ASFCGKR(6)	3270.697173	Carbamidomethyl[C](2);Carbamidomethyl[C](28)	2.58E-01	1.88E-01	0.004581	1.400619	1.00E+00	1.55E-01
	6	PRF_Q_2022_M_CIAN_790_53015.71194.71194.5.0.dta	5	3270.702439	ACKVDSPTVTTTLKNLGALYR(14)-ASFCGKR(6)	3270.697173	Carbamidomethyl[C](2);Carbamidomethyl[C](28)	1.00E+00	3.92E-01	0.005266	1.610054	1.26E-03	1.00E+00
71	sp|Q07866|KLC1_HUMAN (321)-sp|Q07866|KLC1_HUMAN (333)	2	7
	1	PRF_Q_2022_M_CIAN_790_53015.39526.39526.5.0.dta	5	2318.219361	EAEPLCKR(7)-VLGKDHPDVAK(4)	2318.217183	Carbamidomethyl[C](20)	8.29E-03	8.57E-02	0.002178	0.939515	2.31E-04	7.38E-03
	2	PRF_Q_2022_M_CIAN_790_53015.39397.39397.5.0.dta	5	2318.219746	EAEPLCKR(7)-VLGKDHPDVAK(4)	2318.217183	Carbamidomethyl[C](20)	3.82E-02	8.82E-02	0.002563	1.105591	1.02E-03	1.66E-02
	3	PRF_Q_2022_M_CIAN_790_53015.39442.39442.4.0.dta	4	2318.222426	EAEPLCKR(7)-VLGKDHPDVAK(4)	2318.217183	Carbamidomethyl[C](20)	2.35E-02	1.51E-01	0.005243	2.261652	1.82E-04	1.46E-02
	4	PRF_Q_2022_M_CIAN_790_53015.39298.39298.4.0.dta	4	2318.224236	EAEPLCKR(7)-VLGKDHPDVAK(4)	2318.217183	Carbamidomethyl[C](20)	1.71E-02	1.71E-01	0.007053	3.042424	1.68E-02	4.85E-04
	5	PRF_Q_2022_M_CIAN_790_53015.39577.39577.4.1.dta	4	2318.225778	EAEPLCKR(7)-VLGKDHPDVAK(4)	2318.217183	Carbamidomethyl[C](20)	1.93E-02	2.55E-01	0.008595	3.70759	1.08E-02	9.01E-03
	6	PRF_Q_2022_M_CIAN_790_53015.35818.35818.5.0.dta	5	2575.357624	EAEPLCKR(7)-EKVLGKDHPDVAK(6)	2575.354726	Carbamidomethyl[C](22)	7.96E-04	1.28E-01	0.002898	1.125282	1.91E-05	2.64E-02
	7	PRF_Q_2022_M_CIAN_790_53015.35956.35956.5.0.dta	5	2575.357988	EAEPLCKR(7)-EKVLGKDHPDVAK(6)	2575.354726	Carbamidomethyl[C](22)	5.37E-01	5.06E-01	0.003262	1.266622	2.04E-02	4.31E-01
72	sp|P33176|KINH_HUMAN (598)-sp|P33176|KINH_HUMAN (783)	2	3
	1	PRF_Q_2022_M_CIAN_790_53015.52689.52689.4.0.dta	4	2189.174466	MKSEVK(2)-QDLKGLEETVAK(4)	2189.173257	null	2.03E-01	9.36E-02	0.001209	0.552263	5.54E-02	1.82E-01
	2	PRF_Q_2022_M_CIAN_790_53015.52553.52553.4.0.dta	4	2189.178661	MKSEVK(2)-QDLKGLEETVAK(4)	2189.173257	null	3.07E-02	1.81E-01	0.005404	2.468512	1.16E-01	7.97E-03
	3	PRF_Q_2022_M_CIAN_790_53015.48383.48383.4.0.dta	4	2673.414033	MKSEVK(2)-EQARQDLKGLEETVAK(8)	2673.412629	null	5.07E-02	1.50E-01	0.001404	0.525171	1.00E+00	5.64E-02
73	sp|P33176|KINH_HUMAN (256)-sp|P33176|KINH_HUMAN (430)	2	2
	1	PRF_Q_2022_M_CIAN_790_53015.93147.93147.5.0.dta	5	5437.813828	NINKSLSALGNVISALAEGSTYVPYR(4)-LYKQLDDKDEEINQQSQLVEK(3)	5437.801069	null	1.00E+00	9.43E-02	0.012759	2.346353	1.00E+00	1.00E+00
	2	PRF_Q_2022_M_CIAN_790_53015.91086.91086.5.1.dta	5	5767.903344	NINKSLSALGNVISALAEGSTYVPYRDSK(4)-LYKQLDDKDEEINQQSQLVEK(3)	5767.954988	null	1.00E+00	5.44E-01	-0.051644	-8.953607	1.00E+00	1.00E+00
74	sp|P33176|KINH_HUMAN (598)-sp|P33176|KINH_HUMAN (609)	2	2
	1	PRF_Q_2022_M_CIAN_790_53015.26070.26070.4.0.dta	4	2411.179284	MKSEVK(2)-CKQLESTQTESNK(2)	2411.179138	Carbamidomethyl[C](1)	7.68E-01	1.12E-01	0.000146	0.060551	1.00E+00	8.16E-01
	2	PRF_Q_2022_M_CIAN_790_53015.21311.21311.4.0.dta	4	2539.275125	MKSEVK(2)-CKQLESTQTESNKK(2)	2539.274094	Carbamidomethyl[C](1)	1.00E+00	1.58E-01	0.001031	0.406022	1.00E+00	1.00E+00
75	sp|Q07866|KLC1_HUMAN (393)-sp|Q07866|KLC1_HUMAN (561)	2	8
	1	PRF_Q_2022_M_CIAN_790_53015.48274.48274.3.0.dta	3	2358.168709	NNLASCYLKQGK(9)-ASFCGKR(6)	2358.169187	Carbamidomethyl[C](6);Carbamidomethyl[C](19)	2.02E-01	1.32E-01	-0.000478	-0.2027	6.41E-05	1.87E-01
	2	PRF_Q_2022_M_CIAN_790_53015.48407.48407.3.0.dta	3	2358.16987	NNLASCYLKQGK(9)-ASFCGKR(6)	2358.169187	Carbamidomethyl[C](6);Carbamidomethyl[C](19)	4.10E-01	2.19E-01	0.000683	0.289631	1.25E-04	3.67E-01
	3	PRF_Q_2022_M_CIAN_790_53015.48408.48408.4.0.dta	4	2358.171871	NNLASCYLKQGK(9)-ASFCGKR(6)	2358.169187	Carbamidomethyl[C](6);Carbamidomethyl[C](19)	3.56E-01	2.59E-01	0.002684	1.138171	8.55E-05	3.30E-01
	4	PRF_Q_2022_M_CIAN_790_53015.48125.48125.4.0.dta	4	2358.171236	NNLASCYLKQGK(9)-ASFCGKR(6)	2358.169187	Carbamidomethyl[C](6);Carbamidomethyl[C](19)	8.03E-01	3.43E-01	0.002049	0.868894	2.02E-02	9.86E-01
	5	PRF_Q_2022_M_CIAN_790_53015.48546.48546.4.0.dta	4	2358.171996	NNLASCYLKQGK(9)-ASFCGKR(6)	2358.169187	Carbamidomethyl[C](6);Carbamidomethyl[C](19)	6.78E-01	3.95E-01	0.002809	1.191178	3.07E-09	8.81E-01
	6	PRF_Q_2022_M_CIAN_790_53015.39916.39916.4.0.dta	4	2587.312253	TKNNLASCYLKQGK(11)-ASFCGKR(6)	2587.311816	Carbamidomethyl[C](8);Carbamidomethyl[C](21)	1.00E+00	2.64E-01	0.000437	0.168901	1.00E+00	1.00E+00
	7	PRF_Q_2022_M_CIAN_790_53015.39929.39929.5.0.dta	5	2587.317527	TKNNLASCYLKQGK(11)-ASFCGKR(6)	2587.311816	Carbamidomethyl[C](8);Carbamidomethyl[C](21)	1.00E+00	3.37E-01	0.005711	2.20731	4.53E-06	9.61E-01
	8	PRF_Q_2022_M_CIAN_790_53015.40060.40060.4.0.dta	4	2587.31482	TKNNLASCYLKQGK(11)-ASFCGKR(6)	2587.311816	Carbamidomethyl[C](8);Carbamidomethyl[C](21)	8.71E-01	3.60E-01	0.003004	1.161051	6.25E-02	9.67E-01
76	sp|P33176|KINH_HUMAN (549)-sp|P33176|KINH_HUMAN (801)	2	4
	1	PRF_Q_2022_M_CIAN_790_53015.35697.35697.5.0.dta	5	2499.350307	EMTNHQKKR(8)-KLFVQDLATR(1)	2499.349918	null	1.00E+00	1.93E-01	0.000389	0.15564	1.24E-04	1.00E+00
	2	PRF_Q_2022_M_CIAN_790_53015.35796.35796.4.0.dta	4	2499.353065	EMTNHQKKR(8)-KLFVQDLATR(1)	2499.349918	null	4.60E-01	2.03E-01	0.003147	1.259127	3.90E-04	1.00E+00
	3	PRF_Q_2022_M_CIAN_790_53015.33625.33625.5.1.dta	5	2740.532732	LKEMTNHQKKR(10)-KLFVQDLATR(1)	2740.528931	null	1.00E+00	4.76E-01	0.003801	1.386959	1.00E+00	1.15E-05
	4	PRF_Q_2022_M_CIAN_790_53015.33964.33964.5.1.dta	5	2740.535013	LKEMTNHQKKR(10)-KLFVQDLATR(1)	2740.528931	null	1.00E+00	5.05E-01	0.006082	2.21928	1.00E+00	6.23E-01
77	sp|P33176|KINH_HUMAN (903)-sp|P33176|KINH_HUMAN (922)	2	2
	1	PRF_Q_2022_M_CIAN_790_53015.27596.27596.5.0.dta	5	3791.107285	IKEAVR(2)-RGHSAQIAKPIRPGQHPAASPTHPSAIR(9)	3791.105017	null	5.20E-01	2.92E-01	0.002268	0.598242	1.00E+00	5.36E-01
	2	PRF_Q_2022_M_CIAN_790_53015.30063.30063.5.0.dta	5	3635.00596	IKEAVR(2)-GHSAQIAKPIRPGQHPAASPTHPSAIR(8)	3635.003915	null	1.46E-01	3.04E-01	0.002045	0.562585	1.00E+00	6.93E-01
78	sp|P33176|KINH_HUMAN (844)-sp|P33176|KINH_HUMAN (885)	2	3
	1	PRF_Q_2022_M_CIAN_790_53015.92307.92307.3.1.dta	3	2954.548692	ISFLENNLEQLTKVHK(13)-EAKENASR(3)	2954.558036	null	4.90E-01	5.34E-01	-0.009344	-3.162571	8.22E-05	4.37E-01
	2	PRF_Q_2022_M_CIAN_790_53015.92333.92333.4.3.dta	4	2954.551598	ISFLENNLEQLTKVHK(13)-EAKENASR(3)	2954.558036	null	1.00E+00	5.93E-01	-0.006438	-2.179006	2.01E-06	1.00E+00
	3	PRF_Q_2022_M_CIAN_790_53015.89182.89182.4.3.dta	4	3210.708662	QKISFLENNLEQLTKVHK(15)-EAKENASR(3)	3210.711563	null	1.00E+00	5.60E-01	-0.002901	-0.903538	7.80E-04	1.00E+00
79	sp|P33176|KINH_HUMAN (813)-sp|P33176|KINH_HUMAN (831)	1	3
	1	PRF_Q_2022_M_CIAN_790_53015.79516.79516.4.0.dta	4	3621.811504	KSAEIDSDDTGGSAAQK(1)-QKISFLENNLEQLTK(2)	3621.812836	null	4.10E-05	3.44E-04	-0.001332	-0.367772	7.46E-08	6.81E-07
	2	PRF_Q_2022_M_CIAN_790_53015.79648.79648.4.0.dta	4	3621.807977	KSAEIDSDDTGGSAAQK(1)-QKISFLENNLEQLTK(2)	3621.812836	null	1.57E-05	5.15E-04	-0.004859	-1.341593	8.13E-06	3.25E-09
	3	PRF_Q_2022_M_CIAN_790_53015.79378.79378.4.0.dta	4	3621.814003	KSAEIDSDDTGGSAAQK(1)-QKISFLENNLEQLTK(2)	3621.812836	null	1.00E+00	3.95E-03	0.001167	0.322214	1.00E+00	1.00E+00
80	sp|P33176|KINH_HUMAN (539)-sp|P33176|KINH_HUMAN (801)	1	4
	1	PRF_Q_2022_M_CIAN_790_53015.89365.89365.4.0.dta	4	2915.64572	SATLASIDAELQKLK(13)-KLFVQDLATR(1)	2915.645059	null	1.41E-05	1.08E-03	0.000661	0.226708	3.66E-05	5.70E-10
	2	PRF_Q_2022_M_CIAN_790_53015.89221.89221.4.0.dta	4	2915.644053	SATLASIDAELQKLK(13)-KLFVQDLATR(1)	2915.645059	null	4.65E-03	3.47E-03	-0.001006	-0.345035	2.49E-03	8.08E-09
	3	PRF_Q_2022_M_CIAN_790_53015.89370.89370.3.0.dta	3	2915.644416	SATLASIDAELQKLK(13)-KLFVQDLATR(1)	2915.645059	null	5.24E-04	4.47E-03	-0.000643	-0.220534	8.28E-04	7.09E-05
	4	PRF_Q_2022_M_CIAN_790_53015.89219.89219.3.0.dta	3	2915.643247	SATLASIDAELQKLK(13)-KLFVQDLATR(1)	2915.645059	null	1.48E-02	3.48E-02	-0.001812	-0.621475	4.65E-02	4.12E-07
81	sp|P33176|KINH_HUMAN (791)-sp|P33176|KINH_HUMAN (801)	1	5
	1	PRF_Q_2022_M_CIAN_790_53015.89972.89972.4.0.dta	4	3278.810659	GLEETVAKELQTLHNLR(8)-KLFVQDLATR(1)	3278.810544	null	1.82E-04	1.15E-03	0.000115	0.035074	1.62E-04	6.94E-18
	2	PRF_Q_2022_M_CIAN_790_53015.89850.89850.3.0.dta	3	3278.814679	GLEETVAKELQTLHNLR(8)-KLFVQDLATR(1)	3278.810544	null	4.42E-26	1.25E-03	0.004135	1.261128	5.12E-12	1.48E-08
	3	PRF_Q_2022_M_CIAN_790_53015.89826.89826.4.0.dta	4	3278.810187	GLEETVAKELQTLHNLR(8)-KLFVQDLATR(1)	3278.810544	null	1.42E-11	1.55E-03	-0.000357	-0.108881	4.33E-08	4.75E-13
	4	PRF_Q_2022_M_CIAN_790_53015.89956.89956.5.0.dta	5	3278.810122	GLEETVAKELQTLHNLR(8)-KLFVQDLATR(1)	3278.810544	null	3.35E-04	4.21E-03	-0.000422	-0.128705	1.00E+00	8.32E-14
	5	PRF_Q_2022_M_CIAN_790_53015.89816.89816.5.0.dta	5	3278.810107	GLEETVAKELQTLHNLR(8)-KLFVQDLATR(1)	3278.810544	null	4.84E-10	9.52E-03	-0.000437	-0.13328	1.00E+00	1.31E-11
82	sp|P33176|KINH_HUMAN (801)-sp|P33176|KINH_HUMAN (812)	1	7
	1	PRF_Q_2022_M_CIAN_790_53015.43635.43635.5.0.dta	5	3234.684518	KLFVQDLATR(1)-VKKSAEIDSDDTGGSAAQK(2)	3234.685073	null	1.58E-06	1.59E-03	-0.000555	-0.171578	2.42E-05	8.24E-07
	2	PRF_Q_2022_M_CIAN_790_53015.43603.43603.5.0.dta	5	3234.685943	KLFVQDLATR(1)-VKKSAEIDSDDTGGSAAQK(2)	3234.685073	null	1.76E-05	2.34E-03	0.00087	0.26896	3.19E-05	7.16E-06
	3	PRF_Q_2022_M_CIAN_790_53015.43775.43775.5.0.dta	5	3234.691178	KLFVQDLATR(1)-VKKSAEIDSDDTGGSAAQK(2)	3234.685073	null	1.50E-04	3.81E-03	0.006105	1.887355	6.40E-05	2.68E-04
	4	PRF_Q_2022_M_CIAN_790_53015.53926.53926.4.0.dta	4	3234.682883	KLFVQDLATR(1)-VKKSAEIDSDDTGGSAAQK(2)	3234.685073	null	1.06E-03	3.92E-03	-0.00219	-0.677037	1.00E+00	1.42E-09
	5	PRF_Q_2022_M_CIAN_790_53015.53787.53787.4.1.dta	4	3234.681784	KLFVQDLATR(1)-VKKSAEIDSDDTGGSAAQK(2)	3234.685073	null	1.32E-03	1.76E-02	-0.003289	-1.016791	3.15E-05	3.79E-10
	6	PRF_Q_2022_M_CIAN_790_53015.43715.43715.3.0.dta	3	3234.678717	KLFVQDLATR(1)-VKKSAEIDSDDTGGSAAQK(2)	3234.685073	null	5.60E-03	6.54E-02	-0.006356	-1.964952	1.00E+00	2.76E-03
	7	PRF_Q_2022_M_CIAN_790_53015.53694.53694.5.0.dta	5	3234.678497	KLFVQDLATR(1)-VKKSAEIDSDDTGGSAAQK(2)	3234.685073	null	5.92E-01	3.30E-01	-0.006576	-2.032965	1.00E+00	1.77E-01
83	sp|P33176|KINH_HUMAN (240)-sp|P33176|KINH_HUMAN (313)	1	4
	1	PRF_Q_2022_M_CIAN_790_53015.83975.83975.4.0.dta	4	4590.256883	VSKTGAEGAVLDEAK(3)-TTIVICCSPSSYNESETKSTLLFGQR(18)	4590.25875	Carbamidomethyl[C](6);Carbamidomethyl[C](7)	1.00E+00	1.60E-03	-0.001867	-0.406731	1.00E+00	1.18E-04
	2	PRF_Q_2022_M_CIAN_790_53015.83687.83687.4.0.dta	4	4590.257212	VSKTGAEGAVLDEAK(3)-TTIVICCSPSSYNESETKSTLLFGQR(18)	4590.25875	Carbamidomethyl[C](6);Carbamidomethyl[C](7)	3.22E-09	1.83E-03	-0.001538	-0.335057	1.00E+00	8.07E-07
	3	PRF_Q_2022_M_CIAN_790_53015.83834.83834.4.0.dta	4	4590.263004	VSKTGAEGAVLDEAK(3)-TTIVICCSPSSYNESETKSTLLFGQR(18)	4590.25875	Carbamidomethyl[C](6);Carbamidomethyl[C](7)	1.89E-09	2.96E-03	0.004254	0.926745	1.00E+00	9.92E-09
	4	PRF_Q_2022_M_CIAN_790_53015.83560.83560.4.0.dta	4	4590.247489	VSKTGAEGAVLDEAK(3)-TTIVICCSPSSYNESETKSTLLFGQR(18)	4590.25875	Carbamidomethyl[C](6);Carbamidomethyl[C](7)	1.00E+00	4.73E-02	-0.011261	-2.453239	1.00E+00	1.00E+00
84	sp|P33176|KINH_HUMAN (644)-sp|P33176|KINH_HUMAN (739)	1	3
	1	PRF_Q_2022_M_CIAN_790_53015.88358.88358.4.0.dta	4	4063.07539	IKSLTEYLQNVEQK(2)-LITDLQDQNQKMMLEQER(11)	4063.072416	null	1.00E+00	1.63E-03	0.002974	0.731958	1.00E+00	4.04E-02
	2	PRF_Q_2022_M_CIAN_790_53015.87562.87562.4.0.dta	4	4079.084403	IKSLTEYLQNVEQK(2)-LITDLQDQNQKMMLEQER(11)	4079.06733	Oxidation[M](13)	1.00E+00	8.85E-03	0.017073	4.185516	1.00E+00	1.00E+00
	3	PRF_Q_2022_M_CIAN_790_53015.87414.87414.4.3.dta	4	4079.070777	IKSLTEYLQNVEQK(2)-LITDLQDQNQKMMLEQER(11)	4079.06733	Oxidation[M](12)	1.00E+00	1.48E-01	0.003447	0.845046	1.00E+00	1.00E+00
85	sp|P33176|KINH_HUMAN (801)-sp|Q07866|KLC1_HUMAN (27)	1	6
	1	PRF_Q_2022_M_CIAN_790_53015.73414.73414.3.0.dta	3	2603.465767	KLFVQDLATR(1)-LTQDEIISKTK(9)	2603.465319	null	2.26E-05	2.49E-03	0.000448	0.172078	2.09E-05	5.99E-15
	2	PRF_Q_2022_M_CIAN_790_53015.73388.73388.4.0.dta	4	2603.466133	KLFVQDLATR(1)-LTQDEIISKTK(9)	2603.465319	null	5.54E-03	6.71E-02	0.000814	0.31266	1.62E-03	4.13E-11
	3	PRF_Q_2022_M_CIAN_790_53015.73517.73517.4.0.dta	4	2603.464662	KLFVQDLATR(1)-LTQDEIISKTK(9)	2603.465319	null	3.11E-03	8.26E-02	-0.000657	-0.252356	1.02E-03	1.16E-10
	4	PRF_Q_2022_M_CIAN_790_53015.73651.73651.4.0.dta	4	2603.465904	KLFVQDLATR(1)-LTQDEIISKTK(9)	2603.465319	null	7.21E-05	9.94E-02	0.000585	0.224701	3.03E-04	2.46E-07
	5	PRF_Q_2022_M_CIAN_790_53015.73250.73250.4.0.dta	4	2603.467214	KLFVQDLATR(1)-LTQDEIISKTK(9)	2603.465319	null	2.87E-03	1.62E-01	0.001895	0.727876	2.02E-03	6.84E-10
	6	PRF_Q_2022_M_CIAN_790_53015.73275.73275.3.0.dta	3	2603.465189	KLFVQDLATR(1)-LTQDEIISKTK(9)	2603.465319	null	1.00E+00	3.96E-01	-0.00013	-0.049933	1.00E+00	1.00E+00
86	sp|P33176|KINH_HUMAN (875)-sp|P33176|KINH_HUMAN (885)	1	6
	1	PRF_Q_2022_M_CIAN_790_53015.37603.37603.4.0.dta	4	2000.104304	VKALESALK(2)-EAKENASR(3)	2000.102149	null	3.16E-14	2.67E-03	0.002155	1.077445	1.55E-04	1.73E-06
	2	PRF_Q_2022_M_CIAN_790_53015.37543.37543.3.0.dta	3	2000.101436	VKALESALK(2)-EAKENASR(3)	2000.102149	null	1.62E-06	7.41E-03	-0.000713	-0.356482	2.00E-05	2.86E-04
	3	PRF_Q_2022_M_CIAN_790_53015.37474.37474.4.0.dta	4	2000.104329	VKALESALK(2)-EAKENASR(3)	2000.102149	null	2.63E-08	7.55E-03	0.00218	1.089944	1.64E-07	7.80E-05
	4	PRF_Q_2022_M_CIAN_790_53015.37680.37680.3.0.dta	3	2000.093374	VKALESALK(2)-EAKENASR(3)	2000.102149	null	2.49E-10	1.57E-02	-0.008775	-4.387276	3.15E-04	4.55E-05
	5	PRF_Q_2022_M_CIAN_790_53015.37731.37731.4.0.dta	4	2000.105513	VKALESALK(2)-EAKENASR(3)	2000.102149	null	4.82E-07	1.74E-02	0.003364	1.681914	1.59E-08	2.37E-04
	6	PRF_Q_2022_M_CIAN_790_53015.37402.37402.3.0.dta	3	2000.10528	VKALESALK(2)-EAKENASR(3)	2000.102149	null	1.98E-03	1.53E-01	0.003131	1.56542	1.48E-02	1.49E-02
87	sp|P33176|KINH_HUMAN (44)-sp|P33176|KINH_HUMAN (313)	1	7
	1	PRF_Q_2022_M_CIAN_790_53015.89952.89952.5.0.dta	5	5158.498493	FQGEDTVVIASKPYAFDR(12)-TTIVICCSPSSYNESETKSTLLFGQR(18)	5158.502147	Carbamidomethyl[C](6);Carbamidomethyl[C](7)	1.00E+00	3.19E-03	-0.003654	-0.708345	1.00E+00	1.63E-09
	2	PRF_Q_2022_M_CIAN_790_53015.90054.90054.4.0.dta	4	5158.501304	FQGEDTVVIASKPYAFDR(12)-TTIVICCSPSSYNESETKSTLLFGQR(18)	5158.502147	Carbamidomethyl[C](6);Carbamidomethyl[C](7)	1.00E+00	3.45E-03	-0.000843	-0.16342	1.00E+00	1.00E+00
	3	PRF_Q_2022_M_CIAN_790_53015.89805.89805.5.0.dta	5	5158.497039	FQGEDTVVIASKPYAFDR(12)-TTIVICCSPSSYNESETKSTLLFGQR(18)	5158.502147	Carbamidomethyl[C](6);Carbamidomethyl[C](7)	1.00E+00	5.00E-03	-0.005108	-0.99021	1.00E+00	8.80E-11
	4	PRF_Q_2022_M_CIAN_790_53015.89908.89908.4.0.dta	4	5158.502689	FQGEDTVVIASKPYAFDR(12)-TTIVICCSPSSYNESETKSTLLFGQR(18)	5158.502147	Carbamidomethyl[C](6);Carbamidomethyl[C](7)	1.00E+00	5.08E-03	0.000542	0.105069	1.00E+00	1.00E+00
	5	PRF_Q_2022_M_CIAN_790_53015.90183.90183.4.0.dta	4	5158.500156	FQGEDTVVIASKPYAFDR(12)-TTIVICCSPSSYNESETKSTLLFGQR(18)	5158.502147	Carbamidomethyl[C](6);Carbamidomethyl[C](7)	1.00E+00	2.74E-02	-0.001991	-0.385965	1.00E+00	1.00E+00
	6	PRF_Q_2022_M_CIAN_790_53015.90813.90813.4.0.dta	4	5158.495066	FQGEDTVVIASKPYAFDR(12)-TTIVICCSPSSYNESETKSTLLFGQR(18)	5158.502147	Carbamidomethyl[C](6);Carbamidomethyl[C](7)	1.00E+00	1.19E-01	-0.007081	-1.372685	1.00E+00	1.00E+00
	7	PRF_Q_2022_M_CIAN_790_53015.90328.90328.4.0.dta	4	5158.519425	FQGEDTVVIASKPYAFDR(12)-TTIVICCSPSSYNESETKSTLLFGQR(18)	5158.502147	Carbamidomethyl[C](6);Carbamidomethyl[C](7)	1.00E+00	1.67E-01	0.017278	3.349422	1.00E+00	1.00E+00
88	sp|P33176|KINH_HUMAN (237)-sp|P33176|KINH_HUMAN (252)	1	6
	1	PRF_Q_2022_M_CIAN_790_53015.82210.82210.3.0.dta	3	3288.758524	LYLVDLAGSEKVSK(11)-TGAEGAVLDEAKNINK(12)	3288.757173	null	1.02E-06	6.15E-03	0.001351	0.410793	5.99E-06	3.41E-04
	2	PRF_Q_2022_M_CIAN_790_53015.82189.82189.4.0.dta	4	3288.761245	LYLVDLAGSEKVSK(11)-TGAEGAVLDEAKNINK(12)	3288.757173	null	1.21E-01	3.87E-02	0.004072	1.238158	3.09E-03	3.69E-01
	3	PRF_Q_2022_M_CIAN_790_53015.82359.82359.3.0.dta	3	3288.760571	LYLVDLAGSEKVSK(11)-TGAEGAVLDEAKNINK(12)	3288.757173	null	1.00E+00	4.86E-02	0.003398	1.033217	2.57E-01	8.32E-01
	4	PRF_Q_2022_M_CIAN_790_53015.82330.82330.4.0.dta	4	3288.763048	LYLVDLAGSEKVSK(11)-TGAEGAVLDEAKNINK(12)	3288.757173	null	3.82E-03	6.91E-02	0.005875	1.786389	1.03E-01	1.25E-01
	5	PRF_Q_2022_M_CIAN_790_53015.82272.82272.5.0.dta	5	3288.763541	LYLVDLAGSEKVSK(11)-TGAEGAVLDEAKNINK(12)	3288.757173	null	1.09E-01	1.10E-01	0.006368	1.936294	1.79E-02	5.71E-01
	6	PRF_Q_2022_M_CIAN_790_53015.82139.82139.5.0.dta	5	3288.764773	LYLVDLAGSEKVSK(11)-TGAEGAVLDEAKNINK(12)	3288.757173	null	2.35E-01	3.50E-01	0.0076	2.310903	9.86E-02	7.07E-01
89	sp|Q07866|KLC1_HUMAN (133)-sp|Q07866|KLC1_HUMAN (468)	1	1
	1	PRF_Q_2022_M_CIAN_790_53015.76931.76931.5.0.dta	5	3960.111691	LQKSEQSVAQLEEEKK(3)-VDSPTVTTTLKNLGALYR(11)	3960.117378	null	1.47E-05	6.43E-03	-0.005687	-1.436069	1.37E-06	1.91E-06
90	sp|P33176|KINH_HUMAN (256)-sp|P33176|KINH_HUMAN (420)	1	1
	1	PRF_Q_2022_M_CIAN_790_53015.93542.93542.4.0.dta	4	3881.001528	NINKSLSALGNVISALAEGSTYVPYR(4)-KCEEEIAK(1)	3880.999913	Carbamidomethyl[C](31)	2.79E-08	6.83E-03	0.001615	0.41613	1.00E+00	2.35E-04
91	sp|P33176|KINH_HUMAN (450)-sp|P33176|KINH_HUMAN (909)	1	3
	1	PRF_Q_2022_M_CIAN_790_53015.62754.62754.4.0.dta	4	2719.415949	LKTQMLDQEELLASTR(2)-SKNMAR(2)	2719.41158	null	1.73E-07	7.27E-03	0.004369	1.606598	2.98E-11	1.64E-05
	2	PRF_Q_2022_M_CIAN_790_53015.62756.62756.3.0.dta	3	2719.415457	LKTQMLDQEELLASTR(2)-SKNMAR(2)	2719.41158	null	1.00E+00	3.50E-01	0.003877	1.425676	1.00E+00	2.93E-01
	3	PRF_Q_2022_M_CIAN_790_53015.54307.54307.4.4.dta	4	2735.408049	LKTQMLDQEELLASTR(2)-SKNMAR(2)	2735.406494	Oxidation[M](5)	1.00E+00	6.54E-01	0.001555	0.568471	1.00E+00	1.00E+00
92	sp|P33176|KINH_HUMAN (237)-sp|P33176|KINH_HUMAN (313)	1	5
	1	PRF_Q_2022_M_CIAN_790_53015.89910.89910.4.0.dta	4	4637.335767	LYLVDLAGSEKVSK(11)-TTIVICCSPSSYNESETKSTLLFGQR(18)	4637.33627	Carbamidomethyl[C](6);Carbamidomethyl[C](7)	2.28E-05	7.37E-03	-0.000503	-0.108467	1.00E+00	3.68E-07
	2	PRF_Q_2022_M_CIAN_790_53015.89830.89830.5.0.dta	5	4637.333911	LYLVDLAGSEKVSK(11)-TTIVICCSPSSYNESETKSTLLFGQR(18)	4637.33627	Carbamidomethyl[C](6);Carbamidomethyl[C](7)	7.02E-04	8.38E-03	-0.002359	-0.508697	1.00E+00	9.28E-05
	3	PRF_Q_2022_M_CIAN_790_53015.90059.90059.4.0.dta	4	4637.334975	LYLVDLAGSEKVSK(11)-TTIVICCSPSSYNESETKSTLLFGQR(18)	4637.33627	Carbamidomethyl[C](6);Carbamidomethyl[C](7)	7.94E-03	8.90E-03	-0.001295	-0.279255	1.00E+00	4.67E-04
	4	PRF_Q_2022_M_CIAN_790_53015.90205.90205.4.0.dta	4	4637.349505	LYLVDLAGSEKVSK(11)-TTIVICCSPSSYNESETKSTLLFGQR(18)	4637.33627	Carbamidomethyl[C](6);Carbamidomethyl[C](7)	2.16E-02	1.37E-01	0.013235	2.854009	1.00E+00	6.12E-03
	5	PRF_Q_2022_M_CIAN_790_53015.89976.89976.5.0.dta	5	4637.332271	LYLVDLAGSEKVSK(11)-TTIVICCSPSSYNESETKSTLLFGQR(18)	4637.33627	Carbamidomethyl[C](6);Carbamidomethyl[C](7)	1.11E-01	2.30E-01	-0.003999	-0.862349	1.00E+00	3.85E-01
93	sp|Q07866|KLC1_HUMAN (382)-sp|Q07866|KLC1_HUMAN (457)	1	3
	1	PRF_Q_2022_M_CIAN_790_53015.54144.54144.4.0.dta	4	2912.528304	LGPDDPNVAKTK(10)-ACKVDSPTVTTTLK(3)	2912.528376	Carbamidomethyl[C](2)	2.30E-05	8.20E-03	-0.000072	-0.024721	2.04E-15	1.18E-07
	2	PRF_Q_2022_M_CIAN_790_53015.54271.54271.4.0.dta	4	2912.530482	LGPDDPNVAKTK(10)-ACKVDSPTVTTTLK(3)	2912.528376	Carbamidomethyl[C](2)	1.10E-04	8.39E-03	0.002106	0.723083	9.66E-11	6.42E-05
	3	PRF_Q_2022_M_CIAN_790_53015.54005.54005.4.1.dta	4	2912.527824	LGPDDPNVAKTK(10)-ACKVDSPTVTTTLK(3)	2912.528376	Carbamidomethyl[C](2)	1.00E+00	1.96E-01	-0.000552	-0.189526	1.00E+00	1.00E+00
94	sp|Q07866|KLC1_HUMAN (441)-sp|Q07866|KLC1_HUMAN (479)	1	1
	1	PRF_Q_2022_M_CIAN_790_53015.88274.88274.4.0.dta	4	3640.702556	QKDGTSFGEYGGWYK(2)-QGKFEAAETLEEAAMR(3)	3640.689893	null	1.08E-06	8.50E-03	0.012663	3.478187	5.27E-20	4.75E-08
95	sp|Q07866|KLC1_HUMAN (457)-sp|Q07866|KLC1_HUMAN (495)	1	3
	1	PRF_Q_2022_M_CIAN_790_53015.41797.41797.4.0.dta	4	2696.431514	ACKVDSPTVTTTLK(3)-KQGLDNVHK(1)	2696.428612	Carbamidomethyl[C](2)	1.39E-05	9.57E-03	0.002902	1.076238	3.42E-05	1.45E-07
	2	PRF_Q_2022_M_CIAN_790_53015.41934.41934.4.0.dta	4	2696.431472	ACKVDSPTVTTTLK(3)-KQGLDNVHK(1)	2696.428612	Carbamidomethyl[C](2)	1.53E-03	1.51E-02	0.00286	1.060662	1.17E-07	2.52E-04
	3	PRF_Q_2022_M_CIAN_790_53015.41868.41868.3.0.dta	3	2696.432213	ACKVDSPTVTTTLK(3)-KQGLDNVHK(1)	2696.428612	Carbamidomethyl[C](2)	1.00E+00	8.67E-02	0.003601	1.33547	1.00E+00	1.00E+00
96	sp|P33176|KINH_HUMAN (642)-sp|P33176|KINH_HUMAN (728)	1	4
	1	PRF_Q_2022_M_CIAN_790_53015.42272.42272.4.0.dta	4	2705.482728	ISQHEAKIK(7)-AKLITDLQDQNQK(2)	2705.483089	null	2.14E-04	9.99E-03	-0.000361	-0.133433	3.25E-17	2.20E-06
	2	PRF_Q_2022_M_CIAN_790_53015.42422.42422.4.0.dta	4	2705.48462	ISQHEAKIK(7)-AKLITDLQDQNQK(2)	2705.483089	null	2.28E-02	8.57E-02	0.001531	0.565888	2.26E-11	4.43E-02
	3	PRF_Q_2022_M_CIAN_790_53015.42243.42243.3.0.dta	3	2705.479536	ISQHEAKIK(7)-AKLITDLQDQNQK(2)	2705.483089	null	2.75E-03	9.22E-02	-0.003553	-1.313259	3.01E-06	7.51E-03
	4	PRF_Q_2022_M_CIAN_790_53015.42258.42258.5.0.dta	5	2705.483101	ISQHEAKIK(7)-AKLITDLQDQNQK(2)	2705.483089	null	1.00E+00	1.23E-01	0.000012	0.004435	1.85E-07	1.00E+00
97	sp|P33176|KINH_HUMAN (642)-sp|P33176|KINH_HUMAN (644)	1	12
	1	PRF_Q_2022_M_CIAN_790_53015.62040.62040.4.0.dta	4	2883.58464	ISQHEAKIK(7)-IKSLTEYLQNVEQK(2)	2883.582462	null	1.29E-01	1.04E-02	0.002178	0.75531	3.46E-11	5.44E-02
	2	PRF_Q_2022_M_CIAN_790_53015.62332.62332.4.0.dta	4	2883.587079	ISQHEAKIK(7)-IKSLTEYLQNVEQK(2)	2883.582462	null	2.08E-01	1.67E-02	0.004617	1.601133	4.02E-09	9.51E-02
	3	PRF_Q_2022_M_CIAN_790_53015.61895.61895.4.0.dta	4	2883.580891	ISQHEAKIK(7)-IKSLTEYLQNVEQK(2)	2883.582462	null	3.88E-01	2.16E-02	-0.001571	-0.544808	1.51E-03	7.79E-01
	4	PRF_Q_2022_M_CIAN_790_53015.62187.62187.4.0.dta	4	2883.586154	ISQHEAKIK(7)-IKSLTEYLQNVEQK(2)	2883.582462	null	5.93E-03	2.46E-02	0.003692	1.280352	3.24E-08	3.60E-02
	5	PRF_Q_2022_M_CIAN_790_53015.61985.61985.3.0.dta	3	2883.581808	ISQHEAKIK(7)-IKSLTEYLQNVEQK(2)	2883.582462	null	3.33E-01	5.93E-02	-0.000654	-0.226801	1.00E+00	3.32E-01
	6	PRF_Q_2022_M_CIAN_790_53015.62061.62061.5.0.dta	5	2883.586225	ISQHEAKIK(7)-IKSLTEYLQNVEQK(2)	2883.582462	null	6.43E-01	6.59E-02	0.003763	1.304974	4.25E-05	5.57E-01
	7	PRF_Q_2022_M_CIAN_790_53015.62476.62476.4.0.dta	4	2883.587952	ISQHEAKIK(7)-IKSLTEYLQNVEQK(2)	2883.582462	null	3.62E-01	6.88E-02	0.00549	1.903882	2.18E-04	7.07E-01
	8	PRF_Q_2022_M_CIAN_790_53015.61854.61854.3.0.dta	3	2883.579713	ISQHEAKIK(7)-IKSLTEYLQNVEQK(2)	2883.582462	null	9.11E-01	1.50E-01	-0.002749	-0.953328	1.00E+00	2.91E-01
	9	PRF_Q_2022_M_CIAN_790_53015.62206.62206.5.0.dta	5	2883.587593	ISQHEAKIK(7)-IKSLTEYLQNVEQK(2)	2883.582462	null	1.00E+00	1.56E-01	0.005131	1.779384	1.17E-04	1.00E+00
	10	PRF_Q_2022_M_CIAN_790_53015.62355.62355.5.0.dta	5	2883.587465	ISQHEAKIK(7)-IKSLTEYLQNVEQK(2)	2883.582462	null	1.00E+00	2.18E-01	0.005003	1.734995	2.13E-03	1.00E+00
	11	PRF_Q_2022_M_CIAN_790_53015.62619.62619.4.1.dta	4	2883.584786	ISQHEAKIK(7)-IKSLTEYLQNVEQK(2)	2883.582462	null	1.00E+00	2.86E-01	0.002324	0.805942	1.00E+00	1.00E+00
	12	PRF_Q_2022_M_CIAN_790_53015.61761.61761.4.1.dta	4	2883.584024	ISQHEAKIK(7)-IKSLTEYLQNVEQK(2)	2883.582462	null	1.00E+00	3.37E-01	0.001562	0.541687	1.00E+00	1.00E+00
98	sp|P33176|KINH_HUMAN (685)-sp|P33176|KINH_HUMAN (698)	1	7
	1	PRF_Q_2022_M_CIAN_790_53015.59547.59547.5.0.dta	5	3723.889203	VHEMEKEHLNK(6)-VQTANEVKQAVEQQIQSHR(8)	3723.886955	null	1.23E-05	1.05E-02	0.002248	0.60367	4.00E-07	4.27E-05
	2	PRF_Q_2022_M_CIAN_790_53015.59683.59683.5.0.dta	5	3723.88993	VHEMEKEHLNK(6)-VQTANEVKQAVEQQIQSHR(8)	3723.886955	null	2.80E-05	1.29E-02	0.002975	0.798896	1.64E-06	5.65E-05
	3	PRF_Q_2022_M_CIAN_790_53015.59273.59273.5.0.dta	5	3723.891653	VHEMEKEHLNK(6)-VQTANEVKQAVEQQIQSHR(8)	3723.886955	null	3.30E-07	1.93E-02	0.004698	1.261585	1.00E+00	1.18E-04
	4	PRF_Q_2022_M_CIAN_790_53015.59410.59410.5.0.dta	5	3723.886972	VHEMEKEHLNK(6)-VQTANEVKQAVEQQIQSHR(8)	3723.886955	null	3.64E-05	2.90E-02	0.000017	0.004565	1.00E+00	1.19E-04
	5	PRF_Q_2022_M_CIAN_790_53015.59818.59818.5.0.dta	5	3723.889679	VHEMEKEHLNK(6)-VQTANEVKQAVEQQIQSHR(8)	3723.886955	null	3.10E-04	6.09E-02	0.002724	0.731494	1.00E+00	1.57E-02
	6	PRF_Q_2022_M_CIAN_790_53015.59126.59126.5.0.dta	5	3723.891653	VHEMEKEHLNK(6)-VQTANEVKQAVEQQIQSHR(8)	3723.886955	null	1.00E+00	2.52E-01	0.004698	1.261585	1.00E+00	8.65E-01
	7	PRF_Q_2022_M_CIAN_790_53015.61409.61409.5.0.dta	5	3723.894833	VHEMEKEHLNK(6)-VQTANEVKQAVEQQIQSHR(8)	3723.886955	null	1.00E+00	3.69E-01	0.007878	2.115531	1.00E+00	1.00E+00
99	sp|Q07866|KLC1_HUMAN (393)-sp|Q07866|KLC1_HUMAN (495)	1	2
	1	PRF_Q_2022_M_CIAN_790_53015.42623.42623.4.0.dta	4	2571.334254	NNLASCYLKQGK(9)-KQGLDNVHK(1)	2571.33466	Carbamidomethyl[C](6)	9.09E-05	1.44E-02	-0.000406	-0.157895	5.38E-05	2.33E-06
	2	PRF_Q_2022_M_CIAN_790_53015.42710.42710.3.0.dta	3	2571.335637	NNLASCYLKQGK(9)-KQGLDNVHK(1)	2571.33466	Carbamidomethyl[C](6)	3.72E-01	1.94E-01	0.000977	0.379958	7.58E-04	9.74E-01
100	sp|Q07866|KLC1_HUMAN (1)-sp|Q07866|KLC1_HUMAN (18)	1	1
	1	PRF_Q_2022_M_CIAN_790_53015.90260.90260.4.0.dta	4	3421.690269	MYDNMSTMVYIK(1)-EDKLEKLTQDEIISK(6)	3421.682551	null	1.00E+00	1.47E-02	0.007718	2.255615	1.00E+00	9.39E-04
101	sp|Q07866|KLC1_HUMAN (441)-sp|Q07866|KLC1_HUMAN (518)	1	2
	1	PRF_Q_2022_M_CIAN_790_53015.73845.73845.4.0.dta	4	3503.618836	QKDGTSFGEYGGWYK(2)-VAEVLNDPENMEKR(13)	3503.64222	null	4.90E-04	1.55E-02	-0.023384	-6.674197	3.55E-06	1.05E-04
	2	PRF_Q_2022_M_CIAN_790_53015.73716.73716.4.1.dta	4	3503.625047	QKDGTSFGEYGGWYK(2)-VAEVLNDPENMEKR(13)	3503.64222	null	3.77E-03	5.55E-02	-0.017173	-4.901471	1.11E-02	7.34E-03
102	sp|Q07866|KLC1_HUMAN (272)-sp|Q07866|KLC1_HUMAN (561)	1	3
	1	PRF_Q_2022_M_CIAN_790_53015.83260.83260.4.0.dta	4	2623.366261	YKDAANLLNDALAIR(2)-ASFCGKR(6)	2623.365959	Carbamidomethyl[C](22)	2.49E-04	1.62E-02	0.000302	0.115119	9.03E-07	1.30E-05
	2	PRF_Q_2022_M_CIAN_790_53015.83396.83396.4.0.dta	4	2623.365267	YKDAANLLNDALAIR(2)-ASFCGKR(6)	2623.365959	Carbamidomethyl[C](22)	6.43E-01	9.46E-02	-0.000692	-0.263783	2.28E-08	5.48E-01
	3	PRF_Q_2022_M_CIAN_790_53015.83232.83232.3.0.dta	3	2623.36683	YKDAANLLNDALAIR(2)-ASFCGKR(6)	2623.365959	Carbamidomethyl[C](22)	8.02E-01	2.65E-01	0.000871	0.332016	1.00E+00	1.00E+00
103	sp|P33176|KINH_HUMAN (514)-sp|P33176|KINH_HUMAN (847)	1	3
	1	PRF_Q_2022_M_CIAN_790_53015.59840.59840.5.0.dta	5	3541.841334	SQEVEDKTKEYELLSDELNQK(9)-VHKQLVR(3)	3541.838266	null	7.93E-04	1.71E-02	0.003068	0.866217	1.37E-06	2.81E-04
	2	PRF_Q_2022_M_CIAN_790_53015.68096.68096.5.0.dta	5	3541.843767	SQEVEDKTKEYELLSDELNQK(9)-VHKQLVR(3)	3541.838266	null	8.45E-04	7.96E-02	0.005501	1.553148	1.00E+00	2.31E-02
	3	PRF_Q_2022_M_CIAN_790_53015.59987.59987.5.0.dta	5	3541.842941	SQEVEDKTKEYELLSDELNQK(9)-VHKQLVR(3)	3541.838266	null	3.86E-03	2.82E-01	0.004675	1.319936	1.00E+00	1.68E-03
104	sp|P33176|KINH_HUMAN (642)-sp|P33176|KINH_HUMAN (739)	1	7
	1	PRF_Q_2022_M_CIAN_790_53015.57548.57548.4.0.dta	4	3423.756129	ISQHEAKIK(7)-LITDLQDQNQKMMLEQER(11)	3423.760888	null	7.50E-03	1.74E-02	-0.004759	-1.389992	1.00E+00	3.21E-04
	2	PRF_Q_2022_M_CIAN_790_53015.54081.54081.4.0.dta	4	3439.752816	ISQHEAKIK(7)-LITDLQDQNQKMMLEQER(11)	3439.755802	Oxidation[M](13)	4.12E-02	4.56E-02	-0.002986	-0.868085	1.00E+00	1.04E-01
	3	PRF_Q_2022_M_CIAN_790_53015.54200.54200.5.0.dta	5	3439.747162	ISQHEAKIK(7)-LITDLQDQNQKMMLEQER(11)	3439.755802	Oxidation[M](13)	3.58E-02	1.50E-01	-0.00864	-2.511806	1.51E-05	1.98E-02
	4	PRF_Q_2022_M_CIAN_790_53015.57540.57540.5.0.dta	5	3423.756984	ISQHEAKIK(7)-LITDLQDQNQKMMLEQER(11)	3423.760888	null	1.37E-01	1.79E-01	-0.003904	-1.140267	1.00E+00	2.80E-01
	5	PRF_Q_2022_M_CIAN_790_53015.54054.54054.5.0.dta	5	3439.75072	ISQHEAKIK(7)-LITDLQDQNQKMMLEQER(11)	3439.755802	Oxidation[M](13)	1.00E+00	1.79E-01	-0.005082	-1.47743	5.61E-04	1.00E+00
	6	PRF_Q_2022_M_CIAN_790_53015.57287.57287.5.0.dta	5	3423.763702	ISQHEAKIK(7)-LITDLQDQNQKMMLEQER(11)	3423.760888	null	1.00E+00	1.80E-01	0.002814	0.821903	1.00E+00	1.00E+00
	7	PRF_Q_2022_M_CIAN_790_53015.53936.53936.4.3.dta	4	3439.750238	ISQHEAKIK(7)-LITDLQDQNQKMMLEQER(11)	3439.755802	Oxidation[M](13)	3.62E-01	3.36E-01	-0.005564	-1.617557	1.00E+00	4.06E-01
105	sp|P33176|KINH_HUMAN (98)-sp|P33176|KINH_HUMAN (187)	1	15
	1	PRF_Q_2022_M_CIAN_790_53015.76996.76996.5.0.dta	5	4471.067722	THTMEGKLHDPEGMGIIPR(7)-FVCSPDEVMDTIDEGKSNR(16)	4471.067076	Carbamidomethyl[C](3);Oxidation[M](36)	3.51E-03	1.76E-02	0.000646	0.144485	3.16E-03	7.90E-04
	2	PRF_Q_2022_M_CIAN_790_53015.82089.82089.5.0.dta	5	4455.075012	THTMEGKLHDPEGMGIIPR(7)-FVCSPDEVMDTIDEGKSNR(16)	4455.072162	Carbamidomethyl[C](3)	5.18E-02	2.03E-02	0.00285	0.63972	5.04E-03	4.90E-03
	3	PRF_Q_2022_M_CIAN_790_53015.77124.77124.5.0.dta	5	4471.069595	THTMEGKLHDPEGMGIIPR(7)-FVCSPDEVMDTIDEGKSNR(16)	4471.067076	Carbamidomethyl[C](3);Oxidation[M](36)	2.52E-04	2.19E-02	0.002519	0.5634	2.37E-04	6.29E-05
	4	PRF_Q_2022_M_CIAN_790_53015.82232.82232.5.0.dta	5	4455.076393	THTMEGKLHDPEGMGIIPR(7)-FVCSPDEVMDTIDEGKSNR(16)	4455.072162	Carbamidomethyl[C](3)	1.00E+00	2.36E-02	0.004231	0.949704	4.13E-04	4.92E-02
	5	PRF_Q_2022_M_CIAN_790_53015.73323.73323.5.0.dta	5	4471.066308	THTMEGKLHDPEGMGIIPR(7)-FVCSPDEVMDTIDEGKSNR(16)	4471.067076	Carbamidomethyl[C](3);Oxidation[M](9)	1.00E+00	2.93E-02	-0.000768	-0.171771	1.00E+00	1.00E+00
	6	PRF_Q_2022_M_CIAN_790_53015.81894.81894.5.0.dta	5	4471.064769	THTMEGKLHDPEGMGIIPR(7)-FVCSPDEVMDTIDEGKSNR(16)	4471.067076	Carbamidomethyl[C](3);Oxidation[M](26)	1.00E+00	2.94E-02	-0.002307	-0.515984	3.27E-03	2.42E-02
	7	PRF_Q_2022_M_CIAN_790_53015.81683.81683.5.0.dta	5	4455.074937	THTMEGKLHDPEGMGIIPR(7)-FVCSPDEVMDTIDEGKSNR(16)	4455.072162	Carbamidomethyl[C](3)	7.51E-02	3.19E-02	0.002775	0.622886	2.20E-03	1.69E-02
	8	PRF_Q_2022_M_CIAN_790_53015.82029.82029.5.0.dta	5	4471.065191	THTMEGKLHDPEGMGIIPR(7)-FVCSPDEVMDTIDEGKSNR(16)	4471.067076	Carbamidomethyl[C](3);Oxidation[M](9)	1.00E+00	3.35E-02	-0.001885	-0.4216	1.00E+00	1.00E+00
	9	PRF_Q_2022_M_CIAN_790_53015.73048.73048.5.0.dta	5	4471.069061	THTMEGKLHDPEGMGIIPR(7)-FVCSPDEVMDTIDEGKSNR(16)	4471.067076	Carbamidomethyl[C](3);Oxidation[M](9)	1.00E+00	3.56E-02	0.001985	0.443966	1.00E+00	1.00E+00
	10	PRF_Q_2022_M_CIAN_790_53015.81782.81782.4.0.dta	4	4455.07343	THTMEGKLHDPEGMGIIPR(7)-FVCSPDEVMDTIDEGKSNR(16)	4455.072162	Carbamidomethyl[C](3)	1.00E+00	3.72E-02	0.001268	0.284619	1.00E+00	1.00E+00
	11	PRF_Q_2022_M_CIAN_790_53015.81821.81821.5.0.dta	5	4455.081958	THTMEGKLHDPEGMGIIPR(7)-FVCSPDEVMDTIDEGKSNR(16)	4455.072162	Carbamidomethyl[C](3)	1.49E-06	4.22E-02	0.009796	2.198842	6.07E-04	6.79E-05
	12	PRF_Q_2022_M_CIAN_790_53015.81915.81915.4.0.dta	4	4455.075198	THTMEGKLHDPEGMGIIPR(7)-FVCSPDEVMDTIDEGKSNR(16)	4455.072162	Carbamidomethyl[C](3)	1.00E+00	4.64E-02	0.003036	0.68147	9.62E-03	1.00E+00
	13	PRF_Q_2022_M_CIAN_790_53015.77258.77258.5.0.dta	5	4471.069833	THTMEGKLHDPEGMGIIPR(7)-FVCSPDEVMDTIDEGKSNR(16)	4471.067076	Carbamidomethyl[C](3);Oxidation[M](9)	1.00E+00	4.75E-02	0.002757	0.616631	1.00E+00	1.00E+00
	14	PRF_Q_2022_M_CIAN_790_53015.81952.81952.5.0.dta	5	4455.080565	THTMEGKLHDPEGMGIIPR(7)-FVCSPDEVMDTIDEGKSNR(16)	4455.072162	Carbamidomethyl[C](3)	6.47E-08	4.99E-02	0.008403	1.886165	1.50E-03	1.57E-06
	15	PRF_Q_2022_M_CIAN_790_53015.82059.82059.4.0.dta	4	4455.07607	THTMEGKLHDPEGMGIIPR(7)-FVCSPDEVMDTIDEGKSNR(16)	4455.072162	Carbamidomethyl[C](3)	1.00E+00	6.77E-02	0.003908	0.877202	1.00E+00	1.00E+00
106	sp|P33176|KINH_HUMAN (598)-sp|P33176|KINH_HUMAN (606)	1	15
	1	PRF_Q_2022_M_CIAN_790_53015.22473.22473.4.0.dta	4	1524.811969	MKSEVK(2)-TMVKR(4)	1524.812338	Oxidation[M](1);Oxidation[M](11)	6.07E-05	1.82E-02	-0.000369	-0.241997	9.79E-03	4.31E-03
	2	PRF_Q_2022_M_CIAN_790_53015.22447.22447.3.0.dta	3	1508.817484	MKSEVK(2)-TMVKR(4)	1508.817424	Oxidation[M](1)	1.83E-02	1.99E-02	0.00006	0.039766	1.91E-02	2.98E-02
	3	PRF_Q_2022_M_CIAN_790_53015.19193.19193.4.0.dta	4	1508.817744	MKSEVK(2)-TMVKR(4)	1508.817424	Oxidation[M](1)	9.22E-02	5.72E-02	0.00032	0.212087	1.01E-01	1.17E-01
	4	PRF_Q_2022_M_CIAN_790_53015.22380.22380.4.0.dta	4	1508.817022	MKSEVK(2)-TMVKR(4)	1508.817424	Oxidation[M](1)	1.60E-02	5.77E-02	-0.000402	-0.266434	8.88E-03	1.33E-02
	5	PRF_Q_2022_M_CIAN_790_53015.22507.22507.4.0.dta	4	1508.817435	MKSEVK(2)-TMVKR(4)	1508.817424	Oxidation[M](1)	9.38E-02	8.31E-02	0.000011	0.00729	3.59E-02	1.21E-01
	6	PRF_Q_2022_M_CIAN_790_53015.22347.22347.4.0.dta	4	1508.817271	MKSEVK(2)-TMVKR(4)	1508.817424	Oxidation[M](1)	2.20E-01	8.83E-02	-0.000153	-0.101404	2.26E-02	3.58E-01
	7	PRF_Q_2022_M_CIAN_790_53015.22466.22466.3.0.dta	3	1524.813568	MKSEVK(2)-TMVKR(4)	1524.812338	Oxidation[M](1);Oxidation[M](11)	4.67E-02	1.20E-01	0.00123	0.806657	1.26E-01	8.47E-02
	8	PRF_Q_2022_M_CIAN_790_53015.18883.18883.4.0.dta	4	1508.818966	MKSEVK(2)-TMVKR(4)	1508.817424	Oxidation[M](1)	3.88E-01	1.43E-01	0.001542	1.021992	7.55E-01	5.82E-02
	9	PRF_Q_2022_M_CIAN_790_53015.19008.19008.3.0.dta	3	1508.820171	MKSEVK(2)-TMVKR(4)	1508.817424	Oxidation[M](1)	1.19E-01	1.69E-01	0.002747	1.820631	9.05E-02	1.37E-01
	10	PRF_Q_2022_M_CIAN_790_53015.22346.22346.4.0.dta	4	1524.812011	MKSEVK(2)-TMVKR(4)	1524.812338	Oxidation[M](1);Oxidation[M](11)	1.00E+00	1.88E-01	-0.000327	-0.214453	6.54E-01	1.00E+00
	11	PRF_Q_2022_M_CIAN_790_53015.18649.18649.4.0.dta	4	1508.817414	MKSEVK(2)-TMVKR(4)	1508.817424	Oxidation[M](1)	7.22E-01	2.11E-01	-0.00001	-0.006628	4.58E-01	7.18E-01
	12	PRF_Q_2022_M_CIAN_790_53015.19009.19009.4.0.dta	4	1508.818749	MKSEVK(2)-TMVKR(4)	1508.817424	Oxidation[M](1)	1.35E-01	2.19E-01	0.001325	0.878171	2.16E-01	1.14E-01
	13	PRF_Q_2022_M_CIAN_790_53015.18882.18882.3.0.dta	3	1508.819706	MKSEVK(2)-TMVKR(4)	1508.817424	Oxidation[M](1)	1.11E-01	2.22E-01	0.002282	1.512443	8.77E-02	1.30E-01
	14	PRF_Q_2022_M_CIAN_790_53015.18072.18072.4.0.dta	4	1508.816262	MKSEVK(2)-TMVKR(4)	1508.817424	Oxidation[M](1)	6.88E-01	3.34E-01	-0.001162	-0.77014	3.41E-02	1.00E+00
	15	PRF_Q_2022_M_CIAN_790_53015.18012.18012.4.1.dta	4	1524.80942	MKSEVK(2)-TMVKR(4)	1524.812338	Oxidation[M](1);Oxidation[M](11)	1.00E+00	5.80E-01	-0.002918	-1.913678	1.00E+00	1.00E+00
107	sp|P33176|KINH_HUMAN (801)-sp|Q07866|KLC1_HUMAN (74)	1	1
	1	PRF_Q_2022_M_CIAN_790_53015.95431.95431.5.0.dta	5	4629.401769	KLFVQDLATR(1)-KSLEMLELGLSEAQVMMALSNHLNAVESEK(1)	4629.397427	null	1.37E-05	2.07E-02	0.004342	0.937919	1.00E+00	3.31E-07
108	sp|Q07866|KLC1_HUMAN (270)-sp|Q07866|KLC1_HUMAN (518)	1	1
	1	PRF_Q_2022_M_CIAN_790_53015.88174.88174.5.0.dta	5	3926.99529	DQNKYKDAANLLNDALAIR(4)-VAEVLNDPENMEKR(13)	3926.99147	null	1.00E+00	2.37E-02	0.00382	0.972755	1.00E+00	1.00E+00
109	sp|P33176|KINH_HUMAN (252)-sp|P33176|KINH_HUMAN (281)	1	2
	1	PRF_Q_2022_M_CIAN_790_53015.56559.56559.4.0.dta	4	2504.263555	TGAEGAVLDEAKNINK(12)-DSKMTR(3)	2504.265974	null	1.49E-02	2.46E-02	-0.002419	-0.965952	4.43E-04	3.19E-03
	2	PRF_Q_2022_M_CIAN_790_53015.56584.56584.3.0.dta	3	2504.267972	TGAEGAVLDEAKNINK(12)-DSKMTR(3)	2504.265974	null	3.93E-04	4.92E-02	0.001998	0.797839	1.96E-04	1.18E-04
110	sp|P33176|KINH_HUMAN (98)-sp|P33176|KINH_HUMAN (903)	1	6
	1	PRF_Q_2022_M_CIAN_790_53015.54179.54179.5.0.dta	5	2971.546007	THTMEGKLHDPEGMGIIPR(7)-IKEAVR(2)	2971.549067	null	6.20E-05	2.46E-02	-0.00306	-1.029766	1.00E+00	4.15E-05
	2	PRF_Q_2022_M_CIAN_790_53015.54037.54037.5.0.dta	5	2971.548288	THTMEGKLHDPEGMGIIPR(7)-IKEAVR(2)	2971.549067	null	5.57E-05	2.62E-02	-0.000779	-0.262153	2.00E-07	1.70E-04
	3	PRF_Q_2022_M_CIAN_790_53015.54324.54324.5.0.dta	5	2971.546958	THTMEGKLHDPEGMGIIPR(7)-IKEAVR(2)	2971.549067	null	6.25E-02	1.61E-01	-0.002109	-0.709731	1.00E+00	2.73E-02
	4	PRF_Q_2022_M_CIAN_790_53015.54145.54145.4.0.dta	4	2971.541573	THTMEGKLHDPEGMGIIPR(7)-IKEAVR(2)	2971.549067	null	8.61E-03	2.90E-01	-0.007494	-2.521917	1.00E+00	1.51E-02
	5	PRF_Q_2022_M_CIAN_790_53015.54465.54465.5.0.dta	5	2971.550923	THTMEGKLHDPEGMGIIPR(7)-IKEAVR(2)	2971.549067	null	1.00E+00	4.02E-01	0.001856	0.62459	1.00E+00	1.00E+00
	6	PRF_Q_2022_M_CIAN_790_53015.47850.47850.5.1.dta	5	2987.538645	THTMEGKLHDPEGMGIIPR(7)-IKEAVR(2)	2987.543981	Oxidation[M](14)	1.00E+00	7.37E-01	-0.005336	-1.786082	1.00E+00	1.00E+00
111	sp|P33176|KINH_HUMAN (67)-sp|P33176|KINH_HUMAN (909)	1	4
	1	PRF_Q_2022_M_CIAN_790_53015.37452.37452.4.0.dta	4	2978.396307	VFQSSTSQEQVYNDCAKK(17)-SKNMAR(2)	2978.398109	Carbamidomethyl[C](15);Oxidation[M](25)	1.22E-02	2.50E-02	-0.001802	-0.605023	1.00E+00	2.07E-02
	2	PRF_Q_2022_M_CIAN_790_53015.37505.37505.4.0.dta	4	2962.405613	VFQSSTSQEQVYNDCAKK(17)-SKNMAR(2)	2962.403195	Carbamidomethyl[C](15)	1.01E-09	3.56E-02	0.002418	0.816229	1.00E+00	1.31E-05
	3	PRF_Q_2022_M_CIAN_790_53015.32332.32332.4.0.dta	4	2978.399277	VFQSSTSQEQVYNDCAKK(17)-SKNMAR(2)	2978.398109	Carbamidomethyl[C](15);Oxidation[M](25)	1.94E-01	6.77E-02	0.001168	0.392157	4.65E-04	1.96E-01
	4	PRF_Q_2022_M_CIAN_790_53015.37376.37376.4.0.dta	4	2962.409563	VFQSSTSQEQVYNDCAKK(17)-SKNMAR(2)	2962.403195	Carbamidomethyl[C](15)	6.30E-06	1.00E-01	0.006368	2.149606	2.99E-07	2.94E-03
112	sp|P33176|KINH_HUMAN (489)-sp|P33176|KINH_HUMAN (885)	1	1
	1	PRF_Q_2022_M_CIAN_790_53015.94301.94301.5.0.dta	5	5057.588183	LQAENDASKEEVKEVLQALEELAVNYDQK(13)-ALESALKEAKENASR(10)	5057.57986	null	4.98E-02	2.60E-02	0.008323	1.645649	1.00E+00	2.54E-02
113	sp|Q07866|KLC1_HUMAN (382)-sp|Q07866|KLC1_HUMAN (495)	1	4
	1	PRF_Q_2022_M_CIAN_790_53015.36966.36966.4.0.dta	4	2430.299615	LGPDDPNVAKTK(10)-KQGLDNVHK(1)	2430.298598	null	2.99E-02	2.70E-02	0.001017	0.418467	2.45E-02	8.89E-04
	2	PRF_Q_2022_M_CIAN_790_53015.37106.37106.4.0.dta	4	2430.299726	LGPDDPNVAKTK(10)-KQGLDNVHK(1)	2430.298598	null	8.89E-03	3.15E-02	0.001128	0.46414	5.11E-03	3.40E-03
	3	PRF_Q_2022_M_CIAN_790_53015.36940.36940.3.0.dta	3	2430.300309	LGPDDPNVAKTK(10)-KQGLDNVHK(1)	2430.298598	null	2.39E-01	3.65E-02	0.001711	0.704029	1.03E-02	2.42E-01
	4	PRF_Q_2022_M_CIAN_790_53015.36825.36825.4.0.dta	4	2430.301373	LGPDDPNVAKTK(10)-KQGLDNVHK(1)	2430.298598	null	1.98E-01	9.99E-02	0.002775	1.141835	6.95E-01	3.08E-02
114	sp|Q07866|KLC1_HUMAN (382)-sp|Q07866|KLC1_HUMAN (561)	1	5
	1	PRF_Q_2022_M_CIAN_790_53015.42159.42159.4.0.dta	4	2217.133187	LGPDDPNVAKTK(10)-ASFCGKR(6)	2217.133125	Carbamidomethyl[C](19)	6.30E-02	2.74E-02	0.000062	0.027964	1.66E-03	2.87E-02
	2	PRF_Q_2022_M_CIAN_790_53015.42326.42326.3.0.dta	3	2217.13279	LGPDDPNVAKTK(10)-ASFCGKR(6)	2217.133125	Carbamidomethyl[C](19)	1.65E-02	4.10E-02	-0.000335	-0.151096	2.13E-04	9.42E-03
	3	PRF_Q_2022_M_CIAN_790_53015.42045.42045.3.0.dta	3	2217.13513	LGPDDPNVAKTK(10)-ASFCGKR(6)	2217.133125	Carbamidomethyl[C](19)	7.54E-06	5.79E-02	0.002005	0.904321	2.26E-08	3.30E-07
	4	PRF_Q_2022_M_CIAN_790_53015.42186.42186.3.0.dta	3	2217.132335	LGPDDPNVAKTK(10)-ASFCGKR(6)	2217.133125	Carbamidomethyl[C](19)	8.31E-03	5.94E-02	-0.00079	-0.356316	8.43E-08	1.93E-03
	5	PRF_Q_2022_M_CIAN_790_53015.42029.42029.4.0.dta	4	2217.13598	LGPDDPNVAKTK(10)-ASFCGKR(6)	2217.133125	Carbamidomethyl[C](19)	1.41E-01	1.12E-01	0.002855	1.287699	2.13E-03	7.33E-02
115	sp|P33176|KINH_HUMAN (98)-sp|P33176|KINH_HUMAN (909)	1	3
	1	PRF_Q_2022_M_CIAN_790_53015.50646.50646.5.0.dta	5	2962.470256	THTMEGKLHDPEGMGIIPR(7)-SKNMAR(2)	2962.469438	null	2.12E-09	2.84E-02	0.000818	0.276121	1.00E+00	1.24E-04
	2	PRF_Q_2022_M_CIAN_790_53015.50930.50930.5.0.dta	5	2962.47014	THTMEGKLHDPEGMGIIPR(7)-SKNMAR(2)	2962.469438	null	2.25E-12	3.17E-02	0.000702	0.236964	1.00E+00	4.39E-05
	3	PRF_Q_2022_M_CIAN_790_53015.50790.50790.5.0.dta	5	2962.468047	THTMEGKLHDPEGMGIIPR(7)-SKNMAR(2)	2962.469438	null	1.25E-10	4.66E-02	-0.001391	-0.469541	1.00E+00	3.61E-04
116	sp|P33176|KINH_HUMAN (813)-sp|Q07866|KLC1_HUMAN (15)	1	1
	1	PRF_Q_2022_M_CIAN_790_53015.57851.57851.5.0.dta	5	3605.793245	KSAEIDSDDTGGSAAQK(1)-EDKLEKLTQDEIISK(3)	3605.791432	null	5.44E-03	2.91E-02	0.001813	0.502802	7.74E-09	8.48E-04
117	sp|P33176|KINH_HUMAN (44)-sp|P33176|KINH_HUMAN (240)	1	2
	1	PRF_Q_2022_M_CIAN_790_53015.79563.79563.4.1.dta	4	3654.841849	FQGEDTVVIASKPYAFDR(12)-VSKTGAEGAVLDEAK(3)	3654.85358	null	3.86E-12	2.92E-02	-0.011731	-3.209705	2.09E-10	1.04E-06
	2	PRF_Q_2022_M_CIAN_790_53015.79416.79416.4.2.dta	4	3654.844358	FQGEDTVVIASKPYAFDR(12)-VSKTGAEGAVLDEAK(3)	3654.85358	null	1.00E+00	3.24E-01	-0.009222	-2.52322	1.00E+00	4.22E-02
118	sp|Q07866|KLC1_HUMAN (393)-sp|Q07866|KLC1_HUMAN (441)	1	1
	1	PRF_Q_2022_M_CIAN_790_53015.71709.71709.4.0.dta	4	3255.542465	NNLASCYLKQGK(9)-QKDGTSFGEYGGWYK(2)	3255.541395	Carbamidomethyl[C](24)	1.00E+00	2.93E-02	0.00107	0.32867	1.00E+00	2.63E-02
119	sp|Q07866|KLC1_HUMAN (382)-sp|Q07866|KLC1_HUMAN (454)	1	1
	1	PRF_Q_2022_M_CIAN_790_53015.72757.72757.4.0.dta	4	3217.516767	LGPDDPNVAKTK(10)-DGTSFGEYGGWYKACK(13)	3217.514514	Carbamidomethyl[C](15)	6.28E-03	2.97E-02	0.002253	0.70023	3.79E-03	2.67E-02
120	sp|P33176|KINH_HUMAN (141)-sp|P33176|KINH_HUMAN (240)	1	1
	1	PRF_Q_2022_M_CIAN_790_53015.89056.89056.4.0.dta	4	3157.669966	VSYFEIYLDKIR(10)-VSKTGAEGAVLDEAK(3)	3157.666577	null	4.05E-03	3.07E-02	0.003389	1.073261	3.58E-03	6.07E-02
121	sp|P33176|KINH_HUMAN (448)-sp|P33176|KINH_HUMAN (909)	1	6
	1	PRF_Q_2022_M_CIAN_790_53015.57007.57007.3.0.dta	3	3243.648842	QLDDKDEEINQQSQLVEKLK(18)-SKNMAR(2)	3243.652392	null	4.02E-17	3.14E-02	-0.00355	-1.094445	5.08E-15	1.39E-20
	2	PRF_Q_2022_M_CIAN_790_53015.53014.53014.5.0.dta	5	3259.651343	QLDDKDEEINQQSQLVEKLK(18)-SKNMAR(2)	3259.647306	Oxidation[M](27)	1.52E-08	3.92E-02	0.004037	1.238478	4.27E-07	7.81E-07
	3	PRF_Q_2022_M_CIAN_790_53015.57005.57005.4.0.dta	4	3243.649167	QLDDKDEEINQQSQLVEKLK(18)-SKNMAR(2)	3243.652392	null	5.73E-04	1.04E-01	-0.003225	-0.99425	1.00E+00	4.66E-04
	4	PRF_Q_2022_M_CIAN_790_53015.57012.57012.5.0.dta	5	3243.646392	QLDDKDEEINQQSQLVEKLK(18)-SKNMAR(2)	3243.652392	null	1.56E-06	1.29E-01	-0.006	-1.849767	4.20E-02	2.93E-08
	5	PRF_Q_2022_M_CIAN_790_53015.56869.56869.5.0.dta	5	3243.644594	QLDDKDEEINQQSQLVEKLK(18)-SKNMAR(2)	3243.652392	null	3.21E-05	2.59E-01	-0.007798	-2.40408	1.00E+00	1.32E-06
	6	PRF_Q_2022_M_CIAN_790_53015.57166.57166.5.0.dta	5	3243.643083	QLDDKDEEINQQSQLVEKLK(18)-SKNMAR(2)	3243.652392	null	2.19E-02	4.14E-01	-0.009309	-2.869913	4.90E-02	7.19E-05
122	sp|P33176|KINH_HUMAN (596)-sp|P33176|KINH_HUMAN (801)	1	3
	1	PRF_Q_2022_M_CIAN_790_53015.71732.71732.4.0.dta	4	2210.263538	LYISKMK(5)-KLFVQDLATR(1)	2210.261618	null	7.99E-03	3.27E-02	0.00192	0.868675	4.02E-04	6.35E-05
	2	PRF_Q_2022_M_CIAN_790_53015.71711.71711.3.0.dta	3	2210.263107	LYISKMK(5)-KLFVQDLATR(1)	2210.261618	null	1.00E+00	1.01E-01	0.001489	0.673676	7.86E-04	1.00E+00
	3	PRF_Q_2022_M_CIAN_790_53015.71598.71598.4.0.dta	4	2210.264429	LYISKMK(5)-KLFVQDLATR(1)	2210.261618	null	2.31E-01	2.16E-01	0.002811	1.271795	1.00E+00	1.94E-01
123	sp|Q07866|KLC1_HUMAN (272)-sp|Q07866|KLC1_HUMAN (393)	1	1
	1	PRF_Q_2022_M_CIAN_790_53015.88208.88208.4.0.dta	4	3193.67018	YKDAANLLNDALAIR(2)-NNLASCYLKQGK(9)	3193.667258	Carbamidomethyl[C](24)	1.00E+00	3.35E-02	0.002922	0.914936	1.00E+00	1.89E-03
124	sp|P33176|KINH_HUMAN (829)-sp|P33176|KINH_HUMAN (831)	1	4
	1	PRF_Q_2022_M_CIAN_790_53015.78907.78907.3.0.dta	3	3749.880352	SAEIDSDDTGGSAAQKQK(16)-QKISFLENNLEQLTK(2)	3749.871408	null	1.00E+00	3.54E-02	0.008944	2.385148	1.00E+00	1.00E+00
	2	PRF_Q_2022_M_CIAN_790_53015.78983.78983.4.0.dta	4	3749.879502	SAEIDSDDTGGSAAQKQK(16)-QKISFLENNLEQLTK(2)	3749.871408	null	1.64E-01	4.45E-02	0.008094	2.158474	1.54E-01	3.31E-05
	3	PRF_Q_2022_M_CIAN_790_53015.78847.78847.4.0.dta	4	3749.881413	SAEIDSDDTGGSAAQKQK(16)-QKISFLENNLEQLTK(2)	3749.871408	null	3.18E-02	6.16E-02	0.010005	2.668091	7.85E-03	8.07E-06
	4	PRF_Q_2022_M_CIAN_790_53015.79126.79126.4.0.dta	4	3749.876203	SAEIDSDDTGGSAAQKQK(16)-QKISFLENNLEQLTK(2)	3749.871408	null	1.00E+00	9.38E-02	0.004795	1.278711	1.00E+00	1.00E+00
125	sp|P33176|KINH_HUMAN (865)-sp|P33176|KINH_HUMAN (875)	1	1
	1	PRF_Q_2022_M_CIAN_790_53015.52894.52894.5.0.dta	5	2596.473876	CELPKLEKR(8)-VKALESALKEAK(2)	2596.474108	Carbamidomethyl[C](16)	1.00E+00	3.64E-02	-0.000232	-0.089352	1.00E+00	1.00E+00
126	sp|P33176|KINH_HUMAN (150)-sp|P33176|KINH_HUMAN (166)	1	2
	1	PRF_Q_2022_M_CIAN_790_53015.61661.61661.5.0.dta	5	3428.750386	DLLDVSKTNLSVHEDKNR(7)-VPYVKGCTER(5)	3428.747682	Carbamidomethyl[C](28)	2.19E-03	3.70E-02	0.002704	0.788626	4.48E-10	1.02E-04
	2	PRF_Q_2022_M_CIAN_790_53015.61770.61770.5.1.dta	5	3428.750958	DLLDVSKTNLSVHEDKNR(7)-VPYVKGCTER(5)	3428.747682	Carbamidomethyl[C](28)	1.00E+00	6.02E-01	0.003276	0.955451	1.00E+00	1.00E+00
127	sp|P33176|KINH_HUMAN (812)-sp|P33176|KINH_HUMAN (829)	1	1
	1	PRF_Q_2022_M_CIAN_790_53015.33210.33210.4.0.dta	4	3851.826403	VKKSAEIDSDDTGGSAAQK(2)-SAEIDSDDTGGSAAQKQK(16)	3851.826303	null	3.78E-01	3.80E-02	0.0001	0.025962	1.21E-01	1.00E+00
128	sp|P33176|KINH_HUMAN (575)-sp|P33176|KINH_HUMAN (596)	1	7
	1	PRF_Q_2022_M_CIAN_790_53015.89601.89601.4.0.dta	4	4324.172218	DLAEIGIAVGNNDVKQPEGTGMIDEEFTVAR(15)-LYISKMK(5)	4324.172514	Oxidation[M](40)	4.79E-02	3.90E-02	-0.000296	-0.068452	1.00E+00	6.60E-03
	2	PRF_Q_2022_M_CIAN_790_53015.90760.90760.4.0.dta	4	4308.172906	DLAEIGIAVGNNDVKQPEGTGMIDEEFTVAR(15)-LYISKMK(5)	4308.1776	null	5.50E-01	1.07E-01	-0.004694	-1.089556	1.00E+00	3.05E-01
	3	PRF_Q_2022_M_CIAN_790_53015.90322.90322.4.0.dta	4	4308.174076	DLAEIGIAVGNNDVKQPEGTGMIDEEFTVAR(15)-LYISKMK(5)	4308.1776	null	1.17E-01	1.16E-01	-0.003524	-0.817979	1.00E+00	1.07E-01
	4	PRF_Q_2022_M_CIAN_790_53015.90458.90458.4.0.dta	4	4308.172662	DLAEIGIAVGNNDVKQPEGTGMIDEEFTVAR(15)-LYISKMK(5)	4308.1776	null	6.18E-03	1.18E-01	-0.004938	-1.146192	2.12E-05	3.75E-03
	5	PRF_Q_2022_M_CIAN_790_53015.88357.88357.4.1.dta	4	4340.163474	DLAEIGIAVGNNDVKQPEGTGMIDEEFTVAR(15)-LYISKMK(5)	4340.167428	Oxidation[M](22);Oxidation[M](40)	2.04E-01	2.31E-01	-0.003954	-0.911025	1.00E+00	2.64E-01
	6	PRF_Q_2022_M_CIAN_790_53015.90613.90613.4.0.dta	4	4308.166369	DLAEIGIAVGNNDVKQPEGTGMIDEEFTVAR(15)-LYISKMK(5)	4308.1776	null	5.39E-01	2.68E-01	-0.011231	-2.606903	1.00E+00	4.69E-01
	7	PRF_Q_2022_M_CIAN_790_53015.89248.89248.4.0.dta	4	4324.159687	DLAEIGIAVGNNDVKQPEGTGMIDEEFTVAR(15)-LYISKMK(5)	4324.172514	Oxidation[M](22)	1.00E+00	2.70E-01	-0.012827	-2.966348	1.00E+00	1.00E+00
129	sp|P33176|KINH_HUMAN (166)-sp|P33176|KINH_HUMAN (430)	1	1
	1	PRF_Q_2022_M_CIAN_790_53015.57752.57752.5.0.dta	5	3908.961554	VPYVKGCTER(5)-LYKQLDDKDEEINQQSQLVEK(3)	3908.958442	Carbamidomethyl[C](31)	1.47E-01	3.92E-02	0.003112	0.79612	1.00E+00	2.84E-01
130	sp|Q07866|KLC1_HUMAN (291)-sp|Q07866|KLC1_HUMAN (321)	1	3
	1	PRF_Q_2022_M_CIAN_790_53015.79662.79662.5.0.dta	5	3405.820976	TLGKDHPAVAATLNNLAVLYGK(4)-EAEPLCKR(7)	3405.819724	Carbamidomethyl[C](31)	1.78E-02	4.03E-02	0.001252	0.367606	1.00E+00	1.44E-03
	2	PRF_Q_2022_M_CIAN_790_53015.79519.79519.5.0.dta	5	3405.821697	TLGKDHPAVAATLNNLAVLYGK(4)-EAEPLCKR(7)	3405.819724	Carbamidomethyl[C](31)	1.01E-03	4.53E-02	0.001973	0.579303	1.00E+00	5.79E-04
	3	PRF_Q_2022_M_CIAN_790_53015.79381.79381.5.0.dta	5	3405.824803	TLGKDHPAVAATLNNLAVLYGK(4)-EAEPLCKR(7)	3405.819724	Carbamidomethyl[C](31)	3.01E-01	2.19E-01	0.005079	1.491271	1.00E+00	1.00E+00
131	sp|Q07866|KLC1_HUMAN (441)-sp|Q07866|KLC1_HUMAN (457)	1	2
	1	PRF_Q_2022_M_CIAN_790_53015.69663.69663.4.0.dta	4	3380.632631	QKDGTSFGEYGGWYK(2)-ACKVDSPTVTTTLK(3)	3380.635347	Carbamidomethyl[C](20)	1.00E+00	4.13E-02	-0.002716	-0.803399	1.00E+00	1.00E+00
	2	PRF_Q_2022_M_CIAN_790_53015.69534.69534.4.0.dta	4	3380.638016	QKDGTSFGEYGGWYK(2)-ACKVDSPTVTTTLK(3)	3380.635347	Carbamidomethyl[C](20)	1.00E+00	5.70E-02	0.002669	0.789497	1.00E+00	1.00E+00
132	sp|Q07866|KLC1_HUMAN (398)-sp|Q07866|KLC1_HUMAN (468)	1	1
	1	PRF_Q_2022_M_CIAN_790_53015.85180.85180.4.0.dta	4	3213.741922	FKQAETLYK(2)-VDSPTVTTTLKNLGALYR(11)	3213.740406	null	1.00E+00	4.40E-02	0.001516	0.471724	1.00E+00	1.66E-01
133	sp|Q07866|KLC1_HUMAN (291)-sp|Q07866|KLC1_HUMAN (329)	1	2
	1	PRF_Q_2022_M_CIAN_790_53015.78929.78929.4.0.dta	4	3076.746349	TLGKDHPAVAATLNNLAVLYGK(4)-EKVLGK(2)	3076.740349	null	3.46E-02	4.44E-02	0.006	1.950116	1.00E+00	2.47E-01
	2	PRF_Q_2022_M_CIAN_790_53015.78892.78892.5.0.dta	5	3076.746722	TLGKDHPAVAATLNNLAVLYGK(4)-EKVLGK(2)	3076.740349	null	9.51E-02	4.96E-02	0.006373	2.071348	1.00E+00	1.71E-02
134	sp|Q07866|KLC1_HUMAN (393)-sp|Q07866|KLC1_HUMAN (457)	1	2
	1	PRF_Q_2022_M_CIAN_790_53015.58720.58720.4.0.dta	4	3053.566889	NNLASCYLKQGK(9)-ACKVDSPTVTTTLK(3)	3053.564438	Carbamidomethyl[C](2);Carbamidomethyl[C](23)	1.79E-03	4.90E-02	0.002451	0.802669	7.93E-05	2.23E-04
	2	PRF_Q_2022_M_CIAN_790_53015.58867.58867.4.0.dta	4	3053.566752	NNLASCYLKQGK(9)-ACKVDSPTVTTTLK(3)	3053.564438	Carbamidomethyl[C](2);Carbamidomethyl[C](23)	1.27E-02	1.14E-01	0.002314	0.757803	1.16E-02	2.36E-03
135	sp|P33176|KINH_HUMAN (812)-sp|P33176|KINH_HUMAN (813)	1	1
	1	PRF_Q_2022_M_CIAN_790_53015.33263.33263.5.0.dta	5	3723.7686	VKKSAEIDSDDTGGSAAQK(2)-KSAEIDSDDTGGSAAQK(1)	3723.767732	null	1.00E+00	5.05E-02	0.000868	0.233097	1.00E+00	1.00E+00
136	sp|P33176|KINH_HUMAN (801)-sp|P33176|KINH_HUMAN (847)	1	2
	1	PRF_Q_2022_M_CIAN_790_53015.53166.53166.4.0.dta	4	2207.30356	KLFVQDLATR(1)-VHKQLVR(3)	2207.302175	null	1.39E-01	5.06E-02	0.001385	0.627463	3.42E-03	1.61E-01
	2	PRF_Q_2022_M_CIAN_790_53015.53023.53023.4.0.dta	4	2207.301962	KLFVQDLATR(1)-VHKQLVR(3)	2207.302175	null	3.29E-01	7.48E-02	-0.000213	-0.096498	1.00E+00	5.20E-01
137	sp|Q07866|KLC1_HUMAN (457)-sp|Q07866|KLC1_HUMAN (518)	1	3
	1	PRF_Q_2022_M_CIAN_790_53015.61368.61368.4.1.dta	4	3301.669286	ACKVDSPTVTTTLK(3)-VAEVLNDPENMEKR(13)	3301.665263	Carbamidomethyl[C](19)	5.28E-06	5.51E-02	0.004023	1.218476	3.69E-04	2.16E-08
	2	PRF_Q_2022_M_CIAN_790_53015.61496.61496.4.0.dta	4	3301.657163	ACKVDSPTVTTTLK(3)-VAEVLNDPENMEKR(13)	3301.665263	Carbamidomethyl[C](19)	4.18E-03	1.10E-01	-0.0081	-2.453307	3.28E-04	1.55E-05
	3	PRF_Q_2022_M_CIAN_790_53015.61231.61231.4.0.dta	4	3301.673945	ACKVDSPTVTTTLK(3)-VAEVLNDPENMEKR(13)	3301.665263	Carbamidomethyl[C](19)	1.00E+00	2.22E-01	0.008682	2.629582	1.00E+00	1.00E+00
138	sp|Q07866|KLC1_HUMAN (495)-sp|Q07866|KLC1_HUMAN (561)	1	7
	1	PRF_Q_2022_M_CIAN_790_53015.27725.27725.3.0.dta	3	2001.034208	KQGLDNVHK(1)-ASFCGKR(6)	2001.033361	Carbamidomethyl[C](16)	7.66E-05	5.61E-02	0.000847	0.423281	3.38E-07	3.71E-04
	2	PRF_Q_2022_M_CIAN_790_53015.27710.27710.5.0.dta	5	2001.032714	KQGLDNVHK(1)-ASFCGKR(6)	2001.033361	Carbamidomethyl[C](16)	8.15E-03	7.43E-02	-0.000647	-0.323333	1.53E-05	5.17E-02
	3	PRF_Q_2022_M_CIAN_790_53015.27754.27754.4.0.dta	4	2001.033576	KQGLDNVHK(1)-ASFCGKR(6)	2001.033361	Carbamidomethyl[C](16)	3.33E-02	7.72E-02	0.000215	0.107444	1.74E-04	5.78E-02
	4	PRF_Q_2022_M_CIAN_790_53015.27585.27585.5.0.dta	5	2001.034004	KQGLDNVHK(1)-ASFCGKR(6)	2001.033361	Carbamidomethyl[C](16)	1.07E-02	8.20E-02	0.000643	0.321334	1.75E-02	1.64E-02
	5	PRF_Q_2022_M_CIAN_790_53015.27634.27634.4.0.dta	4	2001.033112	KQGLDNVHK(1)-ASFCGKR(6)	2001.033361	Carbamidomethyl[C](16)	4.60E-02	9.32E-02	-0.000249	-0.124436	2.21E-03	1.10E-01
	6	PRF_Q_2022_M_CIAN_790_53015.27851.27851.3.0.dta	3	2001.035465	KQGLDNVHK(1)-ASFCGKR(6)	2001.033361	Carbamidomethyl[C](16)	6.03E-03	1.06E-01	0.002104	1.051457	8.36E-04	5.77E-05
	7	PRF_Q_2022_M_CIAN_790_53015.27884.27884.4.0.dta	4	2001.033875	KQGLDNVHK(1)-ASFCGKR(6)	2001.033361	Carbamidomethyl[C](16)	1.30E-02	1.79E-01	0.000514	0.256867	1.43E-01	3.05E-02
139	sp|P33176|KINH_HUMAN (159)-sp|P33176|KINH_HUMAN (166)	1	6
	1	PRF_Q_2022_M_CIAN_790_53015.36504.36504.4.0.dta	4	2658.331019	TNLSVHEDKNR(9)-VPYVKGCTER(5)	2658.3303	Carbamidomethyl[C](21)	1.81E-01	5.63E-02	0.000719	0.270471	4.80E-01	2.78E-02
	2	PRF_Q_2022_M_CIAN_790_53015.30450.30450.3.0.dta	3	2658.329114	TNLSVHEDKNR(9)-VPYVKGCTER(5)	2658.3303	Carbamidomethyl[C](21)	2.95E-01	6.60E-02	-0.001186	-0.446145	2.30E-02	3.14E-01
	3	PRF_Q_2022_M_CIAN_790_53015.36372.36372.4.0.dta	4	2658.332995	TNLSVHEDKNR(9)-VPYVKGCTER(5)	2658.3303	Carbamidomethyl[C](21)	2.05E-03	7.29E-02	0.002695	1.013794	3.80E-03	1.42E-03
	4	PRF_Q_2022_M_CIAN_790_53015.36394.36394.3.0.dta	3	2658.332829	TNLSVHEDKNR(9)-VPYVKGCTER(5)	2658.3303	Carbamidomethyl[C](21)	1.00E+00	1.35E-01	0.002529	0.951349	8.90E-02	6.06E-02
	5	PRF_Q_2022_M_CIAN_790_53015.36453.36453.5.0.dta	5	2658.332556	TNLSVHEDKNR(9)-VPYVKGCTER(5)	2658.3303	Carbamidomethyl[C](21)	9.19E-02	1.64E-01	0.002256	0.848653	4.16E-01	2.82E-03
	6	PRF_Q_2022_M_CIAN_790_53015.36317.36317.5.0.dta	5	2658.336479	TNLSVHEDKNR(9)-VPYVKGCTER(5)	2658.3303	Carbamidomethyl[C](21)	4.40E-01	5.27E-01	0.006179	2.324391	8.06E-01	5.24E-04
140	sp|Q07866|KLC1_HUMAN (393)-sp|Q07866|KLC1_HUMAN (398)	1	6
	1	PRF_Q_2022_M_CIAN_790_53015.57351.57351.4.0.dta	4	2660.3764	NNLASCYLKQGK(9)-FKQAETLYK(2)	2660.375127	Carbamidomethyl[C](6)	5.46E-03	5.83E-02	0.001273	0.478504	2.33E-03	7.65E-04
	2	PRF_Q_2022_M_CIAN_790_53015.57471.57471.4.0.dta	4	2660.367814	NNLASCYLKQGK(9)-FKQAETLYK(2)	2660.375127	Carbamidomethyl[C](6)	2.16E-05	1.16E-01	-0.007313	-2.74886	7.84E-03	7.09E-06
	3	PRF_Q_2022_M_CIAN_790_53015.57350.57350.3.0.dta	3	2660.370152	NNLASCYLKQGK(9)-FKQAETLYK(2)	2660.375127	Carbamidomethyl[C](6)	7.70E-02	1.55E-01	-0.004975	-1.870037	2.10E-03	3.89E-03
	4	PRF_Q_2022_M_CIAN_790_53015.57328.57328.3.0.dta	3	2660.368924	NNLASCYLKQGK(9)-FKQAETLYK(2)	2660.375127	Carbamidomethyl[C](6)	1.00E+00	1.68E-01	-0.006203	-2.331626	1.00E+00	1.00E+00
	5	PRF_Q_2022_M_CIAN_790_53015.57482.57482.3.0.dta	3	2660.37803	NNLASCYLKQGK(9)-FKQAETLYK(2)	2660.375127	Carbamidomethyl[C](6)	1.00E+00	2.22E-01	0.002903	1.091199	1.00E+00	1.00E+00
	6	PRF_Q_2022_M_CIAN_790_53015.57516.57516.4.1.dta	4	2660.369465	NNLASCYLKQGK(9)-FKQAETLYK(2)	2660.375127	Carbamidomethyl[C](6)	1.00E+00	4.39E-01	-0.005662	-2.128271	1.00E+00	1.00E+00
141	sp|P33176|KINH_HUMAN (875)-sp|Q07866|KLC1_HUMAN (272)	1	1
	1	PRF_Q_2022_M_CIAN_790_53015.88729.88729.4.0.dta	4	2756.556528	VKALESALK(2)-YKDAANLLNDALAIR(2)	2756.555523	null	3.08E-05	6.54E-02	0.001005	0.364585	1.00E+00	9.54E-08
142	sp|P33176|KINH_HUMAN (909)-sp|P33176|KINH_HUMAN (909)	1	12
	1	PRF_Q_2022_M_CIAN_790_53015.18532.18532.3.0.dta	3	1565.788284	SKNMAR(2)-SKNMAR(2)	1565.788581	Oxidation[M](4)	2.87E-02	8.67E-02	-0.000297	-0.189681	1.24E-04	2.35E-02
	2	PRF_Q_2022_M_CIAN_790_53015.18660.18660.3.0.dta	3	1565.78874	SKNMAR(2)-SKNMAR(2)	1565.788581	Oxidation[M](4)	2.20E-02	2.11E-01	0.000159	0.101546	3.83E-02	3.81E-02
	3	PRF_Q_2022_M_CIAN_790_53015.13805.13805.3.0.dta	3	1565.78782	SKNMAR(2)-SKNMAR(2)	1565.788581	Oxidation[M](4)	2.53E-02	2.50E-01	-0.000761	-0.486017	2.77E-02	2.41E-02
	4	PRF_Q_2022_M_CIAN_790_53015.13818.13818.4.0.dta	4	1565.78658	SKNMAR(2)-SKNMAR(2)	1565.788581	Oxidation[M](4)	1.43E-02	2.61E-01	-0.002001	-1.27795	3.70E-09	1.12E-02
	5	PRF_Q_2022_M_CIAN_790_53015.15145.15145.4.0.dta	4	1565.787193	SKNMAR(2)-SKNMAR(2)	1565.788581	Oxidation[M](4)	1.75E-01	2.80E-01	-0.001388	-0.886454	1.58E-01	1.50E-01
	6	PRF_Q_2022_M_CIAN_790_53015.15035.15035.4.0.dta	4	1565.788115	SKNMAR(2)-SKNMAR(2)	1565.788581	Oxidation[M](4)	2.15E-01	3.73E-01	-0.000466	-0.297614	2.29E-01	1.83E-01
	7	PRF_Q_2022_M_CIAN_790_53015.18623.18623.3.0.dta	3	1549.794485	SKNMAR(2)-SKNMAR(2)	1549.793667	null	1.00E+00	3.89E-01	0.000818	0.527812	1.00E+00	1.00E+00
	8	PRF_Q_2022_M_CIAN_790_53015.13832.13832.3.0.dta	3	1581.783208	SKNMAR(2)-SKNMAR(2)	1581.783495	Oxidation[M](4);Oxidation[M](13)	1.00E+00	4.62E-01	-0.000287	-0.181441	1.00E+00	1.00E+00
	9	PRF_Q_2022_M_CIAN_790_53015.13934.13934.3.0.dta	3	1565.78707	SKNMAR(2)-SKNMAR(2)	1565.788581	Oxidation[M](4)	1.90E-03	4.84E-01	-0.001511	-0.965009	4.97E-02	4.02E-03
	10	PRF_Q_2022_M_CIAN_790_53015.18489.18489.3.0.dta	3	1549.793635	SKNMAR(2)-SKNMAR(2)	1549.793667	null	4.99E-01	5.09E-01	-0.000032	-0.020648	7.56E-01	8.97E-01
	11	PRF_Q_2022_M_CIAN_790_53015.18750.18750.3.0.dta	3	1549.794131	SKNMAR(2)-SKNMAR(2)	1549.793667	null	7.17E-01	5.15E-01	0.000464	0.299395	9.92E-01	1.00E+00
	12	PRF_Q_2022_M_CIAN_790_53015.14187.14187.4.0.dta	4	1565.791814	SKNMAR(2)-SKNMAR(2)	1565.788581	Oxidation[M](4)	1.00E+00	5.63E-01	0.003233	2.064774	6.08E-03	1.00E+00
143	sp|P33176|KINH_HUMAN (801)-sp|P33176|KINH_HUMAN (801)	1	3
	1	PRF_Q_2022_M_CIAN_790_53015.81269.81269.3.0.dta	3	2518.43905	KLFVQDLATR(1)-KLFVQDLATR(1)	2518.43905	null	4.36E-04	9.44E-02	0	0	3.11E-08	1.44E-04
	2	PRF_Q_2022_M_CIAN_790_53015.81289.81289.4.0.dta	4	2518.441356	KLFVQDLATR(1)-KLFVQDLATR(1)	2518.43905	null	7.84E-09	1.26E-01	0.002306	0.915647	1.12E-04	1.79E-07
	3	PRF_Q_2022_M_CIAN_790_53015.81143.81143.4.0.dta	4	2518.445812	KLFVQDLATR(1)-KLFVQDLATR(1)	2518.43905	null	1.00E+00	3.45E-01	0.006762	2.684996	1.00E+00	1.00E+00
144	sp|P33176|KINH_HUMAN (844)-sp|Q07866|KLC1_HUMAN (518)	1	1
	1	PRF_Q_2022_M_CIAN_790_53015.79729.79729.5.0.dta	5	3693.911977	ISFLENNLEQLTKVHK(13)-VAEVLNDPENMEKR(13)	3693.915463	null	2.83E-02	1.02E-01	-0.003486	-0.943714	5.10E-03	3.22E-04
145	sp|P33176|KINH_HUMAN (903)-sp|Q07866|KLC1_HUMAN (495)	1	2
	1	PRF_Q_2022_M_CIAN_790_53015.26097.26097.5.0.dta	5	1891.075856	IKEAVR(2)-KQGLDNVHK(1)	1891.07588	null	1.97E-05	1.39E-01	-0.000024	-0.012691	1.47E-06	6.01E-07
	2	PRF_Q_2022_M_CIAN_790_53015.26152.26152.4.0.dta	4	1891.078343	IKEAVR(2)-KQGLDNVHK(1)	1891.07588	null	3.00E-03	4.71E-01	0.002463	1.302433	3.30E-05	2.17E-03
146	sp|P33176|KINH_HUMAN (847)-sp|Q07866|KLC1_HUMAN (495)	1	1
	1	PRF_Q_2022_M_CIAN_790_53015.25618.25618.5.0.dta	5	2055.182066	VHKQLVR(3)-KQGLDNVHK(1)	2055.182068	null	1.27E-05	1.51E-01	-0.000002	-0.000973	2.10E-04	1.94E-03
147	sp|P33176|KINH_HUMAN (512)-sp|Q07866|KLC1_HUMAN (272)	1	1
	1	PRF_Q_2022_M_CIAN_790_53015.89748.89748.5.0.dta	5	4323.183653	SQEVEDKTKEYELLSDELNQK(7)-YKDAANLLNDALAIR(2)	4323.18763	null	1.00E+00	1.56E-01	-0.003977	-0.919923	1.00E+00	1.00E+00
148	sp|P33176|KINH_HUMAN (903)-sp|Q07866|KLC1_HUMAN (457)	1	1
	1	PRF_Q_2022_M_CIAN_790_53015.45281.45281.4.0.dta	4	2373.308788	IKEAVR(2)-ACKVDSPTVTTTLK(3)	2373.305658	Carbamidomethyl[C](2)	1.44E-04	1.81E-01	0.00313	1.318836	1.00E+00	1.11E-04
149	sp|P33176|KINH_HUMAN (909)-sp|Q07866|KLC1_HUMAN (468)	1	1
	1	PRF_Q_2022_M_CIAN_790_53015.76886.76886.4.0.dta	4	2792.499658	SKNMAR(2)-VDSPTVTTTLKNLGALYR(11)	2792.497356	null	9.80E-13	2.02E-01	0.002302	0.824352	1.00E+00	2.26E-10
150	sp|P33176|KINH_HUMAN (813)-sp|Q07866|KLC1_HUMAN (518)	1	1
	1	PRF_Q_2022_M_CIAN_790_53015.52494.52494.4.0.dta	4	3460.644196	KSAEIDSDDTGGSAAQK(1)-VAEVLNDPENMEKR(13)	3460.638251	null	1.00E+00	2.71E-01	0.005945	1.717891	1.00E+00	1.00E+00
151	sp|P33176|KINH_HUMAN (903)-sp|Q07866|KLC1_HUMAN (518)	1	1
	1	PRF_Q_2022_M_CIAN_790_53015.50661.50661.4.0.dta	4	2496.313726	IKEAVR(2)-VAEVLNDPENMEKR(13)	2496.31253	null	3.29E-03	3.00E-01	0.001196	0.479107	6.69E-13	5.90E-04
152	sp|P33176|KINH_HUMAN (909)-sp|Q07866|KLC1_HUMAN (503)	1	1
	1	PRF_Q_2022_M_CIAN_790_53015.18954.18954.4.0.dta	4	2166.155075	SKNMAR(2)-KQGLDNVHKQR(9)	2166.155924	null	2.17E-01	3.28E-01	-0.000849	-0.391939	2.42E-01	1.16E-02
153	sp|P33176|KINH_HUMAN (801)-sp|Q07866|KLC1_HUMAN (561)	1	1
	1	PRF_Q_2022_M_CIAN_790_53015.59380.59380.4.0.dta	4	2153.154062	KLFVQDLATR(1)-ASFCGKR(6)	2153.153469	Carbamidomethyl[C](17)	3.25E-01	3.42E-01	0.000593	0.27541	6.20E-04	2.93E-01
154	sp|P33176|KINH_HUMAN (813)-sp|Q07866|KLC1_HUMAN (18)	1	1
	1	PRF_Q_2022_M_CIAN_790_53015.53154.53154.5.0.dta	5	3832.984994	VKKSAEIDSDDTGGSAAQK(3)-EDKLEKLTQDEIISK(6)	3832.954796	null	1.00E+00	3.81E-01	0.030198	7.878517	1.00E+00	1.00E+00
155	sp|P33176|KINH_HUMAN (909)-sp|Q07866|KLC1_HUMAN (237)	1	1
	1	PRF_Q_2022_M_CIAN_790_53015.76899.76899.4.0.dta	4	2848.452859	SKNMAR(2)-YEVAVPLCKQALEDLEK(9)	2848.458193	Carbamidomethyl[C](8)	6.29E-02	3.99E-01	-0.005334	-1.872592	1.00E+00	3.18E-02
156	sp|P33176|KINH_HUMAN (98)-sp|Q07866|KLC1_HUMAN (272)	1	1
	1	PRF_Q_2022_M_CIAN_790_53015.87516.87516.5.1.dta	5	3917.011512	THTMEGKLHDPEGMGIIPR(7)-YKDAANLLNDALAIR(2)	3917.004619	null	1.35E-01	4.31E-01	0.006893	1.759763	1.00E+00	3.41E-24
157	sp|P33176|KINH_HUMAN (739)-gi|CON_IPI00695965.1|SWISS-PROT:Q32PJ2 (253)	1	1
	1	PRF_Q_2022_M_CIAN_790_53015.57423.57423.5.0.dta	5	3423.759654	LITDLQDQNQKMMLEQER(11)-KHAEELKAK(7)	3423.760888	null	4.17E-02	4.49E-01	-0.001234	-0.360422	1.00E+00	5.50E-01
158	sp|P33176|KINH_HUMAN (909)-sp|Q07866|KLC1_HUMAN (393)	1	1
	1	PRF_Q_2022_M_CIAN_790_53015.41791.41791.4.1.dta	4	2239.133558	SKNMAR(2)-NNLASCYLKQGK(9)	2239.132076	Carbamidomethyl[C](6)	3.36E-05	4.65E-01	0.001482	0.661864	2.49E-04	2.61E-05
159	sp|P33176|KINH_HUMAN (44)-sp|P33176|KINH_HUMAN (323)	1	5
	1	PRF_Q_2022_M_CIAN_790_53015.69167.69167.4.0.dta	4	2740.460586	FQGEDTVVIASKPYAFDR(12)-AKTIK(2)	2740.455482	null	6.82E-04	6.15E-02	0.005104	1.862464	1.00E+00	1.91E-02
	2	PRF_Q_2022_M_CIAN_790_53015.69309.69309.4.0.dta	4	2740.457167	FQGEDTVVIASKPYAFDR(12)-AKTIK(2)	2740.455482	null	1.31E-04	6.58E-02	0.001685	0.614861	1.00E+00	2.32E-02
	3	PRF_Q_2022_M_CIAN_790_53015.69215.69215.3.0.dta	3	2740.455327	FQGEDTVVIASKPYAFDR(12)-AKTIK(2)	2740.455482	null	2.53E-04	9.57E-02	-0.000155	-0.05656	1.00E+00	3.78E-02
	4	PRF_Q_2022_M_CIAN_790_53015.69362.69362.3.0.dta	3	2740.453302	FQGEDTVVIASKPYAFDR(12)-AKTIK(2)	2740.455482	null	2.06E-02	1.58E-01	-0.00218	-0.795488	1.00E+00	3.64E-01
	5	PRF_Q_2022_M_CIAN_790_53015.69037.69037.4.0.dta	4	2740.46022	FQGEDTVVIASKPYAFDR(12)-AKTIK(2)	2740.455482	null	3.89E-07	2.80E-01	0.004738	1.72891	1.00E+00	5.15E-03
160	sp|Q07866|KLC1_HUMAN (424)-sp|Q07866|KLC1_HUMAN (561)	1	1
	1	PRF_Q_2022_M_CIAN_790_53015.64302.64302.5.0.dta	5	3251.488484	EFGSVDDENKPIWMHAEER(10)-ASFCGKR(6)	3251.488313	Carbamidomethyl[C](26)	1.00E+00	6.27E-02	0.000171	0.052591	1.00E+00	1.00E+00
161	sp|P33176|KINH_HUMAN (256)-sp|P33176|KINH_HUMAN (281)	1	4
	1	PRF_Q_2022_M_CIAN_790_53015.95227.95227.3.0.dta	3	3611.875168	NINKSLSALGNVISALAEGSTYVPYR(4)-DSKMTR(3)	3611.873601	null	3.45E-02	6.30E-02	0.001567	0.433847	1.00E+00	2.68E-02
	2	PRF_Q_2022_M_CIAN_790_53015.95206.95206.4.0.dta	4	3611.877376	NINKSLSALGNVISALAEGSTYVPYR(4)-DSKMTR(3)	3611.873601	null	1.76E-02	8.06E-02	0.003775	1.045164	1.00E+00	2.14E-03
	3	PRF_Q_2022_M_CIAN_790_53015.94852.94852.4.0.dta	4	3627.880385	NINKSLSALGNVISALAEGSTYVPYR(4)-DSKMTR(3)	3627.868516	Oxidation[M](33)	9.41E-03	1.24E-01	0.011869	3.271618	1.00E+00	4.86E-02
	4	PRF_Q_2022_M_CIAN_790_53015.95085.95085.3.0.dta	3	3611.877995	NINKSLSALGNVISALAEGSTYVPYR(4)-DSKMTR(3)	3611.873601	null	1.00E+00	2.03E-01	0.004394	1.216543	1.00E+00	1.05E-01
162	sp|Q07866|KLC1_HUMAN (382)-sp|Q07866|KLC1_HUMAN (393)	1	5
	1	PRF_Q_2022_M_CIAN_790_53015.55639.55639.4.0.dta	4	2787.433232	LGPDDPNVAKTK(10)-NNLASCYLKQGK(9)	2787.434424	Carbamidomethyl[C](6)	1.65E-01	6.39E-02	-0.001192	-0.427633	1.93E-01	2.06E-01
	2	PRF_Q_2022_M_CIAN_790_53015.55368.55368.4.0.dta	4	2787.432288	LGPDDPNVAKTK(10)-NNLASCYLKQGK(9)	2787.434424	Carbamidomethyl[C](6)	1.17E-01	1.21E-01	-0.002136	-0.766296	3.96E-02	9.02E-02
	3	PRF_Q_2022_M_CIAN_790_53015.55504.55504.4.0.dta	4	2787.432816	LGPDDPNVAKTK(10)-NNLASCYLKQGK(9)	2787.434424	Carbamidomethyl[C](6)	9.00E-02	1.24E-01	-0.001608	-0.576875	1.91E-01	3.70E-02
	4	PRF_Q_2022_M_CIAN_790_53015.55511.55511.3.0.dta	3	2787.431392	LGPDDPNVAKTK(10)-NNLASCYLKQGK(9)	2787.434424	Carbamidomethyl[C](6)	1.24E-03	1.25E-01	-0.003032	-1.087739	8.93E-02	2.68E-03
	5	PRF_Q_2022_M_CIAN_790_53015.55379.55379.3.0.dta	3	2787.430889	LGPDDPNVAKTK(10)-NNLASCYLKQGK(9)	2787.434424	Carbamidomethyl[C](6)	1.00E+00	1.43E-01	-0.003535	-1.268191	1.00E+00	2.70E-02
163	sp|P33176|KINH_HUMAN (213)-sp|P33176|KINH_HUMAN (222)	1	2
	1	PRF_Q_2022_M_CIAN_790_53015.58581.58581.5.0.dta	5	3871.956943	SHSIFLINVKQENTQTEQK(10)-QENTQTEQKLSGK(9)	3871.967032	null	1.00E+00	6.56E-02	-0.010089	-2.605652	1.00E+00	1.73E-04
	2	PRF_Q_2022_M_CIAN_790_53015.58695.58695.5.1.dta	5	3871.960935	SHSIFLINVKQENTQTEQK(10)-QENTQTEQKLSGK(9)	3871.967032	null	3.03E-01	3.90E-01	-0.006097	-1.574652	2.22E-02	5.64E-01
164	sp|Q07866|KLC1_HUMAN (272)-sp|Q07866|KLC1_HUMAN (398)	1	1
	1	PRF_Q_2022_M_CIAN_790_53015.87814.87814.4.0.dta	4	2925.567362	YKDAANLLNDALAIR(2)-FKQAETLYK(2)	2925.571899	null	1.00E+00	6.67E-02	-0.004537	-1.550808	1.00E+00	3.14E-03
165	sp|P33176|KINH_HUMAN (679)-sp|P33176|KINH_HUMAN (690)	1	1
	1	PRF_Q_2022_M_CIAN_790_53015.30163.30163.4.1.dta	4	2875.463132	AQEKVHEMEK(4)-EHLNKVQTANEVK(5)	2875.461697	null	1.00E+00	6.91E-02	0.001435	0.49905	1.00E+00	1.00E+00
166	sp|Q07866|KLC1_HUMAN (340)-sp|Q07866|KLC1_HUMAN (372)	1	2
	1	PRF_Q_2022_M_CIAN_790_53015.85140.85140.5.2.dta	5	4485.310055	DHPDVAKQLNNLALLCQNQGK(7)-ALEIYQTKLGPDDPNVAK(8)	4485.308027	Carbamidomethyl[C](16)	1.00E+00	6.93E-02	0.002028	0.452143	1.00E+00	4.13E-02
	2	PRF_Q_2022_M_CIAN_790_53015.85286.85286.5.2.dta	5	4485.30892	DHPDVAKQLNNLALLCQNQGK(7)-ALEIYQTKLGPDDPNVAK(8)	4485.308027	Carbamidomethyl[C](16)	1.00E+00	8.92E-02	0.000893	0.199094	1.00E+00	1.42E-02
167	sp|Q07866|KLC1_HUMAN (518)-sp|Q07866|KLC1_HUMAN (561)	1	6
	1	PRF_Q_2022_M_CIAN_790_53015.44268.44268.4.0.dta	4	2622.269261	VAEVLNDPENMEKR(13)-ASFCGKR(6)	2622.264925	Oxidation[M](11);Carbamidomethyl[C](21)	3.96E-01	7.08E-02	0.004336	1.653532	5.79E-04	4.05E-01
	2	PRF_Q_2022_M_CIAN_790_53015.51868.51868.4.1.dta	4	2622.264652	VAEVLNDPENMEKR(13)-ASFCGKR(6)	2622.264925	Oxidation[M](11);Carbamidomethyl[C](21)	1.00E+00	9.40E-02	-0.000273	-0.104108	9.42E-02	1.00E+00
	3	PRF_Q_2022_M_CIAN_790_53015.44396.44396.4.0.dta	4	2622.269385	VAEVLNDPENMEKR(13)-ASFCGKR(6)	2622.264925	Oxidation[M](11);Carbamidomethyl[C](21)	4.29E-01	1.31E-01	0.00446	1.70082	5.09E-03	3.71E-01
	4	PRF_Q_2022_M_CIAN_790_53015.44135.44135.4.0.dta	4	2622.270107	VAEVLNDPENMEKR(13)-ASFCGKR(6)	2622.264925	Oxidation[M](11);Carbamidomethyl[C](21)	1.00E+00	1.41E-01	0.005182	1.976154	1.00E+00	1.00E+00
	5	PRF_Q_2022_M_CIAN_790_53015.51866.51866.4.0.dta	4	2606.268424	VAEVLNDPENMEKR(13)-ASFCGKR(6)	2606.270011	Carbamidomethyl[C](21)	5.67E-03	2.31E-01	-0.001587	-0.608916	4.10E-09	3.73E-03
	6	PRF_Q_2022_M_CIAN_790_53015.51853.51853.4.0.dta	4	2622.263176	VAEVLNDPENMEKR(13)-ASFCGKR(6)	2622.264925	Oxidation[M](11);Carbamidomethyl[C](21)	1.00E+00	3.77E-01	-0.001749	-0.666981	6.31E-02	1.00E+00
168	sp|Q07866|KLC1_HUMAN (270)-sp|Q07866|KLC1_HUMAN (314)	1	2
	1	PRF_Q_2022_M_CIAN_790_53015.69738.69738.5.0.dta	5	3761.964327	DQNKYKDAANLLNDALAIR(4)-GKYKEAEPLCKR(4)	3761.96414	Carbamidomethyl[C](32)	5.95E-01	7.10E-02	0.000187	0.049708	1.00E+00	7.31E-01
	2	PRF_Q_2022_M_CIAN_790_53015.69876.69876.5.0.dta	5	3761.967923	DQNKYKDAANLLNDALAIR(4)-GKYKEAEPLCKR(4)	3761.96414	Carbamidomethyl[C](32)	1.00E+00	2.79E-01	0.003783	1.005592	1.00E+00	1.00E+00
169	sp|Q07866|KLC1_HUMAN (468)-sp|Q07866|KLC1_HUMAN (479)	1	1
	1	PRF_Q_2022_M_CIAN_790_53015.91400.91400.4.0.dta	4	3866.991574	VDSPTVTTTLKNLGALYR(11)-QGKFEAAETLEEAAMR(3)	3866.984263	null	1.00E+00	7.22E-02	0.007311	1.890621	1.00E+00	1.00E+00
170	sp|P33176|KINH_HUMAN (575)-sp|P33176|KINH_HUMAN (598)	1	1
	1	PRF_Q_2022_M_CIAN_790_53015.88416.88416.4.0.dta	4	4147.058204	DLAEIGIAVGNNDVKQPEGTGMIDEEFTVAR(15)-MKSEVK(2)	4147.057158	null	7.52E-01	7.33E-02	0.001046	0.252227	1.00E+00	5.36E-01
171	sp|P33176|KINH_HUMAN (753)-sp|P33176|KINH_HUMAN (753)	1	2
	1	PRF_Q_2022_M_CIAN_790_53015.22739.22739.5.0.dta	5	2843.56131	LRVEHEKLKATDQEK(7)-VEHEKLK(5)	2843.562396	null	1.66E-01	7.43E-02	-0.001086	-0.381915	1.00E+00	6.64E-02
	2	PRF_Q_2022_M_CIAN_790_53015.22873.22873.5.0.dta	5	2843.561281	LRVEHEKLKATDQEK(7)-VEHEKLK(5)	2843.562396	null	6.15E-01	1.21E-01	-0.001115	-0.392114	1.00E+00	9.66E-01
172	sp|Q07866|KLC1_HUMAN (15)-sp|Q07866|KLC1_HUMAN (27)	1	3
	1	PRF_Q_2022_M_CIAN_790_53015.52902.52902.3.0.dta	3	2174.183013	EDKLEK(3)-LTQDEIISKTK(9)	2174.180118	null	1.16E-02	7.64E-02	0.002895	1.331536	5.90E-03	2.89E-02
	2	PRF_Q_2022_M_CIAN_790_53015.52848.52848.4.0.dta	4	2174.179018	EDKLEK(3)-LTQDEIISKTK(9)	2174.180118	null	1.97E-02	1.00E-01	-0.0011	-0.505938	7.68E-03	3.56E-02
	3	PRF_Q_2022_M_CIAN_790_53015.52762.52762.3.0.dta	3	2174.183017	EDKLEK(3)-LTQDEIISKTK(9)	2174.180118	null	7.48E-02	1.63E-01	0.002899	1.333376	1.31E-01	4.59E-02
173	sp|P33176|KINH_HUMAN (801)-sp|P33176|KINH_HUMAN (829)	1	1
	1	PRF_Q_2022_M_CIAN_790_53015.58796.58796.4.1.dta	4	3135.58222	KLFVQDLATR(1)-SAEIDSDDTGGSAAQKQK(16)	3135.58028	null	2.60E-02	7.82E-02	0.00194	0.618705	1.00E+00	3.83E-06
174	sp|Q07866|KLC1_HUMAN (354)-sp|Q07866|KLC1_HUMAN (382)	1	1
	1	PRF_Q_2022_M_CIAN_790_53015.76173.76173.5.0.dta	5	5587.815666	VLGKDHPDVAKQLNNLALLCQNQGKYEEVEYYYQR(25)-LGPDDPNVAKTK(10)	5587.816339	Carbamidomethyl[C](20)	1.00E+00	7.88E-02	-0.000673	-0.120441	1.00E+00	1.94E-02
175	sp|P33176|KINH_HUMAN (755)-sp|P33176|KINH_HUMAN (755)	1	1
	1	PRF_Q_2022_M_CIAN_790_53015.24848.24848.5.0.dta	5	2893.565983	LRVEHEKLKATDQEK(9)-LKATDQEK(2)	2893.562787	null	5.04E-02	8.16E-02	0.003196	1.104521	1.00E+00	2.63E-02
176	sp|Q07866|KLC1_HUMAN (133)-sp|Q07866|KLC1_HUMAN (561)	1	2
	1	PRF_Q_2022_M_CIAN_790_53015.42114.42114.4.0.dta	4	2836.453029	LQKSEQSVAQLEEEKK(3)-ASFCGKR(6)	2836.450799	Carbamidomethyl[C](23)	1.45E-01	8.29E-02	0.00223	0.786194	1.00E+00	6.48E-02
	2	PRF_Q_2022_M_CIAN_790_53015.42084.42084.5.0.dta	5	2836.452581	LQKSEQSVAQLEEEKK(3)-ASFCGKR(6)	2836.450799	Carbamidomethyl[C](23)	9.04E-02	9.85E-02	0.001782	0.62825	9.01E-04	5.80E-02
177	sp|Q07866|KLC1_HUMAN (382)-sp|Q07866|KLC1_HUMAN (518)	1	2
	1	PRF_Q_2022_M_CIAN_790_53015.57975.57975.4.0.dta	4	3035.543861	LGPDDPNVAKTK(10)-VAEVLNDPENMEKR(13)	3035.535249	null	1.75E-02	9.13E-02	0.008612	2.837061	7.05E-04	5.54E-03
	2	PRF_Q_2022_M_CIAN_790_53015.57943.57943.4.1.dta	4	3035.545105	LGPDDPNVAKTK(10)-VAEVLNDPENMEKR(13)	3035.535249	null	4.82E-01	2.09E-01	0.009856	3.246874	1.23E-03	2.71E-01
178	sp|Q07866|KLC1_HUMAN (454)-sp|Q07866|KLC1_HUMAN (468)	1	2
	1	PRF_Q_2022_M_CIAN_790_53015.90838.90838.4.0.dta	4	3911.924378	DGTSFGEYGGWYKACK(13)-VDSPTVTTTLKNLGALYR(11)	3911.915855	Carbamidomethyl[C](36)	1.00E+00	9.49E-02	0.008523	2.178728	1.00E+00	1.00E+00
	2	PRF_Q_2022_M_CIAN_790_53015.90978.90978.4.0.dta	4	3911.923628	DGTSFGEYGGWYKACK(13)-VDSPTVTTTLKNLGALYR(11)	3911.915855	Carbamidomethyl[C](36)	1.00E+00	1.06E-01	0.007773	1.987006	1.00E+00	1.00E+00
179	sp|P33176|KINH_HUMAN (166)-sp|P33176|KINH_HUMAN (281)	1	1
	1	PRF_Q_2022_M_CIAN_790_53015.38532.38532.4.0.dta	4	2083.026577	VPYVKGCTER(5)-DSKMTR(3)	2083.030974	Carbamidomethyl[C](7)	7.81E-02	9.68E-02	-0.004397	-2.110866	5.16E-01	1.13E-01
180	sp|Q07866|KLC1_HUMAN (309)-sp|Q07866|KLC1_HUMAN (561)	1	7
	1	PRF_Q_2022_M_CIAN_790_53015.70282.70282.5.0.dta	5	3384.819762	TLGKDHPAVAATLNNLAVLYGKR(22)-ASFCGKR(6)	3384.820728	Carbamidomethyl[C](30)	1.00E+00	9.80E-02	-0.000966	-0.285392	1.00E+00	1.00E+00
	2	PRF_Q_2022_M_CIAN_790_53015.70542.70542.5.0.dta	5	3384.822185	TLGKDHPAVAATLNNLAVLYGKR(22)-ASFCGKR(6)	3384.820728	Carbamidomethyl[C](30)	1.62E-03	1.29E-01	0.001457	0.430451	1.00E+00	3.15E-03
	3	PRF_Q_2022_M_CIAN_790_53015.71089.71089.5.0.dta	5	3384.824014	TLGKDHPAVAATLNNLAVLYGKR(22)-ASFCGKR(6)	3384.820728	Carbamidomethyl[C](30)	1.07E-02	1.50E-01	0.003286	0.970805	1.00E+00	2.29E-03
	4	PRF_Q_2022_M_CIAN_790_53015.70678.70678.5.0.dta	5	3384.822755	TLGKDHPAVAATLNNLAVLYGKR(22)-ASFCGKR(6)	3384.820728	Carbamidomethyl[C](30)	1.00E+00	2.11E-01	0.002027	0.59885	1.00E+00	1.00E+00
	5	PRF_Q_2022_M_CIAN_790_53015.70413.70413.5.0.dta	5	3384.820105	TLGKDHPAVAATLNNLAVLYGKR(22)-ASFCGKR(6)	3384.820728	Carbamidomethyl[C](30)	1.42E-01	2.49E-01	-0.000623	-0.184057	1.00E+00	2.39E-01
	6	PRF_Q_2022_M_CIAN_790_53015.70954.70954.5.0.dta	5	3384.823297	TLGKDHPAVAATLNNLAVLYGKR(22)-ASFCGKR(6)	3384.820728	Carbamidomethyl[C](30)	7.67E-02	2.55E-01	0.002569	0.758977	1.00E+00	2.09E-02
	7	PRF_Q_2022_M_CIAN_790_53015.70818.70818.5.0.dta	5	3384.823995	TLGKDHPAVAATLNNLAVLYGKR(22)-ASFCGKR(6)	3384.820728	Carbamidomethyl[C](30)	1.00E+00	3.36E-01	0.003267	0.965191	1.00E+00	1.00E+00
181	sp|Q07866|KLC1_HUMAN (405)-sp|Q07866|KLC1_HUMAN (561)	1	1
	1	PRF_Q_2022_M_CIAN_790_53015.66087.66087.4.2.dta	4	2427.269634	QAETLYKEILTR(7)-ASFCGKR(6)	2427.269942	Carbamidomethyl[C](19)	1.17E-01	9.83E-02	-0.000308	-0.126892	6.72E-02	1.78E-01
182	sp|P33176|KINH_HUMAN (512)-sp|P33176|KINH_HUMAN (847)	1	1
	1	PRF_Q_2022_M_CIAN_790_53015.59688.59688.5.0.dta	5	3541.843823	SQEVEDKTKEYELLSDELNQK(7)-VHKQLVR(3)	3541.838266	null	1.38E-04	1.06E-01	0.005557	1.568959	1.00E+00	6.12E-05
183	sp|Q07866|KLC1_HUMAN (237)-sp|Q07866|KLC1_HUMAN (561)	1	1
	1	PRF_Q_2022_M_CIAN_790_53015.80271.80271.4.0.dta	4	2967.496435	YEVAVPLCKQALEDLEK(9)-ASFCGKR(6)	2967.495304	Carbamidomethyl[C](8);Carbamidomethyl[C](24)	9.65E-01	1.09E-01	0.001131	0.381129	4.32E-07	1.00E+00
184	sp|P33176|KINH_HUMAN (539)-sp|P33176|KINH_HUMAN (831)	1	1
	1	PRF_Q_2022_M_CIAN_790_53015.92004.92004.4.0.dta	4	3529.94257	SATLASIDAELQKLK(13)-QKISFLENNLEQLTK(2)	3529.936186	null	1.00E+00	1.16E-01	0.006384	1.808531	1.00E+00	1.00E+00
185	sp|Q07866|KLC1_HUMAN (309)-sp|Q07866|KLC1_HUMAN (354)	1	1
	1	PRF_Q_2022_M_CIAN_790_53015.87892.87892.5.0.dta	5	6358.269281	TLGKDHPAVAATLNNLAVLYGKR(22)-DHPDVAKQLNNLALLCQNQGKYEEVEYYYQR(21)	6358.235059	Carbamidomethyl[C](16)	1.00E+00	1.23E-01	0.034222	5.382311	1.00E+00	1.00E+00
186	sp|P33176|KINH_HUMAN (783)-sp|P33176|KINH_HUMAN (801)	1	1
	1	PRF_Q_2022_M_CIAN_790_53015.78642.78642.4.0.dta	4	2658.476689	QDLKGLEETVAK(4)-KLFVQDLATR(1)	2658.471131	null	2.75E-01	1.23E-01	0.005558	2.090675	1.86E-01	3.78E-06
187	sp|P33176|KINH_HUMAN (67)-sp|P33176|KINH_HUMAN (71)	1	2
	1	PRF_Q_2022_M_CIAN_790_53015.83781.83781.4.3.dta	4	4703.27771	VFQSSTSQEQVYNDCAKK(17)-IVKDVLEGYNGTIFAYGQTSSGK(3)	4703.281929	Carbamidomethyl[C](41)	1.00E+00	1.31E-01	-0.004219	-0.897033	1.00E+00	1.00E+00
	2	PRF_Q_2022_M_CIAN_790_53015.82535.82535.4.2.dta	4	4703.288687	VFQSSTSQEQVYNDCAKK(17)-IVKDVLEGYNGTIFAYGQTSSGK(3)	4703.281929	Carbamidomethyl[C](41)	1.00E+00	1.53E-01	0.006758	1.436869	1.00E+00	1.00E+00
188	sp|P33176|KINH_HUMAN (621)-sp|P33176|KINH_HUMAN (739)	1	1
	1	PRF_Q_2022_M_CIAN_790_53015.68008.68008.5.0.dta	5	4235.03376	KMEENEKELAACQLR(1)-LITDLQDQNQKMMLEQER(11)	4235.044889	Carbamidomethyl[C](33);Oxidation[M](23)	1.00E+00	1.32E-01	-0.011129	-2.627835	1.00E+00	1.00E+00
189	sp|P33176|KINH_HUMAN (240)-sp|P33176|KINH_HUMAN (281)	1	1
	1	PRF_Q_2022_M_CIAN_790_53015.50347.50347.4.0.dta	4	2349.192009	VSKTGAEGAVLDEAK(3)-DSKMTR(3)	2349.196505	null	9.30E-02	1.34E-01	-0.004496	-1.913846	1.22E-01	1.31E-01
190	sp|Q07866|KLC1_HUMAN (479)-sp|Q07866|KLC1_HUMAN (561)	1	2
	1	PRF_Q_2022_M_CIAN_790_53015.74397.74397.4.0.dta	4	2743.322272	QGKFEAAETLEEAAMR(3)-ASFCGKR(6)	2743.317685	Carbamidomethyl[C](23)	1.00E+00	1.34E-01	0.004587	1.672063	1.00E+00	1.00E+00
	2	PRF_Q_2022_M_CIAN_790_53015.74259.74259.4.0.dta	4	2743.320149	QGKFEAAETLEEAAMR(3)-ASFCGKR(6)	2743.317685	Carbamidomethyl[C](23)	1.00E+00	1.83E-01	0.002464	0.898183	1.03E-08	1.00E+00
191	sp|Q07866|KLC1_HUMAN (287)-sp|Q07866|KLC1_HUMAN (329)	1	1
	1	PRF_Q_2022_M_CIAN_790_53015.73055.73055.5.0.dta	5	3333.880413	EKTLGKDHPAVAATLNNLAVLYGK(2)-EKVLGK(2)	3333.877892	null	6.65E-02	1.35E-01	0.002521	0.756176	1.00E+00	3.55E-01
192	sp|Q07866|KLC1_HUMAN (237)-sp|Q07866|KLC1_HUMAN (393)	1	1
	1	PRF_Q_2022_M_CIAN_790_53015.87021.87021.4.1.dta	4	3537.793408	YEVAVPLCKQALEDLEK(9)-NNLASCYLKQGK(9)	3537.796603	Carbamidomethyl[C](8);Carbamidomethyl[C](26)	1.00E+00	1.51E-01	-0.003195	-0.903104	1.00E+00	4.59E-01
193	sp|P33176|KINH_HUMAN (539)-sp|P33176|KINH_HUMAN (829)	1	2
	1	PRF_Q_2022_M_CIAN_790_53015.76608.76608.4.0.dta	4	3532.801848	SATLASIDAELQKLK(13)-SAEIDSDDTGGSAAQKQK(16)	3532.786289	null	1.00E+00	1.53E-01	0.015559	4.404172	1.00E+00	1.00E+00
	2	PRF_Q_2022_M_CIAN_790_53015.76472.76472.4.1.dta	4	3532.809445	SATLASIDAELQKLK(13)-SAEIDSDDTGGSAAQKQK(16)	3532.786289	null	1.00E+00	3.62E-01	0.023156	6.5546	1.00E+00	1.00E+00
194	sp|P33176|KINH_HUMAN (44)-sp|P33176|KINH_HUMAN (237)	1	1
	1	PRF_Q_2022_M_CIAN_790_53015.89207.89207.4.0.dta	4	3701.923784	FQGEDTVVIASKPYAFDR(12)-LYLVDLAGSEKVSK(11)	3701.9311	null	4.17E-02	1.56E-01	-0.007316	-1.976266	1.00E+00	8.40E-02
195	sp|P33176|KINH_HUMAN (141)-sp|P33176|KINH_HUMAN (252)	1	1
	1	PRF_Q_2022_M_CIAN_790_53015.89912.89912.4.2.dta	4	3312.731389	VSYFEIYLDKIR(10)-TGAEGAVLDEAKNINK(12)	3312.736046	null	8.89E-02	1.57E-01	-0.004657	-1.405787	2.15E-03	2.70E-01
196	sp|Q07866|KLC1_HUMAN (454)-sp|Q07866|KLC1_HUMAN (561)	1	1
	1	PRF_Q_2022_M_CIAN_790_53015.67524.67524.4.0.dta	4	2788.250903	DGTSFGEYGGWYKACK(13)-ASFCGKR(6)	2788.249276	Carbamidomethyl[C](15);Carbamidomethyl[C](23)	1.00E+00	1.59E-01	0.001627	0.58352	6.50E-03	1.00E+00
197	sp|P33176|KINH_HUMAN (512)-sp|P33176|KINH_HUMAN (844)	1	1
	1	PRF_Q_2022_M_CIAN_790_53015.85982.85982.5.0.dta	5	4575.341918	SQEVEDKTKEYELLSDELNQK(7)-ISFLENNLEQLTKVHK(13)	4575.335011	null	1.00E+00	1.64E-01	0.006907	1.509616	1.00E+00	5.81E-01
198	sp|P33176|KINH_HUMAN (813)-sp|P33176|KINH_HUMAN (847)	1	1
	1	PRF_Q_2022_M_CIAN_790_53015.31377.31377.4.0.dta	4	2696.383812	KSAEIDSDDTGGSAAQK(1)-VHKQLVR(3)	2696.384834	null	1.00E+00	1.65E-01	-0.001022	-0.379026	1.00E+00	1.00E+00
199	sp|Q07866|KLC1_HUMAN (237)-sp|Q07866|KLC1_HUMAN (382)	1	1
	1	PRF_Q_2022_M_CIAN_790_53015.84699.84699.4.0.dta	4	3396.762453	YEVAVPLCKQALEDLEK(9)-LGPDDPNVAKTK(10)	3396.760541	Carbamidomethyl[C](8)	1.00E+00	1.67E-01	0.001912	0.562889	2.76E-02	1.00E+00
200	sp|P33176|KINH_HUMAN (187)-sp|P33176|KINH_HUMAN (909)	1	1
	1	PRF_Q_2022_M_CIAN_790_53015.70424.70424.4.0.dta	4	3042.397106	FVCSPDEVMDTIDEGKSNR(16)-SKNMAR(2)	3042.396391	Carbamidomethyl[C](3)	1.00E+00	1.70E-01	0.000715	0.235012	1.00E+00	1.00E+00
201	sp|P33176|KINH_HUMAN (598)-sp|P33176|KINH_HUMAN (791)	1	2
	1	PRF_Q_2022_M_CIAN_790_53015.79544.79544.4.0.dta	4	2809.51754	MKSEVK(2)-GLEETVAKELQTLHNLR(8)	2809.51267	null	1.67E-01	1.71E-01	0.00487	1.733397	1.00E+00	8.44E-02
	2	PRF_Q_2022_M_CIAN_790_53015.79675.79675.4.0.dta	4	2809.514077	MKSEVK(2)-GLEETVAKELQTLHNLR(8)	2809.51267	null	9.42E-01	2.27E-01	0.001407	0.500799	1.00E+00	1.00E+00
202	sp|Q07866|KLC1_HUMAN (503)-sp|Q07866|KLC1_HUMAN (561)	1	2
	1	PRF_Q_2022_M_CIAN_790_53015.29927.29927.5.0.dta	5	2157.096599	QGLDNVHKQR(8)-ASFCGKR(6)	2157.098079	Carbamidomethyl[C](17)	3.99E-03	1.82E-01	-0.00148	-0.686107	1.11E-03	1.86E-01
	2	PRF_Q_2022_M_CIAN_790_53015.29883.29883.4.0.dta	4	2157.099845	QGLDNVHKQR(8)-ASFCGKR(6)	2157.098079	Carbamidomethyl[C](17)	9.25E-02	3.17E-01	0.001766	0.818692	6.99E-04	2.42E-01
203	sp|Q07866|KLC1_HUMAN (309)-sp|Q07866|KLC1_HUMAN (454)	1	1
	1	PRF_Q_2022_M_CIAN_790_53015.87368.87368.5.0.dta	5	4385.169454	TLGKDHPAVAATLNNLAVLYGKR(22)-DGTSFGEYGGWYKACK(13)	4385.202117	Carbamidomethyl[C](41)	6.44E-03	1.88E-01	-0.032663	-7.448459	2.26E-03	5.19E-04
204	sp|P33176|KINH_HUMAN (394)-sp|P33176|KINH_HUMAN (420)	1	1
	1	PRF_Q_2022_M_CIAN_790_53015.88443.88443.5.0.dta	5	4764.388039	ANLEAFTVDKDITLTNDKPATAIGVIGNFTDAER(10)-KCEEEIAK(1)	4764.392199	Carbamidomethyl[C](39)	2.18E-01	1.99E-01	-0.00416	-0.873144	1.00E+00	6.39E-02
205	sp|Q07866|KLC1_HUMAN (398)-sp|Q07866|KLC1_HUMAN (561)	1	4
	1	PRF_Q_2022_M_CIAN_790_53015.44517.44517.4.0.dta	4	2090.078395	FKQAETLYK(2)-ASFCGKR(6)	2090.073828	Carbamidomethyl[C](16)	2.01E-02	2.03E-01	0.004567	2.18509	1.07E-03	2.51E-02
	2	PRF_Q_2022_M_CIAN_790_53015.44380.44380.4.0.dta	4	2090.078838	FKQAETLYK(2)-ASFCGKR(6)	2090.073828	Carbamidomethyl[C](16)	2.34E-03	2.53E-01	0.00501	2.397045	3.74E-04	2.58E-03
	3	PRF_Q_2022_M_CIAN_790_53015.44413.44413.3.0.dta	3	2090.079101	FKQAETLYK(2)-ASFCGKR(6)	2090.073828	Carbamidomethyl[C](16)	6.73E-01	4.06E-01	0.005273	2.522877	2.98E-04	1.00E+00
	4	PRF_Q_2022_M_CIAN_790_53015.44543.44543.3.0.dta	3	2090.07962	FKQAETLYK(2)-ASFCGKR(6)	2090.073828	Carbamidomethyl[C](16)	1.47E-01	4.20E-01	0.005792	2.771194	6.18E-03	1.98E-01
206	sp|P33176|KINH_HUMAN (430)-sp|P33176|KINH_HUMAN (541)	1	4
	1	PRF_Q_2022_M_CIAN_790_53015.72681.72681.5.0.dta	5	3844.928579	LYKQLDDKDEEINQQSQLVEK(3)-LKEMTNHQK(2)	3844.927144	Oxidation[M](28)	1.00E+00	2.06E-01	0.001435	0.373219	1.00E+00	1.00E+00
	2	PRF_Q_2022_M_CIAN_790_53015.72600.72600.4.0.dta	4	3844.932695	LYKQLDDKDEEINQQSQLVEK(3)-LKEMTNHQK(2)	3844.927144	Oxidation[M](28)	1.00E+00	3.10E-01	0.005551	1.44372	1.78E-07	1.00E+00
	3	PRF_Q_2022_M_CIAN_790_53015.72737.72737.4.0.dta	4	3844.932074	LYKQLDDKDEEINQQSQLVEK(3)-LKEMTNHQK(2)	3844.927144	Oxidation[M](28)	1.00E+00	3.21E-01	0.00493	1.282209	1.00E+00	1.00E+00
	4	PRF_Q_2022_M_CIAN_790_53015.72542.72542.5.0.dta	5	3844.930568	LYKQLDDKDEEINQQSQLVEK(3)-LKEMTNHQK(2)	3844.927144	Oxidation[M](28)	1.00E+00	3.57E-01	0.003424	0.890524	1.00E+00	1.00E+00
207	sp|P33176|KINH_HUMAN (642)-sp|P33176|KINH_HUMAN (726)	1	4
	1	PRF_Q_2022_M_CIAN_790_53015.44145.44145.4.0.dta	4	2764.523616	ISQHEAKIK(7)-QISSLRDEVEAKAK(12)	2764.5202	null	3.11E-02	2.42E-01	0.003416	1.235657	4.02E-01	3.03E-03
	2	PRF_Q_2022_M_CIAN_790_53015.44004.44004.4.0.dta	4	2764.522903	ISQHEAKIK(7)-QISSLRDEVEAKAK(12)	2764.5202	null	5.18E-01	2.65E-01	0.002703	0.977747	1.34E-01	2.43E-01
	3	PRF_Q_2022_M_CIAN_790_53015.44269.44269.5.0.dta	5	2764.525092	ISQHEAKIK(7)-QISSLRDEVEAKAK(12)	2764.5202	null	5.24E-01	3.12E-01	0.004892	1.769566	1.00E+00	1.59E-01
	4	PRF_Q_2022_M_CIAN_790_53015.44283.44283.4.0.dta	4	2764.523993	ISQHEAKIK(7)-QISSLRDEVEAKAK(12)	2764.5202	null	1.00E+00	3.97E-01	0.003793	1.372028	8.50E-01	1.00E+00
208	sp|P33176|KINH_HUMAN (448)-sp|P33176|KINH_HUMAN (903)	1	1
	1	PRF_Q_2022_M_CIAN_790_53015.60138.60138.5.0.dta	5	3252.721589	QLDDKDEEINQQSQLVEKLK(18)-IKEAVR(2)	3252.732021	null	1.17E-09	2.45E-01	-0.010432	-3.20715	1.00E+00	1.02E-08
209	sp|P33176|KINH_HUMAN (909)-sp|P33176|KINH_HUMAN (922)	1	1
	1	PRF_Q_2022_M_CIAN_790_53015.27503.27503.5.0.dta	5	3625.925104	SKNMAR(2)-GHSAQIAKPIRPGQHPAASPTHPSAIR(8)	3625.924286	null	5.67E-01	2.63E-01	0.000818	0.225598	1.00E+00	1.00E+00
210	sp|Q07866|KLC1_HUMAN (437)-sp|Q07866|KLC1_HUMAN (454)	1	1
	1	PRF_Q_2022_M_CIAN_790_53015.60752.60752.4.0.dta	4	2713.19545	EECKGK(4)-DGTSFGEYGGWYKACK(13)	2713.190762	Carbamidomethyl[C](15);Carbamidomethyl[C](22)	1.00E+00	2.76E-01	0.004688	1.727855	1.00E+00	1.00E+00
211	sp|Q07866|KLC1_HUMAN (393)-sp|Q07866|KLC1_HUMAN (454)	1	1
	1	PRF_Q_2022_M_CIAN_790_53015.76485.76485.4.0.dta	4	3358.564354	NNLASCYLKQGK(9)-DGTSFGEYGGWYKACK(13)	3358.550576	Carbamidomethyl[C](15);Carbamidomethyl[C](25)	2.15E-02	2.84E-01	0.013778	4.102365	4.07E-02	4.06E-03
212	sp|P33176|KINH_HUMAN (783)-sp|P33176|KINH_HUMAN (783)	1	2
	1	PRF_Q_2022_M_CIAN_790_53015.70761.70761.5.0.dta	5	3282.744533	EQARQDLKGLEETVAK(8)-QDLKGLEETVAK(4)	3282.742584	null	1.00E+00	3.11E-01	0.001949	0.593711	1.00E+00	1.00E+00
	2	PRF_Q_2022_M_CIAN_790_53015.70803.70803.4.1.dta	4	3282.75787	EQARQDLKGLEETVAK(8)-QDLKGLEETVAK(4)	3282.742584	null	1.00E+00	5.86E-01	0.015286	4.656472	1.00E+00	1.00E+00
213	sp|Q07866|KLC1_HUMAN (424)-sp|Q07866|KLC1_HUMAN (437)	1	1
	1	PRF_Q_2022_M_CIAN_790_53015.58562.58562.5.0.dta	5	3176.434608	EFGSVDDENKPIWMHAEER(10)-EECKGK(4)	3176.429799	Carbamidomethyl[C](25)	1.00E+00	3.13E-01	0.004809	1.513964	1.00E+00	1.00E+00
214	sp|P33176|KINH_HUMAN (596)-sp|P33176|KINH_HUMAN (598)	1	1
	1	PRF_Q_2022_M_CIAN_790_53015.41434.41434.4.0.dta	4	1740.965368	LYISKMK(5)-MKSEVK(2)	1740.963744	null	1.00E+00	3.17E-01	0.001624	0.932817	1.00E+00	1.00E+00
215	sp|P33176|KINH_HUMAN (141)-sp|P33176|KINH_HUMAN (256)	1	1
	1	PRF_Q_2022_M_CIAN_790_53015.99137.99137.4.0.dta	4	4420.373662	VSYFEIYLDKIR(10)-NINKSLSALGNVISALAEGSTYVPYR(4)	4420.343674	null	1.00E+00	3.29E-01	0.029988	6.784088	1.00E+00	1.00E+00
216	sp|P33176|KINH_HUMAN (213)-sp|P33176|KINH_HUMAN (909)	1	1
	1	PRF_Q_2022_M_CIAN_790_53015.52480.52480.5.0.dta	5	3087.602801	SHSIFLINVKQENTQTEQK(10)-SKNMAR(2)	3087.589012	null	1.00E+00	3.30E-01	0.013789	4.465944	1.00E+00	1.00E+00
217	sp|Q07866|KLC1_HUMAN (321)-sp|Q07866|KLC1_HUMAN (354)	1	1
	1	PRF_Q_2022_M_CIAN_790_53015.83580.83580.4.1.dta	4	4176.015921	EAEPLCKR(7)-QLNNLALLCQNQGKYEEVEYYYQR(14)	4176.0163	Carbamidomethyl[C](9);Carbamidomethyl[C](33)	1.00E+00	3.46E-01	-0.000379	-0.090756	1.00E+00	1.00E+00
218	sp|Q07866|KLC1_HUMAN (372)-sp|Q07866|KLC1_HUMAN (384)	1	1
	1	PRF_Q_2022_M_CIAN_790_53015.74098.74098.4.1.dta	4	3420.784254	ALEIYQTKLGPDDPNVAK(8)-TKNNLASCYLK(2)	3420.771773	Carbamidomethyl[C](29)	1.00E+00	3.54E-01	0.012481	3.648592	1.00E+00	1.00E+00
219	sp|Q07866|KLC1_HUMAN (340)-sp|Q07866|KLC1_HUMAN (561)	1	1
	1	PRF_Q_2022_M_CIAN_790_53015.61965.61965.5.0.dta	5	3735.947463	VLGKDHPDVAKQLNNLALLCQNQGK(11)-ASFCGKR(6)	3735.941965	Carbamidomethyl[C](20);Carbamidomethyl[C](32)	1.83E-01	3.72E-01	0.005498	1.47165	1.00E+00	1.44E-01
220	sp|P33176|KINH_HUMAN (606)-sp|P33176|KINH_HUMAN (620)	1	1
	1	PRF_Q_2022_M_CIAN_790_53015.34650.34650.6.2.dta	6	4170.039156	TMVKRCK(4)-QLESTQTESNKKMEENEKELAACQLR(11)	4170.029574	Carbamidomethyl[C](23);Oxidation[M](13);Carbamidomethyl[C](35)	4.86E-01	3.74E-01	0.009582	2.297825	1.00E+00	1.00E+00
221	sp|Q07866|KLC1_HUMAN (439)-sp|Q07866|KLC1_HUMAN (479)	1	1
	1	PRF_Q_2022_M_CIAN_790_53015.59079.59079.4.0.dta	4	2924.420611	EECKGKQK(6)-QGKFEAAETLEEAAMR(3)	2924.412698	Carbamidomethyl[C](22)	1.00E+00	4.18E-01	0.007913	2.705842	1.00E+00	1.00E+00
222	sp|P33176|KINH_HUMAN (450)-sp|P33176|KINH_HUMAN (903)	1	1
	1	PRF_Q_2022_M_CIAN_790_53015.66239.66239.4.0.dta	4	2728.501047	LKTQMLDQEELLASTR(2)-IKEAVR(2)	2728.491209	null	1.00E+00	4.46E-01	0.009838	3.605656	1.00E+00	1.00E+00
223	sp|P33176|KINH_HUMAN (560)-sp|P33176|KINH_HUMAN (598)	1	1
	1	PRF_Q_2022_M_CIAN_790_53015.96262.96262.5.0.dta	5	5192.603727	AAEMMASLLKDLAEIGIAVGNNDVKQPEGTGMIDEEFTVAR(10)-MKSEVK(2)	5192.58713	null	1.00E+00	4.74E-01	0.016597	3.196287	1.00E+00	1.00E+00
224	sp|P33176|KINH_HUMAN (28)-sp|P33176|KINH_HUMAN (44)	1	1
	1	PRF_Q_2022_M_CIAN_790_53015.77525.77525.5.0.dta	5	4316.204476	FRPLNESEVNRGDKYIAK(14)-FQGEDTVVIASKPYAFDR(12)	4316.198414	null	1.00E+00	4.82E-01	0.006062	1.404477	1.00E+00	1.00E+00
225	sp|P33176|KINH_HUMAN (384)-sp|P33176|KINH_HUMAN (753)	1	1
	1	PRF_Q_2022_M_CIAN_790_53015.60609.60609.5.2.dta	5	3056.580586	EKANLEAFTVDK(2)-VEHEKLKATDQEK(5)	3056.578494	null	1.00E+00	4.89E-01	0.002092	0.684425	1.00E+00	1.00E+00
226	sp|P33176|KINH_HUMAN (28)-sp|P33176|KINH_HUMAN (598)	1	1
	1	PRF_Q_2022_M_CIAN_790_53015.81893.81893.4.2.dta	4	3547.888751	GDKYIAKFQGEDTVVIASK(3)-LYISKMKSEVK(7)	3547.896632	Oxidation[M](28)	1.00E+00	5.82E-01	-0.007881	-2.221316	1.60E-06	1.00E+00
227	gi|CON_IPI00711422.1|ENSEMBL:ENSBTAP00000011213 (3147)-gi|CON_IPI00711422.1|ENSEMBL:ENSBTAP00000011213 (3189)	1	1
	1	PRF_Q_2022_M_CIAN_790_53015.90316.90316.3.0.dta	3	2594.351049	DATLKLRR(5)-GTTETYQQWKDK(10)	2594.35717	null	1.00E+00	5.82E-01	-0.006121	-2.359351	1.00E+00	1.00E+00
228	sp|P33176|KINH_HUMAN (240)-sp|P33176|KINH_HUMAN (726)	1	1
	1	PRF_Q_2022_M_CIAN_790_53015.90270.90270.3.2.dta	3	3185.713857	VSKTGAEGAVLDEAK(3)-QISSLRDEVEAKAK(12)	3185.689824	null	1.00E+00	5.85E-01	0.024033	7.544049	8.10E-02	1.00E+00
229	sp|P33176|KINH_HUMAN (427)-sp|P33176|KINH_HUMAN (548)	1	1
	1	PRF_Q_2022_M_CIAN_790_53015.58177.58177.4.0.dta	4	2563.281129	KCEEEIAKLYK(8)-EMTNHQKK(7)	2563.289351	Carbamidomethyl[C](2)	1.00E+00	5.87E-01	-0.008222	-3.207597	7.24E-01	1.00E+00
230	sp|P33176|KINH_HUMAN (343)-sp|P33176|KINH_HUMAN (885)	1	1
	1	PRF_Q_2022_M_CIAN_790_53015.50548.50548.3.0.dta	3	2136.157791	KKYEK(2)-EAKENASRDRK(3)	2136.140654	null	1.00E+00	6.20E-01	0.017137	8.022412	1.00E+00	6.31E-01
231	sp|P33176|KINH_HUMAN (596)-sp|P33176|KINH_HUMAN (606)	1	1
	1	PRF_Q_2022_M_CIAN_790_53015.43114.43114.4.2.dta	4	1653.950349	LYISKMK(5)-TMVKR(4)	1653.942952	null	1.00E+00	6.63E-01	0.007397	4.472343	1.41E-01	1.00E+00
232	sp|P33176|KINH_HUMAN (606)-sp|P33176|KINH_HUMAN (755)	1	1
	1	PRF_Q_2022_M_CIAN_790_53015.22488.22488.4.2.dta	4	1703.931682	TMVKR(4)-LKATDQEK(2)	1703.93595	null	1.00E+00	6.84E-01	-0.004268	-2.504789	7.65E-02	1.00E+00
233	gi|CON_IPI00694561.1|ENSEMBL:ENSBTAP00000001528 (396)-gi|CON_IPI00694561.1|ENSEMBL:ENSBTAP00000001528 (693)	1	1
	1	PRF_Q_2022_M_CIAN_790_53015.79330.79330.3.0.dta	3	2388.190697	KERERQEQER(1)-KKDSEEK(2)	2388.211241	null	1.00E+00	6.85E-01	-0.020544	-8.602254	7.28E-01	1.00E+00
234	sp|Q07866|KLC1_HUMAN (321)-sp|Q07866|KLC1_HUMAN (479)	1	2
	1	PRF_Q_2022_M_CIAN_790_53015.88206.88206.4.3.dta	4	3658.892543	EAEPLCKRALEIR(7)-RQGKFEAAETLEEAAMR(4)	3658.867802	Carbamidomethyl[C](26)	1.00E+00	6.85E-01	0.024741	6.761928	5.49E-15	1.00E+00
	2	PRF_Q_2022_M_CIAN_790_53015.87997.87997.5.2.dta	5	3658.889397	EAEPLCKRALEIR(7)-RQGKFEAAETLEEAAMR(4)	3658.867802	Carbamidomethyl[C](26)	1.00E+00	7.87E-01	0.021595	5.902099	3.72E-07	1.00E+00
235	gi|CON_18266793|SWISS-PROT:O76014 (105)-gi|CON_6685565|SWISS-PROT:O76013 (383)	1	1
SameSet	gi|CON_18266793|SWISS-PROT:O76014 (105)-gi|CON_18266793|SWISS-PROT:O76014 (394)	1	1
SameSet	gi|CON_108456|TREMBL:Q6IFU5 (379)-gi|CON_18266793|SWISS-PROT:O76014 (105)	1	1
SameSet	gi|CON_18266793|SWISS-PROT:O76014 (105)-gi|CON_IPI00849205.1|REFSEQ:XP_986630 (418)	1	1
SameSet	gi|CON_18266793|SWISS-PROT:O76014 (105)-gi|CON_IPI00845846.1|TREMBL:A2A5Y0 (346)	1	1
	1	PRF_Q_2022_M_CIAN_790_53015.57012.57012.5.1.dta	5	3242.636205	NTLNGHEKETMK(8)-QNQEYQVLLDVKAR(12)	3242.647249	null	1.00E+00	6.98E-01	-0.011044	-3.405859	2.29E-01	1.00E+00
236	gi|CON_IPI00691533.1|SWISS-PROT:Q28107 (687)-gi|CON_IPI00691533.1|SWISS-PROT:Q28107 (881)	1	1
	1	PRF_Q_2022_M_CIAN_790_53015.69385.69385.2.2.dta	2	1638.876257	DAKCIR(3)-GQAAKHK(5)	1638.874356	Carbamidomethyl[C](14)	1.00E+00	7.16E-01	0.001901	1.159942	1.00E+00	1.00E+00
237	gi|CON_IPI00008359.1|SWISS-PROT:Q01546 (2)-gi|CON_IPI00220327.3|SWISS-PROT:P04264 (276)	1	1
SameSet	gi|CON_IPI00008359.1|SWISS-PROT:Q01546 (2)-gi|CON_IPI00009867.3|SWISS-PROT:P13647 (264)	1	1
SameSet	gi|CON_IPI00008359.1|SWISS-PROT:Q01546 (2)-gi|CON_IPI00021304.1|SWISS-PROT:P35908 (280)	1	1
SameSet	gi|CON_IPI00008359.1|SWISS-PROT:Q01546 (2)-gi|CON_IPI00300725.7|SWISS-PROT:P02538 (259)	1	1
SameSet	gi|CON_IPI00008359.1|SWISS-PROT:Q01546 (2)-gi|CON_IPI00299145.9|SWISS-PROT:P48668 (259)	1	1
SameSet	gi|CON_IPI00008359.1|SWISS-PROT:Q01546 (2)-gi|CON_IPI00293665.7|SWISS-PROT:P04259 (259)	1	1
SameSet	gi|CON_IPI00008359.1|SWISS-PROT:Q01546 (2)-gi|CON_IPI00697851.1|SWISS-PROT:Q5XQN5 (265)	1	1
SameSet	gi|CON_IPI00008359.1|SWISS-PROT:Q01546 (2)-gi|CON_IPI00714876.1|ENSEMBL:ENSBTAP00000038253 (272)	1	1
SameSet	gi|CON_IPI00008359.1|SWISS-PROT:Q01546 (2)-gi|CON_IPI00124499.2|TREMBL:Q8VED5 (236)	1	1
SameSet	gi|CON_IPI00008359.1|SWISS-PROT:Q01546 (2)-gi|CON_IPI00131368.3|SWISS-PROT:P50446 (248)	1	1
SameSet	gi|CON_IPI00008359.1|SWISS-PROT:Q01546 (2)-gi|CON_IPI00139301.3|SWISS-PROT:Q922U2 (258)	1	1
SameSet	gi|CON_IPI00008359.1|SWISS-PROT:Q01546 (2)-gi|CON_IPI00221797.1|TREMBL:Q8BGZ7;Q99MH7 (246)	1	1
SameSet	gi|CON_IPI00008359.1|SWISS-PROT:Q01546 (2)-gi|CON_IPI00462140.1|SWISS-PROT:Q6IFZ6 (263)	1	1
SameSet	gi|CON_IPI00008359.1|SWISS-PROT:Q01546 (2)-gi|CON_IPI00622240.4|SWISS-PROT:Q3TTY5 (295)	1	1
SameSet	gi|CON_IPI00008359.1|SWISS-PROT:Q01546 (2)-gi|CON_IPI00554648.3|SWISS-PROT:P05787 (185)	1	1
SameSet	gi|CON_IPI00008359.1|SWISS-PROT:Q01546 (2)-gi|CON_IPI00376379.3|SWISS-PROT:Q7Z794 (260)	1	1
SameSet	gi|CON_IPI00005859.3|SWISS-PROT:O95678 (245)-gi|CON_IPI00008359.1|SWISS-PROT:Q01546 (2)	1	1
SameSet	gi|CON_IPI00008359.1|SWISS-PROT:Q01546 (2)-gi|CON_IPI00008359.1|SWISS-PROT:Q01546 (279)	1	1
SameSet	gi|CON_IPI00008359.1|SWISS-PROT:Q01546 (2)-gi|CON_IPI00290857.2|SWISS-PROT:P12035 (296)	1	1
SameSet	gi|CON_IPI00008359.1|SWISS-PROT:Q01546 (2)-gi|CON_IPI00748057.2|H-INV:HIT000016045 (18)	1	1
	1	PRF_Q_2022_M_CIAN_790_53015.97924.97924.2.2.dta	2	2136.10726	NRQVCKK(1)-YEDEINKR(7)	2136.086512	Carbamidomethyl[C](16)	1.00E+00	7.50E-01	0.020748	9.71309	1.00E+00	1.00E+00
238	sp|Q07866|KLC1_HUMAN (145)-sp|Q07866|KLC1_HUMAN (437)	1	1
	1	PRF_Q_2022_M_CIAN_790_53015.56272.56272.4.3.dta	4	2648.31424	SEQSVAQLEEEKK(12)-EECKGKQK(4)	2648.308227	Carbamidomethyl[C](19)	1.00E+00	7.81E-01	0.006013	2.270506	1.00E+00	1.00E+00
239	sp|P33176|KINH_HUMAN (10)-sp|P33176|KINH_HUMAN (541)	1	1
	1	PRF_Q_2022_M_CIAN_790_53015.88890.88890.4.3.dta	4	2861.404595	ADLAECNIKVMCR(9)-LKEMTNHQK(2)	2861.377516	Carbamidomethyl[C](6);Carbamidomethyl[C](12);Oxidation[M](11)	1.00E+00	8.03E-01	0.027079	9.463624	1.00E+00	7.87E-01
240	gi|CON_IPI00713757.2|SWISS-PROT:Q28085 (403)-gi|CON_IPI00713757.2|SWISS-PROT:Q28085 (474)	1	1
	1	PRF_Q_2022_M_CIAN_790_53015.47492.47492.4.2.dta	4	2445.19186	EEKYLQGETVR(3)-QTEYKCK(5)	2445.196505	Carbamidomethyl[C](20)	1.00E+00	8.04E-01	-0.004645	-1.899643	1.00E+00	1.00E+00
241	sp|Q07866|KLC1_HUMAN (561)-sp|Q07866|KLC1_HUMAN (561)	1	1
	1	PRF_Q_2022_M_CIAN_790_53015.32046.32046.3.0.dta	3	1787.867087	ASFCGKR(6)-ASFCGKR(6)	1787.867887	Carbamidomethyl[C](4);Carbamidomethyl[C](14)	1.86E-01	4.75E-01	-0.0008	-0.44746	9.77E-02	1.02E-01
242	sp|Q07866|KLC1_HUMAN (518)-gi|CON_Benzonase|SWISS-PROT:P13717 (1)	1	1
	1	PRF_Q_2022_M_CIAN_790_53015.51745.51745.4.0.dta	4	2606.268301	VAEVLNDPENMEKR(13)-MRFNNK(1)	2606.270011	Oxidation[M](11)	8.81E-02	4.79E-01	-0.00171	-0.65611	9.85E-05	9.76E-02
243	sp|P33176|KINH_HUMAN (847)-sp|Q07866|KLC1_HUMAN (561)	1	2
	1	PRF_Q_2022_M_CIAN_790_53015.28891.28891.3.0.dta	3	1842.01686	VHKQLVR(3)-ASFCGKR(6)	1842.016594	Carbamidomethyl[C](14)	1.80E-01	4.87E-01	0.000266	0.144407	2.95E-06	1.67E-01
	2	PRF_Q_2022_M_CIAN_790_53015.28872.28872.4.0.dta	4	1842.016904	VHKQLVR(3)-ASFCGKR(6)	1842.016594	Carbamidomethyl[C](14)	7.52E-02	5.37E-01	0.00031	0.168294	6.63E-03	2.01E-01
244	sp|P33176|KINH_HUMAN (903)-sp|Q07866|KLC1_HUMAN (503)	1	1
	1	PRF_Q_2022_M_CIAN_790_53015.22495.22495.5.0.dta	5	2175.235287	IKEAVR(2)-KQGLDNVHKQR(9)	2175.235553	null	1.32E-01	4.90E-01	-0.000266	-0.122286	5.30E-02	3.23E-05
245	sp|P33176|KINH_HUMAN (862)-sp|Q07866|KLC1_HUMAN (133)	1	1
	1	PRF_Q_2022_M_CIAN_790_53015.49353.49353.5.0.dta	5	3183.690087	CELPKLEKR(5)-LQKSEQSVAQLEEEKK(3)	3183.692801	Carbamidomethyl[C](20)	1.00E+00	4.97E-01	-0.002714	-0.852469	1.00E+00	8.40E-01
246	sp|P33176|KINH_HUMAN (813)-sp|Q07866|KLC1_HUMAN (29)	1	1
	1	PRF_Q_2022_M_CIAN_790_53015.90478.90478.5.0.dta	5	4864.504744	KSAEIDSDDTGGSAAQK(1)-TKQVIQGLEALKNEHNSILQSLLETLK(2)	4864.542358	null	3.80E-04	5.03E-01	-0.037614	-7.732279	1.00E+00	1.95E-05
247	sp|P33176|KINH_HUMAN (882)-sp|Q07866|KLC1_HUMAN (272)	1	2
	1	PRF_Q_2022_M_CIAN_790_53015.88210.88210.3.0.dta	3	2857.563091	ALESALKEAK(7)-YKDAANLLNDALAIR(2)	2857.566813	null	1.00E+00	5.03E-01	-0.003722	-1.302507	1.00E+00	1.00E+00
	2	PRF_Q_2022_M_CIAN_790_53015.88166.88166.4.0.dta	4	2857.571131	ALESALKEAK(7)-YKDAANLLNDALAIR(2)	2857.566813	null	3.54E-01	5.33E-01	0.004318	1.511076	1.00E+00	4.66E-01
248	sp|P33176|KINH_HUMAN (32)-gi|CON_CASA2|SWISS-PROT:P02663 (149)	1	1
	1	PRF_Q_2022_M_CIAN_790_53015.81746.81746.4.0.dta	4	3548.842846	YIAKFQGEDTVVIASK(4)-KTVDMESTEVFTKK(13)	3548.844264	null	1.00E+00	5.12E-01	-0.001418	-0.399567	1.00E+00	7.62E-01
249	sp|P33176|KINH_HUMAN (98)-sp|Q07866|KLC1_HUMAN (393)	1	1
	1	PRF_Q_2022_M_CIAN_790_53015.64335.64335.5.0.dta	5	3651.812358	THTMEGKLHDPEGMGIIPR(7)-NNLASCYLKQGK(9)	3651.807847	Carbamidomethyl[C](28)	1.26E-05	5.18E-01	0.004511	1.235279	1.00E+00	3.96E-03
250	sp|P33176|KINH_HUMAN (829)-sp|Q07866|KLC1_HUMAN (29)	1	1
	1	PRF_Q_2022_M_CIAN_790_53015.90448.90448.5.0.dta	5	4992.60135	SAEIDSDDTGGSAAQKQK(16)-TKQVIQGLEALKNEHNSILQSLLETLK(2)	4992.600929	null	1.00E+00	5.45E-01	0.000421	0.084325	1.00E+00	8.64E-02
251	sp|P33176|KINH_HUMAN (909)-sp|Q07866|KLC1_HUMAN (495)	1	1
	1	PRF_Q_2022_M_CIAN_790_53015.22021.22021.4.0.dta	4	1881.999955	SKNMAR(2)-KQGLDNVHK(1)	1881.996251	null	3.52E-04	5.50E-01	0.003704	1.968123	2.03E-06	1.62E-06
252	sp|P33176|KINH_HUMAN (728)-gi|CON_IPI00695965.1|SWISS-PROT:Q32PJ2 (253)	1	1
	1	PRF_Q_2022_M_CIAN_790_53015.42130.42130.4.0.dta	4	2705.483134	AKLITDLQDQNQK(2)-KHAEELKAK(7)	2705.483089	null	1.00E+00	5.52E-01	0.000045	0.016633	1.00E+00	6.79E-01
253	sp|P33176|KINH_HUMAN (791)-sp|Q07866|KLC1_HUMAN (27)	1	1
	1	PRF_Q_2022_M_CIAN_790_53015.88497.88497.4.0.dta	4	3363.834778	GLEETVAKELQTLHNLR(8)-LTQDEIISKTK(9)	3363.836814	null	1.00E+00	5.53E-01	-0.002036	-0.605261	3.45E-02	1.00E+00
254	sp|P33176|KINH_HUMAN (98)-sp|Q07866|KLC1_HUMAN (495)	1	1
	1	PRF_Q_2022_M_CIAN_790_53015.50970.50970.5.1.dta	5	3294.673051	THTMEGKLHDPEGMGIIPR(7)-KQGLDNVHK(1)	3294.672021	null	2.74E-01	5.59E-01	0.00103	0.312626	1.00E+00	7.39E-01
255	sp|P33176|KINH_HUMAN (801)-gi|CON_IPI00015309.1|SWISS-PROT:Q99456 (466)	1	1
	1	PRF_Q_2022_M_CIAN_790_53015.88683.88683.4.0.dta	4	3064.593082	KLFVQDLATR(1)-SQAQSTDSSKDPTKTR(14)	3064.590786	null	1.00E+00	5.62E-01	0.002296	0.749203	1.00E+00	1.00E+00
