# Supplementary material for: Autoinhibited kinesin-1 adopts a hierarchical folding pattern
Source: eLife. 2023 Nov 1;12:RP86776. doi: 10.7554/eLife.86776 (PMC10619981; doi:10.7554/eLife.86776)
Supplement: Figure 5—source data 1. [file elife-86776-fig5-data1.zip]

Archive with 10 entries (9 files):
- KIF5B_1_565/
- __MACOSX/._KIF5B_1_565
- KIF5B_1_565/KIF5B_1_565_pLINK.csv
- __MACOSX/KIF5B_1_565/._KIF5B_1_565_pLINK.csv
- KIF5B_1_565/.DS_Store
- __MACOSX/KIF5B_1_565/._.DS_Store
- KIF5B_1_565/KIF5B_1_565.fasta
- __MACOSX/KIF5B_1_565/._KIF5B_1_565.fasta
- KIF5B_1_565/KIF5B_1_565_xlink_sites.csv
- __MACOSX/KIF5B_1_565/._KIF5B_1_565_xlink_sites.csv
