# Supplementary material for: Autoinhibited kinesin-1 adopts a hierarchical folding pattern
Source: eLife. 2023 Nov 1;12:RP86776. doi: 10.7554/eLife.86776 (PMC10619981; doi:10.7554/eLife.86776)
Supplement: Figure 5—source data 1. [file elife-86776-fig5-data1.zip › KIF5B_1_565/KIF5B_1_565_pLINK.csv]

Protein_Order	Protein	Unique_Peptide_Number	Spectrum_Number
	Spectrum_Order	Title	Charge	Precursor_Mass	Peptide	Peptide_Mass	Modifications	Evalue	Score	Precursor_Mass_Error(Da)	Precursor_Mass_Error(ppm)	Alpha_Evalue	Beta_Evalue
1	sp|P33176|KINH_HUMAN (526)-sp|P33176|KINH_HUMAN (548)	6	11
	1	PRF_Q_2022_M_CIAN_733_51989.81388.81388.5.0.dta	5	4202.171434	EYELLSDELNQKSATLASIDAELQK(12)-LKEMTNHQKK(9)	4202.153497	null	2.116608e-006	2.054649e-005	0.017937	4.268526	3.357763e-008	1.081549e-004
	2	PRF_Q_2022_M_CIAN_733_51989.81533.81533.5.0.dta	5	4202.172183	EYELLSDELNQKSATLASIDAELQK(12)-LKEMTNHQKK(9)	4202.153497	null	2.902706e-002	1.121910e-003	0.018686	4.446768	1.000000e+000	3.245613e-002
	3	PRF_Q_2022_M_CIAN_733_51989.86392.86392.5.0.dta	5	3960.991145	EYELLSDELNQKSATLASIDAELQK(12)-EMTNHQKK(7)	3960.974483	null	3.675234e-003	1.207988e-003	0.016662	4.206541	6.690735e-011	1.916700e-002
	4	PRF_Q_2022_M_CIAN_733_51989.86252.86252.5.0.dta	5	3960.988320	EYELLSDELNQKSATLASIDAELQK(12)-EMTNHQKK(7)	3960.974483	null	2.180740e-001	1.611244e-002	0.013837	3.493332	5.425061e-012	4.306428e-001
	5	PRF_Q_2022_M_CIAN_733_51989.86240.86240.4.0.dta	4	3960.994594	EYELLSDELNQKSATLASIDAELQK(12)-EMTNHQKK(7)	3960.974483	null	1.000000e+000	2.310930e-001	0.020111	5.077286	1.000000e+000	1.000000e+000
	6	PRF_Q_2022_M_CIAN_733_51989.86257.86257.4.0.dta	4	3960.992357	EYELLSDELNQKSATLASIDAELQK(12)-EMTNHQKK(7)	3960.974483	null	1.000000e+000	2.501129e-001	0.017874	4.512526	1.188792e-005	1.000000e+000
	7	PRF_Q_2022_M_CIAN_733_51989.81266.81266.5.0.dta	5	4117.091088	EYELLSDELNQKSATLASIDAELQK(12)-EMTNHQKKR(7)	4117.075585	null	1.000000e+000	7.140996e-002	0.015503	3.765537	1.000000e+000	1.000000e+000
	8	PRF_Q_2022_M_CIAN_733_51989.83006.83006.5.0.dta	5	4190.135447	TKEYELLSDELNQKSATLASIDAELQK(14)-EMTNHQKK(7)	4190.117112	null	1.000000e+000	2.313116e-001	0.018335	4.375773	1.000000e+000	1.000000e+000
	9	PRF_Q_2022_M_CIAN_733_51989.77754.77754.5.0.dta	5	5246.654296	SQEVEDKTKEYELLSDELNQKSATLASIDAELQK(21)-LKEMTNHQKK(9)	5246.662200	null	7.693765e-001	3.033956e-001	-0.007904	-1.506482	1.000000e+000	1.000000e+000
	10	PRF_Q_2022_M_CIAN_733_51989.77619.77619.5.0.dta	5	5246.692099	SQEVEDKTKEYELLSDELNQKSATLASIDAELQK(21)-LKEMTNHQKK(9)	5246.662200	null	1.000000e+000	6.213892e-001	0.029899	5.698671	1.000000e+000	1.000000e+000
	11	PRF_Q_2022_M_CIAN_733_51989.82233.82233.5.0.dta	5	5005.503608	SQEVEDKTKEYELLSDELNQKSATLASIDAELQK(21)-EMTNHQKK(7)	5005.483186	null	1.205068e-001	5.771520e-001	0.020422	4.079926	1.000000e+000	1.000000e+000
2	sp|P33176|KINH_HUMAN (256)-sp|P33176|KINH_HUMAN (427)	6	11
	1	PRF_Q_2022_M_CIAN_733_51989.88037.88037.5.0.dta	5	4615.413841	NINKSLSALGNVISALAEGSTYVPYRDSK(4)-KCEEEIAKLYK(8)	4615.396168	Carbamidomethyl[C](34)	4.551845e-005	1.011313e-004	0.017673	3.829140	1.637220e-012	5.529761e-007
	2	PRF_Q_2022_M_CIAN_733_51989.91853.91853.4.0.dta	4	4157.153327	NINKSLSALGNVISALAEGSTYVPYR(4)-CEEEIAKLYK(7)	4157.147293	Carbamidomethyl[C](30)	6.584428e-005	5.983477e-004	0.006034	1.451476	3.310565e-013	2.146413e-005
	3	PRF_Q_2022_M_CIAN_733_51989.89864.89864.5.0.dta	5	4487.333661	NINKSLSALGNVISALAEGSTYVPYRDSK(4)-CEEEIAKLYK(7)	4487.301212	Carbamidomethyl[C](33)	8.690722e-005	5.080208e-003	0.032449	7.231295	3.704678e-007	5.290473e-003
	4	PRF_Q_2022_M_CIAN_733_51989.89800.89800.5.0.dta	5	4285.270752	NINKSLSALGNVISALAEGSTYVPYR(4)-KCEEEIAKLYK(8)	4285.242249	Carbamidomethyl[C](31)	1.790340e-007	1.144411e-002	0.028503	6.651433	9.351840e-015	1.748107e-006
	5	PRF_Q_2022_M_CIAN_733_51989.89709.89709.3.0.dta	3	4285.265178	NINKSLSALGNVISALAEGSTYVPYR(4)-KCEEEIAKLYK(8)	4285.242249	Carbamidomethyl[C](31)	1.815043e-002	2.264126e-002	0.022929	5.350689	1.000000e+000	9.967636e-003
	6	PRF_Q_2022_M_CIAN_733_51989.89701.89701.4.0.dta	4	4285.270981	NINKSLSALGNVISALAEGSTYVPYR(4)-KCEEEIAKLYK(8)	4285.242249	Carbamidomethyl[C](31)	4.599125e-006	3.165752e-002	0.028732	6.704872	7.533266e-015	8.612783e-007
	7	PRF_Q_2022_M_CIAN_733_51989.89655.89655.5.0.dta	5	4285.271599	NINKSLSALGNVISALAEGSTYVPYR(4)-KCEEEIAKLYK(8)	4285.242249	Carbamidomethyl[C](31)	2.028569e-003	5.377458e-002	0.029350	6.849088	2.277360e-013	3.013459e-004
	8	PRF_Q_2022_M_CIAN_733_51989.88110.88110.5.0.dta	5	4441.354487	NINKSLSALGNVISALAEGSTYVPYR(4)-RKCEEEIAKLYK(9)	4441.343351	Carbamidomethyl[C](32)	1.398282e-004	4.471631e-002	0.011136	2.507349	9.111570e-014	7.191870e-006
	9	PRF_Q_2022_M_CIAN_733_51989.88210.88210.4.0.dta	4	4441.355596	NINKSLSALGNVISALAEGSTYVPYR(4)-RKCEEEIAKLYK(9)	4441.343351	Carbamidomethyl[C](32)	3.633324e-003	1.173342e-001	0.012245	2.757049	2.587389e-015	1.226491e-002
	10	PRF_Q_2022_M_CIAN_733_51989.88257.88257.5.0.dta	5	4441.361375	NINKSLSALGNVISALAEGSTYVPYR(4)-RKCEEEIAKLYK(9)	4441.343351	Carbamidomethyl[C](32)	9.220651e-003	1.493053e-001	0.018024	4.058232	3.594317e-014	5.953807e-003
	11	PRF_Q_2022_M_CIAN_733_51989.86842.86842.5.0.dta	5	4771.522796	NINKSLSALGNVISALAEGSTYVPYRDSK(4)-RKCEEEIAKLYK(9)	4771.497270	Carbamidomethyl[C](35)	5.341070e-003	1.155268e-001	0.025526	5.349683	1.256342e-016	6.073617e-003
3	sp|P33176|KINH_HUMAN (448)-sp|P33176|KINH_HUMAN (450)	5	126
	1	PRF_Q_2022_M_CIAN_733_51989.77199.77199.3.0.dta	3	4413.286122	QLDDKDEEINQQSQLVEKLK(18)-LKTQMLDQEELLASTR(2)	4413.270305	null	9.830993e-012	9.492491e-006	0.015817	3.583964	1.168217e-012	1.024831e-018
	2	PRF_Q_2022_M_CIAN_733_51989.77114.77114.4.0.dta	4	4413.283069	QLDDKDEEINQQSQLVEKLK(18)-LKTQMLDQEELLASTR(2)	4413.270305	null	6.576339e-013	1.294096e-005	0.012764	2.892186	6.470437e-008	2.943344e-018
	3	PRF_Q_2022_M_CIAN_733_51989.77372.77372.4.0.dta	4	4413.277784	QLDDKDEEINQQSQLVEKLK(18)-LKTQMLDQEELLASTR(2)	4413.270305	null	3.279790e-006	1.517418e-005	0.007479	1.694662	1.140050e-008	3.814761e-012
	4	PRF_Q_2022_M_CIAN_733_51989.77237.77237.4.0.dta	4	4413.278346	QLDDKDEEINQQSQLVEKLK(18)-LKTQMLDQEELLASTR(2)	4413.270305	null	1.876984e-016	2.024464e-005	0.008041	1.822005	2.012058e-010	1.381222e-017
	5	PRF_Q_2022_M_CIAN_733_51989.77787.77787.5.0.dta	5	4413.291574	QLDDKDEEINQQSQLVEKLK(18)-LKTQMLDQEELLASTR(2)	4413.270305	null	1.717609e-006	6.377280e-005	0.021269	4.819329	1.071011e-006	1.661986e-015
	6	PRF_Q_2022_M_CIAN_733_51989.71682.71682.5.0.dta	5	4429.281240	QLDDKDEEINQQSQLVEKLK(18)-LKTQMLDQEELLASTR(2)	4429.265219	Oxidation[M](28)	2.658269e-006	7.000387e-005	0.016021	3.617079	1.714990e-007	1.150084e-014
	7	PRF_Q_2022_M_CIAN_733_51989.71554.71554.5.0.dta	5	4429.290676	QLDDKDEEINQQSQLVEKLK(18)-LKTQMLDQEELLASTR(2)	4429.265219	Oxidation[M](28)	7.016658e-005	7.337822e-005	0.025457	5.747454	2.256029e-006	8.328835e-015
	8	PRF_Q_2022_M_CIAN_733_51989.77515.77515.5.0.dta	5	4413.292896	QLDDKDEEINQQSQLVEKLK(18)-LKTQMLDQEELLASTR(2)	4413.270305	null	2.306263e-005	1.089045e-004	0.022591	5.118880	7.841798e-005	2.676701e-015
	9	PRF_Q_2022_M_CIAN_733_51989.77103.77103.5.0.dta	5	4413.297317	QLDDKDEEINQQSQLVEKLK(18)-LKTQMLDQEELLASTR(2)	4413.270305	null	2.264271e-004	2.374348e-004	0.027012	6.120631	9.161623e-006	4.709990e-015
	10	PRF_Q_2022_M_CIAN_733_51989.77227.77227.5.0.dta	5	4413.286696	QLDDKDEEINQQSQLVEKLK(18)-LKTQMLDQEELLASTR(2)	4413.270305	null	3.772842e-005	4.546945e-004	0.016391	3.714026	4.498502e-004	5.104353e-014
	11	PRF_Q_2022_M_CIAN_733_51989.77279.77279.5.0.dta	5	4429.271850	QLDDKDEEINQQSQLVEKLK(18)-LKTQMLDQEELLASTR(2)	4429.265219	Oxidation[M](28)	3.336176e-004	4.723820e-004	0.006631	1.497088	3.445269e-004	1.119291e-014
	12	PRF_Q_2022_M_CIAN_733_51989.77177.77177.4.0.dta	4	4429.258137	QLDDKDEEINQQSQLVEKLK(18)-LKTQMLDQEELLASTR(2)	4429.265219	Oxidation[M](28)	6.829711e-007	4.814099e-004	-0.007082	-1.598911	1.575041e-008	4.529206e-018
	13	PRF_Q_2022_M_CIAN_733_51989.77412.77412.5.0.dta	5	4429.279570	QLDDKDEEINQQSQLVEKLK(18)-LKTQMLDQEELLASTR(2)	4429.265219	Oxidation[M](28)	3.000407e-005	4.994767e-004	0.014351	3.240041	1.046828e-006	2.179672e-013
	14	PRF_Q_2022_M_CIAN_733_51989.79591.79591.5.0.dta	5	4413.262906	QLDDKDEEINQQSQLVEKLK(18)-LKTQMLDQEELLASTR(2)	4413.270305	null	9.630399e-004	6.180765e-004	-0.007399	-1.676535	1.663972e-004	2.316885e-015
	15	PRF_Q_2022_M_CIAN_733_51989.78072.78072.5.0.dta	5	4413.288665	QLDDKDEEINQQSQLVEKLK(18)-LKTQMLDQEELLASTR(2)	4413.270305	null	1.533193e-004	6.449195e-004	0.018360	4.160180	3.613311e-004	9.234076e-015
	16	PRF_Q_2022_M_CIAN_733_51989.77650.77650.5.0.dta	5	4413.294843	QLDDKDEEINQQSQLVEKLK(18)-LKTQMLDQEELLASTR(2)	4413.270305	null	1.060348e-005	1.137357e-003	0.024538	5.560049	9.562893e-004	4.533607e-014
	17	PRF_Q_2022_M_CIAN_733_51989.77159.77159.5.0.dta	5	4429.270728	QLDDKDEEINQQSQLVEKLK(18)-LKTQMLDQEELLASTR(2)	4429.265219	Oxidation[M](28)	1.191118e-004	1.636169e-003	0.005509	1.243773	2.646598e-004	7.054268e-013
	18	PRF_Q_2022_M_CIAN_733_51989.79073.79073.5.0.dta	5	4413.304797	QLDDKDEEINQQSQLVEKLK(18)-LKTQMLDQEELLASTR(2)	4413.270305	null	3.417120e-006	1.928986e-003	0.034492	7.815519	1.731034e-004	7.756970e-013
	19	PRF_Q_2022_M_CIAN_733_51989.77370.77370.5.0.dta	5	4413.286176	QLDDKDEEINQQSQLVEKLK(18)-LKTQMLDQEELLASTR(2)	4413.270305	null	6.392183e-003	2.032914e-003	0.015871	3.596199	4.806478e-003	1.332247e-012
	20	PRF_Q_2022_M_CIAN_733_51989.79869.79869.5.0.dta	5	4413.263147	QLDDKDEEINQQSQLVEKLK(18)-LKTQMLDQEELLASTR(2)	4413.270305	null	3.632079e-004	2.215034e-003	-0.007158	-1.621926	2.313896e-004	8.043101e-013
	21	PRF_Q_2022_M_CIAN_733_51989.77932.77932.5.0.dta	5	4413.286786	QLDDKDEEINQQSQLVEKLK(18)-LKTQMLDQEELLASTR(2)	4413.270305	null	6.913238e-004	2.823980e-003	0.016481	3.734419	9.465778e-004	1.183815e-011
	22	PRF_Q_2022_M_CIAN_733_51989.80011.80011.5.0.dta	5	4413.275857	QLDDKDEEINQQSQLVEKLK(18)-LKTQMLDQEELLASTR(2)	4413.270305	null	4.956411e-003	3.048507e-003	0.005552	1.258024	3.660304e-003	3.546516e-011
	23	PRF_Q_2022_M_CIAN_733_51989.71416.71416.5.0.dta	5	4429.288912	QLDDKDEEINQQSQLVEKLK(18)-LKTQMLDQEELLASTR(2)	4429.265219	Oxidation[M](28)	3.128917e-004	3.159050e-003	0.023693	5.349194	2.558708e-004	4.407489e-012
	24	PRF_Q_2022_M_CIAN_733_51989.80154.80154.5.0.dta	5	4413.277896	QLDDKDEEINQQSQLVEKLK(18)-LKTQMLDQEELLASTR(2)	4413.270305	null	6.888931e-001	3.783972e-003	0.007591	1.720040	3.002264e-001	7.046776e-008
	25	PRF_Q_2022_M_CIAN_733_51989.77308.77308.4.1.dta	4	4429.268251	QLDDKDEEINQQSQLVEKLK(18)-LKTQMLDQEELLASTR(2)	4429.265219	Oxidation[M](28)	1.000000e+000	4.493767e-003	0.003032	0.684538	1.000000e+000	1.165098e-009
	26	PRF_Q_2022_M_CIAN_733_51989.79455.79455.5.0.dta	5	4413.290800	QLDDKDEEINQQSQLVEKLK(18)-LKTQMLDQEELLASTR(2)	4413.270305	null	2.454549e-003	4.857413e-003	0.020495	4.643948	5.638589e-004	5.897409e-014
	27	PRF_Q_2022_M_CIAN_733_51989.81211.81211.5.0.dta	5	4413.259228	QLDDKDEEINQQSQLVEKLK(18)-LKTQMLDQEELLASTR(2)	4413.270305	null	2.983448e-001	5.619317e-003	-0.011077	-2.509930	7.471552e-002	2.814198e-005
	28	PRF_Q_2022_M_CIAN_733_51989.78368.78368.5.0.dta	5	4413.302515	QLDDKDEEINQQSQLVEKLK(18)-LKTQMLDQEELLASTR(2)	4413.270305	null	7.771657e-004	5.627985e-003	0.032210	7.298443	1.470966e-003	1.730140e-011
	29	PRF_Q_2022_M_CIAN_733_51989.81361.81361.5.0.dta	5	4413.270397	QLDDKDEEINQQSQLVEKLK(18)-LKTQMLDQEELLASTR(2)	4413.270305	null	8.164088e-001	6.879883e-003	0.000092	0.020846	6.592555e-001	8.849588e-006
	30	PRF_Q_2022_M_CIAN_733_51989.78511.78511.5.0.dta	5	4413.315421	QLDDKDEEINQQSQLVEKLK(18)-LKTQMLDQEELLASTR(2)	4413.270305	null	5.895176e-002	7.278900e-003	0.045116	10.222805	2.053819e-003	1.632606e-012
	31	PRF_Q_2022_M_CIAN_733_51989.73021.73021.5.0.dta	5	4429.272692	QLDDKDEEINQQSQLVEKLK(18)-LKTQMLDQEELLASTR(2)	4429.265219	Oxidation[M](28)	3.157269e-002	8.424842e-003	0.007473	1.687187	1.112346e-003	4.929128e-029
	32	PRF_Q_2022_M_CIAN_733_51989.78937.78937.5.0.dta	5	4413.297779	QLDDKDEEINQQSQLVEKLK(18)-LKTQMLDQEELLASTR(2)	4413.270305	null	4.553273e-002	8.585313e-003	0.027474	6.225315	5.162101e-002	3.349466e-006
	33	PRF_Q_2022_M_CIAN_733_51989.77554.77554.5.0.dta	5	4429.285120	QLDDKDEEINQQSQLVEKLK(18)-LKTQMLDQEELLASTR(2)	4429.265219	Oxidation[M](28)	8.553809e-006	9.831633e-003	0.019901	4.493070	3.849016e-002	1.272648e-013
	34	PRF_Q_2022_M_CIAN_733_51989.77831.77831.5.0.dta	5	4429.272489	QLDDKDEEINQQSQLVEKLK(18)-LKTQMLDQEELLASTR(2)	4429.265219	Oxidation[M](28)	1.354060e-003	1.034892e-002	0.007270	1.641356	1.381979e-002	1.159651e-014
	35	PRF_Q_2022_M_CIAN_733_51989.84951.84951.5.0.dta	5	4413.272845	QLDDKDEEINQQSQLVEKLK(18)-LKTQMLDQEELLASTR(2)	4413.270305	null	1.000000e+000	1.123814e-002	0.002540	0.575537	1.000000e+000	1.596495e-003
	36	PRF_Q_2022_M_CIAN_733_51989.85233.85233.5.0.dta	5	4413.286599	QLDDKDEEINQQSQLVEKLK(18)-LKTQMLDQEELLASTR(2)	4413.270305	null	4.776603e-002	1.139737e-002	0.016294	3.692047	1.848530e-001	2.935961e-006
	37	PRF_Q_2022_M_CIAN_733_51989.80439.80439.5.0.dta	5	4413.276439	QLDDKDEEINQQSQLVEKLK(18)-LKTQMLDQEELLASTR(2)	4413.270305	null	1.000000e+000	1.416884e-002	0.006134	1.389899	3.790382e-001	2.753278e-004
	38	PRF_Q_2022_M_CIAN_733_51989.85981.85981.5.0.dta	5	4413.287814	QLDDKDEEINQQSQLVEKLK(18)-LKTQMLDQEELLASTR(2)	4413.270305	null	1.752846e-001	1.689464e-002	0.017509	3.967353	1.478921e-001	2.017533e-007
	39	PRF_Q_2022_M_CIAN_733_51989.81508.81508.5.0.dta	5	4413.280919	QLDDKDEEINQQSQLVEKLK(18)-LKTQMLDQEELLASTR(2)	4413.270305	null	5.958598e-001	1.800423e-002	0.010614	2.405019	2.196617e-003	1.492843e-004
	40	PRF_Q_2022_M_CIAN_733_51989.78660.78660.5.0.dta	5	4413.288007	QLDDKDEEINQQSQLVEKLK(18)-LKTQMLDQEELLASTR(2)	4413.270305	null	1.139041e-002	1.837876e-002	0.017702	4.011084	2.968900e-002	3.149714e-011
	41	PRF_Q_2022_M_CIAN_733_51989.89070.89070.5.0.dta	5	4413.280116	QLDDKDEEINQQSQLVEKLK(18)-LKTQMLDQEELLASTR(2)	4413.270305	null	7.621001e-001	1.856314e-002	0.009811	2.223068	7.818192e-001	2.796513e-005
	42	PRF_Q_2022_M_CIAN_733_51989.72509.72509.5.0.dta	5	4429.282977	QLDDKDEEINQQSQLVEKLK(18)-LKTQMLDQEELLASTR(2)	4429.265219	Oxidation[M](28)	1.049993e-001	2.118975e-002	0.017758	4.009243	8.345548e-002	1.119144e-012
	43	PRF_Q_2022_M_CIAN_733_51989.79189.79189.5.0.dta	5	4413.308167	QLDDKDEEINQQSQLVEKLK(18)-LKTQMLDQEELLASTR(2)	4413.270305	null	8.343587e-004	2.136677e-002	0.037862	8.579126	3.072467e-002	2.062619e-007
	44	PRF_Q_2022_M_CIAN_733_51989.81794.81794.5.0.dta	5	4413.287661	QLDDKDEEINQQSQLVEKLK(18)-LKTQMLDQEELLASTR(2)	4413.270305	null	5.025855e-001	2.300522e-002	0.017356	3.932685	3.950750e-001	1.106733e-004
	45	PRF_Q_2022_M_CIAN_733_51989.89228.89228.5.0.dta	5	4413.273892	QLDDKDEEINQQSQLVEKLK(18)-LKTQMLDQEELLASTR(2)	4413.270305	null	1.000000e+000	2.602216e-002	0.003587	0.812776	1.914360e-001	1.341963e-006
	46	PRF_Q_2022_M_CIAN_733_51989.78226.78226.5.0.dta	5	4413.296762	QLDDKDEEINQQSQLVEKLK(18)-LKTQMLDQEELLASTR(2)	4413.270305	null	1.863454e-002	2.637114e-002	0.026457	5.994874	5.077243e-003	1.724264e-011
	47	PRF_Q_2022_M_CIAN_733_51989.81649.81649.5.0.dta	5	4413.279577	QLDDKDEEINQQSQLVEKLK(18)-LKTQMLDQEELLASTR(2)	4413.270305	null	2.863658e-001	2.787403e-002	0.009272	2.100936	3.366983e-001	5.286293e-005
	48	PRF_Q_2022_M_CIAN_733_51989.80288.80288.5.0.dta	5	4413.270002	QLDDKDEEINQQSQLVEKLK(18)-LKTQMLDQEELLASTR(2)	4413.270305	null	1.000000e+000	2.854204e-002	-0.000303	-0.068657	5.349368e-001	7.573743e-008
	49	PRF_Q_2022_M_CIAN_733_51989.72386.72386.5.0.dta	5	4429.287363	QLDDKDEEINQQSQLVEKLK(18)-LKTQMLDQEELLASTR(2)	4429.265219	Oxidation[M](28)	5.611781e-008	2.872087e-002	0.022144	4.999475	1.000000e+000	4.114893e-013
	50	PRF_Q_2022_M_CIAN_733_51989.72250.72250.5.0.dta	5	4429.281365	QLDDKDEEINQQSQLVEKLK(18)-LKTQMLDQEELLASTR(2)	4429.265219	Oxidation[M](28)	2.752445e-010	2.909817e-002	0.016146	3.645300	1.000000e+000	3.526574e-017
	51	PRF_Q_2022_M_CIAN_733_51989.73170.73170.5.0.dta	5	4429.270073	QLDDKDEEINQQSQLVEKLK(18)-LKTQMLDQEELLASTR(2)	4429.265219	Oxidation[M](28)	5.083274e-001	3.055931e-002	0.004854	1.095893	1.583153e-001	1.281660e-015
	52	PRF_Q_2022_M_CIAN_733_51989.77022.77022.5.0.dta	5	4429.271513	QLDDKDEEINQQSQLVEKLK(18)-LKTQMLDQEELLASTR(2)	4429.265219	Oxidation[M](28)	1.983552e-001	3.217287e-002	0.006294	1.421003	1.000000e+000	8.149259e-019
	53	PRF_Q_2022_M_CIAN_733_51989.83044.83044.5.0.dta	5	4413.300234	QLDDKDEEINQQSQLVEKLK(18)-LKTQMLDQEELLASTR(2)	4413.270305	null	1.000000e+000	3.263186e-002	0.029929	6.781592	1.000000e+000	3.179571e-004
	54	PRF_Q_2022_M_CIAN_733_51989.84458.84458.5.0.dta	5	4413.283481	QLDDKDEEINQQSQLVEKLK(18)-LKTQMLDQEELLASTR(2)	4413.270305	null	6.783129e-001	3.456023e-002	0.013176	2.985541	6.095470e-001	7.507129e-005
	55	PRF_Q_2022_M_CIAN_733_51989.84319.84319.5.0.dta	5	4413.284954	QLDDKDEEINQQSQLVEKLK(18)-LKTQMLDQEELLASTR(2)	4413.270305	null	4.071690e-001	3.528652e-002	0.014649	3.319307	1.000000e+000	8.794401e-004
	56	PRF_Q_2022_M_CIAN_733_51989.71617.71617.4.0.dta	4	4429.277310	QLDDKDEEINQQSQLVEKLK(18)-LKTQMLDQEELLASTR(2)	4429.265219	Oxidation[M](28)	1.000000e+000	3.540313e-002	0.012091	2.729798	1.000000e+000	1.071367e-010
	57	PRF_Q_2022_M_CIAN_733_51989.86979.86979.5.0.dta	5	4413.277744	QLDDKDEEINQQSQLVEKLK(18)-LKTQMLDQEELLASTR(2)	4413.270305	null	8.774778e-001	3.663423e-002	0.007439	1.685598	4.163357e-001	3.260312e-006
	58	PRF_Q_2022_M_CIAN_733_51989.83197.83197.5.0.dta	5	4413.293191	QLDDKDEEINQQSQLVEKLK(18)-LKTQMLDQEELLASTR(2)	4413.270305	null	1.000000e+000	3.909541e-002	0.022886	5.185724	1.000000e+000	1.480190e-003
	59	PRF_Q_2022_M_CIAN_733_51989.82215.82215.5.0.dta	5	4413.275970	QLDDKDEEINQQSQLVEKLK(18)-LKTQMLDQEELLASTR(2)	4413.270305	null	8.600442e-008	3.932786e-002	0.005665	1.283629	1.000000e+000	8.801993e-006
	60	PRF_Q_2022_M_CIAN_733_51989.82910.82910.5.0.dta	5	4413.297433	QLDDKDEEINQQSQLVEKLK(18)-LKTQMLDQEELLASTR(2)	4413.270305	null	1.000000e+000	3.957874e-002	0.027128	6.146916	1.000000e+000	2.902114e-003
	61	PRF_Q_2022_M_CIAN_733_51989.72889.72889.5.0.dta	5	4429.286396	QLDDKDEEINQQSQLVEKLK(18)-LKTQMLDQEELLASTR(2)	4429.265219	Oxidation[M](28)	4.434896e-002	4.202770e-002	0.021177	4.781154	1.083700e-003	2.459995e-013
	62	PRF_Q_2022_M_CIAN_733_51989.86005.86005.5.0.dta	5	4413.283271	QLDDKDEEINQQSQLVEKLK(18)-LKTQMLDQEELLASTR(2)	4413.270305	null	1.944437e-001	4.213048e-002	0.012966	2.937957	4.172176e-001	6.866330e-009
	63	PRF_Q_2022_M_CIAN_733_51989.85373.85373.5.0.dta	5	4413.284695	QLDDKDEEINQQSQLVEKLK(18)-LKTQMLDQEELLASTR(2)	4413.270305	null	1.000000e+000	4.565030e-002	0.014390	3.260621	1.000000e+000	1.841366e-005
	64	PRF_Q_2022_M_CIAN_733_51989.82078.82078.5.0.dta	5	4413.266585	QLDDKDEEINQQSQLVEKLK(18)-LKTQMLDQEELLASTR(2)	4413.270305	null	8.657269e-001	4.640420e-002	-0.003720	-0.842912	8.660561e-001	1.486821e-008
	65	PRF_Q_2022_M_CIAN_733_51989.85087.85087.5.0.dta	5	4413.282966	QLDDKDEEINQQSQLVEKLK(18)-LKTQMLDQEELLASTR(2)	4413.270305	null	1.000000e+000	4.916867e-002	0.012661	2.868848	1.000000e+000	5.676957e-004
	66	PRF_Q_2022_M_CIAN_733_51989.78796.78796.5.0.dta	5	4413.292893	QLDDKDEEINQQSQLVEKLK(18)-LKTQMLDQEELLASTR(2)	4413.270305	null	6.853806e-001	5.883952e-002	0.022588	5.118200	1.000000e+000	4.919928e-005
	67	PRF_Q_2022_M_CIAN_733_51989.83623.83623.5.0.dta	5	4413.292357	QLDDKDEEINQQSQLVEKLK(18)-LKTQMLDQEELLASTR(2)	4413.270305	null	1.000000e+000	6.212664e-002	0.022052	4.996748	1.000000e+000	5.527161e-004
	68	PRF_Q_2022_M_CIAN_733_51989.71814.71814.5.0.dta	5	4429.276017	QLDDKDEEINQQSQLVEKLK(18)-LKTQMLDQEELLASTR(2)	4429.265219	Oxidation[M](28)	1.000000e+000	6.401991e-002	0.010798	2.437876	5.496838e-001	4.272992e-020
	69	PRF_Q_2022_M_CIAN_733_51989.82486.82486.5.0.dta	5	4413.299850	QLDDKDEEINQQSQLVEKLK(18)-LKTQMLDQEELLASTR(2)	4413.270305	null	1.000000e+000	6.560606e-002	0.029545	6.694582	1.000000e+000	2.220268e-004
	70	PRF_Q_2022_M_CIAN_733_51989.72743.72743.5.0.dta	5	4429.290365	QLDDKDEEINQQSQLVEKLK(18)-LKTQMLDQEELLASTR(2)	4429.265219	Oxidation[M](28)	1.389396e-001	7.044917e-002	0.025146	5.677240	1.000000e+000	4.941497e-006
	71	PRF_Q_2022_M_CIAN_733_51989.79482.79482.4.0.dta	4	4413.274439	QLDDKDEEINQQSQLVEKLK(18)-LKTQMLDQEELLASTR(2)	4413.270305	null	1.000000e+000	7.277728e-002	0.004134	0.936720	1.000000e+000	1.000000e+000
	72	PRF_Q_2022_M_CIAN_733_51989.81936.81936.5.0.dta	5	4413.289106	QLDDKDEEINQQSQLVEKLK(18)-LKTQMLDQEELLASTR(2)	4413.270305	null	4.587144e-001	7.625240e-002	0.018801	4.260106	1.000000e+000	4.257318e-004
	73	PRF_Q_2022_M_CIAN_733_51989.88765.88765.5.0.dta	5	4413.307831	QLDDKDEEINQQSQLVEKLK(18)-LKTQMLDQEELLASTR(2)	4413.270305	null	5.103905e-001	7.659685e-002	0.037526	8.502992	6.727640e-001	1.696514e-010
	74	PRF_Q_2022_M_CIAN_733_51989.83763.83763.5.0.dta	5	4413.290681	QLDDKDEEINQQSQLVEKLK(18)-LKTQMLDQEELLASTR(2)	4413.270305	null	1.000000e+000	7.803283e-002	0.020376	4.616984	1.000000e+000	1.082471e-003
	75	PRF_Q_2022_M_CIAN_733_51989.86545.86545.5.0.dta	5	4413.252774	QLDDKDEEINQQSQLVEKLK(18)-LKTQMLDQEELLASTR(2)	4413.270305	null	9.168319e-002	7.993651e-002	-0.017531	-3.972338	3.774727e-001	8.682310e-007
	76	PRF_Q_2022_M_CIAN_733_51989.83343.83343.5.0.dta	5	4413.296499	QLDDKDEEINQQSQLVEKLK(18)-LKTQMLDQEELLASTR(2)	4413.270305	null	1.000000e+000	8.026145e-002	0.026194	5.935281	1.000000e+000	1.969523e-004
	77	PRF_Q_2022_M_CIAN_733_51989.72110.72110.5.0.dta	5	4429.281060	QLDDKDEEINQQSQLVEKLK(18)-LKTQMLDQEELLASTR(2)	4429.265219	Oxidation[M](28)	6.042334e-001	9.062726e-002	0.015841	3.576440	9.511657e-002	2.212193e-008
	78	PRF_Q_2022_M_CIAN_733_51989.86387.86387.5.1.dta	5	4413.281060	QLDDKDEEINQQSQLVEKLK(18)-LKTQMLDQEELLASTR(2)	4413.270305	null	8.692404e-001	9.073033e-002	0.010755	2.436968	6.431995e-001	1.463578e-005
	79	PRF_Q_2022_M_CIAN_733_51989.86689.86689.5.0.dta	5	4413.320764	QLDDKDEEINQQSQLVEKLK(18)-LKTQMLDQEELLASTR(2)	4413.270305	null	1.232640e-001	9.337799e-002	0.050459	11.433471	1.160776e-001	3.889574e-006
	80	PRF_Q_2022_M_CIAN_733_51989.71975.71975.5.0.dta	5	4429.282905	QLDDKDEEINQQSQLVEKLK(18)-LKTQMLDQEELLASTR(2)	4429.265219	Oxidation[M](28)	6.735885e-001	9.363991e-002	0.017686	3.992987	1.000000e+000	1.760771e-007
	81	PRF_Q_2022_M_CIAN_733_51989.82353.82353.5.0.dta	5	4413.295445	QLDDKDEEINQQSQLVEKLK(18)-LKTQMLDQEELLASTR(2)	4413.270305	null	5.354103e-001	9.561806e-002	0.025140	5.696456	1.000000e+000	5.484474e-005
	82	PRF_Q_2022_M_CIAN_733_51989.73644.73644.5.0.dta	5	4429.287497	QLDDKDEEINQQSQLVEKLK(18)-LKTQMLDQEELLASTR(2)	4429.265219	Oxidation[M](28)	1.622301e-002	9.647760e-002	0.022278	5.029728	1.227690e-002	1.242750e-006
	83	PRF_Q_2022_M_CIAN_733_51989.84044.84044.5.0.dta	5	4413.302028	QLDDKDEEINQQSQLVEKLK(18)-LKTQMLDQEELLASTR(2)	4413.270305	null	1.000000e+000	9.737831e-002	0.031723	7.188094	1.000000e+000	1.018792e-003
	84	PRF_Q_2022_M_CIAN_733_51989.89690.89690.5.0.dta	5	4413.302729	QLDDKDEEINQQSQLVEKLK(18)-LKTQMLDQEELLASTR(2)	4413.270305	null	1.069991e-001	1.008813e-001	0.032424	7.346933	3.683990e-001	1.068433e-005
	85	PRF_Q_2022_M_CIAN_733_51989.71480.71480.4.0.dta	4	4429.289169	QLDDKDEEINQQSQLVEKLK(18)-LKTQMLDQEELLASTR(2)	4429.265219	Oxidation[M](28)	1.000000e+000	1.009730e-001	0.023950	5.407217	1.000000e+000	1.000000e+000
	86	PRF_Q_2022_M_CIAN_733_51989.83899.83899.5.0.dta	5	4413.293706	QLDDKDEEINQQSQLVEKLK(18)-LKTQMLDQEELLASTR(2)	4413.270305	null	1.000000e+000	1.094112e-001	0.023401	5.302417	1.000000e+000	2.356787e-004
	87	PRF_Q_2022_M_CIAN_733_51989.73320.73320.5.0.dta	5	4429.278486	QLDDKDEEINQQSQLVEKLK(18)-LKTQMLDQEELLASTR(2)	4429.265219	Oxidation[M](28)	1.000000e+000	1.105800e-001	0.013267	2.995305	1.000000e+000	4.257615e-010
	88	PRF_Q_2022_M_CIAN_733_51989.72625.72625.5.0.dta	5	4429.284326	QLDDKDEEINQQSQLVEKLK(18)-LKTQMLDQEELLASTR(2)	4429.265219	Oxidation[M](28)	6.226322e-001	1.226340e-001	0.019107	4.313808	6.417468e-002	5.316904e-007
	89	PRF_Q_2022_M_CIAN_733_51989.71282.71282.5.0.dta	5	4429.285123	QLDDKDEEINQQSQLVEKLK(18)-LKTQMLDQEELLASTR(2)	4429.265219	Oxidation[M](28)	1.000000e+000	1.255271e-001	0.019904	4.493748	1.000000e+000	1.827504e-007
	90	PRF_Q_2022_M_CIAN_733_51989.87773.87773.5.0.dta	5	4413.307947	QLDDKDEEINQQSQLVEKLK(18)-LKTQMLDQEELLASTR(2)	4413.270305	null	2.875521e-001	1.352986e-001	0.037642	8.529276	4.695773e-001	7.757231e-009
	91	PRF_Q_2022_M_CIAN_733_51989.78121.78121.5.0.dta	5	4429.285838	QLDDKDEEINQQSQLVEKLK(18)-LKTQMLDQEELLASTR(2)	4429.265219	Oxidation[M](28)	7.449101e-001	1.707544e-001	0.020619	4.655174	7.923516e-001	3.918157e-011
	92	PRF_Q_2022_M_CIAN_733_51989.82769.82769.5.0.dta	5	4413.298055	QLDDKDEEINQQSQLVEKLK(18)-LKTQMLDQEELLASTR(2)	4413.270305	null	1.000000e+000	1.754824e-001	0.027750	6.287854	1.000000e+000	1.667264e-003
	93	PRF_Q_2022_M_CIAN_733_51989.76957.76957.5.0.dta	5	4413.299464	QLDDKDEEINQQSQLVEKLK(18)-LKTQMLDQEELLASTR(2)	4413.270305	null	1.000000e+000	1.755460e-001	0.029159	6.607119	1.000000e+000	5.265534e-003
	94	PRF_Q_2022_M_CIAN_733_51989.83487.83487.5.0.dta	5	4413.295951	QLDDKDEEINQQSQLVEKLK(18)-LKTQMLDQEELLASTR(2)	4413.270305	null	1.000000e+000	1.790657e-001	0.025646	5.811110	1.000000e+000	1.000000e+000
	95	PRF_Q_2022_M_CIAN_733_51989.88393.88393.5.0.dta	5	4413.268611	QLDDKDEEINQQSQLVEKLK(18)-LKTQMLDQEELLASTR(2)	4413.270305	null	1.000000e+000	1.801709e-001	-0.001694	-0.383842	1.000000e+000	7.569532e-007
	96	PRF_Q_2022_M_CIAN_733_51989.77656.77656.4.0.dta	4	4413.283935	QLDDKDEEINQQSQLVEKLK(18)-LKTQMLDQEELLASTR(2)	4413.270305	null	1.000000e+000	1.814462e-001	0.013630	3.088413	1.000000e+000	1.970228e-003
	97	PRF_Q_2022_M_CIAN_733_51989.78262.78262.5.0.dta	5	4429.293008	QLDDKDEEINQQSQLVEKLK(18)-LKTQMLDQEELLASTR(2)	4429.265219	Oxidation[M](28)	6.442223e-001	1.998727e-001	0.027789	6.273953	1.000000e+000	1.187243e-014
	98	PRF_Q_2022_M_CIAN_733_51989.77974.77974.5.0.dta	5	4429.278466	QLDDKDEEINQQSQLVEKLK(18)-LKTQMLDQEELLASTR(2)	4429.265219	Oxidation[M](28)	1.000000e+000	2.038262e-001	0.013247	2.990790	1.000000e+000	1.740100e-006
	99	PRF_Q_2022_M_CIAN_733_51989.82628.82628.5.0.dta	5	4413.299432	QLDDKDEEINQQSQLVEKLK(18)-LKTQMLDQEELLASTR(2)	4413.270305	null	1.000000e+000	2.074492e-001	0.029127	6.599868	1.000000e+000	1.000000e+000
	100	PRF_Q_2022_M_CIAN_733_51989.77511.77511.4.0.dta	4	4413.286167	QLDDKDEEINQQSQLVEKLK(18)-LKTQMLDQEELLASTR(2)	4413.270305	null	1.000000e+000	2.318597e-001	0.015862	3.594160	1.000000e+000	6.185898e-003
	101	PRF_Q_2022_M_CIAN_733_51989.77048.77048.4.0.dta	4	4429.282769	QLDDKDEEINQQSQLVEKLK(18)-LKTQMLDQEELLASTR(2)	4429.265219	Oxidation[M](28)	1.000000e+000	2.411143e-001	0.017550	3.962282	1.000000e+000	1.000000e+000
	102	PRF_Q_2022_M_CIAN_733_51989.78514.78514.5.0.dta	5	4429.290279	QLDDKDEEINQQSQLVEKLK(18)-LKTQMLDQEELLASTR(2)	4429.265219	Oxidation[M](28)	1.000000e+000	2.715776e-001	0.025060	5.657823	1.000000e+000	1.444212e-005
	103	PRF_Q_2022_M_CIAN_733_51989.84181.84181.5.0.dta	5	4413.295547	QLDDKDEEINQQSQLVEKLK(18)-LKTQMLDQEELLASTR(2)	4413.270305	null	1.000000e+000	2.744281e-001	0.025242	5.719568	1.000000e+000	1.013616e-005
	104	PRF_Q_2022_M_CIAN_733_51989.80573.80573.5.0.dta	5	4413.241967	QLDDKDEEINQQSQLVEKLK(18)-LKTQMLDQEELLASTR(2)	4413.270305	null	1.000000e+000	3.261415e-001	-0.028338	-6.421089	1.000000e+000	4.662799e-005
	105	PRF_Q_2022_M_CIAN_733_51989.77791.77791.4.0.dta	4	4413.293327	QLDDKDEEINQQSQLVEKLK(18)-LKTQMLDQEELLASTR(2)	4413.270305	null	1.000000e+000	3.682597e-001	0.023022	5.216540	1.000000e+000	1.882895e-003
	106	PRF_Q_2022_M_CIAN_733_51989.77691.77691.5.3.dta	5	4429.283885	QLDDKDEEINQQSQLVEKLK(18)-LKTQMLDQEELLASTR(2)	4429.265219	Oxidation[M](28)	3.742080e-002	4.009924e-001	0.018666	4.214243	1.132350e-001	7.527949e-011
	107	PRF_Q_2022_M_CIAN_733_51989.79022.79022.5.0.dta	5	4429.295961	QLDDKDEEINQQSQLVEKLK(18)-LKTQMLDQEELLASTR(2)	4429.265219	Oxidation[M](28)	1.000000e+000	5.501733e-001	0.030742	6.940655	1.000000e+000	1.000000e+000
	108	PRF_Q_2022_M_CIAN_733_51989.74368.74368.5.2.dta	5	4429.302952	QLDDKDEEINQQSQLVEKLK(18)-LKTQMLDQEELLASTR(2)	4429.265219	Oxidation[M](28)	1.000000e+000	7.454423e-001	0.037733	8.519020	1.000000e+000	1.000000e+000
	109	PRF_Q_2022_M_CIAN_733_51989.73559.73559.5.0.dta	5	4817.529960	LYKQLDDKDEEINQQSQLVEKLK(21)-LKTQMLDQEELLASTR(2)	4817.512641	null	7.780593e-003	1.343296e-004	0.017319	3.595009	1.000000e+000	3.160257e-007
	110	PRF_Q_2022_M_CIAN_733_51989.73416.73416.5.0.dta	5	4817.530780	LYKQLDDKDEEINQQSQLVEKLK(21)-LKTQMLDQEELLASTR(2)	4817.512641	null	1.000000e+000	4.670247e-002	0.018139	3.765221	1.000000e+000	1.000000e+000
	111	PRF_Q_2022_M_CIAN_733_51989.71724.71724.5.0.dta	5	4569.386253	QLDDKDEEINQQSQLVEKLK(18)-LKTQMLDQEELLASTRR(2)	4569.371407	null	4.008511e-007	1.206469e-003	0.014846	3.249025	5.865453e-007	2.335863e-010
	112	PRF_Q_2022_M_CIAN_733_51989.65893.65893.5.0.dta	5	4585.391633	QLDDKDEEINQQSQLVEKLK(18)-LKTQMLDQEELLASTRR(2)	4585.366321	Oxidation[M](28)	4.336345e-010	3.394326e-003	0.025312	5.520170	2.456970e-012	3.155911e-010
	113	PRF_Q_2022_M_CIAN_733_51989.71670.71670.5.0.dta	5	4585.370632	QLDDKDEEINQQSQLVEKLK(18)-LKTQMLDQEELLASTRR(2)	4585.366321	Oxidation[M](28)	6.031966e-012	4.435896e-003	0.004311	0.940165	9.585246e-010	1.801798e-012
	114	PRF_Q_2022_M_CIAN_733_51989.73306.73306.5.0.dta	5	4569.366487	QLDDKDEEINQQSQLVEKLK(18)-LKTQMLDQEELLASTRR(2)	4569.371407	null	3.855377e-001	1.576442e-002	-0.004920	-1.076735	1.000000e+000	6.695816e-003
	115	PRF_Q_2022_M_CIAN_733_51989.71592.71592.5.0.dta	5	4569.400015	QLDDKDEEINQQSQLVEKLK(18)-LKTQMLDQEELLASTRR(2)	4569.371407	null	2.001955e-005	2.160645e-002	0.028608	6.260817	1.878726e-009	3.036914e-006
	116	PRF_Q_2022_M_CIAN_733_51989.71632.71632.4.0.dta	4	4569.388599	QLDDKDEEINQQSQLVEKLK(18)-LKTQMLDQEELLASTRR(2)	4569.371407	null	1.280966e-008	2.679916e-002	0.017192	3.762443	7.737954e-011	1.970626e-010
	117	PRF_Q_2022_M_CIAN_733_51989.73718.73718.5.1.dta	5	4569.357130	QLDDKDEEINQQSQLVEKLK(18)-LKTQMLDQEELLASTRR(2)	4569.371407	null	2.009040e-002	4.053150e-002	-0.014277	-3.124500	1.583154e-003	2.480752e-002
	118	PRF_Q_2022_M_CIAN_733_51989.71537.71537.5.0.dta	5	4585.371263	QLDDKDEEINQQSQLVEKLK(18)-LKTQMLDQEELLASTRR(2)	4585.366321	Oxidation[M](28)	2.325183e-003	4.746338e-002	0.004942	1.077776	1.254891e-002	3.215098e-004
	119	PRF_Q_2022_M_CIAN_733_51989.66025.66025.5.0.dta	5	4585.380589	QLDDKDEEINQQSQLVEKLK(18)-LKTQMLDQEELLASTRR(2)	4585.366321	Oxidation[M](28)	3.238217e-003	9.645407e-002	0.014268	3.111638	8.985382e-003	1.408255e-004
	120	PRF_Q_2022_M_CIAN_733_51989.71791.71791.5.0.dta	5	4585.368631	QLDDKDEEINQQSQLVEKLK(18)-LKTQMLDQEELLASTRR(2)	4585.366321	Oxidation[M](28)	8.796123e-002	1.105751e-001	0.002310	0.503777	5.186609e-002	1.163621e-005
	121	PRF_Q_2022_M_CIAN_733_51989.73020.73020.5.0.dta	5	4569.397856	QLDDKDEEINQQSQLVEKLK(18)-LKTQMLDQEELLASTRR(2)	4569.371407	null	9.531551e-004	1.266632e-001	0.026449	5.788324	1.729114e-007	2.191709e-003
	122	PRF_Q_2022_M_CIAN_733_51989.71873.71873.6.2.dta	6	4585.385496	QLDDKDEEINQQSQLVEKLK(18)-LKTQMLDQEELLASTRR(2)	4585.366321	Oxidation[M](28)	7.331379e-002	2.353130e-001	0.019175	4.181781	2.237871e-001	2.099355e-002
	123	PRF_Q_2022_M_CIAN_733_51989.66163.66163.5.0.dta	5	4585.380448	QLDDKDEEINQQSQLVEKLK(18)-LKTQMLDQEELLASTRR(2)	4585.366321	Oxidation[M](28)	1.000000e+000	2.665965e-001	0.014127	3.080888	1.000000e+000	1.000000e+000
	124	PRF_Q_2022_M_CIAN_733_51989.88225.88225.5.0.dta	5	6029.100801	QLDDKDEEINQQSQLVEKLKTQMLDQEELLASTR(18)-LKTQMLDQEELLASTR(2)	6029.057798	null	2.517033e-004	2.208811e-002	0.043003	7.132624	1.000000e+000	7.572108e-007
	125	PRF_Q_2022_M_CIAN_733_51989.88368.88368.5.1.dta	5	6029.096909	QLDDKDEEINQQSQLVEKLKTQMLDQEELLASTR(18)-LKTQMLDQEELLASTR(2)	6029.057798	null	1.000000e+000	3.572417e-002	0.039111	6.487083	1.000000e+000	1.000000e+000
	126	PRF_Q_2022_M_CIAN_733_51989.87236.87236.6.0.dta	6	6185.150932	QLDDKDEEINQQSQLVEKLKTQMLDQEELLASTR(18)-LKTQMLDQEELLASTRR(2)	6185.158900	null	1.000000e+000	1.909313e-001	-0.007968	-1.288245	3.489260e-004	1.000000e+000
4	sp|P33176|KINH_HUMAN (237)-sp|P33176|KINH_HUMAN (256)	5	14
	1	PRF_Q_2022_M_CIAN_733_51989.93574.93574.3.0.dta	3	4396.391476	LYLVDLAGSEKVSK(11)-NINKSLSALGNVISALAEGSTYVPYR(4)	4396.364800	null	1.265818e-012	5.315740e-005	0.026676	6.067740	6.985978e-014	1.258358e-009
	2	PRF_Q_2022_M_CIAN_733_51989.93571.93571.5.0.dta	5	4396.380851	LYLVDLAGSEKVSK(11)-NINKSLSALGNVISALAEGSTYVPYR(4)	4396.364800	null	3.728410e-007	1.082510e-004	0.016051	3.650971	5.873725e-009	2.949793e-007
	3	PRF_Q_2022_M_CIAN_733_51989.93704.93704.4.0.dta	4	4396.396902	LYLVDLAGSEKVSK(11)-NINKSLSALGNVISALAEGSTYVPYR(4)	4396.364800	null	1.012917e-007	2.861323e-004	0.032102	7.301942	1.826130e-012	1.037726e-007
	4	PRF_Q_2022_M_CIAN_733_51989.93711.93711.3.0.dta	3	4396.388683	LYLVDLAGSEKVSK(11)-NINKSLSALGNVISALAEGSTYVPYR(4)	4396.364800	null	3.370691e-006	1.258117e-003	0.023883	5.432443	1.000000e+000	2.556773e-003
	5	PRF_Q_2022_M_CIAN_733_51989.93569.93569.4.0.dta	4	4396.397493	LYLVDLAGSEKVSK(11)-NINKSLSALGNVISALAEGSTYVPYR(4)	4396.364800	null	2.905483e-007	2.639902e-003	0.032693	7.436371	3.188639e-012	5.013494e-008
	6	PRF_Q_2022_M_CIAN_733_51989.91813.91813.5.0.dta	5	5537.892675	LYLVDLAGSEKVSKTGAEGAVLDEAK(11)-NINKSLSALGNVISALAEGSTYVPYR(4)	5537.926263	null	2.897680e-012	1.027160e-003	-0.033588	-6.065086	1.723421e-014	1.433340e-009
	7	PRF_Q_2022_M_CIAN_733_51989.91765.91765.4.0.dta	4	4726.545815	LYLVDLAGSEKVSK(11)-NINKSLSALGNVISALAEGSTYVPYRDSK(4)	4726.518719	null	2.269955e-011	2.364456e-003	0.027096	5.732761	2.493968e-009	5.656017e-007
	8	PRF_Q_2022_M_CIAN_733_51989.91625.91625.5.0.dta	5	4726.541853	LYLVDLAGSEKVSK(11)-NINKSLSALGNVISALAEGSTYVPYRDSK(4)	4726.518719	null	3.377342e-004	3.445036e-003	0.023134	4.894511	1.488755e-007	6.064413e-006
	9	PRF_Q_2022_M_CIAN_733_51989.91764.91764.5.0.dta	5	4726.553321	LYLVDLAGSEKVSK(11)-NINKSLSALGNVISALAEGSTYVPYRDSK(4)	4726.518719	null	6.673804e-003	6.613216e-003	0.034602	7.320822	1.039929e-005	8.304557e-005
	10	PRF_Q_2022_M_CIAN_733_51989.91629.91629.4.0.dta	4	4726.549453	LYLVDLAGSEKVSK(11)-NINKSLSALGNVISALAEGSTYVPYRDSK(4)	4726.518719	null	1.210515e-003	3.519710e-002	0.030734	6.502460	1.000000e+000	3.562822e-006
	11	PRF_Q_2022_M_CIAN_733_51989.90323.90323.5.0.dta	5	5868.109294	LYLVDLAGSEKVSKTGAEGAVLDEAK(11)-NINKSLSALGNVISALAEGSTYVPYRDSK(4)	5868.080182	null	2.539939e-003	3.599121e-003	0.029112	4.961077	1.369863e-003	9.747656e-009
	12	PRF_Q_2022_M_CIAN_733_51989.95457.95457.5.0.dta	5	5537.967412	LYLVDLAGSEKVSK(11)-TGAEGAVLDEAKNINKSLSALGNVISALAEGSTYVPYR(16)	5537.926263	null	7.623939e-005	4.658650e-003	0.041149	7.430399	1.000000e+000	2.315174e-006
	13	PRF_Q_2022_M_CIAN_733_51989.95478.95478.4.0.dta	4	5537.993619	LYLVDLAGSEKVSK(11)-TGAEGAVLDEAKNINKSLSALGNVISALAEGSTYVPYR(16)	5537.926263	null	2.190978e-003	2.286539e-002	0.067356	12.162675	1.000000e+000	4.535992e-004
	14	PRF_Q_2022_M_CIAN_733_51989.95466.95466.4.0.dta	4	5537.993619	LYLVDLAGSEKVSK(11)-TGAEGAVLDEAKNINKSLSALGNVISALAEGSTYVPYR(16)	5537.926263	null	1.945394e-004	2.447983e-001	0.067356	12.162675	1.000000e+000	2.652408e-003
5	sp|P33176|KINH_HUMAN (402)-sp|P33176|KINH_HUMAN (420)	5	13
	1	PRF_Q_2022_M_CIAN_733_51989.85833.85833.4.0.dta	4	4764.407118	ANLEAFTVDKDITLTNDKPATAIGVIGNFTDAER(18)-KCEEEIAK(1)	4764.392199	Carbamidomethyl[C](39)	2.921774e-017	2.996727e-004	0.014919	3.131354	1.322928e-016	7.291088e-010
	2	PRF_Q_2022_M_CIAN_733_51989.85784.85784.5.0.dta	5	4764.407324	ANLEAFTVDKDITLTNDKPATAIGVIGNFTDAER(18)-KCEEEIAK(1)	4764.392199	Carbamidomethyl[C](39)	5.732467e-006	1.438421e-003	0.015125	3.174592	2.201827e-014	4.929009e-007
	3	PRF_Q_2022_M_CIAN_733_51989.85934.85934.5.0.dta	5	4764.411854	ANLEAFTVDKDITLTNDKPATAIGVIGNFTDAER(18)-KCEEEIAK(1)	4764.392199	Carbamidomethyl[C](39)	1.849510e-008	1.668301e-003	0.019655	4.125395	9.841904e-008	6.473997e-007
	4	PRF_Q_2022_M_CIAN_733_51989.86089.86089.5.0.dta	5	4764.415418	ANLEAFTVDKDITLTNDKPATAIGVIGNFTDAER(18)-KCEEEIAK(1)	4764.392199	Carbamidomethyl[C](39)	1.284819e-005	1.856022e-002	0.023219	4.873444	1.000000e+000	2.906337e-004
	5	PRF_Q_2022_M_CIAN_733_51989.83862.83862.4.0.dta	4	3675.858901	DITLTNDKPATAIGVIGNFTDAER(8)-KCEEEIAK(1)	3675.842026	Carbamidomethyl[C](29)	2.222423e-007	1.683492e-003	0.016875	4.590785	1.000000e+000	1.967080e-003
	6	PRF_Q_2022_M_CIAN_733_51989.77378.77378.5.0.dta	5	3831.956066	DITLTNDKPATAIGVIGNFTDAERR(8)-KCEEEIAK(1)	3831.943128	Carbamidomethyl[C](30)	4.904916e-008	9.434900e-003	0.012938	3.376355	1.544691e-007	3.234410e-007
	7	PRF_Q_2022_M_CIAN_733_51989.77513.77513.5.0.dta	5	3831.957713	DITLTNDKPATAIGVIGNFTDAERR(8)-KCEEEIAK(1)	3831.943128	Carbamidomethyl[C](30)	8.418987e-007	1.089227e-002	0.014585	3.806163	1.000000e+000	2.040828e-004
	8	PRF_Q_2022_M_CIAN_733_51989.81145.81145.5.0.dta	5	4920.516436	ANLEAFTVDKDITLTNDKPATAIGVIGNFTDAER(18)-RKCEEEIAK(2)	4920.493301	Carbamidomethyl[C](40)	1.123409e-003	5.135706e-002	0.023135	4.701764	7.696743e-009	7.155428e-004
	9	PRF_Q_2022_M_CIAN_733_51989.81007.81007.5.0.dta	5	4920.510560	ANLEAFTVDKDITLTNDKPATAIGVIGNFTDAER(18)-RKCEEEIAK(2)	4920.493301	Carbamidomethyl[C](40)	8.586825e-001	2.644532e-001	0.017259	3.507575	1.000000e+000	6.131599e-001
	10	PRF_Q_2022_M_CIAN_733_51989.82101.82101.5.0.dta	5	4920.515396	ANLEAFTVDKDITLTNDKPATAIGVIGNFTDAERR(18)-KCEEEIAK(1)	4920.493301	Carbamidomethyl[C](40)	1.827163e-005	1.776720e-001	0.022095	4.490403	2.320515e-024	1.648257e-006
	11	PRF_Q_2022_M_CIAN_733_51989.81953.81953.5.0.dta	5	4920.520141	ANLEAFTVDKDITLTNDKPATAIGVIGNFTDAERR(18)-KCEEEIAK(1)	4920.493301	Carbamidomethyl[C](40)	2.446002e-010	1.813794e-001	0.026840	5.454738	1.285466e-013	6.455698e-010
	12	PRF_Q_2022_M_CIAN_733_51989.82016.82016.4.0.dta	4	4920.512451	ANLEAFTVDKDITLTNDKPATAIGVIGNFTDAERR(18)-KCEEEIAK(1)	4920.493301	Carbamidomethyl[C](40)	6.030810e-005	2.368206e-001	0.019150	3.891886	1.000000e+000	1.345177e-003
	13	PRF_Q_2022_M_CIAN_733_51989.82253.82253.5.0.dta	5	4920.509400	ANLEAFTVDKDITLTNDKPATAIGVIGNFTDAERR(18)-KCEEEIAK(1)	4920.493301	Carbamidomethyl[C](40)	1.000000e+000	7.113950e-001	0.016099	3.271826	1.000000e+000	2.798971e-001
6	sp|P33176|KINH_HUMAN (141)-sp|P33176|KINH_HUMAN (450)	4	6
	1	PRF_Q_2022_M_CIAN_733_51989.94008.94008.4.0.dta	4	4329.323839	VSYFEIYLDKIRDLLDVSK(10)-LKTQMLDQEELLASTR(2)	4329.293613	null	3.385578e-015	8.342828e-006	0.030226	6.981739	2.771194e-012	1.607336e-016
	2	PRF_Q_2022_M_CIAN_733_51989.93960.93960.5.0.dta	5	4329.319944	VSYFEIYLDKIRDLLDVSK(10)-LKTQMLDQEELLASTR(2)	4329.293613	null	5.780030e-011	1.108890e-004	0.026331	6.082055	8.359886e-007	4.917923e-010
	3	PRF_Q_2022_M_CIAN_733_51989.88819.88819.4.0.dta	4	3558.897603	VSYFEIYLDKIR(10)-LKTQMLDQEELLASTR(2)	3558.876232	null	1.490652e-006	9.327268e-005	0.021371	6.004985	3.581700e-011	4.499726e-008
	4	PRF_Q_2022_M_CIAN_733_51989.92491.92491.6.0.dta	6	4485.398061	VSYFEIYLDKIRDLLDVSK(10)-LKTQMLDQEELLASTRR(2)	4485.394716	null	1.000000e+000	2.131852e-003	0.003345	0.745754	1.000000e+000	1.609671e-003
	5	PRF_Q_2022_M_CIAN_733_51989.92403.92403.5.0.dta	5	4485.403771	VSYFEIYLDKIRDLLDVSK(10)-LKTQMLDQEELLASTRR(2)	4485.394716	null	2.828806e-006	4.378504e-003	0.009055	2.018774	8.556831e-006	1.745139e-005
	6	PRF_Q_2022_M_CIAN_733_51989.87038.87038.5.0.dta	5	3714.995525	VSYFEIYLDKIR(10)-LKTQMLDQEELLASTRR(2)	3714.977334	null	3.557903e-003	2.733239e-002	0.018191	4.896665	1.367997e-003	1.554661e-004
7	sp|P33176|KINH_HUMAN (141)-sp|P33176|KINH_HUMAN (256)	4	15
	1	PRF_Q_2022_M_CIAN_733_51989.98943.98943.4.0.dta	4	5190.804116	VSYFEIYLDKIRDLLDVSK(10)-NINKSLSALGNVISALAEGSTYVPYR(4)	5190.761055	null	2.938048e-018	8.752837e-005	0.043061	8.295701	4.272387e-009	4.417580e-005
	2	PRF_Q_2022_M_CIAN_733_51989.98942.98942.5.0.dta	5	5190.799030	VSYFEIYLDKIRDLLDVSK(10)-NINKSLSALGNVISALAEGSTYVPYR(4)	5190.761055	null	8.534846e-008	2.456321e-004	0.037975	7.315883	6.933620e-011	2.601971e-009
	3	PRF_Q_2022_M_CIAN_733_51989.98807.98807.5.0.dta	5	5190.801720	VSYFEIYLDKIRDLLDVSK(10)-NINKSLSALGNVISALAEGSTYVPYR(4)	5190.761055	null	1.000000e+000	2.770398e-003	0.040665	7.834111	1.000000e+000	1.000000e+000
	4	PRF_Q_2022_M_CIAN_733_51989.93666.93666.5.0.dta	5	4750.520140	VSYFEIYLDKIR(10)-NINKSLSALGNVISALAEGSTYVPYRDSK(4)	4750.497592	null	1.484045e-005	1.480163e-004	0.022548	4.746450	1.035751e-009	1.600827e-007
	5	PRF_Q_2022_M_CIAN_733_51989.93674.93674.4.0.dta	4	4750.521453	VSYFEIYLDKIR(10)-NINKSLSALGNVISALAEGSTYVPYRDSK(4)	4750.497592	null	3.700960e-008	2.064739e-004	0.023861	5.022842	2.655136e-006	1.459004e-009
	6	PRF_Q_2022_M_CIAN_733_51989.93840.93840.5.2.dta	5	4750.499156	VSYFEIYLDKIR(10)-NINKSLSALGNVISALAEGSTYVPYRDSK(4)	4750.497592	null	2.594101e-006	2.242152e-004	0.001564	0.329229	1.738066e-007	8.838914e-007
	7	PRF_Q_2022_M_CIAN_733_51989.93705.93705.5.0.dta	5	4750.514565	VSYFEIYLDKIR(10)-NINKSLSALGNVISALAEGSTYVPYRDSK(4)	4750.497592	null	6.801628e-010	4.664795e-004	0.016973	3.572889	9.517113e-015	3.004806e-007
	8	PRF_Q_2022_M_CIAN_733_51989.97432.97432.4.0.dta	4	5520.939091	VSYFEIYLDKIRDLLDVSK(10)-NINKSLSALGNVISALAEGSTYVPYRDSK(4)	5520.914974	null	1.000000e+000	2.256026e-004	0.024117	4.368298	1.000000e+000	1.000000e+000
	9	PRF_Q_2022_M_CIAN_733_51989.97433.97433.5.0.dta	5	5520.903356	VSYFEIYLDKIRDLLDVSK(10)-NINKSLSALGNVISALAEGSTYVPYRDSK(4)	5520.914974	null	1.000000e+000	8.056555e-003	-0.011618	-2.104361	1.000000e+000	1.000000e+000
	10	PRF_Q_2022_M_CIAN_733_51989.95559.95559.5.0.dta	5	4420.372130	VSYFEIYLDKIR(10)-NINKSLSALGNVISALAEGSTYVPYR(4)	4420.343674	null	1.201821e-005	5.024811e-004	0.028456	6.437509	8.489696e-026	1.684513e-007
	11	PRF_Q_2022_M_CIAN_733_51989.95539.95539.4.0.dta	4	4420.376400	VSYFEIYLDKIR(10)-NINKSLSALGNVISALAEGSTYVPYR(4)	4420.343674	null	3.787885e-007	5.234319e-004	0.032726	7.403497	2.618986e-029	2.316004e-009
	12	PRF_Q_2022_M_CIAN_733_51989.95563.95563.3.0.dta	3	4420.369866	VSYFEIYLDKIR(10)-NINKSLSALGNVISALAEGSTYVPYR(4)	4420.343674	null	2.436302e-016	5.637645e-004	0.026192	5.925331	1.000000e+000	1.238478e-006
	13	PRF_Q_2022_M_CIAN_733_51989.95685.95685.4.0.dta	4	4420.372890	VSYFEIYLDKIR(10)-NINKSLSALGNVISALAEGSTYVPYR(4)	4420.343674	null	1.020098e-007	6.642815e-004	0.029216	6.609441	4.468745e-009	7.738203e-009
	14	PRF_Q_2022_M_CIAN_733_51989.95830.95830.4.0.dta	4	4420.377168	VSYFEIYLDKIR(10)-NINKSLSALGNVISALAEGSTYVPYR(4)	4420.343674	null	2.209147e-009	1.009049e-002	0.033494	7.577239	1.000000e+000	1.350545e-005
	15	PRF_Q_2022_M_CIAN_733_51989.95704.95704.5.0.dta	5	4420.371338	VSYFEIYLDKIR(10)-NINKSLSALGNVISALAEGSTYVPYR(4)	4420.343674	null	8.952268e-005	2.872617e-002	0.027664	6.258337	9.419141e-005	5.105146e-003
8	sp|P33176|KINH_HUMAN (548)-sp|P33176|KINH_HUMAN (599)	4	7
	1	PRF_Q_2022_M_CIAN_733_51989.46119.46119.5.0.dta	5	3202.645847	LKEMTNHQKK(9)-DSSGKTISTWISDGQVK(5)	3202.641102	null	2.340244e-001	3.129869e-002	0.004745	1.481590	4.613348e-007	5.140361e-001
	2	PRF_Q_2022_M_CIAN_733_51989.45986.45986.5.0.dta	5	3202.643105	LKEMTNHQKK(9)-DSSGKTISTWISDGQVK(5)	3202.641102	null	1.000000e+000	7.058288e-002	0.002003	0.625421	1.907881e-005	1.000000e+000
	3	PRF_Q_2022_M_CIAN_733_51989.45974.45974.4.2.dta	4	3202.651149	LKEMTNHQKK(9)-DSSGKTISTWISDGQVK(5)	3202.641102	null	2.154670e-001	1.934136e-001	0.010047	3.137098	1.000000e+000	8.753673e-001
	4	PRF_Q_2022_M_CIAN_733_51989.50859.50859.4.0.dta	4	2961.478770	EMTNHQKK(7)-DSSGKTISTWISDGQVK(5)	2961.462089	null	7.310433e-004	6.539917e-002	0.016681	5.632691	1.166920e-007	5.641434e-003
	5	PRF_Q_2022_M_CIAN_733_51989.50840.50840.5.1.dta	5	2961.476454	EMTNHQKK(7)-DSSGKTISTWISDGQVK(5)	2961.462089	null	1.000000e+000	5.120732e-001	0.014365	4.850645	4.139250e-004	1.000000e+000
	6	PRF_Q_2022_M_CIAN_733_51989.70941.70941.5.0.dta	5	3944.955340	EMTNHQKK(7)-DSSGKTISTWISDGQVKDFYLYPGK(5)	3944.937316	null	8.526299e-002	2.063482e-001	0.018024	4.568894	6.658714e-007	7.879068e-002
	7	PRF_Q_2022_M_CIAN_733_51989.65426.65426.5.1.dta	5	4186.136411	LKEMTNHQKK(9)-DSSGKTISTWISDGQVKDFYLYPGK(5)	4186.116329	null	1.000000e+000	5.022457e-001	0.020082	4.797287	3.033090e-001	1.000000e+000
9	sp|P33176|KINH_HUMAN (526)-sp|P33176|KINH_HUMAN (541)	3	8
	1	PRF_Q_2022_M_CIAN_733_51989.87099.87099.5.2.dta	5	4074.058971	EYELLSDELNQKSATLASIDAELQK(12)-LKEMTNHQK(2)	4074.058541	null	2.409030e-004	6.049675e-006	0.000430	0.105546	1.262481e-010	8.720264e-005
	2	PRF_Q_2022_M_CIAN_733_51989.87125.87125.5.0.dta	5	4074.063447	EYELLSDELNQKSATLASIDAELQK(12)-LKEMTNHQK(2)	4074.058541	null	2.339598e-008	8.226020e-006	0.004906	1.204205	4.958424e-009	7.603207e-008
	3	PRF_Q_2022_M_CIAN_733_51989.87151.87151.4.0.dta	4	4074.061134	EYELLSDELNQKSATLASIDAELQK(12)-LKEMTNHQK(2)	4074.058541	null	2.530459e-007	3.027978e-005	0.002593	0.636466	3.952661e-012	3.166823e-007
	4	PRF_Q_2022_M_CIAN_733_51989.87257.87257.5.0.dta	5	4074.068562	EYELLSDELNQKSATLASIDAELQK(12)-LKEMTNHQK(2)	4074.058541	null	2.269737e-003	1.828079e-003	0.010021	2.459709	2.935652e-004	5.650195e-003
	5	PRF_Q_2022_M_CIAN_733_51989.86439.86439.5.0.dta	5	4090.069949	EYELLSDELNQKSATLASIDAELQK(12)-LKEMTNHQK(2)	4090.053455	Oxidation[M](32)	9.806492e-002	8.875548e-003	0.016494	4.032710	1.000000e+000	4.255021e-002
	6	PRF_Q_2022_M_CIAN_733_51989.85740.85740.4.1.dta	4	4303.205302	TKEYELLSDELNQKSATLASIDAELQK(14)-LKEMTNHQK(2)	4303.201170	null	2.488534e-002	3.001821e-003	0.004132	0.960215	1.000000e+000	4.867509e-003
	7	PRF_Q_2022_M_CIAN_733_51989.85285.85285.5.0.dta	5	5118.597826	SQEVEDKTKEYELLSDELNQKSATLASIDAELQK(21)-LKEMTNHQK(2)	5118.567244	null	3.610068e-005	1.424303e-001	0.030582	5.974719	1.000000e+000	2.563562e-007
	8	PRF_Q_2022_M_CIAN_733_51989.85426.85426.5.0.dta	5	5118.602065	SQEVEDKTKEYELLSDELNQKSATLASIDAELQK(21)-LKEMTNHQK(2)	5118.567244	null	1.858582e-010	1.971552e-001	0.034821	6.802880	1.000000e+000	3.139846e-010
10	sp|P33176|KINH_HUMAN (560)-sp|P33176|KINH_HUMAN (599)	3	11
	1	PRF_Q_2022_M_CIAN_733_51989.87366.87366.5.0.dta	5	4393.166610	AAEMMASLLKDLGGSGGSDSATHIK(10)-DSSGKTISTWISDGQVK(5)	4393.153566	null	2.323916e-006	9.531490e-006	0.013044	2.969165	7.384390e-011	3.964301e-007
	2	PRF_Q_2022_M_CIAN_733_51989.87382.87382.4.0.dta	4	4393.167842	AAEMMASLLKDLGGSGGSDSATHIK(10)-DSSGKTISTWISDGQVK(5)	4393.153566	null	3.530465e-011	1.030050e-004	0.014276	3.249602	4.430614e-005	5.460338e-014
	3	PRF_Q_2022_M_CIAN_733_51989.85719.85719.5.2.dta	5	4409.160579	AAEMMASLLKDLGGSGGSDSATHIK(10)-DSSGKTISTWISDGQVK(5)	4409.148480	Oxidation[M](5)	4.799708e-008	2.108295e-004	0.012099	2.744067	1.441805e-011	2.350754e-009
	4	PRF_Q_2022_M_CIAN_733_51989.87526.87526.5.0.dta	5	4393.163630	AAEMMASLLKDLGGSGGSDSATHIK(10)-DSSGKTISTWISDGQVK(5)	4393.153566	null	1.883919e-007	2.376818e-004	0.010064	2.290837	6.013573e-006	2.386993e-012
	5	PRF_Q_2022_M_CIAN_733_51989.87246.87246.4.0.dta	4	4393.167104	AAEMMASLLKDLGGSGGSDSATHIK(10)-DSSGKTISTWISDGQVK(5)	4393.153566	null	6.257049e-012	8.744593e-004	0.013538	3.081613	6.803346e-004	4.456664e-010
	6	PRF_Q_2022_M_CIAN_733_51989.87211.87211.5.0.dta	5	4393.167405	AAEMMASLLKDLGGSGGSDSATHIK(10)-DSSGKTISTWISDGQVK(5)	4393.153566	null	1.199194e-004	1.403082e-003	0.013839	3.150129	1.000000e+000	5.827028e-009
	7	PRF_Q_2022_M_CIAN_733_51989.88450.88450.5.0.dta	5	5376.650357	AAEMMASLLKDLGGSGGSDSATHIK(10)-DSSGKTISTWISDGQVKDFYLYPGK(5)	5376.628793	null	3.269298e-008	1.089143e-004	0.021564	4.010692	5.369560e-008	1.541379e-011
	8	PRF_Q_2022_M_CIAN_733_51989.88485.88485.4.0.dta	4	5376.656694	AAEMMASLLKDLGGSGGSDSATHIK(10)-DSSGKTISTWISDGQVKDFYLYPGK(5)	5376.628793	null	3.207147e-004	2.027873e-004	0.027901	5.189311	1.155171e-004	6.120385e-010
	9	PRF_Q_2022_M_CIAN_733_51989.88586.88586.5.0.dta	5	5376.653797	AAEMMASLLKDLGGSGGSDSATHIK(10)-DSSGKTISTWISDGQVKDFYLYPGK(5)	5376.628793	null	1.000000e+000	5.243076e-003	0.025004	4.650498	1.000000e+000	1.302843e-007
	10	PRF_Q_2022_M_CIAN_733_51989.87458.87458.5.0.dta	5	5392.679718	AAEMMASLLKDLGGSGGSDSATHIK(10)-DSSGKTISTWISDGQVKDFYLYPGK(5)	5392.623707	Oxidation[M](32)	1.000000e+000	1.809936e-001	0.056011	10.386595	1.000000e+000	1.000000e+000
	11	PRF_Q_2022_M_CIAN_733_51989.89763.89763.5.0.dta	5	5894.926944	AAEMMASLLKDLGGSGGSDSATHIKFSKR(10)-DSSGKTISTWISDGQVKDFYLYPGK(5)	5894.925284	null	1.000000e+000	6.424061e-003	0.001660	0.281598	1.000000e+000	1.000000e+000
11	sp|P33176|KINH_HUMAN (150)-sp|P33176|KINH_HUMAN (166)	3	7
	1	PRF_Q_2022_M_CIAN_733_51989.57617.57617.4.0.dta	4	3428.763676	DLLDVSKTNLSVHEDKNR(7)-VPYVKGCTER(5)	3428.747682	Carbamidomethyl[C](28)	5.156086e-005	2.847943e-005	0.015994	4.664677	1.000000e+000	1.993180e-005
	2	PRF_Q_2022_M_CIAN_733_51989.57734.57734.5.0.dta	5	3428.758542	DLLDVSKTNLSVHEDKNR(7)-VPYVKGCTER(5)	3428.747682	Carbamidomethyl[C](28)	3.793405e-004	2.397520e-003	0.010860	3.167337	1.000000e+000	1.642036e-004
	3	PRF_Q_2022_M_CIAN_733_51989.57594.57594.5.0.dta	5	3428.759967	DLLDVSKTNLSVHEDKNR(7)-VPYVKGCTER(5)	3428.747682	Carbamidomethyl[C](28)	2.041390e-003	3.918774e-003	0.012285	3.582941	1.536139e-007	2.041885e-004
	4	PRF_Q_2022_M_CIAN_733_51989.56653.56653.5.0.dta	5	3428.747089	DLLDVSKTNLSVHEDKNR(7)-VPYVKGCTER(5)	3428.747682	Carbamidomethyl[C](28)	1.000000e+000	4.224139e-001	-0.000593	-0.172949	1.000000e+000	1.000000e+000
	5	PRF_Q_2022_M_CIAN_733_51989.57447.57447.5.0.dta	5	3428.760975	DLLDVSKTNLSVHEDK(7)-NRVPYVKGCTER(7)	3428.747682	Carbamidomethyl[C](28)	5.195903e-002	3.084679e-002	0.013293	3.876926	1.160768e-001	4.891749e-003
	6	PRF_Q_2022_M_CIAN_733_51989.63756.63756.4.2.dta	4	3158.615765	DLLDVSKTNLSVHEDK(7)-VPYVKGCTER(5)	3158.603658	Carbamidomethyl[C](26)	1.000000e+000	6.338768e-002	0.012107	3.833023	1.000000e+000	2.928709e-001
	7	PRF_Q_2022_M_CIAN_733_51989.63804.63804.5.3.dta	5	3158.603079	DLLDVSKTNLSVHEDK(7)-VPYVKGCTER(5)	3158.603658	Carbamidomethyl[C](26)	1.617744e-002	6.560606e-002	-0.000579	-0.183309	1.522486e-005	7.601775e-003
12	sp|P33176|KINH_HUMAN (427)-sp|P33176|KINH_HUMAN (435)	3	5
	1	PRF_Q_2022_M_CIAN_733_51989.57416.57416.5.0.dta	5	3706.852783	KCEEEIAKLYK(8)-QLDDKDEEINQQSQLVEK(5)	3706.836605	Carbamidomethyl[C](23)	1.469717e-004	4.221891e-005	0.016178	4.364368	3.145091e-007	1.397831e-006
	2	PRF_Q_2022_M_CIAN_733_51989.57271.57271.5.0.dta	5	3706.853124	KCEEEIAKLYK(8)-QLDDKDEEINQQSQLVEK(5)	3706.836605	Carbamidomethyl[C](23)	9.521652e-002	2.045401e-002	0.016519	4.456360	5.350087e-005	2.234979e-002
	3	PRF_Q_2022_M_CIAN_733_51989.64306.64306.4.1.dta	4	3578.742855	CEEEIAKLYK(7)-QLDDKDEEINQQSQLVEK(5)	3578.741649	Carbamidomethyl[C](22)	2.916253e-002	2.203307e-003	0.001206	0.336990	1.000000e+000	1.275678e-002
	4	PRF_Q_2022_M_CIAN_733_51989.52574.52574.5.0.dta	5	3862.949788	RKCEEEIAKLYK(9)-QLDDKDEEINQQSQLVEK(5)	3862.937707	Carbamidomethyl[C](24)	8.329752e-004	1.202547e-002	0.012081	3.127413	1.343269e-009	2.738891e-003
	5	PRF_Q_2022_M_CIAN_733_51989.52715.52715.5.0.dta	5	3862.960615	RKCEEEIAKLYK(9)-QLDDKDEEINQQSQLVEK(5)	3862.937707	Carbamidomethyl[C](24)	2.206830e-002	1.080506e-001	0.022908	5.930202	3.884929e-009	3.989782e-003
13	sp|P33176|KINH_HUMAN (560)-sp|P33176|KINH_HUMAN (611)	3	10
	1	PRF_Q_2022_M_CIAN_733_51989.88856.88856.5.0.dta	5	4902.449516	AAEMMASLLKDLGGSGGSDSATHIK(10)-TISTWISDGQVKDFYLYPGK(12)	4902.421389	null	6.943020e-011	2.936554e-004	0.028127	5.737369	2.940875e-008	1.200766e-006
	2	PRF_Q_2022_M_CIAN_733_51989.88717.88717.5.0.dta	5	4902.453079	AAEMMASLLKDLGGSGGSDSATHIK(10)-TISTWISDGQVKDFYLYPGK(12)	4902.421389	null	2.847615e-009	5.916107e-004	0.031690	6.464153	3.112902e-007	2.056381e-008
	3	PRF_Q_2022_M_CIAN_733_51989.88783.88783.4.0.dta	4	4902.455989	AAEMMASLLKDLGGSGGSDSATHIK(10)-TISTWISDGQVKDFYLYPGK(12)	4902.421389	null	9.765692e-007	1.763940e-003	0.034600	7.057737	7.852449e-006	1.048137e-007
	4	PRF_Q_2022_M_CIAN_733_51989.88740.88740.4.0.dta	4	4902.456661	AAEMMASLLKDLGGSGGSDSATHIK(10)-TISTWISDGQVKDFYLYPGK(12)	4902.421389	null	2.386055e-007	2.270663e-003	0.035272	7.194812	3.765605e-004	3.444968e-008
	5	PRF_Q_2022_M_CIAN_733_51989.87644.87644.5.1.dta	5	4918.441658	AAEMMASLLKDLGGSGGSDSATHIK(10)-TISTWISDGQVKDFYLYPGK(12)	4918.416303	Oxidation[M](4)	3.495589e-009	4.115176e-003	0.025355	5.155115	4.010055e-014	2.155402e-005
	6	PRF_Q_2022_M_CIAN_733_51989.88034.88034.5.0.dta	5	4902.420126	AAEMMASLLKDLGGSGGSDSATHIK(10)-TISTWISDGQVKDFYLYPGK(12)	4902.421389	null	2.724183e-004	2.144092e-002	-0.001263	-0.257628	4.145820e-006	1.045749e-005
	7	PRF_Q_2022_M_CIAN_733_51989.88931.88931.4.0.dta	4	4902.443703	AAEMMASLLKDLGGSGGSDSATHIK(10)-TISTWISDGQVKDFYLYPGK(12)	4902.421389	null	1.750039e-002	4.341602e-002	0.022314	4.551628	2.667115e-002	3.068940e-004
	8	PRF_Q_2022_M_CIAN_733_51989.87894.87894.5.1.dta	5	4902.449174	AAEMMASLLKDLGGSGGSDSATHIK(10)-TISTWISDGQVKDFYLYPGK(12)	4902.421389	null	2.191368e-001	2.815237e-001	0.027785	5.667607	3.302359e-004	8.310868e-002
	9	PRF_Q_2022_M_CIAN_733_51989.90104.90104.5.0.dta	5	5420.722863	AAEMMASLLKDLGGSGGSDSATHIKFSKR(10)-TISTWISDGQVKDFYLYPGK(12)	5420.717879	null	3.011011e-005	1.422721e-003	0.004984	0.919435	5.463362e-003	1.253528e-004
	10	PRF_Q_2022_M_CIAN_733_51989.87565.87565.5.0.dta	5	5058.552465	RAAEMMASLLKDLGGSGGSDSATHIK(11)-TISTWISDGQVKDFYLYPGK(12)	5058.522491	null	1.137089e-003	1.560449e-003	0.029974	5.925446	1.212074e-006	5.377726e-004
14	sp|P33176|KINH_HUMAN (256)-sp|P33176|KINH_HUMAN (420)	3	8
	1	PRF_Q_2022_M_CIAN_733_51989.90385.90385.5.0.dta	5	3881.022518	NINKSLSALGNVISALAEGSTYVPYR(4)-KCEEEIAK(1)	3880.999913	Carbamidomethyl[C](31)	4.476327e-010	6.572294e-004	0.022605	5.824530	1.594191e-011	4.804537e-009
	2	PRF_Q_2022_M_CIAN_733_51989.90330.90330.4.0.dta	4	3881.018000	NINKSLSALGNVISALAEGSTYVPYR(4)-KCEEEIAK(1)	3880.999913	Carbamidomethyl[C](31)	1.210878e-010	1.110726e-003	0.018087	4.660397	2.798145e-010	1.194099e-007
	3	PRF_Q_2022_M_CIAN_733_51989.90388.90388.3.0.dta	3	3881.028465	NINKSLSALGNVISALAEGSTYVPYR(4)-KCEEEIAK(1)	3880.999913	Carbamidomethyl[C](31)	1.152587e-010	2.434540e-003	0.028552	7.356867	5.587591e-010	2.295977e-006
	4	PRF_Q_2022_M_CIAN_733_51989.90466.90466.4.0.dta	4	3881.025651	NINKSLSALGNVISALAEGSTYVPYR(4)-KCEEEIAK(1)	3880.999913	Carbamidomethyl[C](31)	4.971580e-006	3.109249e-003	0.025738	6.631796	7.909725e-008	9.117199e-007
	5	PRF_Q_2022_M_CIAN_733_51989.90534.90534.4.1.dta	4	3881.031541	NINKSLSALGNVISALAEGSTYVPYR(4)-KCEEEIAK(1)	3880.999913	Carbamidomethyl[C](31)	7.703119e-002	2.786958e-001	0.031628	8.149446	2.266614e-003	7.256616e-002
	6	PRF_Q_2022_M_CIAN_733_51989.88242.88242.4.2.dta	4	4211.184791	NINKSLSALGNVISALAEGSTYVPYRDSK(4)-KCEEEIAK(1)	4211.153831	Carbamidomethyl[C](34)	3.044464e-011	2.113635e-003	0.030960	7.351904	5.849913e-007	1.197625e-008
	7	PRF_Q_2022_M_CIAN_733_51989.88207.88207.5.0.dta	5	4211.175500	NINKSLSALGNVISALAEGSTYVPYRDSK(4)-KCEEEIAK(1)	4211.153831	Carbamidomethyl[C](34)	4.801024e-009	3.479955e-003	0.021669	5.145621	4.074146e-017	4.283225e-008
	8	PRF_Q_2022_M_CIAN_733_51989.88180.88180.5.0.dta	5	4037.123681	NINKSLSALGNVISALAEGSTYVPYR(4)-RKCEEEIAK(2)	4037.101015	Carbamidomethyl[C](32)	1.235693e-002	1.602122e-001	0.022666	5.614425	2.059672e-012	1.128927e-002
15	sp|P33176|KINH_HUMAN (166)-sp|P33176|KINH_HUMAN (430)	3	3
	1	PRF_Q_2022_M_CIAN_733_51989.53266.53266.5.0.dta	5	3908.968371	VPYVKGCTER(5)-LYKQLDDKDEEINQQSQLVEK(3)	3908.958442	Carbamidomethyl[C](31)	1.374036e-001	4.557968e-003	0.009929	2.540063	1.000000e+000	4.055352e-002
	2	PRF_Q_2022_M_CIAN_733_51989.49062.49062.5.0.dta	5	4179.119276	NRVPYVKGCTER(7)-LYKQLDDKDEEINQQSQLVEK(3)	4179.102467	Carbamidomethyl[C](33)	6.614029e-003	6.885257e-002	0.016809	4.022156	1.000000e+000	2.138716e-003
	3	PRF_Q_2022_M_CIAN_733_51989.47480.47480.5.0.dta	5	5202.618873	TNLSVHEDKNRVPYVKGCTER(16)-LYKQLDDKDEEINQQSQLVEK(3)	5202.600941	Carbamidomethyl[C](42)	1.000000e+000	9.976306e-002	0.017932	3.446738	1.000000e+000	1.000000e+000
16	sp|P33176|KINH_HUMAN (394)-sp|P33176|KINH_HUMAN (420)	3	3
	1	PRF_Q_2022_M_CIAN_733_51989.85606.85606.5.0.dta	5	4764.400723	ANLEAFTVDKDITLTNDKPATAIGVIGNFTDAER(10)-KCEEEIAK(1)	4764.392199	Carbamidomethyl[C](39)	7.596468e-005	1.015754e-002	0.008524	1.789105	4.970202e-018	5.516159e-007
	2	PRF_Q_2022_M_CIAN_733_51989.80790.80790.5.0.dta	5	4920.511279	ANLEAFTVDKDITLTNDKPATAIGVIGNFTDAERR(10)-KCEEEIAK(1)	4920.493301	Carbamidomethyl[C](40)	1.470175e-010	1.897120e-002	0.017978	3.653699	1.000000e+000	6.801649e-010
	3	PRF_Q_2022_M_CIAN_733_51989.80168.80168.5.0.dta	5	4920.515208	ANLEAFTVDKDITLTNDKPATAIGVIGNFTDAER(10)-RKCEEEIAK(2)	4920.493301	Carbamidomethyl[C](40)	8.680995e-001	6.083520e-001	0.021907	4.452196	1.000000e+000	9.086584e-001
17	sp|P33176|KINH_HUMAN (539)-sp|P33176|KINH_HUMAN (548)	3	18
	1	PRF_Q_2022_M_CIAN_733_51989.54566.54566.4.0.dta	4	2896.567161	SATLASIDAELQKLK(13)-EMTNHQKKR(7)	2896.555927	null	6.697564e-008	1.691159e-002	0.011234	3.878399	3.613178e-005	1.256675e-008
	2	PRF_Q_2022_M_CIAN_733_51989.54436.54436.4.0.dta	4	2896.567169	SATLASIDAELQKLK(13)-EMTNHQKKR(7)	2896.555927	null	2.004944e-005	1.921843e-002	0.011242	3.881161	1.277018e-006	1.341701e-006
	3	PRF_Q_2022_M_CIAN_733_51989.54304.54304.4.0.dta	4	2896.568204	SATLASIDAELQKLK(13)-EMTNHQKKR(7)	2896.555927	null	2.452124e-003	1.984847e-002	0.012277	4.238482	3.367130e-003	1.208029e-003
	4	PRF_Q_2022_M_CIAN_733_51989.54614.54614.6.3.dta	6	2896.557591	SATLASIDAELQKLK(13)-EMTNHQKKR(7)	2896.555927	null	1.399844e-001	2.250227e-002	0.001664	0.574475	5.823240e-003	2.500774e-001
	5	PRF_Q_2022_M_CIAN_733_51989.54576.54576.5.0.dta	5	2896.566556	SATLASIDAELQKLK(13)-EMTNHQKKR(7)	2896.555927	null	3.565527e-002	3.590858e-002	0.010629	3.669530	7.325472e-005	5.128624e-002
	6	PRF_Q_2022_M_CIAN_733_51989.54321.54321.5.0.dta	5	2896.568332	SATLASIDAELQKLK(13)-EMTNHQKKR(7)	2896.555927	null	3.700262e-002	5.478945e-002	0.012405	4.282672	9.019709e-005	4.037248e-002
	7	PRF_Q_2022_M_CIAN_733_51989.54445.54445.5.0.dta	5	2896.567632	SATLASIDAELQKLK(13)-EMTNHQKKR(7)	2896.555927	null	1.842530e-003	1.760561e-001	0.011705	4.041006	3.184942e-008	3.533141e-003
	8	PRF_Q_2022_M_CIAN_733_51989.87769.87769.4.0.dta	4	2896.547942	SATLASIDAELQKLK(13)-EMTNHQKKR(7)	2896.555927	null	1.569387e-001	2.662173e-001	-0.007985	-2.756722	4.382226e-003	2.282833e-001
	9	PRF_Q_2022_M_CIAN_733_51989.60952.60952.5.0.dta	5	2740.464402	SATLASIDAELQKLK(13)-EMTNHQKK(7)	2740.454825	null	3.033217e-004	2.977670e-002	0.009577	3.494675	7.242597e-008	9.402947e-004
	10	PRF_Q_2022_M_CIAN_733_51989.61071.61071.5.0.dta	5	2740.461988	SATLASIDAELQKLK(13)-EMTNHQKK(7)	2740.454825	null	4.006867e-004	3.218938e-002	0.007163	2.613800	6.512435e-007	5.884727e-004
	11	PRF_Q_2022_M_CIAN_733_51989.61065.61065.4.1.dta	4	2740.465590	SATLASIDAELQKLK(13)-EMTNHQKK(7)	2740.454825	null	3.417517e-006	3.255650e-002	0.010765	3.928180	2.832054e-008	2.247135e-006
	12	PRF_Q_2022_M_CIAN_733_51989.61201.61201.5.0.dta	5	2740.464949	SATLASIDAELQKLK(13)-EMTNHQKK(7)	2740.454825	null	8.281547e-005	8.128459e-002	0.010124	3.694277	6.176236e-009	2.790440e-003
	13	PRF_Q_2022_M_CIAN_733_51989.61012.61012.3.0.dta	3	2740.473376	SATLASIDAELQKLK(13)-EMTNHQKK(7)	2740.454825	null	6.439147e-003	2.362825e-001	0.018551	6.769314	2.926718e-005	1.132715e-003
	14	PRF_Q_2022_M_CIAN_733_51989.60965.60965.3.0.dta	3	2740.462576	SATLASIDAELQKLK(13)-EMTNHQKK(7)	2740.454825	null	9.899916e-001	2.567232e-001	0.007751	2.828363	7.343767e-002	8.724451e-001
	15	PRF_Q_2022_M_CIAN_733_51989.61031.61031.5.0.dta	5	2756.466709	SATLASIDAELQKLK(13)-EMTNHQKK(7)	2756.449739	Oxidation[M](20)	1.000000e+000	3.250694e-001	0.016970	6.156470	6.172654e-003	1.000000e+000
	16	PRF_Q_2022_M_CIAN_733_51989.55795.55795.5.0.dta	5	2981.635481	SATLASIDAELQKLK(13)-LKEMTNHQKK(9)	2981.633838	null	2.372754e-001	4.392217e-002	0.001643	0.551040	2.810214e-004	3.655587e-001
	17	PRF_Q_2022_M_CIAN_733_51989.55669.55669.5.0.dta	5	2981.636009	SATLASIDAELQKLK(13)-LKEMTNHQKK(9)	2981.633838	null	1.000000e+000	5.361401e-002	0.002171	0.728124	4.674635e-002	1.000000e+000
	18	PRF_Q_2022_M_CIAN_733_51989.55824.55824.4.0.dta	4	2981.648536	SATLASIDAELQKLK(13)-LKEMTNHQKK(9)	2981.633838	null	1.509224e-001	7.996615e-001	0.014698	4.929512	1.844374e-001	1.489840e-001
18	sp|P33176|KINH_HUMAN (575)-sp|P33176|KINH_HUMAN (584)	3	8
	1	PRF_Q_2022_M_CIAN_733_51989.67161.67161.4.0.dta	4	3535.698756	DLGGSGGSDSATHIKFSK(15)-DEDGKELAGATMELR(5)	3535.685534	null	1.000000e+000	2.688510e-002	0.013222	3.739586	1.000000e+000	1.000000e+000
	2	PRF_Q_2022_M_CIAN_733_51989.67304.67304.4.1.dta	4	3535.694392	DLGGSGGSDSATHIKFSK(15)-DEDGKELAGATMELR(5)	3535.685534	null	1.000000e+000	5.203308e-002	0.008858	2.505313	1.000000e+000	1.000000e+000
	3	PRF_Q_2022_M_CIAN_733_51989.57267.57267.4.0.dta	4	3691.802907	DLGGSGGSDSATHIKFSKR(15)-DEDGKELAGATMELR(5)	3691.786636	null	1.000000e+000	5.641880e-002	0.016271	4.407351	1.000000e+000	1.000000e+000
	4	PRF_Q_2022_M_CIAN_733_51989.57159.57159.5.0.dta	5	3691.805269	DLGGSGGSDSATHIKFSKR(15)-DEDGKELAGATMELR(5)	3691.786636	null	6.126207e-003	2.969432e-001	0.018633	5.047150	3.820386e-002	4.149913e-006
	5	PRF_Q_2022_M_CIAN_733_51989.57292.57292.5.0.dta	5	3691.805264	DLGGSGGSDSATHIKFSKR(15)-DEDGKELAGATMELR(5)	3691.786636	null	2.605509e-001	3.666861e-001	0.018628	5.045795	4.125827e-002	2.053832e-021
	6	PRF_Q_2022_M_CIAN_733_51989.58911.58911.5.0.dta	5	3691.803040	DLGGSGGSDSATHIKFSK(15)-RDEDGKELAGATMELR(6)	3691.786636	null	1.465970e-007	1.315800e-001	0.016404	4.443377	2.742742e-009	4.546042e-005
	7	PRF_Q_2022_M_CIAN_733_51989.59064.59064.6.2.dta	6	3691.804349	DLGGSGGSDSATHIKFSK(15)-RDEDGKELAGATMELR(6)	3691.786636	null	1.410855e-001	2.120270e-001	0.017713	4.797948	2.858363e-001	2.043823e-002
	8	PRF_Q_2022_M_CIAN_733_51989.57439.57439.5.1.dta	5	3691.802392	DLGGSGGSDSATHIKFSK(15)-RDEDGKELAGATMELR(6)	3691.786636	null	1.000000e+000	7.802613e-001	0.015756	4.267852	1.000000e+000	1.000000e+000
19	sp|P33176|KINH_HUMAN (526)-sp|P33176|KINH_HUMAN (655)	3	3
	1	PRF_Q_2022_M_CIAN_733_51989.91012.91012.4.0.dta	4	4552.271448	EYELLSDELNQKSATLASIDAELQK(12)-ATKGDAHIENLYFQ(3)	4552.261516	null	3.645104e-002	3.935318e-002	0.009932	2.181773	3.621074e-008	1.505796e-001
	2	PRF_Q_2022_M_CIAN_733_51989.89392.89392.5.0.dta	5	4781.423075	TKEYELLSDELNQKSATLASIDAELQK(14)-ATKGDAHIENLYFQ(3)	4781.404145	null	3.783940e-002	6.144437e-002	0.018930	3.959088	8.451099e-010	4.808219e-002
	3	PRF_Q_2022_M_CIAN_733_51989.88857.88857.5.0.dta	5	5596.791792	SQEVEDKTKEYELLSDELNQKSATLASIDAELQK(21)-ATKGDAHIENLYFQ(3)	5596.770220	null	9.794378e-002	2.675007e-001	0.021572	3.854366	1.000000e+000	1.504930e-001
20	sp|P33176|KINH_HUMAN (560)-sp|P33176|KINH_HUMAN (655)	3	6
	1	PRF_Q_2022_M_CIAN_733_51989.87910.87910.5.0.dta	5	4709.326312	AAEMMASLLKDLGGSGGSDSATHIKFSKR(10)-ATKGDAHIENLYFQ(3)	4709.333583	null	6.906751e-003	8.406231e-002	-0.007271	-1.543955	4.835591e-010	3.633997e-002
	2	PRF_Q_2022_M_CIAN_733_51989.87934.87934.4.0.dta	4	4709.335955	AAEMMASLLKDLGGSGGSDSATHIKFSKR(10)-ATKGDAHIENLYFQ(3)	4709.333583	null	1.797978e-002	9.612862e-002	0.002372	0.503681	1.980384e-006	2.734407e-002
	3	PRF_Q_2022_M_CIAN_733_51989.85771.85771.5.0.dta	5	4191.051922	AAEMMASLLKDLGGSGGSDSATHIK(10)-ATKGDAHIENLYFQ(3)	4191.037092	null	5.714672e-003	9.076334e-002	0.014830	3.538504	3.964989e-016	6.728977e-003
	4	PRF_Q_2022_M_CIAN_733_51989.85780.85780.4.0.dta	4	4191.050240	AAEMMASLLKDLGGSGGSDSATHIK(10)-ATKGDAHIENLYFQ(3)	4191.037092	null	1.120690e-002	1.533026e-001	0.013148	3.137171	3.527053e-011	2.154130e-003
	5	PRF_Q_2022_M_CIAN_733_51989.86081.86081.5.1.dta	5	4191.057648	AAEMMASLLKDLGGSGGSDSATHIK(10)-ATKGDAHIENLYFQ(3)	4191.037092	null	6.029552e-001	4.665739e-001	0.020556	4.904753	6.302227e-003	1.000000e+000
	6	PRF_Q_2022_M_CIAN_733_51989.80989.80989.5.0.dta	5	4347.153489	RAAEMMASLLKDLGGSGGSDSATHIK(11)-ATKGDAHIENLYFQ(3)	4347.138194	null	1.137539e-001	1.971267e-001	0.015295	3.518407	1.000000e+000	1.083800e-001
21	sp|P33176|KINH_HUMAN (548)-sp|P33176|KINH_HUMAN (575)	3	7
	1	PRF_Q_2022_M_CIAN_733_51989.28702.28702.5.0.dta	5	3157.596143	LKEMTNHQKK(9)-DLGGSGGSDSATHIKFSK(15)	3157.594489	null	1.000000e+000	1.011811e-001	0.001654	0.523816	1.000000e+000	2.905749e-001
	2	PRF_Q_2022_M_CIAN_733_51989.28962.28962.5.0.dta	5	3157.604931	LKEMTNHQKK(9)-DLGGSGGSDSATHIKFSK(15)	3157.594489	null	1.000000e+000	1.167101e-001	0.010442	3.306948	1.000000e+000	2.518464e-001
	3	PRF_Q_2022_M_CIAN_733_51989.28838.28838.5.0.dta	5	3157.601784	LKEMTNHQKK(9)-DLGGSGGSDSATHIKFSK(15)	3157.594489	null	3.623106e-001	1.633446e-001	0.007295	2.310303	2.071852e-001	5.890976e-001
	4	PRF_Q_2022_M_CIAN_733_51989.29886.29886.4.1.dta	4	2916.417760	EMTNHQKK(7)-DLGGSGGSDSATHIKFSK(15)	2916.415476	null	7.469032e-003	2.467670e-001	0.002284	0.783153	8.513903e-006	3.046900e-003
	5	PRF_Q_2022_M_CIAN_733_51989.29897.29897.5.0.dta	5	2916.415425	EMTNHQKK(7)-DLGGSGGSDSATHIKFSK(15)	2916.415476	null	1.000000e+000	2.609899e-001	-0.000051	-0.017487	4.033265e-002	1.000000e+000
	6	PRF_Q_2022_M_CIAN_733_51989.29985.29985.4.0.dta	4	2916.419151	EMTNHQKK(7)-DLGGSGGSDSATHIKFSK(15)	2916.415476	null	9.237372e-001	3.749821e-001	0.003675	1.260109	1.474809e-002	1.000000e+000
	7	PRF_Q_2022_M_CIAN_733_51989.26194.26194.5.0.dta	5	3072.534661	EMTNHQKK(7)-DLGGSGGSDSATHIKFSKR(15)	3072.516578	null	4.399081e-001	5.635162e-001	0.018083	5.885404	1.000000e+000	8.203930e-001
22	sp|P33176|KINH_HUMAN (512)-sp|P33176|KINH_HUMAN (548)	3	4
	1	PRF_Q_2022_M_CIAN_733_51989.45962.45962.5.0.dta	5	3918.977051	SQEVEDKTKEYELLSDELNQK(7)-LKEMTNHQKK(9)	3918.963920	null	2.038586e-001	2.893835e-001	0.013131	3.350630	1.000000e+000	1.000000e+000
	2	PRF_Q_2022_M_CIAN_733_51989.45840.45840.5.1.dta	5	3918.974919	SQEVEDKTKEYELLSDELNQK(7)-LKEMTNHQKK(9)	3918.963920	null	1.915600e-001	3.821237e-001	0.010999	2.806609	1.000000e+000	8.085442e-001
	3	PRF_Q_2022_M_CIAN_733_51989.77873.77873.6.2.dta	6	5246.696271	SQEVEDKTKEYELLSDELNQKSATLASIDAELQK(7)-LKEMTNHQKK(9)	5246.662200	null	1.000000e+000	6.527785e-001	0.034071	6.493843	1.000000e+000	1.000000e+000
	4	PRF_Q_2022_M_CIAN_733_51989.49327.49327.5.0.dta	5	3677.801130	SQEVEDKTKEYELLSDELNQK(7)-EMTNHQKK(7)	3677.784906	null	1.000000e+000	7.983140e-001	0.016224	4.411351	1.000000e+000	1.000000e+000
23	sp|P33176|KINH_HUMAN (240)-sp|P33176|KINH_HUMAN (450)	2	3
	1	PRF_Q_2022_M_CIAN_733_51989.70565.70565.4.0.dta	4	3487.833269	VSKTGAEGAVLDEAK(3)-LKTQMLDQEELLASTR(2)	3487.819838	null	2.865408e-010	2.648770e-007	0.013431	3.850830	3.355241e-012	4.515223e-011
	2	PRF_Q_2022_M_CIAN_733_51989.70425.70425.4.0.dta	4	3487.832069	VSKTGAEGAVLDEAK(3)-LKTQMLDQEELLASTR(2)	3487.819838	null	1.000000e+000	5.742395e-003	0.012231	3.506775	1.000000e+000	1.910832e-003
	3	PRF_Q_2022_M_CIAN_733_51989.64144.64144.5.0.dta	5	3643.932948	VSKTGAEGAVLDEAK(3)-LKTQMLDQEELLASTRR(2)	3643.920941	null	2.368699e-001	5.159514e-003	0.012007	3.295077	1.000000e+000	5.512854e-009
24	sp|P33176|KINH_HUMAN (240)-sp|P33176|KINH_HUMAN (420)	2	3
	1	PRF_Q_2022_M_CIAN_733_51989.45020.45020.4.0.dta	4	2618.331450	VSKTGAEGAVLDEAK(3)-KCEEEIAK(1)	2618.322816	Carbamidomethyl[C](20)	9.923762e-005	3.690254e-007	0.008634	3.297531	5.400658e-006	4.240784e-006
	2	PRF_Q_2022_M_CIAN_733_51989.44881.44881.4.1.dta	4	2618.332164	VSKTGAEGAVLDEAK(3)-KCEEEIAK(1)	2618.322816	Carbamidomethyl[C](20)	4.076385e-001	4.599220e-002	0.009348	3.570224	1.000000e+000	6.142042e-001
	3	PRF_Q_2022_M_CIAN_733_51989.48257.48257.5.0.dta	5	3178.678610	VSKTGAEGAVLDEAK(3)-RKCEEEIAKLYK(2)	3178.666254	Carbamidomethyl[C](21)	1.000000e+000	2.474972e-002	0.012356	3.887165	2.940129e-003	1.000000e+000
25	sp|P33176|KINH_HUMAN (526)-sp|P33176|KINH_HUMAN (560)	2	2
	1	PRF_Q_2022_M_CIAN_733_51989.91521.91521.5.0.dta	5	5392.691633	EYELLSDELNQKSATLASIDAELQK(12)-AAEMMASLLKDLGGSGGSDSATHIK(10)	5392.665960	null	4.734310e-015	4.413620e-007	0.025673	4.760725	2.971675e-012	6.207628e-017
	2	PRF_Q_2022_M_CIAN_733_51989.90252.90252.5.0.dta	5	5621.859434	TKEYELLSDELNQKSATLASIDAELQK(14)-AAEMMASLLKDLGGSGGSDSATHIK(10)	5621.808589	null	2.205921e-006	8.902229e-006	0.050845	9.044242	1.000000e+000	5.731378e-010
26	sp|P33176|KINH_HUMAN (141)-sp|P33176|KINH_HUMAN (252)	2	9
	1	PRF_Q_2022_M_CIAN_733_51989.87102.87102.3.0.dta	3	3312.741612	VSYFEIYLDKIR(10)-TGAEGAVLDEAKNINK(12)	3312.736046	null	4.830546e-011	5.664367e-007	0.005566	1.680182	7.382980e-011	9.539198e-014
	2	PRF_Q_2022_M_CIAN_733_51989.87054.87054.4.0.dta	4	3312.738300	VSYFEIYLDKIR(10)-TGAEGAVLDEAKNINK(12)	3312.736046	null	4.098252e-006	6.424300e-004	0.002254	0.680404	2.288910e-005	3.006438e-005
	3	PRF_Q_2022_M_CIAN_733_51989.87112.87112.5.0.dta	5	3312.742280	VSYFEIYLDKIR(10)-TGAEGAVLDEAKNINK(12)	3312.736046	null	2.168213e-004	9.931949e-004	0.006234	1.881828	1.167114e-004	1.735692e-005
	4	PRF_Q_2022_M_CIAN_733_51989.87206.87206.4.1.dta	4	3312.741730	VSYFEIYLDKIR(10)-TGAEGAVLDEAKNINK(12)	3312.736046	null	1.238181e-002	1.195451e-002	0.005684	1.715802	1.466106e-003	1.072610e-001
	5	PRF_Q_2022_M_CIAN_733_51989.93012.93012.4.0.dta	4	4083.167736	VSYFEIYLDKIRDLLDVSK(10)-TGAEGAVLDEAKNINK(12)	4083.153428	null	2.300884e-007	1.367264e-005	0.014308	3.504154	7.064815e-008	9.764358e-007
	6	PRF_Q_2022_M_CIAN_733_51989.93001.93001.5.0.dta	5	4083.186229	VSYFEIYLDKIRDLLDVSK(10)-TGAEGAVLDEAKNINK(12)	4083.153428	null	2.479828e-007	1.077596e-004	0.032801	8.033252	2.503569e-007	3.380856e-006
	7	PRF_Q_2022_M_CIAN_733_51989.93149.93149.5.0.dta	5	4083.185225	VSYFEIYLDKIRDLLDVSK(10)-TGAEGAVLDEAKNINK(12)	4083.153428	null	8.769952e-006	2.600387e-004	0.031797	7.787364	8.980247e-008	2.655026e-004
	8	PRF_Q_2022_M_CIAN_733_51989.93024.93024.3.0.dta	3	4083.179595	VSYFEIYLDKIRDLLDVSK(10)-TGAEGAVLDEAKNINK(12)	4083.153428	null	5.902185e-004	1.158558e-003	0.026167	6.408527	2.323100e-008	1.773954e-003
	9	PRF_Q_2022_M_CIAN_733_51989.93153.93153.4.1.dta	4	4083.128612	VSYFEIYLDKIRDLLDVSK(10)-TGAEGAVLDEAKNINK(12)	4083.153428	null	1.400545e-003	8.638331e-003	-0.024816	-6.077656	4.412506e-005	1.968567e-003
27	sp|P33176|KINH_HUMAN (240)-sp|P33176|KINH_HUMAN (256)	2	32
	1	PRF_Q_2022_M_CIAN_733_51989.88979.88979.5.0.dta	5	4679.456248	VSKTGAEGAVLDEAK(3)-NINKSLSALGNVISALAEGSTYVPYRDSK(4)	4679.441199	null	2.238627e-007	6.021853e-007	0.015049	3.215982	1.180348e-008	6.672405e-009
	2	PRF_Q_2022_M_CIAN_733_51989.88840.88840.5.0.dta	5	4679.456257	VSKTGAEGAVLDEAK(3)-NINKSLSALGNVISALAEGSTYVPYRDSK(4)	4679.441199	null	2.667836e-008	1.208898e-006	0.015058	3.217906	1.144551e-012	8.631699e-009
	3	PRF_Q_2022_M_CIAN_733_51989.89115.89115.5.0.dta	5	4679.466573	VSKTGAEGAVLDEAK(3)-NINKSLSALGNVISALAEGSTYVPYRDSK(4)	4679.441199	null	8.783530e-009	6.059362e-006	0.025374	5.422442	1.277896e-014	7.763540e-010
	4	PRF_Q_2022_M_CIAN_733_51989.88842.88842.4.0.dta	4	4679.458890	VSKTGAEGAVLDEAK(3)-NINKSLSALGNVISALAEGSTYVPYRDSK(4)	4679.441199	null	4.049829e-008	9.999155e-006	0.017691	3.780580	2.710971e-022	6.096095e-009
	5	PRF_Q_2022_M_CIAN_733_51989.88980.88980.4.0.dta	4	4679.458597	VSKTGAEGAVLDEAK(3)-NINKSLSALGNVISALAEGSTYVPYRDSK(4)	4679.441199	null	1.043318e-009	1.427304e-004	0.017398	3.717965	1.000000e+000	1.369594e-011
	6	PRF_Q_2022_M_CIAN_733_51989.89120.89120.4.1.dta	4	4679.447160	VSKTGAEGAVLDEAK(3)-NINKSLSALGNVISALAEGSTYVPYRDSK(4)	4679.441199	null	8.882294e-009	6.604094e-004	0.005961	1.273870	1.000000e+000	1.268148e-006
	7	PRF_Q_2022_M_CIAN_733_51989.88823.88823.4.0.dta	4	4679.459987	VSKTGAEGAVLDEAK(3)-NINKSLSALGNVISALAEGSTYVPYRDSK(4)	4679.441199	null	6.667606e-005	1.896021e-003	0.018788	4.015009	4.461353e-008	1.385265e-006
	8	PRF_Q_2022_M_CIAN_733_51989.90986.90986.3.0.dta	3	4349.296726	VSKTGAEGAVLDEAK(3)-NINKSLSALGNVISALAEGSTYVPYR(4)	4349.287280	null	1.000000e+000	3.082397e-006	0.009446	2.171850	1.000000e+000	1.040398e-004
	9	PRF_Q_2022_M_CIAN_733_51989.91139.91139.3.0.dta	3	4349.307517	VSKTGAEGAVLDEAK(3)-NINKSLSALGNVISALAEGSTYVPYR(4)	4349.287280	null	1.544174e-010	2.013361e-005	0.020237	4.652946	1.000000e+000	2.475637e-011
	10	PRF_Q_2022_M_CIAN_733_51989.90851.90851.3.0.dta	3	4349.300163	VSKTGAEGAVLDEAK(3)-NINKSLSALGNVISALAEGSTYVPYR(4)	4349.287280	null	6.516470e-010	9.557726e-005	0.012883	2.962095	2.173820e-021	1.869831e-013
	11	PRF_Q_2022_M_CIAN_733_51989.90856.90856.5.0.dta	5	4349.296698	VSKTGAEGAVLDEAK(3)-NINKSLSALGNVISALAEGSTYVPYR(4)	4349.287280	null	1.788079e-006	1.230127e-004	0.009418	2.165412	8.173440e-011	1.856336e-007
	12	PRF_Q_2022_M_CIAN_733_51989.91875.91875.4.1.dta	4	4349.285643	VSKTGAEGAVLDEAK(3)-NINKSLSALGNVISALAEGSTYVPYR(4)	4349.287280	null	7.684312e-005	1.636757e-004	-0.001637	-0.376384	3.506768e-018	3.314185e-007
	13	PRF_Q_2022_M_CIAN_733_51989.90820.90820.4.0.dta	4	4349.297196	VSKTGAEGAVLDEAK(3)-NINKSLSALGNVISALAEGSTYVPYR(4)	4349.287280	null	1.885323e-017	2.226404e-004	0.009916	2.279914	9.690461e-009	8.632302e-011
	14	PRF_Q_2022_M_CIAN_733_51989.91662.91662.4.0.dta	4	4349.315904	VSKTGAEGAVLDEAK(3)-NINKSLSALGNVISALAEGSTYVPYR(4)	4349.287280	null	3.315213e-006	5.235627e-004	0.028624	6.581308	2.255146e-011	3.054112e-008
	15	PRF_Q_2022_M_CIAN_733_51989.90987.90987.5.0.dta	5	4349.301909	VSKTGAEGAVLDEAK(3)-NINKSLSALGNVISALAEGSTYVPYR(4)	4349.287280	null	6.127661e-008	6.040496e-004	0.014629	3.363540	1.446279e-009	4.224856e-009
	16	PRF_Q_2022_M_CIAN_733_51989.91517.91517.4.0.dta	4	4349.308607	VSKTGAEGAVLDEAK(3)-NINKSLSALGNVISALAEGSTYVPYR(4)	4349.287280	null	1.012950e-007	6.565598e-004	0.021327	4.903562	1.759424e-013	7.323891e-010
	17	PRF_Q_2022_M_CIAN_733_51989.95374.95374.4.1.dta	4	4349.279680	VSKTGAEGAVLDEAK(3)-NINKSLSALGNVISALAEGSTYVPYR(4)	4349.287280	null	6.856031e-005	6.823195e-004	-0.007600	-1.747413	1.000000e+000	1.694233e-005
	18	PRF_Q_2022_M_CIAN_733_51989.88760.88760.5.0.dta	5	4349.277094	VSKTGAEGAVLDEAK(3)-NINKSLSALGNVISALAEGSTYVPYR(4)	4349.287280	null	2.902490e-005	7.654278e-004	-0.010186	-2.341993	7.198129e-015	3.256866e-006
	19	PRF_Q_2022_M_CIAN_733_51989.91133.91133.5.0.dta	5	4349.308704	VSKTGAEGAVLDEAK(3)-NINKSLSALGNVISALAEGSTYVPYR(4)	4349.287280	null	1.486069e-005	9.577171e-004	0.021424	4.925865	6.217112e-011	1.844391e-007
	20	PRF_Q_2022_M_CIAN_733_51989.90643.90643.4.0.dta	4	4349.336131	VSKTGAEGAVLDEAK(3)-NINKSLSALGNVISALAEGSTYVPYR(4)	4349.287280	null	3.237669e-010	1.037763e-003	0.048851	11.231955	1.000000e+000	2.434983e-009
	21	PRF_Q_2022_M_CIAN_733_51989.91236.91236.4.0.dta	4	4349.318569	VSKTGAEGAVLDEAK(3)-NINKSLSALGNVISALAEGSTYVPYR(4)	4349.287280	null	3.533596e-006	1.075450e-003	0.031289	7.194052	4.298291e-012	8.712929e-009
	22	PRF_Q_2022_M_CIAN_733_51989.95520.95520.4.2.dta	4	4349.286515	VSKTGAEGAVLDEAK(3)-NINKSLSALGNVISALAEGSTYVPYR(4)	4349.287280	null	8.231080e-003	1.076417e-003	-0.000765	-0.175891	1.000000e+000	4.578244e-004
	23	PRF_Q_2022_M_CIAN_733_51989.91377.91377.4.0.dta	4	4349.308210	VSKTGAEGAVLDEAK(3)-NINKSLSALGNVISALAEGSTYVPYR(4)	4349.287280	null	1.644932e-006	1.237591e-003	0.020930	4.812283	1.312923e-014	6.432951e-008
	24	PRF_Q_2022_M_CIAN_733_51989.95097.95097.4.0.dta	4	4349.283912	VSKTGAEGAVLDEAK(3)-NINKSLSALGNVISALAEGSTYVPYR(4)	4349.287280	null	2.864588e-002	1.395620e-003	-0.003368	-0.774380	1.000000e+000	1.889194e-003
	25	PRF_Q_2022_M_CIAN_733_51989.91460.91460.5.0.dta	5	4349.322233	VSKTGAEGAVLDEAK(3)-NINKSLSALGNVISALAEGSTYVPYR(4)	4349.287280	null	2.327727e-006	1.739841e-003	0.034953	8.036489	3.190616e-009	1.559072e-006
	26	PRF_Q_2022_M_CIAN_733_51989.90434.90434.4.1.dta	4	4349.327097	VSKTGAEGAVLDEAK(3)-NINKSLSALGNVISALAEGSTYVPYR(4)	4349.287280	null	2.879637e-005	1.826875e-003	0.039817	9.154833	1.000000e+000	3.690277e-007
	27	PRF_Q_2022_M_CIAN_733_51989.90958.90958.4.0.dta	4	4349.301307	VSKTGAEGAVLDEAK(3)-NINKSLSALGNVISALAEGSTYVPYR(4)	4349.287280	null	1.049915e-019	3.180536e-003	0.014027	3.225126	4.199820e-005	1.607924e-011
	28	PRF_Q_2022_M_CIAN_733_51989.91089.91089.4.0.dta	4	4349.303706	VSKTGAEGAVLDEAK(3)-NINKSLSALGNVISALAEGSTYVPYR(4)	4349.287280	null	2.017193e-007	1.349499e-002	0.016426	3.776711	2.153275e-018	2.661629e-007
	29	PRF_Q_2022_M_CIAN_733_51989.98891.98891.4.1.dta	4	4349.288328	VSKTGAEGAVLDEAK(3)-NINKSLSALGNVISALAEGSTYVPYR(4)	4349.287280	null	6.109662e-001	1.570881e-002	0.001048	0.240959	1.000000e+000	4.045699e-001
	30	PRF_Q_2022_M_CIAN_733_51989.100261.100261.4.0.dta	4	4349.285970	VSKTGAEGAVLDEAK(3)-NINKSLSALGNVISALAEGSTYVPYR(4)	4349.287280	null	1.000000e+000	4.151855e-002	-0.001310	-0.301199	1.000000e+000	1.000000e+000
	31	PRF_Q_2022_M_CIAN_733_51989.95030.95030.4.0.dta	4	4349.282863	VSKTGAEGAVLDEAK(3)-NINKSLSALGNVISALAEGSTYVPYR(4)	4349.287280	null	3.512534e-001	6.171134e-002	-0.004417	-1.015569	1.000000e+000	1.504088e-001
	32	PRF_Q_2022_M_CIAN_733_51989.94106.94106.4.0.dta	4	4349.319586	VSKTGAEGAVLDEAK(3)-NINKSLSALGNVISALAEGSTYVPYR(4)	4349.287280	null	1.000000e+000	2.618607e-001	0.032306	7.427884	1.000000e+000	1.000000e+000
28	sp|P33176|KINH_HUMAN (560)-sp|P33176|KINH_HUMAN (584)	2	2
	1	PRF_Q_2022_M_CIAN_733_51989.80115.80115.5.0.dta	5	4375.139737	AAEMMASLLKDLGGSGGSDSATHIK(10)-RDEDGKELAGATMELR(6)	4375.121219	null	3.489964e-007	1.031295e-005	0.018518	4.232568	1.734005e-005	1.920598e-012
	2	PRF_Q_2022_M_CIAN_733_51989.86610.86610.5.0.dta	5	4219.035356	AAEMMASLLKDLGGSGGSDSATHIK(10)-DEDGKELAGATMELR(5)	4219.020117	null	9.785444e-010	2.404162e-005	0.015239	3.611976	3.243330e-006	1.233170e-008
29	sp|P33176|KINH_HUMAN (526)-sp|P33176|KINH_HUMAN (599)	2	4
	1	PRF_Q_2022_M_CIAN_733_51989.90618.90618.5.0.dta	5	4983.531685	TKEYELLSDELNQKSATLASIDAELQK(14)-DSSGKTISTWISDGQVK(5)	4983.520619	null	3.050949e-006	2.319385e-005	0.011066	2.220519	3.451619e-012	2.402900e-007
	2	PRF_Q_2022_M_CIAN_733_51989.90640.90640.4.0.dta	4	4983.567759	TKEYELLSDELNQKSATLASIDAELQK(14)-DSSGKTISTWISDGQVK(5)	4983.520619	null	3.645762e-005	4.109944e-004	0.047140	9.459176	1.000000e+000	1.349844e-005
	3	PRF_Q_2022_M_CIAN_733_51989.89936.89936.5.0.dta	5	5798.899440	SQEVEDKTKEYELLSDELNQKSATLASIDAELQK(21)-DSSGKTISTWISDGQVK(5)	5798.886693	null	1.265911e-003	2.615503e-003	0.012747	2.198181	1.000000e+000	1.085847e-006
	4	PRF_Q_2022_M_CIAN_733_51989.89886.89886.5.0.dta	5	5798.902842	SQEVEDKTKEYELLSDELNQKSATLASIDAELQK(21)-DSSGKTISTWISDGQVK(5)	5798.886693	null	2.537278e-002	2.694969e-003	0.016149	2.784845	1.000000e+000	4.600333e-004
30	sp|P33176|KINH_HUMAN (240)-sp|P33176|KINH_HUMAN (313)	2	11
	1	PRF_Q_2022_M_CIAN_733_51989.77807.77807.4.0.dta	4	4590.280212	VSKTGAEGAVLDEAK(3)-TTIVICCSPSSYNESETKSTLLFGQR(18)	4590.258750	Carbamidomethyl[C](6);Carbamidomethyl[C](7)	2.226252e-006	3.132697e-005	0.021462	4.675553	1.000000e+000	3.816950e-010
	2	PRF_Q_2022_M_CIAN_733_51989.77738.77738.5.0.dta	5	4590.276957	VSKTGAEGAVLDEAK(3)-TTIVICCSPSSYNESETKSTLLFGQR(18)	4590.258750	Carbamidomethyl[C](6);Carbamidomethyl[C](7)	9.774377e-012	4.496865e-005	0.018207	3.966443	3.185469e-004	1.258668e-012
	3	PRF_Q_2022_M_CIAN_733_51989.78024.78024.5.0.dta	5	4590.266995	VSKTGAEGAVLDEAK(3)-TTIVICCSPSSYNESETKSTLLFGQR(18)	4590.258750	Carbamidomethyl[C](6);Carbamidomethyl[C](7)	3.668551e-003	6.511048e-005	0.008245	1.796195	1.000000e+000	1.473889e-006
	4	PRF_Q_2022_M_CIAN_733_51989.77870.77870.5.0.dta	5	4590.278595	VSKTGAEGAVLDEAK(3)-TTIVICCSPSSYNESETKSTLLFGQR(18)	4590.258750	Carbamidomethyl[C](6);Carbamidomethyl[C](7)	4.319405e-010	6.605545e-005	0.019845	4.323286	2.252988e-009	3.223214e-011
	5	PRF_Q_2022_M_CIAN_733_51989.77953.77953.4.0.dta	4	4590.280321	VSKTGAEGAVLDEAK(3)-TTIVICCSPSSYNESETKSTLLFGQR(18)	4590.258750	Carbamidomethyl[C](6);Carbamidomethyl[C](7)	1.601844e-014	9.214730e-005	0.021571	4.699299	1.000000e+000	5.747670e-012
	6	PRF_Q_2022_M_CIAN_733_51989.78239.78239.4.0.dta	4	4590.284166	VSKTGAEGAVLDEAK(3)-TTIVICCSPSSYNESETKSTLLFGQR(18)	4590.258750	Carbamidomethyl[C](6);Carbamidomethyl[C](7)	2.812753e-009	1.333553e-004	0.025416	5.536943	1.000000e+000	3.410487e-007
	7	PRF_Q_2022_M_CIAN_733_51989.78092.78092.4.0.dta	4	4590.276695	VSKTGAEGAVLDEAK(3)-TTIVICCSPSSYNESETKSTLLFGQR(18)	4590.258750	Carbamidomethyl[C](6);Carbamidomethyl[C](7)	1.314242e-006	2.609006e-004	0.017945	3.909366	1.000000e+000	5.428055e-006
	8	PRF_Q_2022_M_CIAN_733_51989.78388.78388.4.0.dta	4	4590.288951	VSKTGAEGAVLDEAK(3)-TTIVICCSPSSYNESETKSTLLFGQR(18)	4590.258750	Carbamidomethyl[C](6);Carbamidomethyl[C](7)	1.000000e+000	6.942805e-004	0.030201	6.579368	1.000000e+000	6.458693e-004
	9	PRF_Q_2022_M_CIAN_733_51989.78533.78533.4.0.dta	4	4590.289834	VSKTGAEGAVLDEAK(3)-TTIVICCSPSSYNESETKSTLLFGQR(18)	4590.258750	Carbamidomethyl[C](6);Carbamidomethyl[C](7)	1.000000e+000	1.066422e-002	0.031084	6.771732	1.000000e+000	1.000000e+000
	10	PRF_Q_2022_M_CIAN_733_51989.77668.77668.4.0.dta	4	4590.275377	VSKTGAEGAVLDEAK(3)-TTIVICCSPSSYNESETKSTLLFGQR(18)	4590.258750	Carbamidomethyl[C](6);Carbamidomethyl[C](7)	1.000000e+000	1.962656e-002	0.016627	3.622236	1.000000e+000	1.000000e+000
	11	PRF_Q_2022_M_CIAN_733_51989.86378.86378.5.0.dta	5	5778.925966	LYLVDLAGSEKVSKTGAEGAVLDEAK(14)-TTIVICCSPSSYNESETKSTLLFGQR(18)	5778.897733	Carbamidomethyl[C](6);Carbamidomethyl[C](7)	1.000000e+000	1.610330e-004	0.028233	4.885534	1.000000e+000	1.000000e+000
31	sp|P33176|KINH_HUMAN (256)-sp|P33176|KINH_HUMAN (450)	2	4
	1	PRF_Q_2022_M_CIAN_733_51989.90447.90447.5.0.dta	5	5080.676725	NINKSLSALGNVISALAEGSTYVPYRDSK(4)-LKTQMLDQEELLASTR(2)	5080.650854	null	5.636067e-012	3.871673e-005	0.025871	5.092064	5.782694e-007	1.725979e-014
	2	PRF_Q_2022_M_CIAN_733_51989.90452.90452.4.0.dta	4	5080.662552	NINKSLSALGNVISALAEGSTYVPYRDSK(4)-LKTQMLDQEELLASTR(2)	5080.650854	null	3.762284e-007	4.125352e-003	0.011698	2.302461	1.000000e+000	8.543209e-009
	3	PRF_Q_2022_M_CIAN_733_51989.90291.90291.5.0.dta	5	4906.617999	NINKSLSALGNVISALAEGSTYVPYR(4)-LKTQMLDQEELLASTRR(2)	4906.598037	null	1.012269e-004	2.423805e-003	0.019962	4.068399	1.861248e-011	2.294458e-005
	4	PRF_Q_2022_M_CIAN_733_51989.90322.90322.4.0.dta	4	4906.600411	NINKSLSALGNVISALAEGSTYVPYR(4)-LKTQMLDQEELLASTRR(2)	4906.598037	null	1.018019e-001	3.736643e-002	0.002374	0.483838	3.117819e-007	5.447932e-002
32	sp|P33176|KINH_HUMAN (141)-sp|P33176|KINH_HUMAN (240)	2	7
	1	PRF_Q_2022_M_CIAN_733_51989.86309.86309.4.0.dta	4	3157.678087	VSYFEIYLDKIR(10)-VSKTGAEGAVLDEAK(3)	3157.666577	null	4.146822e-010	4.865098e-005	0.011510	3.645097	1.112322e-009	7.167535e-009
	2	PRF_Q_2022_M_CIAN_733_51989.92822.92822.4.0.dta	4	3928.100958	VSYFEIYLDKIRDLLDVSK(10)-VSKTGAEGAVLDEAK(3)	3928.083958	null	1.053615e-008	7.486719e-005	0.017000	4.327810	1.128043e-008	2.929978e-008
	3	PRF_Q_2022_M_CIAN_733_51989.92912.92912.3.0.dta	3	3928.110705	VSYFEIYLDKIRDLLDVSK(10)-VSKTGAEGAVLDEAK(3)	3928.083958	null	3.074338e-005	8.423351e-004	0.026747	6.809172	3.965531e-022	8.033788e-004
	4	PRF_Q_2022_M_CIAN_733_51989.92948.92948.5.0.dta	5	3928.106651	VSYFEIYLDKIRDLLDVSK(10)-VSKTGAEGAVLDEAK(3)	3928.083958	null	2.491156e-007	2.054041e-003	0.022693	5.777117	1.118395e-006	5.938057e-007
	5	PRF_Q_2022_M_CIAN_733_51989.92805.92805.5.0.dta	5	3928.105062	VSYFEIYLDKIRDLLDVSK(10)-VSKTGAEGAVLDEAK(3)	3928.083958	null	1.433491e-006	2.313217e-003	0.021104	5.372594	1.317623e-005	3.114603e-006
	6	PRF_Q_2022_M_CIAN_733_51989.92978.92978.4.0.dta	4	3928.103075	VSYFEIYLDKIRDLLDVSK(10)-VSKTGAEGAVLDEAK(3)	3928.083958	null	1.374088e-003	3.206576e-003	0.019117	4.866749	4.899462e-003	2.643369e-006
	7	PRF_Q_2022_M_CIAN_733_51989.93096.93096.5.0.dta	5	3928.105408	VSYFEIYLDKIRDLLDVSK(10)-VSKTGAEGAVLDEAK(3)	3928.083958	null	4.373000e-005	3.144090e-002	0.021450	5.460678	1.000000e+000	1.400861e-003
33	sp|P33176|KINH_HUMAN (166)-sp|P33176|KINH_HUMAN (213)	2	6
	1	PRF_Q_2022_M_CIAN_733_51989.58762.58762.5.0.dta	5	3589.847708	VPYVKGCTER(5)-SHSIFLINVKQENTQTEQK(10)	3589.831740	Carbamidomethyl[C](29)	1.060875e-006	5.187405e-005	0.015968	4.448119	1.798526e-016	7.581227e-007
	2	PRF_Q_2022_M_CIAN_733_51989.58627.58627.5.0.dta	5	3589.844976	VPYVKGCTER(5)-SHSIFLINVKQENTQTEQK(10)	3589.831740	Carbamidomethyl[C](29)	1.001994e-001	3.616736e-003	0.013236	3.687081	1.000000e+000	1.215865e-002
	3	PRF_Q_2022_M_CIAN_733_51989.58799.58799.4.0.dta	4	3589.846192	VPYVKGCTER(5)-SHSIFLINVKQENTQTEQK(10)	3589.831740	Carbamidomethyl[C](29)	2.028373e-004	5.802021e-003	0.014452	4.025815	1.325573e-006	2.075173e-005
	4	PRF_Q_2022_M_CIAN_733_51989.58893.58893.5.0.dta	5	3589.845557	VPYVKGCTER(5)-SHSIFLINVKQENTQTEQK(10)	3589.831740	Carbamidomethyl[C](29)	4.154884e-003	1.443613e-002	0.013817	3.848927	1.071963e-009	1.808881e-002
	5	PRF_Q_2022_M_CIAN_733_51989.58667.58667.4.0.dta	4	3589.846981	VPYVKGCTER(5)-SHSIFLINVKQENTQTEQK(10)	3589.831740	Carbamidomethyl[C](29)	3.689342e-001	2.297754e-001	0.015241	4.245603	1.000000e+000	1.738844e-001
	6	PRF_Q_2022_M_CIAN_733_51989.51399.51399.5.0.dta	5	4883.500227	TNLSVHEDKNRVPYVKGCTER(16)-SHSIFLINVKQENTQTEQK(10)	4883.474239	Carbamidomethyl[C](18)	1.000000e+000	1.334746e-001	0.025988	5.321621	1.000000e+000	1.000000e+000
34	sp|P33176|KINH_HUMAN (44)-sp|P33176|KINH_HUMAN (313)	2	87
	1	PRF_Q_2022_M_CIAN_733_51989.87677.87677.5.0.dta	5	5158.485108	FQGEDTVVIASKPYAFDR(12)-TTIVICCSPSSYNESETKSTLLFGQR(18)	5158.502147	Carbamidomethyl[C](6);Carbamidomethyl[C](7)	4.313955e-014	6.092476e-005	-0.017039	-3.303091	1.000000e+000	2.269007e-026
	2	PRF_Q_2022_M_CIAN_733_51989.87529.87529.5.0.dta	5	5158.500232	FQGEDTVVIASKPYAFDR(12)-TTIVICCSPSSYNESETKSTLLFGQR(18)	5158.502147	Carbamidomethyl[C](6);Carbamidomethyl[C](7)	1.777997e-025	1.061671e-004	-0.001915	-0.371232	2.781097e-007	2.710601e-011
	3	PRF_Q_2022_M_CIAN_733_51989.87388.87388.5.0.dta	5	5158.488201	FQGEDTVVIASKPYAFDR(12)-TTIVICCSPSSYNESETKSTLLFGQR(18)	5158.502147	Carbamidomethyl[C](6);Carbamidomethyl[C](7)	2.665864e-011	2.310073e-004	-0.013946	-2.703498	7.583905e-004	2.033140e-023
	4	PRF_Q_2022_M_CIAN_733_51989.99554.99554.4.0.dta	4	5158.515098	FQGEDTVVIASKPYAFDR(12)-TTIVICCSPSSYNESETKSTLLFGQR(18)	5158.502147	Carbamidomethyl[C](6);Carbamidomethyl[C](7)	1.000000e+000	5.086051e-004	0.012951	2.510613	1.000000e+000	1.000000e+000
	5	PRF_Q_2022_M_CIAN_733_51989.86820.86820.5.0.dta	5	5158.523979	FQGEDTVVIASKPYAFDR(12)-TTIVICCSPSSYNESETKSTLLFGQR(18)	5158.502147	Carbamidomethyl[C](6);Carbamidomethyl[C](7)	5.747616e-009	6.024821e-004	0.021832	4.232236	2.802340e-010	1.426686e-009
	6	PRF_Q_2022_M_CIAN_733_51989.88748.88748.5.0.dta	5	5158.513968	FQGEDTVVIASKPYAFDR(12)-TTIVICCSPSSYNESETKSTLLFGQR(18)	5158.502147	Carbamidomethyl[C](6);Carbamidomethyl[C](7)	1.000000e+000	6.494533e-004	0.011821	2.291557	1.000000e+000	7.425013e-008
	7	PRF_Q_2022_M_CIAN_733_51989.88413.88413.4.0.dta	4	5158.533165	FQGEDTVVIASKPYAFDR(12)-TTIVICCSPSSYNESETKSTLLFGQR(18)	5158.502147	Carbamidomethyl[C](6);Carbamidomethyl[C](7)	1.000000e+000	6.664026e-004	0.031018	6.012986	1.000000e+000	1.000000e+000
	8	PRF_Q_2022_M_CIAN_733_51989.99133.99133.4.1.dta	4	5158.520640	FQGEDTVVIASKPYAFDR(12)-TTIVICCSPSSYNESETKSTLLFGQR(18)	5158.502147	Carbamidomethyl[C](6);Carbamidomethyl[C](7)	1.000000e+000	6.887522e-004	0.018493	3.584955	1.000000e+000	1.000000e+000
	9	PRF_Q_2022_M_CIAN_733_51989.87088.87088.4.0.dta	4	5158.516273	FQGEDTVVIASKPYAFDR(12)-TTIVICCSPSSYNESETKSTLLFGQR(18)	5158.502147	Carbamidomethyl[C](6);Carbamidomethyl[C](7)	4.472799e-008	7.004898e-004	0.014126	2.738392	2.699253e-005	3.164536e-012
	10	PRF_Q_2022_M_CIAN_733_51989.87810.87810.4.0.dta	4	5158.516136	FQGEDTVVIASKPYAFDR(12)-TTIVICCSPSSYNESETKSTLLFGQR(18)	5158.502147	Carbamidomethyl[C](6);Carbamidomethyl[C](7)	1.000000e+000	9.014537e-004	0.013989	2.711834	1.000000e+000	1.098102e-015
	11	PRF_Q_2022_M_CIAN_733_51989.86965.86965.5.0.dta	5	5158.526023	FQGEDTVVIASKPYAFDR(12)-TTIVICCSPSSYNESETKSTLLFGQR(18)	5158.502147	Carbamidomethyl[C](6);Carbamidomethyl[C](7)	3.414611e-007	9.127458e-004	0.023876	4.628475	2.445549e-007	1.627559e-011
	12	PRF_Q_2022_M_CIAN_733_51989.88987.88987.4.1.dta	4	5158.503046	FQGEDTVVIASKPYAFDR(12)-TTIVICCSPSSYNESETKSTLLFGQR(18)	5158.502147	Carbamidomethyl[C](6);Carbamidomethyl[C](7)	1.000000e+000	1.196019e-003	0.000899	0.174275	1.000000e+000	1.000000e+000
	13	PRF_Q_2022_M_CIAN_733_51989.87230.87230.4.0.dta	4	5158.517406	FQGEDTVVIASKPYAFDR(12)-TTIVICCSPSSYNESETKSTLLFGQR(18)	5158.502147	Carbamidomethyl[C](6);Carbamidomethyl[C](7)	1.612599e-006	1.427289e-003	0.015259	2.958029	7.274685e-006	1.673287e-005
	14	PRF_Q_2022_M_CIAN_733_51989.86944.86944.4.0.dta	4	5158.522976	FQGEDTVVIASKPYAFDR(12)-TTIVICCSPSSYNESETKSTLLFGQR(18)	5158.502147	Carbamidomethyl[C](6);Carbamidomethyl[C](7)	2.519201e-011	1.439355e-003	0.020829	4.037800	8.244055e-007	9.671503e-016
	15	PRF_Q_2022_M_CIAN_733_51989.88267.88267.4.0.dta	4	5158.527665	FQGEDTVVIASKPYAFDR(12)-TTIVICCSPSSYNESETKSTLLFGQR(18)	5158.502147	Carbamidomethyl[C](6);Carbamidomethyl[C](7)	1.000000e+000	1.602623e-003	0.025518	4.946785	1.000000e+000	2.817683e-007
	16	PRF_Q_2022_M_CIAN_733_51989.95108.95108.4.0.dta	4	5158.517598	FQGEDTVVIASKPYAFDR(12)-TTIVICCSPSSYNESETKSTLLFGQR(18)	5158.502147	Carbamidomethyl[C](6);Carbamidomethyl[C](7)	1.000000e+000	1.619479e-003	0.015451	2.995249	1.000000e+000	1.000000e+000
	17	PRF_Q_2022_M_CIAN_733_51989.103623.103623.4.0.dta	4	5158.536398	FQGEDTVVIASKPYAFDR(12)-TTIVICCSPSSYNESETKSTLLFGQR(18)	5158.502147	Carbamidomethyl[C](6);Carbamidomethyl[C](7)	1.000000e+000	1.711880e-003	0.034251	6.639718	1.000000e+000	1.000000e+000
	18	PRF_Q_2022_M_CIAN_733_51989.91713.91713.4.1.dta	4	5158.510091	FQGEDTVVIASKPYAFDR(12)-TTIVICCSPSSYNESETKSTLLFGQR(18)	5158.502147	Carbamidomethyl[C](6);Carbamidomethyl[C](7)	1.000000e+000	1.919269e-003	0.007944	1.539982	1.000000e+000	1.786284e-004
	19	PRF_Q_2022_M_CIAN_733_51989.87364.87364.4.0.dta	4	5158.530747	FQGEDTVVIASKPYAFDR(12)-TTIVICCSPSSYNESETKSTLLFGQR(18)	5158.502147	Carbamidomethyl[C](6);Carbamidomethyl[C](7)	4.820486e-009	1.927523e-003	0.028600	5.544245	1.000000e+000	1.632334e-010
	20	PRF_Q_2022_M_CIAN_733_51989.98987.98987.4.0.dta	4	5158.527313	FQGEDTVVIASKPYAFDR(12)-TTIVICCSPSSYNESETKSTLLFGQR(18)	5158.502147	Carbamidomethyl[C](6);Carbamidomethyl[C](7)	1.000000e+000	2.056790e-003	0.025166	4.878548	1.000000e+000	1.000000e+000
	21	PRF_Q_2022_M_CIAN_733_51989.89205.89205.4.0.dta	4	5158.523824	FQGEDTVVIASKPYAFDR(12)-TTIVICCSPSSYNESETKSTLLFGQR(18)	5158.502147	Carbamidomethyl[C](6);Carbamidomethyl[C](7)	1.000000e+000	2.362499e-003	0.021677	4.202189	1.000000e+000	1.000000e+000
	22	PRF_Q_2022_M_CIAN_733_51989.89171.89171.4.0.dta	4	5158.521674	FQGEDTVVIASKPYAFDR(12)-TTIVICCSPSSYNESETKSTLLFGQR(18)	5158.502147	Carbamidomethyl[C](6);Carbamidomethyl[C](7)	1.000000e+000	2.634983e-003	0.019527	3.785401	1.000000e+000	1.038431e-004
	23	PRF_Q_2022_M_CIAN_733_51989.89783.89783.4.0.dta	4	5158.506601	FQGEDTVVIASKPYAFDR(12)-TTIVICCSPSSYNESETKSTLLFGQR(18)	5158.502147	Carbamidomethyl[C](6);Carbamidomethyl[C](7)	1.000000e+000	3.324155e-003	0.004454	0.863429	1.000000e+000	2.811089e-003
	24	PRF_Q_2022_M_CIAN_733_51989.100481.100481.4.0.dta	4	5158.504426	FQGEDTVVIASKPYAFDR(12)-TTIVICCSPSSYNESETKSTLLFGQR(18)	5158.502147	Carbamidomethyl[C](6);Carbamidomethyl[C](7)	1.000000e+000	3.333810e-003	0.002279	0.441795	1.000000e+000	1.000000e+000
	25	PRF_Q_2022_M_CIAN_733_51989.87656.87656.4.0.dta	4	5158.539817	FQGEDTVVIASKPYAFDR(12)-TTIVICCSPSSYNESETKSTLLFGQR(18)	5158.502147	Carbamidomethyl[C](6);Carbamidomethyl[C](7)	8.509715e-008	3.369519e-003	0.037670	7.302507	9.709992e-006	2.231454e-020
	26	PRF_Q_2022_M_CIAN_733_51989.88827.88827.5.0.dta	5	5158.549132	FQGEDTVVIASKPYAFDR(12)-TTIVICCSPSSYNESETKSTLLFGQR(18)	5158.502147	Carbamidomethyl[C](6);Carbamidomethyl[C](7)	1.000000e+000	3.375334e-003	0.046985	9.108264	1.000000e+000	1.679989e-003
	27	PRF_Q_2022_M_CIAN_733_51989.87508.87508.4.0.dta	4	5158.540925	FQGEDTVVIASKPYAFDR(12)-TTIVICCSPSSYNESETKSTLLFGQR(18)	5158.502147	Carbamidomethyl[C](6);Carbamidomethyl[C](7)	3.762127e-009	3.479434e-003	0.038778	7.517298	1.000000e+000	1.071847e-011
	28	PRF_Q_2022_M_CIAN_733_51989.100022.100022.4.0.dta	4	5158.494745	FQGEDTVVIASKPYAFDR(12)-TTIVICCSPSSYNESETKSTLLFGQR(18)	5158.502147	Carbamidomethyl[C](6);Carbamidomethyl[C](7)	1.000000e+000	3.957293e-003	-0.007402	-1.434913	1.000000e+000	1.000000e+000
	29	PRF_Q_2022_M_CIAN_733_51989.94338.94338.4.0.dta	4	5158.494251	FQGEDTVVIASKPYAFDR(12)-TTIVICCSPSSYNESETKSTLLFGQR(18)	5158.502147	Carbamidomethyl[C](6);Carbamidomethyl[C](7)	1.000000e+000	4.076263e-003	-0.007896	-1.530677	1.000000e+000	1.000000e+000
	30	PRF_Q_2022_M_CIAN_733_51989.99329.99329.5.0.dta	5	5158.556920	FQGEDTVVIASKPYAFDR(12)-TTIVICCSPSSYNESETKSTLLFGQR(18)	5158.502147	Carbamidomethyl[C](6);Carbamidomethyl[C](7)	1.000000e+000	5.205709e-003	0.054773	10.618005	1.000000e+000	1.000000e+000
	31	PRF_Q_2022_M_CIAN_733_51989.89765.89765.5.0.dta	5	5158.468844	FQGEDTVVIASKPYAFDR(12)-TTIVICCSPSSYNESETKSTLLFGQR(18)	5158.502147	Carbamidomethyl[C](6);Carbamidomethyl[C](7)	1.605282e-010	5.563162e-003	-0.033303	-6.455944	1.000000e+000	2.619648e-003
	32	PRF_Q_2022_M_CIAN_733_51989.88691.88691.4.1.dta	4	5158.539044	FQGEDTVVIASKPYAFDR(12)-TTIVICCSPSSYNESETKSTLLFGQR(18)	5158.502147	Carbamidomethyl[C](6);Carbamidomethyl[C](7)	1.000000e+000	6.217194e-003	0.036897	7.152658	1.000000e+000	4.860149e-007
	33	PRF_Q_2022_M_CIAN_733_51989.88845.88845.4.1.dta	4	5158.533554	FQGEDTVVIASKPYAFDR(12)-TTIVICCSPSSYNESETKSTLLFGQR(18)	5158.502147	Carbamidomethyl[C](6);Carbamidomethyl[C](7)	1.000000e+000	6.324750e-003	0.031407	6.088395	1.000000e+000	1.000000e+000
	34	PRF_Q_2022_M_CIAN_733_51989.98623.98623.4.0.dta	4	5158.532387	FQGEDTVVIASKPYAFDR(12)-TTIVICCSPSSYNESETKSTLLFGQR(18)	5158.502147	Carbamidomethyl[C](6);Carbamidomethyl[C](7)	1.000000e+000	6.679236e-003	0.030240	5.862167	1.000000e+000	1.000000e+000
	35	PRF_Q_2022_M_CIAN_733_51989.99269.99269.4.0.dta	4	5158.551643	FQGEDTVVIASKPYAFDR(12)-TTIVICCSPSSYNESETKSTLLFGQR(18)	5158.502147	Carbamidomethyl[C](6);Carbamidomethyl[C](7)	1.000000e+000	7.968015e-003	0.049496	9.595033	1.000000e+000	1.000000e+000
	36	PRF_Q_2022_M_CIAN_733_51989.94072.94072.4.1.dta	4	5158.544444	FQGEDTVVIASKPYAFDR(12)-TTIVICCSPSSYNESETKSTLLFGQR(18)	5158.502147	Carbamidomethyl[C](6);Carbamidomethyl[C](7)	1.000000e+000	8.407817e-003	0.042297	8.199473	1.000000e+000	1.000000e+000
	37	PRF_Q_2022_M_CIAN_733_51989.86805.86805.4.0.dta	4	5158.521096	FQGEDTVVIASKPYAFDR(12)-TTIVICCSPSSYNESETKSTLLFGQR(18)	5158.502147	Carbamidomethyl[C](6);Carbamidomethyl[C](7)	1.848887e-011	8.408484e-003	0.018949	3.673353	1.000000e+000	4.591923e-011
	38	PRF_Q_2022_M_CIAN_733_51989.100359.100359.5.0.dta	5	5158.492829	FQGEDTVVIASKPYAFDR(12)-TTIVICCSPSSYNESETKSTLLFGQR(18)	5158.502147	Carbamidomethyl[C](6);Carbamidomethyl[C](7)	1.000000e+000	9.221347e-003	-0.009318	-1.806338	1.000000e+000	1.000000e+000
	39	PRF_Q_2022_M_CIAN_733_51989.89015.89015.5.0.dta	5	5158.544343	FQGEDTVVIASKPYAFDR(12)-TTIVICCSPSSYNESETKSTLLFGQR(18)	5158.502147	Carbamidomethyl[C](6);Carbamidomethyl[C](7)	8.802196e-003	9.376110e-003	0.042196	8.179894	1.000000e+000	2.756994e-004
	40	PRF_Q_2022_M_CIAN_733_51989.89640.89640.4.0.dta	4	5158.528058	FQGEDTVVIASKPYAFDR(12)-TTIVICCSPSSYNESETKSTLLFGQR(18)	5158.502147	Carbamidomethyl[C](6);Carbamidomethyl[C](7)	1.000000e+000	1.006794e-002	0.025911	5.022970	1.000000e+000	9.755575e-007
	41	PRF_Q_2022_M_CIAN_733_51989.100334.100334.4.0.dta	4	5158.535648	FQGEDTVVIASKPYAFDR(12)-TTIVICCSPSSYNESETKSTLLFGQR(18)	5158.502147	Carbamidomethyl[C](6);Carbamidomethyl[C](7)	1.000000e+000	1.177432e-002	0.033501	6.494327	1.000000e+000	1.000000e+000
	42	PRF_Q_2022_M_CIAN_733_51989.89988.89988.4.0.dta	4	5158.534788	FQGEDTVVIASKPYAFDR(12)-TTIVICCSPSSYNESETKSTLLFGQR(18)	5158.502147	Carbamidomethyl[C](6);Carbamidomethyl[C](7)	1.000000e+000	1.215338e-002	0.032641	6.327612	1.000000e+000	1.000000e+000
	43	PRF_Q_2022_M_CIAN_733_51989.91179.91179.4.0.dta	4	5158.544277	FQGEDTVVIASKPYAFDR(12)-TTIVICCSPSSYNESETKSTLLFGQR(18)	5158.502147	Carbamidomethyl[C](6);Carbamidomethyl[C](7)	1.000000e+000	1.274763e-002	0.042130	8.167099	1.000000e+000	3.064079e-003
	44	PRF_Q_2022_M_CIAN_733_51989.99357.99357.5.1.dta	5	5158.562650	FQGEDTVVIASKPYAFDR(12)-TTIVICCSPSSYNESETKSTLLFGQR(18)	5158.502147	Carbamidomethyl[C](6);Carbamidomethyl[C](7)	1.000000e+000	1.280603e-002	0.060503	11.728792	1.000000e+000	1.000000e+000
	45	PRF_Q_2022_M_CIAN_733_51989.89621.89621.5.1.dta	5	5158.548583	FQGEDTVVIASKPYAFDR(12)-TTIVICCSPSSYNESETKSTLLFGQR(18)	5158.502147	Carbamidomethyl[C](6);Carbamidomethyl[C](7)	2.411766e-003	1.470664e-002	0.046436	9.001838	1.000000e+000	7.508282e-006
	46	PRF_Q_2022_M_CIAN_733_51989.94814.94814.4.0.dta	4	5158.543320	FQGEDTVVIASKPYAFDR(12)-TTIVICCSPSSYNESETKSTLLFGQR(18)	5158.502147	Carbamidomethyl[C](6);Carbamidomethyl[C](7)	1.000000e+000	1.474335e-002	0.041173	7.981580	1.000000e+000	1.000000e+000
	47	PRF_Q_2022_M_CIAN_733_51989.99709.99709.4.0.dta	4	5158.509937	FQGEDTVVIASKPYAFDR(12)-TTIVICCSPSSYNESETKSTLLFGQR(18)	5158.502147	Carbamidomethyl[C](6);Carbamidomethyl[C](7)	1.000000e+000	1.479224e-002	0.007790	1.510128	1.000000e+000	1.000000e+000
	48	PRF_Q_2022_M_CIAN_733_51989.96553.96553.4.0.dta	4	5158.496851	FQGEDTVVIASKPYAFDR(12)-TTIVICCSPSSYNESETKSTLLFGQR(18)	5158.502147	Carbamidomethyl[C](6);Carbamidomethyl[C](7)	1.000000e+000	1.532856e-002	-0.005296	-1.026655	1.000000e+000	1.000000e+000
	49	PRF_Q_2022_M_CIAN_733_51989.98848.98848.4.0.dta	4	5158.546078	FQGEDTVVIASKPYAFDR(12)-TTIVICCSPSSYNESETKSTLLFGQR(18)	5158.502147	Carbamidomethyl[C](6);Carbamidomethyl[C](7)	1.000000e+000	1.611498e-002	0.043931	8.516232	1.000000e+000	1.000000e+000
	50	PRF_Q_2022_M_CIAN_733_51989.88551.88551.4.3.dta	4	5158.548224	FQGEDTVVIASKPYAFDR(12)-TTIVICCSPSSYNESETKSTLLFGQR(18)	5158.502147	Carbamidomethyl[C](6);Carbamidomethyl[C](7)	1.000000e+000	1.627286e-002	0.046077	8.932244	1.000000e+000	2.237986e-003
	51	PRF_Q_2022_M_CIAN_733_51989.91462.91462.4.1.dta	4	5158.559391	FQGEDTVVIASKPYAFDR(12)-TTIVICCSPSSYNESETKSTLLFGQR(18)	5158.502147	Carbamidomethyl[C](6);Carbamidomethyl[C](7)	1.000000e+000	1.877916e-002	0.057244	11.097020	1.000000e+000	3.401312e-004
	52	PRF_Q_2022_M_CIAN_733_51989.90541.90541.5.0.dta	5	5158.557879	FQGEDTVVIASKPYAFDR(12)-TTIVICCSPSSYNESETKSTLLFGQR(18)	5158.502147	Carbamidomethyl[C](6);Carbamidomethyl[C](7)	7.212851e-002	1.994657e-002	0.055732	10.803911	1.000000e+000	1.100388e-002
	53	PRF_Q_2022_M_CIAN_733_51989.94148.94148.5.0.dta	5	5158.529794	FQGEDTVVIASKPYAFDR(12)-TTIVICCSPSSYNESETKSTLLFGQR(18)	5158.502147	Carbamidomethyl[C](6);Carbamidomethyl[C](7)	1.000000e+000	2.669685e-002	0.027647	5.359502	1.000000e+000	1.000000e+000
	54	PRF_Q_2022_M_CIAN_733_51989.97033.97033.5.0.dta	5	5158.514922	FQGEDTVVIASKPYAFDR(12)-TTIVICCSPSSYNESETKSTLLFGQR(18)	5158.502147	Carbamidomethyl[C](6);Carbamidomethyl[C](7)	1.000000e+000	2.734116e-002	0.012775	2.476494	1.000000e+000	1.000000e+000
	55	PRF_Q_2022_M_CIAN_733_51989.88195.88195.5.0.dta	5	5158.530328	FQGEDTVVIASKPYAFDR(12)-TTIVICCSPSSYNESETKSTLLFGQR(18)	5158.502147	Carbamidomethyl[C](6);Carbamidomethyl[C](7)	5.376445e-006	2.929374e-002	0.028181	5.463020	1.000000e+000	6.237270e-007
	56	PRF_Q_2022_M_CIAN_733_51989.99868.99868.4.0.dta	4	5158.528279	FQGEDTVVIASKPYAFDR(12)-TTIVICCSPSSYNESETKSTLLFGQR(18)	5158.502147	Carbamidomethyl[C](6);Carbamidomethyl[C](7)	1.000000e+000	3.334673e-002	0.026132	5.065812	1.000000e+000	1.000000e+000
	57	PRF_Q_2022_M_CIAN_733_51989.96404.96404.4.1.dta	4	5158.546287	FQGEDTVVIASKPYAFDR(12)-TTIVICCSPSSYNESETKSTLLFGQR(18)	5158.502147	Carbamidomethyl[C](6);Carbamidomethyl[C](7)	1.000000e+000	3.403132e-002	0.044140	8.556747	1.000000e+000	1.000000e+000
	58	PRF_Q_2022_M_CIAN_733_51989.91486.91486.4.1.dta	4	5158.559391	FQGEDTVVIASKPYAFDR(12)-TTIVICCSPSSYNESETKSTLLFGQR(18)	5158.502147	Carbamidomethyl[C](6);Carbamidomethyl[C](7)	1.000000e+000	3.472075e-002	0.057244	11.097020	1.000000e+000	1.000000e+000
	59	PRF_Q_2022_M_CIAN_733_51989.93583.93583.4.1.dta	4	5158.538857	FQGEDTVVIASKPYAFDR(12)-TTIVICCSPSSYNESETKSTLLFGQR(18)	5158.502147	Carbamidomethyl[C](6);Carbamidomethyl[C](7)	1.000000e+000	3.837383e-002	0.036710	7.116407	1.000000e+000	1.738398e-004
	60	PRF_Q_2022_M_CIAN_733_51989.94594.94594.4.0.dta	4	5158.557601	FQGEDTVVIASKPYAFDR(12)-TTIVICCSPSSYNESETKSTLLFGQR(18)	5158.502147	Carbamidomethyl[C](6);Carbamidomethyl[C](7)	1.000000e+000	4.275595e-002	0.055454	10.750020	1.000000e+000	1.000000e+000
	61	PRF_Q_2022_M_CIAN_733_51989.89911.89911.5.1.dta	5	5158.540700	FQGEDTVVIASKPYAFDR(12)-TTIVICCSPSSYNESETKSTLLFGQR(18)	5158.502147	Carbamidomethyl[C](6);Carbamidomethyl[C](7)	1.171904e-002	4.596106e-002	0.038553	7.473681	1.494965e-002	1.141169e-001
	62	PRF_Q_2022_M_CIAN_733_51989.89561.89561.4.3.dta	4	5158.534906	FQGEDTVVIASKPYAFDR(12)-TTIVICCSPSSYNESETKSTLLFGQR(18)	5158.502147	Carbamidomethyl[C](6);Carbamidomethyl[C](7)	1.000000e+000	4.707249e-002	0.032759	6.350487	1.000000e+000	1.000000e+000
	63	PRF_Q_2022_M_CIAN_733_51989.103760.103760.4.0.dta	4	5158.519094	FQGEDTVVIASKPYAFDR(12)-TTIVICCSPSSYNESETKSTLLFGQR(18)	5158.502147	Carbamidomethyl[C](6);Carbamidomethyl[C](7)	1.000000e+000	4.713084e-002	0.016947	3.285256	1.000000e+000	1.000000e+000
	64	PRF_Q_2022_M_CIAN_733_51989.100733.100733.4.0.dta	4	5158.505180	FQGEDTVVIASKPYAFDR(12)-TTIVICCSPSSYNESETKSTLLFGQR(18)	5158.502147	Carbamidomethyl[C](6);Carbamidomethyl[C](7)	1.000000e+000	4.803721e-002	0.003033	0.587961	1.000000e+000	1.000000e+000
	65	PRF_Q_2022_M_CIAN_733_51989.91504.91504.4.0.dta	4	5158.559391	FQGEDTVVIASKPYAFDR(12)-TTIVICCSPSSYNESETKSTLLFGQR(18)	5158.502147	Carbamidomethyl[C](6);Carbamidomethyl[C](7)	1.000000e+000	5.094501e-002	0.057244	11.097020	1.000000e+000	3.578532e-004
	66	PRF_Q_2022_M_CIAN_733_51989.90663.90663.4.0.dta	4	5158.558457	FQGEDTVVIASKPYAFDR(12)-TTIVICCSPSSYNESETKSTLLFGQR(18)	5158.502147	Carbamidomethyl[C](6);Carbamidomethyl[C](7)	2.223403e-001	5.537917e-002	0.056310	10.915959	1.000000e+000	1.308151e-001
	67	PRF_Q_2022_M_CIAN_733_51989.99157.99157.5.0.dta	5	5158.563214	FQGEDTVVIASKPYAFDR(12)-TTIVICCSPSSYNESETKSTLLFGQR(18)	5158.502147	Carbamidomethyl[C](6);Carbamidomethyl[C](7)	1.000000e+000	5.623595e-002	0.061067	11.838126	1.000000e+000	1.000000e+000
	68	PRF_Q_2022_M_CIAN_733_51989.100197.100197.4.2.dta	4	5158.517364	FQGEDTVVIASKPYAFDR(12)-TTIVICCSPSSYNESETKSTLLFGQR(18)	5158.502147	Carbamidomethyl[C](6);Carbamidomethyl[C](7)	1.000000e+000	6.131589e-002	0.015217	2.949887	1.000000e+000	1.000000e+000
	69	PRF_Q_2022_M_CIAN_733_51989.99750.99750.5.1.dta	5	5158.480994	FQGEDTVVIASKPYAFDR(12)-TTIVICCSPSSYNESETKSTLLFGQR(18)	5158.502147	Carbamidomethyl[C](6);Carbamidomethyl[C](7)	1.000000e+000	6.658255e-002	-0.021153	-4.100609	1.000000e+000	1.000000e+000
	70	PRF_Q_2022_M_CIAN_733_51989.99174.99174.5.0.dta	5	5158.563214	FQGEDTVVIASKPYAFDR(12)-TTIVICCSPSSYNESETKSTLLFGQR(18)	5158.502147	Carbamidomethyl[C](6);Carbamidomethyl[C](7)	1.000000e+000	6.910367e-002	0.061067	11.838126	1.000000e+000	1.000000e+000
	71	PRF_Q_2022_M_CIAN_733_51989.95852.95852.4.0.dta	4	5158.553251	FQGEDTVVIASKPYAFDR(12)-TTIVICCSPSSYNESETKSTLLFGQR(18)	5158.502147	Carbamidomethyl[C](6);Carbamidomethyl[C](7)	1.000000e+000	7.092213e-002	0.051104	9.906752	1.000000e+000	1.000000e+000
	72	PRF_Q_2022_M_CIAN_733_51989.98194.98194.4.1.dta	4	5158.559977	FQGEDTVVIASKPYAFDR(12)-TTIVICCSPSSYNESETKSTLLFGQR(18)	5158.502147	Carbamidomethyl[C](6);Carbamidomethyl[C](7)	1.000000e+000	7.468120e-002	0.057830	11.210619	1.000000e+000	1.000000e+000
	73	PRF_Q_2022_M_CIAN_733_51989.100510.100510.5.0.dta	5	5158.571522	FQGEDTVVIASKPYAFDR(12)-TTIVICCSPSSYNESETKSTLLFGQR(18)	5158.502147	Carbamidomethyl[C](6);Carbamidomethyl[C](7)	1.000000e+000	7.823018e-002	0.069375	13.448671	1.000000e+000	1.000000e+000
	74	PRF_Q_2022_M_CIAN_733_51989.98480.98480.4.0.dta	4	5158.540326	FQGEDTVVIASKPYAFDR(12)-TTIVICCSPSSYNESETKSTLLFGQR(18)	5158.502147	Carbamidomethyl[C](6);Carbamidomethyl[C](7)	1.000000e+000	7.952342e-002	0.038179	7.401179	1.000000e+000	1.000000e+000
	75	PRF_Q_2022_M_CIAN_733_51989.98048.98048.4.1.dta	4	5158.532208	FQGEDTVVIASKPYAFDR(12)-TTIVICCSPSSYNESETKSTLLFGQR(18)	5158.502147	Carbamidomethyl[C](6);Carbamidomethyl[C](7)	1.000000e+000	8.193289e-002	0.030061	5.827467	1.000000e+000	1.000000e+000
	76	PRF_Q_2022_M_CIAN_733_51989.95460.95460.4.3.dta	4	5158.522451	FQGEDTVVIASKPYAFDR(12)-TTIVICCSPSSYNESETKSTLLFGQR(18)	5158.502147	Carbamidomethyl[C](6);Carbamidomethyl[C](7)	1.000000e+000	8.193966e-002	0.020304	3.936026	1.000000e+000	6.500837e-001
	77	PRF_Q_2022_M_CIAN_733_51989.93032.93032.4.0.dta	4	5158.566226	FQGEDTVVIASKPYAFDR(12)-TTIVICCSPSSYNESETKSTLLFGQR(18)	5158.502147	Carbamidomethyl[C](6);Carbamidomethyl[C](7)	9.285960e-001	8.847734e-002	0.064079	12.422017	1.000000e+000	8.533556e-001
	78	PRF_Q_2022_M_CIAN_733_51989.93117.93117.4.0.dta	4	5158.566226	FQGEDTVVIASKPYAFDR(12)-TTIVICCSPSSYNESETKSTLLFGQR(18)	5158.502147	Carbamidomethyl[C](6);Carbamidomethyl[C](7)	1.000000e+000	9.383870e-002	0.064079	12.422017	1.000000e+000	1.000000e+000
	79	PRF_Q_2022_M_CIAN_733_51989.98340.98340.4.0.dta	4	5158.523212	FQGEDTVVIASKPYAFDR(12)-TTIVICCSPSSYNESETKSTLLFGQR(18)	5158.502147	Carbamidomethyl[C](6);Carbamidomethyl[C](7)	1.000000e+000	1.032939e-001	0.021065	4.083550	1.000000e+000	1.000000e+000
	80	PRF_Q_2022_M_CIAN_733_51989.94457.94457.4.0.dta	4	5158.563028	FQGEDTVVIASKPYAFDR(12)-TTIVICCSPSSYNESETKSTLLFGQR(18)	5158.502147	Carbamidomethyl[C](6);Carbamidomethyl[C](7)	1.000000e+000	1.050924e-001	0.060881	11.802069	1.000000e+000	1.000000e+000
	81	PRF_Q_2022_M_CIAN_733_51989.97895.97895.4.1.dta	4	5158.546939	FQGEDTVVIASKPYAFDR(12)-TTIVICCSPSSYNESETKSTLLFGQR(18)	5158.502147	Carbamidomethyl[C](6);Carbamidomethyl[C](7)	1.000000e+000	1.278448e-001	0.044792	8.683141	1.000000e+000	1.000000e+000
	82	PRF_Q_2022_M_CIAN_733_51989.89492.89492.4.2.dta	4	5158.525503	FQGEDTVVIASKPYAFDR(12)-TTIVICCSPSSYNESETKSTLLFGQR(18)	5158.502147	Carbamidomethyl[C](6);Carbamidomethyl[C](7)	1.000000e+000	1.721594e-001	0.023356	4.527671	1.000000e+000	1.000000e+000
	83	PRF_Q_2022_M_CIAN_733_51989.96172.96172.4.0.dta	4	5158.559535	FQGEDTVVIASKPYAFDR(12)-TTIVICCSPSSYNESETKSTLLFGQR(18)	5158.502147	Carbamidomethyl[C](6);Carbamidomethyl[C](7)	1.000000e+000	1.762897e-001	0.057388	11.124935	1.000000e+000	1.000000e+000
	84	PRF_Q_2022_M_CIAN_733_51989.91323.91323.4.0.dta	4	5158.530604	FQGEDTVVIASKPYAFDR(12)-TTIVICCSPSSYNESETKSTLLFGQR(18)	5158.502147	Carbamidomethyl[C](6);Carbamidomethyl[C](7)	1.000000e+000	2.185084e-001	0.028457	5.516524	1.000000e+000	1.000000e+000
	85	PRF_Q_2022_M_CIAN_733_51989.97115.97115.5.1.dta	5	5158.544664	FQGEDTVVIASKPYAFDR(12)-TTIVICCSPSSYNESETKSTLLFGQR(18)	5158.502147	Carbamidomethyl[C](6);Carbamidomethyl[C](7)	1.000000e+000	2.702211e-001	0.042517	8.242121	1.000000e+000	1.000000e+000
	86	PRF_Q_2022_M_CIAN_733_51989.92862.92862.4.0.dta	4	5158.541805	FQGEDTVVIASKPYAFDR(12)-TTIVICCSPSSYNESETKSTLLFGQR(18)	5158.502147	Carbamidomethyl[C](6);Carbamidomethyl[C](7)	1.000000e+000	3.617201e-001	0.039658	7.687891	1.000000e+000	1.000000e+000
	87	PRF_Q_2022_M_CIAN_733_51989.87368.87368.5.0.dta	5	7130.412379	FQGEDTVVIASKPYAFDRVFQSSTSQEQVYNDCAK(12)-TTIVICCSPSSYNESETKSTLLFGQR(18)	7130.365313	Carbamidomethyl[C](33);Carbamidomethyl[C](44);Carbamidomethyl[C](45)	1.000000e+000	1.311449e-003	0.047066	6.600784	1.000000e+000	1.000000e+000
35	sp|P33176|KINH_HUMAN (256)-sp|P33176|KINH_HUMAN (430)	2	5
	1	PRF_Q_2022_M_CIAN_733_51989.89865.89865.5.0.dta	5	5437.822387	NINKSLSALGNVISALAEGSTYVPYR(4)-LYKQLDDKDEEINQQSQLVEK(3)	5437.801069	null	2.391843e-009	6.388513e-005	0.021318	3.920335	2.972123e-024	1.163173e-005
	2	PRF_Q_2022_M_CIAN_733_51989.89903.89903.4.0.dta	4	5437.831064	NINKSLSALGNVISALAEGSTYVPYR(4)-LYKQLDDKDEEINQQSQLVEK(3)	5437.801069	null	1.030745e-006	9.642069e-004	0.029995	5.516016	9.256726e-014	6.626239e-010
	3	PRF_Q_2022_M_CIAN_733_51989.90000.90000.5.0.dta	5	5437.823711	NINKSLSALGNVISALAEGSTYVPYR(4)-LYKQLDDKDEEINQQSQLVEK(3)	5437.801069	null	8.451624e-009	3.775650e-003	0.022642	4.163815	9.767125e-016	2.231774e-008
	4	PRF_Q_2022_M_CIAN_733_51989.88117.88117.5.0.dta	5	5768.009794	NINKSLSALGNVISALAEGSTYVPYRDSK(4)-LYKQLDDKDEEINQQSQLVEK(3)	5767.954988	null	9.106940e-009	8.432566e-005	0.054806	9.501808	5.260359e-005	5.257877e-005
	5	PRF_Q_2022_M_CIAN_733_51989.88258.88258.5.0.dta	5	5767.999657	NINKSLSALGNVISALAEGSTYVPYRDSK(4)-LYKQLDDKDEEINQQSQLVEK(3)	5767.954988	null	1.000000e+000	1.255453e-002	0.044669	7.744339	1.000000e+000	1.000000e+000
36	sp|P33176|KINH_HUMAN (44)-sp|P33176|KINH_HUMAN (420)	2	3
	1	PRF_Q_2022_M_CIAN_733_51989.65077.65077.4.0.dta	4	3186.574768	FQGEDTVVIASKPYAFDR(12)-KCEEEIAK(1)	3186.566213	Carbamidomethyl[C](23)	9.579780e-021	7.142651e-005	0.008555	2.684708	3.261285e-024	4.435643e-011
	2	PRF_Q_2022_M_CIAN_733_51989.64946.64946.4.0.dta	4	3186.574122	FQGEDTVVIASKPYAFDR(12)-KCEEEIAK(1)	3186.566213	Carbamidomethyl[C](23)	6.251073e-003	6.529534e-002	0.007909	2.481982	1.000000e+000	4.322970e-003
	3	PRF_Q_2022_M_CIAN_733_51989.64046.64046.5.0.dta	5	3746.922099	FQGEDTVVIASKPYAFDR(12)-RKCEEEIAKLYK(2)	3746.909651	Carbamidomethyl[C](24)	3.287355e-001	9.758859e-002	0.012448	3.322204	6.717511e-006	6.306747e-002
37	sp|P33176|KINH_HUMAN (252)-sp|P33176|KINH_HUMAN (281)	2	6
	1	PRF_Q_2022_M_CIAN_733_51989.52914.52914.4.0.dta	4	2504.273378	TGAEGAVLDEAKNINK(12)-DSKMTR(3)	2504.265974	null	1.183258e-003	8.764047e-005	0.007404	2.956555	1.407112e-009	4.802850e-004
	2	PRF_Q_2022_M_CIAN_733_51989.52784.52784.4.0.dta	4	2504.275424	TGAEGAVLDEAKNINK(12)-DSKMTR(3)	2504.265974	null	6.235272e-003	4.714860e-003	0.009450	3.773561	4.763256e-004	1.419602e-003
	3	PRF_Q_2022_M_CIAN_733_51989.52925.52925.4.0.dta	4	2520.268999	TGAEGAVLDEAKNINK(12)-DSKMTR(3)	2520.260888	Oxidation[M](23)	1.314421e-005	7.671896e-003	0.008111	3.218318	5.696287e-006	2.746371e-004
	4	PRF_Q_2022_M_CIAN_733_51989.52935.52935.3.0.dta	3	2504.273713	TGAEGAVLDEAKNINK(12)-DSKMTR(3)	2504.265974	null	6.472425e-004	8.862538e-003	0.007739	3.090327	5.000834e-013	1.074169e-004
	5	PRF_Q_2022_M_CIAN_733_51989.87977.87977.5.0.dta	5	4753.448901	TGAEGAVLDEAKNINK(12)-SLSALGNVISALAEGSTYVPYRDSKMTR(25)	4753.435064	null	2.602692e-006	1.192584e-003	0.013837	2.910948	2.037777e-009	1.071028e-006
	6	PRF_Q_2022_M_CIAN_733_51989.87994.87994.4.1.dta	4	4753.434903	TGAEGAVLDEAKNINK(12)-SLSALGNVISALAEGSTYVPYRDSKMTR(25)	4753.435064	null	1.247572e-004	4.949879e-003	-0.000161	-0.033870	2.934819e-004	4.867633e-005
38	sp|P33176|KINH_HUMAN (159)-sp|P33176|KINH_HUMAN (213)	2	11
	1	PRF_Q_2022_M_CIAN_733_51989.54909.54909.5.0.dta	5	4280.246499	TNLSVHEDKNRVPYVK(9)-SHSIFLINVKQENTQTEQK(10)	4280.230773	null	4.643148e-004	1.580517e-004	0.015726	3.674101	4.186990e-015	1.509198e-003
	2	PRF_Q_2022_M_CIAN_733_51989.55042.55042.5.0.dta	5	4280.245172	TNLSVHEDKNRVPYVK(9)-SHSIFLINVKQENTQTEQK(10)	4280.230773	null	3.367605e-004	1.601087e-003	0.014399	3.364071	4.418469e-015	1.581805e-003
	3	PRF_Q_2022_M_CIAN_733_51989.54870.54870.4.0.dta	4	4280.248481	TNLSVHEDKNRVPYVK(9)-SHSIFLINVKQENTQTEQK(10)	4280.230773	null	7.704175e-004	1.872307e-003	0.017708	4.137160	5.127562e-007	1.959588e-004
	4	PRF_Q_2022_M_CIAN_733_51989.55181.55181.5.0.dta	5	4280.245878	TNLSVHEDKNRVPYVK(9)-SHSIFLINVKQENTQTEQK(10)	4280.230773	null	1.000000e+000	2.961965e-002	0.015105	3.529015	4.745669e-007	1.000000e+000
	5	PRF_Q_2022_M_CIAN_733_51989.55022.55022.4.0.dta	4	4280.248722	TNLSVHEDKNRVPYVK(9)-SHSIFLINVKQENTQTEQK(10)	4280.230773	null	4.413200e-004	4.088922e-002	0.017949	4.193465	1.328470e-008	9.043755e-002
	6	PRF_Q_2022_M_CIAN_733_51989.55324.55324.5.0.dta	5	4280.242793	TNLSVHEDKNRVPYVK(9)-SHSIFLINVKQENTQTEQK(10)	4280.230773	null	1.000000e+000	1.140746e-001	0.012020	2.808260	1.000000e+000	1.000000e+000
	7	PRF_Q_2022_M_CIAN_733_51989.50101.50101.5.0.dta	5	3693.897650	TNLSVHEDKNR(9)-SHSIFLINVKQENTQTEQK(10)	3693.882917	null	1.654476e-005	1.876414e-004	0.014733	3.988486	1.421716e-016	3.170121e-005
	8	PRF_Q_2022_M_CIAN_733_51989.50149.50149.4.0.dta	4	3693.895766	TNLSVHEDKNR(9)-SHSIFLINVKQENTQTEQK(10)	3693.882917	null	1.074640e-005	5.817022e-004	0.012849	3.478454	4.774562e-015	1.261923e-005
	9	PRF_Q_2022_M_CIAN_733_51989.50370.50370.6.3.dta	6	3693.880026	TNLSVHEDKNR(9)-SHSIFLINVKQENTQTEQK(10)	3693.882917	null	8.471647e-004	2.516993e-003	-0.002891	-0.782645	9.803257e-007	5.211250e-003
	10	PRF_Q_2022_M_CIAN_733_51989.50241.50241.5.0.dta	5	3693.894053	TNLSVHEDKNR(9)-SHSIFLINVKQENTQTEQK(10)	3693.882917	null	4.886498e-003	7.132963e-003	0.011136	3.014714	3.593915e-025	3.529985e-002
	11	PRF_Q_2022_M_CIAN_733_51989.50280.50280.4.1.dta	4	3693.889378	TNLSVHEDKNR(9)-SHSIFLINVKQENTQTEQK(10)	3693.882917	null	2.244685e-003	1.927487e-002	0.006461	1.749108	1.000000e+000	2.221812e-003
39	sp|P33176|KINH_HUMAN (575)-sp|P33176|KINH_HUMAN (655)	2	23
	1	PRF_Q_2022_M_CIAN_733_51989.65017.65017.3.0.dta	3	3507.714691	DLGGSGGSDSATHIKFSK(15)-ATKGDAHIENLYFQ(3)	3507.702509	null	1.728096e-008	2.067735e-004	0.012182	3.472928	4.990288e-009	3.470258e-007
	2	PRF_Q_2022_M_CIAN_733_51989.65152.65152.3.0.dta	3	3507.713415	DLGGSGGSDSATHIKFSK(15)-ATKGDAHIENLYFQ(3)	3507.702509	null	1.000000e+000	3.951455e-002	0.010906	3.109158	1.000000e+000	1.502997e-001
	3	PRF_Q_2022_M_CIAN_733_51989.65259.65259.4.0.dta	4	3507.714408	DLGGSGGSDSATHIKFSK(15)-ATKGDAHIENLYFQ(3)	3507.702509	null	2.325669e-002	4.496859e-002	0.011899	3.392249	1.441222e-003	2.950490e-002
	4	PRF_Q_2022_M_CIAN_733_51989.65111.65111.4.0.dta	4	3507.716558	DLGGSGGSDSATHIKFSK(15)-ATKGDAHIENLYFQ(3)	3507.702509	null	4.403133e-003	5.943877e-002	0.014049	4.005186	1.588635e-004	1.146471e-002
	5	PRF_Q_2022_M_CIAN_733_51989.65394.65394.5.0.dta	5	3507.719962	DLGGSGGSDSATHIKFSK(15)-ATKGDAHIENLYFQ(3)	3507.702509	null	2.772684e-002	6.888015e-002	0.017453	4.975621	2.869699e-002	3.789804e-002
	6	PRF_Q_2022_M_CIAN_733_51989.65395.65395.4.0.dta	4	3507.720127	DLGGSGGSDSATHIKFSK(15)-ATKGDAHIENLYFQ(3)	3507.702509	null	3.746880e-002	7.174955e-002	0.017618	5.022661	1.000000e+000	1.218223e-001
	7	PRF_Q_2022_M_CIAN_733_51989.65109.65109.5.0.dta	5	3507.719377	DLGGSGGSDSATHIKFSK(15)-ATKGDAHIENLYFQ(3)	3507.702509	null	2.253268e-002	1.138404e-001	0.016868	4.808846	6.922235e-003	1.714403e-002
	8	PRF_Q_2022_M_CIAN_733_51989.65791.65791.4.0.dta	4	3507.723407	DLGGSGGSDSATHIKFSK(15)-ATKGDAHIENLYFQ(3)	3507.702509	null	1.000000e+000	1.145900e-001	0.020898	5.957746	1.000000e+000	2.181583e-001
	9	PRF_Q_2022_M_CIAN_733_51989.64971.64971.4.0.dta	4	3507.719721	DLGGSGGSDSATHIKFSK(15)-ATKGDAHIENLYFQ(3)	3507.702509	null	1.735825e-003	1.172970e-001	0.017212	4.906916	9.974659e-004	4.149685e-003
	10	PRF_Q_2022_M_CIAN_733_51989.64970.64970.5.0.dta	5	3507.721345	DLGGSGGSDSATHIKFSK(15)-ATKGDAHIENLYFQ(3)	3507.702509	null	5.546333e-003	1.372027e-001	0.018836	5.369897	1.000000e+000	4.680593e-002
	11	PRF_Q_2022_M_CIAN_733_51989.65803.65803.5.0.dta	5	3507.721738	DLGGSGGSDSATHIKFSK(15)-ATKGDAHIENLYFQ(3)	3507.702509	null	1.915354e-002	1.757719e-001	0.019229	5.481936	9.034732e-003	1.925380e-002
	12	PRF_Q_2022_M_CIAN_733_51989.65257.65257.5.0.dta	5	3507.716632	DLGGSGGSDSATHIKFSK(15)-ATKGDAHIENLYFQ(3)	3507.702509	null	1.106360e-001	2.434145e-001	0.014123	4.026282	1.000000e+000	8.635848e-002
	13	PRF_Q_2022_M_CIAN_733_51989.65527.65527.5.0.dta	5	3507.720399	DLGGSGGSDSATHIKFSK(15)-ATKGDAHIENLYFQ(3)	3507.702509	null	1.446442e-001	3.065611e-001	0.017890	5.100204	1.000000e+000	1.551041e-001
	14	PRF_Q_2022_M_CIAN_733_51989.65528.65528.4.0.dta	4	3507.721152	DLGGSGGSDSATHIKFSK(15)-ATKGDAHIENLYFQ(3)	3507.702509	null	1.000000e+000	3.124436e-001	0.018643	5.314875	1.000000e+000	8.716265e-002
	15	PRF_Q_2022_M_CIAN_733_51989.65666.65666.5.0.dta	5	3507.721168	DLGGSGGSDSATHIKFSK(15)-ATKGDAHIENLYFQ(3)	3507.702509	null	4.954939e-002	3.580405e-001	0.018659	5.319436	1.000000e+000	1.898084e-002
	16	PRF_Q_2022_M_CIAN_733_51989.57881.57881.4.0.dta	4	3663.802969	DLGGSGGSDSATHIKFSKR(15)-ATKGDAHIENLYFQ(3)	3663.803611	null	1.000000e+000	1.236077e-002	-0.000642	-0.175228	1.420788e-001	7.342605e-002
	17	PRF_Q_2022_M_CIAN_733_51989.57759.57759.4.0.dta	4	3663.814582	DLGGSGGSDSATHIKFSKR(15)-ATKGDAHIENLYFQ(3)	3663.803611	null	4.581258e-004	3.169679e-002	0.010971	2.994429	6.275727e-005	2.514991e-004
	18	PRF_Q_2022_M_CIAN_733_51989.57882.57882.4.0.dta	4	3663.802969	DLGGSGGSDSATHIKFSKR(15)-ATKGDAHIENLYFQ(3)	3663.803611	null	1.000000e+000	7.044590e-002	-0.000642	-0.175228	1.000000e+000	1.000000e+000
	19	PRF_Q_2022_M_CIAN_733_51989.57713.57713.5.0.dta	5	3663.822651	DLGGSGGSDSATHIKFSKR(15)-ATKGDAHIENLYFQ(3)	3663.803611	null	2.230992e-003	8.598532e-002	0.019040	5.196785	6.185790e-002	6.309322e-004
	20	PRF_Q_2022_M_CIAN_733_51989.57847.57847.5.0.dta	5	3663.815116	DLGGSGGSDSATHIKFSKR(15)-ATKGDAHIENLYFQ(3)	3663.803611	null	1.008650e-003	9.709039e-002	0.011505	3.140179	1.000000e+000	3.815224e-004
	21	PRF_Q_2022_M_CIAN_733_51989.57621.57621.4.0.dta	4	3663.816531	DLGGSGGSDSATHIKFSKR(15)-ATKGDAHIENLYFQ(3)	3663.803611	null	7.969725e-002	1.243028e-001	0.012920	3.526390	1.000000e+000	3.663380e-002
	22	PRF_Q_2022_M_CIAN_733_51989.57584.57584.5.0.dta	5	3663.820996	DLGGSGGSDSATHIKFSKR(15)-ATKGDAHIENLYFQ(3)	3663.803611	null	1.000000e+000	2.671952e-001	0.017385	4.745069	1.000000e+000	1.841950e-001
	23	PRF_Q_2022_M_CIAN_733_51989.58518.58518.5.0.dta	5	3663.815525	DLGGSGGSDSATHIKFSKR(15)-ATKGDAHIENLYFQ(3)	3663.803611	null	3.011317e-001	2.880212e-001	0.011914	3.251812	9.887513e-001	4.740651e-002
40	sp|P33176|KINH_HUMAN (28)-sp|P33176|KINH_HUMAN (313)	2	17
	1	PRF_Q_2022_M_CIAN_733_51989.74126.74126.5.0.dta	5	3909.937648	GDKYIAK(3)-TTIVICCSPSSYNESETKSTLLFGQR(18)	3909.924700	Carbamidomethyl[C](6);Carbamidomethyl[C](7)	5.665615e-003	3.196513e-004	0.012948	3.311573	6.150830e-007	9.274424e-004
	2	PRF_Q_2022_M_CIAN_733_51989.74230.74230.4.0.dta	4	3909.943185	GDKYIAK(3)-TTIVICCSPSSYNESETKSTLLFGQR(18)	3909.924700	Carbamidomethyl[C](6);Carbamidomethyl[C](7)	7.767685e-003	1.669934e-003	0.018485	4.727713	6.376002e-014	1.040088e-003
	3	PRF_Q_2022_M_CIAN_733_51989.74281.74281.5.0.dta	5	3909.933107	GDKYIAK(3)-TTIVICCSPSSYNESETKSTLLFGQR(18)	3909.924700	Carbamidomethyl[C](6);Carbamidomethyl[C](7)	7.936833e-002	2.494399e-003	0.008407	2.150169	1.000000e+000	1.889990e-002
	4	PRF_Q_2022_M_CIAN_733_51989.74083.74083.4.0.dta	4	3909.946501	GDKYIAK(3)-TTIVICCSPSSYNESETKSTLLFGQR(18)	3909.924700	Carbamidomethyl[C](6);Carbamidomethyl[C](7)	3.310750e-003	2.840247e-003	0.021801	5.575811	2.004582e-013	2.410289e-004
	5	PRF_Q_2022_M_CIAN_733_51989.74377.74377.4.0.dta	4	3909.942459	GDKYIAK(3)-TTIVICCSPSSYNESETKSTLLFGQR(18)	3909.924700	Carbamidomethyl[C](6);Carbamidomethyl[C](7)	8.449536e-002	3.060689e-003	0.017759	4.542031	1.000000e+000	1.036302e-002
	6	PRF_Q_2022_M_CIAN_733_51989.74522.74522.4.0.dta	4	3909.941351	GDKYIAK(3)-TTIVICCSPSSYNESETKSTLLFGQR(18)	3909.924700	Carbamidomethyl[C](6);Carbamidomethyl[C](7)	1.978129e-001	2.637704e-002	0.016651	4.258650	1.000000e+000	6.663778e-002
	7	PRF_Q_2022_M_CIAN_733_51989.74127.74127.3.0.dta	3	3909.944060	GDKYIAK(3)-TTIVICCSPSSYNESETKSTLLFGQR(18)	3909.924700	Carbamidomethyl[C](6);Carbamidomethyl[C](7)	2.223897e-001	5.033637e-002	0.019360	4.951502	1.000000e+000	9.367685e-002
	8	PRF_Q_2022_M_CIAN_733_51989.73994.73994.5.0.dta	5	3909.941928	GDKYIAK(3)-TTIVICCSPSSYNESETKSTLLFGQR(18)	3909.924700	Carbamidomethyl[C](6);Carbamidomethyl[C](7)	3.878457e-001	6.701392e-002	0.017228	4.406223	1.000000e+000	3.107652e-001
	9	PRF_Q_2022_M_CIAN_733_51989.73949.73949.4.0.dta	4	3909.940100	GDKYIAK(3)-TTIVICCSPSSYNESETKSTLLFGQR(18)	3909.924700	Carbamidomethyl[C](6);Carbamidomethyl[C](7)	1.000000e+000	1.987779e-001	0.015400	3.938695	1.000000e+000	1.000000e+000
	10	PRF_Q_2022_M_CIAN_733_51989.74624.74624.4.0.dta	4	3909.936802	GDKYIAK(3)-TTIVICCSPSSYNESETKSTLLFGQR(18)	3909.924700	Carbamidomethyl[C](6);Carbamidomethyl[C](7)	1.000000e+000	2.636584e-001	0.012102	3.095200	1.000000e+000	1.000000e+000
	11	PRF_Q_2022_M_CIAN_733_51989.69361.69361.5.0.dta	5	5251.597120	FRPLNESEVNRGDKYIAK(14)-TTIVICCSPSSYNESETKSTLLFGQR(18)	5251.603584	Carbamidomethyl[C](6);Carbamidomethyl[C](7)	1.000000e+000	6.703230e-003	-0.006464	-1.230862	1.000000e+000	1.000000e+000
	12	PRF_Q_2022_M_CIAN_733_51989.68829.68829.5.0.dta	5	5251.640624	FRPLNESEVNRGDKYIAK(14)-TTIVICCSPSSYNESETKSTLLFGQR(18)	5251.603584	Carbamidomethyl[C](6);Carbamidomethyl[C](7)	2.099263e-004	5.666418e-002	0.037040	7.053084	1.629653e-006	3.956337e-003
	13	PRF_Q_2022_M_CIAN_733_51989.69225.69225.5.0.dta	5	5251.612322	FRPLNESEVNRGDKYIAK(14)-TTIVICCSPSSYNESETKSTLLFGQR(18)	5251.603584	Carbamidomethyl[C](6);Carbamidomethyl[C](7)	1.000000e+000	6.927047e-002	0.008738	1.663873	1.000000e+000	1.000000e+000
	14	PRF_Q_2022_M_CIAN_733_51989.69095.69095.5.0.dta	5	5251.618068	FRPLNESEVNRGDKYIAK(14)-TTIVICCSPSSYNESETKSTLLFGQR(18)	5251.603584	Carbamidomethyl[C](6);Carbamidomethyl[C](7)	2.434010e-001	8.076412e-002	0.014484	2.758015	5.845779e-005	1.842451e-001
	15	PRF_Q_2022_M_CIAN_733_51989.68965.68965.5.0.dta	5	5251.629261	FRPLNESEVNRGDKYIAK(14)-TTIVICCSPSSYNESETKSTLLFGQR(18)	5251.603584	Carbamidomethyl[C](6);Carbamidomethyl[C](7)	4.588353e-001	1.106351e-001	0.025677	4.889364	3.597305e-006	1.855022e-001
	16	PRF_Q_2022_M_CIAN_733_51989.68930.68930.4.0.dta	4	5251.630076	FRPLNESEVNRGDKYIAK(14)-TTIVICCSPSSYNESETKSTLLFGQR(18)	5251.603584	Carbamidomethyl[C](6);Carbamidomethyl[C](7)	5.919522e-001	1.494031e-001	0.026492	5.044554	1.000000e+000	1.471410e-002
	17	PRF_Q_2022_M_CIAN_733_51989.69071.69071.4.0.dta	4	5251.622121	FRPLNESEVNRGDKYIAK(14)-TTIVICCSPSSYNESETKSTLLFGQR(18)	5251.603584	Carbamidomethyl[C](6);Carbamidomethyl[C](7)	1.000000e+000	1.521225e-001	0.018537	3.529779	1.000000e+000	1.000000e+000
41	sp|P33176|KINH_HUMAN (166)-sp|P33176|KINH_HUMAN (420)	2	3
	1	PRF_Q_2022_M_CIAN_733_51989.35645.35645.4.3.dta	4	2352.163994	VPYVKGCTER(5)-KCEEEIAK(1)	2352.157285	Carbamidomethyl[C](7);Carbamidomethyl[C](15)	7.137137e-008	6.388320e-004	0.006709	2.852275	1.718576e-008	1.804189e-009
	2	PRF_Q_2022_M_CIAN_733_51989.35636.35636.4.4.dta	4	2352.167990	VPYVKGCTER(5)-KCEEEIAK(1)	2352.157285	Carbamidomethyl[C](7);Carbamidomethyl[C](15)	1.265101e-002	3.447218e-001	0.010705	4.551141	2.995111e-002	7.662171e-005
	3	PRF_Q_2022_M_CIAN_733_51989.31091.31091.5.0.dta	5	2622.306034	NRVPYVKGCTER(7)-KCEEEIAK(1)	2622.301310	Carbamidomethyl[C](9);Carbamidomethyl[C](17)	1.000000e+000	2.499592e-001	0.004724	1.801471	1.918608e-005	1.000000e+000
42	sp|P33176|KINH_HUMAN (539)-sp|P33176|KINH_HUMAN (584)	2	4
	1	PRF_Q_2022_M_CIAN_733_51989.87309.87309.4.0.dta	4	3359.742488	SATLASIDAELQKLK(13)-DEDGKELAGATMELR(5)	3359.724883	null	1.547983e-004	1.531722e-003	0.017605	5.240012	3.669004e-006	2.997772e-005
	2	PRF_Q_2022_M_CIAN_733_51989.87313.87313.3.0.dta	3	3359.739437	SATLASIDAELQKLK(13)-DEDGKELAGATMELR(5)	3359.724883	null	1.084925e-006	3.551880e-003	0.014554	4.331902	1.256271e-007	5.784585e-004
	3	PRF_Q_2022_M_CIAN_733_51989.87446.87446.4.0.dta	4	3359.741614	SATLASIDAELQKLK(13)-DEDGKELAGATMELR(5)	3359.724883	null	2.476506e-003	1.137036e-002	0.016731	4.979872	2.189058e-003	1.199723e-003
	4	PRF_Q_2022_M_CIAN_733_51989.81774.81774.4.1.dta	4	3515.840842	SATLASIDAELQKLK(13)-RDEDGKELAGATMELR(6)	3515.825985	null	1.466137e-004	1.263604e-001	0.014857	4.225750	2.768377e-002	7.809180e-005
43	sp|P33176|KINH_HUMAN (141)-sp|P33176|KINH_HUMAN (281)	2	64
	1	PRF_Q_2022_M_CIAN_733_51989.86937.86937.4.0.dta	4	2420.259876	VSYFEIYLDKIR(10)-DSKMTR(3)	2420.252898	null	4.680163e-008	1.612509e-003	0.006978	2.883170	1.016982e-004	3.348143e-009
	2	PRF_Q_2022_M_CIAN_733_51989.86521.86521.4.0.dta	4	2420.261186	VSYFEIYLDKIR(10)-DSKMTR(3)	2420.252898	null	7.432791e-007	2.217621e-003	0.008288	3.424436	3.194528e-009	2.543608e-007
	3	PRF_Q_2022_M_CIAN_733_51989.85649.85649.4.0.dta	4	2420.259050	VSYFEIYLDKIR(10)-DSKMTR(3)	2420.252898	null	4.417249e-009	3.783858e-003	0.006152	2.541883	8.867059e-005	8.567466e-012
	4	PRF_Q_2022_M_CIAN_733_51989.86226.86226.4.0.dta	4	2420.262105	VSYFEIYLDKIR(10)-DSKMTR(3)	2420.252898	null	1.955927e-005	3.933204e-003	0.009207	3.804148	5.469269e-011	5.673507e-006
	5	PRF_Q_2022_M_CIAN_733_51989.86080.86080.4.0.dta	4	2420.263084	VSYFEIYLDKIR(10)-DSKMTR(3)	2420.252898	null	5.257446e-007	4.023065e-003	0.010186	4.208651	8.055403e-010	3.048769e-006
	6	PRF_Q_2022_M_CIAN_733_51989.86372.86372.4.0.dta	4	2420.260636	VSYFEIYLDKIR(10)-DSKMTR(3)	2420.252898	null	1.359510e-006	4.299576e-003	0.007738	3.197187	7.509792e-009	1.404930e-006
	7	PRF_Q_2022_M_CIAN_733_51989.85933.85933.4.0.dta	4	2420.264351	VSYFEIYLDKIR(10)-DSKMTR(3)	2420.252898	null	2.194276e-005	4.467139e-003	0.011453	4.732150	2.085548e-008	1.829245e-004
	8	PRF_Q_2022_M_CIAN_733_51989.85789.85789.4.0.dta	4	2420.262436	VSYFEIYLDKIR(10)-DSKMTR(3)	2420.252898	null	7.233427e-007	4.892244e-003	0.009538	3.940910	3.445208e-008	1.762841e-005
	9	PRF_Q_2022_M_CIAN_733_51989.87097.87097.4.1.dta	4	2420.258656	VSYFEIYLDKIR(10)-DSKMTR(3)	2420.252898	null	1.880657e-007	5.088909e-003	0.005758	2.379090	1.264333e-008	3.830328e-008
	10	PRF_Q_2022_M_CIAN_733_51989.83234.83234.4.0.dta	4	2436.253878	VSYFEIYLDKIR(10)-DSKMTR(3)	2436.247812	Oxidation[M](19)	7.215723e-010	8.566522e-003	0.006066	2.489894	1.248593e-006	5.396455e-007
	11	PRF_Q_2022_M_CIAN_733_51989.85781.85781.5.0.dta	5	2420.261957	VSYFEIYLDKIR(10)-DSKMTR(3)	2420.252898	null	1.727638e-005	8.592891e-003	0.009059	3.742997	4.006568e-009	1.794991e-006
	12	PRF_Q_2022_M_CIAN_733_51989.83804.83804.4.0.dta	4	2436.258951	VSYFEIYLDKIR(10)-DSKMTR(3)	2436.247812	Oxidation[M](19)	4.426405e-006	8.639959e-003	0.011139	4.572195	1.936675e-004	4.617665e-004
	13	PRF_Q_2022_M_CIAN_733_51989.83376.83376.4.0.dta	4	2436.256761	VSYFEIYLDKIR(10)-DSKMTR(3)	2436.247812	Oxidation[M](19)	2.252343e-009	8.800389e-003	0.008949	3.673272	1.277397e-005	3.006103e-008
	14	PRF_Q_2022_M_CIAN_733_51989.85894.85894.4.0.dta	4	2436.251452	VSYFEIYLDKIR(10)-DSKMTR(3)	2436.247812	Oxidation[M](19)	7.776260e-005	8.880652e-003	0.003640	1.494101	1.149683e-008	8.067980e-005
	15	PRF_Q_2022_M_CIAN_733_51989.85831.85831.3.0.dta	3	2420.260866	VSYFEIYLDKIR(10)-DSKMTR(3)	2420.252898	null	9.260789e-007	9.913940e-003	0.007968	3.292218	2.709149e-011	1.197195e-006
	16	PRF_Q_2022_M_CIAN_733_51989.86663.86663.4.0.dta	4	2420.262140	VSYFEIYLDKIR(10)-DSKMTR(3)	2420.252898	null	7.088965e-006	1.070661e-002	0.009242	3.818609	1.356235e-009	9.621927e-008
	17	PRF_Q_2022_M_CIAN_733_51989.86038.86038.4.0.dta	4	2436.256648	VSYFEIYLDKIR(10)-DSKMTR(3)	2436.247812	Oxidation[M](19)	1.407644e-007	1.122482e-002	0.008836	3.626889	4.840905e-009	4.220877e-007
	18	PRF_Q_2022_M_CIAN_733_51989.83100.83100.4.0.dta	4	2436.255483	VSYFEIYLDKIR(10)-DSKMTR(3)	2436.247812	Oxidation[M](19)	1.051987e-005	1.167110e-002	0.007671	3.148694	4.431758e-008	1.051558e-005
	19	PRF_Q_2022_M_CIAN_733_51989.85755.85755.4.0.dta	4	2436.249571	VSYFEIYLDKIR(10)-DSKMTR(3)	2436.247812	Oxidation[M](19)	1.423638e-005	1.387137e-002	0.001759	0.722012	4.711683e-008	6.729478e-005
	20	PRF_Q_2022_M_CIAN_733_51989.85770.85770.2.0.dta	2	2420.260161	VSYFEIYLDKIR(10)-DSKMTR(3)	2420.252898	null	6.782957e-005	1.542152e-002	0.007263	3.000926	4.561502e-008	2.973194e-005
	21	PRF_Q_2022_M_CIAN_733_51989.82955.82955.4.0.dta	4	2436.258042	VSYFEIYLDKIR(10)-DSKMTR(3)	2436.247812	Oxidation[M](19)	7.467414e-005	1.639174e-002	0.010230	4.199080	5.861621e-010	4.532435e-005
	22	PRF_Q_2022_M_CIAN_733_51989.82554.82554.4.0.dta	4	2436.261695	VSYFEIYLDKIR(10)-DSKMTR(3)	2436.247812	Oxidation[M](19)	8.405911e-004	1.822836e-002	0.013883	5.698517	3.187694e-008	3.425621e-004
	23	PRF_Q_2022_M_CIAN_733_51989.82691.82691.4.0.dta	4	2436.259068	VSYFEIYLDKIR(10)-DSKMTR(3)	2436.247812	Oxidation[M](19)	4.405395e-005	2.108589e-002	0.011256	4.620220	9.411178e-010	7.035620e-005
	24	PRF_Q_2022_M_CIAN_733_51989.82824.82824.4.0.dta	4	2436.258985	VSYFEIYLDKIR(10)-DSKMTR(3)	2436.247812	Oxidation[M](19)	1.315323e-004	2.689792e-002	0.011173	4.586151	1.088725e-009	1.506135e-004
	25	PRF_Q_2022_M_CIAN_733_51989.82408.82408.4.0.dta	4	2436.262930	VSYFEIYLDKIR(10)-DSKMTR(3)	2436.247812	Oxidation[M](19)	8.718008e-005	4.429278e-002	0.015118	6.205444	1.244405e-009	2.230352e-005
	26	PRF_Q_2022_M_CIAN_733_51989.83659.83659.4.0.dta	4	2436.259022	VSYFEIYLDKIR(10)-DSKMTR(3)	2436.247812	Oxidation[M](19)	1.595109e-003	4.565989e-002	0.011210	4.601338	1.284921e-004	1.931633e-002
	27	PRF_Q_2022_M_CIAN_733_51989.83523.83523.4.0.dta	4	2436.258211	VSYFEIYLDKIR(10)-DSKMTR(3)	2436.247812	Oxidation[M](19)	1.399991e-003	6.095142e-002	0.010399	4.268449	2.752718e-003	1.947845e-003
	28	PRF_Q_2022_M_CIAN_733_51989.83946.83946.4.0.dta	4	2436.257508	VSYFEIYLDKIR(10)-DSKMTR(3)	2436.247812	Oxidation[M](19)	1.669635e-001	9.675341e-002	0.009696	3.979891	1.945394e-003	4.318300e-001
	29	PRF_Q_2022_M_CIAN_733_51989.82465.82465.3.0.dta	3	2436.259795	VSYFEIYLDKIR(10)-DSKMTR(3)	2436.247812	Oxidation[M](19)	3.067358e-005	1.436868e-001	0.011983	4.918629	1.027990e-010	8.609696e-005
	30	PRF_Q_2022_M_CIAN_733_51989.84080.84080.4.0.dta	4	2436.257280	VSYFEIYLDKIR(10)-DSKMTR(3)	2436.247812	Oxidation[M](19)	1.000000e+000	2.463268e-001	0.009468	3.886304	4.888073e-006	1.000000e+000
	31	PRF_Q_2022_M_CIAN_733_51989.86184.86184.4.5.dta	4	2436.269391	VSYFEIYLDKIR(10)-DSKMTR(3)	2436.247812	Oxidation[M](19)	1.355059e-004	3.067967e-001	0.021579	8.857473	2.792314e-006	2.460604e-004
	32	PRF_Q_2022_M_CIAN_733_51989.85920.85920.2.0.dta	2	2420.261075	VSYFEIYLDKIR(10)-DSKMTR(3)	2420.252898	null	3.128816e-001	3.363316e-001	0.008177	3.378573	1.533123e-002	1.000000e+000
	33	PRF_Q_2022_M_CIAN_733_51989.86342.86342.4.0.dta	4	2436.260530	VSYFEIYLDKIR(10)-DSKMTR(3)	2436.247812	Oxidation[M](19)	2.592012e-002	3.947012e-001	0.012718	5.220323	9.091289e-004	7.142446e-002
	34	PRF_Q_2022_M_CIAN_733_51989.86131.86131.3.0.dta	3	2420.265307	VSYFEIYLDKIR(10)-DSKMTR(3)	2420.252898	null	3.587708e-002	7.868112e-001	0.012409	5.127150	1.007788e-006	1.512010e-002
	35	PRF_Q_2022_M_CIAN_733_51989.93880.93880.3.0.dta	3	3190.678520	VSYFEIYLDKIRDLLDVSK(10)-DSKMTR(3)	3190.670280	null	1.085763e-006	1.760299e-003	0.008240	2.582529	1.299704e-007	6.691415e-005
	36	PRF_Q_2022_M_CIAN_733_51989.93835.93835.5.0.dta	5	3190.684008	VSYFEIYLDKIRDLLDVSK(10)-DSKMTR(3)	3190.670280	null	7.980388e-004	1.160519e-002	0.013728	4.302544	2.075594e-003	3.325527e-003
	37	PRF_Q_2022_M_CIAN_733_51989.93748.93748.3.0.dta	3	3190.680239	VSYFEIYLDKIRDLLDVSK(10)-DSKMTR(3)	3190.670280	null	3.954592e-002	1.464880e-002	0.009959	3.121288	1.100896e-005	2.575957e-002
	38	PRF_Q_2022_M_CIAN_733_51989.93857.93857.5.0.dta	5	3206.669374	VSYFEIYLDKIRDLLDVSK(10)-DSKMTR(3)	3206.665194	Oxidation[M](26)	2.667065e-003	1.869128e-002	0.004180	1.303535	1.710604e-002	1.808889e-003
	39	PRF_Q_2022_M_CIAN_733_51989.94025.94025.3.0.dta	3	3190.680375	VSYFEIYLDKIRDLLDVSK(10)-DSKMTR(3)	3190.670280	null	9.097360e-003	2.517737e-002	0.010095	3.163912	4.226913e-005	2.264000e-003
	40	PRF_Q_2022_M_CIAN_733_51989.93434.93434.5.0.dta	5	3206.676675	VSYFEIYLDKIRDLLDVSK(10)-DSKMTR(3)	3206.665194	Oxidation[M](26)	1.792418e-006	2.671479e-002	0.011481	3.580355	3.648325e-002	5.041907e-003
	41	PRF_Q_2022_M_CIAN_733_51989.94151.94151.5.0.dta	5	3206.682346	VSYFEIYLDKIRDLLDVSK(10)-DSKMTR(3)	3206.665194	Oxidation[M](26)	3.852855e-006	2.741999e-002	0.017152	5.348859	1.000000e+000	2.406113e-002
	42	PRF_Q_2022_M_CIAN_733_51989.94003.94003.4.0.dta	4	3190.683523	VSYFEIYLDKIRDLLDVSK(10)-DSKMTR(3)	3190.670280	null	5.242489e-005	3.203180e-002	0.013243	4.150539	2.698569e-004	1.297769e-003
	43	PRF_Q_2022_M_CIAN_733_51989.93727.93727.4.0.dta	4	3190.681628	VSYFEIYLDKIRDLLDVSK(10)-DSKMTR(3)	3190.670280	null	1.086918e-006	3.284752e-002	0.011348	3.556619	2.225204e-004	1.469725e-003
	44	PRF_Q_2022_M_CIAN_733_51989.93714.93714.5.0.dta	5	3206.677737	VSYFEIYLDKIRDLLDVSK(10)-DSKMTR(3)	3206.665194	Oxidation[M](26)	3.106786e-005	3.341805e-002	0.012543	3.911540	1.867586e-002	1.163810e-005
	45	PRF_Q_2022_M_CIAN_733_51989.93870.93870.4.0.dta	4	3190.682945	VSYFEIYLDKIRDLLDVSK(10)-DSKMTR(3)	3190.670280	null	2.232256e-005	3.665647e-002	0.012665	3.969385	5.286523e-004	3.692624e-003
	46	PRF_Q_2022_M_CIAN_733_51989.94109.94109.5.0.dta	5	3190.692202	VSYFEIYLDKIRDLLDVSK(10)-DSKMTR(3)	3190.670280	null	5.415216e-003	3.745827e-002	0.021922	6.870657	1.688992e-002	3.586891e-003
	47	PRF_Q_2022_M_CIAN_733_51989.93570.93570.5.0.dta	5	3206.677828	VSYFEIYLDKIRDLLDVSK(10)-DSKMTR(3)	3206.665194	Oxidation[M](26)	2.236993e-004	4.149149e-002	0.012634	3.939919	2.409781e-003	3.204673e-004
	48	PRF_Q_2022_M_CIAN_733_51989.93966.93966.5.0.dta	5	3190.683009	VSYFEIYLDKIRDLLDVSK(10)-DSKMTR(3)	3190.670280	null	8.741139e-003	4.261375e-002	0.012729	3.989444	1.000000e+000	3.426426e-003
	49	PRF_Q_2022_M_CIAN_733_51989.95116.95116.5.0.dta	5	3190.684737	VSYFEIYLDKIRDLLDVSK(10)-DSKMTR(3)	3190.670280	null	1.550907e-002	4.445221e-002	0.014457	4.531023	1.000000e+000	7.920635e-003
	50	PRF_Q_2022_M_CIAN_733_51989.93911.93911.4.1.dta	4	3206.667302	VSYFEIYLDKIRDLLDVSK(10)-DSKMTR(3)	3206.665194	Oxidation[M](26)	8.385715e-004	5.242363e-002	0.002108	0.657381	2.176741e-004	8.586521e-004
	51	PRF_Q_2022_M_CIAN_733_51989.94005.94005.5.0.dta	5	3206.673413	VSYFEIYLDKIRDLLDVSK(10)-DSKMTR(3)	3206.665194	Oxidation[M](26)	1.377913e-003	5.713210e-002	0.008219	2.563099	7.864194e-003	7.559834e-003
	52	PRF_Q_2022_M_CIAN_733_51989.94838.94838.5.0.dta	5	3190.686475	VSYFEIYLDKIRDLLDVSK(10)-DSKMTR(3)	3190.670280	null	9.483910e-003	6.280657e-002	0.016195	5.075736	1.000000e+000	6.780906e-003
	53	PRF_Q_2022_M_CIAN_733_51989.94968.94968.5.0.dta	5	3190.684644	VSYFEIYLDKIRDLLDVSK(10)-DSKMTR(3)	3190.670280	null	1.269551e-002	7.223927e-002	0.014364	4.501875	1.000000e+000	8.922341e-003
	54	PRF_Q_2022_M_CIAN_733_51989.88666.88666.5.0.dta	5	3190.688769	VSYFEIYLDKIRDLLDVSK(10)-DSKMTR(3)	3190.670280	null	1.067219e-002	7.284749e-002	0.018489	5.794707	1.000000e+000	9.846709e-003
	55	PRF_Q_2022_M_CIAN_733_51989.94413.94413.5.0.dta	5	3190.683789	VSYFEIYLDKIRDLLDVSK(10)-DSKMTR(3)	3190.670280	null	4.101578e-002	7.406918e-002	0.013509	4.233907	3.148003e-002	2.070040e-002
	56	PRF_Q_2022_M_CIAN_733_51989.94256.94256.5.0.dta	5	3190.686130	VSYFEIYLDKIRDLLDVSK(10)-DSKMTR(3)	3190.670280	null	1.002391e-003	7.654947e-002	0.015850	4.967608	1.709084e-002	1.323896e-003
	57	PRF_Q_2022_M_CIAN_733_51989.94556.94556.5.0.dta	5	3190.684581	VSYFEIYLDKIRDLLDVSK(10)-DSKMTR(3)	3190.670280	null	8.457460e-003	8.161527e-002	0.014301	4.482130	1.231782e-002	3.617915e-003
	58	PRF_Q_2022_M_CIAN_733_51989.93572.93572.4.0.dta	4	3206.676261	VSYFEIYLDKIRDLLDVSK(10)-DSKMTR(3)	3206.665194	Oxidation[M](26)	3.865278e-004	9.330351e-002	0.011067	3.451249	1.797764e-004	3.099640e-003
	59	PRF_Q_2022_M_CIAN_733_51989.93701.93701.5.0.dta	5	3190.684621	VSYFEIYLDKIRDLLDVSK(10)-DSKMTR(3)	3190.670280	null	1.784646e-003	9.604611e-002	0.014341	4.494667	9.169267e-003	1.366994e-003
	60	PRF_Q_2022_M_CIAN_733_51989.94692.94692.5.0.dta	5	3190.684866	VSYFEIYLDKIRDLLDVSK(10)-DSKMTR(3)	3190.670280	null	6.796166e-003	1.189093e-001	0.014586	4.571453	1.000000e+000	3.295984e-003
	61	PRF_Q_2022_M_CIAN_733_51989.92215.92215.5.0.dta	5	3190.689527	VSYFEIYLDKIRDLLDVSK(10)-DSKMTR(3)	3190.670280	null	2.932061e-002	1.524078e-001	0.019247	6.032275	1.241651e-002	1.654063e-002
	62	PRF_Q_2022_M_CIAN_733_51989.94302.94302.4.0.dta	4	3190.687494	VSYFEIYLDKIRDLLDVSK(10)-DSKMTR(3)	3190.670280	null	1.000000e+000	3.552168e-001	0.017214	5.395105	1.000000e+000	1.000000e+000
	63	PRF_Q_2022_M_CIAN_733_51989.94452.94452.4.1.dta	4	3190.684079	VSYFEIYLDKIRDLLDVSK(10)-DSKMTR(3)	3190.670280	null	1.000000e+000	3.857956e-001	0.013799	4.324797	1.000000e+000	1.000000e+000
	64	PRF_Q_2022_M_CIAN_733_51989.93844.93844.3.0.dta	3	3206.667622	VSYFEIYLDKIRDLLDVSK(10)-DSKMTR(3)	3206.665194	Oxidation[M](26)	2.487763e-001	4.005433e-001	0.002428	0.757173	5.703476e-006	4.288487e-001
44	sp|P33176|KINH_HUMAN (539)-sp|P33176|KINH_HUMAN (599)	2	6
	1	PRF_Q_2022_M_CIAN_733_51989.88974.88974.4.0.dta	4	4517.331126	SATLASIDAELQKLK(13)-DSSGKTISTWISDGQVKDFYLYPGK(5)	4517.333559	null	2.812522e-004	1.909886e-003	-0.002433	-0.538592	1.420046e-005	4.619856e-004
	2	PRF_Q_2022_M_CIAN_733_51989.88984.88984.5.0.dta	5	4517.349650	SATLASIDAELQKLK(13)-DSSGKTISTWISDGQVKDFYLYPGK(5)	4517.333559	null	3.661451e-004	7.500402e-003	0.016091	3.562057	1.528710e-006	8.238324e-005
	3	PRF_Q_2022_M_CIAN_733_51989.87971.87971.4.0.dta	4	3533.873427	SATLASIDAELQKLK(13)-DSSGKTISTWISDGQVK(5)	3533.858332	null	5.161718e-004	2.660837e-003	0.015095	4.271535	1.193513e-003	2.771423e-004
	4	PRF_Q_2022_M_CIAN_733_51989.87826.87826.3.0.dta	3	3533.889970	SATLASIDAELQKLK(13)-DSSGKTISTWISDGQVK(5)	3533.858332	null	5.106172e-004	4.564733e-003	0.031638	8.952821	2.439131e-005	8.998302e-003
	5	PRF_Q_2022_M_CIAN_733_51989.87825.87825.4.0.dta	4	3533.875508	SATLASIDAELQKLK(13)-DSSGKTISTWISDGQVK(5)	3533.858332	null	1.624836e-004	7.742946e-003	0.017176	4.860410	3.585824e-008	2.607752e-005
	6	PRF_Q_2022_M_CIAN_733_51989.87829.87829.5.0.dta	5	3533.877490	SATLASIDAELQKLK(13)-DSSGKTISTWISDGQVK(5)	3533.858332	null	8.294890e-002	1.260409e-002	0.019158	5.421270	1.492549e-007	2.822858e-002
45	sp|P33176|KINH_HUMAN (575)-sp|P33176|KINH_HUMAN (599)	2	4
	1	PRF_Q_2022_M_CIAN_733_51989.70957.70957.4.0.dta	4	3709.836121	DLGGSGGSDSATHIKFSK(15)-DSSGKTISTWISDGQVK(5)	3709.818983	null	2.903985e-002	2.353161e-003	0.017138	4.619632	1.190506e-002	1.197910e-010
	2	PRF_Q_2022_M_CIAN_733_51989.71046.71046.5.0.dta	5	3709.839084	DLGGSGGSDSATHIKFSK(15)-DSSGKTISTWISDGQVK(5)	3709.818983	null	4.382605e-002	2.074169e-002	0.020101	5.418324	3.767101e-002	4.618604e-010
	3	PRF_Q_2022_M_CIAN_733_51989.70900.70900.5.0.dta	5	3709.837935	DLGGSGGSDSATHIKFSK(15)-DSSGKTISTWISDGQVK(5)	3709.818983	null	1.000000e+000	1.287552e-001	0.018952	5.108605	1.000000e+000	1.000000e+000
	4	PRF_Q_2022_M_CIAN_733_51989.83027.83027.5.0.dta	5	4693.308580	DLGGSGGSDSATHIKFSK(15)-DSSGKTISTWISDGQVKDFYLYPGK(5)	4693.294210	null	1.000000e+000	1.122848e-002	0.014370	3.061815	1.000000e+000	1.000000e+000
46	sp|P33176|KINH_HUMAN (281)-sp|P33176|KINH_HUMAN (420)	2	3
	1	PRF_Q_2022_M_CIAN_733_51989.27335.27335.4.0.dta	4	1880.917323	DSKMTR(3)-KCEEEIAK(1)	1880.909137	Carbamidomethyl[C](2)	1.461260e-004	2.528392e-003	0.008186	4.352151	9.035378e-012	3.175019e-005
	2	PRF_Q_2022_M_CIAN_733_51989.27386.27386.4.0.dta	4	1896.913085	DSKMTR(3)-KCEEEIAK(1)	1896.904051	Carbamidomethyl[C](2);Oxidation[M](15)	1.000000e+000	7.417588e-001	0.009034	4.762497	1.000000e+000	1.006480e-002
	3	PRF_Q_2022_M_CIAN_733_51989.22848.22848.4.0.dta	4	2037.018312	DSKMTR(3)-RKCEEEIAK(2)	2037.010239	Carbamidomethyl[C](3)	4.907759e-002	1.339426e-001	0.008073	3.963161	1.634680e-002	9.367753e-003
47	sp|P33176|KINH_HUMAN (541)-sp|P33176|KINH_HUMAN (599)	2	3
	1	PRF_Q_2022_M_CIAN_733_51989.56325.56325.5.0.dta	5	3074.558034	LKEMTNHQK(2)-DSSGKTISTWISDGQVK(5)	3074.546147	null	4.184253e-005	3.069917e-003	0.011887	3.866262	2.951298e-011	2.674587e-003
	2	PRF_Q_2022_M_CIAN_733_51989.56464.56464.5.0.dta	5	3074.558399	LKEMTNHQK(2)-DSSGKTISTWISDGQVK(5)	3074.546147	null	1.510543e-005	6.969070e-003	0.012252	3.984978	1.161072e-005	7.621007e-008
	3	PRF_Q_2022_M_CIAN_733_51989.73519.73519.5.0.dta	5	4058.031689	LKEMTNHQK(2)-DSSGKTISTWISDGQVKDFYLYPGK(5)	4058.021374	null	6.429382e-002	6.504920e-002	0.010315	2.541879	1.000000e+000	5.286551e-002
48	sp|P33176|KINH_HUMAN (539)-sp|P33176|KINH_HUMAN (560)	2	3
	1	PRF_Q_2022_M_CIAN_733_51989.87970.87970.5.0.dta	5	4172.169085	SATLASIDAELQKLK(13)-AAEMMASLLKDLGGSGGSDSATHIK(10)	4172.146302	null	4.273548e-003	3.186851e-003	0.022783	5.460739	4.531995e-007	1.511891e-003
	2	PRF_Q_2022_M_CIAN_733_51989.87856.87856.4.0.dta	4	4172.164139	SATLASIDAELQKLK(13)-AAEMMASLLKDLGGSGGSDSATHIK(10)	4172.146302	null	3.609268e-003	4.624232e-003	0.017837	4.275258	7.470127e-008	9.112884e-004
	3	PRF_Q_2022_M_CIAN_733_51989.86854.86854.5.0.dta	5	4328.247263	SATLASIDAELQKLK(13)-RAAEMMASLLKDLGGSGGSDSATHIK(11)	4328.247404	null	4.177685e-002	2.146989e-002	-0.000141	-0.032577	1.000000e+000	4.495468e-001
49	sp|P33176|KINH_HUMAN (159)-sp|P33176|KINH_HUMAN (222)	2	10
	1	PRF_Q_2022_M_CIAN_733_51989.39724.39724.4.0.dta	4	3526.821206	TNLSVHEDKNRVPYVK(9)-QENTQTEQKLSGK(9)	3526.813448	null	3.383578e-004	3.297657e-003	0.007758	2.199719	1.477189e-004	2.628461e-003
	2	PRF_Q_2022_M_CIAN_733_51989.39659.39659.5.0.dta	5	3526.822493	TNLSVHEDKNRVPYVK(9)-QENTQTEQKLSGK(9)	3526.813448	null	1.889837e-005	2.601329e-002	0.009045	2.564638	1.042125e-004	3.042879e-008
	3	PRF_Q_2022_M_CIAN_733_51989.39806.39806.5.0.dta	5	3526.826359	TNLSVHEDKNRVPYVK(9)-QENTQTEQKLSGK(9)	3526.813448	null	3.010753e-002	7.031439e-002	0.012911	3.660812	3.106008e-002	5.304643e-006
	4	PRF_Q_2022_M_CIAN_733_51989.39588.39588.4.1.dta	4	3526.824496	TNLSVHEDKNRVPYVK(9)-QENTQTEQKLSGK(9)	3526.813448	null	5.981186e-002	8.534930e-002	0.011048	3.132573	2.794519e-002	1.128178e-003
	5	PRF_Q_2022_M_CIAN_733_51989.39945.39945.5.0.dta	5	3526.828253	TNLSVHEDKNRVPYVK(9)-QENTQTEQKLSGK(9)	3526.813448	null	4.931110e-001	9.369934e-002	0.014805	4.197840	4.919714e-001	2.952233e-001
	6	PRF_Q_2022_M_CIAN_733_51989.39522.39522.5.0.dta	5	3526.824971	TNLSVHEDKNRVPYVK(9)-QENTQTEQKLSGK(9)	3526.813448	null	2.534291e-001	3.127898e-001	0.011523	3.267255	1.000000e+000	1.013996e-001
	7	PRF_Q_2022_M_CIAN_733_51989.30690.30690.4.0.dta	4	2940.476562	TNLSVHEDKNR(9)-QENTQTEQKLSGK(9)	2940.465593	null	3.588036e-006	8.898625e-003	0.010969	3.730362	2.095472e-008	4.049307e-005
	8	PRF_Q_2022_M_CIAN_733_51989.30651.30651.5.0.dta	5	2940.476354	TNLSVHEDKNR(9)-QENTQTEQKLSGK(9)	2940.465593	null	7.365277e-004	1.207177e-002	0.010761	3.659625	2.301995e-005	1.125221e-002
	9	PRF_Q_2022_M_CIAN_733_51989.30773.30773.5.0.dta	5	2940.475062	TNLSVHEDKNR(9)-QENTQTEQKLSGK(9)	2940.465593	null	1.000000e+000	1.600535e-001	0.009469	3.220238	1.124896e-002	1.000000e+000
	10	PRF_Q_2022_M_CIAN_733_51989.30576.30576.4.0.dta	4	2940.476573	TNLSVHEDKNR(9)-QENTQTEQKLSGK(9)	2940.465593	null	6.523687e-001	3.254243e-001	0.010980	3.734103	7.153583e-004	1.000000e+000
50	sp|P33176|KINH_HUMAN (599)-sp|P33176|KINH_HUMAN (655)	2	3
	1	PRF_Q_2022_M_CIAN_733_51989.83117.83117.4.0.dta	4	3552.754146	DSSGKTISTWISDGQVK(5)-ATKGDAHIENLYFQ(3)	3552.749122	null	2.196153e-003	6.878653e-003	0.005024	1.414116	6.553628e-012	1.141230e-003
	2	PRF_Q_2022_M_CIAN_733_51989.87303.87303.5.0.dta	5	4536.238022	DSSGKTISTWISDGQVKDFYLYPGK(5)-ATKGDAHIENLYFQ(3)	4536.224349	null	1.750608e-002	5.565708e-002	0.013673	3.014181	5.295778e-013	2.375349e-002
	3	PRF_Q_2022_M_CIAN_733_51989.87311.87311.4.0.dta	4	4536.246571	DSSGKTISTWISDGQVKDFYLYPGK(5)-ATKGDAHIENLYFQ(3)	4536.224349	null	1.335852e-001	2.554868e-001	0.022222	4.898788	9.708061e-005	1.558912e-001
51	sp|P33176|KINH_HUMAN (256)-sp|P33176|KINH_HUMAN (281)	2	25
	1	PRF_Q_2022_M_CIAN_733_51989.92050.92050.5.0.dta	5	3611.885335	NINKSLSALGNVISALAEGSTYVPYR(4)-DSKMTR(3)	3611.873601	null	8.886363e-004	1.065557e-002	0.011734	3.248729	2.253311e-011	4.706080e-004
	2	PRF_Q_2022_M_CIAN_733_51989.92951.92951.4.2.dta	4	3611.886283	NINKSLSALGNVISALAEGSTYVPYR(4)-DSKMTR(3)	3611.873601	null	2.882185e-002	1.166625e-002	0.012682	3.511197	3.598533e-013	3.264154e-002
	3	PRF_Q_2022_M_CIAN_733_51989.91902.91902.3.0.dta	3	3611.881061	NINKSLSALGNVISALAEGSTYVPYR(4)-DSKMTR(3)	3611.873601	null	2.547299e-003	2.484621e-002	0.007460	2.065410	1.000000e+000	1.530799e-004
	4	PRF_Q_2022_M_CIAN_733_51989.92030.92030.3.0.dta	3	3611.882735	NINKSLSALGNVISALAEGSTYVPYR(4)-DSKMTR(3)	3611.873601	null	3.214399e-004	3.070749e-002	0.009134	2.528881	1.541687e-018	1.387974e-004
	5	PRF_Q_2022_M_CIAN_733_51989.92358.92358.4.1.dta	4	3611.877677	NINKSLSALGNVISALAEGSTYVPYR(4)-DSKMTR(3)	3611.873601	null	8.225765e-003	3.864078e-002	0.004076	1.128500	1.587215e-010	1.931379e-003
	6	PRF_Q_2022_M_CIAN_733_51989.93090.93090.4.1.dta	4	3611.888258	NINKSLSALGNVISALAEGSTYVPYR(4)-DSKMTR(3)	3611.873601	null	1.603999e-001	4.402223e-002	0.014657	4.058005	1.000000e+000	5.987781e-002
	7	PRF_Q_2022_M_CIAN_733_51989.92185.92185.5.0.dta	5	3611.889771	NINKSLSALGNVISALAEGSTYVPYR(4)-DSKMTR(3)	3611.873601	null	1.207577e-002	5.071824e-002	0.016170	4.476901	9.694995e-012	8.657784e-003
	8	PRF_Q_2022_M_CIAN_733_51989.91899.91899.4.0.dta	4	3611.887310	NINKSLSALGNVISALAEGSTYVPYR(4)-DSKMTR(3)	3611.873601	null	2.252244e-003	5.080980e-002	0.013709	3.795537	8.156563e-017	3.018443e-004
	9	PRF_Q_2022_M_CIAN_733_51989.91585.91585.5.0.dta	5	3627.892512	NINKSLSALGNVISALAEGSTYVPYR(4)-DSKMTR(3)	3627.868516	Oxidation[M](33)	2.049065e-003	5.215702e-002	0.023996	6.614352	2.698510e-009	1.022338e-003
	10	PRF_Q_2022_M_CIAN_733_51989.92166.92166.3.0.dta	3	3611.888022	NINKSLSALGNVISALAEGSTYVPYR(4)-DSKMTR(3)	3611.873601	null	2.565642e-004	5.522192e-002	0.014421	3.992665	5.368645e-015	1.070706e-005
	11	PRF_Q_2022_M_CIAN_733_51989.92029.92029.4.0.dta	4	3611.890506	NINKSLSALGNVISALAEGSTYVPYR(4)-DSKMTR(3)	3611.873601	null	5.204057e-003	6.842171e-002	0.016905	4.680396	1.000000e+000	8.527250e-004
	12	PRF_Q_2022_M_CIAN_733_51989.92205.92205.4.0.dta	4	3611.892425	NINKSLSALGNVISALAEGSTYVPYR(4)-DSKMTR(3)	3611.873601	null	9.265511e-006	7.496224e-002	0.018824	5.211700	8.452822e-019	2.431987e-005
	13	PRF_Q_2022_M_CIAN_733_51989.91916.91916.4.0.dta	4	3627.878276	NINKSLSALGNVISALAEGSTYVPYR(4)-DSKMTR(3)	3627.868516	Oxidation[M](33)	5.673473e-002	9.699313e-002	0.009760	2.690285	2.148151e-005	4.178606e-002
	14	PRF_Q_2022_M_CIAN_733_51989.92071.92071.4.3.dta	4	3627.870521	NINKSLSALGNVISALAEGSTYVPYR(4)-DSKMTR(3)	3627.868516	Oxidation[M](33)	3.407011e-003	9.779838e-002	0.002005	0.552666	7.396974e-011	4.016074e-003
	15	PRF_Q_2022_M_CIAN_733_51989.92365.92365.3.0.dta	3	3611.877715	NINKSLSALGNVISALAEGSTYVPYR(4)-DSKMTR(3)	3611.873601	null	2.758103e-001	1.272717e-001	0.004114	1.139021	1.000000e+000	1.191208e-001
	16	PRF_Q_2022_M_CIAN_733_51989.91582.91582.4.0.dta	4	3627.893274	NINKSLSALGNVISALAEGSTYVPYR(4)-DSKMTR(3)	3627.868516	Oxidation[M](33)	1.179869e-004	1.863248e-001	0.024758	6.824393	1.901485e-014	5.761289e-004
	17	PRF_Q_2022_M_CIAN_733_51989.91736.91736.5.0.dta	5	3627.892379	NINKSLSALGNVISALAEGSTYVPYR(4)-DSKMTR(3)	3627.868516	Oxidation[M](33)	1.326106e-001	2.358497e-001	0.023863	6.577692	1.000000e+000	9.416120e-002
	18	PRF_Q_2022_M_CIAN_733_51989.91745.91745.4.0.dta	4	3627.891810	NINKSLSALGNVISALAEGSTYVPYR(4)-DSKMTR(3)	3627.868516	Oxidation[M](33)	4.076688e-004	2.509579e-001	0.023294	6.420850	2.487145e-015	1.431137e-003
	19	PRF_Q_2022_M_CIAN_733_51989.91584.91584.3.0.dta	3	3627.891053	NINKSLSALGNVISALAEGSTYVPYR(4)-DSKMTR(3)	3627.868516	Oxidation[M](33)	9.680400e-004	2.860409e-001	0.022537	6.212188	5.257669e-010	2.238003e-003
	20	PRF_Q_2022_M_CIAN_733_51989.92041.92041.3.1.dta	3	3627.876997	NINKSLSALGNVISALAEGSTYVPYR(4)-DSKMTR(3)	3627.868516	Oxidation[M](33)	1.417565e-003	2.978002e-001	0.008481	2.337736	1.000000e+000	4.707608e-003
	21	PRF_Q_2022_M_CIAN_733_51989.91646.91646.4.0.dta	4	3611.892168	NINKSLSALGNVISALAEGSTYVPYR(4)-DSKMTR(3)	3611.873601	null	5.203132e-002	7.369392e-001	0.018567	5.140545	5.166639e-007	1.583176e-002
	22	PRF_Q_2022_M_CIAN_733_51989.94599.94599.5.1.dta	5	4753.409010	TGAEGAVLDEAKNINKSLSALGNVISALAEGSTYVPYR(16)-DSKMTR(3)	4753.435064	null	2.155048e-001	1.542108e-001	-0.026054	-5.481089	1.000000e+000	3.359126e-002
	23	PRF_Q_2022_M_CIAN_733_51989.94745.94745.5.0.dta	5	4753.471618	TGAEGAVLDEAKNINKSLSALGNVISALAEGSTYVPYR(16)-DSKMTR(3)	4753.435064	null	2.094628e-003	2.102548e-001	0.036554	7.690018	1.000000e+000	5.393367e-003
	24	PRF_Q_2022_M_CIAN_733_51989.94640.94640.4.0.dta	4	4753.463218	TGAEGAVLDEAKNINKSLSALGNVISALAEGSTYVPYR(16)-DSKMTR(3)	4753.435064	null	7.869351e-003	3.760024e-001	0.028154	5.922875	1.000000e+000	2.149466e-002
	25	PRF_Q_2022_M_CIAN_733_51989.94647.94647.4.0.dta	4	4753.463218	TGAEGAVLDEAKNINKSLSALGNVISALAEGSTYVPYR(16)-DSKMTR(3)	4753.435064	null	9.295858e-002	3.943563e-001	0.028154	5.922875	1.000000e+000	4.307492e-002
52	sp|P33176|KINH_HUMAN (402)-sp|P33176|KINH_HUMAN (427)	2	2
	1	PRF_Q_2022_M_CIAN_733_51989.87473.87473.5.0.dta	5	5040.569243	ANLEAFTVDKDITLTNDKPATAIGVIGNFTDAER(18)-CEEEIAKLYK(7)	5040.539580	Carbamidomethyl[C](38)	1.959331e-004	1.162735e-002	0.029663	5.884886	5.164918e-007	2.595051e-005
	2	PRF_Q_2022_M_CIAN_733_51989.85967.85967.5.0.dta	5	5168.666369	ANLEAFTVDKDITLTNDKPATAIGVIGNFTDAER(18)-KCEEEIAKLYK(8)	5168.634536	Carbamidomethyl[C](39)	7.123878e-001	3.222010e-001	0.031833	6.158880	1.000000e+000	4.233481e-001
53	sp|P33176|KINH_HUMAN (141)-sp|P33176|KINH_HUMAN (237)	2	4
	1	PRF_Q_2022_M_CIAN_733_51989.94892.94892.5.0.dta	5	3975.186385	VSYFEIYLDKIRDLLDVSK(10)-LYLVDLAGSEKVSK(11)	3975.161478	null	4.909693e-003	1.200482e-002	0.024907	6.265657	1.000000e+000	1.753108e-001
	2	PRF_Q_2022_M_CIAN_733_51989.94945.94945.4.0.dta	4	3975.184844	VSYFEIYLDKIRDLLDVSK(10)-LYLVDLAGSEKVSK(11)	3975.161478	null	5.423689e-002	6.906187e-002	0.023366	5.878000	1.747700e-001	4.218760e-001
	3	PRF_Q_2022_M_CIAN_733_51989.94918.94918.4.0.dta	4	3975.184844	VSYFEIYLDKIRDLLDVSK(10)-LYLVDLAGSEKVSK(11)	3975.161478	null	6.592813e-001	1.731450e-001	0.023366	5.878000	5.855831e-002	1.000000e+000
	4	PRF_Q_2022_M_CIAN_733_51989.89657.89657.4.0.dta	4	3204.768907	VSYFEIYLDKIR(10)-LYLVDLAGSEKVSK(11)	3204.744097	null	2.777019e-003	1.593522e-002	0.024810	7.741648	1.026865e-003	1.002728e-006
54	sp|P33176|KINH_HUMAN (560)-sp|P33176|KINH_HUMAN (575)	2	2
	1	PRF_Q_2022_M_CIAN_733_51989.75723.75723.4.1.dta	4	4348.106624	AAEMMASLLKDLGGSGGSDSATHIK(10)-DLGGSGGSDSATHIKFSK(15)	4348.106953	null	1.000000e+000	1.288122e-002	-0.000329	-0.075665	1.000000e+000	1.000000e+000
	2	PRF_Q_2022_M_CIAN_733_51989.68880.68880.5.0.dta	5	4504.240678	AAEMMASLLKDLGGSGGSDSATHIK(10)-DLGGSGGSDSATHIKFSKR(15)	4504.208055	null	1.000000e+000	5.424903e-001	0.032623	7.242783	1.000000e+000	4.329425e-001
55	sp|P33176|KINH_HUMAN (548)-sp|P33176|KINH_HUMAN (560)	2	3
	1	PRF_Q_2022_M_CIAN_733_51989.60546.60546.5.0.dta	5	3599.762659	EMTNHQKK(7)-AAEMMASLLKDLGGSGGSDSATHIK(10)	3599.750059	null	2.607892e-002	1.300617e-002	0.012600	3.500243	1.928120e-010	3.242613e-002
	2	PRF_Q_2022_M_CIAN_733_51989.60412.60412.5.0.dta	5	3599.760359	EMTNHQKK(7)-AAEMMASLLKDLGGSGGSDSATHIK(10)	3599.750059	null	1.000000e+000	3.318721e-001	0.010300	2.861310	1.607653e-005	1.000000e+000
	3	PRF_Q_2022_M_CIAN_733_51989.55445.55445.5.0.dta	5	3840.946818	LKEMTNHQKK(9)-AAEMMASLLKDLGGSGGSDSATHIK(10)	3840.929072	null	4.090063e-002	6.298221e-002	0.017746	4.620236	1.848688e-014	2.308138e-001
56	sp|P33176|KINH_HUMAN (281)-sp|P33176|KINH_HUMAN (427)	2	3
	1	PRF_Q_2022_M_CIAN_733_51989.40485.40485.4.0.dta	4	2285.158479	DSKMTR(3)-KCEEEIAKLYK(8)	2285.151474	Carbamidomethyl[C](2)	1.901428e-001	1.430060e-002	0.007005	3.065442	2.117293e-001	2.337168e-002
	2	PRF_Q_2022_M_CIAN_733_51989.40345.40345.4.0.dta	4	2285.157115	DSKMTR(3)-KCEEEIAKLYK(8)	2285.151474	Carbamidomethyl[C](2)	5.255543e-001	2.356443e-001	0.005641	2.468545	6.973964e-001	4.103718e-002
	3	PRF_Q_2022_M_CIAN_733_51989.34574.34574.5.0.dta	5	2441.261531	DSKMTR(3)-RKCEEEIAKLYK(9)	2441.252576	Carbamidomethyl[C](3)	1.413003e-001	2.073111e-001	0.008955	3.668199	1.845126e-001	1.826862e-002
57	sp|P33176|KINH_HUMAN (281)-sp|P33176|KINH_HUMAN (402)	2	3
	1	PRF_Q_2022_M_CIAN_733_51989.86873.86873.5.0.dta	5	4495.267401	DSKMTR(3)-ANLEAFTVDKDITLTNDKPATAIGVIGNFTDAER(18)	4495.265888	null	4.096780e-001	1.627606e-002	0.001513	0.336576	1.000000e+000	1.031787e-001
	2	PRF_Q_2022_M_CIAN_733_51989.86600.86600.4.0.dta	4	4495.275731	DSKMTR(3)-ANLEAFTVDKDITLTNDKPATAIGVIGNFTDAER(18)	4495.265888	null	1.000000e+000	5.465932e-001	0.009843	2.189637	1.000000e+000	1.000000e+000
	3	PRF_Q_2022_M_CIAN_733_51989.85355.85355.5.1.dta	5	4651.370923	DSKMTR(3)-ANLEAFTVDKDITLTNDKPATAIGVIGNFTDAERR(18)	4651.366990	null	1.000000e+000	3.595962e-001	0.003933	0.845558	1.000000e+000	1.000000e+000
58	sp|P33176|KINH_HUMAN (560)-sp|P33176|KINH_HUMAN (560)	2	2
	1	PRF_Q_2022_M_CIAN_733_51989.87732.87732.5.0.dta	5	5031.462144	AAEMMASLLKDLGGSGGSDSATHIK(10)-AAEMMASLLKDLGGSGGSDSATHIK(10)	5031.441536	null	2.710825e-001	2.497227e-002	0.020608	4.095844	1.514309e-001	2.694081e-001
	2	PRF_Q_2022_M_CIAN_733_51989.87439.87439.5.0.dta	5	5535.746392	KRAAEMMASLLKDLGGSGGSDSATHIK(12)-RAAEMMASLLKDLGGSGGSDSATHIK(11)	5535.718352	Oxidation[M](6);Oxidation[M](7);Oxidation[M](35);Oxidation[M](36)	1.000000e+000	4.079412e-001	0.028040	5.065287	1.000000e+000	1.000000e+000
59	sp|P33176|KINH_HUMAN (526)-sp|P33176|KINH_HUMAN (575)	2	3
	1	PRF_Q_2022_M_CIAN_733_51989.87441.87441.5.0.dta	5	5753.847195	SQEVEDKTKEYELLSDELNQKSATLASIDAELQK(21)-DLGGSGGSDSATHIKFSK(15)	5753.840080	null	3.384365e-003	2.825453e-002	0.007115	1.236565	1.000000e+000	5.774555e-004
	2	PRF_Q_2022_M_CIAN_733_51989.89247.89247.4.3.dta	4	4709.331386	EYELLSDELNQKSATLASIDAELQK(12)-DLGGSGGSDSATHIKFSK(15)	4709.331377	null	1.742518e-001	9.253987e-002	0.000009	0.001911	1.000000e+000	2.247919e-002
	3	PRF_Q_2022_M_CIAN_733_51989.88056.88056.5.0.dta	5	4709.323367	EYELLSDELNQKSATLASIDAELQK(12)-DLGGSGGSDSATHIKFSK(15)	4709.331377	null	1.000000e+000	2.875152e-001	-0.008010	-1.700878	8.158535e-002	1.000000e+000
60	sp|P33176|KINH_HUMAN (539)-sp|P33176|KINH_HUMAN (575)	2	7
	1	PRF_Q_2022_M_CIAN_733_51989.70719.70719.4.3.dta	4	3644.923483	SATLASIDAELQKLK(13)-DLGGSGGSDSATHIKFSKR(15)	3644.912821	null	1.000000e+000	3.486381e-002	0.010662	2.925173	1.000000e+000	1.692786e-001
	2	PRF_Q_2022_M_CIAN_733_51989.70606.70606.5.1.dta	5	3644.927566	SATLASIDAELQKLK(13)-DLGGSGGSDSATHIKFSKR(15)	3644.912821	null	5.344255e-002	1.017079e-001	0.014745	4.045364	1.671156e-002	3.682510e-003
	3	PRF_Q_2022_M_CIAN_733_51989.70742.70742.5.0.dta	5	3644.926720	SATLASIDAELQKLK(13)-DLGGSGGSDSATHIKFSKR(15)	3644.912821	null	3.956755e-001	1.164979e-001	0.013899	3.813260	2.941668e-001	3.138405e-002
	4	PRF_Q_2022_M_CIAN_733_51989.77516.77516.4.1.dta	4	3488.828910	SATLASIDAELQKLK(13)-DLGGSGGSDSATHIKFSK(15)	3488.811719	null	3.081790e-004	4.027059e-002	0.017191	4.927466	3.640662e-004	1.082251e-004
	5	PRF_Q_2022_M_CIAN_733_51989.77353.77353.5.0.dta	5	3488.823833	SATLASIDAELQKLK(13)-DLGGSGGSDSATHIKFSK(15)	3488.811719	null	8.269252e-004	7.751068e-002	0.012114	3.472242	2.601989e-002	1.267561e-002
	6	PRF_Q_2022_M_CIAN_733_51989.77493.77493.5.0.dta	5	3488.826213	SATLASIDAELQKLK(13)-DLGGSGGSDSATHIKFSK(15)	3488.811719	null	1.174824e-004	1.384958e-001	0.014494	4.154423	9.972946e-003	5.185287e-003
	7	PRF_Q_2022_M_CIAN_733_51989.77635.77635.5.0.dta	5	3488.826580	SATLASIDAELQKLK(13)-DLGGSGGSDSATHIKFSK(15)	3488.811719	null	4.197693e-002	1.721608e-001	0.014861	4.259617	2.757427e-002	1.138120e-001
61	sp|P33176|KINH_HUMAN (485)-sp|P33176|KINH_HUMAN (505)	2	3
	1	PRF_Q_2022_M_CIAN_733_51989.93540.93540.5.0.dta	5	4504.258046	LQAENDASKEEVK(9)-EVLQALEELAVNYDQKSQEVEDKTK(16)	4504.246258	null	2.746673e-001	3.774233e-002	0.011788	2.617086	8.403592e-004	1.267693e-001
	2	PRF_Q_2022_M_CIAN_733_51989.93580.93580.4.0.dta	4	4504.262591	LQAENDASKEEVK(9)-EVLQALEELAVNYDQKSQEVEDKTK(16)	4504.246258	null	4.016601e-001	2.298692e-001	0.016333	3.626134	1.000000e+000	8.056822e-001
	3	PRF_Q_2022_M_CIAN_733_51989.93520.93520.5.0.dta	5	5965.987786	LQAENDASKEEVK(9)-EVLQALEELAVNYDQKSQEVEDKTKEYELLSDELNQK(16)	5965.944930	null	1.000000e+000	6.762370e-001	0.042856	7.183439	1.000000e+000	1.000000e+000
62	sp|P33176|KINH_HUMAN (352)-sp|P33176|KINH_HUMAN (402)	2	4
	1	PRF_Q_2022_M_CIAN_733_51989.86649.86649.5.0.dta	5	4401.348592	NKILR(2)-ANLEAFTVDKDITLTNDKPATAIGVIGNFTDAER(18)	4401.329811	null	1.156647e-001	4.243094e-002	0.018781	4.267119	9.576378e-020	1.127078e-001
	2	PRF_Q_2022_M_CIAN_733_51989.86511.86511.5.0.dta	5	4401.352262	NKILR(2)-ANLEAFTVDKDITLTNDKPATAIGVIGNFTDAER(18)	4401.329811	null	1.346994e-001	4.537583e-001	0.022451	5.100958	1.000000e+000	1.501622e-001
	3	PRF_Q_2022_M_CIAN_733_51989.85208.85208.5.0.dta	5	4557.433880	NKILR(2)-ANLEAFTVDKDITLTNDKPATAIGVIGNFTDAERR(18)	4557.430913	null	3.383188e-002	4.861253e-001	0.002967	0.651025	1.000000e+000	3.952802e-002
	4	PRF_Q_2022_M_CIAN_733_51989.85172.85172.5.0.dta	5	4557.431215	NKILR(2)-ANLEAFTVDKDITLTNDKPATAIGVIGNFTDAERR(18)	4557.430913	null	1.360433e-001	5.273103e-001	0.000302	0.066265	1.000000e+000	9.171245e-002
63	sp|P33176|KINH_HUMAN (584)-sp|P33176|KINH_HUMAN (655)	2	4
	1	PRF_Q_2022_M_CIAN_733_51989.65280.65280.5.0.dta	5	3896.928703	FSKRDEDGKELAGATMELR(9)-ATKGDAHIENLYFQ(3)	3896.912164	null	2.811931e-003	4.667576e-002	0.016539	4.244130	1.000000e+000	2.064804e-001
	2	PRF_Q_2022_M_CIAN_733_51989.70681.70681.4.1.dta	4	3534.723187	RDEDGKELAGATMELR(6)-ATKGDAHIENLYFQ(3)	3534.716775	null	9.985153e-002	9.107328e-002	0.006412	1.814007	3.630560e-005	3.675626e-002
	3	PRF_Q_2022_M_CIAN_733_51989.70756.70756.5.0.dta	5	3534.731008	RDEDGKELAGATMELR(6)-ATKGDAHIENLYFQ(3)	3534.716775	null	2.263953e-002	1.320596e-001	0.014233	4.026631	1.000000e+000	4.952930e-002
	4	PRF_Q_2022_M_CIAN_733_51989.70621.70621.5.0.dta	5	3534.730483	RDEDGKELAGATMELR(6)-ATKGDAHIENLYFQ(3)	3534.716775	null	8.124589e-002	1.464875e-001	0.013708	3.878104	1.000000e+000	7.158994e-002
64	sp|P33176|KINH_HUMAN (67)-sp|P33176|KINH_HUMAN (166)	2	2
	1	PRF_Q_2022_M_CIAN_733_51989.39902.39902.5.1.dta	5	3734.803173	VFQSSTSQEQVYNDCAKK(17)-NRVPYVKGCTER(7)	3734.789947	Carbamidomethyl[C](15);Carbamidomethyl[C](30)	1.000000e+000	9.280979e-002	0.013226	3.541297	1.918045e-001	1.000000e+000
	2	PRF_Q_2022_M_CIAN_733_51989.44590.44590.4.0.dta	4	3464.666733	VFQSSTSQEQVYNDCAKK(17)-VPYVKGCTER(5)	3464.645923	Carbamidomethyl[C](15);Carbamidomethyl[C](28)	1.000000e+000	1.250022e-001	0.020810	6.006386	1.000000e+000	1.000000e+000
65	sp|P33176|KINH_HUMAN (548)-sp|P33176|KINH_HUMAN (584)	2	2
	1	PRF_Q_2022_M_CIAN_733_51989.46467.46467.5.0.dta	5	2787.338383	EMTNHQKK(7)-DEDGKELAGATMELR(5)	2787.328640	null	1.000000e+000	9.477911e-002	0.009743	3.495462	3.541735e-004	1.000000e+000
	2	PRF_Q_2022_M_CIAN_733_51989.38369.38369.5.0.dta	5	2943.438249	EMTNHQKK(7)-RDEDGKELAGATMELR(6)	2943.429742	null	5.023293e-001	4.056981e-001	0.008507	2.890166	8.215845e-005	4.327566e-001
66	sp|P33176|KINH_HUMAN (420)-sp|P33176|KINH_HUMAN (420)	2	2
	1	PRF_Q_2022_M_CIAN_733_51989.27830.27830.4.0.dta	4	2150.040961	KCEEEIAK(1)-KCEEEIAK(1)	2150.035448	Carbamidomethyl[C](2);Carbamidomethyl[C](13)	2.704665e-002	4.004688e-001	0.005513	2.564144	6.703381e-003	2.918355e-002
	2	PRF_Q_2022_M_CIAN_733_51989.23631.23631.4.1.dta	4	2306.140663	RKCEEEIAK(2)-KCEEEIAK(1)	2306.136550	Carbamidomethyl[C](3);Carbamidomethyl[C](14)	1.000000e+000	5.025527e-001	0.004113	1.783502	1.000000e+000	1.000000e+000
67	sp|P33176|KINH_HUMAN (159)-sp|P33176|KINH_HUMAN (430)	2	3
	1	PRF_Q_2022_M_CIAN_733_51989.51034.51034.5.2.dta	5	4599.364134	TNLSVHEDKNRVPYVK(9)-LYKQLDDKDEEINQQSQLVEK(3)	4599.357475	null	1.000000e+000	2.665828e-001	0.006659	1.447811	1.000000e+000	1.000000e+000
	2	PRF_Q_2022_M_CIAN_733_51989.46931.46931.6.3.dta	6	4599.393750	TNLSVHEDKNRVPYVK(9)-LYKQLDDKDEEINQQSQLVEK(3)	4599.357475	null	4.457768e-003	3.220986e-001	0.036275	7.886971	1.000000e+000	6.562384e-003
	3	PRF_Q_2022_M_CIAN_733_51989.46452.46452.5.0.dta	5	4013.028736	TNLSVHEDKNR(9)-LYKQLDDKDEEINQQSQLVEK(3)	4013.009620	null	1.000000e+000	4.044985e-001	0.019116	4.763507	1.000000e+000	1.000000e+000
68	sp|P33176|KINH_HUMAN (213)-sp|P33176|KINH_HUMAN (226)	1	5
	1	PRF_Q_2022_M_CIAN_733_51989.82097.82097.5.0.dta	5	3974.125631	SHSIFLINVKQENTQTEQK(10)-LSGKLYLVDLAGSEK(4)	3974.111900	null	7.049279e-014	3.403510e-006	0.013731	3.455112	3.947507e-009	2.152039e-004
	2	PRF_Q_2022_M_CIAN_733_51989.82235.82235.5.0.dta	5	3974.125514	SHSIFLINVKQENTQTEQK(10)-LSGKLYLVDLAGSEK(4)	3974.111900	null	1.000000e+000	4.229497e-005	0.013614	3.425671	1.000000e+000	2.673564e-002
	3	PRF_Q_2022_M_CIAN_733_51989.81960.81960.5.0.dta	5	3974.125602	SHSIFLINVKQENTQTEQK(10)-LSGKLYLVDLAGSEK(4)	3974.111900	null	1.382782e-007	9.000098e-005	0.013702	3.447814	1.000000e+000	1.462371e-002
	4	PRF_Q_2022_M_CIAN_733_51989.82377.82377.5.0.dta	5	3974.130151	SHSIFLINVKQENTQTEQK(10)-LSGKLYLVDLAGSEK(4)	3974.111900	null	1.293426e-002	2.238787e-003	0.018251	4.592473	1.000000e+000	2.597013e-002
	5	PRF_Q_2022_M_CIAN_733_51989.82528.82528.5.0.dta	5	3974.134785	SHSIFLINVKQENTQTEQK(10)-LSGKLYLVDLAGSEK(4)	3974.111900	null	1.000000e+000	1.121084e-002	0.022885	5.758519	1.000000e+000	1.000000e+000
69	sp|P33176|KINH_HUMAN (539)-sp|P33176|KINH_HUMAN (541)	1	5
	1	PRF_Q_2022_M_CIAN_733_51989.65601.65601.4.0.dta	4	2853.549671	SATLASIDAELQKLK(13)-LKEMTNHQK(2)	2853.538883	null	1.446981e-008	7.198001e-006	0.010788	3.780569	7.254727e-009	1.770725e-011
	2	PRF_Q_2022_M_CIAN_733_51989.65588.65588.5.0.dta	5	2869.547924	SATLASIDAELQKLK(13)-LKEMTNHQK(2)	2869.533797	Oxidation[M](22)	8.222347e-002	1.614152e-003	0.014127	4.923099	5.812019e-002	1.413020e-002
	3	PRF_Q_2022_M_CIAN_733_51989.65472.65472.4.0.dta	4	2853.546029	SATLASIDAELQKLK(13)-LKEMTNHQK(2)	2853.538883	null	1.719380e-005	2.864451e-003	0.007146	2.504259	2.244963e-004	3.649368e-007
	4	PRF_Q_2022_M_CIAN_733_51989.65657.65657.5.0.dta	5	2853.556260	SATLASIDAELQKLK(13)-LKEMTNHQK(2)	2853.538883	null	7.305532e-005	2.914669e-003	0.017377	6.089631	2.767871e-003	1.593068e-005
	5	PRF_Q_2022_M_CIAN_733_51989.65525.65525.5.0.dta	5	2853.555991	SATLASIDAELQKLK(13)-LKEMTNHQK(2)	2853.538883	null	3.057325e-006	3.358857e-003	0.017108	5.995362	4.869175e-005	6.306668e-007
70	sp|P33176|KINH_HUMAN (237)-sp|P33176|KINH_HUMAN (252)	1	12
	1	PRF_Q_2022_M_CIAN_733_51989.76863.76863.3.0.dta	3	3288.764010	LYLVDLAGSEKVSK(11)-TGAEGAVLDEAKNINK(12)	3288.757173	null	7.212502e-014	2.240733e-005	0.006837	2.078901	5.060964e-014	1.141063e-011
	2	PRF_Q_2022_M_CIAN_733_51989.76999.76999.3.0.dta	3	3288.761879	LYLVDLAGSEKVSK(11)-TGAEGAVLDEAKNINK(12)	3288.757173	null	1.372747e-003	1.072703e-003	0.004706	1.430936	6.121735e-004	1.460123e-003
	3	PRF_Q_2022_M_CIAN_733_51989.76747.76747.3.0.dta	3	3288.757094	LYLVDLAGSEKVSK(11)-TGAEGAVLDEAKNINK(12)	3288.757173	null	2.248521e-003	2.572118e-003	-0.000079	-0.024021	1.012540e-005	2.857349e-005
	4	PRF_Q_2022_M_CIAN_733_51989.76975.76975.4.0.dta	4	3288.766976	LYLVDLAGSEKVSK(11)-TGAEGAVLDEAKNINK(12)	3288.757173	null	1.808581e-002	5.441577e-003	0.009803	2.980761	9.572600e-004	2.905631e-002
	5	PRF_Q_2022_M_CIAN_733_51989.77238.77238.4.0.dta	4	3288.771740	LYLVDLAGSEKVSK(11)-TGAEGAVLDEAKNINK(12)	3288.757173	null	2.969209e-003	7.039946e-003	0.014567	4.429333	3.538745e-004	2.455053e-003
	6	PRF_Q_2022_M_CIAN_733_51989.76837.76837.4.0.dta	4	3288.764297	LYLVDLAGSEKVSK(11)-TGAEGAVLDEAKNINK(12)	3288.757173	null	1.961835e-003	7.675475e-003	0.007124	2.166168	1.118056e-004	6.647042e-003
	7	PRF_Q_2022_M_CIAN_733_51989.76721.76721.4.2.dta	4	3288.750747	LYLVDLAGSEKVSK(11)-TGAEGAVLDEAKNINK(12)	3288.757173	null	1.555633e-001	7.838410e-003	-0.006426	-1.953930	1.293647e-002	2.020529e-001
	8	PRF_Q_2022_M_CIAN_733_51989.77115.77115.4.0.dta	4	3288.770780	LYLVDLAGSEKVSK(11)-TGAEGAVLDEAKNINK(12)	3288.757173	null	1.554164e-003	1.398660e-002	0.013607	4.137429	1.921895e-003	2.358822e-002
	9	PRF_Q_2022_M_CIAN_733_51989.77379.77379.4.0.dta	4	3288.773720	LYLVDLAGSEKVSK(11)-TGAEGAVLDEAKNINK(12)	3288.757173	null	1.278204e-001	2.220527e-002	0.016547	5.031384	1.045933e-002	1.100070e-001
	10	PRF_Q_2022_M_CIAN_733_51989.77707.77707.4.1.dta	4	3288.772251	LYLVDLAGSEKVSK(11)-TGAEGAVLDEAKNINK(12)	3288.757173	null	9.553699e-001	4.832613e-002	0.015078	4.584711	4.198147e-003	1.000000e+000
	11	PRF_Q_2022_M_CIAN_733_51989.76935.76935.5.0.dta	5	3288.772057	LYLVDLAGSEKVSK(11)-TGAEGAVLDEAKNINK(12)	3288.757173	null	7.253053e-005	9.579549e-002	0.014884	4.525722	7.810123e-006	4.018875e-004
	12	PRF_Q_2022_M_CIAN_733_51989.76808.76808.5.0.dta	5	3288.772504	LYLVDLAGSEKVSK(11)-TGAEGAVLDEAKNINK(12)	3288.757173	null	1.502771e-001	5.988541e-001	0.015331	4.661639	2.742960e-003	1.727444e-001
71	sp|P33176|KINH_HUMAN (240)-sp|P33176|KINH_HUMAN (430)	1	2
	1	PRF_Q_2022_M_CIAN_733_51989.58231.58231.5.0.dta	5	4175.129706	VSKTGAEGAVLDEAK(3)-LYKQLDDKDEEINQQSQLVEK(3)	4175.123973	null	4.568123e-009	2.314983e-005	0.005733	1.373133	1.527876e-009	8.516305e-011
	2	PRF_Q_2022_M_CIAN_733_51989.58369.58369.5.0.dta	5	4175.130990	VSKTGAEGAVLDEAK(3)-LYKQLDDKDEEINQQSQLVEK(3)	4175.123973	null	1.000000e+000	2.256165e-003	0.007017	1.680669	1.000000e+000	6.279762e-004
72	sp|P33176|KINH_HUMAN (71)-sp|P33176|KINH_HUMAN (402)	1	1
	1	PRF_Q_2022_M_CIAN_733_51989.88190.88190.5.1.dta	5	6333.244147	KIVKDVLEGYNGTIFAYGQTSSGK(4)-ANLEAFTVDKDITLTNDKPATAIGVIGNFTDAER(18)	6333.244998	null	1.843328e-008	2.942607e-005	-0.000851	-0.134370	1.000000e+000	5.216856e-013
73	sp|P33176|KINH_HUMAN (584)-sp|P33176|KINH_HUMAN (611)	1	2
	1	PRF_Q_2022_M_CIAN_733_51989.86106.86106.5.0.dta	5	4246.110745	RDEDGKELAGATMELR(6)-TISTWISDGQVKDFYLYPGK(12)	4246.101072	null	7.662858e-009	4.506769e-005	0.009673	2.278090	1.759672e-012	4.116694e-007
	2	PRF_Q_2022_M_CIAN_733_51989.86186.86186.5.1.dta	5	4246.110745	RDEDGKELAGATMELR(6)-TISTWISDGQVKDFYLYPGK(12)	4246.101072	null	1.758836e-002	3.537927e-003	0.009673	2.278090	1.433492e-002	6.388347e-004
74	sp|P33176|KINH_HUMAN (526)-sp|P33176|KINH_HUMAN (584)	1	1
	1	PRF_Q_2022_M_CIAN_733_51989.92132.92132.4.2.dta	4	4580.261736	EYELLSDELNQKSATLASIDAELQK(12)-DEDGKELAGATMELR(5)	4580.244541	null	1.536880e-005	8.059285e-005	0.017195	3.754166	1.000000e+000	2.820408e-003
75	sp|P33176|KINH_HUMAN (240)-sp|P33176|KINH_HUMAN (281)	1	6
	1	PRF_Q_2022_M_CIAN_733_51989.47073.47073.4.0.dta	4	2349.204175	VSKTGAEGAVLDEAK(3)-DSKMTR(3)	2349.196505	null	5.281870e-005	9.076010e-005	0.007670	3.264946	2.948080e-007	3.905432e-005
	2	PRF_Q_2022_M_CIAN_733_51989.46934.46934.4.0.dta	4	2349.202924	VSKTGAEGAVLDEAK(3)-DSKMTR(3)	2349.196505	null	8.374005e-004	2.204344e-004	0.006419	2.732424	7.065188e-012	3.060159e-004
	3	PRF_Q_2022_M_CIAN_733_51989.47038.47038.3.1.dta	3	2349.199891	VSKTGAEGAVLDEAK(3)-DSKMTR(3)	2349.196505	null	5.532967e-003	1.686261e-002	0.003386	1.441344	4.192272e-005	6.269454e-002
	4	PRF_Q_2022_M_CIAN_733_51989.46988.46988.4.1.dta	4	2365.196926	VSKTGAEGAVLDEAK(3)-DSKMTR(3)	2365.191419	Oxidation[M](22)	1.170893e-002	8.556422e-002	0.005507	2.328353	6.124572e-003	6.382600e-003
	5	PRF_Q_2022_M_CIAN_733_51989.46951.46951.3.0.dta	3	2349.198970	VSKTGAEGAVLDEAK(3)-DSKMTR(3)	2349.196505	null	2.555634e-004	9.939813e-002	0.002465	1.049295	1.000000e+000	1.332043e-003
	6	PRF_Q_2022_M_CIAN_733_51989.47023.47023.4.0.dta	4	2365.196926	VSKTGAEGAVLDEAK(3)-DSKMTR(3)	2365.191419	Oxidation[M](22)	4.883710e-001	5.172551e-001	0.005507	2.328353	3.954007e-002	3.327273e-001
76	sp|P33176|KINH_HUMAN (67)-sp|P33176|KINH_HUMAN (71)	1	4
	1	PRF_Q_2022_M_CIAN_733_51989.78672.78672.5.2.dta	5	4703.280392	VFQSSTSQEQVYNDCAKK(17)-IVKDVLEGYNGTIFAYGQTSSGK(3)	4703.281929	Carbamidomethyl[C](41)	6.913685e-006	1.395190e-004	-0.001537	-0.326793	3.080484e-015	1.114676e-005
	2	PRF_Q_2022_M_CIAN_733_51989.77117.77117.5.1.dta	5	4703.290877	VFQSSTSQEQVYNDCAKK(17)-IVKDVLEGYNGTIFAYGQTSSGK(3)	4703.281929	Carbamidomethyl[C](41)	1.611195e-011	2.084694e-004	0.008948	1.902501	3.627239e-009	5.411879e-008
	3	PRF_Q_2022_M_CIAN_733_51989.77672.77672.5.1.dta	5	4703.305076	VFQSSTSQEQVYNDCAKK(17)-IVKDVLEGYNGTIFAYGQTSSGK(3)	4703.281929	Carbamidomethyl[C](41)	2.532844e-004	5.267224e-004	0.023147	4.921457	5.615370e-008	7.751304e-011
	4	PRF_Q_2022_M_CIAN_733_51989.81013.81013.5.0.dta	5	4703.294665	VFQSSTSQEQVYNDCAKK(17)-IVKDVLEGYNGTIFAYGQTSSGK(3)	4703.281929	Carbamidomethyl[C](41)	1.000000e+000	5.341250e-003	0.012736	2.707896	1.000000e+000	1.000000e+000
77	sp|P33176|KINH_HUMAN (514)-sp|P33176|KINH_HUMAN (560)	1	1
	1	PRF_Q_2022_M_CIAN_733_51989.83589.83589.5.0.dta	5	5109.483733	SQEVEDKTKEYELLSDELNQK(9)-AAEMMASLLKDLGGSGGSDSATHIK(10)	5109.476383	null	1.000000e+000	1.653584e-004	0.007350	1.438504	2.122808e-005	1.000000e+000
78	sp|P33176|KINH_HUMAN (226)-sp|P33176|KINH_HUMAN (281)	1	2
	1	PRF_Q_2022_M_CIAN_733_51989.72434.72434.4.0.dta	4	2467.312761	LSGKLYLVDLAGSEK(4)-DSKMTR(3)	2467.311135	null	7.186624e-006	1.766736e-004	0.001626	0.659017	2.109279e-004	2.663782e-006
	2	PRF_Q_2022_M_CIAN_733_51989.72473.72473.3.0.dta	3	2467.311958	LSGKLYLVDLAGSEK(4)-DSKMTR(3)	2467.311135	null	6.037690e-003	2.943284e-004	0.000823	0.333561	3.928258e-004	8.415688e-004
79	sp|P33176|KINH_HUMAN (237)-sp|P33176|KINH_HUMAN (313)	1	75
	1	PRF_Q_2022_M_CIAN_733_51989.87231.87231.5.0.dta	5	4637.344295	LYLVDLAGSEKVSK(11)-TTIVICCSPSSYNESETKSTLLFGQR(18)	4637.336270	Carbamidomethyl[C](6);Carbamidomethyl[C](7)	1.936228e-003	2.391979e-004	0.008025	1.730519	1.636959e-004	1.658022e-005
	2	PRF_Q_2022_M_CIAN_733_51989.87089.87089.5.0.dta	5	4637.352896	LYLVDLAGSEKVSK(11)-TTIVICCSPSSYNESETKSTLLFGQR(18)	4637.336270	Carbamidomethyl[C](6);Carbamidomethyl[C](7)	3.000296e-004	5.162774e-004	0.016626	3.585248	1.000000e+000	5.403329e-006
	3	PRF_Q_2022_M_CIAN_733_51989.86950.86950.5.0.dta	5	4637.356321	LYLVDLAGSEKVSK(11)-TTIVICCSPSSYNESETKSTLLFGQR(18)	4637.336270	Carbamidomethyl[C](6);Carbamidomethyl[C](7)	2.999207e-006	5.761939e-004	0.020051	4.323818	6.199038e-005	2.045826e-006
	4	PRF_Q_2022_M_CIAN_733_51989.87227.87227.4.0.dta	4	4637.346888	LYLVDLAGSEKVSK(11)-TTIVICCSPSSYNESETKSTLLFGQR(18)	4637.336270	Carbamidomethyl[C](6);Carbamidomethyl[C](7)	2.484781e-004	6.894891e-004	0.010618	2.289677	1.597634e-018	7.405429e-005
	5	PRF_Q_2022_M_CIAN_733_51989.87520.87520.5.0.dta	5	4637.365481	LYLVDLAGSEKVSK(11)-TTIVICCSPSSYNESETKSTLLFGQR(18)	4637.336270	Carbamidomethyl[C](6);Carbamidomethyl[C](7)	1.005456e-004	8.459280e-004	0.029211	6.299090	5.171200e-004	4.019403e-006
	6	PRF_Q_2022_M_CIAN_733_51989.87802.87802.4.0.dta	4	4637.357897	LYLVDLAGSEKVSK(11)-TTIVICCSPSSYNESETKSTLLFGQR(18)	4637.336270	Carbamidomethyl[C](6);Carbamidomethyl[C](7)	4.395578e-003	1.126739e-003	0.021627	4.663669	1.000000e+000	4.844383e-005
	7	PRF_Q_2022_M_CIAN_733_51989.87655.87655.4.0.dta	4	4637.355082	LYLVDLAGSEKVSK(11)-TTIVICCSPSSYNESETKSTLLFGQR(18)	4637.336270	Carbamidomethyl[C](6);Carbamidomethyl[C](7)	9.961549e-005	1.183837e-003	0.018812	4.056639	1.000000e+000	4.903262e-006
	8	PRF_Q_2022_M_CIAN_733_51989.89302.89302.4.0.dta	4	4637.327782	LYLVDLAGSEKVSK(11)-TTIVICCSPSSYNESETKSTLLFGQR(18)	4637.336270	Carbamidomethyl[C](6);Carbamidomethyl[C](7)	5.477546e-003	1.282475e-003	-0.008488	-1.830361	1.605567e-005	3.193791e-004
	9	PRF_Q_2022_M_CIAN_733_51989.87086.87086.4.0.dta	4	4637.353180	LYLVDLAGSEKVSK(11)-TTIVICCSPSSYNESETKSTLLFGQR(18)	4637.336270	Carbamidomethyl[C](6);Carbamidomethyl[C](7)	2.783920e-005	1.305152e-003	0.016910	3.646490	5.773296e-008	8.551244e-008
	10	PRF_Q_2022_M_CIAN_733_51989.88328.88328.4.0.dta	4	4637.360908	LYLVDLAGSEKVSK(11)-TTIVICCSPSSYNESETKSTLLFGQR(18)	4637.336270	Carbamidomethyl[C](6);Carbamidomethyl[C](7)	5.255409e-007	1.604784e-003	0.024638	5.312964	1.000000e+000	3.430328e-005
	11	PRF_Q_2022_M_CIAN_733_51989.87367.87367.4.0.dta	4	4637.359773	LYLVDLAGSEKVSK(11)-TTIVICCSPSSYNESETKSTLLFGQR(18)	4637.336270	Carbamidomethyl[C](6);Carbamidomethyl[C](7)	6.711414e-008	1.929814e-003	0.023503	5.068211	1.163879e-004	2.264368e-007
	12	PRF_Q_2022_M_CIAN_733_51989.89683.89683.4.0.dta	4	4637.351530	LYLVDLAGSEKVSK(11)-TTIVICCSPSSYNESETKSTLLFGQR(18)	4637.336270	Carbamidomethyl[C](6);Carbamidomethyl[C](7)	5.617533e-002	2.042309e-003	0.015260	3.290682	8.065778e-005	6.541072e-003
	13	PRF_Q_2022_M_CIAN_733_51989.100295.100295.4.0.dta	4	4637.347340	LYLVDLAGSEKVSK(11)-TTIVICCSPSSYNESETKSTLLFGQR(18)	4637.336270	Carbamidomethyl[C](6);Carbamidomethyl[C](7)	1.000000e+000	2.220633e-003	0.011070	2.387146	1.000000e+000	1.706003e-003
	14	PRF_Q_2022_M_CIAN_733_51989.87509.87509.4.0.dta	4	4637.366390	LYLVDLAGSEKVSK(11)-TTIVICCSPSSYNESETKSTLLFGQR(18)	4637.336270	Carbamidomethyl[C](6);Carbamidomethyl[C](7)	1.353061e-004	2.805344e-003	0.030120	6.495108	3.161843e-007	4.471026e-006
	15	PRF_Q_2022_M_CIAN_733_51989.86948.86948.4.0.dta	4	4637.356105	LYLVDLAGSEKVSK(11)-TTIVICCSPSSYNESETKSTLLFGQR(18)	4637.336270	Carbamidomethyl[C](6);Carbamidomethyl[C](7)	5.743226e-006	2.860027e-003	0.019835	4.277240	8.303437e-007	2.259130e-008
	16	PRF_Q_2022_M_CIAN_733_51989.87949.87949.4.1.dta	4	4637.336695	LYLVDLAGSEKVSK(11)-TTIVICCSPSSYNESETKSTLLFGQR(18)	4637.336270	Carbamidomethyl[C](6);Carbamidomethyl[C](7)	3.274287e-002	2.991722e-003	0.000425	0.091647	1.275105e-003	7.198473e-003
	17	PRF_Q_2022_M_CIAN_733_51989.103608.103608.4.0.dta	4	4637.367484	LYLVDLAGSEKVSK(11)-TTIVICCSPSSYNESETKSTLLFGQR(18)	4637.336270	Carbamidomethyl[C](6);Carbamidomethyl[C](7)	3.811796e-003	3.445688e-003	0.031214	6.731019	1.000000e+000	2.006164e-005
	18	PRF_Q_2022_M_CIAN_733_51989.100445.100445.4.0.dta	4	4637.368999	LYLVDLAGSEKVSK(11)-TTIVICCSPSSYNESETKSTLLFGQR(18)	4637.336270	Carbamidomethyl[C](6);Carbamidomethyl[C](7)	3.624433e-002	4.063414e-003	0.032729	7.057715	1.000000e+000	1.095355e-004
	19	PRF_Q_2022_M_CIAN_733_51989.98988.98988.4.0.dta	4	4637.357310	LYLVDLAGSEKVSK(11)-TTIVICCSPSSYNESETKSTLLFGQR(18)	4637.336270	Carbamidomethyl[C](6);Carbamidomethyl[C](7)	4.841044e-003	4.146606e-003	0.021040	4.537087	1.000000e+000	1.177092e-004
	20	PRF_Q_2022_M_CIAN_733_51989.89833.89833.4.0.dta	4	4637.327012	LYLVDLAGSEKVSK(11)-TTIVICCSPSSYNESETKSTLLFGQR(18)	4637.336270	Carbamidomethyl[C](6);Carbamidomethyl[C](7)	3.786309e-002	4.295425e-003	-0.009258	-1.996405	1.084112e-003	3.235742e-003
	21	PRF_Q_2022_M_CIAN_733_51989.88550.88550.4.0.dta	4	4637.336436	LYLVDLAGSEKVSK(11)-TTIVICCSPSSYNESETKSTLLFGQR(18)	4637.336270	Carbamidomethyl[C](6);Carbamidomethyl[C](7)	2.196507e-002	4.331890e-003	0.000166	0.035796	2.267364e-004	4.234427e-003
	22	PRF_Q_2022_M_CIAN_733_51989.99128.99128.4.0.dta	4	4637.355133	LYLVDLAGSEKVSK(11)-TTIVICCSPSSYNESETKSTLLFGQR(18)	4637.336270	Carbamidomethyl[C](6);Carbamidomethyl[C](7)	1.034365e-003	4.728535e-003	0.018863	4.067637	1.000000e+000	1.465986e-006
	23	PRF_Q_2022_M_CIAN_733_51989.86515.86515.4.0.dta	4	4637.343557	LYLVDLAGSEKVSK(11)-TTIVICCSPSSYNESETKSTLLFGQR(18)	4637.336270	Carbamidomethyl[C](6);Carbamidomethyl[C](7)	1.000000e+000	5.434546e-003	0.007287	1.571376	1.000000e+000	4.422027e-001
	24	PRF_Q_2022_M_CIAN_733_51989.99553.99553.4.0.dta	4	4637.362243	LYLVDLAGSEKVSK(11)-TTIVICCSPSSYNESETKSTLLFGQR(18)	4637.336270	Carbamidomethyl[C](6);Carbamidomethyl[C](7)	4.413242e-002	6.216947e-003	0.025973	5.600845	1.000000e+000	2.079559e-004
	25	PRF_Q_2022_M_CIAN_733_51989.88183.88183.4.0.dta	4	4637.372195	LYLVDLAGSEKVSK(11)-TTIVICCSPSSYNESETKSTLLFGQR(18)	4637.336270	Carbamidomethyl[C](6);Carbamidomethyl[C](7)	2.324885e-003	6.710091e-003	0.035925	7.746904	1.000000e+000	6.860034e-004
	26	PRF_Q_2022_M_CIAN_733_51989.99712.99712.4.0.dta	4	4637.342660	LYLVDLAGSEKVSK(11)-TTIVICCSPSSYNESETKSTLLFGQR(18)	4637.336270	Carbamidomethyl[C](6);Carbamidomethyl[C](7)	4.708995e-003	7.181711e-003	0.006390	1.377946	1.000000e+000	4.516599e-003
	27	PRF_Q_2022_M_CIAN_733_51989.89170.89170.4.0.dta	4	4637.383267	LYLVDLAGSEKVSK(11)-TTIVICCSPSSYNESETKSTLLFGQR(18)	4637.336270	Carbamidomethyl[C](6);Carbamidomethyl[C](7)	3.377428e-002	8.122674e-003	0.046997	10.134482	7.074026e-005	3.619865e-003
	28	PRF_Q_2022_M_CIAN_733_51989.88720.88720.4.0.dta	4	4637.362605	LYLVDLAGSEKVSK(11)-TTIVICCSPSSYNESETKSTLLFGQR(18)	4637.336270	Carbamidomethyl[C](6);Carbamidomethyl[C](7)	1.805504e-002	8.901625e-003	0.026335	5.678907	1.000000e+000	8.105288e-004
	29	PRF_Q_2022_M_CIAN_733_51989.98701.98701.4.1.dta	4	4637.365602	LYLVDLAGSEKVSK(11)-TTIVICCSPSSYNESETKSTLLFGQR(18)	4637.336270	Carbamidomethyl[C](6);Carbamidomethyl[C](7)	4.509499e-002	9.252921e-003	0.029332	6.325183	1.000000e+000	1.063539e-002
	30	PRF_Q_2022_M_CIAN_733_51989.90086.90086.4.1.dta	4	4637.397158	LYLVDLAGSEKVSK(11)-TTIVICCSPSSYNESETKSTLLFGQR(18)	4637.336270	Carbamidomethyl[C](6);Carbamidomethyl[C](7)	5.959385e-002	9.564371e-003	0.060888	13.129951	4.609668e-005	6.361583e-003
	31	PRF_Q_2022_M_CIAN_733_51989.88692.88692.4.0.dta	4	4637.365002	LYLVDLAGSEKVSK(11)-TTIVICCSPSSYNESETKSTLLFGQR(18)	4637.336270	Carbamidomethyl[C](6);Carbamidomethyl[C](7)	2.706289e-002	9.746237e-003	0.028732	6.195798	1.000000e+000	7.889842e-003
	32	PRF_Q_2022_M_CIAN_733_51989.96017.96017.4.0.dta	4	4637.330668	LYLVDLAGSEKVSK(11)-TTIVICCSPSSYNESETKSTLLFGQR(18)	4637.336270	Carbamidomethyl[C](6);Carbamidomethyl[C](7)	1.159623e-001	1.025603e-002	-0.005602	-1.208021	1.000000e+000	1.458311e-001
	33	PRF_Q_2022_M_CIAN_733_51989.93716.93716.4.2.dta	4	4637.348212	LYLVDLAGSEKVSK(11)-TTIVICCSPSSYNESETKSTLLFGQR(18)	4637.336270	Carbamidomethyl[C](6);Carbamidomethyl[C](7)	9.903252e-002	1.031538e-002	0.011942	2.575185	1.000000e+000	1.461919e-001
	34	PRF_Q_2022_M_CIAN_733_51989.95415.95415.4.0.dta	4	4637.354405	LYLVDLAGSEKVSK(11)-TTIVICCSPSSYNESETKSTLLFGQR(18)	4637.336270	Carbamidomethyl[C](6);Carbamidomethyl[C](7)	1.188648e-003	1.049392e-002	0.018135	3.910650	1.000000e+000	8.685092e-005
	35	PRF_Q_2022_M_CIAN_733_51989.98564.98564.4.0.dta	4	4637.375987	LYLVDLAGSEKVSK(11)-TTIVICCSPSSYNESETKSTLLFGQR(18)	4637.336270	Carbamidomethyl[C](6);Carbamidomethyl[C](7)	1.150787e-002	1.054993e-002	0.039717	8.564615	1.000000e+000	2.410324e-006
	36	PRF_Q_2022_M_CIAN_733_51989.97771.97771.4.0.dta	4	4637.353930	LYLVDLAGSEKVSK(11)-TTIVICCSPSSYNESETKSTLLFGQR(18)	4637.336270	Carbamidomethyl[C](6);Carbamidomethyl[C](7)	1.994893e-005	1.217104e-002	0.017660	3.808221	1.000000e+000	5.263542e-004
	37	PRF_Q_2022_M_CIAN_733_51989.99852.99852.4.0.dta	4	4637.359692	LYLVDLAGSEKVSK(11)-TTIVICCSPSSYNESETKSTLLFGQR(18)	4637.336270	Carbamidomethyl[C](6);Carbamidomethyl[C](7)	1.000000e+000	1.298295e-002	0.023422	5.050744	1.000000e+000	8.446527e-004
	38	PRF_Q_2022_M_CIAN_733_51989.90442.90442.4.0.dta	4	4637.389911	LYLVDLAGSEKVSK(11)-TTIVICCSPSSYNESETKSTLLFGQR(18)	4637.336270	Carbamidomethyl[C](6);Carbamidomethyl[C](7)	1.110942e-002	1.335051e-002	0.053641	11.567201	8.521067e-005	7.158305e-004
	39	PRF_Q_2022_M_CIAN_733_51989.99271.99271.4.0.dta	4	4637.358423	LYLVDLAGSEKVSK(11)-TTIVICCSPSSYNESETKSTLLFGQR(18)	4637.336270	Carbamidomethyl[C](6);Carbamidomethyl[C](7)	1.000000e+000	1.409736e-002	0.022153	4.777096	1.000000e+000	1.992153e-002
	40	PRF_Q_2022_M_CIAN_733_51989.97913.97913.4.1.dta	4	4637.363054	LYLVDLAGSEKVSK(11)-TTIVICCSPSSYNESETKSTLLFGQR(18)	4637.336270	Carbamidomethyl[C](6);Carbamidomethyl[C](7)	5.331875e-002	1.477884e-002	0.026784	5.775730	1.000000e+000	7.655164e-002
	41	PRF_Q_2022_M_CIAN_733_51989.98846.98846.4.0.dta	4	4637.346418	LYLVDLAGSEKVSK(11)-TTIVICCSPSSYNESETKSTLLFGQR(18)	4637.336270	Carbamidomethyl[C](6);Carbamidomethyl[C](7)	1.234590e-001	1.626758e-002	0.010148	2.188325	1.000000e+000	1.613626e-002
	42	PRF_Q_2022_M_CIAN_733_51989.92112.92112.4.0.dta	4	4637.384177	LYLVDLAGSEKVSK(11)-TTIVICCSPSSYNESETKSTLLFGQR(18)	4637.336270	Carbamidomethyl[C](6);Carbamidomethyl[C](7)	3.547759e-001	1.778229e-002	0.047907	10.330715	1.000000e+000	1.040285e-001
	43	PRF_Q_2022_M_CIAN_733_51989.96642.96642.4.2.dta	4	4637.355720	LYLVDLAGSEKVSK(11)-TTIVICCSPSSYNESETKSTLLFGQR(18)	4637.336270	Carbamidomethyl[C](6);Carbamidomethyl[C](7)	5.568513e-003	1.802529e-002	0.019450	4.194218	1.000000e+000	8.301158e-002
	44	PRF_Q_2022_M_CIAN_733_51989.100734.100734.4.0.dta	4	4637.351743	LYLVDLAGSEKVSK(11)-TTIVICCSPSSYNESETKSTLLFGQR(18)	4637.336270	Carbamidomethyl[C](6);Carbamidomethyl[C](7)	1.000000e+000	1.813162e-002	0.015473	3.336614	1.000000e+000	1.364232e-001
	45	PRF_Q_2022_M_CIAN_733_51989.100591.100591.4.0.dta	4	4637.357642	LYLVDLAGSEKVSK(11)-TTIVICCSPSSYNESETKSTLLFGQR(18)	4637.336270	Carbamidomethyl[C](6);Carbamidomethyl[C](7)	1.000000e+000	1.890431e-002	0.021372	4.608680	1.000000e+000	5.794640e-002
	46	PRF_Q_2022_M_CIAN_733_51989.97811.97811.4.0.dta	4	4637.354573	LYLVDLAGSEKVSK(11)-TTIVICCSPSSYNESETKSTLLFGQR(18)	4637.336270	Carbamidomethyl[C](6);Carbamidomethyl[C](7)	4.137398e-002	2.073762e-002	0.018303	3.946878	1.000000e+000	5.008815e-002
	47	PRF_Q_2022_M_CIAN_733_51989.95522.95522.4.0.dta	4	4637.363223	LYLVDLAGSEKVSK(11)-TTIVICCSPSSYNESETKSTLLFGQR(18)	4637.336270	Carbamidomethyl[C](6);Carbamidomethyl[C](7)	1.756512e-002	2.081126e-002	0.026953	5.812173	1.000000e+000	5.611599e-002
	48	PRF_Q_2022_M_CIAN_733_51989.92246.92246.4.0.dta	4	4637.341127	LYLVDLAGSEKVSK(11)-TTIVICCSPSSYNESETKSTLLFGQR(18)	4637.336270	Carbamidomethyl[C](6);Carbamidomethyl[C](7)	2.861475e-001	2.140654e-002	0.004857	1.047369	1.000000e+000	6.142704e-001
	49	PRF_Q_2022_M_CIAN_733_51989.96950.96950.4.1.dta	4	4637.361625	LYLVDLAGSEKVSK(11)-TTIVICCSPSSYNESETKSTLLFGQR(18)	4637.336270	Carbamidomethyl[C](6);Carbamidomethyl[C](7)	5.802394e-003	2.286338e-002	0.025355	5.467578	1.000000e+000	1.243997e-004
	50	PRF_Q_2022_M_CIAN_733_51989.96687.96687.4.1.dta	4	4637.355849	LYLVDLAGSEKVSK(11)-TTIVICCSPSSYNESETKSTLLFGQR(18)	4637.336270	Carbamidomethyl[C](6);Carbamidomethyl[C](7)	6.758456e-002	2.484185e-002	0.019579	4.222036	1.000000e+000	6.843828e-001
	51	PRF_Q_2022_M_CIAN_733_51989.98426.98426.4.0.dta	4	4637.333488	LYLVDLAGSEKVSK(11)-TTIVICCSPSSYNESETKSTLLFGQR(18)	4637.336270	Carbamidomethyl[C](6);Carbamidomethyl[C](7)	1.000000e+000	2.528140e-002	-0.002782	-0.599913	1.000000e+000	1.344962e-001
	52	PRF_Q_2022_M_CIAN_733_51989.96792.96792.4.0.dta	4	4637.389234	LYLVDLAGSEKVSK(11)-TTIVICCSPSSYNESETKSTLLFGQR(18)	4637.336270	Carbamidomethyl[C](6);Carbamidomethyl[C](7)	3.426356e-003	2.624383e-002	0.052964	11.421212	1.000000e+000	6.628635e-003
	53	PRF_Q_2022_M_CIAN_733_51989.91773.91773.4.0.dta	4	4637.385647	LYLVDLAGSEKVSK(11)-TTIVICCSPSSYNESETKSTLLFGQR(18)	4637.336270	Carbamidomethyl[C](6);Carbamidomethyl[C](7)	1.804128e-001	2.751295e-002	0.049377	10.647707	1.000000e+000	3.385842e-002
	54	PRF_Q_2022_M_CIAN_733_51989.100156.100156.4.2.dta	4	4637.353030	LYLVDLAGSEKVSK(11)-TTIVICCSPSSYNESETKSTLLFGQR(18)	4637.336270	Carbamidomethyl[C](6);Carbamidomethyl[C](7)	1.027484e-001	3.208642e-002	0.016760	3.614144	1.000000e+000	2.326708e-002
	55	PRF_Q_2022_M_CIAN_733_51989.94852.94852.4.1.dta	4	4637.382567	LYLVDLAGSEKVSK(11)-TTIVICCSPSSYNESETKSTLLFGQR(18)	4637.336270	Carbamidomethyl[C](6);Carbamidomethyl[C](7)	1.032363e-004	3.227078e-002	0.046297	9.983533	1.000000e+000	9.702493e-004
	56	PRF_Q_2022_M_CIAN_733_51989.91483.91483.4.0.dta	4	4637.355281	LYLVDLAGSEKVSK(11)-TTIVICCSPSSYNESETKSTLLFGQR(18)	4637.336270	Carbamidomethyl[C](6);Carbamidomethyl[C](7)	9.443008e-001	3.388829e-002	0.019011	4.099552	1.000000e+000	8.451123e-001
	57	PRF_Q_2022_M_CIAN_733_51989.98360.98360.4.0.dta	4	4637.363266	LYLVDLAGSEKVSK(11)-TTIVICCSPSSYNESETKSTLLFGQR(18)	4637.336270	Carbamidomethyl[C](6);Carbamidomethyl[C](7)	3.987746e-001	3.391777e-002	0.026996	5.821445	1.000000e+000	7.389712e-001
	58	PRF_Q_2022_M_CIAN_733_51989.89119.89119.4.0.dta	4	4637.374822	LYLVDLAGSEKVSK(11)-TTIVICCSPSSYNESETKSTLLFGQR(18)	4637.336270	Carbamidomethyl[C](6);Carbamidomethyl[C](7)	1.574418e-001	3.412744e-002	0.038552	8.313393	7.824690e-005	5.025199e-002
	59	PRF_Q_2022_M_CIAN_733_51989.100005.100005.4.0.dta	4	4637.368889	LYLVDLAGSEKVSK(11)-TTIVICCSPSSYNESETKSTLLFGQR(18)	4637.336270	Carbamidomethyl[C](6);Carbamidomethyl[C](7)	1.000000e+000	3.558835e-002	0.032619	7.033995	1.000000e+000	5.785490e-002
	60	PRF_Q_2022_M_CIAN_733_51989.86958.86958.6.3.dta	6	4637.346843	LYLVDLAGSEKVSK(11)-TTIVICCSPSSYNESETKSTLLFGQR(18)	4637.336270	Carbamidomethyl[C](6);Carbamidomethyl[C](7)	8.521863e-001	3.664729e-002	0.010573	2.279973	1.000000e+000	1.000000e+000
	61	PRF_Q_2022_M_CIAN_733_51989.90390.90390.4.0.dta	4	4637.306411	LYLVDLAGSEKVSK(11)-TTIVICCSPSSYNESETKSTLLFGQR(18)	4637.336270	Carbamidomethyl[C](6);Carbamidomethyl[C](7)	1.518198e-003	3.797509e-002	-0.029859	-6.438826	1.000000e+000	1.115668e-003
	62	PRF_Q_2022_M_CIAN_733_51989.89541.89541.4.0.dta	4	4637.358901	LYLVDLAGSEKVSK(11)-TTIVICCSPSSYNESETKSTLLFGQR(18)	4637.336270	Carbamidomethyl[C](6);Carbamidomethyl[C](7)	1.586264e-002	5.368611e-002	0.022631	4.880172	1.000000e+000	5.452558e-002
	63	PRF_Q_2022_M_CIAN_733_51989.95133.95133.4.0.dta	4	4637.370973	LYLVDLAGSEKVSK(11)-TTIVICCSPSSYNESETKSTLLFGQR(18)	4637.336270	Carbamidomethyl[C](6);Carbamidomethyl[C](7)	9.472520e-002	5.478479e-002	0.034703	7.483391	1.000000e+000	1.229624e-001
	64	PRF_Q_2022_M_CIAN_733_51989.96508.96508.4.2.dta	4	4637.357338	LYLVDLAGSEKVSK(11)-TTIVICCSPSSYNESETKSTLLFGQR(18)	4637.336270	Carbamidomethyl[C](6);Carbamidomethyl[C](7)	1.167778e-001	6.060265e-002	0.021068	4.543125	1.000000e+000	3.776748e-001
	65	PRF_Q_2022_M_CIAN_733_51989.96207.96207.4.0.dta	4	4637.388459	LYLVDLAGSEKVSK(11)-TTIVICCSPSSYNESETKSTLLFGQR(18)	4637.336270	Carbamidomethyl[C](6);Carbamidomethyl[C](7)	4.071890e-002	6.547378e-002	0.052189	11.254090	1.000000e+000	4.774438e-003
	66	PRF_Q_2022_M_CIAN_733_51989.91631.91631.4.0.dta	4	4637.373894	LYLVDLAGSEKVSK(11)-TTIVICCSPSSYNESETKSTLLFGQR(18)	4637.336270	Carbamidomethyl[C](6);Carbamidomethyl[C](7)	1.615394e-001	9.404042e-002	0.037624	8.113278	1.000000e+000	1.237520e-001
	67	PRF_Q_2022_M_CIAN_733_51989.94118.94118.4.1.dta	4	4637.386731	LYLVDLAGSEKVSK(11)-TTIVICCSPSSYNESETKSTLLFGQR(18)	4637.336270	Carbamidomethyl[C](6);Carbamidomethyl[C](7)	1.447878e-001	9.867271e-002	0.050461	10.881462	1.000000e+000	4.304418e-002
	68	PRF_Q_2022_M_CIAN_733_51989.97088.97088.4.0.dta	4	4637.391428	LYLVDLAGSEKVSK(11)-TTIVICCSPSSYNESETKSTLLFGQR(18)	4637.336270	Carbamidomethyl[C](6);Carbamidomethyl[C](7)	1.813084e-001	1.091192e-001	0.055158	11.894328	1.000000e+000	9.332354e-003
	69	PRF_Q_2022_M_CIAN_733_51989.99412.99412.4.1.dta	4	4637.380528	LYLVDLAGSEKVSK(11)-TTIVICCSPSSYNESETKSTLLFGQR(18)	4637.336270	Carbamidomethyl[C](6);Carbamidomethyl[C](7)	9.031042e-002	1.447903e-001	0.044258	9.543841	1.000000e+000	1.927182e-002
	70	PRF_Q_2022_M_CIAN_733_51989.96366.96366.4.0.dta	4	4637.395735	LYLVDLAGSEKVSK(11)-TTIVICCSPSSYNESETKSTLLFGQR(18)	4637.336270	Carbamidomethyl[C](6);Carbamidomethyl[C](7)	4.762023e-003	1.578624e-001	0.059465	12.823094	1.000000e+000	6.459914e-002
	71	PRF_Q_2022_M_CIAN_733_51989.90588.90588.4.1.dta	4	4637.359463	LYLVDLAGSEKVSK(11)-TTIVICCSPSSYNESETKSTLLFGQR(18)	4637.336270	Carbamidomethyl[C](6);Carbamidomethyl[C](7)	7.455279e-001	1.618659e-001	0.023193	5.001363	1.000000e+000	1.753547e-001
	72	PRF_Q_2022_M_CIAN_733_51989.99617.99617.5.0.dta	5	4637.364640	LYLVDLAGSEKVSK(11)-TTIVICCSPSSYNESETKSTLLFGQR(18)	4637.336270	Carbamidomethyl[C](6);Carbamidomethyl[C](7)	1.000000e+000	1.896048e-001	0.028370	6.117736	1.000000e+000	1.000000e+000
	73	PRF_Q_2022_M_CIAN_733_51989.93577.93577.4.2.dta	4	4637.377331	LYLVDLAGSEKVSK(11)-TTIVICCSPSSYNESETKSTLLFGQR(18)	4637.336270	Carbamidomethyl[C](6);Carbamidomethyl[C](7)	6.770028e-002	2.836664e-001	0.041061	8.854437	1.000000e+000	7.908888e-002
	74	PRF_Q_2022_M_CIAN_733_51989.90108.90108.4.2.dta	4	4637.397158	LYLVDLAGSEKVSK(11)-TTIVICCSPSSYNESETKSTLLFGQR(18)	4637.336270	Carbamidomethyl[C](6);Carbamidomethyl[C](7)	8.721781e-001	3.618007e-001	0.060888	13.129951	1.000000e+000	6.437871e-001
	75	PRF_Q_2022_M_CIAN_733_51989.91056.91056.4.0.dta	4	4637.391012	LYLVDLAGSEKVSK(11)-TTIVICCSPSSYNESETKSTLLFGQR(18)	4637.336270	Carbamidomethyl[C](6);Carbamidomethyl[C](7)	4.802496e-002	4.737432e-001	0.054742	11.804622	1.000000e+000	1.003435e-001
80	sp|P33176|KINH_HUMAN (44)-sp|P33176|KINH_HUMAN (430)	1	1
	1	PRF_Q_2022_M_CIAN_733_51989.72502.72502.5.0.dta	5	4743.364113	FQGEDTVVIASKPYAFDR(12)-LYKQLDDKDEEINQQSQLVEK(3)	4743.367370	null	1.000000e+000	2.492388e-004	-0.003257	-0.686643	1.000000e+000	1.775102e-013
81	sp|P33176|KINH_HUMAN (213)-sp|P33176|KINH_HUMAN (222)	1	3
	1	PRF_Q_2022_M_CIAN_733_51989.55373.55373.5.0.dta	5	3871.981484	SHSIFLINVKQENTQTEQK(10)-QENTQTEQKLSGK(9)	3871.967032	null	1.491841e-003	2.812459e-004	0.014452	3.732470	6.749368e-015	1.306834e-003
	2	PRF_Q_2022_M_CIAN_733_51989.55220.55220.5.0.dta	5	3871.977978	SHSIFLINVKQENTQTEQK(10)-QENTQTEQKLSGK(9)	3871.967032	null	1.000000e+000	1.625622e-002	0.010946	2.826987	1.000000e+000	4.405432e-004
	3	PRF_Q_2022_M_CIAN_733_51989.55261.55261.4.0.dta	4	3871.975278	SHSIFLINVKQENTQTEQK(10)-QENTQTEQKLSGK(9)	3871.967032	null	1.000000e+000	6.450820e-002	0.008246	2.129667	1.000000e+000	1.000000e+000
82	sp|P33176|KINH_HUMAN (402)-sp|P33176|KINH_HUMAN (430)	1	1
	1	PRF_Q_2022_M_CIAN_733_51989.86153.86153.5.0.dta	5	6321.234670	ANLEAFTVDKDITLTNDKPATAIGVIGNFTDAER(18)-LYKQLDDKDEEINQQSQLVEK(3)	6321.193356	null	2.126685e-009	2.825705e-004	0.041314	6.535791	1.000000e+000	1.476366e-012
83	sp|P33176|KINH_HUMAN (485)-sp|P33176|KINH_HUMAN (599)	1	1
	1	PRF_Q_2022_M_CIAN_733_51989.93715.93715.5.0.dta	5	5249.649040	LQAENDASKEEVKEVLQALEELAVNYDQK(9)-DSSGKTISTWISDGQVK(5)	5249.622113	null	1.921117e-004	2.986469e-004	0.026927	5.129322	1.000000e+000	1.008250e-005
84	sp|P33176|KINH_HUMAN (67)-sp|P33176|KINH_HUMAN (402)	1	2
	1	PRF_Q_2022_M_CIAN_733_51989.85942.85942.5.0.dta	5	5876.902109	VFQSSTSQEQVYNDCAKK(17)-ANLEAFTVDKDITLTNDKPATAIGVIGNFTDAER(18)	5876.880836	Carbamidomethyl[C](52)	7.282026e-002	3.265307e-004	0.021273	3.619777	6.681923e-017	5.172050e-003
	2	PRF_Q_2022_M_CIAN_733_51989.85998.85998.5.3.dta	5	5876.902109	VFQSSTSQEQVYNDCAKK(17)-ANLEAFTVDKDITLTNDKPATAIGVIGNFTDAER(18)	5876.880836	Carbamidomethyl[C](52)	1.000000e+000	3.910540e-001	0.021273	3.619777	6.602438e-008	7.850062e-001
85	sp|P33176|KINH_HUMAN (98)-sp|P33176|KINH_HUMAN (187)	1	45
	1	PRF_Q_2022_M_CIAN_733_51989.76258.76258.6.0.dta	6	4455.053118	THTMEGKLHDPEGMGIIPR(7)-FVCSPDEVMDTIDEGKSNR(16)	4455.072162	Carbamidomethyl[C](3)	1.000000e+000	3.500866e-004	-0.019044	-4.274678	1.119668e-003	4.075886e-004
	2	PRF_Q_2022_M_CIAN_733_51989.76526.76526.5.0.dta	5	4455.083886	THTMEGKLHDPEGMGIIPR(7)-FVCSPDEVMDTIDEGKSNR(16)	4455.072162	Carbamidomethyl[C](3)	1.275443e-011	3.654045e-004	0.011724	2.631607	6.683623e-007	4.399592e-011
	3	PRF_Q_2022_M_CIAN_733_51989.76739.76739.5.0.dta	5	4455.093264	THTMEGKLHDPEGMGIIPR(7)-FVCSPDEVMDTIDEGKSNR(16)	4455.072162	Carbamidomethyl[C](3)	1.875136e-011	8.581012e-004	0.021102	4.736624	1.197211e-005	7.184563e-006
	4	PRF_Q_2022_M_CIAN_733_51989.76409.76409.4.0.dta	4	4455.074135	THTMEGKLHDPEGMGIIPR(7)-FVCSPDEVMDTIDEGKSNR(16)	4455.072162	Carbamidomethyl[C](3)	4.105717e-010	9.791755e-004	0.001973	0.442866	1.312333e-004	2.926050e-040
	5	PRF_Q_2022_M_CIAN_733_51989.76579.76579.6.1.dta	6	4471.048125	THTMEGKLHDPEGMGIIPR(7)-FVCSPDEVMDTIDEGKSNR(16)	4471.067076	Carbamidomethyl[C](3);Oxidation[M](9)	1.075278e-005	1.035495e-003	-0.018951	-4.238585	2.184425e-005	4.155305e-006
	6	PRF_Q_2022_M_CIAN_733_51989.76426.76426.5.0.dta	5	4455.087507	THTMEGKLHDPEGMGIIPR(7)-FVCSPDEVMDTIDEGKSNR(16)	4455.072162	Carbamidomethyl[C](3)	7.744159e-004	1.745565e-003	0.015345	3.444389	6.209313e-008	1.466349e-004
	7	PRF_Q_2022_M_CIAN_733_51989.77396.77396.5.0.dta	5	4455.074809	THTMEGKLHDPEGMGIIPR(7)-FVCSPDEVMDTIDEGKSNR(16)	4455.072162	Carbamidomethyl[C](3)	2.236603e-002	1.936490e-003	0.002647	0.594154	2.548068e-002	5.247802e-004
	8	PRF_Q_2022_M_CIAN_733_51989.72106.72106.5.0.dta	5	4471.081488	THTMEGKLHDPEGMGIIPR(7)-FVCSPDEVMDTIDEGKSNR(16)	4471.067076	Carbamidomethyl[C](3);Oxidation[M](36)	1.704544e-005	1.964561e-003	0.014412	3.223392	2.768767e-003	5.641839e-006
	9	PRF_Q_2022_M_CIAN_733_51989.71971.71971.5.0.dta	5	4471.081427	THTMEGKLHDPEGMGIIPR(7)-FVCSPDEVMDTIDEGKSNR(16)	4471.067076	Carbamidomethyl[C](3);Oxidation[M](36)	3.605097e-009	2.027848e-003	0.014351	3.209748	8.759635e-006	2.093697e-006
	10	PRF_Q_2022_M_CIAN_733_51989.76383.76383.4.0.dta	4	4455.068789	THTMEGKLHDPEGMGIIPR(7)-FVCSPDEVMDTIDEGKSNR(16)	4455.072162	Carbamidomethyl[C](3)	2.257369e-013	2.533846e-003	-0.003373	-0.757115	4.343793e-005	6.161547e-013
	11	PRF_Q_2022_M_CIAN_733_51989.76509.76509.4.0.dta	4	4455.091576	THTMEGKLHDPEGMGIIPR(7)-FVCSPDEVMDTIDEGKSNR(16)	4455.072162	Carbamidomethyl[C](3)	3.210617e-007	2.587454e-003	0.019414	4.357730	6.920471e-004	5.232522e-010
	12	PRF_Q_2022_M_CIAN_733_51989.76856.76856.5.1.dta	5	4455.101256	THTMEGKLHDPEGMGIIPR(7)-FVCSPDEVMDTIDEGKSNR(16)	4455.072162	Carbamidomethyl[C](3)	4.382148e-007	2.659007e-003	0.029094	6.530534	5.463762e-004	9.040340e-004
	13	PRF_Q_2022_M_CIAN_733_51989.77133.77133.5.0.dta	5	4455.058987	THTMEGKLHDPEGMGIIPR(7)-FVCSPDEVMDTIDEGKSNR(16)	4455.072162	Carbamidomethyl[C](3)	1.654189e-004	3.463866e-003	-0.013175	-2.957303	2.179290e-007	3.073131e-003
	14	PRF_Q_2022_M_CIAN_733_51989.76630.76630.5.0.dta	5	4455.090267	THTMEGKLHDPEGMGIIPR(7)-FVCSPDEVMDTIDEGKSNR(16)	4455.072162	Carbamidomethyl[C](3)	2.725619e-021	4.032010e-003	0.018105	4.063907	1.574093e-006	4.558992e-007
	15	PRF_Q_2022_M_CIAN_733_51989.77258.77258.5.0.dta	5	4455.069758	THTMEGKLHDPEGMGIIPR(7)-FVCSPDEVMDTIDEGKSNR(16)	4455.072162	Carbamidomethyl[C](3)	4.290499e-003	4.180813e-003	-0.002404	-0.539610	1.166399e-003	7.436375e-003
	16	PRF_Q_2022_M_CIAN_733_51989.73334.73334.5.0.dta	5	4471.076532	THTMEGKLHDPEGMGIIPR(7)-FVCSPDEVMDTIDEGKSNR(16)	4471.067076	Carbamidomethyl[C](3);Oxidation[M](26)	6.486764e-005	4.868156e-003	0.009456	2.114931	1.224487e-004	2.033262e-004
	17	PRF_Q_2022_M_CIAN_733_51989.76611.76611.4.0.dta	4	4455.080552	THTMEGKLHDPEGMGIIPR(7)-FVCSPDEVMDTIDEGKSNR(16)	4455.072162	Carbamidomethyl[C](3)	6.409110e-009	5.003707e-003	0.008390	1.883247	7.580156e-004	3.839694e-011
	18	PRF_Q_2022_M_CIAN_733_51989.76310.76310.4.0.dta	4	4455.082971	THTMEGKLHDPEGMGIIPR(7)-FVCSPDEVMDTIDEGKSNR(16)	4455.072162	Carbamidomethyl[C](3)	1.000000e+000	5.995456e-003	0.010809	2.426223	1.000000e+000	1.000000e+000
	19	PRF_Q_2022_M_CIAN_733_51989.76659.76659.4.0.dta	4	4455.066491	THTMEGKLHDPEGMGIIPR(7)-FVCSPDEVMDTIDEGKSNR(16)	4455.072162	Carbamidomethyl[C](3)	3.312875e-005	6.049751e-003	-0.005671	-1.272931	1.470273e-003	1.000000e+000
	20	PRF_Q_2022_M_CIAN_733_51989.67612.67612.5.1.dta	5	4471.070021	THTMEGKLHDPEGMGIIPR(7)-FVCSPDEVMDTIDEGKSNR(16)	4471.067076	Carbamidomethyl[C](3);Oxidation[M](9)	2.660068e-007	6.437607e-003	0.002945	0.658679	6.712874e-009	9.399924e-009
	21	PRF_Q_2022_M_CIAN_733_51989.76343.76343.5.0.dta	5	4455.108147	THTMEGKLHDPEGMGIIPR(7)-FVCSPDEVMDTIDEGKSNR(16)	4455.072162	Carbamidomethyl[C](3)	2.784745e-008	6.787850e-003	0.035985	8.077310	3.801037e-005	1.009176e-009
	22	PRF_Q_2022_M_CIAN_733_51989.76561.76561.5.0.dta	5	4471.061890	THTMEGKLHDPEGMGIIPR(7)-FVCSPDEVMDTIDEGKSNR(16)	4471.067076	Carbamidomethyl[C](3);Oxidation[M](9)	1.000000e+000	7.592070e-003	-0.005186	-1.159902	1.000000e+000	1.000000e+000
	23	PRF_Q_2022_M_CIAN_733_51989.72387.72387.5.0.dta	5	4471.080261	THTMEGKLHDPEGMGIIPR(7)-FVCSPDEVMDTIDEGKSNR(16)	4471.067076	Carbamidomethyl[C](3);Oxidation[M](36)	8.961944e-002	7.607606e-003	0.013185	2.948960	1.000000e+000	1.938935e-003
	24	PRF_Q_2022_M_CIAN_733_51989.76457.76457.5.1.dta	5	4471.059132	THTMEGKLHDPEGMGIIPR(7)-FVCSPDEVMDTIDEGKSNR(16)	4471.067076	Carbamidomethyl[C](3);Oxidation[M](26)	1.000000e+000	8.052001e-003	-0.007944	-1.776757	1.000000e+000	1.000000e+000
	25	PRF_Q_2022_M_CIAN_733_51989.76998.76998.5.0.dta	5	4455.095199	THTMEGKLHDPEGMGIIPR(7)-FVCSPDEVMDTIDEGKSNR(16)	4455.072162	Carbamidomethyl[C](3)	6.226339e-003	8.142518e-003	0.023037	5.170960	4.802628e-004	5.889424e-003
	26	PRF_Q_2022_M_CIAN_733_51989.71841.71841.5.0.dta	5	4471.083428	THTMEGKLHDPEGMGIIPR(7)-FVCSPDEVMDTIDEGKSNR(16)	4471.067076	Carbamidomethyl[C](3);Oxidation[M](36)	5.834341e-007	1.005848e-002	0.016352	3.657292	9.605739e-004	5.128980e-006
	27	PRF_Q_2022_M_CIAN_733_51989.72249.72249.5.0.dta	5	4471.080167	THTMEGKLHDPEGMGIIPR(7)-FVCSPDEVMDTIDEGKSNR(16)	4471.067076	Carbamidomethyl[C](3);Oxidation[M](36)	3.988230e-003	1.050576e-002	0.013091	2.927936	4.230582e-003	2.013965e-002
	28	PRF_Q_2022_M_CIAN_733_51989.72518.72518.5.0.dta	5	4471.073423	THTMEGKLHDPEGMGIIPR(7)-FVCSPDEVMDTIDEGKSNR(16)	4471.067076	Carbamidomethyl[C](3);Oxidation[M](36)	6.423622e-002	1.084765e-002	0.006347	1.419572	4.285825e-002	4.234655e-002
	29	PRF_Q_2022_M_CIAN_733_51989.72906.72906.5.0.dta	5	4471.084971	THTMEGKLHDPEGMGIIPR(7)-FVCSPDEVMDTIDEGKSNR(16)	4471.067076	Carbamidomethyl[C](3);Oxidation[M](26)	6.260704e-008	1.277447e-002	0.017895	4.002400	2.000539e-006	1.912345e-005
	30	PRF_Q_2022_M_CIAN_733_51989.77676.77676.5.0.dta	5	4455.075386	THTMEGKLHDPEGMGIIPR(7)-FVCSPDEVMDTIDEGKSNR(16)	4455.072162	Carbamidomethyl[C](3)	3.689508e-001	1.322700e-002	0.003224	0.723670	5.205359e-002	1.716394e-001
	31	PRF_Q_2022_M_CIAN_733_51989.76460.76460.5.1.dta	5	4471.059132	THTMEGKLHDPEGMGIIPR(7)-FVCSPDEVMDTIDEGKSNR(16)	4471.067076	Carbamidomethyl[C](3);Oxidation[M](9)	1.000000e+000	1.484757e-002	-0.007944	-1.776757	1.000000e+000	1.000000e+000
	32	PRF_Q_2022_M_CIAN_733_51989.63695.63695.6.5.dta	6	4487.073969	THTMEGKLHDPEGMGIIPR(7)-FVCSPDEVMDTIDEGKSNR(16)	4487.061990	Carbamidomethyl[C](3);Oxidation[M](9);Oxidation[M](36)	2.059854e-004	1.685317e-002	0.011979	2.669676	1.433614e-006	2.796877e-004
	33	PRF_Q_2022_M_CIAN_733_51989.72728.72728.4.2.dta	4	4471.069907	THTMEGKLHDPEGMGIIPR(7)-FVCSPDEVMDTIDEGKSNR(16)	4471.067076	Carbamidomethyl[C](3);Oxidation[M](26)	1.000000e+000	1.813874e-002	0.002831	0.633182	1.000000e+000	1.000000e+000
	34	PRF_Q_2022_M_CIAN_733_51989.73035.73035.5.0.dta	5	4471.085646	THTMEGKLHDPEGMGIIPR(7)-FVCSPDEVMDTIDEGKSNR(16)	4471.067076	Carbamidomethyl[C](3);Oxidation[M](36)	2.180012e-005	2.365134e-002	0.018570	4.153371	2.730665e-006	8.383576e-005
	35	PRF_Q_2022_M_CIAN_733_51989.73199.73199.5.0.dta	5	4471.079268	THTMEGKLHDPEGMGIIPR(7)-FVCSPDEVMDTIDEGKSNR(16)	4471.067076	Carbamidomethyl[C](3);Oxidation[M](26)	9.317107e-003	2.757911e-002	0.012192	2.726866	3.401414e-003	2.895961e-002
	36	PRF_Q_2022_M_CIAN_733_51989.72646.72646.5.0.dta	5	4471.080983	THTMEGKLHDPEGMGIIPR(7)-FVCSPDEVMDTIDEGKSNR(16)	4471.067076	Carbamidomethyl[C](3);Oxidation[M](9)	1.797324e-007	3.725150e-002	0.013907	3.110443	3.700709e-003	1.187281e-010
	37	PRF_Q_2022_M_CIAN_733_51989.72774.72774.5.0.dta	5	4471.082613	THTMEGKLHDPEGMGIIPR(7)-FVCSPDEVMDTIDEGKSNR(16)	4471.067076	Carbamidomethyl[C](3);Oxidation[M](26)	2.475000e-006	3.860476e-002	0.015537	3.475009	3.976179e-004	6.139451e-004
	38	PRF_Q_2022_M_CIAN_733_51989.67596.67596.5.1.dta	5	4471.067934	THTMEGKLHDPEGMGIIPR(7)-FVCSPDEVMDTIDEGKSNR(16)	4471.067076	Carbamidomethyl[C](3);Oxidation[M](9)	1.547888e-003	4.071780e-002	0.000858	0.191900	2.162429e-003	1.368991e-004
	39	PRF_Q_2022_M_CIAN_733_51989.72632.72632.5.0.dta	5	4471.084220	THTMEGKLHDPEGMGIIPR(7)-FVCSPDEVMDTIDEGKSNR(16)	4471.067076	Carbamidomethyl[C](3);Oxidation[M](9)	1.160968e-003	4.357245e-002	0.017144	3.834431	4.862092e-006	8.072465e-006
	40	PRF_Q_2022_M_CIAN_733_51989.72403.72403.5.1.dta	5	4471.079997	THTMEGKLHDPEGMGIIPR(7)-FVCSPDEVMDTIDEGKSNR(16)	4471.067076	Carbamidomethyl[C](3);Oxidation[M](36)	2.214558e-003	4.857000e-002	0.012921	2.889914	7.787171e-002	6.891055e-003
	41	PRF_Q_2022_M_CIAN_733_51989.67633.67633.6.2.dta	6	4487.078058	THTMEGKLHDPEGMGIIPR(7)-FVCSPDEVMDTIDEGKSNR(16)	4487.061990	Carbamidomethyl[C](3);Oxidation[M](9);Oxidation[M](36)	2.461081e-001	1.454391e-001	0.016068	3.580962	1.850552e-002	1.823334e-001
	42	PRF_Q_2022_M_CIAN_733_51989.67623.67623.4.0.dta	4	4471.092451	THTMEGKLHDPEGMGIIPR(7)-FVCSPDEVMDTIDEGKSNR(16)	4471.067076	Carbamidomethyl[C](3);Oxidation[M](9)	1.000000e+000	2.657370e-001	0.025375	5.675379	1.000000e+000	1.000000e+000
	43	PRF_Q_2022_M_CIAN_733_51989.74253.74253.5.2.dta	5	4471.084633	THTMEGKLHDPEGMGIIPR(7)-FVCSPDEVMDTIDEGKSNR(16)	4471.067076	Carbamidomethyl[C](3);Oxidation[M](26)	1.000000e+000	3.325498e-001	0.017557	3.926803	7.935381e-001	1.000000e+000
	44	PRF_Q_2022_M_CIAN_733_51989.67743.67743.5.1.dta	5	4471.076771	THTMEGKLHDPEGMGIIPR(7)-FVCSPDEVMDTIDEGKSNR(16)	4471.067076	Carbamidomethyl[C](3);Oxidation[M](26)	1.000000e+000	4.212749e-001	0.009695	2.168386	1.000000e+000	1.000000e+000
	45	PRF_Q_2022_M_CIAN_733_51989.73928.73928.5.3.dta	5	4471.091994	THTMEGKLHDPEGMGIIPR(7)-FVCSPDEVMDTIDEGKSNR(16)	4471.067076	Carbamidomethyl[C](3);Oxidation[M](26)	1.000000e+000	6.960169e-001	0.024918	5.573166	1.000000e+000	2.575039e-002
86	sp|P33176|KINH_HUMAN (252)-sp|P33176|KINH_HUMAN (256)	1	2
	1	PRF_Q_2022_M_CIAN_733_51989.91571.91571.4.0.dta	4	4504.372571	TGAEGAVLDEAKNINK(12)-NINKSLSALGNVISALAEGSTYVPYR(4)	4504.356749	null	1.198253e-006	3.822245e-004	0.015822	3.512599	7.641121e-011	3.530324e-006
	2	PRF_Q_2022_M_CIAN_733_51989.91589.91589.5.0.dta	5	4504.404582	TGAEGAVLDEAKNINK(12)-NINKSLSALGNVISALAEGSTYVPYR(4)	4504.356749	null	1.166389e-008	1.562195e-003	0.047833	10.619274	6.520255e-006	1.081662e-004
87	sp|P33176|KINH_HUMAN (252)-sp|P33176|KINH_HUMAN (430)	1	2
	1	PRF_Q_2022_M_CIAN_733_51989.62436.62436.5.0.dta	5	4330.201763	TGAEGAVLDEAKNINK(12)-LYKQLDDKDEEINQQSQLVEK(3)	4330.193442	null	6.962092e-010	4.377565e-004	0.008321	1.921623	2.608183e-003	5.721376e-003
	2	PRF_Q_2022_M_CIAN_733_51989.62291.62291.5.0.dta	5	4330.207056	TGAEGAVLDEAKNINK(12)-LYKQLDDKDEEINQQSQLVEK(3)	4330.193442	null	1.108820e-003	6.322299e-003	0.013614	3.143970	1.000000e+000	1.795588e-006
88	sp|P33176|KINH_HUMAN (514)-sp|P33176|KINH_HUMAN (599)	1	1
	1	PRF_Q_2022_M_CIAN_733_51989.80513.80513.5.0.dta	5	4471.200116	SQEVEDKTKEYELLSDELNQK(9)-DSSGKTISTWISDGQVK(5)	4471.188413	null	4.089667e-003	5.242435e-004	0.011703	2.617425	1.039433e-003	6.522081e-005
89	sp|P33176|KINH_HUMAN (166)-sp|P33176|KINH_HUMAN (226)	1	1
	1	PRF_Q_2022_M_CIAN_733_51989.72950.72950.4.0.dta	4	2938.573947	VPYVKGCTER(5)-LSGKLYLVDLAGSEK(4)	2938.559283	Carbamidomethyl[C](25)	2.349932e-003	5.691939e-004	0.014664	4.990200	6.439993e-004	1.436955e-003
90	sp|P33176|KINH_HUMAN (420)-sp|P33176|KINH_HUMAN (430)	1	3
	1	PRF_Q_2022_M_CIAN_733_51989.48305.48305.5.0.dta	5	3706.849914	KCEEEIAK(1)-LYKQLDDKDEEINQQSQLVEK(3)	3706.836605	Carbamidomethyl[C](26)	9.016299e-008	7.501702e-004	0.013309	3.590393	7.439756e-017	5.334274e-006
	2	PRF_Q_2022_M_CIAN_733_51989.48177.48177.5.0.dta	5	3706.850243	KCEEEIAK(1)-LYKQLDDKDEEINQQSQLVEK(3)	3706.836605	Carbamidomethyl[C](26)	8.391753e-007	1.299364e-003	0.013638	3.679148	1.000000e+000	2.304058e-005
	3	PRF_Q_2022_M_CIAN_733_51989.48199.48199.4.0.dta	4	3706.847643	KCEEEIAK(1)-LYKQLDDKDEEINQQSQLVEK(3)	3706.836605	Carbamidomethyl[C](26)	4.797818e-001	4.165676e-001	0.011038	2.977741	1.000000e+000	1.000000e+000
91	sp|P33176|KINH_HUMAN (256)-sp|P33176|KINH_HUMAN (313)	1	1
	1	PRF_Q_2022_M_CIAN_733_51989.92997.92997.4.0.dta	4	5853.008045	NINKSLSALGNVISALAEGSTYVPYR(4)-TTIVICCSPSSYNESETKSTLLFGQR(18)	5852.935847	Carbamidomethyl[C](6);Carbamidomethyl[C](7)	1.000000e+000	8.688507e-004	0.072198	12.335348	1.000000e+000	1.000000e+000
92	sp|P33176|KINH_HUMAN (541)-sp|P33176|KINH_HUMAN (560)	1	1
	1	PRF_Q_2022_M_CIAN_733_51989.64006.64006.5.0.dta	5	3712.848421	LKEMTNHQK(2)-AAEMMASLLKDLGGSGGSDSATHIK(10)	3712.834117	null	4.385362e-007	1.219578e-003	0.014304	3.852583	1.000000e+000	1.335517e-007
93	sp|P33176|KINH_HUMAN (435)-sp|P33176|KINH_HUMAN (448)	1	1
	1	PRF_Q_2022_M_CIAN_733_51989.88168.88168.5.0.dta	5	6553.316094	QLDDKDEEINQQSQLVEKLKTQMLDQEELLASTR(5)-QLDDKDEEINQQSQLVEKLK(18)	6553.298610	null	1.000000e+000	1.446400e-003	0.017484	2.667969	1.000000e+000	1.000000e+000
94	sp|P33176|KINH_HUMAN (44)-sp|P33176|KINH_HUMAN (237)	1	3
	1	PRF_Q_2022_M_CIAN_733_51989.86360.86360.4.0.dta	4	3701.938546	FQGEDTVVIASKPYAFDR(12)-LYLVDLAGSEKVSK(11)	3701.931100	null	6.440532e-004	1.730747e-003	0.007446	2.011383	1.142167e-002	4.387235e-004
	2	PRF_Q_2022_M_CIAN_733_51989.86216.86216.4.0.dta	4	3701.939686	FQGEDTVVIASKPYAFDR(12)-LYLVDLAGSEKVSK(11)	3701.931100	null	1.978905e-004	2.457084e-003	0.008586	2.319330	5.624148e-003	3.315347e-005
	3	PRF_Q_2022_M_CIAN_733_51989.86277.86277.3.0.dta	3	3701.951437	FQGEDTVVIASKPYAFDR(12)-LYLVDLAGSEKVSK(11)	3701.931100	null	2.318792e-001	1.290370e-001	0.020337	5.493619	1.000000e+000	2.213619e-001
95	sp|P33176|KINH_HUMAN (256)-sp|P33176|KINH_HUMAN (402)	1	1
	1	PRF_Q_2022_M_CIAN_733_51989.93823.93823.5.1.dta	5	6495.339164	NINKSLSALGNVISALAEGSTYVPYR(4)-ANLEAFTVDKDITLTNDKPATAIGVIGNFTDAER(18)	6495.356663	null	1.000000e+000	1.894281e-003	-0.017499	-2.694078	1.000000e+000	1.295805e-006
96	sp|P33176|KINH_HUMAN (252)-sp|P33176|KINH_HUMAN (313)	1	1
	1	PRF_Q_2022_M_CIAN_733_51989.81136.81136.4.0.dta	4	4745.339378	TGAEGAVLDEAKNINK(12)-TTIVICCSPSSYNESETKSTLLFGQR(18)	4745.328219	Carbamidomethyl[C](6);Carbamidomethyl[C](7)	1.000000e+000	2.609978e-003	0.011159	2.351576	1.000000e+000	1.000000e+000
97	sp|P33176|KINH_HUMAN (44)-sp|P33176|KINH_HUMAN (240)	1	2
	1	PRF_Q_2022_M_CIAN_733_51989.73803.73803.4.0.dta	4	3654.873306	FQGEDTVVIASKPYAFDR(12)-VSKTGAEGAVLDEAK(3)	3654.853580	null	4.270076e-009	2.674193e-003	0.019726	5.397207	6.388657e-008	1.007621e-008
	2	PRF_Q_2022_M_CIAN_733_51989.73990.73990.4.2.dta	4	3654.878667	FQGEDTVVIASKPYAFDR(12)-VSKTGAEGAVLDEAK(3)	3654.853580	null	5.908089e-005	7.823451e-002	0.025087	6.864023	4.225943e-002	2.973414e-004
98	sp|P33176|KINH_HUMAN (159)-sp|P33176|KINH_HUMAN (166)	1	6
	1	PRF_Q_2022_M_CIAN_733_51989.34103.34103.4.0.dta	4	2658.341561	TNLSVHEDKNR(9)-VPYVKGCTER(5)	2658.330300	Carbamidomethyl[C](21)	1.036262e-007	3.074665e-003	0.011261	4.236118	4.925514e-006	8.680207e-008
	2	PRF_Q_2022_M_CIAN_733_51989.34316.34316.5.0.dta	5	2658.340874	TNLSVHEDKNR(9)-VPYVKGCTER(5)	2658.330300	Carbamidomethyl[C](21)	9.058314e-003	1.548300e-001	0.010574	3.977685	1.878093e-002	1.096574e-005
	3	PRF_Q_2022_M_CIAN_733_51989.34031.34031.3.0.dta	3	2658.343020	TNLSVHEDKNR(9)-VPYVKGCTER(5)	2658.330300	Carbamidomethyl[C](21)	8.840009e-006	1.897677e-001	0.012720	4.784958	1.159473e-008	1.202709e-006
	4	PRF_Q_2022_M_CIAN_733_51989.34041.34041.5.0.dta	5	2658.344675	TNLSVHEDKNR(9)-VPYVKGCTER(5)	2658.330300	Carbamidomethyl[C](21)	7.069096e-004	2.420359e-001	0.014375	5.407530	3.803683e-003	3.878889e-007
	5	PRF_Q_2022_M_CIAN_733_51989.34177.34177.5.0.dta	5	2658.343253	TNLSVHEDKNR(9)-VPYVKGCTER(5)	2658.330300	Carbamidomethyl[C](21)	6.245114e-003	2.477404e-001	0.012953	4.872607	2.649829e-002	4.825586e-005
	6	PRF_Q_2022_M_CIAN_733_51989.34443.34443.5.0.dta	5	2658.337844	TNLSVHEDKNR(9)-VPYVKGCTER(5)	2658.330300	Carbamidomethyl[C](21)	1.000000e+000	2.704797e-001	0.007544	2.837872	1.000000e+000	2.859458e-002
99	sp|P33176|KINH_HUMAN (539)-sp|P33176|KINH_HUMAN (611)	1	5
	1	PRF_Q_2022_M_CIAN_733_51989.89328.89328.5.0.dta	5	4043.144663	SATLASIDAELQKLK(13)-TISTWISDGQVKDFYLYPGK(12)	4043.126155	null	3.476065e-003	3.143469e-003	0.018508	4.577646	1.551335e-006	2.814081e-002
	2	PRF_Q_2022_M_CIAN_733_51989.89308.89308.4.0.dta	4	4043.153861	SATLASIDAELQKLK(13)-TISTWISDGQVKDFYLYPGK(12)	4043.126155	null	6.653879e-004	1.177816e-002	0.027706	6.852618	2.708631e-003	2.767677e-003
	3	PRF_Q_2022_M_CIAN_733_51989.89327.89327.4.0.dta	4	4043.153861	SATLASIDAELQKLK(13)-TISTWISDGQVKDFYLYPGK(12)	4043.126155	null	1.439331e-004	1.430173e-002	0.027706	6.852618	1.241483e-005	1.346296e-003
	4	PRF_Q_2022_M_CIAN_733_51989.89335.89335.3.0.dta	3	4043.106547	SATLASIDAELQKLK(13)-TISTWISDGQVKDFYLYPGK(12)	4043.126155	null	2.239149e-004	1.673445e-002	-0.019608	-4.849713	1.000000e+000	9.529443e-006
	5	PRF_Q_2022_M_CIAN_733_51989.88593.88593.5.0.dta	5	4043.157010	SATLASIDAELQKLK(13)-TISTWISDGQVKDFYLYPGK(12)	4043.126155	null	8.653235e-002	1.109662e-001	0.030855	7.631471	7.392684e-002	1.856980e-001
100	sp|P33176|KINH_HUMAN (323)-sp|P33176|KINH_HUMAN (420)	1	2
	1	PRF_Q_2022_M_CIAN_733_51989.24665.24665.4.0.dta	4	1703.928867	AKTIK(2)-KCEEEIAK(1)	1703.924717	Carbamidomethyl[C](2)	3.107216e-004	3.291746e-003	0.004150	2.435554	8.867254e-007	1.269624e-002
	2	PRF_Q_2022_M_CIAN_733_51989.24692.24692.3.0.dta	3	1703.928045	AKTIK(2)-KCEEEIAK(1)	1703.924717	Carbamidomethyl[C](2)	3.278507e-001	1.223771e-001	0.003328	1.953138	3.179058e-002	6.035797e-001
101	sp|P33176|KINH_HUMAN (166)-sp|P33176|KINH_HUMAN (222)	1	3
	1	PRF_Q_2022_M_CIAN_733_51989.39379.39379.4.0.dta	4	2836.423989	VPYVKGCTER(5)-QENTQTEQKLSGK(9)	2836.414415	Carbamidomethyl[C](23)	1.352127e-001	3.426785e-003	0.009574	3.375388	2.151824e-002	1.135477e-001
	2	PRF_Q_2022_M_CIAN_733_51989.39391.39391.4.0.dta	4	2836.425132	VPYVKGCTER(5)-QENTQTEQKLSGK(9)	2836.414415	Carbamidomethyl[C](23)	2.900187e-001	5.323694e-003	0.010717	3.778362	3.502467e-003	2.230317e-001
	3	PRF_Q_2022_M_CIAN_733_51989.39536.39536.4.0.dta	4	2836.422525	VPYVKGCTER(5)-QENTQTEQKLSGK(9)	2836.414415	Carbamidomethyl[C](23)	1.972078e-003	5.408071e-003	0.008110	2.859244	6.211490e-004	3.703416e-003
102	sp|P33176|KINH_HUMAN (44)-sp|P33176|KINH_HUMAN (323)	1	19
	1	PRF_Q_2022_M_CIAN_733_51989.64240.64240.4.0.dta	4	2740.462457	FQGEDTVVIASKPYAFDR(12)-AKTIK(2)	2740.455482	null	1.002544e-005	3.785819e-003	0.006975	2.545197	1.959383e-009	3.255693e-003
	2	PRF_Q_2022_M_CIAN_733_51989.64649.64649.4.0.dta	4	2740.466812	FQGEDTVVIASKPYAFDR(12)-AKTIK(2)	2740.455482	null	9.938468e-007	6.508607e-003	0.011330	4.134349	4.937445e-010	1.087263e-003
	3	PRF_Q_2022_M_CIAN_733_51989.64308.64308.5.0.dta	5	2740.464143	FQGEDTVVIASKPYAFDR(12)-AKTIK(2)	2740.455482	null	2.193686e-004	7.086444e-003	0.008661	3.160424	2.575772e-012	2.966445e-003
	4	PRF_Q_2022_M_CIAN_733_51989.64467.64467.5.0.dta	5	2740.463840	FQGEDTVVIASKPYAFDR(12)-AKTIK(2)	2740.455482	null	1.120420e-004	8.961107e-003	0.008358	3.049858	1.532419e-009	4.930622e-003
	5	PRF_Q_2022_M_CIAN_733_51989.64371.64371.4.0.dta	4	2740.469150	FQGEDTVVIASKPYAFDR(12)-AKTIK(2)	2740.455482	null	3.298404e-007	1.027412e-002	0.013668	4.987492	5.336580e-013	1.299471e-003
	6	PRF_Q_2022_M_CIAN_733_51989.64501.64501.4.0.dta	4	2740.469374	FQGEDTVVIASKPYAFDR(12)-AKTIK(2)	2740.455482	null	3.440795e-007	1.099205e-002	0.013892	5.069230	1.011072e-014	3.952926e-003
	7	PRF_Q_2022_M_CIAN_733_51989.64336.64336.5.0.dta	5	2740.464385	FQGEDTVVIASKPYAFDR(12)-AKTIK(2)	2740.455482	null	2.056292e-004	1.234503e-002	0.008903	3.248730	1.177208e-006	1.539663e-003
	8	PRF_Q_2022_M_CIAN_733_51989.64410.64410.3.0.dta	3	2740.465084	FQGEDTVVIASKPYAFDR(12)-AKTIK(2)	2740.455482	null	8.017237e-007	1.518419e-002	0.009602	3.503797	2.554420e-015	9.794533e-005
	9	PRF_Q_2022_M_CIAN_733_51989.64265.64265.3.0.dta	3	2740.461334	FQGEDTVVIASKPYAFDR(12)-AKTIK(2)	2740.455482	null	3.006897e-007	2.167738e-002	0.005852	2.135411	2.223935e-010	1.529689e-003
	10	PRF_Q_2022_M_CIAN_733_51989.64220.64220.4.0.dta	4	2740.463955	FQGEDTVVIASKPYAFDR(12)-AKTIK(2)	2740.455482	null	4.594905e-002	1.010647e-001	0.008473	3.091822	1.000000e+000	1.156518e-001
	11	PRF_Q_2022_M_CIAN_733_51989.65068.65068.4.1.dta	4	2740.469972	FQGEDTVVIASKPYAFDR(12)-AKTIK(2)	2740.455482	null	4.601354e-004	1.680669e-001	0.014490	5.287442	1.000000e+000	1.393799e-002
	12	PRF_Q_2022_M_CIAN_733_51989.65362.65362.4.1.dta	4	2740.469877	FQGEDTVVIASKPYAFDR(12)-AKTIK(2)	2740.455482	null	9.934676e-003	2.226586e-001	0.014395	5.252776	1.000000e+000	2.963489e-002
	13	PRF_Q_2022_M_CIAN_733_51989.64789.64789.4.0.dta	4	2740.465732	FQGEDTVVIASKPYAFDR(12)-AKTIK(2)	2740.455482	null	3.925882e-009	2.349264e-001	0.010250	3.740254	1.000000e+000	1.251094e-002
	14	PRF_Q_2022_M_CIAN_733_51989.65506.65506.4.0.dta	4	2740.471889	FQGEDTVVIASKPYAFDR(12)-AKTIK(2)	2740.455482	null	7.259120e-003	3.166946e-001	0.016407	5.986961	1.000000e+000	5.531937e-002
	15	PRF_Q_2022_M_CIAN_733_51989.64933.64933.4.0.dta	4	2740.467662	FQGEDTVVIASKPYAFDR(12)-AKTIK(2)	2740.455482	null	9.834587e-003	3.525224e-001	0.012180	4.444517	1.000000e+000	2.929864e-002
	16	PRF_Q_2022_M_CIAN_733_51989.65219.65219.4.0.dta	4	2740.468403	FQGEDTVVIASKPYAFDR(12)-AKTIK(2)	2740.455482	null	7.018143e-003	4.312184e-001	0.012921	4.714910	1.000000e+000	1.959182e-002
	17	PRF_Q_2022_M_CIAN_733_51989.65644.65644.4.0.dta	4	2740.473351	FQGEDTVVIASKPYAFDR(12)-AKTIK(2)	2740.455482	null	7.607146e-002	5.470779e-001	0.017869	6.520449	1.000000e+000	2.494814e-002
	18	PRF_Q_2022_M_CIAN_733_51989.64325.64325.2.0.dta	2	2740.463590	FQGEDTVVIASKPYAFDR(12)-AKTIK(2)	2740.455482	null	5.225511e-002	5.698296e-001	0.008108	2.958632	1.000000e+000	1.622707e-001
	19	PRF_Q_2022_M_CIAN_733_51989.65774.65774.4.0.dta	4	2740.469974	FQGEDTVVIASKPYAFDR(12)-AKTIK(2)	2740.455482	null	3.976500e-001	6.370553e-001	0.014492	5.288172	1.000000e+000	3.846555e-001
103	sp|P33176|KINH_HUMAN (512)-sp|P33176|KINH_HUMAN (526)	1	3
	1	PRF_Q_2022_M_CIAN_733_51989.91675.91675.5.0.dta	5	4250.204991	SQEVEDKTK(7)-EYELLSDELNQKSATLASIDAELQKLK(12)	4250.181149	null	1.806250e-002	3.834746e-003	0.023842	5.609643	2.326489e-005	3.044229e-003
	2	PRF_Q_2022_M_CIAN_733_51989.91807.91807.5.0.dta	5	4250.210490	SQEVEDKTK(7)-EYELLSDELNQKSATLASIDAELQKLK(12)	4250.181149	null	2.020024e-002	2.141722e-002	0.029341	6.903470	2.138903e-004	1.787539e-002
	3	PRF_Q_2022_M_CIAN_733_51989.91748.91748.4.1.dta	4	4250.232411	SQEVEDKTK(7)-EYELLSDELNQKSATLASIDAELQKLK(12)	4250.181149	null	5.708970e-001	1.533000e-001	0.051262	12.061133	1.000000e+000	3.431047e-001
104	sp|P33176|KINH_HUMAN (166)-sp|P33176|KINH_HUMAN (402)	1	2
	1	PRF_Q_2022_M_CIAN_733_51989.86394.86394.5.0.dta	5	4966.541014	VPYVKGCTER(5)-ANLEAFTVDKDITLTNDKPATAIGVIGNFTDAER(18)	4966.514036	Carbamidomethyl[C](44)	5.283394e-011	4.075776e-003	0.026978	5.431979	1.000000e+000	2.519131e-005
	2	PRF_Q_2022_M_CIAN_733_51989.86425.86425.4.1.dta	4	4966.544011	VPYVKGCTER(5)-ANLEAFTVDKDITLTNDKPATAIGVIGNFTDAER(18)	4966.514036	Carbamidomethyl[C](44)	1.000000e+000	2.411784e-001	0.029975	6.035420	1.000000e+000	3.923258e-001
105	sp|P33176|KINH_HUMAN (281)-sp|P33176|KINH_HUMAN (313)	1	1
	1	PRF_Q_2022_M_CIAN_733_51989.74685.74685.4.0.dta	4	3852.854382	DSKMTR(3)-TTIVICCSPSSYNESETKSTLLFGQR(18)	3852.845071	Carbamidomethyl[C](6);Carbamidomethyl[C](7)	4.277047e-005	6.136167e-003	0.009311	2.416656	1.000000e+000	1.603433e-002
106	sp|P33176|KINH_HUMAN (323)-sp|P33176|KINH_HUMAN (402)	1	3
	1	PRF_Q_2022_M_CIAN_733_51989.85795.85795.5.0.dta	5	4318.285099	AKTIK(2)-ANLEAFTVDKDITLTNDKPATAIGVIGNFTDAER(18)	4318.281468	null	1.282663e-001	6.218862e-003	0.003631	0.840844	6.206544e-021	1.495167e-001
	2	PRF_Q_2022_M_CIAN_733_51989.85856.85856.5.1.dta	5	4318.280399	AKTIK(2)-ANLEAFTVDKDITLTNDKPATAIGVIGNFTDAER(18)	4318.281468	null	5.920998e-002	1.828913e-002	-0.001069	-0.247552	1.000000e+000	3.366187e-002
	3	PRF_Q_2022_M_CIAN_733_51989.85753.85753.5.0.dta	5	4318.285099	AKTIK(2)-ANLEAFTVDKDITLTNDKPATAIGVIGNFTDAER(18)	4318.281468	null	4.225329e-002	2.154334e-002	0.003631	0.840844	9.763541e-014	4.003882e-002
107	sp|P33176|KINH_HUMAN (313)-sp|P33176|KINH_HUMAN (420)	1	1
	1	PRF_Q_2022_M_CIAN_733_51989.71041.71041.4.0.dta	4	4121.991630	TTIVICCSPSSYNESETKSTLLFGQR(18)-KCEEEIAK(1)	4121.971383	Carbamidomethyl[C](6);Carbamidomethyl[C](7);Carbamidomethyl[C](31)	2.838230e-005	6.712958e-003	0.020247	4.911970	1.000000e+000	5.289689e-009
108	sp|P33176|KINH_HUMAN (131)-sp|P33176|KINH_HUMAN (222)	1	1
	1	PRF_Q_2022_M_CIAN_733_51989.95367.95367.5.1.dta	5	5516.700594	IVQDIFNYIYSMDENLEFHIKVSYFEIYLDK(21)-QENTQTEQKLSGK(9)	5516.713173	null	1.723390e-003	6.836700e-003	-0.012579	-2.280162	1.000000e+000	1.601479e-003
109	sp|P33176|KINH_HUMAN (281)-sp|P33176|KINH_HUMAN (352)	1	1
	1	PRF_Q_2022_M_CIAN_733_51989.31839.31839.4.0.dta	4	1517.851138	DSKMTR(3)-NKILR(2)	1517.846749	null	6.175171e-002	6.877287e-003	0.004389	2.891596	7.029097e-002	3.946330e-002
110	sp|P33176|KINH_HUMAN (166)-sp|P33176|KINH_HUMAN (281)	1	4
	1	PRF_Q_2022_M_CIAN_733_51989.36156.36156.4.0.dta	4	2083.040527	VPYVKGCTER(5)-DSKMTR(3)	2083.030974	Carbamidomethyl[C](7)	5.974162e-007	7.507552e-003	0.009553	4.586106	7.290155e-009	1.825272e-005
	2	PRF_Q_2022_M_CIAN_733_51989.36005.36005.4.0.dta	4	2083.039767	VPYVKGCTER(5)-DSKMTR(3)	2083.030974	Carbamidomethyl[C](7)	7.141439e-002	2.904172e-002	0.008793	4.221253	1.315180e-001	1.776938e-002
	3	PRF_Q_2022_M_CIAN_733_51989.36147.36147.4.0.dta	4	2099.031414	VPYVKGCTER(5)-DSKMTR(3)	2099.025888	Carbamidomethyl[C](7);Oxidation[M](17)	3.722457e-002	1.790128e-001	0.005526	2.632650	7.708853e-002	1.220794e-002
	4	PRF_Q_2022_M_CIAN_733_51989.36207.36207.3.0.dta	3	2083.037418	VPYVKGCTER(5)-DSKMTR(3)	2083.030974	Carbamidomethyl[C](7)	1.000000e+000	7.960018e-001	0.006444	3.093569	8.298563e-001	1.000000e+000
111	sp|P33176|KINH_HUMAN (213)-sp|P33176|KINH_HUMAN (420)	1	1
	1	PRF_Q_2022_M_CIAN_733_51989.52787.52787.5.0.dta	5	3387.718012	SHSIFLINVKQENTQTEQK(10)-KCEEEIAK(1)	3387.709903	Carbamidomethyl[C](24)	5.138871e-004	7.541231e-003	0.008109	2.393652	1.000000e+000	3.365295e-003
112	sp|P33176|KINH_HUMAN (44)-sp|P33176|KINH_HUMAN (281)	1	2
	1	PRF_Q_2022_M_CIAN_733_51989.68411.68411.4.0.dta	4	2917.447173	FQGEDTVVIASKPYAFDR(12)-DSKMTR(3)	2917.439902	null	2.420673e-006	7.685993e-003	0.007271	2.492254	5.248726e-008	1.071241e-008
	2	PRF_Q_2022_M_CIAN_733_51989.68275.68275.4.0.dta	4	2917.446982	FQGEDTVVIASKPYAFDR(12)-DSKMTR(3)	2917.439902	null	3.568083e-001	7.748269e-001	0.007080	2.426785	1.000000e+000	3.042560e-001
113	sp|P33176|KINH_HUMAN (512)-sp|P33176|KINH_HUMAN (584)	1	1
	1	PRF_Q_2022_M_CIAN_733_51989.77839.77839.5.0.dta	5	4297.047398	SQEVEDKTKEYELLSDELNQK(7)-DEDGKELAGATMELR(5)	4297.054964	null	1.000000e+000	8.415741e-003	-0.007566	-1.760741	1.000000e+000	1.115745e-002
114	sp|P33176|KINH_HUMAN (575)-sp|P33176|KINH_HUMAN (611)	1	3
	1	PRF_Q_2022_M_CIAN_733_51989.83858.83858.5.0.dta	5	4219.100495	DLGGSGGSDSATHIKFSK(15)-TISTWISDGQVKDFYLYPGK(12)	4219.086805	null	3.271872e-003	8.559221e-003	0.013690	3.244778	6.695875e-007	2.873477e-003
	2	PRF_Q_2022_M_CIAN_733_51989.83993.83993.5.0.dta	5	4219.098668	DLGGSGGSDSATHIKFSK(15)-TISTWISDGQVKDFYLYPGK(12)	4219.086805	null	1.199282e-001	6.229466e-002	0.011863	2.811746	1.000000e+000	3.294985e-001
	3	PRF_Q_2022_M_CIAN_733_51989.83729.83729.5.0.dta	5	4219.104096	DLGGSGGSDSATHIKFSK(15)-TISTWISDGQVKDFYLYPGK(12)	4219.086805	null	1.117481e-001	7.104413e-002	0.017291	4.098280	7.057073e-005	8.829930e-002
115	sp|P33176|KINH_HUMAN (313)-sp|P33176|KINH_HUMAN (323)	1	2
	1	PRF_Q_2022_M_CIAN_733_51989.70757.70757.4.0.dta	4	3675.876253	TTIVICCSPSSYNESETKSTLLFGQR(18)-AKTIK(2)	3675.860652	Carbamidomethyl[C](6);Carbamidomethyl[C](7)	7.987812e-003	8.806323e-003	0.015601	4.244176	1.000000e+000	1.862933e-003
	2	PRF_Q_2022_M_CIAN_733_51989.70901.70901.4.0.dta	4	3675.878004	TTIVICCSPSSYNESETKSTLLFGQR(18)-AKTIK(2)	3675.860652	Carbamidomethyl[C](6);Carbamidomethyl[C](7)	8.528943e-001	4.726010e-001	0.017352	4.720527	1.000000e+000	1.000000e+000
116	sp|P33176|KINH_HUMAN (166)-sp|P33176|KINH_HUMAN (448)	1	2
	1	PRF_Q_2022_M_CIAN_733_51989.60370.60370.5.0.dta	5	3745.901688	VPYVKGCTER(5)-QLDDKDEEINQQSQLVEKLK(18)	3745.895120	Carbamidomethyl[C](30)	7.292741e-002	9.509773e-003	0.006568	1.753386	2.245532e-002	7.156841e-006
	2	PRF_Q_2022_M_CIAN_733_51989.60347.60347.5.0.dta	5	3745.902500	VPYVKGCTER(5)-QLDDKDEEINQQSQLVEKLK(18)	3745.895120	Carbamidomethyl[C](30)	1.000000e+000	1.252880e-001	0.007380	1.970157	1.000000e+000	3.106749e-002
117	sp|P33176|KINH_HUMAN (512)-sp|P33176|KINH_HUMAN (560)	1	3
	1	PRF_Q_2022_M_CIAN_733_51989.83731.83731.5.0.dta	5	5109.487560	SQEVEDKTKEYELLSDELNQK(7)-AAEMMASLLKDLGGSGGSDSATHIK(10)	5109.476383	null	1.000000e+000	1.172370e-002	0.011177	2.187504	1.000000e+000	1.000000e+000
	2	PRF_Q_2022_M_CIAN_733_51989.86384.86384.5.0.dta	5	5109.488294	SQEVEDKTKEYELLSDELNQK(7)-AAEMMASLLKDLGGSGGSDSATHIK(10)	5109.476383	null	1.000000e+000	3.446760e-002	0.011911	2.331159	1.000000e+000	1.000000e+000
	3	PRF_Q_2022_M_CIAN_733_51989.83450.83450.5.0.dta	5	5109.494140	SQEVEDKTKEYELLSDELNQK(7)-AAEMMASLLKDLGGSGGSDSATHIK(10)	5109.476383	null	1.000000e+000	8.819306e-002	0.017757	3.475307	1.000000e+000	1.000000e+000
118	sp|P33176|KINH_HUMAN (240)-sp|P33176|KINH_HUMAN (448)	1	2
	1	PRF_Q_2022_M_CIAN_733_51989.65385.65385.5.0.dta	5	4012.082033	VSKTGAEGAVLDEAK(3)-QLDDKDEEINQQSQLVEKLK(18)	4012.060650	null	1.267368e-003	1.226457e-002	0.021383	5.329680	2.395192e-003	1.125671e-008
	2	PRF_Q_2022_M_CIAN_733_51989.65232.65232.5.0.dta	5	4012.078234	VSKTGAEGAVLDEAK(3)-QLDDKDEEINQQSQLVEKLK(18)	4012.060650	null	6.485382e-003	2.977586e-001	0.017584	4.382785	1.000000e+000	4.836309e-002
119	sp|P33176|KINH_HUMAN (32)-sp|P33176|KINH_HUMAN (313)	1	1
	1	PRF_Q_2022_M_CIAN_733_51989.99240.99240.5.0.dta	5	5633.816354	YIAKFQGEDTVVIASKPYAFDR(4)-TTIVICCSPSSYNESETKSTLLFGQR(18)	5633.781594	Carbamidomethyl[C](6);Carbamidomethyl[C](7)	1.000000e+000	1.396304e-002	0.034760	6.169923	1.000000e+000	1.000000e+000
120	sp|P33176|KINH_HUMAN (187)-sp|P33176|KINH_HUMAN (237)	1	1
	1	PRF_Q_2022_M_CIAN_733_51989.86591.86591.4.1.dta	4	3857.889300	FVCSPDEVMDTIDEGKSNR(16)-LYLVDLAGSEKVSK(11)	3857.882170	Carbamidomethyl[C](3)	9.771131e-002	1.420758e-002	0.007130	1.848164	2.076939e-001	1.926704e-003
121	sp|P33176|KINH_HUMAN (252)-sp|P33176|KINH_HUMAN (450)	1	1
	1	PRF_Q_2022_M_CIAN_733_51989.68798.68798.5.0.dta	5	3799.006770	TGAEGAVLDEAKNINK(12)-LKTQMLDQEELLASTRR(2)	3798.990410	null	1.000000e+000	1.619285e-002	0.016360	4.306407	1.000000e+000	5.066773e-002
122	sp|P33176|KINH_HUMAN (166)-sp|P33176|KINH_HUMAN (313)	1	1
	1	PRF_Q_2022_M_CIAN_733_51989.75273.75273.4.0.dta	4	4324.106885	VPYVKGCTER(5)-TTIVICCSPSSYNESETKSTLLFGQR(18)	4324.093220	Carbamidomethyl[C](6);Carbamidomethyl[C](7);Carbamidomethyl[C](36)	1.000000e+000	1.639545e-002	0.013665	3.160200	1.000000e+000	4.634472e-001
123	sp|P33176|KINH_HUMAN (539)-sp|P33176|KINH_HUMAN (655)	1	3
	1	PRF_Q_2022_M_CIAN_733_51989.86374.86374.3.0.dta	3	3331.752333	SATLASIDAELQKLK(13)-ATKGDAHIENLYFQ(3)	3331.741858	null	8.987921e-005	1.681444e-002	0.010475	3.144001	1.412079e-003	8.843068e-002
	2	PRF_Q_2022_M_CIAN_733_51989.86385.86385.5.0.dta	5	3331.752474	SATLASIDAELQKLK(13)-ATKGDAHIENLYFQ(3)	3331.741858	null	2.076129e-001	5.295621e-002	0.010616	3.186321	3.214108e-004	1.880309e-001
	3	PRF_Q_2022_M_CIAN_733_51989.86497.86497.4.0.dta	4	3331.756407	SATLASIDAELQKLK(13)-ATKGDAHIENLYFQ(3)	3331.741858	null	6.464640e-003	7.282723e-002	0.014549	4.366785	1.875475e-004	3.411665e-002
124	sp|P33176|KINH_HUMAN (166)-sp|P33176|KINH_HUMAN (352)	1	1
	1	PRF_Q_2022_M_CIAN_733_51989.40641.40641.4.0.dta	4	1989.103763	VPYVKGCTER(5)-NKILR(2)	1989.094897	Carbamidomethyl[C](7)	2.952067e-002	1.727210e-002	0.008866	4.457304	9.179599e-006	4.026389e-002
125	sp|P33176|KINH_HUMAN (611)-sp|P33176|KINH_HUMAN (655)	1	1
	1	PRF_Q_2022_M_CIAN_733_51989.87684.87684.4.0.dta	4	4062.029359	TISTWISDGQVKDFYLYPGK(12)-ATKGDAHIENLYFQ(3)	4062.016945	null	1.940723e-002	1.744951e-002	0.012414	3.056117	1.150922e-004	6.874888e-002
126	sp|P33176|KINH_HUMAN (141)-sp|P33176|KINH_HUMAN (213)	1	1
	1	PRF_Q_2022_M_CIAN_733_51989.96230.96230.5.0.dta	5	7309.784031	IVQDIFNYIYSMDENLEFHIKVSYFEIYLDKIRDLLDVSK(31)-SHSIFLINVKQENTQTEQK(10)	7309.733039	null	1.000000e+000	2.182804e-002	0.050992	6.975905	1.000000e+000	1.000000e+000
127	sp|P33176|KINH_HUMAN (166)-sp|P33176|KINH_HUMAN (394)	1	1
	1	PRF_Q_2022_M_CIAN_733_51989.86165.86165.5.0.dta	5	4966.547159	VPYVKGCTER(5)-ANLEAFTVDKDITLTNDKPATAIGVIGNFTDAER(10)	4966.514036	Carbamidomethyl[C](44)	7.753733e-007	2.479731e-002	0.033123	6.669265	1.000000e+000	3.771958e-006
128	sp|P33176|KINH_HUMAN (237)-sp|P33176|KINH_HUMAN (240)	1	1
	1	PRF_Q_2022_M_CIAN_733_51989.73264.73264.4.0.dta	4	3133.683774	LYLVDLAGSEKVSK(11)-VSKTGAEGAVLDEAK(3)	3133.687703	null	1.000000e+000	2.662419e-002	-0.003929	-1.253794	1.000000e+000	1.000000e+000
129	sp|P33176|KINH_HUMAN (44)-sp|P33176|KINH_HUMAN (448)	1	1
	1	PRF_Q_2022_M_CIAN_733_51989.78386.78386.5.0.dta	5	4580.324133	FQGEDTVVIASKPYAFDR(12)-QLDDKDEEINQQSQLVEKLK(18)	4580.304047	null	7.108442e-001	2.835492e-002	0.020086	4.385298	4.633441e-002	3.755056e-011
130	sp|P33176|KINH_HUMAN (539)-sp|P33176|KINH_HUMAN (549)	1	1
	1	PRF_Q_2022_M_CIAN_733_51989.50547.50547.5.0.dta	5	3137.745934	SATLASIDAELQKLK(13)-LKEMTNHQKKR(10)	3137.734941	null	5.293178e-001	3.174931e-002	0.010993	3.503483	4.325417e-002	3.162702e-001
131	sp|P33176|KINH_HUMAN (313)-sp|P33176|KINH_HUMAN (427)	1	1
	1	PRF_Q_2022_M_CIAN_733_51989.74091.74091.5.0.dta	5	4526.228341	TTIVICCSPSSYNESETKSTLLFGQR(18)-KCEEEIAKLYK(8)	4526.213719	Carbamidomethyl[C](6);Carbamidomethyl[C](7);Carbamidomethyl[C](31)	1.000000e+000	3.747666e-002	0.014622	3.230515	1.000000e+000	4.723994e-001
132	sp|P33176|KINH_HUMAN (256)-sp|P33176|KINH_HUMAN (448)	1	2
	1	PRF_Q_2022_M_CIAN_733_51989.91458.91458.5.0.dta	5	5274.779137	NINKSLSALGNVISALAEGSTYVPYR(4)-QLDDKDEEINQQSQLVEKLK(18)	5274.737747	null	2.583884e-004	3.794368e-002	0.041390	7.846836	2.506279e-011	2.850021e-004
	2	PRF_Q_2022_M_CIAN_733_51989.91601.91601.5.0.dta	5	5274.783738	NINKSLSALGNVISALAEGSTYVPYR(4)-QLDDKDEEINQQSQLVEKLK(18)	5274.737747	null	4.150970e-001	1.995084e-001	0.045991	8.719106	3.326936e-007	3.987442e-001
133	sp|P33176|KINH_HUMAN (44)-sp|P33176|KINH_HUMAN (427)	1	1
	1	PRF_Q_2022_M_CIAN_733_51989.69364.69364.5.1.dta	5	3590.816183	FQGEDTVVIASKPYAFDR(12)-KCEEEIAKLYK(8)	3590.808549	Carbamidomethyl[C](23)	1.000000e+000	3.967197e-002	0.007634	2.125984	1.000000e+000	1.148051e-001
134	sp|P33176|KINH_HUMAN (141)-sp|P33176|KINH_HUMAN (427)	1	1
	1	PRF_Q_2022_M_CIAN_733_51989.91591.91591.5.0.dta	5	3864.053939	VSYFEIYLDKIRDLLDVSK(10)-KCEEEIAKLYK(8)	3864.038927	Carbamidomethyl[C](24)	1.541364e-001	4.061597e-002	0.015012	3.885054	1.000000e+000	8.407259e-002
135	sp|P33176|KINH_HUMAN (514)-sp|P33176|KINH_HUMAN (575)	1	1
	1	PRF_Q_2022_M_CIAN_733_51989.67757.67757.5.0.dta	5	3610.786626	TKEYELLSDELNQK(2)-DLGGSGGSDSATHIKFSK(15)	3610.775726	null	1.000000e+000	4.093278e-002	0.010900	3.018742	1.000000e+000	1.000000e+000
136	sp|P33176|KINH_HUMAN (222)-sp|P33176|KINH_HUMAN (402)	1	1
	1	PRF_Q_2022_M_CIAN_733_51989.85986.85986.5.0.dta	5	5248.665845	QENTQTEQKLSGK(9)-ANLEAFTVDKDITLTNDKPATAIGVIGNFTDAER(18)	5248.649329	null	1.000000e+000	4.966944e-002	0.016516	3.146714	1.000000e+000	9.403115e-002
137	sp|P33176|KINH_HUMAN (240)-sp|P33176|KINH_HUMAN (252)	1	2
	1	PRF_Q_2022_M_CIAN_733_51989.62754.62754.4.2.dta	4	3241.691355	VSKTGAEGAVLDEAK(3)-TGAEGAVLDEAKNINK(12)	3241.679653	null	3.538517e-002	6.434787e-002	0.011702	3.609857	3.380462e-002	1.363367e-004
	2	PRF_Q_2022_M_CIAN_733_51989.62911.62911.4.0.dta	4	3241.693081	VSKTGAEGAVLDEAK(3)-TGAEGAVLDEAKNINK(12)	3241.679653	null	1.000000e+000	2.888898e-001	0.013428	4.142297	1.000000e+000	1.000000e+000
138	sp|P33176|KINH_HUMAN (512)-sp|P33176|KINH_HUMAN (575)	1	2
	1	PRF_Q_2022_M_CIAN_733_51989.65415.65415.5.0.dta	5	4426.165976	SQEVEDKTKEYELLSDELNQK(7)-DLGGSGGSDSATHIKFSK(15)	4426.141800	null	1.000000e+000	7.162843e-002	0.024176	5.462093	1.000000e+000	7.868171e-003
	2	PRF_Q_2022_M_CIAN_733_51989.65547.65547.5.0.dta	5	4426.169280	SQEVEDKTKEYELLSDELNQK(7)-DLGGSGGSDSATHIKFSK(15)	4426.141800	null	1.000000e+000	1.486423e-001	0.027480	6.208567	1.000000e+000	1.000000e+000
139	sp|P33176|KINH_HUMAN (382)-sp|P33176|KINH_HUMAN (394)	1	2
	1	PRF_Q_2022_M_CIAN_733_51989.87369.87369.5.0.dta	5	5506.760327	NGETVPIDEQFDKEK(13)-ANLEAFTVDKDITLTNDKPATAIGVIGNFTDAER(10)	5506.738530	null	1.324767e-001	7.482575e-002	0.021797	3.958241	1.000000e+000	3.799853e-002
	2	PRF_Q_2022_M_CIAN_733_51989.88488.88488.4.1.dta	4	5506.789105	NGETVPIDEQFDKEK(13)-ANLEAFTVDKDITLTNDKPATAIGVIGNFTDAER(10)	5506.738530	null	1.000000e+000	5.963706e-001	0.050575	9.184202	1.000000e+000	1.000000e+000
140	sp|P33176|KINH_HUMAN (541)-sp|P33176|KINH_HUMAN (655)	1	3
	1	PRF_Q_2022_M_CIAN_733_51989.50065.50065.5.0.dta	5	2872.439384	LKEMTNHQK(2)-ATKGDAHIENLYFQ(3)	2872.429673	null	2.334514e-003	7.587571e-002	0.009711	3.380762	1.777310e-001	9.920738e-005
	2	PRF_Q_2022_M_CIAN_733_51989.50198.50198.5.0.dta	5	2872.438347	LKEMTNHQK(2)-ATKGDAHIENLYFQ(3)	2872.429673	null	7.504136e-003	2.772391e-001	0.008674	3.019743	9.804813e-002	2.096752e-005
	3	PRF_Q_2022_M_CIAN_733_51989.50108.50108.4.1.dta	4	2872.450434	LKEMTNHQK(2)-ATKGDAHIENLYFQ(3)	2872.429673	null	1.000000e+000	3.065717e-001	0.020761	7.227679	1.667262e-001	1.000000e+000
141	sp|P33176|KINH_HUMAN (240)-sp|P33176|KINH_HUMAN (240)	1	1
	1	PRF_Q_2022_M_CIAN_733_51989.57408.57408.4.0.dta	4	3086.626371	VSKTGAEGAVLDEAK(3)-VSKTGAEGAVLDEAK(3)	3086.610183	null	1.000000e+000	8.031536e-002	0.016188	5.244588	1.000000e+000	1.000000e+000
142	sp|P33176|KINH_HUMAN (281)-sp|P33176|KINH_HUMAN (450)	1	1
	1	PRF_Q_2022_M_CIAN_733_51989.65118.65118.4.0.dta	4	2750.421824	DSKMTR(3)-LKTQMLDQEELLASTR(2)	2750.406160	null	2.254704e-001	9.335428e-002	0.015664	5.695159	2.181499e-011	2.197721e-001
143	sp|P33176|KINH_HUMAN (382)-sp|P33176|KINH_HUMAN (420)	1	1
	1	PRF_Q_2022_M_CIAN_733_51989.50142.50142.4.0.dta	4	2892.383742	NGETVPIDEQFDKEK(13)-KCEEEIAK(1)	2892.381779	Carbamidomethyl[C](20)	1.000000e+000	9.647150e-002	0.001963	0.678679	1.000000e+000	1.000000e+000
144	sp|P33176|KINH_HUMAN (166)-sp|P33176|KINH_HUMAN (450)	1	2
	1	PRF_Q_2022_M_CIAN_733_51989.66360.66360.4.0.dta	4	3221.665395	VPYVKGCTER(5)-LKTQMLDQEELLASTR(2)	3221.654308	Carbamidomethyl[C](26)	1.000000e+000	9.869139e-002	0.011087	3.441400	1.000000e+000	1.530758e-002
	2	PRF_Q_2022_M_CIAN_733_51989.66215.66215.4.0.dta	4	3221.665939	VPYVKGCTER(5)-LKTQMLDQEELLASTR(2)	3221.654308	Carbamidomethyl[C](26)	1.000000e+000	4.213066e-001	0.011631	3.610257	1.000000e+000	3.270683e-001
145	sp|P33176|KINH_HUMAN (382)-sp|P33176|KINH_HUMAN (402)	1	2
	1	PRF_Q_2022_M_CIAN_733_51989.87522.87522.5.0.dta	5	5506.784049	NGETVPIDEQFDKEK(13)-ANLEAFTVDKDITLTNDKPATAIGVIGNFTDAER(18)	5506.738530	null	2.564040e-006	9.889706e-002	0.045519	8.266054	1.000000e+000	3.251450e-004
	2	PRF_Q_2022_M_CIAN_733_51989.87568.87568.4.0.dta	4	5506.741611	NGETVPIDEQFDKEK(13)-ANLEAFTVDKDITLTNDKPATAIGVIGNFTDAER(18)	5506.738530	null	1.000000e+000	3.412517e-001	0.003081	0.559496	1.000000e+000	1.000000e+000
146	sp|P33176|KINH_HUMAN (67)-sp|P33176|KINH_HUMAN (584)	1	3
	1	PRF_Q_2022_M_CIAN_733_51989.76571.76571.4.4.dta	4	4705.278733	VFQSSTSQEQVYNDCAKKIVK(17)-DEDGKELAGATMELRDSSGK(5)	4705.260537	Carbamidomethyl[C](15)	6.735684e-002	1.027865e-001	0.018196	3.867161	2.907503e-005	4.989313e-002
	2	PRF_Q_2022_M_CIAN_733_51989.76677.76677.4.4.dta	4	4705.279412	VFQSSTSQEQVYNDCAKKIVK(17)-DEDGKELAGATMELRDSSGK(5)	4705.260537	Carbamidomethyl[C](15)	1.121072e-001	2.016264e-001	0.018875	4.011468	4.876333e-005	1.006379e-001
	3	PRF_Q_2022_M_CIAN_733_51989.79297.79297.4.4.dta	4	4705.300981	VFQSSTSQEQVYNDCAKKIVK(17)-DEDGKELAGATMELRDSSGK(5)	4705.260537	Carbamidomethyl[C](15)	7.201196e-001	2.116313e-001	0.040444	8.595486	2.457525e-003	8.328606e-002
147	sp|P33176|KINH_HUMAN (548)-sp|P33176|KINH_HUMAN (655)	1	3
	1	PRF_Q_2022_M_CIAN_733_51989.43885.43885.4.0.dta	4	2759.350214	EMTNHQKK(7)-ATKGDAHIENLYFQ(3)	2759.345615	null	3.418004e-003	1.035480e-001	0.004599	1.666700	7.751362e-003	1.000000e+000
	2	PRF_Q_2022_M_CIAN_733_51989.43905.43905.4.0.dta	4	2759.352489	EMTNHQKK(7)-ATKGDAHIENLYFQ(3)	2759.345615	null	5.712276e-004	1.262964e-001	0.006874	2.491170	1.680746e-002	1.042106e-005
	3	PRF_Q_2022_M_CIAN_733_51989.43862.43862.5.0.dta	5	2759.349767	EMTNHQKK(7)-ATKGDAHIENLYFQ(3)	2759.345615	null	1.401254e-001	2.850376e-001	0.004152	1.504705	1.762727e-002	1.737638e-001
148	sp|P33176|KINH_HUMAN (350)-sp|P33176|KINH_HUMAN (382)	1	1
	1	PRF_Q_2022_M_CIAN_733_51989.35687.35687.5.0.dta	5	2661.328756	EKEKNK(4)-NGETVPIDEQFDKEK(13)	2661.325259	null	9.760134e-002	1.043602e-001	0.003497	1.314007	5.248110e-004	1.132333e-001
149	sp|P33176|KINH_HUMAN (44)-sp|P33176|KINH_HUMAN (450)	1	1
	1	PRF_Q_2022_M_CIAN_733_51989.85374.85374.4.0.dta	4	4056.074917	FQGEDTVVIASKPYAFDR(12)-LKTQMLDQEELLASTR(2)	4056.063235	null	1.000000e+000	1.241603e-001	0.011682	2.880133	1.000000e+000	1.000000e+000
150	sp|P33176|KINH_HUMAN (384)-sp|P33176|KINH_HUMAN (402)	1	1
	1	PRF_Q_2022_M_CIAN_733_51989.89615.89615.5.0.dta	5	5506.781926	NGETVPIDEQFDKEKANLEAFTVDK(15)-DITLTNDKPATAIGVIGNFTDAER(8)	5506.738530	null	5.430934e-001	1.294861e-001	0.043396	7.880527	1.636343e-001	1.162134e-010
151	sp|P33176|KINH_HUMAN (281)-sp|P33176|KINH_HUMAN (394)	1	1
	1	PRF_Q_2022_M_CIAN_733_51989.86647.86647.5.0.dta	5	4495.285370	DSKMTR(3)-ANLEAFTVDKDITLTNDKPATAIGVIGNFTDAER(10)	4495.265888	null	1.556374e-001	1.330634e-001	0.019482	4.333893	1.177185e-007	4.537937e-002
152	sp|P33176|KINH_HUMAN (394)-sp|P33176|KINH_HUMAN (402)	1	1
	1	PRF_Q_2022_M_CIAN_733_51989.90498.90498.5.0.dta	5	7378.805194	ANLEAFTVDKDITLTNDKPATAIGVIGNFTDAER(10)-ANLEAFTVDKDITLTNDKPATAIGVIGNFTDAER(18)	7378.748950	null	1.000000e+000	2.565496e-001	0.056244	7.622430	1.000000e+000	1.000000e+000
153	gi|CON_IPI00696401.1|TREMBL:Q28194 (74)-sp|P33176|KINH_HUMAN (240)	1	1
	1	PRF_Q_2022_M_CIAN_733_51989.90273.90273.2.1.dta	2	2802.490216	KFQDLVDAVR(1)-VSKTGAEGAVLDEAK(3)	2802.488232	null	1.687154e-001	5.516931e-001	0.001984	0.707942	2.663227e-005	3.037509e-001
154	gi|CON_IPI00711422.1|ENSEMBL:ENSBTAP00000011213 (2755)-sp|P33176|KINH_HUMAN (402)	1	1
	1	PRF_Q_2022_M_CIAN_733_51989.92345.92345.5.0.dta	5	5534.825194	AATALIYTKNPNGYLVSIPMQELDDK(9)-DITLTNDKPATAIGVIGNFTDAER(8)	5534.824838	null	1.000000e+000	6.522835e-001	0.000356	0.064320	8.935160e-001	8.800482e-006
155	sp|P33176|KINH_HUMAN (281)-sp|P33176|KINH_HUMAN (430)	1	2
	1	PRF_Q_2022_M_CIAN_733_51989.50120.50120.5.0.dta	5	3437.724546	DSKMTR(3)-LYKQLDDKDEEINQQSQLVEK(3)	3437.710294	null	1.207670e-002	1.462801e-001	0.014252	4.145783	1.158673e-007	2.376143e-002
	2	PRF_Q_2022_M_CIAN_733_51989.50083.50083.4.1.dta	4	3437.722662	DSKMTR(3)-LYKQLDDKDEEINQQSQLVEK(3)	3437.710294	null	2.564667e-002	2.190570e-001	0.012368	3.597744	1.000000e+000	5.060977e-002
156	sp|P33176|KINH_HUMAN (71)-sp|P33176|KINH_HUMAN (420)	1	3
	1	PRF_Q_2022_M_CIAN_733_51989.65831.65831.5.1.dta	5	3718.913773	KIVKDVLEGYNGTIFAYGQTSSGK(4)-KCEEEIAK(1)	3718.888247	Carbamidomethyl[C](29)	4.733656e-003	1.569684e-001	0.025526	6.863879	1.247172e-005	1.413285e-003
	2	PRF_Q_2022_M_CIAN_733_51989.65850.65850.4.1.dta	4	3718.908759	KIVKDVLEGYNGTIFAYGQTSSGK(4)-KCEEEIAK(1)	3718.888247	Carbamidomethyl[C](29)	3.240835e-001	6.426744e-001	0.020512	5.515627	1.000000e+000	7.887315e-002
	3	PRF_Q_2022_M_CIAN_733_51989.66344.66344.5.0.dta	5	3718.894223	KIVKDVLEGYNGTIFAYGQTSSGK(4)-KCEEEIAK(1)	3718.888247	Carbamidomethyl[C](29)	1.000000e+000	7.451822e-001	0.005976	1.606932	1.000000e+000	1.000000e+000
157	sp|P33176|KINH_HUMAN (548)-sp|P33176|KINH_HUMAN (611)	1	4
	1	PRF_Q_2022_M_CIAN_733_51989.70659.70659.5.0.dta	5	3470.741065	EMTNHQKK(7)-TISTWISDGQVKDFYLYPGK(12)	3470.729912	null	1.000000e+000	1.825867e-001	0.011153	3.213445	1.540906e-008	1.000000e+000
	2	PRF_Q_2022_M_CIAN_733_51989.70521.70521.5.0.dta	5	3470.742948	EMTNHQKK(7)-TISTWISDGQVKDFYLYPGK(12)	3470.729912	null	1.000000e+000	4.186777e-001	0.013036	3.755982	1.000000e+000	1.000000e+000
	3	PRF_Q_2022_M_CIAN_733_51989.70644.70644.4.1.dta	4	3470.747834	EMTNHQKK(7)-TISTWISDGQVKDFYLYPGK(12)	3470.729912	null	1.000000e+000	4.300022e-001	0.017922	5.163755	1.000000e+000	1.000000e+000
	4	PRF_Q_2022_M_CIAN_733_51989.70819.70819.5.0.dta	5	3470.743728	EMTNHQKK(7)-TISTWISDGQVKDFYLYPGK(12)	3470.729912	null	1.000000e+000	4.441557e-001	0.013816	3.980719	1.000000e+000	1.000000e+000
158	sp|P33176|KINH_HUMAN (541)-sp|P33176|KINH_HUMAN (575)	1	3
	1	PRF_Q_2022_M_CIAN_733_51989.36567.36567.5.0.dta	5	3029.514589	LKEMTNHQK(2)-DLGGSGGSDSATHIKFSK(15)	3029.499534	null	1.012752e-001	1.910256e-001	0.015055	4.969468	1.691224e-002	6.149121e-006
	2	PRF_Q_2022_M_CIAN_733_51989.36434.36434.5.0.dta	5	3029.513213	LKEMTNHQK(2)-DLGGSGGSDSATHIKFSK(15)	3029.499534	null	6.151426e-001	2.433095e-001	0.013679	4.515267	1.000000e+000	9.053880e-002
	3	PRF_Q_2022_M_CIAN_733_51989.36561.36561.4.0.dta	4	3029.515336	LKEMTNHQK(2)-DLGGSGGSDSATHIKFSK(15)	3029.499534	null	1.000000e+000	2.568110e-001	0.015802	5.216043	1.000000e+000	1.290557e-002
159	sp|P33176|KINH_HUMAN (32)-sp|P33176|KINH_HUMAN (222)	1	1
	1	PRF_Q_2022_M_CIAN_733_51989.67396.67396.6.1.dta	6	4585.381429	YIAKFQGEDTVVIASK(4)-QENTQTEQKLSGKLYLVDLAGSEK(9)	4585.392130	null	1.000000e+000	2.072454e-001	-0.010701	-2.333715	1.000000e+000	1.000000e+000
160	sp|P33176|KINH_HUMAN (352)-sp|P33176|KINH_HUMAN (394)	1	1
	1	PRF_Q_2022_M_CIAN_733_51989.86356.86356.5.0.dta	5	4401.351511	NKILR(2)-ANLEAFTVDKDITLTNDKPATAIGVIGNFTDAER(10)	4401.329811	null	6.846463e-002	2.456516e-001	0.021700	4.930328	1.000000e+000	2.080015e-002
161	sp|P33176|KINH_HUMAN (44)-sp|P33176|KINH_HUMAN (166)	1	2
	1	PRF_Q_2022_M_CIAN_733_51989.69689.69689.4.0.dta	4	3388.695340	FQGEDTVVIASKPYAFDR(12)-VPYVKGCTER(5)	3388.688050	Carbamidomethyl[C](28)	1.496793e-001	2.481917e-001	0.007290	2.151275	3.725515e-003	4.099492e-002
	2	PRF_Q_2022_M_CIAN_733_51989.69550.69550.4.0.dta	4	3388.695848	FQGEDTVVIASKPYAFDR(12)-VPYVKGCTER(5)	3388.688050	Carbamidomethyl[C](28)	1.000000e+000	3.946097e-001	0.007798	2.301186	1.000000e+000	8.252198e-001
162	sp|P33176|KINH_HUMAN (430)-sp|P33176|KINH_HUMAN (541)	1	7
	1	PRF_Q_2022_M_CIAN_733_51989.67514.67514.4.0.dta	4	3844.934231	LYKQLDDKDEEINQQSQLVEK(3)-LKEMTNHQK(2)	3844.927144	Oxidation[M](28)	4.191753e-001	2.499573e-001	0.007087	1.843208	2.210235e-016	2.404741e-001
	2	PRF_Q_2022_M_CIAN_733_51989.67583.67583.5.0.dta	5	3844.933678	LYKQLDDKDEEINQQSQLVEK(3)-LKEMTNHQK(2)	3844.927144	Oxidation[M](28)	5.475971e-001	5.510104e-001	0.006534	1.699382	5.951305e-019	8.866688e-001
	3	PRF_Q_2022_M_CIAN_733_51989.67711.67711.5.0.dta	5	3844.937129	LYKQLDDKDEEINQQSQLVEK(3)-LKEMTNHQK(2)	3844.927144	Oxidation[M](28)	1.000000e+000	5.962991e-001	0.009985	2.596928	1.937954e-016	1.000000e+000
	4	PRF_Q_2022_M_CIAN_733_51989.67631.67631.4.0.dta	4	3844.934793	LYKQLDDKDEEINQQSQLVEK(3)-LKEMTNHQK(2)	3844.927144	Oxidation[M](28)	1.000000e+000	6.536486e-001	0.007649	1.989374	3.704271e-010	1.000000e+000
	5	PRF_Q_2022_M_CIAN_733_51989.67849.67849.5.0.dta	5	3844.937452	LYKQLDDKDEEINQQSQLVEK(3)-LKEMTNHQK(2)	3844.927144	Oxidation[M](28)	1.000000e+000	6.599732e-001	0.010308	2.680935	3.590566e-015	1.000000e+000
	6	PRF_Q_2022_M_CIAN_733_51989.67544.67544.3.0.dta	3	3844.939746	LYKQLDDKDEEINQQSQLVEK(3)-LKEMTNHQK(2)	3844.927144	Oxidation[M](28)	3.730788e-001	6.623558e-001	0.012602	3.277565	1.000000e+000	2.729127e-001
	7	PRF_Q_2022_M_CIAN_733_51989.67994.67994.5.0.dta	5	3844.938243	LYKQLDDKDEEINQQSQLVEK(3)-LKEMTNHQK(2)	3844.927144	Oxidation[M](28)	1.000000e+000	7.206969e-001	0.011099	2.886661	8.525228e-006	1.000000e+000
163	sp|P33176|KINH_HUMAN (159)-sp|P33176|KINH_HUMAN (420)	1	2
	1	PRF_Q_2022_M_CIAN_733_51989.27602.27602.5.0.dta	5	2456.219021	TNLSVHEDKNR(9)-KCEEEIAK(1)	2456.208463	Carbamidomethyl[C](16)	2.263323e-001	2.587261e-001	0.010558	4.298495	3.538153e-001	4.057834e-004
	2	PRF_Q_2022_M_CIAN_733_51989.22726.22726.5.0.dta	5	2456.221736	TNLSVHEDKNR(9)-KCEEEIAK(1)	2456.208463	Carbamidomethyl[C](16)	5.376029e-001	4.966688e-001	0.013273	5.403857	1.000000e+000	5.558692e-003
164	sp|P33176|KINH_HUMAN (435)-sp|P33176|KINH_HUMAN (450)	1	3
	1	PRF_Q_2022_M_CIAN_733_51989.88597.88597.5.0.dta	5	4413.313376	QLDDKDEEINQQSQLVEKLK(5)-LKTQMLDQEELLASTR(2)	4413.270305	null	1.000000e+000	2.721042e-001	0.043071	9.759429	1.000000e+000	1.269807e-007
	2	PRF_Q_2022_M_CIAN_733_51989.103636.103636.4.0.dta	4	4413.293837	QLDDKDEEINQQSQLVEKLK(5)-LKTQMLDQEELLASTR(2)	4413.270305	null	1.000000e+000	2.721547e-001	0.023532	5.332100	1.000000e+000	1.000000e+000
	3	PRF_Q_2022_M_CIAN_733_51989.77942.77942.4.0.dta	4	4413.290525	QLDDKDEEINQQSQLVEKLK(5)-LKTQMLDQEELLASTR(2)	4413.270305	null	1.000000e+000	3.798879e-001	0.020220	4.581636	1.000000e+000	1.000000e+000
165	sp|P33176|KINH_HUMAN (187)-sp|P33176|KINH_HUMAN (343)	1	1
	1	PRF_Q_2022_M_CIAN_733_51989.91369.91369.4.4.dta	4	3031.446364	FVCSPDEVMDTIDEGKSNR(16)-KKYEK(2)	3031.438576	Carbamidomethyl[C](3)	3.937411e-002	3.210283e-001	0.007788	2.569077	1.000000e+000	1.577780e-002
166	sp|P33176|KINH_HUMAN (313)-sp|P33176|KINH_HUMAN (346)	1	1
	1	PRF_Q_2022_M_CIAN_733_51989.74177.74177.4.2.dta	4	3939.912089	TTIVICCSPSSYNESETKSTLLFGQR(18)-KYEKEK(4)	3939.935264	Carbamidomethyl[C](6);Carbamidomethyl[C](7)	1.000000e+000	3.312996e-001	-0.023175	-5.882076	1.000000e+000	1.000000e+000
167	gi|CON_IPI00702736.3|ENSEMBL:ENSBTAP00000008967 (61)-gi|CON_IPI00702736.3|ENSEMBL:ENSBTAP00000008967 (2991)	1	1
	1	PRF_Q_2022_M_CIAN_733_51989.89687.89687.3.0.dta	3	2930.460315	LSDQDEEGKTEK(9)-QSAPWKLEAGLSK(6)	2930.462803	null	1.000000e+000	3.353364e-001	-0.002488	-0.849013	2.259376e-001	1.000000e+000
168	sp|P33176|KINH_HUMAN (323)-sp|P33176|KINH_HUMAN (394)	1	1
	1	PRF_Q_2022_M_CIAN_733_51989.85432.85432.5.0.dta	5	4318.262706	AKTIK(2)-ANLEAFTVDKDITLTNDKPATAIGVIGNFTDAER(10)	4318.281468	null	4.256700e-002	3.356244e-001	-0.018762	-4.344784	1.000000e+000	8.652177e-002
169	gi|CON_IPI00221797.1|TREMBL:Q8BGZ7;Q99MH7 (155)-gi|CON_IPI00221797.1|TREMBL:Q8BGZ7;Q99MH7 (413)	1	1
	1	PRF_Q_2022_M_CIAN_733_51989.101145.101145.3.1.dta	3	3171.696944	KEEREQIKTLNNK(8)-AKLMELEDALQK(2)	3171.692801	Oxidation[M](20)	2.116161e-001	3.424503e-001	0.004143	1.306243	4.550020e-001	1.486791e-003
170	sp|P33176|KINH_HUMAN (548)-sp|P33176|KINH_HUMAN (548)	1	1
	1	PRF_Q_2022_M_CIAN_733_51989.14074.14074.4.0.dta	4	2409.245186	LKEMTNHQKK(9)-EMTNHQKK(7)	2409.237595	null	1.000000e+000	3.546327e-001	0.007591	3.150789	7.165005e-001	1.000000e+000
171	sp|P33176|KINH_HUMAN (323)-sp|P33176|KINH_HUMAN (430)	1	1
	1	PRF_Q_2022_M_CIAN_733_51989.47022.47022.5.0.dta	5	3260.738779	AKTIK(2)-LYKQLDDKDEEINQQSQLVEK(3)	3260.725874	null	1.000000e+000	3.563394e-001	0.012905	3.957708	1.000000e+000	1.000000e+000
172	sp|P33176|KINH_HUMAN (159)-sp|P33176|KINH_HUMAN (526)	1	1
	1	PRF_Q_2022_M_CIAN_733_51989.91132.91132.4.3.dta	4	4258.112384	TNLSVHEDKNR(9)-EYELLSDELNQKSATLASIDAELQK(12)	4258.135931	null	1.000000e+000	3.569224e-001	-0.023547	-5.529885	6.616726e-015	1.000000e+000
173	sp|P33176|KINH_HUMAN (281)-sp|P33176|KINH_HUMAN (448)	1	1
	1	PRF_Q_2022_M_CIAN_733_51989.57333.57333.5.0.dta	5	3274.661014	DSKMTR(3)-QLDDKDEEINQQSQLVEKLK(18)	3274.646971	null	4.811774e-004	3.662445e-001	0.014043	4.288401	1.000000e+000	2.079226e-005
174	gi|CON_IPI00711422.1|ENSEMBL:ENSBTAP00000011213 (149)-gi|CON_IPI00711422.1|ENSEMBL:ENSBTAP00000011213 (152)	1	1
	1	PRF_Q_2022_M_CIAN_733_51989.58359.58359.4.3.dta	4	2276.220640	EKKSYK(3)-SYKLTLDFQNK(3)	2276.217171	null	1.000000e+000	4.675624e-001	0.003469	1.524020	1.000000e+000	1.000000e+000
175	sp|P33176|KINH_HUMAN (346)-sp|P33176|KINH_HUMAN (402)	1	1
	1	PRF_Q_2022_M_CIAN_733_51989.91855.91855.3.0.dta	3	3750.926046	KYEKEKEK(4)-DITLTNDKPATAIGVIGNFTDAER(8)	3750.943450	null	1.000000e+000	5.562881e-001	-0.017404	-4.639899	1.000000e+000	1.000000e+000
176	gi|CON_IPI00711422.1|ENSEMBL:ENSBTAP00000011213 (148)-gi|CON_IPI00711422.1|ENSEMBL:ENSBTAP00000011213 (1131)	1	1
	1	PRF_Q_2022_M_CIAN_733_51989.54956.54956.3.1.dta	3	1762.931903	EKKSYK(2)-YFEKTR(4)	1762.937333	null	1.371727e-001	5.591906e-001	-0.005430	-3.080087	2.480486e-001	4.928308e-002
177	gi|CON_105456|SWISS-PROT:Q9NSB2 (175)-gi|CON_IPI00697851.1|SWISS-PROT:Q5XQN5 (432)	2	2
SameSet	gi|CON_130456|TREMBL:Q6ISB0 (175)-gi|CON_IPI00697851.1|SWISS-PROT:Q5XQN5 (432)	2	2
SubSet	gi|CON_IPI00009867.3|SWISS-PROT:P13647 (178)-gi|CON_IPI00697851.1|SWISS-PROT:Q5XQN5 (432)	1	1
SubSet	gi|CON_IPI00021304.1|SWISS-PROT:P35908 (194)-gi|CON_IPI00697851.1|SWISS-PROT:Q5XQN5 (432)	1	1
SubSet	gi|CON_IPI00300725.7|SWISS-PROT:P02538 (173)-gi|CON_IPI00697851.1|SWISS-PROT:Q5XQN5 (432)	1	1
SubSet	gi|CON_IPI00299145.9|SWISS-PROT:P48668 (173)-gi|CON_IPI00697851.1|SWISS-PROT:Q5XQN5 (432)	1	1
SubSet	gi|CON_IPI00293665.7|SWISS-PROT:P04259 (173)-gi|CON_IPI00697851.1|SWISS-PROT:Q5XQN5 (432)	1	1
SubSet	gi|CON_IPI00697851.1|SWISS-PROT:Q5XQN5 (179)-gi|CON_IPI00697851.1|SWISS-PROT:Q5XQN5 (432)	1	1
SubSet	gi|CON_IPI00124499.2|TREMBL:Q8VED5 (149)-gi|CON_IPI00697851.1|SWISS-PROT:Q5XQN5 (432)	1	1
SubSet	gi|CON_IPI00131368.3|SWISS-PROT:P50446 (162)-gi|CON_IPI00697851.1|SWISS-PROT:Q5XQN5 (432)	1	1
SubSet	gi|CON_IPI00139301.3|SWISS-PROT:Q922U2 (172)-gi|CON_IPI00697851.1|SWISS-PROT:Q5XQN5 (432)	1	1
SubSet	gi|CON_IPI00221797.1|TREMBL:Q8BGZ7;Q99MH7 (160)-gi|CON_IPI00697851.1|SWISS-PROT:Q5XQN5 (432)	1	1
SubSet	gi|CON_IPI00420312.4|SWISS-PROT:P07744 (156)-gi|CON_IPI00697851.1|SWISS-PROT:Q5XQN5 (432)	1	1
SubSet	gi|CON_IPI00462140.1|SWISS-PROT:Q6IFZ6 (177)-gi|CON_IPI00697851.1|SWISS-PROT:Q5XQN5 (432)	1	1
SubSet	gi|CON_IPI00622240.4|SWISS-PROT:Q3TTY5 (209)-gi|CON_IPI00697851.1|SWISS-PROT:Q5XQN5 (432)	1	1
SubSet	gi|CON_IPI00406377.3|SWISS-PROT:Q9DCV7 (95)-gi|CON_IPI00697851.1|SWISS-PROT:Q5XQN5 (432)	1	1
SubSet	gi|CON_IPI00554648.3|SWISS-PROT:P05787 (101)-gi|CON_IPI00697851.1|SWISS-PROT:Q5XQN5 (432)	1	1
SubSet	gi|CON_IPI00005859.3|SWISS-PROT:O95678 (159)-gi|CON_IPI00697851.1|SWISS-PROT:Q5XQN5 (432)	1	1
SubSet	gi|CON_IPI00008359.1|SWISS-PROT:Q01546 (193)-gi|CON_IPI00697851.1|SWISS-PROT:Q5XQN5 (432)	1	1
SubSet	gi|CON_IPI00017870.1|TREMBL:Q9H552 (117)-gi|CON_IPI00697851.1|SWISS-PROT:Q5XQN5 (432)	1	1
SubSet	gi|CON_IPI00241841.9|SWISS-PROT:Q5XKE5 (152)-gi|CON_IPI00697851.1|SWISS-PROT:Q5XQN5 (432)	1	1
SubSet	gi|CON_IPI00290857.2|SWISS-PROT:P12035 (208)-gi|CON_IPI00697851.1|SWISS-PROT:Q5XQN5 (432)	1	1
SubSet	gi|CON_IPI00306959.10|SWISS-PROT:P08729 (101)-gi|CON_IPI00697851.1|SWISS-PROT:Q5XQN5 (432)	1	1
SubSet	gi|CON_IPI00697851.1|SWISS-PROT:Q5XQN5 (432)-gi|CON_IPI00847342.1|TREMBL:Q3KNV1;Q96GE1 (101)	1	1
	1	PRF_Q_2022_M_CIAN_733_51989.95310.95310.4.0.dta	4	3221.688635	TLNNKFASFIDK(5)-DARSKLAELEDALQK(5)	3221.705082	null	1.000000e+000	5.675298e-001	-0.016447	-5.105061	3.946849e-002	1.000000e+000
	2	PRF_Q_2022_M_CIAN_733_51989.95310.95310.4.0.dta	4	3221.688635	TLNNKFASFIDK(5)-DARSKLAELEDALQK(5)	3221.705082	null	1.000000e+000	5.675298e-001	-0.016447	-5.105061	3.946849e-002	1.000000e+000
178	sp|P33176|KINH_HUMAN (10)-sp|P33176|KINH_HUMAN (384)	1	2
	1	PRF_Q_2022_M_CIAN_733_51989.89391.89391.5.1.dta	5	5757.815215	MADLAECNIKVMCR(10)-EKANLEAFTVDKDITLTNDKPATAIGVIGNFTDAER(2)	5757.811578	Carbamidomethyl[C](46);Carbamidomethyl[C](52);Oxidation[M](40);Oxidation[M](51)	1.000000e+000	5.784098e-001	0.003637	0.631664	1.000000e+000	1.000000e+000
	2	PRF_Q_2022_M_CIAN_733_51989.89250.89250.5.1.dta	5	5757.817923	MADLAECNIKVMCR(10)-EKANLEAFTVDKDITLTNDKPATAIGVIGNFTDAER(2)	5757.811578	Carbamidomethyl[C](46);Carbamidomethyl[C](52);Oxidation[M](40);Oxidation[M](51)	1.000000e+000	6.346127e-001	0.006345	1.101981	1.000000e+000	1.000000e+000
179	sp|P33176|KINH_HUMAN (514)-sp|P33176|KINH_HUMAN (548)	1	1
	1	PRF_Q_2022_M_CIAN_733_51989.49184.49184.5.0.dta	5	3677.801414	SQEVEDKTKEYELLSDELNQK(9)-EMTNHQKK(7)	3677.784906	null	1.000000e+000	6.193403e-001	0.016508	4.488571	1.000000e+000	1.000000e+000
180	sp|P33176|KINH_HUMAN (159)-sp|P33176|KINH_HUMAN (240)	1	1
	1	PRF_Q_2022_M_CIAN_733_51989.95339.95339.5.1.dta	5	6413.399113	DLLDVSKTNLSVHEDKNR(16)-VSKTGAEGAVLDEAKNINKSLSALGNVISALAEGSTYVPYR(3)	6413.347161	null	1.000000e+000	6.782919e-001	0.051952	8.100606	1.000000e+000	1.000000e+000
181	gi|CON_IPI00694561.1|ENSEMBL:ENSBTAP00000001528 (440)-gi|CON_IPI00694561.1|ENSEMBL:ENSBTAP00000001528 (693)	1	1
	1	PRF_Q_2022_M_CIAN_733_51989.42852.42852.2.0.dta	2	1574.832833	EAAKR(4)-KKDSEEK(2)	1574.838352	null	1.000000e+000	7.076053e-001	-0.005519	-3.504487	1.000000e+000	2.979039e-002
182	sp|P33176|KINH_HUMAN (166)-sp|P33176|KINH_HUMAN (166)	1	1
	1	PRF_Q_2022_M_CIAN_733_51989.66433.66433.4.1.dta	4	2824.437619	NRVPYVKGCTER(7)-VPYVKGCTER(5)	2824.423147	Carbamidomethyl[C](9);Carbamidomethyl[C](22)	1.000000e+000	7.102332e-001	0.014472	5.123878	1.000000e+000	1.000000e+000
183	gi|CON_IPI00713757.2|SWISS-PROT:Q28085 (295)-gi|CON_IPI00713757.2|SWISS-PROT:Q28085 (1073)	1	1
	1	PRF_Q_2022_M_CIAN_733_51989.92613.92613.2.2.dta	2	2105.018284	ITYECKK(6)-SKYQSEER(2)	2105.021851	Carbamidomethyl[C](16)	1.000000e+000	7.194837e-001	-0.003567	-1.694519	1.000000e+000	2.242451e-001
184	gi|CON_IPI00694561.1|ENSEMBL:ENSBTAP00000001528 (648)-gi|CON_IPI00694561.1|ENSEMBL:ENSBTAP00000001528 (1076)	1	1
	1	PRF_Q_2022_M_CIAN_733_51989.39088.39088.3.1.dta	3	1715.924391	QKEEAQR(2)-TGSLGKK(6)	1715.928556	null	1.000000e+000	7.211856e-001	-0.004165	-2.427257	1.000000e+000	1.000000e+000
185	sp|P33176|KINH_HUMAN (159)-sp|P33176|KINH_HUMAN (584)	1	1
	1	PRF_Q_2022_M_CIAN_733_51989.55962.55962.5.0.dta	5	3240.631365	TNLSVHEDKNR(9)-RDEDGKELAGATMELR(6)	3240.591190	null	1.000000e+000	7.238208e-001	0.040175	12.397429	1.000000e+000	1.000000e+000
186	sp|P33176|KINH_HUMAN (159)-sp|P33176|KINH_HUMAN (352)	1	1
	1	PRF_Q_2022_M_CIAN_733_51989.36815.36815.6.1.dta	6	3282.750265	TNLSVHEDKNRVPYVKGCTER(9)-NKILR(2)	3282.737396	Carbamidomethyl[C](18)	1.000000e+000	7.665819e-001	0.012869	3.920204	1.937908e-006	1.000000e+000
187	sp|P33176|KINH_HUMAN (44)-sp|P33176|KINH_HUMAN (348)	1	1
	1	PRF_Q_2022_M_CIAN_733_51989.92233.92233.3.0.dta	3	2955.505873	FQGEDTVVIASKPYAFDR(12)-EKEKNK(2)	2955.509693	null	1.000000e+000	7.929730e-001	-0.003820	-1.292501	5.255137e-002	1.000000e+000
188	sp|P33176|KINH_HUMAN (512)-sp|P33176|KINH_HUMAN (599)	1	1
	1	PRF_Q_2022_M_CIAN_733_51989.91879.91879.5.0.dta	5	6886.383894	SQEVEDKTKEYELLSDELNQKSATLASIDAELQK(7)-ELAGATMELRDSSGKTISTWISDGQVK(15)	6886.419835	Oxidation[M](44)	1.000000e+000	8.164652e-001	-0.035941	-5.219113	1.000000e+000	1.000000e+000
