# Supplementary material for: Autoinhibited kinesin-1 adopts a hierarchical folding pattern
Source: eLife. 2023 Nov 1;12:RP86776. doi: 10.7554/eLife.86776 (PMC10619981; doi:10.7554/eLife.86776)
Supplement: Figure 5—source data 1. [file elife-86776-fig5-data1.zip › KIF5B_1_565/KIF5B_1_565_xlink_sites.csv]

Protein1	AbsPos1	Protein2	AbsPos2	Evalue
sp|P33176|KINH_HUMAN	44	sp|P33176|KINH_HUMAN	313	1.777997e-25
sp|P33176|KINH_HUMAN	98	sp|P33176|KINH_HUMAN	187	2.725619e-21
sp|P33176|KINH_HUMAN	44	sp|P33176|KINH_HUMAN	420	9.57978e-21
sp|P33176|KINH_HUMAN	240	sp|P33176|KINH_HUMAN	256	1.0499149999999999e-19
sp|P33176|KINH_HUMAN	141	sp|P33176|KINH_HUMAN	256	2.938048e-18
sp|P33176|KINH_HUMAN	402	sp|P33176|KINH_HUMAN	420	2.9217740000000003e-17
sp|P33176|KINH_HUMAN	448	sp|P33176|KINH_HUMAN	450	1.876984e-16
sp|P33176|KINH_HUMAN	141	sp|P33176|KINH_HUMAN	450	3.385578e-15
sp|P33176|KINH_HUMAN	526	sp|P33176|KINH_HUMAN	560	4.73431e-15
sp|P33176|KINH_HUMAN	240	sp|P33176|KINH_HUMAN	313	1.601844e-14
sp|P33176|KINH_HUMAN	213	sp|P33176|KINH_HUMAN	226	7.049279e-14
sp|P33176|KINH_HUMAN	237	sp|P33176|KINH_HUMAN	252	7.212502e-14
sp|P33176|KINH_HUMAN	237	sp|P33176|KINH_HUMAN	256	1.265818e-12
sp|P33176|KINH_HUMAN	256	sp|P33176|KINH_HUMAN	450	5.636067e-12
sp|P33176|KINH_HUMAN	560	sp|P33176|KINH_HUMAN	599	6.257049e-12
sp|P33176|KINH_HUMAN	67	sp|P33176|KINH_HUMAN	71	1.611195e-11
sp|P33176|KINH_HUMAN	256	sp|P33176|KINH_HUMAN	420	3.044464e-11
sp|P33176|KINH_HUMAN	141	sp|P33176|KINH_HUMAN	252	4.830546e-11
sp|P33176|KINH_HUMAN	166	sp|P33176|KINH_HUMAN	402	5.283394e-11
sp|P33176|KINH_HUMAN	560	sp|P33176|KINH_HUMAN	611	6.94302e-11
sp|P33176|KINH_HUMAN	394	sp|P33176|KINH_HUMAN	420	1.470175e-10
sp|P33176|KINH_HUMAN	526	sp|P33176|KINH_HUMAN	541	1.858582e-10
sp|P33176|KINH_HUMAN	240	sp|P33176|KINH_HUMAN	450	2.865408e-10
sp|P33176|KINH_HUMAN	141	sp|P33176|KINH_HUMAN	240	4.146822e-10
sp|P33176|KINH_HUMAN	252	sp|P33176|KINH_HUMAN	430	6.962092e-10
sp|P33176|KINH_HUMAN	141	sp|P33176|KINH_HUMAN	281	7.215723e-10
sp|P33176|KINH_HUMAN	560	sp|P33176|KINH_HUMAN	584	9.785444e-10
sp|P33176|KINH_HUMAN	402	sp|P33176|KINH_HUMAN	430	2.126685e-09
sp|P33176|KINH_HUMAN	256	sp|P33176|KINH_HUMAN	430	2.391843e-09
sp|P33176|KINH_HUMAN	44	sp|P33176|KINH_HUMAN	323	3.925882e-09
sp|P33176|KINH_HUMAN	44	sp|P33176|KINH_HUMAN	240	4.270076e-09
sp|P33176|KINH_HUMAN	240	sp|P33176|KINH_HUMAN	430	4.568123e-09
sp|P33176|KINH_HUMAN	584	sp|P33176|KINH_HUMAN	611	7.662858e-09
sp|P33176|KINH_HUMAN	252	sp|P33176|KINH_HUMAN	256	1.166389e-08
sp|P33176|KINH_HUMAN	539	sp|P33176|KINH_HUMAN	541	1.446981e-08
sp|P33176|KINH_HUMAN	575	sp|P33176|KINH_HUMAN	655	1.728096e-08
sp|P33176|KINH_HUMAN	71	sp|P33176|KINH_HUMAN	402	1.843328e-08
sp|P33176|KINH_HUMAN	539	sp|P33176|KINH_HUMAN	548	6.697564e-08
sp|P33176|KINH_HUMAN	237	sp|P33176|KINH_HUMAN	313	6.711414e-08
sp|P33176|KINH_HUMAN	166	sp|P33176|KINH_HUMAN	420	7.137137e-08
sp|P33176|KINH_HUMAN	420	sp|P33176|KINH_HUMAN	430	9.016299e-08
sp|P33176|KINH_HUMAN	159	sp|P33176|KINH_HUMAN	166	1.036262e-07
sp|P33176|KINH_HUMAN	575	sp|P33176|KINH_HUMAN	584	1.46597e-07
sp|P33176|KINH_HUMAN	256	sp|P33176|KINH_HUMAN	427	1.79034e-07
sp|P33176|KINH_HUMAN	541	sp|P33176|KINH_HUMAN	560	4.385362e-07
sp|P33176|KINH_HUMAN	166	sp|P33176|KINH_HUMAN	281	5.974162e-07
sp|P33176|KINH_HUMAN	166	sp|P33176|KINH_HUMAN	394	7.753733e-07
sp|P33176|KINH_HUMAN	166	sp|P33176|KINH_HUMAN	213	1.060875e-06
sp|P33176|KINH_HUMAN	539	sp|P33176|KINH_HUMAN	584	1.084925e-06
sp|P33176|KINH_HUMAN	526	sp|P33176|KINH_HUMAN	548	2.116608e-06
sp|P33176|KINH_HUMAN	44	sp|P33176|KINH_HUMAN	281	2.420673e-06
sp|P33176|KINH_HUMAN	382	sp|P33176|KINH_HUMAN	402	2.56404e-06
sp|P33176|KINH_HUMAN	252	sp|P33176|KINH_HUMAN	281	2.602692e-06
sp|P33176|KINH_HUMAN	526	sp|P33176|KINH_HUMAN	599	3.050949e-06
sp|P33176|KINH_HUMAN	159	sp|P33176|KINH_HUMAN	222	3.588036e-06
sp|P33176|KINH_HUMAN	226	sp|P33176|KINH_HUMAN	281	7.186624e-06
sp|P33176|KINH_HUMAN	256	sp|P33176|KINH_HUMAN	281	9.265511e-06
sp|P33176|KINH_HUMAN	159	sp|P33176|KINH_HUMAN	213	1.07464e-05
sp|P33176|KINH_HUMAN	541	sp|P33176|KINH_HUMAN	599	1.510543e-05
sp|P33176|KINH_HUMAN	526	sp|P33176|KINH_HUMAN	584	1.53688e-05
sp|P33176|KINH_HUMAN	313	sp|P33176|KINH_HUMAN	420	2.83823e-05
sp|P33176|KINH_HUMAN	281	sp|P33176|KINH_HUMAN	313	4.277047e-05
sp|P33176|KINH_HUMAN	150	sp|P33176|KINH_HUMAN	166	5.156086e-05
sp|P33176|KINH_HUMAN	240	sp|P33176|KINH_HUMAN	281	5.28187e-05
sp|P33176|KINH_HUMAN	539	sp|P33176|KINH_HUMAN	655	8.987921e-05
sp|P33176|KINH_HUMAN	240	sp|P33176|KINH_HUMAN	420	9.923762e-05
sp|P33176|KINH_HUMAN	539	sp|P33176|KINH_HUMAN	575	0.0001174824
sp|P33176|KINH_HUMAN	539	sp|P33176|KINH_HUMAN	611	0.0001439331
sp|P33176|KINH_HUMAN	281	sp|P33176|KINH_HUMAN	420	0.000146126
sp|P33176|KINH_HUMAN	427	sp|P33176|KINH_HUMAN	435	0.0001469717
sp|P33176|KINH_HUMAN	539	sp|P33176|KINH_HUMAN	599	0.0001624836
sp|P33176|KINH_HUMAN	485	sp|P33176|KINH_HUMAN	599	0.0001921117
sp|P33176|KINH_HUMAN	402	sp|P33176|KINH_HUMAN	427	0.0001959331
sp|P33176|KINH_HUMAN	44	sp|P33176|KINH_HUMAN	237	0.0001978905
sp|P33176|KINH_HUMAN	28	sp|P33176|KINH_HUMAN	313	0.0002099263
sp|P33176|KINH_HUMAN	256	sp|P33176|KINH_HUMAN	448	0.0002583884
sp|P33176|KINH_HUMAN	323	sp|P33176|KINH_HUMAN	420	0.0003107216
sp|P33176|KINH_HUMAN	281	sp|P33176|KINH_HUMAN	448	0.0004811774
sp|P33176|KINH_HUMAN	213	sp|P33176|KINH_HUMAN	420	0.0005138871
sp|P33176|KINH_HUMAN	548	sp|P33176|KINH_HUMAN	655	0.0005712276
sp|P33176|KINH_HUMAN	548	sp|P33176|KINH_HUMAN	599	0.0007310433
sp|P33176|KINH_HUMAN	240	sp|P33176|KINH_HUMAN	448	0.001267368
sp|P33176|KINH_HUMAN	213	sp|P33176|KINH_HUMAN	222	0.001491841
sp|P33176|KINH_HUMAN	131	sp|P33176|KINH_HUMAN	222	0.00172339
sp|P33176|KINH_HUMAN	166	sp|P33176|KINH_HUMAN	222	0.001972078
sp|P33176|KINH_HUMAN	599	sp|P33176|KINH_HUMAN	655	0.002196153
sp|P33176|KINH_HUMAN	541	sp|P33176|KINH_HUMAN	655	0.002334514
sp|P33176|KINH_HUMAN	166	sp|P33176|KINH_HUMAN	226	0.002349932
sp|P33176|KINH_HUMAN	141	sp|P33176|KINH_HUMAN	237	0.002777019
sp|P33176|KINH_HUMAN	584	sp|P33176|KINH_HUMAN	655	0.002811931
sp|P33176|KINH_HUMAN	575	sp|P33176|KINH_HUMAN	611	0.003271872
sp|P33176|KINH_HUMAN	526	sp|P33176|KINH_HUMAN	575	0.003384365
sp|P33176|KINH_HUMAN	539	sp|P33176|KINH_HUMAN	560	0.003609268
sp|P33176|KINH_HUMAN	514	sp|P33176|KINH_HUMAN	599	0.004089667
sp|P33176|KINH_HUMAN	159	sp|P33176|KINH_HUMAN	430	0.004457768
sp|P33176|KINH_HUMAN	71	sp|P33176|KINH_HUMAN	420	0.004733656
sp|P33176|KINH_HUMAN	560	sp|P33176|KINH_HUMAN	655	0.005714672
sp|P33176|KINH_HUMAN	166	sp|P33176|KINH_HUMAN	430	0.006614029
sp|P33176|KINH_HUMAN	548	sp|P33176|KINH_HUMAN	575	0.007469032
sp|P33176|KINH_HUMAN	313	sp|P33176|KINH_HUMAN	323	0.007987812
sp|P33176|KINH_HUMAN	281	sp|P33176|KINH_HUMAN	430	0.0120767
sp|P33176|KINH_HUMAN	512	sp|P33176|KINH_HUMAN	526	0.0180625
sp|P33176|KINH_HUMAN	611	sp|P33176|KINH_HUMAN	655	0.01940723
sp|P33176|KINH_HUMAN	548	sp|P33176|KINH_HUMAN	560	0.02607892
sp|P33176|KINH_HUMAN	420	sp|P33176|KINH_HUMAN	420	0.02704665
sp|P33176|KINH_HUMAN	575	sp|P33176|KINH_HUMAN	599	0.02903985
sp|P33176|KINH_HUMAN	166	sp|P33176|KINH_HUMAN	352	0.02952067
sp|P33176|KINH_HUMAN	352	sp|P33176|KINH_HUMAN	402	0.03383188
sp|P33176|KINH_HUMAN	240	sp|P33176|KINH_HUMAN	252	0.03538517
sp|P33176|KINH_HUMAN	526	sp|P33176|KINH_HUMAN	655	0.03645104
sp|P33176|KINH_HUMAN	187	sp|P33176|KINH_HUMAN	343	0.03937411
sp|P33176|KINH_HUMAN	323	sp|P33176|KINH_HUMAN	402	0.04225329
sp|P33176|KINH_HUMAN	323	sp|P33176|KINH_HUMAN	394	0.042567
sp|P33176|KINH_HUMAN	281	sp|P33176|KINH_HUMAN	352	0.06175171
sp|P33176|KINH_HUMAN	67	sp|P33176|KINH_HUMAN	584	0.06735684
sp|P33176|KINH_HUMAN	352	sp|P33176|KINH_HUMAN	394	0.06846463
sp|P33176|KINH_HUMAN	67	sp|P33176|KINH_HUMAN	402	0.07282026
sp|P33176|KINH_HUMAN	166	sp|P33176|KINH_HUMAN	448	0.07292741
sp|P33176|KINH_HUMAN	350	sp|P33176|KINH_HUMAN	382	0.09760134
sp|P33176|KINH_HUMAN	187	sp|P33176|KINH_HUMAN	237	0.09771131
sp|P33176|KINH_HUMAN	541	sp|P33176|KINH_HUMAN	575	0.1012752
sp|P33176|KINH_HUMAN	382	sp|P33176|KINH_HUMAN	394	0.1324767
sp|P33176|KINH_HUMAN	281	sp|P33176|KINH_HUMAN	427	0.1413003
sp|P33176|KINH_HUMAN	44	sp|P33176|KINH_HUMAN	166	0.1496793
sp|P33176|KINH_HUMAN	141	sp|P33176|KINH_HUMAN	427	0.1541364
sp|P33176|KINH_HUMAN	281	sp|P33176|KINH_HUMAN	394	0.1556374
sp|P33176|KINH_HUMAN	512	sp|P33176|KINH_HUMAN	548	0.19156
sp|P33176|KINH_HUMAN	281	sp|P33176|KINH_HUMAN	450	0.2254704
sp|P33176|KINH_HUMAN	159	sp|P33176|KINH_HUMAN	420	0.2263323
sp|P33176|KINH_HUMAN	560	sp|P33176|KINH_HUMAN	560	0.2710825
sp|P33176|KINH_HUMAN	485	sp|P33176|KINH_HUMAN	505	0.2746673
sp|P33176|KINH_HUMAN	430	sp|P33176|KINH_HUMAN	541	0.3730788
sp|P33176|KINH_HUMAN	281	sp|P33176|KINH_HUMAN	402	0.409678
sp|P33176|KINH_HUMAN	548	sp|P33176|KINH_HUMAN	584	0.5023293
sp|P33176|KINH_HUMAN	539	sp|P33176|KINH_HUMAN	549	0.5293178
sp|P33176|KINH_HUMAN	384	sp|P33176|KINH_HUMAN	402	0.5430934
sp|P33176|KINH_HUMAN	44	sp|P33176|KINH_HUMAN	448	0.7108442
sp|P33176|KINH_HUMAN	67	sp|P33176|KINH_HUMAN	166	1.0
sp|P33176|KINH_HUMAN	44	sp|P33176|KINH_HUMAN	430	1.0
sp|P33176|KINH_HUMAN	514	sp|P33176|KINH_HUMAN	560	1.0
sp|P33176|KINH_HUMAN	560	sp|P33176|KINH_HUMAN	575	1.0
sp|P33176|KINH_HUMAN	512	sp|P33176|KINH_HUMAN	575	1.0
sp|P33176|KINH_HUMAN	44	sp|P33176|KINH_HUMAN	450	1.0
sp|P33176|KINH_HUMAN	394	sp|P33176|KINH_HUMAN	402	1.0
sp|P33176|KINH_HUMAN	548	sp|P33176|KINH_HUMAN	611	1.0
sp|P33176|KINH_HUMAN	32	sp|P33176|KINH_HUMAN	222	1.0
sp|P33176|KINH_HUMAN	166	sp|P33176|KINH_HUMAN	450	1.0
sp|P33176|KINH_HUMAN	435	sp|P33176|KINH_HUMAN	450	1.0
sp|P33176|KINH_HUMAN	313	sp|P33176|KINH_HUMAN	346	1.0
sp|P33176|KINH_HUMAN	548	sp|P33176|KINH_HUMAN	548	1.0
sp|P33176|KINH_HUMAN	323	sp|P33176|KINH_HUMAN	430	1.0
sp|P33176|KINH_HUMAN	159	sp|P33176|KINH_HUMAN	526	1.0
sp|P33176|KINH_HUMAN	346	sp|P33176|KINH_HUMAN	402	1.0
sp|P33176|KINH_HUMAN	10	sp|P33176|KINH_HUMAN	384	1.0
sp|P33176|KINH_HUMAN	514	sp|P33176|KINH_HUMAN	548	1.0
sp|P33176|KINH_HUMAN	159	sp|P33176|KINH_HUMAN	240	1.0
sp|P33176|KINH_HUMAN	166	sp|P33176|KINH_HUMAN	166	1.0
sp|P33176|KINH_HUMAN	159	sp|P33176|KINH_HUMAN	584	1.0
sp|P33176|KINH_HUMAN	159	sp|P33176|KINH_HUMAN	352	1.0
sp|P33176|KINH_HUMAN	382	sp|P33176|KINH_HUMAN	420	1.0
sp|P33176|KINH_HUMAN	240	sp|P33176|KINH_HUMAN	240	1.0
sp|P33176|KINH_HUMAN	256	sp|P33176|KINH_HUMAN	313	1.0
sp|P33176|KINH_HUMAN	435	sp|P33176|KINH_HUMAN	448	1.0
sp|P33176|KINH_HUMAN	256	sp|P33176|KINH_HUMAN	402	1.0
sp|P33176|KINH_HUMAN	252	sp|P33176|KINH_HUMAN	313	1.0
sp|P33176|KINH_HUMAN	512	sp|P33176|KINH_HUMAN	584	1.0
sp|P33176|KINH_HUMAN	512	sp|P33176|KINH_HUMAN	560	1.0
sp|P33176|KINH_HUMAN	222	sp|P33176|KINH_HUMAN	402	1.0
sp|P33176|KINH_HUMAN	514	sp|P33176|KINH_HUMAN	575	1.0
sp|P33176|KINH_HUMAN	313	sp|P33176|KINH_HUMAN	427	1.0
sp|P33176|KINH_HUMAN	237	sp|P33176|KINH_HUMAN	240	1.0
sp|P33176|KINH_HUMAN	141	sp|P33176|KINH_HUMAN	213	1.0
sp|P33176|KINH_HUMAN	166	sp|P33176|KINH_HUMAN	313	1.0
sp|P33176|KINH_HUMAN	252	sp|P33176|KINH_HUMAN	450	1.0
sp|P33176|KINH_HUMAN	32	sp|P33176|KINH_HUMAN	313	1.0
sp|P33176|KINH_HUMAN	44	sp|P33176|KINH_HUMAN	427	1.0
sp|P33176|KINH_HUMAN	44	sp|P33176|KINH_HUMAN	348	1.0
sp|P33176|KINH_HUMAN	512	sp|P33176|KINH_HUMAN	599	1.0
