# Supplementary material for: Autoinhibited kinesin-1 adopts a hierarchical folding pattern
Source: eLife. 2023 Nov 1;12:RP86776. doi: 10.7554/eLife.86776 (PMC10619981; doi:10.7554/eLife.86776)
Supplement: Figure 5—source data 2. [file elife-86776-fig5-data2.zip › KIF5B_IAK_AAA/KIF5B_IAK_AAA_pLINK.csv]

Protein_Order	Protein	Unique_Peptide_Number	Spectrum_Number
	Spectrum_Order	Title	Charge	Precursor_Mass	Peptide	Peptide_Mass	Modifications	Evalue	Score	Precursor_Mass_Error(Da)	Precursor_Mass_Error(ppm)	Alpha_Evalue	Beta_Evalue
1	sp|P33176|KINH_HUMAN (602)-sp|P33176|KINH_HUMAN (609)	18	107
	1	PRF_Q_2021_M_CIAN_676_51523.24488.24488.4.0.dta	4	2895.491882	SEVKTMVKR(4)-CKQLESTQTESNKK(2)	2895.491278	Carbamidomethyl[C](1)	1.744711e-015	3.564215e-004	0.000604	0.208600	1.000000e+000	1.822291e-007
	2	PRF_Q_2021_M_CIAN_676_51523.24603.24603.5.0.dta	5	2895.494446	SEVKTMVKR(4)-CKQLESTQTESNKK(2)	2895.491278	Carbamidomethyl[C](1)	3.050564e-009	7.086712e-004	0.003168	1.094115	6.072749e-015	7.093355e-008
	3	PRF_Q_2021_M_CIAN_676_51523.24627.24627.4.0.dta	4	2895.494078	SEVKTMVKR(4)-CKQLESTQTESNKK(2)	2895.491278	Carbamidomethyl[C](1)	7.261637e-014	8.244911e-003	0.002800	0.967021	1.603922e-019	1.596037e-009
	4	PRF_Q_2021_M_CIAN_676_51523.24464.24464.5.0.dta	5	2895.494719	SEVKTMVKR(4)-CKQLESTQTESNKK(2)	2895.491278	Carbamidomethyl[C](1)	1.000000e+000	1.514402e-002	0.003441	1.188399	1.000000e+000	4.746555e-005
	5	PRF_Q_2021_M_CIAN_676_51523.24639.24639.3.0.dta	3	2895.496070	SEVKTMVKR(4)-CKQLESTQTESNKK(2)	2895.491278	Carbamidomethyl[C](1)	1.000000e+000	6.904516e-002	0.004792	1.654987	1.000000e+000	1.000000e+000
	6	PRF_Q_2021_M_CIAN_676_51523.32075.32075.3.0.dta	3	2870.431232	MKSEVKTMVK(6)-CKQLESTQTESNK(2)	2870.430655	Carbamidomethyl[C](1)	1.723711e-005	6.616050e-004	0.000577	0.201015	8.102056e-008	1.271135e-006
	7	PRF_Q_2021_M_CIAN_676_51523.32053.32053.4.0.dta	4	2870.432573	MKSEVKTMVK(6)-CKQLESTQTESNK(2)	2870.430655	Carbamidomethyl[C](1)	3.833699e-012	8.346181e-003	0.001918	0.668192	1.034319e-021	1.132802e-006
	8	PRF_Q_2021_M_CIAN_676_51523.32195.32195.4.0.dta	4	2870.433720	MKSEVKTMVK(6)-CKQLESTQTESNK(2)	2870.430655	Carbamidomethyl[C](1)	3.394396e-007	1.099488e-002	0.003065	1.067784	2.226354e-011	6.765606e-005
	9	PRF_Q_2021_M_CIAN_676_51523.32141.32141.5.0.dta	5	2870.435163	MKSEVKTMVK(6)-CKQLESTQTESNK(2)	2870.430655	Carbamidomethyl[C](1)	7.900416e-009	2.530161e-002	0.004508	1.570496	1.728073e-007	2.838645e-006
	10	PRF_Q_2021_M_CIAN_676_51523.31993.31993.5.0.dta	5	2870.435326	MKSEVKTMVK(6)-CKQLESTQTESNK(2)	2870.430655	Carbamidomethyl[C](1)	2.995347e-006	3.916045e-002	0.004671	1.627282	3.257835e-005	2.777914e-005
	11	PRF_Q_2021_M_CIAN_676_51523.32224.32224.3.0.dta	3	2870.428696	MKSEVKTMVK(6)-CKQLESTQTESNK(2)	2870.430655	Carbamidomethyl[C](1)	1.000000e+000	5.282096e-002	-0.001959	-0.682476	1.000000e+000	1.000000e+000
	12	PRF_Q_2021_M_CIAN_676_51523.29227.29227.4.2.dta	4	2886.423912	MKSEVKTMVK(6)-CKQLESTQTESNK(2)	2886.425569	Carbamidomethyl[C](1);Oxidation[M](17)	1.000000e+000	8.867674e-002	-0.001657	-0.574066	1.000000e+000	1.217026e-001
	13	PRF_Q_2021_M_CIAN_676_51523.32154.32154.4.0.dta	4	2886.418091	MKSEVKTMVK(6)-CKQLESTQTESNK(2)	2886.425569	Carbamidomethyl[C](1);Oxidation[M](17)	1.000000e+000	2.877391e-001	-0.007478	-2.590748	1.000000e+000	1.404564e-001
	14	PRF_Q_2021_M_CIAN_676_51523.25653.25653.4.0.dta	4	2886.417229	MKSEVKTMVK(6)-CKQLESTQTESNK(2)	2886.425569	Carbamidomethyl[C](1);Oxidation[M](24)	1.564782e-002	2.942605e-001	-0.008340	-2.889387	1.000000e+000	1.606854e-001
	15	PRF_Q_2021_M_CIAN_676_51523.31923.31923.4.0.dta	4	2870.436986	MKSEVKTMVK(6)-CKQLESTQTESNK(2)	2870.430655	Carbamidomethyl[C](1)	2.034231e-001	3.847838e-001	0.006331	2.205592	2.715108e-003	3.108253e-001
	16	PRF_Q_2021_M_CIAN_676_51523.31911.31911.4.3.dta	4	2870.437887	MKSEVKTMVK(6)-CKQLESTQTESNK(2)	2870.430655	Carbamidomethyl[C](1)	8.898909e-002	4.818150e-001	0.007232	2.519483	4.068796e-007	5.919553e-002
	17	PRF_Q_2021_M_CIAN_676_51523.28422.28422.4.0.dta	4	2739.388336	SEVKTMVK(4)-CKQLESTQTESNKK(2)	2739.390176	Carbamidomethyl[C](1)	1.386838e-009	7.602293e-004	-0.001840	-0.671682	1.512433e-018	9.934608e-011
	18	PRF_Q_2021_M_CIAN_676_51523.28552.28552.4.0.dta	4	2739.389517	SEVKTMVK(4)-CKQLESTQTESNKK(2)	2739.390176	Carbamidomethyl[C](1)	1.581570e-010	1.742953e-003	-0.000659	-0.240564	8.322718e-014	5.421881e-009
	19	PRF_Q_2021_M_CIAN_676_51523.28411.28411.3.0.dta	3	2739.388322	SEVKTMVK(4)-CKQLESTQTESNKK(2)	2739.390176	Carbamidomethyl[C](1)	1.493285e-005	2.149839e-003	-0.001854	-0.676793	1.000000e+000	5.424812e-004
	20	PRF_Q_2021_M_CIAN_676_51523.28545.28545.5.0.dta	5	2739.391693	SEVKTMVK(4)-CKQLESTQTESNKK(2)	2739.390176	Carbamidomethyl[C](1)	8.793374e-009	3.868972e-003	0.001517	0.553773	6.232581e-020	1.369349e-008
	21	PRF_Q_2021_M_CIAN_676_51523.28536.28536.3.0.dta	3	2739.389425	SEVKTMVK(4)-CKQLESTQTESNKK(2)	2739.390176	Carbamidomethyl[C](1)	9.507879e-009	4.848672e-003	-0.000751	-0.274149	1.060427e-019	1.960598e-010
	22	PRF_Q_2021_M_CIAN_676_51523.28420.28420.5.0.dta	5	2739.393940	SEVKTMVK(4)-CKQLESTQTESNKK(2)	2739.390176	Carbamidomethyl[C](1)	2.366176e-005	4.702273e-002	0.003764	1.374028	8.062308e-015	2.733597e-005
	23	PRF_Q_2021_M_CIAN_676_51523.28678.28678.3.0.dta	3	2739.389504	SEVKTMVK(4)-CKQLESTQTESNKK(2)	2739.390176	Carbamidomethyl[C](1)	1.000000e+000	2.300675e-001	-0.000672	-0.245310	1.000000e+000	6.883482e-002
	24	PRF_Q_2021_M_CIAN_676_51523.22328.22328.4.0.dta	4	2755.383673	SEVKTMVK(4)-CKQLESTQTESNKK(2)	2755.385090	Carbamidomethyl[C](1);Oxidation[M](23)	6.950802e-001	4.418954e-001	-0.001417	-0.514266	1.000000e+000	9.801996e-001
	25	PRF_Q_2021_M_CIAN_676_51523.29300.29300.4.2.dta	4	2767.394470	SEVKTMVKR(4)-CKQLESTQTESNK(2)	2767.396322	Carbamidomethyl[C](1)	1.157894e-021	8.260903e-004	-0.001852	-0.669221	1.074195e-007	2.026493e-005
	26	PRF_Q_2021_M_CIAN_676_51523.29392.29392.5.0.dta	5	2767.398495	SEVKTMVKR(4)-CKQLESTQTESNK(2)	2767.396322	Carbamidomethyl[C](1)	4.388735e-014	1.600096e-003	0.002173	0.785215	5.693679e-012	4.387629e-007
	27	PRF_Q_2021_M_CIAN_676_51523.29349.29349.3.0.dta	3	2767.395695	SEVKTMVKR(4)-CKQLESTQTESNK(2)	2767.396322	Carbamidomethyl[C](1)	1.454021e-010	3.886586e-003	-0.000627	-0.226567	1.990558e-017	2.522750e-010
	28	PRF_Q_2021_M_CIAN_676_51523.29422.29422.4.1.dta	4	2767.393605	SEVKTMVKR(4)-CKQLESTQTESNK(2)	2767.396322	Carbamidomethyl[C](1)	5.052948e-012	1.613290e-002	-0.002717	-0.981789	2.583254e-018	4.946450e-010
	29	PRF_Q_2021_M_CIAN_676_51523.29265.29265.5.0.dta	5	2767.396614	SEVKTMVKR(4)-CKQLESTQTESNK(2)	2767.396322	Carbamidomethyl[C](1)	1.975434e-004	3.900310e-002	0.000292	0.105514	2.473168e-007	4.798189e-005
	30	PRF_Q_2021_M_CIAN_676_51523.29274.29274.3.0.dta	3	2767.394159	SEVKTMVKR(4)-CKQLESTQTESNK(2)	2767.396322	Carbamidomethyl[C](1)	1.000000e+000	2.235460e-001	-0.002163	-0.781601	1.000000e+000	1.778663e-001
	31	PRF_Q_2021_M_CIAN_676_51523.26821.26821.3.0.dta	3	2998.525284	MKSEVKTMVK(6)-CKQLESTQTESNKK(2)	2998.525610	Carbamidomethyl[C](1)	5.411383e-010	9.579276e-004	-0.000326	-0.108720	3.585751e-017	2.032798e-008
	32	PRF_Q_2021_M_CIAN_676_51523.26938.26938.3.0.dta	3	2998.521708	MKSEVKTMVK(6)-CKQLESTQTESNKK(2)	2998.525610	Carbamidomethyl[C](1)	1.000000e+000	2.556261e-003	-0.003902	-1.301306	1.000000e+000	1.000000e+000
	33	PRF_Q_2021_M_CIAN_676_51523.21740.21740.5.0.dta	5	3014.520253	MKSEVKTMVK(6)-CKQLESTQTESNKK(2)	3014.520525	Carbamidomethyl[C](1);Oxidation[M](25)	6.023522e-009	4.187688e-003	-0.000272	-0.090230	6.241483e-015	4.335898e-006
	34	PRF_Q_2021_M_CIAN_676_51523.26808.26808.5.0.dta	5	2998.527159	MKSEVKTMVK(6)-CKQLESTQTESNKK(2)	2998.525610	Carbamidomethyl[C](1)	9.406990e-007	5.336630e-003	0.001549	0.516587	1.019386e-018	9.095854e-005
	35	PRF_Q_2021_M_CIAN_676_51523.24294.24294.5.0.dta	5	3014.523077	MKSEVKTMVK(6)-CKQLESTQTESNKK(2)	3014.520525	Carbamidomethyl[C](1);Oxidation[M](18)	1.376978e-006	5.593449e-003	0.002552	0.846569	5.187917e-007	1.936790e-006
	36	PRF_Q_2021_M_CIAN_676_51523.21750.21750.4.0.dta	4	3014.522400	MKSEVKTMVK(6)-CKQLESTQTESNKK(2)	3014.520525	Carbamidomethyl[C](1);Oxidation[M](25)	4.258619e-012	6.615779e-003	0.001875	0.621989	2.200174e-009	6.099075e-015
	37	PRF_Q_2021_M_CIAN_676_51523.21752.21752.3.0.dta	3	3014.521653	MKSEVKTMVK(6)-CKQLESTQTESNKK(2)	3014.520525	Carbamidomethyl[C](1);Oxidation[M](25)	4.920573e-004	6.745844e-003	0.001128	0.374189	1.000000e+000	9.290892e-004
	38	PRF_Q_2021_M_CIAN_676_51523.26799.26799.4.0.dta	4	2998.527203	MKSEVKTMVK(6)-CKQLESTQTESNKK(2)	2998.525610	Carbamidomethyl[C](1)	2.356327e-006	6.935310e-003	0.001593	0.531261	2.116419e-036	1.675163e-007
	39	PRF_Q_2021_M_CIAN_676_51523.26931.26931.5.0.dta	5	2998.526875	MKSEVKTMVK(6)-CKQLESTQTESNKK(2)	2998.525610	Carbamidomethyl[C](1)	2.256281e-012	8.034608e-003	0.001265	0.421874	8.451237e-010	9.705044e-005
	40	PRF_Q_2021_M_CIAN_676_51523.24185.24185.4.0.dta	4	3014.518867	MKSEVKTMVK(6)-CKQLESTQTESNKK(2)	3014.520525	Carbamidomethyl[C](1);Oxidation[M](18)	2.026547e-005	8.747425e-003	-0.001658	-0.550005	3.561090e-006	9.865858e-004
	41	PRF_Q_2021_M_CIAN_676_51523.26923.26923.4.0.dta	4	2998.528194	MKSEVKTMVK(6)-CKQLESTQTESNKK(2)	2998.525610	Carbamidomethyl[C](1)	4.919053e-008	1.199711e-002	0.002584	0.861757	3.494394e-013	3.490068e-009
	42	PRF_Q_2021_M_CIAN_676_51523.24155.24155.5.0.dta	5	3014.521858	MKSEVKTMVK(6)-CKQLESTQTESNKK(2)	3014.520525	Carbamidomethyl[C](1);Oxidation[M](18)	3.536849e-004	2.018508e-002	0.001333	0.442193	9.030747e-006	1.838807e-004
	43	PRF_Q_2021_M_CIAN_676_51523.26667.26667.5.0.dta	5	2998.528853	MKSEVKTMVK(6)-CKQLESTQTESNKK(2)	2998.525610	Carbamidomethyl[C](1)	1.630875e-005	2.184962e-002	0.003243	1.081532	1.833607e-009	3.309524e-004
	44	PRF_Q_2021_M_CIAN_676_51523.26765.26765.5.0.dta	5	3014.520478	MKSEVKTMVK(6)-CKQLESTQTESNKK(2)	3014.520525	Carbamidomethyl[C](1);Oxidation[M](25)	2.056052e-003	7.175288e-002	-0.000047	-0.015591	1.000000e+000	2.643617e-003
	45	PRF_Q_2021_M_CIAN_676_51523.24322.24322.4.0.dta	4	3014.513787	MKSEVKTMVK(6)-CKQLESTQTESNKK(2)	3014.520525	Carbamidomethyl[C](1);Oxidation[M](18)	1.834565e-004	1.064744e-001	-0.006738	-2.235181	1.000000e+000	3.497631e-007
	46	PRF_Q_2021_M_CIAN_676_51523.27076.27076.5.1.dta	5	2998.530243	MKSEVKTMVK(6)-CKQLESTQTESNKK(2)	2998.525610	Carbamidomethyl[C](1)	2.657334e-001	3.204233e-001	0.004633	1.545093	8.554538e-002	4.785114e-001
	47	PRF_Q_2021_M_CIAN_676_51523.26663.26663.4.0.dta	4	2998.554235	MKSEVKTMVK(6)-CKQLESTQTESNKK(2)	2998.525610	Carbamidomethyl[C](1)	4.111082e-003	5.560057e-001	0.028625	9.546358	2.414503e-003	1.319880e-001
	48	PRF_Q_2021_M_CIAN_676_51523.23691.23691.5.0.dta	5	3154.622499	MKSEVKTMVKR(6)-CKQLESTQTESNKK(2)	3154.626713	Carbamidomethyl[C](1)	4.113599e-004	1.234024e-003	-0.004214	-1.335816	9.982953e-011	6.158817e-006
	49	PRF_Q_2021_M_CIAN_676_51523.23546.23546.5.0.dta	5	3154.622778	MKSEVKTMVKR(6)-CKQLESTQTESNKK(2)	3154.626713	Carbamidomethyl[C](1)	9.318226e-004	1.425281e-003	-0.003935	-1.247374	4.350427e-009	2.416801e-005
	50	PRF_Q_2021_M_CIAN_676_51523.23401.23401.5.0.dta	5	3154.623084	MKSEVKTMVKR(6)-CKQLESTQTESNKK(2)	3154.626713	Carbamidomethyl[C](1)	8.602898e-004	1.461879e-003	-0.003629	-1.150374	3.113377e-025	2.849027e-005
	51	PRF_Q_2021_M_CIAN_676_51523.23274.23274.4.2.dta	4	3154.624003	MKSEVKTMVKR(6)-CKQLESTQTESNKK(2)	3154.626713	Carbamidomethyl[C](1)	1.711986e-004	1.494975e-003	-0.002710	-0.859056	4.394205e-014	1.418004e-006
	52	PRF_Q_2021_M_CIAN_676_51523.21779.21779.5.0.dta	5	3170.623264	MKSEVKTMVKR(6)-CKQLESTQTESNKK(2)	3170.621627	Carbamidomethyl[C](1);Oxidation[M](18)	5.350266e-005	5.284599e-003	0.001637	0.516303	1.163442e-016	3.531868e-006
	53	PRF_Q_2021_M_CIAN_676_51523.23553.23553.4.0.dta	4	3154.623664	MKSEVKTMVKR(6)-CKQLESTQTESNKK(2)	3154.626713	Carbamidomethyl[C](1)	9.950050e-008	5.559180e-003	-0.003049	-0.966517	3.105896e-011	1.154319e-010
	54	PRF_Q_2021_M_CIAN_676_51523.23259.23259.5.0.dta	5	3154.620098	MKSEVKTMVKR(6)-CKQLESTQTESNKK(2)	3154.626713	Carbamidomethyl[C](1)	6.556852e-006	5.896573e-003	-0.006615	-2.096920	5.151233e-016	1.480855e-008
	55	PRF_Q_2021_M_CIAN_676_51523.21753.21753.4.1.dta	4	3170.616627	MKSEVKTMVKR(6)-CKQLESTQTESNKK(2)	3170.621627	Carbamidomethyl[C](1);Oxidation[M](18)	3.586371e-005	1.132593e-002	-0.005000	-1.576978	3.420717e-009	2.146637e-005
	56	PRF_Q_2021_M_CIAN_676_51523.23417.23417.4.2.dta	4	3154.623133	MKSEVKTMVKR(6)-CKQLESTQTESNKK(2)	3154.626713	Carbamidomethyl[C](1)	1.751402e-011	2.773940e-002	-0.003580	-1.134841	7.056163e-020	6.738993e-009
	57	PRF_Q_2021_M_CIAN_676_51523.23389.23389.3.0.dta	3	3154.623548	MKSEVKTMVKR(6)-CKQLESTQTESNKK(2)	3154.626713	Carbamidomethyl[C](1)	1.000000e+000	8.779502e-002	-0.003165	-1.003288	1.000000e+000	7.067195e-005
	58	PRF_Q_2021_M_CIAN_676_51523.31242.31242.5.2.dta	5	3154.600565	MKSEVKTMVKR(6)-CKQLESTQTESNKK(2)	3154.626713	Carbamidomethyl[C](1)	1.000000e+000	2.086537e-001	-0.026148	-8.288778	1.000000e+000	8.314846e-001
	59	PRF_Q_2021_M_CIAN_676_51523.27807.27807.4.0.dta	4	3026.535042	MKSEVKTMVKR(6)-CKQLESTQTESNK(2)	3026.531757	Carbamidomethyl[C](1)	1.281703e-005	1.540156e-003	0.003285	1.085401	7.993563e-009	1.770519e-004
	60	PRF_Q_2021_M_CIAN_676_51523.27796.27796.5.0.dta	5	3026.536514	MKSEVKTMVKR(6)-CKQLESTQTESNK(2)	3026.531757	Carbamidomethyl[C](1)	4.748447e-007	4.317981e-003	0.004757	1.571766	1.260148e-008	3.215132e-007
	61	PRF_Q_2021_M_CIAN_676_51523.27677.27677.4.0.dta	4	3026.532328	MKSEVKTMVKR(6)-CKQLESTQTESNK(2)	3026.531757	Carbamidomethyl[C](1)	2.816463e-002	1.011439e-002	0.000571	0.188665	6.314732e-005	5.765257e-002
	62	PRF_Q_2021_M_CIAN_676_51523.25006.25006.4.0.dta	4	3042.527973	MKSEVKTMVKR(6)-CKQLESTQTESNK(2)	3042.526671	Carbamidomethyl[C](1);Oxidation[M](17)	3.171490e-001	6.136541e-002	0.001302	0.427934	1.410580e-004	1.932130e-002
	63	PRF_Q_2021_M_CIAN_676_51523.27672.27672.5.0.dta	5	3026.536955	MKSEVKTMVKR(6)-CKQLESTQTESNK(2)	3026.531757	Carbamidomethyl[C](1)	1.900172e-002	6.857293e-002	0.005198	1.717477	3.535553e-008	5.864713e-003
	64	PRF_Q_2021_M_CIAN_676_51523.27821.27821.3.0.dta	3	3026.537345	MKSEVKTMVKR(6)-CKQLESTQTESNK(2)	3026.531757	Carbamidomethyl[C](1)	1.000000e+000	9.031622e-002	0.005588	1.846338	1.000000e+000	2.483433e-001
	65	PRF_Q_2021_M_CIAN_676_51523.27956.27956.4.2.dta	4	3026.533063	MKSEVKTMVKR(6)-CKQLESTQTESNK(2)	3026.531757	Carbamidomethyl[C](1)	1.000000e+000	2.530030e-001	0.001306	0.431517	1.000000e+000	1.000000e+000
	66	PRF_Q_2021_M_CIAN_676_51523.35306.35306.4.0.dta	4	2611.297891	SEVKTMVK(4)-CKQLESTQTESNK(2)	2611.295220	Carbamidomethyl[C](1)	2.823925e-006	2.342737e-003	0.002671	1.022864	4.787984e-012	1.446988e-007
	67	PRF_Q_2021_M_CIAN_676_51523.35157.35157.4.0.dta	4	2611.298050	SEVKTMVK(4)-CKQLESTQTESNK(2)	2611.295220	Carbamidomethyl[C](1)	1.639970e-009	2.600312e-003	0.002830	1.083753	1.331237e-018	4.987968e-010
	68	PRF_Q_2021_M_CIAN_676_51523.35130.35130.2.0.dta	2	2611.299406	SEVKTMVK(4)-CKQLESTQTESNK(2)	2611.295220	Carbamidomethyl[C](1)	2.039697e-003	3.152475e-003	0.004186	1.603036	1.000000e+000	1.923887e-002
	69	PRF_Q_2021_M_CIAN_676_51523.35229.35229.3.0.dta	3	2611.296619	SEVKTMVK(4)-CKQLESTQTESNK(2)	2611.295220	Carbamidomethyl[C](1)	4.623156e-012	7.492292e-003	0.001399	0.535749	9.021987e-014	3.348099e-011
	70	PRF_Q_2021_M_CIAN_676_51523.35385.35385.3.0.dta	3	2611.296449	SEVKTMVK(4)-CKQLESTQTESNK(2)	2611.295220	Carbamidomethyl[C](1)	4.419021e-004	1.025583e-002	0.001229	0.470648	1.000000e+000	1.271817e-004
	71	PRF_Q_2021_M_CIAN_676_51523.35133.35133.3.0.dta	3	2627.294857	SEVKTMVK(4)-CKQLESTQTESNK(2)	2627.290134	Carbamidomethyl[C](1);Oxidation[M](22)	3.974276e-005	1.172764e-002	0.004723	1.797670	1.000000e+000	7.852123e-007
	72	PRF_Q_2021_M_CIAN_676_51523.35081.35081.3.0.dta	3	2611.297205	SEVKTMVK(4)-CKQLESTQTESNK(2)	2611.295220	Carbamidomethyl[C](1)	4.701621e-014	1.317372e-002	0.001985	0.760159	1.993584e-013	1.021541e-011
	73	PRF_Q_2021_M_CIAN_676_51523.35279.35279.2.0.dta	2	2611.299419	SEVKTMVK(4)-CKQLESTQTESNK(2)	2611.295220	Carbamidomethyl[C](1)	1.000000e+000	7.909116e-002	0.004199	1.608014	1.000000e+000	1.000000e+000
	74	PRF_Q_2021_M_CIAN_676_51523.35258.35258.3.0.dta	3	2627.296768	SEVKTMVK(4)-CKQLESTQTESNK(2)	2627.290134	Carbamidomethyl[C](1);Oxidation[M](22)	5.894064e-004	1.356078e-001	0.006634	2.525035	1.000000e+000	6.080103e-004
	75	PRF_Q_2021_M_CIAN_676_51523.35467.35467.4.0.dta	4	2611.298221	SEVKTMVK(4)-CKQLESTQTESNK(2)	2611.295220	Carbamidomethyl[C](1)	1.000000e+000	3.958680e-001	0.003001	1.149238	1.000000e+000	1.000000e+000
	76	PRF_Q_2021_M_CIAN_676_51523.22923.22923.4.1.dta	4	2895.492350	SEVKTMVK(4)-RCKQLESTQTESNKK(3)	2895.491278	Carbamidomethyl[C](2)	5.198566e-015	3.865543e-003	0.001072	0.370231	5.227761e-013	3.105683e-010
	77	PRF_Q_2021_M_CIAN_676_51523.23042.23042.4.0.dta	4	2895.490886	SEVKTMVK(4)-RCKQLESTQTESNKK(3)	2895.491278	Carbamidomethyl[C](2)	2.128119e-009	7.412260e-003	-0.000392	-0.135383	3.199603e-007	1.171038e-010
	78	PRF_Q_2021_M_CIAN_676_51523.22960.22960.5.0.dta	5	2895.494681	SEVKTMVK(4)-RCKQLESTQTESNKK(3)	2895.491278	Carbamidomethyl[C](2)	2.040609e-005	1.215578e-002	0.003403	1.175276	1.234605e-007	2.218690e-006
	79	PRF_Q_2021_M_CIAN_676_51523.23076.23076.3.0.dta	3	2895.493440	SEVKTMVK(4)-RCKQLESTQTESNKK(3)	2895.491278	Carbamidomethyl[C](2)	1.923418e-003	1.517597e-002	0.002162	0.746678	1.000000e+000	6.772518e-006
	80	PRF_Q_2021_M_CIAN_676_51523.23075.23075.5.0.dta	5	2895.494975	SEVKTMVK(4)-RCKQLESTQTESNKK(3)	2895.491278	Carbamidomethyl[C](2)	1.300825e-005	4.962273e-002	0.003697	1.276813	3.079079e-012	5.339214e-005
	81	PRF_Q_2021_M_CIAN_676_51523.22962.22962.3.0.dta	3	2895.492621	SEVKTMVK(4)-RCKQLESTQTESNKK(3)	2895.491278	Carbamidomethyl[C](2)	4.933358e-003	1.720269e-001	0.001343	0.463825	1.000000e+000	1.123112e-004
	82	PRF_Q_2021_M_CIAN_676_51523.22915.22915.5.1.dta	5	2895.494885	SEVKTMVK(4)-RCKQLESTQTESNKK(3)	2895.491278	Carbamidomethyl[C](2)	1.760662e-003	1.955536e-001	0.003607	1.245730	2.084865e-004	2.810546e-003
	83	PRF_Q_2021_M_CIAN_676_51523.28349.28349.4.0.dta	4	2767.396455	SEVKTMVK(4)-RCKQLESTQTESNK(3)	2767.396322	Carbamidomethyl[C](2)	5.900127e-016	4.055369e-003	0.000133	0.048060	3.699726e-012	8.031204e-012
	84	PRF_Q_2021_M_CIAN_676_51523.28267.28267.3.0.dta	3	2767.398083	SEVKTMVK(4)-RCKQLESTQTESNK(3)	2767.396322	Carbamidomethyl[C](2)	2.520229e-005	1.717696e-002	0.001761	0.636338	1.000000e+000	2.346583e-007
	85	PRF_Q_2021_M_CIAN_676_51523.28209.28209.4.1.dta	4	2767.389496	SEVKTMVK(4)-RCKQLESTQTESNK(3)	2767.396322	Carbamidomethyl[C](2)	2.998445e-008	2.268445e-002	-0.006826	-2.466578	1.000000e+000	2.284054e-008
	86	PRF_Q_2021_M_CIAN_676_51523.28400.28400.5.0.dta	5	2767.395952	SEVKTMVK(4)-RCKQLESTQTESNK(3)	2767.396322	Carbamidomethyl[C](2)	2.669370e-006	3.044427e-002	-0.000370	-0.133700	6.645069e-008	8.795532e-006
	87	PRF_Q_2021_M_CIAN_676_51523.28257.28257.5.0.dta	5	2767.392442	SEVKTMVK(4)-RCKQLESTQTESNK(3)	2767.396322	Carbamidomethyl[C](2)	2.891906e-004	5.229661e-002	-0.003880	-1.402040	8.311151e-007	1.172268e-004
	88	PRF_Q_2021_M_CIAN_676_51523.28248.28248.3.0.dta	3	2767.399291	SEVKTMVK(4)-RCKQLESTQTESNK(3)	2767.396322	Carbamidomethyl[C](2)	1.171975e-003	9.241566e-002	0.002969	1.072850	1.000000e+000	1.821362e-004
	89	PRF_Q_2021_M_CIAN_676_51523.28402.28402.3.0.dta	3	2767.391519	SEVKTMVK(4)-RCKQLESTQTESNK(3)	2767.396322	Carbamidomethyl[C](2)	3.936191e-008	1.815710e-001	-0.004803	-1.735566	3.632767e-006	1.177686e-011
	90	PRF_Q_2021_M_CIAN_676_51523.34538.34538.4.2.dta	4	3310.708677	MKSEVKTMVKR(6)-RCKQLESTQTESNKK(3)	3310.727815	Carbamidomethyl[C](2)	1.319931e-005	7.614102e-003	-0.019138	-5.780602	5.500531e-017	6.061341e-002
	91	PRF_Q_2021_M_CIAN_676_51523.40579.40579.5.0.dta	5	3310.706044	MKSEVKTMVKR(6)-RCKQLESTQTESNKK(3)	3310.727815	Carbamidomethyl[C](2)	1.794096e-001	2.339805e-001	-0.021771	-6.575895	3.393670e-009	1.593125e-001
	92	PRF_Q_2021_M_CIAN_676_51523.22521.22521.4.0.dta	4	3154.628221	MKSEVKTMVK(6)-RCKQLESTQTESNKK(3)	3154.626713	Carbamidomethyl[C](2)	3.506638e-006	2.277174e-002	0.001508	0.478028	1.110275e-007	2.951438e-008
	93	PRF_Q_2021_M_CIAN_676_51523.22386.22386.4.0.dta	4	3154.628001	MKSEVKTMVK(6)-RCKQLESTQTESNKK(3)	3154.626713	Carbamidomethyl[C](2)	4.057710e-006	2.578020e-002	0.001288	0.408289	2.829915e-006	4.340539e-007
	94	PRF_Q_2021_M_CIAN_676_51523.18841.18841.4.0.dta	4	3170.625725	MKSEVKTMVK(6)-RCKQLESTQTESNKK(3)	3170.621627	Carbamidomethyl[C](2);Oxidation[M](26)	1.000000e+000	2.303121e-001	0.004098	1.292491	1.000000e+000	3.987792e-002
	95	PRF_Q_2021_M_CIAN_676_51523.21164.21164.5.0.dta	5	3170.620794	MKSEVKTMVK(6)-RCKQLESTQTESNKK(3)	3170.621627	Carbamidomethyl[C](2);Oxidation[M](19)	1.000000e+000	2.409222e-001	-0.000833	-0.262725	1.000000e+000	1.000000e+000
	96	PRF_Q_2021_M_CIAN_676_51523.18843.18843.5.0.dta	5	3170.623812	MKSEVKTMVK(6)-RCKQLESTQTESNKK(3)	3170.621627	Carbamidomethyl[C](2);Oxidation[M](26)	1.000000e+000	2.564352e-001	0.002185	0.689139	1.000000e+000	1.000000e+000
	97	PRF_Q_2021_M_CIAN_676_51523.21024.21024.5.1.dta	5	3170.628059	MKSEVKTMVK(6)-RCKQLESTQTESNKK(3)	3170.621627	Carbamidomethyl[C](2);Oxidation[M](19)	1.000000e+000	4.858151e-001	0.006432	2.028624	1.000000e+000	1.000000e+000
	98	PRF_Q_2021_M_CIAN_676_51523.26724.26724.5.0.dta	5	3026.534408	MKSEVKTMVK(6)-RCKQLESTQTESNK(3)	3026.531757	Carbamidomethyl[C](2)	5.401595e-010	3.071195e-002	0.002651	0.875920	4.459920e-008	1.234417e-006
	99	PRF_Q_2021_M_CIAN_676_51523.26588.26588.5.0.dta	5	3026.533945	MKSEVKTMVK(6)-RCKQLESTQTESNK(3)	3026.531757	Carbamidomethyl[C](2)	1.802141e-006	4.797369e-002	0.002188	0.722940	5.733899e-010	3.123916e-004
	100	PRF_Q_2021_M_CIAN_676_51523.26641.26641.3.0.dta	3	3026.535681	MKSEVKTMVK(6)-RCKQLESTQTESNK(3)	3026.531757	Carbamidomethyl[C](2)	4.049199e-003	6.518739e-002	0.003924	1.296534	1.788864e-001	3.012709e-004
	101	PRF_Q_2021_M_CIAN_676_51523.29183.29183.5.0.dta	5	3499.691603	SEVKTMVK(4)-CKQLESTQTESNKKMEENEK(2)	3499.696296	Carbamidomethyl[C](1)	1.000000e+000	2.130563e-001	-0.004693	-1.340974	1.000000e+000	5.147214e-001
	102	PRF_Q_2021_M_CIAN_676_51523.46095.46095.4.2.dta	4	2923.498594	SEVKTMVKR(4)-RCKQLESTQTESNK(3)	2923.497425	Carbamidomethyl[C](2)	3.605775e-001	2.902171e-001	0.001169	0.399864	7.060112e-004	2.056630e-001
	103	PRF_Q_2021_M_CIAN_676_51523.51277.51277.4.0.dta	4	2923.475867	SEVKTMVKR(4)-RCKQLESTQTESNK(3)	2923.497425	Carbamidomethyl[C](2)	3.638105e-001	4.990963e-001	-0.021558	-7.374044	7.085503e-004	3.268518e-001
	104	PRF_Q_2021_M_CIAN_676_51523.25750.25750.5.0.dta	5	3655.802397	SEVKTMVKR(4)-CKQLESTQTESNKKMEENEK(2)	3655.797398	Carbamidomethyl[C](1)	2.268957e-003	3.038872e-001	0.004999	1.367417	1.000000e+000	1.501349e-003
	105	PRF_Q_2021_M_CIAN_676_51523.43655.43655.5.0.dta	5	3051.572979	SEVKTMVKR(4)-RCKQLESTQTESNKK(3)	3051.592380	Carbamidomethyl[C](2)	3.918486e-001	4.122763e-001	-0.019401	-6.357664	1.000000e+000	5.200730e-001
	106	PRF_Q_2021_M_CIAN_676_51523.43657.43657.4.0.dta	4	3051.569299	SEVKTMVKR(4)-RCKQLESTQTESNKK(3)	3051.592380	Carbamidomethyl[C](2)	5.334573e-001	5.463934e-001	-0.023081	-7.563592	5.833132e-008	1.000000e+000
	107	PRF_Q_2021_M_CIAN_676_51523.47676.47676.4.0.dta	4	3182.606659	MKSEVKTMVKR(6)-RCKQLESTQTESNK(3)	3182.632859	Carbamidomethyl[C](2)	1.000000e+000	7.221449e-001	-0.026200	-8.232178	1.000000e+000	1.000000e+000
2	sp|P33176|KINH_HUMAN (539)-sp|P33176|KINH_HUMAN (548)	8	29
	1	PRF_Q_2021_M_CIAN_676_51523.52570.52570.4.0.dta	4	3137.737508	SATLASIDAELQKLK(13)-LKEMTNHQKKR(9)	3137.734941	null	4.694709e-007	1.143054e-002	0.002567	0.818106	4.278704e-006	1.413741e-011
	2	PRF_Q_2021_M_CIAN_676_51523.52510.52510.5.0.dta	5	3137.738523	SATLASIDAELQKLK(13)-LKEMTNHQKKR(9)	3137.734941	null	2.890988e-004	6.509726e-002	0.003582	1.141588	5.148422e-004	1.173073e-005
	3	PRF_Q_2021_M_CIAN_676_51523.52655.52655.5.0.dta	5	3137.738669	SATLASIDAELQKLK(13)-LKEMTNHQKKR(9)	3137.734941	null	7.478707e-004	9.730450e-002	0.003728	1.188118	1.591881e-004	2.152774e-005
	4	PRF_Q_2021_M_CIAN_676_51523.52491.52491.3.0.dta	3	3137.738619	SATLASIDAELQKLK(13)-LKEMTNHQKKR(9)	3137.734941	null	4.691054e-005	1.030542e-001	0.003678	1.172183	3.983026e-005	8.442195e-008
	5	PRF_Q_2021_M_CIAN_676_51523.52638.52638.3.0.dta	3	3137.734887	SATLASIDAELQKLK(13)-LKEMTNHQKKR(9)	3137.734941	null	6.464381e-006	1.917219e-001	-0.000054	-0.017210	1.130138e-004	2.421456e-006
	6	PRF_Q_2021_M_CIAN_676_51523.75267.75267.4.0.dta	4	2896.555019	SATLASIDAELQKLK(13)-EMTNHQKKR(7)	2896.555927	null	3.434998e-012	6.244964e-002	-0.000908	-0.313476	1.471091e-005	2.261887e-013
	7	PRF_Q_2021_M_CIAN_676_51523.56677.56677.4.0.dta	4	2896.561148	SATLASIDAELQKLK(13)-EMTNHQKKR(7)	2896.555927	null	1.031956e-006	8.483703e-002	0.005221	1.802485	1.617196e-006	1.890830e-007
	8	PRF_Q_2021_M_CIAN_676_51523.56963.56963.4.0.dta	4	2896.562267	SATLASIDAELQKLK(13)-EMTNHQKKR(7)	2896.555927	null	5.163080e-009	1.141707e-001	0.006340	2.188806	2.634053e-007	2.167955e-009
	9	PRF_Q_2021_M_CIAN_676_51523.56874.56874.3.0.dta	3	2896.562541	SATLASIDAELQKLK(13)-EMTNHQKKR(7)	2896.555927	null	1.791627e-006	2.199565e-001	0.006614	2.283401	9.255180e-005	1.097629e-005
	10	PRF_Q_2021_M_CIAN_676_51523.75177.75177.5.0.dta	5	2896.552833	SATLASIDAELQKLK(13)-EMTNHQKKR(7)	2896.555927	null	1.497867e-004	2.309437e-001	-0.003094	-1.068165	9.717944e-008	5.199347e-004
	11	PRF_Q_2021_M_CIAN_676_51523.56778.56778.5.0.dta	5	2896.562677	SATLASIDAELQKLK(13)-EMTNHQKKR(7)	2896.555927	null	2.081414e-003	2.606775e-001	0.006750	2.330354	5.024164e-009	1.069874e-003
	12	PRF_Q_2021_M_CIAN_676_51523.57106.57106.4.0.dta	4	2896.562107	SATLASIDAELQKLK(13)-EMTNHQKKR(7)	2896.555927	null	7.333545e-004	4.539372e-001	0.006180	2.133568	2.038282e-005	1.772706e-003
	13	PRF_Q_2021_M_CIAN_676_51523.64089.64089.5.0.dta	5	2740.455861	SATLASIDAELQKLK(13)-EMTNHQKK(7)	2740.454825	null	2.325285e-005	1.015381e-001	0.001036	0.378039	1.416887e-010	1.100888e-004
	14	PRF_Q_2021_M_CIAN_676_51523.63948.63948.5.0.dta	5	2740.456184	SATLASIDAELQKLK(13)-EMTNHQKK(7)	2740.454825	null	3.913720e-005	1.111399e-001	0.001359	0.495903	1.844155e-007	1.751005e-003
	15	PRF_Q_2021_M_CIAN_676_51523.63896.63896.4.0.dta	4	2740.457814	SATLASIDAELQKLK(13)-EMTNHQKK(7)	2740.454825	null	1.939230e-004	1.299286e-001	0.002989	1.090695	2.135795e-004	1.418660e-004
	16	PRF_Q_2021_M_CIAN_676_51523.64289.64289.4.1.dta	4	2740.459228	SATLASIDAELQKLK(13)-EMTNHQKK(7)	2740.454825	null	6.740998e-003	3.598040e-001	0.004403	1.606668	8.981986e-005	1.235001e-002
	17	PRF_Q_2021_M_CIAN_676_51523.58243.58243.5.0.dta	5	2981.642096	SATLASIDAELQKLK(13)-LKEMTNHQKK(9)	2981.633838	null	1.111057e-006	1.062834e-001	0.008258	2.769622	6.010988e-008	3.269627e-006
	18	PRF_Q_2021_M_CIAN_676_51523.58357.58357.4.0.dta	4	2981.638385	SATLASIDAELQKLK(13)-LKEMTNHQKK(9)	2981.633838	null	3.956348e-010	1.612374e-001	0.004547	1.525003	3.701839e-011	2.506393e-007
	19	PRF_Q_2021_M_CIAN_676_51523.58209.58209.4.1.dta	4	2981.638559	SATLASIDAELQKLK(13)-LKEMTNHQKK(9)	2981.633838	null	1.917781e-007	2.240828e-001	0.004721	1.583360	1.918587e-008	1.667778e-006
	20	PRF_Q_2021_M_CIAN_676_51523.58378.58378.3.0.dta	3	2981.638573	SATLASIDAELQKLK(13)-LKEMTNHQKK(9)	2981.633838	null	9.619256e-003	2.887313e-001	0.004735	1.588055	1.000000e+000	4.303294e-003
	21	PRF_Q_2021_M_CIAN_676_51523.55167.55167.4.0.dta	4	2997.626220	SATLASIDAELQKLK(13)-LKEMTNHQKK(9)	2997.628753	Oxidation[M](22)	1.337009e-001	3.578146e-001	-0.002533	-0.845001	1.000000e+000	7.473024e-001
	22	PRF_Q_2021_M_CIAN_676_51523.55169.55169.5.0.dta	5	2997.625520	SATLASIDAELQKLK(13)-LKEMTNHQKK(9)	2997.628753	Oxidation[M](22)	9.063896e-001	5.689327e-001	-0.003233	-1.078519	1.166945e-003	9.501656e-001
	23	PRF_Q_2021_M_CIAN_676_51523.58542.58542.4.4.dta	4	2981.628857	SATLASIDAELQKLK(13)-LKEMTNHQKK(9)	2981.633838	null	8.532137e-004	6.489300e-001	-0.004981	-1.670561	2.774302e-003	2.465876e-003
	24	PRF_Q_2021_M_CIAN_676_51523.59974.59974.5.0.dta	5	4006.120467	SATLASIDAELQKLKEMTNHQK(13)-LKEMTNHQKKR(9)	4006.121036	null	2.132989e-003	1.848089e-001	-0.000569	-0.142033	4.524771e-004	6.540953e-002
	25	PRF_Q_2021_M_CIAN_676_51523.59838.59838.5.0.dta	5	4006.115402	SATLASIDAELQKLKEMTNHQK(13)-LKEMTNHQKKR(9)	4006.121036	null	2.643637e-004	2.837587e-001	-0.005634	-1.406348	1.000000e+000	6.990535e-002
	26	PRF_Q_2021_M_CIAN_676_51523.63899.63899.5.0.dta	5	3764.944970	SATLASIDAELQKLKEMTNHQK(13)-EMTNHQKKR(7)	3764.942022	null	4.548384e-001	2.291141e-001	0.002948	0.783013	2.023466e-002	2.583737e-001
	27	PRF_Q_2021_M_CIAN_676_51523.64048.64048.5.0.dta	5	3764.926273	SATLASIDAELQKLKEMTNHQK(13)-EMTNHQKKR(7)	3764.942022	null	1.453813e-001	2.676693e-001	-0.015749	-4.183066	7.047163e-004	1.376668e-001
	28	PRF_Q_2021_M_CIAN_676_51523.69876.69876.5.0.dta	5	3608.843598	SATLASIDAELQKLKEMTNHQK(13)-EMTNHQKK(7)	3608.840920	null	2.712970e-001	2.762957e-001	0.002678	0.742067	7.452852e-004	1.000000e+000
	29	PRF_Q_2021_M_CIAN_676_51523.65131.65131.4.0.dta	4	3850.022852	SATLASIDAELQKLKEMTNHQK(13)-LKEMTNHQKK(9)	3850.019934	null	6.424024e-002	4.258628e-001	0.002918	0.757918	1.062340e-001	6.460106e-002
3	sp|P33176|KINH_HUMAN (755)-sp|P33176|KINH_HUMAN (761)	7	24
	1	PRF_Q_2021_M_CIAN_676_51523.16189.16189.3.0.dta	3	2004.026356	LKATDQEK(2)-ATDQEKSR(6)	2004.024295	null	9.476485e-012	9.467651e-005	0.002061	1.028431	4.204419e-013	1.193792e-011
	2	PRF_Q_2021_M_CIAN_676_51523.16324.16324.3.0.dta	3	2004.026590	LKATDQEK(2)-ATDQEKSR(6)	2004.024295	null	1.108041e-009	1.456804e-004	0.002295	1.145196	1.360973e-011	4.601442e-015
	3	PRF_Q_2021_M_CIAN_676_51523.16058.16058.4.0.dta	4	2004.026748	LKATDQEK(2)-ATDQEKSR(6)	2004.024295	null	1.128343e-006	2.410110e-003	0.002453	1.224037	2.237777e-006	2.169481e-009
	4	PRF_Q_2021_M_CIAN_676_51523.16208.16208.4.0.dta	4	2004.026580	LKATDQEK(2)-ATDQEKSR(6)	2004.024295	null	1.667905e-007	3.497895e-003	0.002285	1.140206	1.777186e-005	8.127254e-009
	5	PRF_Q_2021_M_CIAN_676_51523.16211.16211.2.0.dta	2	2004.025886	LKATDQEK(2)-ATDQEKSR(6)	2004.024295	null	5.485928e-005	5.650920e-003	0.001591	0.793903	3.128542e-005	2.603994e-006
	6	PRF_Q_2021_M_CIAN_676_51523.16057.16057.3.0.dta	3	2004.026657	LKATDQEK(2)-ATDQEKSR(6)	2004.024295	null	6.890883e-011	1.924975e-002	0.002362	1.178628	1.277504e-010	3.325436e-013
	7	PRF_Q_2021_M_CIAN_676_51523.16350.16350.4.0.dta	4	2004.026622	LKATDQEK(2)-ATDQEKSR(6)	2004.024295	null	7.593444e-003	1.049421e-001	0.002327	1.161164	5.694612e-002	6.196228e-006
	8	PRF_Q_2021_M_CIAN_676_51523.14788.14788.3.0.dta	3	2373.299275	LKATDQEK(2)-LKATDQEKSRK(8)	2373.298264	null	1.197620e-011	1.030943e-003	0.001011	0.425989	1.063952e-006	1.921776e-008
	9	PRF_Q_2021_M_CIAN_676_51523.14794.14794.4.1.dta	4	2373.303994	LKATDQEK(2)-LKATDQEKSRK(8)	2373.298264	null	4.168644e-006	9.107411e-002	0.005730	2.414362	1.628184e-005	2.027209e-009
	10	PRF_Q_2021_M_CIAN_676_51523.18728.18728.3.0.dta	3	2245.203833	LKATDQEK(2)-LKATDQEKSR(8)	2245.203308	null	1.393872e-015	2.785190e-003	0.000525	0.233832	2.670496e-014	2.043287e-013
	11	PRF_Q_2021_M_CIAN_676_51523.18881.18881.3.0.dta	3	2245.204315	LKATDQEK(2)-LKATDQEKSR(8)	2245.203308	null	1.326483e-013	1.649931e-002	0.001007	0.448512	1.309076e-007	9.715876e-005
	12	PRF_Q_2021_M_CIAN_676_51523.18620.18620.5.0.dta	5	2245.202923	LKATDQEK(2)-LKATDQEKSR(8)	2245.203308	null	4.540034e-004	2.911428e-002	-0.000385	-0.171477	4.947550e-004	1.234750e-006
	13	PRF_Q_2021_M_CIAN_676_51523.18582.18582.3.0.dta	3	2245.203967	LKATDQEK(2)-LKATDQEKSR(8)	2245.203308	null	3.754988e-009	4.488792e-002	0.000659	0.293515	4.327776e-007	1.459111e-011
	14	PRF_Q_2021_M_CIAN_676_51523.18575.18575.4.0.dta	4	2245.204581	LKATDQEK(2)-LKATDQEKSR(8)	2245.203308	null	2.851169e-002	4.844861e-002	0.001273	0.566987	4.621518e-002	1.051338e-002
	15	PRF_Q_2021_M_CIAN_676_51523.18854.18854.4.0.dta	4	2245.204443	LKATDQEK(2)-LKATDQEKSR(8)	2245.203308	null	2.103348e-004	5.630817e-002	0.001135	0.505522	8.973052e-004	7.322603e-004
	16	PRF_Q_2021_M_CIAN_676_51523.18567.18567.4.0.dta	4	2245.204756	LKATDQEK(2)-LKATDQEKSR(8)	2245.203308	null	4.912492e-001	5.825306e-002	0.001448	0.644930	9.870668e-001	1.616540e-001
	17	PRF_Q_2021_M_CIAN_676_51523.18610.18610.2.0.dta	2	2245.204807	LKATDQEK(2)-LKATDQEKSR(8)	2245.203308	null	4.802716e-003	7.823956e-002	0.001499	0.667646	1.000000e+000	2.833865e-003
	18	PRF_Q_2021_M_CIAN_676_51523.18665.18665.4.0.dta	4	2245.204956	LKATDQEK(2)-LKATDQEKSR(8)	2245.203308	null	7.578880e-006	9.057535e-002	0.001648	0.734009	5.543346e-005	3.736454e-006
	19	PRF_Q_2021_M_CIAN_676_51523.18708.18708.4.0.dta	4	2245.205182	LKATDQEK(2)-LKATDQEKSR(8)	2245.203308	null	9.591769e-005	9.560682e-002	0.001874	0.834668	7.853410e-005	1.225455e-008
	20	PRF_Q_2021_M_CIAN_676_51523.13003.13003.3.0.dta	3	2132.122242	LKATDQEK(2)-ATDQEKSRK(6)	2132.119250	null	2.655490e-002	4.335170e-002	0.002992	1.403299	8.756917e-003	4.386876e-009
	21	PRF_Q_2021_M_CIAN_676_51523.20330.20330.4.0.dta	4	2895.521493	LRVEHEKLKATDQEK(9)-ATDQEKSR(6)	2895.516900	null	5.222914e-002	7.114187e-002	0.004593	1.586245	1.000000e+000	1.073874e-002
	22	PRF_Q_2021_M_CIAN_676_51523.20195.20195.5.0.dta	5	2895.517502	LRVEHEKLKATDQEK(9)-ATDQEKSR(6)	2895.516900	null	1.798804e-001	7.519140e-002	0.000602	0.207908	1.160632e-005	1.030658e-001
	23	PRF_Q_2021_M_CIAN_676_51523.13800.13800.4.0.dta	4	2247.157875	LKATDQEKSR(2)-ATDQEKSR(6)	2247.157421	null	1.000000e+000	1.483994e-001	0.000454	0.202033	1.000000e+000	1.000000e+000
	24	PRF_Q_2021_M_CIAN_676_51523.21597.21597.5.0.dta	5	3136.695097	LRVEHEKLKATDQEK(9)-LKATDQEKSR(8)	3136.695914	null	1.000000e+000	1.971157e-001	-0.000817	-0.260465	1.000000e+000	1.000000e+000
4	sp|P33176|KINH_HUMAN (598)-sp|P33176|KINH_HUMAN (609)	7	18
	1	PRF_Q_2021_M_CIAN_676_51523.25041.25041.3.0.dta	3	2411.179951	MKSEVK(2)-CKQLESTQTESNK(2)	2411.179138	Carbamidomethyl[C](1)	1.610811e-005	1.598170e-002	0.000813	0.337179	1.000000e+000	4.351044e-008
	2	PRF_Q_2021_M_CIAN_676_51523.24906.24906.4.0.dta	4	2411.180044	MKSEVK(2)-CKQLESTQTESNK(2)	2411.179138	Carbamidomethyl[C](1)	5.033239e-003	1.840963e-002	0.000906	0.375750	5.893216e-012	4.235373e-004
	3	PRF_Q_2021_M_CIAN_676_51523.24907.24907.3.0.dta	3	2411.179665	MKSEVK(2)-CKQLESTQTESNK(2)	2411.179138	Carbamidomethyl[C](1)	6.299069e-003	2.296660e-002	0.000527	0.218565	1.000000e+000	2.756682e-004
	4	PRF_Q_2021_M_CIAN_676_51523.24900.24900.3.0.dta	3	2411.180641	MKSEVK(2)-CKQLESTQTESNK(2)	2411.179138	Carbamidomethyl[C](1)	1.432237e-002	7.051731e-002	0.001503	0.623346	1.000000e+000	9.982280e-005
	5	PRF_Q_2021_M_CIAN_676_51523.36934.36934.4.1.dta	4	2998.500422	MKSEVKTMVK(2)-CKQLESTQTESNKK(2)	2998.525610	Carbamidomethyl[C](1)	1.444699e-007	4.047748e-002	-0.025188	-8.400128	5.983670e-006	2.351186e-002
	6	PRF_Q_2021_M_CIAN_676_51523.37046.37046.4.1.dta	4	2998.506390	MKSEVKTMVK(2)-CKQLESTQTESNKK(2)	2998.525610	Carbamidomethyl[C](1)	1.169830e-003	7.320559e-002	-0.019220	-6.409817	6.069571e-003	3.899921e-003
	7	PRF_Q_2021_M_CIAN_676_51523.24430.24430.5.0.dta	5	3014.522742	MKSEVKTMVK(2)-CKQLESTQTESNKK(2)	3014.520525	Carbamidomethyl[C](1);Oxidation[M](18)	1.000000e+000	1.413782e-001	0.002217	0.735440	1.000000e+000	1.000000e+000
	8	PRF_Q_2021_M_CIAN_676_51523.26817.26817.4.0.dta	4	3014.515167	MKSEVKTMVK(2)-CKQLESTQTESNKK(2)	3014.520525	Carbamidomethyl[C](1);Oxidation[M](25)	1.000000e+000	2.423810e-001	-0.005358	-1.777397	1.000000e+000	8.477170e-002
	9	PRF_Q_2021_M_CIAN_676_51523.49894.49894.5.2.dta	5	3030.519044	MKSEVKTMVK(2)-CKQLESTQTESNKK(2)	3030.515439	Carbamidomethyl[C](1);Oxidation[M](18);Oxidation[M](25)	4.471478e-002	4.674548e-001	0.003605	1.189567	4.540011e-006	3.312493e-002
	10	PRF_Q_2021_M_CIAN_676_51523.37209.37209.4.3.dta	4	2998.507206	MKSEVKTMVK(2)-CKQLESTQTESNKK(2)	2998.525610	Carbamidomethyl[C](1)	1.000000e+000	5.356347e-001	-0.018404	-6.137683	1.000000e+000	1.293006e-001
	11	PRF_Q_2021_M_CIAN_676_51523.20761.20761.5.2.dta	5	2539.278464	MKSEVK(2)-CKQLESTQTESNKK(2)	2539.274094	Carbamidomethyl[C](1)	1.564172e-002	1.028234e-001	0.004370	1.720964	7.855405e-009	6.030729e-003
	12	PRF_Q_2021_M_CIAN_676_51523.20767.20767.3.0.dta	3	2539.277990	MKSEVK(2)-CKQLESTQTESNKK(2)	2539.274094	Carbamidomethyl[C](1)	2.782410e-004	1.464488e-001	0.003896	1.534297	8.731527e-006	3.591627e-004
	13	PRF_Q_2021_M_CIAN_676_51523.20740.20740.4.0.dta	4	2539.278361	MKSEVK(2)-CKQLESTQTESNKK(2)	2539.274094	Carbamidomethyl[C](1)	8.472532e-002	1.550172e-001	0.004267	1.680402	2.094703e-004	4.672858e-002
	14	PRF_Q_2021_M_CIAN_676_51523.21306.21306.5.0.dta	5	3170.617937	MKSEVKTMVK(2)-RCKQLESTQTESNKK(3)	3170.621627	Carbamidomethyl[C](2);Oxidation[M](26)	1.000000e+000	2.291654e-001	-0.003690	-1.163810	1.000000e+000	1.000000e+000
	15	PRF_Q_2021_M_CIAN_676_51523.46615.46615.3.1.dta	3	2567.280728	MKSEVK(2)-RCKQLESTQTESNK(3)	2567.280240	Carbamidomethyl[C](2)	1.000000e+000	2.588719e-001	0.000488	0.190084	1.000000e+000	1.000000e+000
	16	PRF_Q_2021_M_CIAN_676_51523.20749.20749.4.1.dta	4	2567.281899	MKSEVK(2)-RCKQLESTQTESNK(3)	2567.280240	Carbamidomethyl[C](2)	2.184319e-002	5.006095e-001	0.001659	0.646209	1.000000e+000	1.189807e-002
	17	PRF_Q_2021_M_CIAN_676_51523.23534.23534.3.0.dta	3	3154.625794	MKSEVKTMVKR(2)-CKQLESTQTESNKK(2)	3154.626713	Carbamidomethyl[C](1)	1.000000e+000	2.964394e-001	-0.000919	-0.291318	1.000000e+000	1.000000e+000
	18	PRF_Q_2021_M_CIAN_676_51523.31988.31988.4.1.dta	4	2886.428828	MKSEVKTMVK(2)-CKQLESTQTESNK(2)	2886.425569	Carbamidomethyl[C](1);Oxidation[M](17)	1.000000e+000	3.618430e-001	0.003259	1.129078	1.000000e+000	1.000000e+000
5	sp|P33176|KINH_HUMAN (753)-sp|P33176|KINH_HUMAN (755)	6	28
	1	PRF_Q_2021_M_CIAN_676_51523.19250.19250.3.0.dta	3	1952.070325	VEHEKLK(5)-LKATDQEK(2)	1952.069790	null	3.374162e-020	1.657739e-004	0.000535	0.274068	3.580872e-013	6.939507e-004
	2	PRF_Q_2021_M_CIAN_676_51523.19018.19018.3.0.dta	3	1952.071328	VEHEKLK(5)-LKATDQEK(2)	1952.069790	null	2.363980e-008	2.698250e-003	0.001538	0.787882	2.924081e-013	1.034562e-003
	3	PRF_Q_2021_M_CIAN_676_51523.19140.19140.3.0.dta	3	1952.070836	VEHEKLK(5)-LKATDQEK(2)	1952.069790	null	9.452464e-009	3.344093e-003	0.001046	0.535841	2.111069e-008	5.336530e-003
	4	PRF_Q_2021_M_CIAN_676_51523.19035.19035.4.0.dta	4	1952.070872	VEHEKLK(5)-LKATDQEK(2)	1952.069790	null	3.088121e-010	3.344427e-003	0.001082	0.554283	9.693639e-010	1.709345e-005
	5	PRF_Q_2021_M_CIAN_676_51523.19270.19270.4.0.dta	4	1952.067767	VEHEKLK(5)-LKATDQEK(2)	1952.069790	null	2.163347e-008	4.336853e-003	-0.002023	-1.036336	6.497151e-011	7.307575e-006
	6	PRF_Q_2021_M_CIAN_676_51523.19167.19167.4.0.dta	4	1952.070379	VEHEKLK(5)-LKATDQEK(2)	1952.069790	null	8.644312e-008	9.228111e-003	0.000589	0.301731	2.135686e-011	3.718415e-003
	7	PRF_Q_2021_M_CIAN_676_51523.19154.19154.2.0.dta	2	1952.072332	VEHEKLK(5)-LKATDQEK(2)	1952.069790	null	2.987736e-005	3.022895e-002	0.002542	1.302208	1.221318e-008	1.987104e-002
	8	PRF_Q_2021_M_CIAN_676_51523.19029.19029.2.0.dta	2	1952.071440	VEHEKLK(5)-LKATDQEK(2)	1952.069790	null	1.000000e+000	3.119245e-002	0.001650	0.845257	1.000000e+000	1.000000e+000
	9	PRF_Q_2021_M_CIAN_676_51523.22812.22812.3.0.dta	3	2221.256738	LRVEHEKLK(7)-LKATDQEK(2)	2221.254950	null	1.839739e-006	2.045753e-004	0.001788	0.804950	2.075366e-005	1.449275e-017
	10	PRF_Q_2021_M_CIAN_676_51523.22548.22548.3.0.dta	3	2221.256211	LRVEHEKLK(7)-LKATDQEK(2)	2221.254950	null	1.115145e-005	3.689760e-004	0.001261	0.567697	1.079364e-004	4.053400e-024
	11	PRF_Q_2021_M_CIAN_676_51523.22678.22678.3.0.dta	3	2221.255675	LRVEHEKLK(7)-LKATDQEK(2)	2221.254950	null	2.691001e-007	3.936300e-003	0.000725	0.326392	1.256733e-006	6.904076e-018
	12	PRF_Q_2021_M_CIAN_676_51523.22677.22677.4.0.dta	4	2221.256273	LRVEHEKLK(7)-LKATDQEK(2)	2221.254950	null	6.616270e-002	1.536438e-002	0.001323	0.595609	3.017956e-002	3.818241e-017
	13	PRF_Q_2021_M_CIAN_676_51523.22600.22600.2.0.dta	2	2221.255756	LRVEHEKLK(7)-LKATDQEK(2)	2221.254950	null	4.611675e-005	1.537618e-002	0.000806	0.362858	7.909116e-007	2.648432e-010
	14	PRF_Q_2021_M_CIAN_676_51523.22580.22580.5.0.dta	5	2221.255320	LRVEHEKLK(7)-LKATDQEK(2)	2221.254950	null	4.144917e-004	1.693405e-002	0.000370	0.166573	7.563123e-005	3.402533e-014
	15	PRF_Q_2021_M_CIAN_676_51523.22547.22547.4.0.dta	4	2221.256491	LRVEHEKLK(7)-LKATDQEK(2)	2221.254950	null	4.435640e-005	2.021180e-002	0.001541	0.693752	2.297698e-006	2.240126e-017
	16	PRF_Q_2021_M_CIAN_676_51523.22802.22802.4.0.dta	4	2221.256918	LRVEHEKLK(7)-LKATDQEK(2)	2221.254950	null	6.358921e-003	2.269465e-002	0.001968	0.885986	1.321971e-003	7.824786e-018
	17	PRF_Q_2021_M_CIAN_676_51523.22835.22835.5.0.dta	5	2221.255140	LRVEHEKLK(7)-LKATDQEK(2)	2221.254950	null	4.744942e-004	2.919608e-002	0.000190	0.085537	7.466567e-005	8.682576e-014
	18	PRF_Q_2021_M_CIAN_676_51523.22706.22706.5.0.dta	5	2221.254585	LRVEHEKLK(7)-LKATDQEK(2)	2221.254950	null	3.741663e-004	3.142324e-002	-0.000365	-0.164322	2.697478e-004	1.835093e-008
	19	PRF_Q_2021_M_CIAN_676_51523.22440.22440.5.0.dta	5	2221.255305	LRVEHEKLK(7)-LKATDQEK(2)	2221.254950	null	1.134632e-004	4.713309e-002	0.000355	0.159820	4.073051e-005	1.225611e-007
	20	PRF_Q_2021_M_CIAN_676_51523.22460.22460.2.0.dta	2	2221.258878	LRVEHEKLK(7)-LKATDQEK(2)	2221.254950	null	1.000000e+000	7.168897e-002	0.003928	1.768370	1.000000e+000	1.000000e+000
	21	PRF_Q_2021_M_CIAN_676_51523.22416.22416.4.0.dta	4	2221.254882	LRVEHEKLK(7)-LKATDQEK(2)	2221.254950	null	4.460531e-004	1.656785e-001	-0.000068	-0.030613	9.211911e-004	3.347958e-006
	22	PRF_Q_2021_M_CIAN_676_51523.22729.22729.2.0.dta	2	2221.257398	LRVEHEKLK(7)-LKATDQEK(2)	2221.254950	null	1.000000e+000	1.839698e-001	0.002448	1.102080	1.000000e+000	1.000000e+000
	23	PRF_Q_2021_M_CIAN_676_51523.21773.21773.4.0.dta	4	2843.564107	LRVEHEKLK(7)-VEHEKLKATDQEK(7)	2843.562396	null	1.892849e-007	1.268900e-002	0.001711	0.601710	7.134066e-010	6.730376e-006
	24	PRF_Q_2021_M_CIAN_676_51523.21765.21765.3.0.dta	3	2843.560938	LRVEHEKLK(7)-VEHEKLKATDQEK(7)	2843.562396	null	3.428202e-002	1.639384e-002	-0.001458	-0.512737	2.059267e-004	3.758384e-002
	25	PRF_Q_2021_M_CIAN_676_51523.21772.21772.5.0.dta	5	2843.563102	LRVEHEKLK(7)-VEHEKLKATDQEK(7)	2843.562396	null	8.150234e-004	3.082468e-002	0.000706	0.248280	1.476100e-004	7.113829e-004
	26	PRF_Q_2021_M_CIAN_676_51523.23459.23459.5.0.dta	5	2893.569523	LRVEHEKLKATDQEK(7)-LKATDQEK(2)	2893.562787	null	1.571756e-002	1.228989e-001	0.006736	2.327926	4.702462e-002	2.781163e-003
	27	PRF_Q_2021_M_CIAN_676_51523.25017.25017.5.0.dta	5	3112.746285	LRVEHEKLK(7)-LRVEHEKLKATDQEK(9)	3112.747556	null	6.216085e-001	3.383968e-001	-0.001271	-0.408321	1.480837e-001	8.129610e-001
	28	PRF_Q_2021_M_CIAN_676_51523.21746.21746.4.1.dta	4	2843.564107	VEHEKLK(5)-LRVEHEKLKATDQEK(9)	2843.562396	null	5.533318e-001	5.496672e-001	0.001711	0.601710	2.527759e-001	4.791557e-001
6	sp|P33176|KINH_HUMAN (141)-sp|P33176|KINH_HUMAN (256)	6	27
	1	PRF_Q_2021_M_CIAN_676_51523.99727.99727.4.0.dta	4	4750.498406	VSYFEIYLDKIR(10)-NINKSLSALGNVISALAEGSTYVPYRDSK(4)	4750.497592	null	3.865973e-009	1.735849e-004	0.000814	0.171350	8.112185e-012	2.979695e-010
	2	PRF_Q_2021_M_CIAN_676_51523.99706.99706.5.0.dta	5	4750.503961	VSYFEIYLDKIR(10)-NINKSLSALGNVISALAEGSTYVPYRDSK(4)	4750.497592	null	2.233024e-007	1.603423e-003	0.006369	1.340702	2.528186e-010	2.101393e-008
	3	PRF_Q_2021_M_CIAN_676_51523.99569.99569.5.0.dta	5	4750.511437	VSYFEIYLDKIR(10)-NINKSLSALGNVISALAEGSTYVPYRDSK(4)	4750.497592	null	1.007744e-007	3.736509e-003	0.013845	2.914432	6.856460e-011	1.668352e-008
	4	PRF_Q_2021_M_CIAN_676_51523.101683.101683.3.0.dta	3	4420.343198	VSYFEIYLDKIR(10)-NINKSLSALGNVISALAEGSTYVPYR(4)	4420.343674	null	3.646794e-020	3.179654e-004	-0.000476	-0.107684	3.323361e-015	5.976039e-012
	5	PRF_Q_2021_M_CIAN_676_51523.101685.101685.3.0.dta	3	4420.343198	VSYFEIYLDKIR(10)-NINKSLSALGNVISALAEGSTYVPYR(4)	4420.343674	null	4.787184e-011	3.931249e-004	-0.000476	-0.107684	3.698127e-009	1.108047e-008
	6	PRF_Q_2021_M_CIAN_676_51523.101682.101682.5.0.dta	5	4420.349637	VSYFEIYLDKIR(10)-NINKSLSALGNVISALAEGSTYVPYR(4)	4420.343674	null	5.017270e-007	2.165340e-003	0.005963	1.348990	1.135865e-015	2.010123e-008
	7	PRF_Q_2021_M_CIAN_676_51523.101634.101634.4.0.dta	4	4420.348492	VSYFEIYLDKIR(10)-NINKSLSALGNVISALAEGSTYVPYR(4)	4420.343674	null	4.849067e-004	6.338150e-003	0.004818	1.089960	1.287720e-010	2.435700e-005
	8	PRF_Q_2021_M_CIAN_676_51523.101765.101765.4.0.dta	4	4420.356160	VSYFEIYLDKIR(10)-NINKSLSALGNVISALAEGSTYVPYR(4)	4420.343674	null	6.129908e-007	9.810822e-003	0.012486	2.824667	2.705552e-018	6.758364e-009
	9	PRF_Q_2021_M_CIAN_676_51523.101892.101892.4.0.dta	4	4420.320173	VSYFEIYLDKIR(10)-NINKSLSALGNVISALAEGSTYVPYR(4)	4420.343674	null	6.722581e-004	1.964947e-002	-0.023501	-5.316555	3.031211e-007	4.715414e-005
	10	PRF_Q_2021_M_CIAN_676_51523.101816.101816.3.0.dta	3	4420.384285	VSYFEIYLDKIR(10)-NINKSLSALGNVISALAEGSTYVPYR(4)	4420.343674	null	3.109881e-002	2.633317e-002	0.040611	9.187295	1.000000e+000	1.293970e-002
	11	PRF_Q_2021_M_CIAN_676_51523.103633.103633.4.0.dta	4	5520.928864	VSYFEIYLDKIRDLLDVSK(10)-NINKSLSALGNVISALAEGSTYVPYRDSK(4)	5520.914974	null	8.908842e-024	4.784299e-003	0.013890	2.515887	1.000381e-060	2.903061e-011
	12	PRF_Q_2021_M_CIAN_676_51523.103504.103504.5.0.dta	5	5520.929510	VSYFEIYLDKIRDLLDVSK(10)-NINKSLSALGNVISALAEGSTYVPYRDSK(4)	5520.914974	null	4.673961e-011	4.869464e-003	0.014536	2.632897	1.996406e-020	4.672623e-011
	13	PRF_Q_2021_M_CIAN_676_51523.103630.103630.5.0.dta	5	5520.936454	VSYFEIYLDKIRDLLDVSK(10)-NINKSLSALGNVISALAEGSTYVPYRDSK(4)	5520.914974	null	6.903458e-009	6.227830e-003	0.021480	3.890659	9.447205e-021	2.041422e-009
	14	PRF_Q_2021_M_CIAN_676_51523.103760.103760.5.0.dta	5	5520.940952	VSYFEIYLDKIRDLLDVSK(10)-NINKSLSALGNVISALAEGSTYVPYRDSK(4)	5520.914974	null	7.952572e-007	1.763547e-002	0.025978	4.705379	9.784303e-015	1.351754e-010
	15	PRF_Q_2021_M_CIAN_676_51523.103893.103893.5.0.dta	5	5520.930783	VSYFEIYLDKIRDLLDVSK(10)-NINKSLSALGNVISALAEGSTYVPYRDSK(4)	5520.914974	null	2.508935e-002	2.342171e-001	0.015809	2.863475	1.617269e-005	5.289665e-003
	16	PRF_Q_2021_M_CIAN_676_51523.103507.103507.4.1.dta	4	5520.933684	VSYFEIYLDKIRDLLDVSK(10)-NINKSLSALGNVISALAEGSTYVPYRDSK(4)	5520.914974	null	1.000000e+000	4.245233e-001	0.018710	3.388931	1.000000e+000	1.000000e+000
	17	PRF_Q_2021_M_CIAN_676_51523.105496.105496.4.0.dta	4	5190.781269	VSYFEIYLDKIRDLLDVSK(10)-NINKSLSALGNVISALAEGSTYVPYR(4)	5190.761055	null	1.520571e-025	5.084152e-003	0.020214	3.894227	5.954104e-015	9.076740e-011
	18	PRF_Q_2021_M_CIAN_676_51523.105371.105371.4.0.dta	4	5190.787328	VSYFEIYLDKIRDLLDVSK(10)-NINKSLSALGNVISALAEGSTYVPYR(4)	5190.761055	null	8.143325e-010	5.546976e-003	0.026273	5.061493	5.956419e-010	5.526561e-017
	19	PRF_Q_2021_M_CIAN_676_51523.105481.105481.5.0.dta	5	5190.779340	VSYFEIYLDKIRDLLDVSK(10)-NINKSLSALGNVISALAEGSTYVPYR(4)	5190.761055	null	1.104619e-014	1.198183e-002	0.018285	3.522605	1.526222e-016	4.258798e-009
	20	PRF_Q_2021_M_CIAN_676_51523.105611.105611.5.0.dta	5	5190.776140	VSYFEIYLDKIRDLLDVSK(10)-NINKSLSALGNVISALAEGSTYVPYR(4)	5190.761055	null	2.247462e-008	2.057417e-002	0.015085	2.906125	9.555326e-013	1.433316e-007
	21	PRF_Q_2021_M_CIAN_676_51523.105630.105630.4.0.dta	4	5190.753516	VSYFEIYLDKIRDLLDVSK(10)-NINKSLSALGNVISALAEGSTYVPYR(4)	5190.761055	null	3.580503e-006	3.990387e-002	-0.007539	-1.452388	4.811447e-008	5.352186e-002
	22	PRF_Q_2021_M_CIAN_676_51523.105440.105440.6.2.dta	6	5190.799106	VSYFEIYLDKIRDLLDVSK(10)-NINKSLSALGNVISALAEGSTYVPYR(4)	5190.761055	null	2.675364e-007	4.287726e-002	0.038051	7.330524	4.535332e-010	6.141423e-006
	23	PRF_Q_2021_M_CIAN_676_51523.105350.105350.5.0.dta	5	5190.772640	VSYFEIYLDKIRDLLDVSK(10)-NINKSLSALGNVISALAEGSTYVPYR(4)	5190.761055	null	1.115193e-006	6.513501e-002	0.011585	2.231850	2.271544e-011	3.329953e-006
	24	PRF_Q_2021_M_CIAN_676_51523.106079.106079.5.0.dta	5	6332.309086	VSYFEIYLDKIRDLLDVSK(10)-TGAEGAVLDEAKNINKSLSALGNVISALAEGSTYVPYR(16)	6332.322518	null	5.730612e-010	1.299154e-002	-0.013432	-2.121181	1.000000e+000	4.975391e-013
	25	PRF_Q_2021_M_CIAN_676_51523.105986.105986.5.0.dta	5	6332.363169	VSYFEIYLDKIRDLLDVSK(10)-TGAEGAVLDEAKNINKSLSALGNVISALAEGSTYVPYR(16)	6332.322518	null	7.727039e-005	1.177762e-001	0.040651	6.419604	1.000000e+000	2.171180e-005
	26	PRF_Q_2021_M_CIAN_676_51523.106104.106104.5.0.dta	5	6332.366255	VSYFEIYLDKIRDLLDVSK(10)-TGAEGAVLDEAKNINKSLSALGNVISALAEGSTYVPYR(16)	6332.322518	null	2.159406e-004	1.272784e-001	0.043737	6.906944	1.000000e+000	8.170512e-003
	27	PRF_Q_2021_M_CIAN_676_51523.101016.101016.5.0.dta	5	5892.095993	VSYFEIYLDKIR(10)-TGAEGAVLDEAKNINKSLSALGNVISALAEGSTYVPYRDSK(16)	5892.059055	null	1.488716e-006	4.452689e-001	0.036938	6.269116	1.000000e+000	8.664510e-004
7	sp|P33176|KINH_HUMAN (642)-sp|P33176|KINH_HUMAN (644)	6	36
	1	PRF_Q_2021_M_CIAN_676_51523.61927.61927.3.0.dta	3	2883.584260	ISQHEAKIK(7)-IKSLTEYLQNVEQK(2)	2883.582462	null	5.770051e-008	4.085082e-004	0.001798	0.623530	1.008218e-024	7.137796e-008
	2	PRF_Q_2021_M_CIAN_676_51523.62071.62071.3.0.dta	3	2883.584168	ISQHEAKIK(7)-IKSLTEYLQNVEQK(2)	2883.582462	null	4.680831e-007	8.608492e-004	0.001706	0.591625	6.605884e-019	1.900400e-005
	3	PRF_Q_2021_M_CIAN_676_51523.62936.62936.4.1.dta	4	2883.584314	ISQHEAKIK(7)-IKSLTEYLQNVEQK(2)	2883.582462	null	1.689453e-003	1.057459e-002	0.001852	0.642257	5.403013e-014	4.219024e-003
	4	PRF_Q_2021_M_CIAN_676_51523.62049.62049.4.0.dta	4	2883.586524	ISQHEAKIK(7)-IKSLTEYLQNVEQK(2)	2883.582462	null	3.988567e-003	1.151742e-002	0.004062	1.408664	7.963447e-016	4.560490e-003
	5	PRF_Q_2021_M_CIAN_676_51523.61784.61784.3.0.dta	3	2883.584566	ISQHEAKIK(7)-IKSLTEYLQNVEQK(2)	2883.582462	null	7.420543e-005	1.282792e-002	0.002104	0.729648	6.053126e-007	1.283730e-006
	6	PRF_Q_2021_M_CIAN_676_51523.62191.62191.4.0.dta	4	2883.584898	ISQHEAKIK(7)-IKSLTEYLQNVEQK(2)	2883.582462	null	3.734112e-003	1.775053e-002	0.002436	0.844782	2.657022e-011	3.050404e-003
	7	PRF_Q_2021_M_CIAN_676_51523.61900.61900.4.0.dta	4	2883.588293	ISQHEAKIK(7)-IKSLTEYLQNVEQK(2)	2883.582462	null	1.004480e-003	1.996202e-002	0.005831	2.022137	1.061542e-017	5.836200e-003
	8	PRF_Q_2021_M_CIAN_676_51523.62599.62599.4.0.dta	4	2883.588772	ISQHEAKIK(7)-IKSLTEYLQNVEQK(2)	2883.582462	null	4.624027e-002	2.228619e-002	0.006310	2.188250	3.404701e-022	2.475886e-002
	9	PRF_Q_2021_M_CIAN_676_51523.62222.62222.3.0.dta	3	2883.585199	ISQHEAKIK(7)-IKSLTEYLQNVEQK(2)	2883.582462	null	1.738188e-006	2.261848e-002	0.002737	0.949167	4.036827e-011	2.613002e-006
	10	PRF_Q_2021_M_CIAN_676_51523.61752.61752.4.0.dta	4	2883.588646	ISQHEAKIK(7)-IKSLTEYLQNVEQK(2)	2883.582462	null	1.736914e-003	2.329969e-002	0.006184	2.144555	6.529064e-010	7.454497e-003
	11	PRF_Q_2021_M_CIAN_676_51523.62487.62487.5.0.dta	5	2883.585430	ISQHEAKIK(7)-IKSLTEYLQNVEQK(2)	2883.582462	null	6.085919e-003	2.594573e-002	0.002968	1.029275	2.587072e-011	2.824262e-003
	12	PRF_Q_2021_M_CIAN_676_51523.61957.61957.2.0.dta	2	2883.588476	ISQHEAKIK(7)-IKSLTEYLQNVEQK(2)	2883.582462	null	2.558499e-009	2.910326e-002	0.006014	2.085600	7.918431e-007	4.202529e-006
	13	PRF_Q_2021_M_CIAN_676_51523.62050.62050.5.0.dta	5	2883.587668	ISQHEAKIK(7)-IKSLTEYLQNVEQK(2)	2883.582462	null	3.732836e-003	4.579778e-002	0.005206	1.805393	1.746577e-014	4.640733e-003
	14	PRF_Q_2021_M_CIAN_676_51523.61823.61823.2.0.dta	2	2883.588277	ISQHEAKIK(7)-IKSLTEYLQNVEQK(2)	2883.582462	null	1.000000e+000	5.207453e-002	0.005815	2.016589	1.000000e+000	1.000000e+000
	15	PRF_Q_2021_M_CIAN_676_51523.63913.63913.4.0.dta	4	2883.581830	ISQHEAKIK(7)-IKSLTEYLQNVEQK(2)	2883.582462	null	1.000000e+000	6.197590e-002	-0.000632	-0.219172	4.800563e-010	9.391100e-001
	16	PRF_Q_2021_M_CIAN_676_51523.62192.62192.5.0.dta	5	2883.585702	ISQHEAKIK(7)-IKSLTEYLQNVEQK(2)	2883.582462	null	5.007988e-003	6.406007e-002	0.003240	1.123602	5.332639e-014	6.566700e-003
	17	PRF_Q_2021_M_CIAN_676_51523.62340.62340.5.0.dta	5	2883.587190	ISQHEAKIK(7)-IKSLTEYLQNVEQK(2)	2883.582462	null	5.092231e-003	6.523677e-002	0.004728	1.639627	2.018766e-012	7.673794e-003
	18	PRF_Q_2021_M_CIAN_676_51523.61771.61771.5.0.dta	5	2883.589841	ISQHEAKIK(7)-IKSLTEYLQNVEQK(2)	2883.582462	null	3.769811e-003	8.934409e-002	0.007379	2.558970	9.704614e-013	2.114159e-002
	19	PRF_Q_2021_M_CIAN_676_51523.61915.61915.5.0.dta	5	2883.589426	ISQHEAKIK(7)-IKSLTEYLQNVEQK(2)	2883.582462	null	1.157088e-003	8.967007e-002	0.006964	2.415051	3.729968e-011	4.543124e-003
	20	PRF_Q_2021_M_CIAN_676_51523.66638.66638.4.1.dta	4	2883.584872	ISQHEAKIK(7)-IKSLTEYLQNVEQK(2)	2883.582462	null	4.209338e-002	1.523910e-001	0.002410	0.835766	2.460597e-008	3.156925e-002
	21	PRF_Q_2021_M_CIAN_676_51523.62530.62530.3.0.dta	3	2883.586038	ISQHEAKIK(7)-IKSLTEYLQNVEQK(2)	2883.582462	null	1.000000e+000	1.813779e-001	0.003576	1.240124	1.000000e+000	4.111889e-001
	22	PRF_Q_2021_M_CIAN_676_51523.63746.63746.4.2.dta	4	2883.585238	ISQHEAKIK(7)-IKSLTEYLQNVEQK(2)	2883.582462	null	1.000000e+000	2.762975e-001	0.002776	0.962691	6.281511e-006	1.000000e+000
	23	PRF_Q_2021_M_CIAN_676_51523.63393.63393.4.1.dta	4	2883.588322	ISQHEAKIK(7)-IKSLTEYLQNVEQK(2)	2883.582462	null	1.000000e+000	6.702412e-001	0.005860	2.032194	2.218656e-006	1.000000e+000
	24	PRF_Q_2021_M_CIAN_676_51523.90062.90062.5.0.dta	5	4316.308311	ISQHEAKIKSLTEYLQNVEQK(7)-IKSLTEYLQNVEQK(2)	4316.302203	null	1.809750e-002	1.044202e-002	0.006108	1.415100	8.409609e-003	1.938993e-002
	25	PRF_Q_2021_M_CIAN_676_51523.90209.90209.5.0.dta	5	4316.305998	ISQHEAKIKSLTEYLQNVEQK(7)-IKSLTEYLQNVEQK(2)	4316.302203	null	3.178675e-002	1.958312e-002	0.003795	0.879225	6.340665e-002	4.669558e-002
	26	PRF_Q_2021_M_CIAN_676_51523.55454.55454.5.0.dta	5	3011.681567	ISQHEAKIK(7)-IKSLTEYLQNVEQKK(2)	3011.677418	null	3.089563e-002	1.540573e-002	0.004149	1.377638	9.579276e-007	8.345350e-002
	27	PRF_Q_2021_M_CIAN_676_51523.55592.55592.5.0.dta	5	3011.683591	ISQHEAKIK(7)-IKSLTEYLQNVEQKK(2)	3011.677418	null	3.638362e-002	3.279926e-002	0.006173	2.049688	4.779534e-008	1.367293e-002
	28	PRF_Q_2021_M_CIAN_676_51523.55433.55433.4.0.dta	4	3011.683755	ISQHEAKIK(7)-IKSLTEYLQNVEQKK(2)	3011.677418	null	1.435244e-002	3.501419e-002	0.006337	2.104143	2.288979e-004	3.571434e-004
	29	PRF_Q_2021_M_CIAN_676_51523.55570.55570.4.0.dta	4	3011.685974	ISQHEAKIK(7)-IKSLTEYLQNVEQKK(2)	3011.677418	null	2.859486e-003	4.690635e-002	0.008556	2.840942	8.257824e-010	4.988199e-004
	30	PRF_Q_2021_M_CIAN_676_51523.55307.55307.5.0.dta	5	3011.681359	ISQHEAKIK(7)-IKSLTEYLQNVEQKK(2)	3011.677418	null	1.266735e-001	1.206807e-001	0.003941	1.308573	2.173410e-009	6.306316e-002
	31	PRF_Q_2021_M_CIAN_676_51523.55291.55291.4.0.dta	4	3011.682908	ISQHEAKIK(7)-IKSLTEYLQNVEQKK(2)	3011.677418	null	7.213177e-001	4.670419e-001	0.005490	1.822904	1.000000e+000	8.516059e-001
	32	PRF_Q_2021_M_CIAN_676_51523.49872.49872.5.0.dta	5	3167.785606	ISQHEAKIK(7)-IKSLTEYLQNVEQKKR(2)	3167.778520	null	1.581561e-003	1.921730e-002	0.007086	2.236899	2.888064e-007	7.537599e-006
	33	PRF_Q_2021_M_CIAN_676_51523.49959.49959.4.0.dta	4	3167.762207	ISQHEAKIK(7)-IKSLTEYLQNVEQKKR(2)	3167.778520	null	3.234169e-001	2.491109e-001	-0.016313	-5.149666	2.045757e-004	1.202595e-001
	34	PRF_Q_2021_M_CIAN_676_51523.49937.49937.4.0.dta	4	3167.764638	ISQHEAKIK(7)-IKSLTEYLQNVEQKKR(2)	3167.778520	null	3.566660e-001	3.279307e-001	-0.013882	-4.382251	2.165395e-004	3.260703e-001
	35	PRF_Q_2021_M_CIAN_676_51523.55376.55376.5.0.dta	5	3676.995648	ISQHEAKIK(7)-ISQHEAKIKSLTEYLQNVEQK(9)	3676.990675	null	1.000000e+000	1.786486e-001	0.004973	1.352465	6.722218e-004	1.000000e+000
	36	PRF_Q_2021_M_CIAN_676_51523.82419.82419.5.0.dta	5	5109.727232	ISQHEAKIKSLTEYLQNVEQK(7)-ISQHEAKIKSLTEYLQNVEQK(9)	5109.710417	null	1.000000e+000	4.977263e-001	0.016815	3.290793	1.000000e+000	1.000000e+000
8	sp|P33176|KINH_HUMAN (602)-sp|P33176|KINH_HUMAN (783)	6	18
	1	PRF_Q_2021_M_CIAN_676_51523.53235.53235.4.1.dta	4	2545.387258	SEVKTMVKR(4)-QDLKGLEETVAK(4)	2545.390442	null	7.290109e-005	4.464753e-004	-0.003184	-1.250889	3.205762e-004	2.076037e-006
	2	PRF_Q_2021_M_CIAN_676_51523.53253.53253.4.1.dta	4	2545.387459	SEVKTMVKR(4)-QDLKGLEETVAK(4)	2545.390442	null	6.834894e-004	1.215249e-003	-0.002983	-1.171922	1.117738e-003	3.751901e-005
	3	PRF_Q_2021_M_CIAN_676_51523.60867.60867.3.0.dta	3	2389.287094	SEVKTMVK(4)-QDLKGLEETVAK(4)	2389.289339	null	1.127581e-003	2.612192e-003	-0.002245	-0.939610	1.010260e-003	1.373597e-005
	4	PRF_Q_2021_M_CIAN_676_51523.61017.61017.3.0.dta	3	2389.288829	SEVKTMVK(4)-QDLKGLEETVAK(4)	2389.289339	null	2.906727e-007	7.314030e-003	-0.000510	-0.213453	6.573749e-005	1.440254e-009
	5	PRF_Q_2021_M_CIAN_676_51523.60945.60945.4.0.dta	4	2389.290700	SEVKTMVK(4)-QDLKGLEETVAK(4)	2389.289339	null	7.702293e-007	1.030090e-002	0.001361	0.569625	6.818145e-007	4.423769e-007
	6	PRF_Q_2021_M_CIAN_676_51523.49532.49532.4.0.dta	4	2804.531526	MKSEVKTMVKR(6)-QDLKGLEETVAK(4)	2804.525876	null	5.669394e-005	4.760124e-003	0.005650	2.014601	9.717317e-007	7.485240e-008
	7	PRF_Q_2021_M_CIAN_676_51523.49486.49486.5.0.dta	5	2804.529716	MKSEVKTMVKR(6)-QDLKGLEETVAK(4)	2804.525876	null	8.113465e-005	1.412505e-002	0.003840	1.369215	9.721706e-009	8.116792e-006
	8	PRF_Q_2021_M_CIAN_676_51523.49349.49349.5.0.dta	5	2804.527853	MKSEVKTMVKR(6)-QDLKGLEETVAK(4)	2804.525876	null	2.738602e-004	3.189195e-002	0.001977	0.704932	1.375484e-005	4.521399e-005
	9	PRF_Q_2021_M_CIAN_676_51523.49372.49372.4.0.dta	4	2804.529507	MKSEVKTMVKR(6)-QDLKGLEETVAK(4)	2804.525876	null	4.448379e-002	1.030487e-001	0.003631	1.294693	1.660674e-006	1.105315e-002
	10	PRF_Q_2021_M_CIAN_676_51523.52060.52060.5.0.dta	5	3132.668869	MKSEVKTMVK(6)-EQARQDLKGLEETVAK(8)	3132.664145	null	4.197580e-003	1.150616e-002	0.004724	1.507982	2.137473e-007	1.230505e-003
	11	PRF_Q_2021_M_CIAN_676_51523.52080.52080.4.0.dta	4	3132.668995	MKSEVKTMVK(6)-EQARQDLKGLEETVAK(8)	3132.664145	null	9.101838e-012	1.516431e-002	0.004850	1.548203	5.993677e-003	7.051288e-008
	12	PRF_Q_2021_M_CIAN_676_51523.52221.52221.5.0.dta	5	3132.670776	MKSEVKTMVK(6)-EQARQDLKGLEETVAK(8)	3132.664145	null	8.659972e-004	4.473554e-002	0.006631	2.116729	4.622856e-006	3.985497e-004
	13	PRF_Q_2021_M_CIAN_676_51523.55754.55754.4.0.dta	4	2648.428391	MKSEVKTMVK(6)-QDLKGLEETVAK(4)	2648.424774	null	6.340600e-007	4.090923e-002	0.003617	1.365717	1.454622e-007	1.093775e-004
	14	PRF_Q_2021_M_CIAN_676_51523.55863.55863.4.0.dta	4	2648.429952	MKSEVKTMVK(6)-QDLKGLEETVAK(4)	2648.424774	null	3.119733e-005	4.392217e-002	0.005178	1.955124	6.777584e-006	1.380910e-003
	15	PRF_Q_2021_M_CIAN_676_51523.55782.55782.3.0.dta	3	2648.424044	MKSEVKTMVK(6)-QDLKGLEETVAK(4)	2648.424774	null	1.000000e+000	4.773129e-002	-0.000730	-0.275636	2.457611e-002	3.559614e-002
	16	PRF_Q_2021_M_CIAN_676_51523.55757.55757.3.0.dta	3	2648.423396	MKSEVKTMVK(6)-QDLKGLEETVAK(4)	2648.424774	null	1.000000e+000	7.445278e-002	-0.001378	-0.520309	1.000000e+000	1.267693e-003
	17	PRF_Q_2021_M_CIAN_676_51523.49689.49689.4.1.dta	4	3029.630842	SEVKTMVKR(4)-EQARQDLKGLEETVAK(8)	3029.629813	null	1.490234e-002	6.110614e-002	0.001029	0.339645	1.000000e+000	1.335831e-004
	18	PRF_Q_2021_M_CIAN_676_51523.49699.49699.4.3.dta	4	3029.630842	SEVKTMVKR(4)-EQARQDLKGLEETVAK(8)	3029.629813	null	2.200494e-004	7.657987e-002	0.001029	0.339645	1.000000e+000	4.476166e-007
9	sp|P33176|KINH_HUMAN (237)-sp|P33176|KINH_HUMAN (256)	6	20
	1	PRF_Q_2021_M_CIAN_676_51523.99580.99580.3.0.dta	3	4396.372303	LYLVDLAGSEKVSK(11)-NINKSLSALGNVISALAEGSTYVPYR(4)	4396.364800	null	7.060598e-008	1.000644e-003	0.007503	1.706637	8.157103e-019	2.819009e-010
	2	PRF_Q_2021_M_CIAN_676_51523.99445.99445.3.0.dta	3	4396.375977	LYLVDLAGSEKVSK(11)-NINKSLSALGNVISALAEGSTYVPYR(4)	4396.364800	null	2.511115e-013	1.220297e-003	0.011177	2.542328	1.368028e-021	2.405239e-008
	3	PRF_Q_2021_M_CIAN_676_51523.99564.99564.4.0.dta	4	4396.379969	LYLVDLAGSEKVSK(11)-NINKSLSALGNVISALAEGSTYVPYR(4)	4396.364800	null	3.306484e-009	5.867336e-003	0.015169	3.450351	8.682929e-014	1.908885e-007
	4	PRF_Q_2021_M_CIAN_676_51523.99565.99565.5.0.dta	5	4396.373246	LYLVDLAGSEKVSK(11)-NINKSLSALGNVISALAEGSTYVPYR(4)	4396.364800	null	7.490760e-008	7.505689e-003	0.008446	1.921133	9.544647e-016	2.310306e-007
	5	PRF_Q_2021_M_CIAN_676_51523.99426.99426.4.0.dta	4	4396.384394	LYLVDLAGSEKVSK(11)-NINKSLSALGNVISALAEGSTYVPYR(4)	4396.364800	null	1.077942e-009	1.357175e-002	0.019594	4.456864	2.515550e-013	2.757361e-008
	6	PRF_Q_2021_M_CIAN_676_51523.99436.99436.5.0.dta	5	4396.375522	LYLVDLAGSEKVSK(11)-NINKSLSALGNVISALAEGSTYVPYR(4)	4396.364800	null	1.419275e-004	2.114231e-002	0.010722	2.438833	3.846243e-009	1.700587e-004
	7	PRF_Q_2021_M_CIAN_676_51523.99461.99461.6.0.dta	6	4396.378476	LYLVDLAGSEKVSK(11)-NINKSLSALGNVISALAEGSTYVPYR(4)	4396.364800	null	2.782189e-004	2.571073e-002	0.013676	3.110752	5.352393e-006	1.258624e-004
	8	PRF_Q_2021_M_CIAN_676_51523.99707.99707.4.0.dta	4	4396.384929	LYLVDLAGSEKVSK(11)-NINKSLSALGNVISALAEGSTYVPYR(4)	4396.364800	null	5.126396e-007	4.977434e-002	0.020129	4.578555	1.694395e-013	4.191324e-008
	9	PRF_Q_2021_M_CIAN_676_51523.101495.101495.4.2.dta	4	4396.343404	LYLVDLAGSEKVSK(11)-NINKSLSALGNVISALAEGSTYVPYR(4)	4396.364800	null	2.374990e-004	5.329021e-002	-0.021396	-4.866748	1.907868e-010	1.660430e-004
	10	PRF_Q_2021_M_CIAN_676_51523.97207.97207.4.0.dta	4	4726.526925	LYLVDLAGSEKVSK(11)-NINKSLSALGNVISALAEGSTYVPYRDSK(4)	4726.518719	null	5.366679e-008	1.647825e-003	0.008206	1.736162	2.639060e-014	3.612861e-008
	11	PRF_Q_2021_M_CIAN_676_51523.97342.97342.4.0.dta	4	4726.532612	LYLVDLAGSEKVSK(11)-NINKSLSALGNVISALAEGSTYVPYRDSK(4)	4726.518719	null	8.753663e-006	1.856285e-003	0.013893	2.939373	2.165252e-010	2.768729e-007
	12	PRF_Q_2021_M_CIAN_676_51523.97329.97329.5.0.dta	5	4726.533040	LYLVDLAGSEKVSK(11)-NINKSLSALGNVISALAEGSTYVPYRDSK(4)	4726.518719	null	2.622221e-004	5.195323e-002	0.014321	3.029926	3.659445e-011	1.750853e-005
	13	PRF_Q_2021_M_CIAN_676_51523.97195.97195.5.0.dta	5	4726.532919	LYLVDLAGSEKVSK(11)-NINKSLSALGNVISALAEGSTYVPYRDSK(4)	4726.518719	null	8.633025e-004	9.899513e-002	0.014200	3.004325	5.012885e-009	2.139618e-004
	14	PRF_Q_2021_M_CIAN_676_51523.95801.95801.5.0.dta	5	5868.068299	LYLVDLAGSEKVSKTGAEGAVLDEAK(11)-NINKSLSALGNVISALAEGSTYVPYRDSK(4)	5868.080182	null	3.850080e-014	2.025260e-003	-0.011883	-2.025023	9.502685e-004	7.941874e-013
	15	PRF_Q_2021_M_CIAN_676_51523.97550.97550.5.0.dta	5	5537.886671	LYLVDLAGSEKVSKTGAEGAVLDEAK(11)-NINKSLSALGNVISALAEGSTYVPYR(4)	5537.926263	null	1.432778e-008	1.932939e-002	-0.039592	-7.149247	3.838290e-011	7.095131e-009
	16	PRF_Q_2021_M_CIAN_676_51523.101492.101492.5.0.dta	5	5537.936936	LYLVDLAGSEKVSK(11)-TGAEGAVLDEAKNINKSLSALGNVISALAEGSTYVPYR(16)	5537.926263	null	9.307563e-007	3.136273e-002	0.010673	1.927256	1.265122e-010	1.032893e-006
	17	PRF_Q_2021_M_CIAN_676_51523.101479.101479.4.0.dta	4	5537.908733	LYLVDLAGSEKVSK(11)-TGAEGAVLDEAKNINKSLSALGNVISALAEGSTYVPYR(16)	5537.926263	null	1.248693e-005	3.266344e-002	-0.017530	-3.165445	8.683484e-013	9.464185e-006
	18	PRF_Q_2021_M_CIAN_676_51523.101397.101397.4.0.dta	4	5537.899987	LYLVDLAGSEKVSK(11)-TGAEGAVLDEAKNINKSLSALGNVISALAEGSTYVPYR(16)	5537.926263	null	3.205104e-004	3.420235e-002	-0.026276	-4.744736	2.272775e-014	1.468002e-005
	19	PRF_Q_2021_M_CIAN_676_51523.101373.101373.4.0.dta	4	5537.900241	LYLVDLAGSEKVSK(11)-TGAEGAVLDEAKNINKSLSALGNVISALAEGSTYVPYR(16)	5537.926263	null	1.143855e-012	6.302589e-002	-0.026022	-4.698871	1.000000e+000	1.232519e-003
	20	PRF_Q_2021_M_CIAN_676_51523.99660.99660.5.0.dta	5	5868.133776	LYLVDLAGSEKVSK(11)-TGAEGAVLDEAKNINKSLSALGNVISALAEGSTYVPYRDSK(16)	5868.080182	null	3.337891e-001	2.019518e-001	0.053594	9.133140	1.000000e+000	1.499579e-001
10	sp|P33176|KINH_HUMAN (256)-sp|P33176|KINH_HUMAN (427)	6	17
	1	PRF_Q_2021_M_CIAN_676_51523.93245.93245.4.0.dta	4	4441.341370	NINKSLSALGNVISALAEGSTYVPYR(4)-RKCEEEIAKLYK(9)	4441.343351	Carbamidomethyl[C](32)	2.566082e-007	2.827788e-002	-0.001981	-0.446036	1.389151e-020	1.059528e-009
	2	PRF_Q_2021_M_CIAN_676_51523.93205.93205.5.0.dta	5	4441.346290	NINKSLSALGNVISALAEGSTYVPYR(4)-RKCEEEIAKLYK(9)	4441.343351	Carbamidomethyl[C](32)	1.188843e-003	1.647145e-001	0.002939	0.661737	5.744990e-016	1.283746e-003
	3	PRF_Q_2021_M_CIAN_676_51523.97441.97441.4.0.dta	4	4157.167452	NINKSLSALGNVISALAEGSTYVPYR(4)-CEEEIAKLYK(7)	4157.147293	Carbamidomethyl[C](30)	3.709140e-006	2.990263e-002	0.020159	4.849239	2.487283e-017	1.254948e-006
	4	PRF_Q_2021_M_CIAN_676_51523.93175.93175.4.0.dta	4	4615.410997	NINKSLSALGNVISALAEGSTYVPYRDSK(4)-KCEEEIAKLYK(8)	4615.396168	Carbamidomethyl[C](34)	1.765869e-006	3.671054e-002	0.014829	3.212942	4.272185e-009	9.779891e-012
	5	PRF_Q_2021_M_CIAN_676_51523.93301.93301.5.0.dta	5	4615.406581	NINKSLSALGNVISALAEGSTYVPYRDSK(4)-KCEEEIAKLYK(8)	4615.396168	Carbamidomethyl[C](34)	4.376316e-004	5.934659e-002	0.010413	2.256144	1.629463e-021	6.815701e-005
	6	PRF_Q_2021_M_CIAN_676_51523.93156.93156.5.0.dta	5	4615.408049	NINKSLSALGNVISALAEGSTYVPYRDSK(4)-KCEEEIAKLYK(8)	4615.396168	Carbamidomethyl[C](34)	1.440939e-002	1.730949e-001	0.011881	2.574210	1.726289e-014	7.029742e-003
	7	PRF_Q_2021_M_CIAN_676_51523.93325.93325.4.1.dta	4	4615.402390	NINKSLSALGNVISALAEGSTYVPYRDSK(4)-KCEEEIAKLYK(8)	4615.396168	Carbamidomethyl[C](34)	6.835435e-002	2.694803e-001	0.006222	1.348097	2.767263e-004	1.002599e-002
	8	PRF_Q_2021_M_CIAN_676_51523.93333.93333.4.1.dta	4	4615.402390	NINKSLSALGNVISALAEGSTYVPYRDSK(4)-KCEEEIAKLYK(8)	4615.396168	Carbamidomethyl[C](34)	1.000000e+000	6.018178e-001	0.006222	1.348097	1.000000e+000	1.000000e+000
	9	PRF_Q_2021_M_CIAN_676_51523.95287.95287.5.0.dta	5	4487.324717	NINKSLSALGNVISALAEGSTYVPYRDSK(4)-CEEEIAKLYK(7)	4487.301212	Carbamidomethyl[C](33)	3.800357e-003	5.033254e-002	0.023505	5.238115	1.220064e-012	1.248181e-003
	10	PRF_Q_2021_M_CIAN_676_51523.95082.95082.3.0.dta	3	4285.225417	NINKSLSALGNVISALAEGSTYVPYR(4)-KCEEEIAKLYK(8)	4285.242249	Carbamidomethyl[C](31)	3.276524e-002	5.717683e-002	-0.016832	-3.927899	1.000000e+000	3.906683e-003
	11	PRF_Q_2021_M_CIAN_676_51523.95043.95043.5.0.dta	5	4285.258136	NINKSLSALGNVISALAEGSTYVPYR(4)-KCEEEIAKLYK(8)	4285.242249	Carbamidomethyl[C](31)	4.876612e-005	8.478580e-002	0.015887	3.707375	4.698633e-017	1.477472e-005
	12	PRF_Q_2021_M_CIAN_676_51523.95173.95173.4.0.dta	4	4285.247479	NINKSLSALGNVISALAEGSTYVPYR(4)-KCEEEIAKLYK(8)	4285.242249	Carbamidomethyl[C](31)	5.182178e-004	1.334226e-001	0.005230	1.220468	1.902197e-016	4.550342e-004
	13	PRF_Q_2021_M_CIAN_676_51523.95044.95044.4.0.dta	4	4285.248175	NINKSLSALGNVISALAEGSTYVPYR(4)-KCEEEIAKLYK(8)	4285.242249	Carbamidomethyl[C](31)	1.103703e-003	1.374361e-001	0.005926	1.382886	2.457717e-016	3.642734e-004
	14	PRF_Q_2021_M_CIAN_676_51523.95170.95170.5.0.dta	5	4285.258724	NINKSLSALGNVISALAEGSTYVPYR(4)-KCEEEIAKLYK(8)	4285.242249	Carbamidomethyl[C](31)	1.758605e-004	1.542225e-001	0.016475	3.844590	4.099549e-017	3.359772e-005
	15	PRF_Q_2021_M_CIAN_676_51523.91412.91412.5.0.dta	5	4771.504135	NINKSLSALGNVISALAEGSTYVPYRDSK(4)-RKCEEEIAKLYK(9)	4771.497270	Carbamidomethyl[C](35)	3.213532e-003	1.733727e-001	0.006865	1.438752	9.755359e-026	1.981656e-003
	16	PRF_Q_2021_M_CIAN_676_51523.91396.91396.4.0.dta	4	4771.473129	NINKSLSALGNVISALAEGSTYVPYRDSK(4)-RKCEEEIAKLYK(9)	4771.497270	Carbamidomethyl[C](35)	3.958334e-003	3.424604e-001	-0.024141	-5.059418	1.000000e+000	5.888452e-005
	17	PRF_Q_2021_M_CIAN_676_51523.91547.91547.5.0.dta	5	4771.545873	NINKSLSALGNVISALAEGSTYVPYRDSK(4)-RKCEEEIAKLYK(9)	4771.497270	Carbamidomethyl[C](35)	9.042582e-003	3.906907e-001	0.048603	10.186111	1.039191e-012	7.099894e-003
11	sp|P33176|KINH_HUMAN (813)-sp|P33176|KINH_HUMAN (829)	5	26
	1	PRF_Q_2021_M_CIAN_676_51523.28671.28671.4.0.dta	4	3752.758195	KSAEIDSDDTGGSAAQK(1)-KSAEIDSDDTGGSAAQKQK(17)	3752.757895	null	1.202987e-012	3.277539e-005	0.000300	0.079941	1.001347e-015	4.407913e-012
	2	PRF_Q_2021_M_CIAN_676_51523.28767.28767.5.0.dta	5	3752.757167	KSAEIDSDDTGGSAAQK(1)-KSAEIDSDDTGGSAAQKQK(17)	3752.757895	null	1.979159e-010	1.232577e-004	-0.000728	-0.193991	1.289849e-005	1.942109e-009
	3	PRF_Q_2021_M_CIAN_676_51523.28801.28801.4.0.dta	4	3752.758440	KSAEIDSDDTGGSAAQK(1)-KSAEIDSDDTGGSAAQKQK(17)	3752.757895	null	1.000000e+000	1.793359e-003	0.000545	0.145227	1.000000e+000	1.000000e+000
	4	PRF_Q_2021_M_CIAN_676_51523.28633.28633.5.0.dta	5	3752.764649	KSAEIDSDDTGGSAAQK(1)-KSAEIDSDDTGGSAAQKQK(17)	3752.757895	null	4.715538e-003	8.404817e-003	0.006754	1.799743	3.734711e-003	2.059934e-004
	5	PRF_Q_2021_M_CIAN_676_51523.28620.28620.4.0.dta	4	3752.755055	KSAEIDSDDTGGSAAQK(1)-KSAEIDSDDTGGSAAQKQK(17)	3752.757895	null	1.000000e+000	2.095891e-002	-0.002840	-0.756777	1.000000e+000	1.000000e+000
	6	PRF_Q_2021_M_CIAN_676_51523.34979.34979.3.0.dta	3	3624.668708	KSAEIDSDDTGGSAAQK(1)-SAEIDSDDTGGSAAQKQK(16)	3624.662939	null	1.152181e-008	4.231613e-005	0.005769	1.591596	2.498730e-014	1.680487e-020
	7	PRF_Q_2021_M_CIAN_676_51523.34980.34980.4.0.dta	4	3624.666686	KSAEIDSDDTGGSAAQK(1)-SAEIDSDDTGGSAAQKQK(16)	3624.662939	null	2.339092e-004	3.479885e-003	0.003747	1.033751	3.427784e-003	7.181767e-011
	8	PRF_Q_2021_M_CIAN_676_51523.35149.35149.4.0.dta	4	3624.666864	KSAEIDSDDTGGSAAQK(1)-SAEIDSDDTGGSAAQKQK(16)	3624.662939	null	1.000000e+000	6.527398e-002	0.003925	1.082859	1.000000e+000	5.680395e-002
	9	PRF_Q_2021_M_CIAN_676_51523.34817.34817.3.0.dta	3	3624.669542	KSAEIDSDDTGGSAAQK(1)-SAEIDSDDTGGSAAQKQK(16)	3624.662939	null	1.000000e+000	8.094471e-002	0.006603	1.821687	1.000000e+000	1.000000e+000
	10	PRF_Q_2021_M_CIAN_676_51523.34833.34833.4.0.dta	4	3624.666774	KSAEIDSDDTGGSAAQK(1)-SAEIDSDDTGGSAAQKQK(16)	3624.662939	null	1.000000e+000	9.020619e-002	0.003835	1.058029	1.000000e+000	1.108344e-009
	11	PRF_Q_2021_M_CIAN_676_51523.35310.35310.4.0.dta	4	3624.673457	KSAEIDSDDTGGSAAQK(1)-SAEIDSDDTGGSAAQKQK(16)	3624.662939	null	1.000000e+000	1.037886e-001	0.010518	2.901787	1.000000e+000	5.864008e-004
	12	PRF_Q_2021_M_CIAN_676_51523.35146.35146.3.0.dta	3	3624.668939	KSAEIDSDDTGGSAAQK(1)-SAEIDSDDTGGSAAQKQK(16)	3624.662939	null	1.000000e+000	1.076839e-001	0.006000	1.655326	1.000000e+000	1.000000e+000
	13	PRF_Q_2021_M_CIAN_676_51523.35760.35760.4.1.dta	4	3624.660397	KSAEIDSDDTGGSAAQK(1)-SAEIDSDDTGGSAAQKQK(16)	3624.662939	null	1.000000e+000	1.865811e-001	-0.002542	-0.701307	1.000000e+000	1.000000e+000
	14	PRF_Q_2021_M_CIAN_676_51523.35468.35468.4.0.dta	4	3624.667140	KSAEIDSDDTGGSAAQK(1)-SAEIDSDDTGGSAAQKQK(16)	3624.662939	null	1.000000e+000	2.023017e-001	0.004201	1.159004	1.000000e+000	1.000000e+000
	15	PRF_Q_2021_M_CIAN_676_51523.35620.35620.4.1.dta	4	3624.665495	KSAEIDSDDTGGSAAQK(1)-SAEIDSDDTGGSAAQKQK(16)	3624.662939	null	1.000000e+000	2.451257e-001	0.002556	0.705169	1.000000e+000	1.000000e+000
	16	PRF_Q_2021_M_CIAN_676_51523.53564.53564.5.0.dta	5	3624.672796	KSAEIDSDDTGGSAAQK(1)-SAEIDSDDTGGSAAQKQK(16)	3624.662939	null	1.000000e+000	3.888191e-001	0.009857	2.719425	1.000000e+000	1.000000e+000
	17	PRF_Q_2021_M_CIAN_676_51523.35764.35764.4.1.dta	4	3624.660397	KSAEIDSDDTGGSAAQK(1)-SAEIDSDDTGGSAAQKQK(16)	3624.662939	null	1.000000e+000	5.235703e-001	-0.002542	-0.701307	1.000000e+000	1.000000e+000
	18	PRF_Q_2021_M_CIAN_676_51523.35906.35906.4.0.dta	4	3624.668491	KSAEIDSDDTGGSAAQK(1)-SAEIDSDDTGGSAAQKQK(16)	3624.662939	null	1.000000e+000	5.822221e-001	0.005552	1.531729	1.000000e+000	1.000000e+000
	19	PRF_Q_2021_M_CIAN_676_51523.27450.27450.5.0.dta	5	3979.923770	VKKSAEIDSDDTGGSAAQK(3)-KSAEIDSDDTGGSAAQKQK(17)	3979.921259	null	4.345668e-005	2.112261e-004	0.002511	0.630917	1.897914e-006	4.427337e-012
	20	PRF_Q_2021_M_CIAN_676_51523.32473.32473.4.1.dta	4	3851.828084	VKKSAEIDSDDTGGSAAQK(3)-SAEIDSDDTGGSAAQKQK(16)	3851.826303	null	7.465497e-003	1.818011e-002	0.001781	0.462378	1.874690e-010	1.775958e-002
	21	PRF_Q_2021_M_CIAN_676_51523.32648.32648.4.0.dta	4	3851.832920	VKKSAEIDSDDTGGSAAQK(3)-SAEIDSDDTGGSAAQKQK(16)	3851.826303	null	3.582448e-002	2.714559e-002	0.006617	1.717886	8.901416e-007	1.544364e-001
	22	PRF_Q_2021_M_CIAN_676_51523.32529.32529.4.2.dta	4	3851.824591	VKKSAEIDSDDTGGSAAQK(3)-SAEIDSDDTGGSAAQKQK(16)	3851.826303	null	5.998951e-002	4.868890e-002	-0.001712	-0.444464	1.166171e-007	2.050744e-002
	23	PRF_Q_2021_M_CIAN_676_51523.32605.32605.5.0.dta	5	3851.811375	VKKSAEIDSDDTGGSAAQK(3)-SAEIDSDDTGGSAAQKQK(16)	3851.826303	null	5.486584e-003	9.772429e-002	-0.014928	-3.875564	9.803641e-010	2.983317e-003
	24	PRF_Q_2021_M_CIAN_676_51523.32490.32490.5.0.dta	5	3851.808517	VKKSAEIDSDDTGGSAAQK(3)-SAEIDSDDTGGSAAQKQK(16)	3851.826303	null	1.512817e-002	1.867542e-001	-0.017786	-4.617550	2.895570e-004	2.886587e-003
	25	PRF_Q_2021_M_CIAN_676_51523.32610.32610.5.0.dta	5	3851.811331	VKKSAEIDSDDTGGSAAQK(3)-SAEIDSDDTGGSAAQKQK(16)	3851.826303	null	6.807069e-002	3.585029e-001	-0.014972	-3.886987	9.250191e-006	5.286748e-002
	26	PRF_Q_2021_M_CIAN_676_51523.29155.29155.5.0.dta	5	3880.814172	KSAEIDSDDTGGSAAQKQK(1)-SAEIDSDDTGGSAAQKQK(16)	3880.816466	null	1.000000e+000	3.771329e-002	-0.002294	-0.591113	1.000000e+000	1.793925e-001
12	sp|P33176|KINH_HUMAN (1074)-sp|P33176|KINH_HUMAN (1175)	5	12
	1	PRF_Q_2021_M_CIAN_676_51523.77923.77923.5.0.dta	5	4222.052295	HPADIPDYYKQSFPEGFKWER(10)-KPVQMPGAYNVDR(1)	4222.048924	null	3.928634e-016	1.120264e-003	0.003371	0.798428	3.115202e-026	5.125698e-010
	2	PRF_Q_2021_M_CIAN_676_51523.78062.78062.5.0.dta	5	4222.058982	HPADIPDYYKQSFPEGFKWER(10)-KPVQMPGAYNVDR(1)	4222.048924	null	9.444616e-020	7.997949e-003	0.010058	2.382256	1.317660e-008	1.856786e-006
	3	PRF_Q_2021_M_CIAN_676_51523.77790.77790.5.0.dta	5	4222.048307	HPADIPDYYKQSFPEGFKWER(10)-KPVQMPGAYNVDR(1)	4222.048924	null	4.800249e-006	8.724736e-003	-0.000617	-0.146138	4.254521e-014	4.550629e-007
	4	PRF_Q_2021_M_CIAN_676_51523.77976.77976.4.0.dta	4	4222.044369	HPADIPDYYKQSFPEGFKWER(10)-KPVQMPGAYNVDR(1)	4222.048924	null	1.000000e+000	2.050577e-002	-0.004555	-1.078860	1.000000e+000	5.319545e-003
	5	PRF_Q_2021_M_CIAN_676_51523.78174.78174.5.1.dta	5	4222.056313	HPADIPDYYKQSFPEGFKWER(10)-KPVQMPGAYNVDR(1)	4222.048924	null	1.000000e+000	9.891578e-002	0.007389	1.750098	1.000000e+000	8.784523e-002
	6	PRF_Q_2021_M_CIAN_676_51523.71755.71755.5.0.dta	5	4421.195954	HPADIPDYYKQSFPEGFKWER(10)-AKKPVQMPGAYNVDR(3)	4421.180990	null	1.000000e+000	2.460603e-002	0.014964	3.384616	1.000000e+000	2.899433e-002
	7	PRF_Q_2021_M_CIAN_676_51523.76153.76153.4.0.dta	4	3750.810770	HPADIPDYYKQSFPEGFK(10)-KPVQMPGAYNVDR(1)	3750.825928	null	9.160029e-005	2.626965e-002	-0.015158	-4.041243	1.139018e-003	4.007214e-014
	8	PRF_Q_2021_M_CIAN_676_51523.76011.76011.4.1.dta	4	3750.850754	HPADIPDYYKQSFPEGFK(10)-KPVQMPGAYNVDR(1)	3750.825928	null	1.000000e+000	7.968827e-002	0.024826	6.618809	1.000000e+000	1.000000e+000
	9	PRF_Q_2021_M_CIAN_676_51523.71819.71819.5.0.dta	5	4198.068076	AFTKHPADIPDYYKQSFPEGFK(14)-KPVQMPGAYNVDR(1)	4198.074076	null	9.366180e-005	3.200422e-002	-0.006000	-1.429227	1.000000e+000	1.454691e-003
	10	PRF_Q_2021_M_CIAN_676_51523.71962.71962.5.2.dta	5	4198.070645	AFTKHPADIPDYYKQSFPEGFK(14)-KPVQMPGAYNVDR(1)	4198.074076	null	8.751725e-006	8.139518e-002	-0.003431	-0.817280	2.280814e-006	3.914097e-007
	11	PRF_Q_2021_M_CIAN_676_51523.72081.72081.5.2.dta	5	4198.065179	AFTKHPADIPDYYKQSFPEGFK(14)-KPVQMPGAYNVDR(1)	4198.074076	null	1.999339e-001	4.688773e-001	-0.008897	-2.119305	1.000000e+000	4.726875e-001
	12	PRF_Q_2021_M_CIAN_676_51523.74332.74332.5.0.dta	5	4669.297693	AFTKHPADIPDYYKQSFPEGFKWER(14)-KPVQMPGAYNVDR(1)	4669.297072	null	2.899601e-005	3.567287e-002	0.000621	0.132996	1.000000e+000	1.811294e-007
13	sp|P33176|KINH_HUMAN (606)-sp|P33176|KINH_HUMAN (609)	5	32
	1	PRF_Q_2021_M_CIAN_676_51523.21532.21532.3.0.dta	3	2452.254151	TMVKR(4)-CKQLESTQTESNKK(2)	2452.253302	Carbamidomethyl[C](1)	1.579576e-014	2.096243e-003	0.000849	0.346212	3.024334e-009	8.701545e-010
	2	PRF_Q_2021_M_CIAN_676_51523.21411.21411.4.0.dta	4	2452.257109	TMVKR(4)-CKQLESTQTESNKK(2)	2452.253302	Carbamidomethyl[C](1)	1.241691e-008	2.192867e-003	0.003807	1.552450	9.347373e-014	1.185669e-007
	3	PRF_Q_2021_M_CIAN_676_51523.21542.21542.4.0.dta	4	2452.256232	TMVKR(4)-CKQLESTQTESNKK(2)	2452.253302	Carbamidomethyl[C](1)	5.751398e-017	2.963105e-003	0.002930	1.194819	1.621403e-015	2.873552e-008
	4	PRF_Q_2021_M_CIAN_676_51523.17163.17163.5.0.dta	5	2468.247554	TMVKR(4)-CKQLESTQTESNKK(2)	2468.248216	Carbamidomethyl[C](1);Oxidation[M](19)	2.576753e-006	3.575957e-003	-0.000662	-0.268206	4.689419e-016	2.162223e-006
	5	PRF_Q_2021_M_CIAN_676_51523.21531.21531.5.0.dta	5	2452.255759	TMVKR(4)-CKQLESTQTESNKK(2)	2452.253302	Carbamidomethyl[C](1)	1.433590e-009	4.568734e-003	0.002457	1.001936	4.257122e-016	4.167470e-006
	6	PRF_Q_2021_M_CIAN_676_51523.21661.21661.5.0.dta	5	2452.256725	TMVKR(4)-CKQLESTQTESNKK(2)	2452.253302	Carbamidomethyl[C](1)	7.883763e-010	4.894873e-003	0.003423	1.395859	8.903599e-013	6.688686e-008
	7	PRF_Q_2021_M_CIAN_676_51523.21399.21399.5.0.dta	5	2452.256182	TMVKR(4)-CKQLESTQTESNKK(2)	2452.253302	Carbamidomethyl[C](1)	1.112043e-005	5.899387e-003	0.002880	1.174430	3.099309e-017	1.429458e-005
	8	PRF_Q_2021_M_CIAN_676_51523.21678.21678.3.0.dta	3	2452.252996	TMVKR(4)-CKQLESTQTESNKK(2)	2452.253302	Carbamidomethyl[C](1)	5.080914e-008	1.609675e-002	-0.000306	-0.124783	1.556081e-012	1.785812e-006
	9	PRF_Q_2021_M_CIAN_676_51523.21524.21524.4.0.dta	4	2468.247185	TMVKR(4)-CKQLESTQTESNKK(2)	2468.248216	Carbamidomethyl[C](1);Oxidation[M](19)	1.141345e-003	2.233395e-002	-0.001031	-0.417705	7.378211e-014	1.452331e-004
	10	PRF_Q_2021_M_CIAN_676_51523.21400.21400.3.0.dta	3	2452.254798	TMVKR(4)-CKQLESTQTESNKK(2)	2452.253302	Carbamidomethyl[C](1)	5.927256e-014	2.778637e-002	0.001496	0.610051	5.128721e-009	1.557707e-010
	11	PRF_Q_2021_M_CIAN_676_51523.21389.21389.4.2.dta	4	2468.248954	TMVKR(4)-CKQLESTQTESNKK(2)	2468.248216	Carbamidomethyl[C](1);Oxidation[M](19)	3.686139e-004	4.121321e-002	0.000738	0.298997	2.435547e-008	1.135249e-003
	12	PRF_Q_2021_M_CIAN_676_51523.21461.21461.5.0.dta	5	2468.247961	TMVKR(4)-CKQLESTQTESNKK(2)	2468.248216	Carbamidomethyl[C](1);Oxidation[M](19)	6.547120e-004	4.161695e-002	-0.000255	-0.103312	7.529420e-016	4.587408e-003
	13	PRF_Q_2021_M_CIAN_676_51523.21271.21271.3.0.dta	3	2452.255859	TMVKR(4)-CKQLESTQTESNKK(2)	2452.253302	Carbamidomethyl[C](1)	1.000000e+000	5.731553e-002	0.002557	1.042714	1.000000e+000	1.747934e-004
	14	PRF_Q_2021_M_CIAN_676_51523.21279.21279.4.0.dta	4	2452.257476	TMVKR(4)-CKQLESTQTESNKK(2)	2452.253302	Carbamidomethyl[C](1)	3.437009e-005	6.810433e-002	0.004174	1.702108	7.312837e-012	3.324666e-004
	15	PRF_Q_2021_M_CIAN_676_51523.21606.21606.5.0.dta	5	2468.249873	TMVKR(4)-CKQLESTQTESNKK(2)	2468.248216	Carbamidomethyl[C](1);Oxidation[M](19)	1.017846e-003	7.195161e-002	0.001657	0.671326	6.854558e-008	1.902972e-003
	16	PRF_Q_2021_M_CIAN_676_51523.17164.17164.3.0.dta	3	2468.250481	TMVKR(4)-CKQLESTQTESNKK(2)	2468.248216	Carbamidomethyl[C](1);Oxidation[M](19)	6.669873e-007	8.577101e-002	0.002265	0.917655	5.723541e-008	5.639550e-008
	17	PRF_Q_2021_M_CIAN_676_51523.21268.21268.5.0.dta	5	2452.257330	TMVKR(4)-CKQLESTQTESNKK(2)	2452.253302	Carbamidomethyl[C](1)	3.983367e-004	1.020172e-001	0.004028	1.642571	1.354662e-009	7.539394e-004
	18	PRF_Q_2021_M_CIAN_676_51523.21324.21324.5.1.dta	5	2468.250610	TMVKR(4)-CKQLESTQTESNKK(2)	2468.248216	Carbamidomethyl[C](1);Oxidation[M](19)	3.204799e-003	2.102665e-001	0.002394	0.969919	2.337401e-003	1.738891e-002
	19	PRF_Q_2021_M_CIAN_676_51523.18721.18721.4.0.dta	4	2468.253169	TMVKR(4)-CKQLESTQTESNKK(2)	2468.248216	Carbamidomethyl[C](1);Oxidation[M](19)	1.564528e-001	3.451462e-001	0.004953	2.006686	1.000000e+000	3.306776e-001
	20	PRF_Q_2021_M_CIAN_676_51523.21334.21334.4.2.dta	4	2468.252083	TMVKR(4)-CKQLESTQTESNKK(2)	2468.248216	Carbamidomethyl[C](1);Oxidation[M](19)	1.650692e-001	4.806502e-001	0.003867	1.566698	2.693162e-002	1.906268e-001
	21	PRF_Q_2021_M_CIAN_676_51523.21666.21666.4.0.dta	4	2468.260415	TMVKR(4)-CKQLESTQTESNKK(2)	2468.248216	Carbamidomethyl[C](1);Oxidation[M](19)	1.377056e-001	4.946992e-001	0.012199	4.942372	1.207948e-003	4.008482e-001
	22	PRF_Q_2021_M_CIAN_676_51523.34648.34648.3.0.dta	3	2608.335877	TMVKR(4)-RCKQLESTQTESNKK(3)	2608.354404	Carbamidomethyl[C](2)	1.033394e-005	2.022547e-002	-0.018527	-7.102946	6.232434e-011	1.655890e-003
	23	PRF_Q_2021_M_CIAN_676_51523.34846.34846.4.0.dta	4	2608.341752	TMVKR(4)-RCKQLESTQTESNKK(3)	2608.354404	Carbamidomethyl[C](2)	3.903043e-004	2.394639e-002	-0.012652	-4.850568	7.526206e-013	1.666392e-003
	24	PRF_Q_2021_M_CIAN_676_51523.34801.34801.3.0.dta	3	2608.337141	TMVKR(4)-RCKQLESTQTESNKK(3)	2608.354404	Carbamidomethyl[C](2)	3.368666e-005	3.464843e-002	-0.017263	-6.618349	6.744356e-008	2.602206e-003
	25	PRF_Q_2021_M_CIAN_676_51523.34685.34685.4.0.dta	4	2608.341693	TMVKR(4)-RCKQLESTQTESNKK(3)	2608.354404	Carbamidomethyl[C](2)	8.061381e-004	3.815707e-002	-0.012711	-4.873187	2.573025e-012	2.598450e-003
	26	PRF_Q_2021_M_CIAN_676_51523.35001.35001.4.0.dta	4	2608.347990	TMVKR(4)-RCKQLESTQTESNKK(3)	2608.354404	Carbamidomethyl[C](2)	2.902533e-002	1.574056e-001	-0.006414	-2.459022	5.012101e-009	1.394013e-002
	27	PRF_Q_2021_M_CIAN_676_51523.34952.34952.3.0.dta	3	2608.338782	TMVKR(4)-RCKQLESTQTESNKK(3)	2608.354404	Carbamidomethyl[C](2)	6.092701e-001	5.594655e-001	-0.015622	-5.989217	4.036507e-006	6.063847e-001
	28	PRF_Q_2021_M_CIAN_676_51523.40436.40436.5.0.dta	5	3310.704480	MKSEVKTMVKR(10)-RCKQLESTQTESNKK(3)	3310.727815	Carbamidomethyl[C](2)	1.019513e-002	2.716041e-001	-0.023335	-7.048299	6.910913e-007	2.340214e-002
	29	PRF_Q_2021_M_CIAN_676_51523.41364.41364.5.0.dta	5	3310.705050	MKSEVKTMVKR(10)-RCKQLESTQTESNKK(3)	3310.727815	Carbamidomethyl[C](2)	5.854981e-001	3.868689e-001	-0.022765	-6.876132	1.613071e-006	2.732679e-001
	30	PRF_Q_2021_M_CIAN_676_51523.26316.26316.3.0.dta	3	2340.151701	TMVKR(4)-CKQLESTQTESNK(2)	2340.153260	Carbamidomethyl[C](1);Oxidation[M](18)	1.538484e-001	3.136466e-001	-0.001559	-0.666196	1.000000e+000	2.212284e-001
	31	PRF_Q_2021_M_CIAN_676_51523.22052.22052.4.1.dta	4	2340.158375	TMVKR(4)-CKQLESTQTESNK(2)	2340.153260	Carbamidomethyl[C](1);Oxidation[M](18)	7.234104e-002	5.288776e-001	0.005115	2.185754	1.000000e+000	4.866440e-002
	32	PRF_Q_2021_M_CIAN_676_51523.22508.22508.4.0.dta	4	3212.565259	TMVKR(4)-CKQLESTQTESNKKMEENEK(2)	3212.559421	Carbamidomethyl[C](1)	1.445723e-003	3.993323e-001	0.005838	1.817243	1.000000e+000	2.503072e-004
14	sp|P33176|KINH_HUMAN (656)-sp|P33176|KINH_HUMAN (726)	5	32
	1	PRF_Q_2021_M_CIAN_676_51523.75084.75084.3.0.dta	3	3290.747631	SLTEYLQNVEQKK(12)-QISSLRDEVEAKAK(12)	3290.747670	null	3.451244e-011	2.324159e-003	-0.000039	-0.011851	2.116415e-006	2.732729e-018
	2	PRF_Q_2021_M_CIAN_676_51523.75217.75217.3.0.dta	3	3290.750233	SLTEYLQNVEQKK(12)-QISSLRDEVEAKAK(12)	3290.747670	null	6.033282e-004	7.727978e-003	0.002563	0.778850	1.108284e-013	3.581849e-009
	3	PRF_Q_2021_M_CIAN_676_51523.75159.75159.4.0.dta	4	3290.748458	SLTEYLQNVEQKK(12)-QISSLRDEVEAKAK(12)	3290.747670	null	7.364711e-015	1.281729e-002	0.000788	0.239459	2.474734e-008	9.260404e-015
	4	PRF_Q_2021_M_CIAN_676_51523.75020.75020.4.0.dta	4	3290.752585	SLTEYLQNVEQKK(12)-QISSLRDEVEAKAK(12)	3290.747670	null	1.452460e-013	4.400876e-002	0.004915	1.493582	3.197886e-006	7.769080e-012
	5	PRF_Q_2021_M_CIAN_676_51523.75295.75295.4.0.dta	4	3290.745138	SLTEYLQNVEQKK(12)-QISSLRDEVEAKAK(12)	3290.747670	null	2.397670e-009	5.056824e-002	-0.002532	-0.769430	1.153417e-004	1.517328e-010
	6	PRF_Q_2021_M_CIAN_676_51523.74887.74887.4.0.dta	4	3290.749446	SLTEYLQNVEQKK(12)-QISSLRDEVEAKAK(12)	3290.747670	null	1.147283e-004	9.209492e-002	0.001776	0.539695	6.631415e-007	1.959074e-003
	7	PRF_Q_2021_M_CIAN_676_51523.75298.75298.5.0.dta	5	3290.745847	SLTEYLQNVEQKK(12)-QISSLRDEVEAKAK(12)	3290.747670	null	2.856681e-003	2.282129e-001	-0.001823	-0.553977	4.481781e-003	1.827374e-005
	8	PRF_Q_2021_M_CIAN_676_51523.75158.75158.5.0.dta	5	3290.749937	SLTEYLQNVEQKK(12)-QISSLRDEVEAKAK(12)	3290.747670	null	3.156676e-004	2.441980e-001	0.002267	0.688901	1.953356e-002	6.279017e-005
	9	PRF_Q_2021_M_CIAN_676_51523.75019.75019.5.0.dta	5	3290.752742	SLTEYLQNVEQKK(12)-QISSLRDEVEAKAK(12)	3290.747670	null	1.636728e-004	3.783250e-001	0.005072	1.541291	5.803542e-002	1.902456e-006
	10	PRF_Q_2021_M_CIAN_676_51523.69852.69852.4.0.dta	4	3446.853391	SLTEYLQNVEQKKR(12)-QISSLRDEVEAKAK(12)	3446.848772	null	2.432913e-019	2.997349e-002	0.004619	1.340065	8.220852e-010	8.899489e-008
	11	PRF_Q_2021_M_CIAN_676_51523.69714.69714.4.0.dta	4	3446.855415	SLTEYLQNVEQKKR(12)-QISSLRDEVEAKAK(12)	3446.848772	null	1.443746e-015	5.936949e-002	0.006643	1.927268	7.374903e-014	6.992125e-006
	12	PRF_Q_2021_M_CIAN_676_51523.69998.69998.4.0.dta	4	3446.856598	SLTEYLQNVEQKKR(12)-QISSLRDEVEAKAK(12)	3446.848772	null	7.558780e-006	1.157333e-001	0.007826	2.270480	7.138051e-025	6.167010e-009
	13	PRF_Q_2021_M_CIAN_676_51523.69567.69567.4.0.dta	4	3446.856728	SLTEYLQNVEQKKR(12)-QISSLRDEVEAKAK(12)	3446.848772	null	1.897065e-009	1.189711e-001	0.007956	2.308195	9.539625e-016	6.788102e-008
	14	PRF_Q_2021_M_CIAN_676_51523.70129.70129.4.0.dta	4	3446.849264	SLTEYLQNVEQKKR(12)-QISSLRDEVEAKAK(12)	3446.848772	null	4.347054e-007	2.397939e-001	0.000492	0.142739	8.168241e-012	1.173723e-011
	15	PRF_Q_2021_M_CIAN_676_51523.69878.69878.3.0.dta	3	3446.853656	SLTEYLQNVEQKKR(12)-QISSLRDEVEAKAK(12)	3446.848772	null	1.000000e+000	2.696502e-001	0.004884	1.416946	1.000000e+000	1.000000e+000
	16	PRF_Q_2021_M_CIAN_676_51523.69735.69735.5.0.dta	5	3446.860013	SLTEYLQNVEQKKR(12)-QISSLRDEVEAKAK(12)	3446.848772	null	4.439371e-002	4.446715e-001	0.011241	3.261240	7.172059e-005	1.227135e-001
	17	PRF_Q_2021_M_CIAN_676_51523.70482.70482.4.1.dta	4	3446.836500	SLTEYLQNVEQKKR(12)-QISSLRDEVEAKAK(12)	3446.848772	null	4.197603e-003	4.480489e-001	-0.012272	-3.560353	1.266671e-004	3.487297e-003
	18	PRF_Q_2021_M_CIAN_676_51523.69873.69873.5.0.dta	5	3446.858155	SLTEYLQNVEQKKR(12)-QISSLRDEVEAKAK(12)	3446.848772	null	7.616660e-002	4.713252e-001	0.009383	2.722197	7.587824e-007	2.191327e-001
	19	PRF_Q_2021_M_CIAN_676_51523.69584.69584.5.0.dta	5	3446.861244	SLTEYLQNVEQKKR(12)-QISSLRDEVEAKAK(12)	3446.848772	null	1.000000e+000	7.747204e-001	0.012472	3.618377	9.269665e-006	1.000000e+000
	20	PRF_Q_2021_M_CIAN_676_51523.59735.59735.3.1.dta	3	2762.456605	SLTEYLQNVEQKKR(12)-DEVEAKAK(6)	2762.456934	null	2.104673e-006	6.849505e-002	-0.000329	-0.119097	2.111555e-003	3.767126e-008
	21	PRF_Q_2021_M_CIAN_676_51523.59668.59668.4.1.dta	4	2762.445251	SLTEYLQNVEQKKR(12)-DEVEAKAK(6)	2762.456934	null	5.077470e-007	1.243082e-001	-0.011683	-4.229206	2.175106e-004	3.723269e-011
	22	PRF_Q_2021_M_CIAN_676_51523.59783.59783.4.0.dta	4	2762.461778	SLTEYLQNVEQKKR(12)-DEVEAKAK(6)	2762.456934	null	1.714524e-006	1.380966e-001	0.004844	1.753511	5.914624e-006	9.062558e-010
	23	PRF_Q_2021_M_CIAN_676_51523.59788.59788.5.0.dta	5	2762.449732	SLTEYLQNVEQKKR(12)-DEVEAKAK(6)	2762.456934	null	3.449402e-005	4.610754e-001	-0.007202	-2.607099	5.852954e-006	1.367006e-006
	24	PRF_Q_2021_M_CIAN_676_51523.70178.70178.4.1.dta	4	3688.024097	IKSLTEYLQNVEQKKR(14)-QISSLRDEVEAKAK(12)	3688.027786	null	2.833440e-005	9.766787e-002	-0.003689	-1.000264	1.121354e-009	2.455163e-006
	25	PRF_Q_2021_M_CIAN_676_51523.70326.70326.4.0.dta	4	3688.029502	IKSLTEYLQNVEQKKR(14)-QISSLRDEVEAKAK(12)	3688.027786	null	1.437753e-008	1.346658e-001	0.001716	0.465289	8.907541e-012	1.164880e-011
	26	PRF_Q_2021_M_CIAN_676_51523.70185.70185.4.0.dta	4	3688.023477	IKSLTEYLQNVEQKKR(14)-QISSLRDEVEAKAK(12)	3688.027786	null	1.750237e-004	1.602203e-001	-0.004309	-1.168375	3.826035e-011	3.477207e-006
	27	PRF_Q_2021_M_CIAN_676_51523.70206.70206.5.0.dta	5	3688.027254	IKSLTEYLQNVEQKKR(14)-QISSLRDEVEAKAK(12)	3688.027786	null	1.740646e-001	3.151351e-001	-0.000532	-0.144251	1.792469e-006	7.955222e-002
	28	PRF_Q_2021_M_CIAN_676_51523.70346.70346.5.0.dta	5	3688.029018	IKSLTEYLQNVEQKKR(14)-QISSLRDEVEAKAK(12)	3688.027786	null	4.921674e-002	3.759832e-001	0.001232	0.334054	6.185134e-007	1.656356e-002
	29	PRF_Q_2021_M_CIAN_676_51523.75245.75245.5.0.dta	5	3531.928117	IKSLTEYLQNVEQKK(14)-QISSLRDEVEAKAK(12)	3531.926683	null	1.000000e+000	2.913550e-001	0.001434	0.406011	1.668839e-003	1.000000e+000
	30	PRF_Q_2021_M_CIAN_676_51523.74964.74964.5.0.dta	5	3531.935557	IKSLTEYLQNVEQKK(14)-QISSLRDEVEAKAK(12)	3531.926683	null	5.951268e-002	3.093675e-001	0.008874	2.512510	6.284437e-002	4.233597e-002
	31	PRF_Q_2021_M_CIAN_676_51523.75105.75105.5.0.dta	5	3531.929750	IKSLTEYLQNVEQKK(14)-QISSLRDEVEAKAK(12)	3531.926683	null	4.480633e-001	4.059103e-001	0.003067	0.868365	8.280247e-007	4.700772e-001
	32	PRF_Q_2021_M_CIAN_676_51523.75006.75006.4.0.dta	4	3531.913357	IKSLTEYLQNVEQKK(14)-QISSLRDEVEAKAK(12)	3531.926683	null	9.737605e-002	5.575733e-001	-0.013326	-3.773012	4.552232e-001	3.819244e-003
15	sp|P33176|KINH_HUMAN (256)-sp|P33176|KINH_HUMAN (420)	5	8
	1	PRF_Q_2021_M_CIAN_676_51523.95702.95702.3.0.dta	3	3881.022649	NINKSLSALGNVISALAEGSTYVPYR(4)-KCEEEIAK(1)	3880.999913	Carbamidomethyl[C](31)	1.019296e-007	1.120862e-002	0.022736	5.858284	5.629313e-010	4.324269e-007
	2	PRF_Q_2021_M_CIAN_676_51523.95828.95828.4.0.dta	4	3881.003408	NINKSLSALGNVISALAEGSTYVPYR(4)-KCEEEIAK(1)	3880.999913	Carbamidomethyl[C](31)	4.538520e-010	5.032490e-002	0.003495	0.900541	2.163661e-011	1.504143e-008
	3	PRF_Q_2021_M_CIAN_676_51523.95696.95696.4.0.dta	4	3881.013299	NINKSLSALGNVISALAEGSTYVPYR(4)-KCEEEIAK(1)	3880.999913	Carbamidomethyl[C](31)	3.054063e-009	1.057119e-001	0.013386	3.449111	1.760645e-015	2.620286e-008
	4	PRF_Q_2021_M_CIAN_676_51523.91091.91091.4.3.dta	4	4367.255909	NINKSLSALGNVISALAEGSTYVPYRDSK(4)-RKCEEEIAK(2)	4367.254933	Carbamidomethyl[C](35)	6.094543e-005	4.139496e-002	0.000976	0.223481	2.321445e-014	2.447321e-008
	5	PRF_Q_2021_M_CIAN_676_51523.93352.93352.5.0.dta	5	4211.163790	NINKSLSALGNVISALAEGSTYVPYRDSK(4)-KCEEEIAK(1)	4211.153831	Carbamidomethyl[C](34)	4.030950e-009	4.379009e-002	0.009959	2.364910	1.038864e-015	1.177031e-009
	6	PRF_Q_2021_M_CIAN_676_51523.93377.93377.4.1.dta	4	4211.149897	NINKSLSALGNVISALAEGSTYVPYRDSK(4)-KCEEEIAK(1)	4211.153831	Carbamidomethyl[C](34)	1.130487e-011	1.069425e-001	-0.003934	-0.934186	1.564589e-011	5.802105e-008
	7	PRF_Q_2021_M_CIAN_676_51523.93349.93349.5.0.dta	5	4441.340938	NINKSLSALGNVISALAEGSTYVPYR(4)-RKCEEEIAKLYK(2)	4441.343351	Carbamidomethyl[C](32)	1.877323e-003	1.665789e-001	-0.002413	-0.543304	2.848038e-015	3.363000e-004
	8	PRF_Q_2021_M_CIAN_676_51523.93266.93266.5.0.dta	5	4037.118082	NINKSLSALGNVISALAEGSTYVPYR(4)-RKCEEEIAK(2)	4037.101015	Carbamidomethyl[C](32)	3.360261e-004	3.389242e-001	0.017067	4.227539	7.313263e-019	4.878625e-004
16	sp|P33176|KINH_HUMAN (539)-sp|P33176|KINH_HUMAN (813)	4	16
	1	PRF_Q_2021_M_CIAN_676_51523.77988.77988.3.0.dta	3	3404.732455	SATLASIDAELQKLK(13)-KSAEIDSDDTGGSAAQK(1)	3404.727718	null	3.549666e-009	2.256247e-005	0.004737	1.391301	1.854509e-012	1.558058e-008
	2	PRF_Q_2021_M_CIAN_676_51523.78122.78122.3.0.dta	3	3404.732361	SATLASIDAELQKLK(13)-KSAEIDSDDTGGSAAQK(1)	3404.727718	null	1.379517e-006	2.677541e-005	0.004643	1.363692	8.611602e-012	5.844995e-010
	3	PRF_Q_2021_M_CIAN_676_51523.77987.77987.4.0.dta	4	3404.733830	SATLASIDAELQKLK(13)-KSAEIDSDDTGGSAAQK(1)	3404.727718	null	7.609080e-003	2.004608e-003	0.006112	1.795151	1.699004e-011	2.379877e-003
	4	PRF_Q_2021_M_CIAN_676_51523.78291.78291.4.0.dta	4	3404.731207	SATLASIDAELQKLK(13)-KSAEIDSDDTGGSAAQK(1)	3404.727718	null	1.816841e-002	1.096057e-002	0.003489	1.024752	8.344570e-008	1.056360e-002
	5	PRF_Q_2021_M_CIAN_676_51523.78271.78271.3.0.dta	3	3404.731381	SATLASIDAELQKLK(13)-KSAEIDSDDTGGSAAQK(1)	3404.727718	null	1.000000e+000	1.192808e-002	0.003663	1.075857	1.577730e-003	2.127232e-003
	6	PRF_Q_2021_M_CIAN_676_51523.77853.77853.3.0.dta	3	3404.731288	SATLASIDAELQKLK(13)-KSAEIDSDDTGGSAAQK(1)	3404.727718	null	1.000000e+000	1.973344e-002	0.003570	1.048542	1.000000e+000	1.000000e+000
	7	PRF_Q_2021_M_CIAN_676_51523.77845.77845.4.0.dta	4	3404.730382	SATLASIDAELQKLK(13)-KSAEIDSDDTGGSAAQK(1)	3404.727718	null	3.180803e-002	2.381748e-002	0.002664	0.782441	1.576735e-005	7.961886e-003
	8	PRF_Q_2021_M_CIAN_676_51523.78467.78467.3.0.dta	3	3404.714617	SATLASIDAELQKLK(13)-KSAEIDSDDTGGSAAQK(1)	3404.727718	null	1.000000e+000	3.189092e-001	-0.013101	-3.847885	1.000000e+000	1.000000e+000
	9	PRF_Q_2021_M_CIAN_676_51523.80004.80004.5.0.dta	5	4273.120422	SATLASIDAELQKLKEMTNHQK(13)-KSAEIDSDDTGGSAAQK(1)	4273.113813	null	2.403294e-003	1.793559e-002	0.006609	1.546647	1.129963e-003	3.901232e-008
	10	PRF_Q_2021_M_CIAN_676_51523.79851.79851.5.0.dta	5	4273.118789	SATLASIDAELQKLKEMTNHQK(13)-KSAEIDSDDTGGSAAQK(1)	4273.113813	null	6.788163e-005	2.460267e-002	0.004976	1.164490	1.386792e-004	1.061681e-006
	11	PRF_Q_2021_M_CIAN_676_51523.79754.79754.4.0.dta	4	4273.106067	SATLASIDAELQKLKEMTNHQK(13)-KSAEIDSDDTGGSAAQK(1)	4273.113813	null	1.000000e+000	4.955486e-002	-0.007746	-1.812730	1.000000e+000	1.000000e+000
	12	PRF_Q_2021_M_CIAN_676_51523.79905.79905.4.0.dta	4	4273.093107	SATLASIDAELQKLKEMTNHQK(13)-KSAEIDSDDTGGSAAQK(1)	4273.113813	null	1.281730e-003	5.390193e-002	-0.020706	-4.845647	8.353523e-011	1.980806e-009
	13	PRF_Q_2021_M_CIAN_676_51523.79717.79717.5.2.dta	5	4273.115827	SATLASIDAELQKLKEMTNHQK(13)-KSAEIDSDDTGGSAAQK(1)	4273.113813	null	1.945061e-001	7.404107e-002	0.002014	0.471319	1.000000e+000	1.534301e-005
	14	PRF_Q_2021_M_CIAN_676_51523.71590.71590.5.0.dta	5	3631.894943	SATLASIDAELQKLK(13)-VKKSAEIDSDDTGGSAAQK(3)	3631.891082	null	1.930056e-003	2.281807e-002	0.003861	1.063083	1.063528e-008	2.292246e-004
	15	PRF_Q_2021_M_CIAN_676_51523.75268.75268.5.0.dta	5	4500.272285	SATLASIDAELQKLKEMTNHQK(13)-VKKSAEIDSDDTGGSAAQK(3)	4500.277177	null	2.319678e-001	4.714297e-002	-0.004892	-1.087044	9.865930e-002	7.843427e-005
	16	PRF_Q_2021_M_CIAN_676_51523.75131.75131.5.0.dta	5	4500.285435	SATLASIDAELQKLKEMTNHQK(13)-VKKSAEIDSDDTGGSAAQK(3)	4500.277177	null	4.969496e-007	7.429307e-002	0.008258	1.834998	2.874472e-005	1.231103e-007
17	sp|P33176|KINH_HUMAN (548)-sp|P33176|KINH_HUMAN (801)	4	145
	1	PRF_Q_2021_M_CIAN_676_51523.38696.38696.3.0.dta	3	2584.430165	LKEMTNHQKK(9)-KLFVQDLATR(1)	2584.427829	null	4.164307e-017	5.330485e-005	0.002336	0.903875	9.646330e-022	1.089930e-014
	2	PRF_Q_2021_M_CIAN_676_51523.38565.38565.3.0.dta	3	2584.429202	LKEMTNHQKK(9)-KLFVQDLATR(1)	2584.427829	null	1.253007e-015	7.089356e-005	0.001373	0.531259	2.172905e-023	4.357308e-012
	3	PRF_Q_2021_M_CIAN_676_51523.38462.38462.4.0.dta	4	2584.434631	LKEMTNHQKK(9)-KLFVQDLATR(1)	2584.427829	null	3.939833e-010	5.262331e-004	0.006802	2.631917	1.260476e-011	5.540563e-016
	4	PRF_Q_2021_M_CIAN_676_51523.38826.38826.5.0.dta	5	2584.431241	LKEMTNHQKK(9)-KLFVQDLATR(1)	2584.427829	null	1.110885e-011	9.952608e-004	0.003412	1.320215	2.179708e-012	6.471268e-011
	5	PRF_Q_2021_M_CIAN_676_51523.33232.33232.3.0.dta	3	2600.422776	LKEMTNHQKK(9)-KLFVQDLATR(1)	2600.422743	Oxidation[M](4)	1.000000e+000	1.961446e-003	0.000033	0.012690	1.000000e+000	2.594889e-010
	6	PRF_Q_2021_M_CIAN_676_51523.38599.38599.4.0.dta	4	2584.431234	LKEMTNHQKK(9)-KLFVQDLATR(1)	2584.427829	null	3.842511e-007	2.060446e-003	0.003405	1.317506	3.235353e-009	5.542094e-009
	7	PRF_Q_2021_M_CIAN_676_51523.38429.38429.3.0.dta	3	2584.431974	LKEMTNHQKK(9)-KLFVQDLATR(1)	2584.427829	null	2.187355e-004	3.454869e-003	0.004145	1.603837	7.066487e-006	8.312585e-014
	8	PRF_Q_2021_M_CIAN_676_51523.33366.33366.3.0.dta	3	2600.424832	LKEMTNHQKK(9)-KLFVQDLATR(1)	2600.422743	Oxidation[M](4)	1.299459e-004	4.336033e-003	0.002089	0.803331	1.507813e-005	1.776992e-006
	9	PRF_Q_2021_M_CIAN_676_51523.38874.38874.4.0.dta	4	2584.432973	LKEMTNHQKK(9)-KLFVQDLATR(1)	2584.427829	null	4.333282e-008	8.807545e-003	0.005144	1.990383	4.203559e-010	3.630028e-014
	10	PRF_Q_2021_M_CIAN_676_51523.38694.38694.5.0.dta	5	2584.430658	LKEMTNHQKK(9)-KLFVQDLATR(1)	2584.427829	null	1.073367e-008	9.147093e-003	0.002829	1.094633	4.172836e-010	9.199417e-011
	11	PRF_Q_2021_M_CIAN_676_51523.38738.38738.4.0.dta	4	2584.431107	LKEMTNHQKK(9)-KLFVQDLATR(1)	2584.427829	null	8.233978e-007	1.114739e-002	0.003278	1.268366	1.865226e-008	1.393266e-009
	12	PRF_Q_2021_M_CIAN_676_51523.39016.39016.4.0.dta	4	2584.431894	LKEMTNHQKK(9)-KLFVQDLATR(1)	2584.427829	null	1.519035e-004	1.457278e-002	0.004065	1.572882	1.486125e-005	3.040832e-009
	13	PRF_Q_2021_M_CIAN_676_51523.38842.38842.3.0.dta	3	2584.432313	LKEMTNHQKK(9)-KLFVQDLATR(1)	2584.427829	null	1.000000e+000	1.503241e-002	0.004484	1.735007	1.000000e+000	1.000000e+000
	14	PRF_Q_2021_M_CIAN_676_51523.35020.35020.3.0.dta	3	2600.425456	LKEMTNHQKK(9)-KLFVQDLATR(1)	2600.422743	Oxidation[M](4)	5.069587e-002	1.892714e-002	0.002713	1.043292	6.433630e-002	2.606828e-009
	15	PRF_Q_2021_M_CIAN_676_51523.34008.34008.4.0.dta	4	2600.426939	LKEMTNHQKK(9)-KLFVQDLATR(1)	2600.422743	Oxidation[M](4)	2.052345e-004	2.504005e-002	0.004196	1.613584	3.403524e-005	1.765999e-007
	16	PRF_Q_2021_M_CIAN_676_51523.33286.33286.4.0.dta	4	2600.425434	LKEMTNHQKK(9)-KLFVQDLATR(1)	2600.422743	Oxidation[M](4)	1.074184e-006	2.706674e-002	0.002691	1.034832	1.111910e-006	9.556893e-011
	17	PRF_Q_2021_M_CIAN_676_51523.33525.33525.3.0.dta	3	2600.417814	LKEMTNHQKK(9)-KLFVQDLATR(1)	2600.422743	Oxidation[M](4)	1.000000e+000	3.395416e-002	-0.004929	-1.895461	1.000000e+000	1.000000e+000
	18	PRF_Q_2021_M_CIAN_676_51523.38623.38623.2.0.dta	2	2584.430973	LKEMTNHQKK(9)-KLFVQDLATR(1)	2584.427829	null	1.000000e+000	4.072561e-002	0.003144	1.216517	1.000000e+000	1.000000e+000
	19	PRF_Q_2021_M_CIAN_676_51523.34705.34705.3.0.dta	3	2600.428998	LKEMTNHQKK(9)-KLFVQDLATR(1)	2600.422743	Oxidation[M](4)	1.817101e-004	4.474580e-002	0.006255	2.405378	6.264664e-005	3.497050e-013
	20	PRF_Q_2021_M_CIAN_676_51523.38554.38554.5.0.dta	5	2584.432368	LKEMTNHQKK(9)-KLFVQDLATR(1)	2584.427829	null	6.578066e-006	4.483479e-002	0.004539	1.756288	1.298107e-006	2.653062e-010
	21	PRF_Q_2021_M_CIAN_676_51523.38550.38550.3.1.dta	3	2600.427319	LKEMTNHQKK(9)-KLFVQDLATR(1)	2600.422743	Oxidation[M](4)	2.764521e-005	5.358510e-002	0.004576	1.759714	6.801087e-007	6.824564e-009
	22	PRF_Q_2021_M_CIAN_676_51523.33426.33426.4.0.dta	4	2600.426226	LKEMTNHQKK(9)-KLFVQDLATR(1)	2600.422743	Oxidation[M](4)	3.757843e-005	5.382650e-002	0.003483	1.339398	2.852755e-005	9.617763e-007
	23	PRF_Q_2021_M_CIAN_676_51523.39156.39156.4.1.dta	4	2584.432877	LKEMTNHQKK(9)-KLFVQDLATR(1)	2584.427829	null	6.764346e-003	5.406842e-002	0.005048	1.953237	1.047568e-003	7.967165e-007
	24	PRF_Q_2021_M_CIAN_676_51523.34157.34157.4.0.dta	4	2600.425872	LKEMTNHQKK(9)-KLFVQDLATR(1)	2600.422743	Oxidation[M](4)	4.853511e-004	5.521879e-002	0.003129	1.203266	2.972062e-004	1.103036e-007
	25	PRF_Q_2021_M_CIAN_676_51523.38580.38580.3.0.dta	3	2600.428072	LKEMTNHQKK(9)-KLFVQDLATR(1)	2600.422743	Oxidation[M](4)	6.572670e-002	5.780375e-002	0.005329	2.049282	1.130444e-002	3.468111e-008
	26	PRF_Q_2021_M_CIAN_676_51523.33719.33719.4.0.dta	4	2600.425528	LKEMTNHQKK(9)-KLFVQDLATR(1)	2600.422743	Oxidation[M](4)	4.756584e-006	7.906130e-002	0.002785	1.070980	2.460775e-006	6.183108e-011
	27	PRF_Q_2021_M_CIAN_676_51523.38527.38527.5.0.dta	5	2600.424277	LKEMTNHQKK(9)-KLFVQDLATR(1)	2600.422743	Oxidation[M](4)	2.064004e-006	8.141537e-002	0.001534	0.589904	2.492907e-006	1.079484e-011
	28	PRF_Q_2021_M_CIAN_676_51523.34874.34874.3.0.dta	3	2600.428576	LKEMTNHQKK(9)-KLFVQDLATR(1)	2600.422743	Oxidation[M](4)	2.759692e-003	8.254575e-002	0.005833	2.243097	1.339324e-003	4.580960e-005
	29	PRF_Q_2021_M_CIAN_676_51523.33863.33863.4.0.dta	4	2600.425401	LKEMTNHQKK(9)-KLFVQDLATR(1)	2600.422743	Oxidation[M](4)	1.746442e-003	8.495123e-002	0.002658	1.022141	2.044448e-003	2.316025e-008
	30	PRF_Q_2021_M_CIAN_676_51523.38412.38412.5.0.dta	5	2584.433769	LKEMTNHQKK(9)-KLFVQDLATR(1)	2584.427829	null	4.033807e-006	9.503939e-002	0.005940	2.298381	1.256282e-006	1.331302e-009
	31	PRF_Q_2021_M_CIAN_676_51523.33427.33427.5.0.dta	5	2600.425065	LKEMTNHQKK(9)-KLFVQDLATR(1)	2600.422743	Oxidation[M](4)	1.201573e-003	9.609995e-002	0.002322	0.892932	3.274050e-004	1.279435e-011
	32	PRF_Q_2021_M_CIAN_676_51523.39271.39271.5.0.dta	5	2584.431329	LKEMTNHQKK(9)-KLFVQDLATR(1)	2584.427829	null	7.293369e-003	1.054806e-001	0.003500	1.354265	1.831863e-003	8.778273e-004
	33	PRF_Q_2021_M_CIAN_676_51523.33155.33155.4.0.dta	4	2600.423029	LKEMTNHQKK(9)-KLFVQDLATR(1)	2600.422743	Oxidation[M](4)	8.640177e-003	1.102637e-001	0.000286	0.109982	2.075103e-002	1.318062e-007
	34	PRF_Q_2021_M_CIAN_676_51523.38961.38961.5.0.dta	5	2584.432355	LKEMTNHQKK(9)-KLFVQDLATR(1)	2584.427829	null	8.638845e-005	1.148998e-001	0.004526	1.751258	1.914464e-005	8.776720e-009
	35	PRF_Q_2021_M_CIAN_676_51523.38666.38666.5.0.dta	5	2600.428418	LKEMTNHQKK(9)-KLFVQDLATR(1)	2600.422743	Oxidation[M](4)	6.512687e-007	1.160376e-001	0.005675	2.182337	9.809115e-007	8.176362e-013
	36	PRF_Q_2021_M_CIAN_676_51523.33870.33870.5.0.dta	5	2600.424059	LKEMTNHQKK(9)-KLFVQDLATR(1)	2600.422743	Oxidation[M](4)	1.627334e-004	1.248743e-001	0.001316	0.506072	6.412958e-005	1.289101e-009
	37	PRF_Q_2021_M_CIAN_676_51523.33728.33728.5.0.dta	5	2600.423317	LKEMTNHQKK(9)-KLFVQDLATR(1)	2600.422743	Oxidation[M](4)	1.718647e-004	1.295932e-001	0.000574	0.220733	2.515619e-004	1.874787e-011
	38	PRF_Q_2021_M_CIAN_676_51523.38480.38480.2.0.dta	2	2584.426839	LKEMTNHQKK(9)-KLFVQDLATR(1)	2584.427829	null	1.000000e+000	1.304847e-001	-0.000990	-0.383064	1.000000e+000	1.000000e+000
	39	PRF_Q_2021_M_CIAN_676_51523.38743.38743.6.0.dta	6	2584.425661	LKEMTNHQKK(9)-KLFVQDLATR(1)	2584.427829	null	1.581400e-001	1.351022e-001	-0.002168	-0.838870	7.411426e-002	1.127923e-004
	40	PRF_Q_2021_M_CIAN_676_51523.33580.33580.4.0.dta	4	2600.429287	LKEMTNHQKK(9)-KLFVQDLATR(1)	2600.422743	Oxidation[M](4)	6.885824e-004	1.431291e-001	0.006544	2.516514	9.387869e-004	3.207496e-009
	41	PRF_Q_2021_M_CIAN_676_51523.35364.35364.4.0.dta	4	2600.426765	LKEMTNHQKK(9)-KLFVQDLATR(1)	2600.422743	Oxidation[M](4)	1.533965e-002	1.467628e-001	0.004022	1.546672	3.297492e-002	3.403068e-006
	42	PRF_Q_2021_M_CIAN_676_51523.33289.33289.5.0.dta	5	2600.424934	LKEMTNHQKK(9)-KLFVQDLATR(1)	2600.422743	Oxidation[M](4)	3.743886e-005	1.607848e-001	0.002191	0.842555	1.024920e-004	1.292102e-011
	43	PRF_Q_2021_M_CIAN_676_51523.33587.33587.5.0.dta	5	2600.420568	LKEMTNHQKK(9)-KLFVQDLATR(1)	2600.422743	Oxidation[M](4)	2.134197e-003	1.791481e-001	-0.002175	-0.836402	2.684369e-003	2.833984e-012
	44	PRF_Q_2021_M_CIAN_676_51523.38478.38478.4.0.dta	4	2600.420944	LKEMTNHQKK(9)-KLFVQDLATR(1)	2600.422743	Oxidation[M](4)	1.085338e-002	2.087577e-001	-0.001799	-0.691811	1.085331e-002	3.422682e-010
	45	PRF_Q_2021_M_CIAN_676_51523.38621.38621.4.0.dta	4	2600.416920	LKEMTNHQKK(9)-KLFVQDLATR(1)	2600.422743	Oxidation[M](4)	1.017085e-003	2.104375e-001	-0.005823	-2.239251	1.064077e-003	1.137970e-014
	46	PRF_Q_2021_M_CIAN_676_51523.39107.39107.5.0.dta	5	2584.433362	LKEMTNHQKK(9)-KLFVQDLATR(1)	2584.427829	null	2.419151e-003	2.396225e-001	0.005533	2.140899	8.793860e-004	1.394717e-006
	47	PRF_Q_2021_M_CIAN_676_51523.34551.34551.3.0.dta	3	2600.428632	LKEMTNHQKK(9)-KLFVQDLATR(1)	2600.422743	Oxidation[M](4)	1.000000e+000	3.558372e-001	0.005889	2.264632	1.000000e+000	1.000000e+000
	48	PRF_Q_2021_M_CIAN_676_51523.35219.35219.4.0.dta	4	2600.426351	LKEMTNHQKK(9)-KLFVQDLATR(1)	2600.422743	Oxidation[M](4)	3.372713e-001	4.245509e-001	0.003608	1.387467	3.146121e-001	3.209625e-006
	49	PRF_Q_2021_M_CIAN_676_51523.34430.34430.5.0.dta	5	2600.418859	LKEMTNHQKK(9)-KLFVQDLATR(1)	2600.422743	Oxidation[M](4)	6.055046e-003	4.338567e-001	-0.003884	-1.493603	1.490526e-002	5.637772e-006
	50	PRF_Q_2021_M_CIAN_676_51523.33156.33156.5.0.dta	5	2600.427300	LKEMTNHQKK(9)-KLFVQDLATR(1)	2600.422743	Oxidation[M](4)	6.111564e-001	5.875203e-001	0.004557	1.752407	7.056459e-001	6.035532e-007
	51	PRF_Q_2021_M_CIAN_676_51523.34276.34276.4.4.dta	4	2600.425804	LKEMTNHQKK(9)-KLFVQDLATR(1)	2600.422743	Oxidation[M](4)	9.187133e-002	7.320444e-001	0.003061	1.177116	4.664319e-001	8.563826e-004
	52	PRF_Q_2021_M_CIAN_676_51523.32570.32570.3.0.dta	3	2740.533976	LKEMTNHQKKR(9)-KLFVQDLATR(1)	2740.528931	null	2.387085e-011	1.657490e-004	0.005045	1.840886	2.127074e-044	1.445908e-008
	53	PRF_Q_2021_M_CIAN_676_51523.32735.32735.3.0.dta	3	2740.532311	LKEMTNHQKKR(9)-KLFVQDLATR(1)	2740.528931	null	1.987639e-019	1.886384e-004	0.003380	1.233339	9.714164e-030	1.133816e-014
	54	PRF_Q_2021_M_CIAN_676_51523.32875.32875.3.0.dta	3	2740.533758	LKEMTNHQKKR(9)-KLFVQDLATR(1)	2740.528931	null	8.764574e-010	5.767700e-004	0.004827	1.761339	1.563658e-018	1.109137e-011
	55	PRF_Q_2021_M_CIAN_676_51523.32658.32658.4.0.dta	4	2740.525686	LKEMTNHQKKR(9)-KLFVQDLATR(1)	2740.528931	null	9.694058e-015	6.273804e-004	-0.003245	-1.184078	2.791335e-019	5.990413e-011
	56	PRF_Q_2021_M_CIAN_676_51523.32945.32945.4.0.dta	4	2740.528070	LKEMTNHQKKR(9)-KLFVQDLATR(1)	2740.528931	null	4.149729e-009	2.038114e-003	-0.000861	-0.314173	5.208374e-012	1.240011e-007
	57	PRF_Q_2021_M_CIAN_676_51523.32614.32614.3.0.dta	3	2740.536639	LKEMTNHQKKR(9)-KLFVQDLATR(1)	2740.528931	null	3.860179e-010	1.279504e-002	0.007708	2.812596	6.218958e-013	1.040426e-012
	58	PRF_Q_2021_M_CIAN_676_51523.32796.32796.4.0.dta	4	2740.527727	LKEMTNHQKKR(9)-KLFVQDLATR(1)	2740.528931	null	2.864888e-007	1.868119e-002	-0.001204	-0.439331	1.721443e-011	1.874889e-011
	59	PRF_Q_2021_M_CIAN_676_51523.33369.33369.4.0.dta	4	2740.532922	LKEMTNHQKKR(9)-KLFVQDLATR(1)	2740.528931	null	3.680404e-002	3.758901e-002	0.003991	1.456288	7.129184e-003	2.280595e-019
	60	PRF_Q_2021_M_CIAN_676_51523.33086.33086.4.0.dta	4	2740.528491	LKEMTNHQKKR(9)-KLFVQDLATR(1)	2740.528931	null	3.349672e-002	3.988128e-002	-0.000440	-0.160553	8.173436e-003	1.663835e-006
	61	PRF_Q_2021_M_CIAN_676_51523.32666.32666.5.0.dta	5	2740.528988	LKEMTNHQKKR(9)-KLFVQDLATR(1)	2740.528931	null	3.881077e-007	5.775257e-002	0.000057	0.020799	8.185258e-008	1.648620e-015
	62	PRF_Q_2021_M_CIAN_676_51523.33083.33083.5.0.dta	5	2740.531455	LKEMTNHQKKR(9)-KLFVQDLATR(1)	2740.528931	null	2.619678e-005	7.113262e-002	0.002524	0.920990	2.085904e-005	1.110672e-015
	63	PRF_Q_2021_M_CIAN_676_51523.32797.32797.5.0.dta	5	2740.530190	LKEMTNHQKKR(9)-KLFVQDLATR(1)	2740.528931	null	1.401587e-008	1.220338e-001	0.001259	0.459400	9.173152e-008	3.191051e-012
	64	PRF_Q_2021_M_CIAN_676_51523.28064.28064.4.0.dta	4	2756.523803	LKEMTNHQKKR(9)-KLFVQDLATR(1)	2756.523846	Oxidation[M](4)	1.249801e-005	1.306289e-001	-0.000043	-0.015599	1.799536e-004	1.719744e-011
	65	PRF_Q_2021_M_CIAN_676_51523.32948.32948.5.0.dta	5	2740.530160	LKEMTNHQKKR(9)-KLFVQDLATR(1)	2740.528931	null	2.596178e-005	1.322373e-001	0.001229	0.448454	1.462552e-005	3.953012e-014
	66	PRF_Q_2021_M_CIAN_676_51523.32546.32546.5.0.dta	5	2740.527197	LKEMTNHQKKR(9)-KLFVQDLATR(1)	2740.528931	null	2.334516e-004	1.471062e-001	-0.001734	-0.632725	2.761828e-005	2.503627e-012
	67	PRF_Q_2021_M_CIAN_676_51523.33357.33357.5.0.dta	5	2740.530474	LKEMTNHQKKR(9)-KLFVQDLATR(1)	2740.528931	null	2.838828e-003	1.481115e-001	0.001543	0.563030	8.596439e-003	1.340742e-010
	68	PRF_Q_2021_M_CIAN_676_51523.32727.32727.4.1.dta	4	2756.523923	LKEMTNHQKKR(9)-KLFVQDLATR(1)	2756.523846	Oxidation[M](4)	5.954261e-002	1.685092e-001	0.000077	0.027934	3.355245e-001	5.749436e-010
	69	PRF_Q_2021_M_CIAN_676_51523.32550.32550.5.0.dta	5	2740.527197	LKEMTNHQKKR(9)-KLFVQDLATR(1)	2740.528931	null	3.407472e-004	1.788498e-001	-0.001734	-0.632725	6.589994e-005	1.412580e-011
	70	PRF_Q_2021_M_CIAN_676_51523.28339.28339.4.0.dta	4	2756.522970	LKEMTNHQKKR(9)-KLFVQDLATR(1)	2756.523846	Oxidation[M](4)	3.278890e-002	1.914896e-001	-0.000876	-0.317792	1.990303e-002	1.853132e-009
	71	PRF_Q_2021_M_CIAN_676_51523.32762.32762.5.0.dta	5	2756.520636	LKEMTNHQKKR(9)-KLFVQDLATR(1)	2756.523846	Oxidation[M](4)	1.729688e-005	2.167241e-001	-0.003210	-1.164510	1.029663e-004	2.279769e-014
	72	PRF_Q_2021_M_CIAN_676_51523.28881.28881.5.0.dta	5	2756.523618	LKEMTNHQKKR(9)-KLFVQDLATR(1)	2756.523846	Oxidation[M](4)	4.032715e-002	2.213080e-001	-0.000228	-0.082713	1.273058e-002	5.053508e-007
	73	PRF_Q_2021_M_CIAN_676_51523.28611.28611.5.0.dta	5	2756.522469	LKEMTNHQKKR(9)-KLFVQDLATR(1)	2756.523846	Oxidation[M](4)	8.869070e-005	2.805696e-001	-0.001377	-0.499542	1.517789e-003	4.759243e-012
	74	PRF_Q_2021_M_CIAN_676_51523.28830.28830.4.0.dta	4	2756.527139	LKEMTNHQKKR(9)-KLFVQDLATR(1)	2756.523846	Oxidation[M](4)	4.459592e-002	3.419310e-001	0.003293	1.194621	1.891978e-001	1.743372e-007
	75	PRF_Q_2021_M_CIAN_676_51523.32723.32723.6.4.dta	6	2740.528862	LKEMTNHQKKR(9)-KLFVQDLATR(1)	2740.528931	null	1.707970e-003	3.465500e-001	-0.000069	-0.025178	1.575755e-002	1.275923e-006
	76	PRF_Q_2021_M_CIAN_676_51523.28061.28061.3.0.dta	3	2756.520594	LKEMTNHQKKR(9)-KLFVQDLATR(1)	2756.523846	Oxidation[M](4)	1.000000e+000	3.689123e-001	-0.003252	-1.179747	1.000000e+000	1.000000e+000
	77	PRF_Q_2021_M_CIAN_676_51523.28569.28569.4.0.dta	4	2756.526170	LKEMTNHQKKR(9)-KLFVQDLATR(1)	2756.523846	Oxidation[M](4)	1.474987e-001	4.352720e-001	0.002324	0.843091	2.663423e-001	1.005652e-008
	78	PRF_Q_2021_M_CIAN_676_51523.28469.28469.5.0.dta	5	2756.524209	LKEMTNHQKKR(9)-KLFVQDLATR(1)	2756.523846	Oxidation[M](4)	2.063493e-001	4.958323e-001	0.000363	0.131688	2.838464e-001	1.006922e-012
	79	PRF_Q_2021_M_CIAN_676_51523.28265.28265.5.2.dta	5	2756.528506	LKEMTNHQKKR(9)-KLFVQDLATR(1)	2756.523846	Oxidation[M](4)	5.568429e-002	6.287110e-001	0.004660	1.690535	9.816483e-002	3.114499e-010
	80	PRF_Q_2021_M_CIAN_676_51523.34823.34823.3.0.dta	3	2499.353013	EMTNHQKKR(7)-KLFVQDLATR(1)	2499.349918	null	3.908649e-014	1.106297e-003	0.003095	1.238322	2.881107e-023	1.052786e-010
	81	PRF_Q_2021_M_CIAN_676_51523.34665.34665.3.0.dta	3	2499.352304	EMTNHQKKR(7)-KLFVQDLATR(1)	2499.349918	null	6.377994e-018	1.282283e-003	0.002386	0.954648	2.266750e-032	1.297846e-023
	82	PRF_Q_2021_M_CIAN_676_51523.34722.34722.3.0.dta	3	2515.345371	EMTNHQKKR(7)-KLFVQDLATR(1)	2515.344832	Oxidation[M](15)	4.087709e-015	2.172287e-003	0.000539	0.214285	1.462449e-007	7.899041e-022
	83	PRF_Q_2021_M_CIAN_676_51523.34526.34526.3.0.dta	3	2499.351689	EMTNHQKKR(7)-KLFVQDLATR(1)	2499.349918	null	9.818774e-010	3.503371e-003	0.001771	0.708584	4.138323e-025	9.857683e-020
	84	PRF_Q_2021_M_CIAN_676_51523.31169.31169.3.0.dta	3	2515.348898	EMTNHQKKR(7)-KLFVQDLATR(1)	2515.344832	Oxidation[M](15)	1.000000e+000	6.522135e-003	0.004066	1.616478	7.700115e-005	1.000000e+000
	85	PRF_Q_2021_M_CIAN_676_51523.34580.34580.3.0.dta	3	2515.344942	EMTNHQKKR(7)-KLFVQDLATR(1)	2515.344832	Oxidation[M](15)	1.000000e+000	1.037600e-002	0.000110	0.043732	1.000000e+000	1.000000e+000
	86	PRF_Q_2021_M_CIAN_676_51523.34875.34875.3.0.dta	3	2515.347616	EMTNHQKKR(7)-KLFVQDLATR(1)	2515.344832	Oxidation[M](15)	1.000000e+000	1.286622e-002	0.002784	1.106806	5.497349e-004	3.114573e-009
	87	PRF_Q_2021_M_CIAN_676_51523.31306.31306.3.0.dta	3	2515.349636	EMTNHQKKR(7)-KLFVQDLATR(1)	2515.344832	Oxidation[M](15)	1.000000e+000	1.995947e-002	0.004804	1.909877	1.000000e+000	1.000000e+000
	88	PRF_Q_2021_M_CIAN_676_51523.34614.34614.4.0.dta	4	2499.353272	EMTNHQKKR(7)-KLFVQDLATR(1)	2499.349918	null	1.007420e-005	3.596539e-002	0.003354	1.341949	7.516878e-013	3.080431e-008
	89	PRF_Q_2021_M_CIAN_676_51523.34767.34767.4.0.dta	4	2499.353844	EMTNHQKKR(7)-KLFVQDLATR(1)	2499.349918	null	6.925503e-010	4.415963e-002	0.003926	1.570808	2.094246e-010	1.595153e-006
	90	PRF_Q_2021_M_CIAN_676_51523.35061.35061.4.0.dta	4	2499.353842	EMTNHQKKR(7)-KLFVQDLATR(1)	2499.349918	null	5.671113e-005	6.708397e-002	0.003924	1.570008	3.483404e-015	2.998985e-005
	91	PRF_Q_2021_M_CIAN_676_51523.34911.34911.4.0.dta	4	2499.353552	EMTNHQKKR(7)-KLFVQDLATR(1)	2499.349918	null	9.945979e-007	8.495590e-002	0.003634	1.453978	3.002657e-011	3.792354e-005
	92	PRF_Q_2021_M_CIAN_676_51523.31144.31144.4.0.dta	4	2515.347353	EMTNHQKKR(7)-KLFVQDLATR(1)	2515.344832	Oxidation[M](15)	1.393275e-003	1.161546e-001	0.002521	1.002248	1.173566e-005	1.218795e-005
	93	PRF_Q_2021_M_CIAN_676_51523.31274.31274.4.0.dta	4	2515.347156	EMTNHQKKR(7)-KLFVQDLATR(1)	2515.344832	Oxidation[M](15)	1.203501e-002	1.639263e-001	0.002324	0.923929	2.431347e-004	5.130210e-004
	94	PRF_Q_2021_M_CIAN_676_51523.31402.31402.4.0.dta	4	2515.349561	EMTNHQKKR(7)-KLFVQDLATR(1)	2515.344832	Oxidation[M](15)	9.248354e-002	1.936727e-001	0.004729	1.880060	3.230029e-004	9.368149e-002
	95	PRF_Q_2021_M_CIAN_676_51523.34743.34743.5.0.dta	5	2499.353509	EMTNHQKKR(7)-KLFVQDLATR(1)	2499.349918	null	1.056082e-005	1.966855e-001	0.003591	1.436774	1.754705e-010	8.315242e-005
	96	PRF_Q_2021_M_CIAN_676_51523.34597.34597.5.0.dta	5	2499.353142	EMTNHQKKR(7)-KLFVQDLATR(1)	2499.349918	null	3.502588e-004	2.591464e-001	0.003224	1.289935	4.033436e-011	3.506344e-003
	97	PRF_Q_2021_M_CIAN_676_51523.31525.31525.4.0.dta	4	2515.353465	EMTNHQKKR(7)-KLFVQDLATR(1)	2515.344832	Oxidation[M](15)	7.324708e-002	3.598263e-001	0.008633	3.432134	3.084487e-004	8.961541e-001
	98	PRF_Q_2021_M_CIAN_676_51523.31603.31603.4.0.dta	4	2515.350709	EMTNHQKKR(7)-KLFVQDLATR(1)	2515.344832	Oxidation[M](15)	1.000000e+000	4.612094e-001	0.005877	2.336459	5.431577e-005	1.000000e+000
	99	PRF_Q_2021_M_CIAN_676_51523.38494.38494.5.2.dta	5	2499.353844	EMTNHQKKR(7)-KLFVQDLATR(1)	2499.349918	null	1.000000e+000	7.483685e-001	0.003926	1.570808	1.039609e-004	1.000000e+000
	100	PRF_Q_2021_M_CIAN_676_51523.42022.42022.3.0.dta	3	2343.251111	EMTNHQKK(7)-KLFVQDLATR(1)	2343.248816	null	9.232601e-012	6.487818e-003	0.002295	0.979409	6.400852e-027	1.476888e-015
	101	PRF_Q_2021_M_CIAN_676_51523.38568.38568.3.0.dta	3	2359.243585	EMTNHQKK(7)-KLFVQDLATR(1)	2359.243730	Oxidation[M](15)	3.352324e-012	8.641929e-003	-0.000145	-0.061460	2.950566e-023	6.247707e-016
	102	PRF_Q_2021_M_CIAN_676_51523.41884.41884.3.0.dta	3	2343.250549	EMTNHQKK(7)-KLFVQDLATR(1)	2343.248816	null	1.054191e-012	1.182119e-002	0.001733	0.739571	3.831172e-015	9.048169e-008
	103	PRF_Q_2021_M_CIAN_676_51523.38712.38712.3.0.dta	3	2359.245986	EMTNHQKK(7)-KLFVQDLATR(1)	2359.243730	Oxidation[M](15)	4.258078e-006	1.990263e-002	0.002256	0.956239	9.522807e-014	9.972899e-007
	104	PRF_Q_2021_M_CIAN_676_51523.42025.42025.4.0.dta	4	2343.252313	EMTNHQKK(7)-KLFVQDLATR(1)	2343.248816	null	3.217694e-008	2.500565e-002	0.003497	1.492372	7.195418e-012	1.890367e-007
	105	PRF_Q_2021_M_CIAN_676_51523.38401.38401.4.0.dta	4	2359.246914	EMTNHQKK(7)-KLFVQDLATR(1)	2359.243730	Oxidation[M](15)	9.609549e-009	2.787620e-002	0.003184	1.349585	7.110054e-014	3.428827e-007
	106	PRF_Q_2021_M_CIAN_676_51523.42167.42167.3.0.dta	3	2343.250984	EMTNHQKK(7)-KLFVQDLATR(1)	2343.248816	null	1.537500e-007	5.120479e-002	0.002168	0.925211	2.533184e-020	1.768903e-009
	107	PRF_Q_2021_M_CIAN_676_51523.38423.38423.3.0.dta	3	2359.247291	EMTNHQKK(7)-KLFVQDLATR(1)	2359.243730	Oxidation[M](15)	4.157744e-005	5.628639e-002	0.003561	1.509382	1.380825e-014	6.565401e-007
	108	PRF_Q_2021_M_CIAN_676_51523.38678.38678.4.0.dta	4	2359.244374	EMTNHQKK(7)-KLFVQDLATR(1)	2359.243730	Oxidation[M](15)	6.361541e-005	6.080735e-002	0.000644	0.272969	8.953964e-010	6.356183e-007
	109	PRF_Q_2021_M_CIAN_676_51523.42217.42217.4.0.dta	4	2359.244757	EMTNHQKK(7)-KLFVQDLATR(1)	2359.243730	Oxidation[M](15)	2.919732e-005	6.304775e-002	0.001027	0.435309	8.129039e-011	1.275199e-003
	110	PRF_Q_2021_M_CIAN_676_51523.42181.42181.4.0.dta	4	2343.251227	EMTNHQKK(7)-KLFVQDLATR(1)	2343.248816	null	2.166093e-008	6.473548e-002	0.002411	1.028913	1.305018e-012	2.993176e-009
	111	PRF_Q_2021_M_CIAN_676_51523.42065.42065.2.0.dta	2	2343.252424	EMTNHQKK(7)-KLFVQDLATR(1)	2343.248816	null	4.353949e-010	7.220443e-002	0.003608	1.539743	2.083169e-013	4.883385e-013
	112	PRF_Q_2021_M_CIAN_676_51523.41922.41922.2.0.dta	2	2343.252700	EMTNHQKK(7)-KLFVQDLATR(1)	2343.248816	null	1.000000e+000	7.744564e-002	0.003884	1.657528	1.000000e+000	5.437628e-005
	113	PRF_Q_2021_M_CIAN_676_51523.42040.42040.4.0.dta	4	2343.252133	EMTNHQKK(7)-KLFVQDLATR(1)	2343.248816	null	1.638322e-005	8.520655e-002	0.003317	1.415556	6.290595e-013	1.017312e-006
	114	PRF_Q_2021_M_CIAN_676_51523.38261.38261.4.0.dta	4	2359.246783	EMTNHQKK(7)-KLFVQDLATR(1)	2359.243730	Oxidation[M](15)	2.881468e-004	8.991772e-002	0.003053	1.294059	2.246243e-008	1.178061e-004
	115	PRF_Q_2021_M_CIAN_676_51523.42041.42041.5.0.dta	5	2343.252133	EMTNHQKK(7)-KLFVQDLATR(1)	2343.248816	null	2.824688e-006	9.208656e-002	0.003317	1.415556	4.574634e-010	1.630293e-006
	116	PRF_Q_2021_M_CIAN_676_51523.42185.42185.5.0.dta	5	2343.251513	EMTNHQKK(7)-KLFVQDLATR(1)	2343.248816	null	1.237865e-007	9.633039e-002	0.002697	1.150966	2.037263e-009	1.084046e-007
	117	PRF_Q_2021_M_CIAN_676_51523.38544.38544.4.0.dta	4	2359.244415	EMTNHQKK(7)-KLFVQDLATR(1)	2359.243730	Oxidation[M](15)	2.757976e-005	1.004983e-001	0.000685	0.290347	3.453431e-012	1.189754e-005
	118	PRF_Q_2021_M_CIAN_676_51523.38812.38812.4.0.dta	4	2359.246894	EMTNHQKK(7)-KLFVQDLATR(1)	2359.243730	Oxidation[M](15)	7.552467e-005	1.094043e-001	0.003164	1.341108	4.738401e-013	2.081208e-004
	119	PRF_Q_2021_M_CIAN_676_51523.38546.38546.5.0.dta	5	2359.242578	EMTNHQKK(7)-KLFVQDLATR(1)	2359.243730	Oxidation[M](15)	7.588487e-005	1.251937e-001	-0.001152	-0.488292	3.725504e-009	1.157648e-004
	120	PRF_Q_2021_M_CIAN_676_51523.41895.41895.4.0.dta	4	2343.253043	EMTNHQKK(7)-KLFVQDLATR(1)	2343.248816	null	7.956140e-005	1.317504e-001	0.004227	1.803906	1.166065e-013	6.579874e-004
	121	PRF_Q_2021_M_CIAN_676_51523.42333.42333.4.0.dta	4	2343.252457	EMTNHQKK(7)-KLFVQDLATR(1)	2343.248816	null	4.679925e-005	1.337258e-001	0.003641	1.553826	1.106410e-011	6.529783e-005
	122	PRF_Q_2021_M_CIAN_676_51523.41891.41891.5.0.dta	5	2343.251554	EMTNHQKK(7)-KLFVQDLATR(1)	2343.248816	null	9.617215e-004	1.353676e-001	0.002738	1.168463	2.035835e-011	1.187558e-003
	123	PRF_Q_2021_M_CIAN_676_51523.39080.39080.4.0.dta	4	2359.246739	EMTNHQKK(7)-KLFVQDLATR(1)	2359.243730	Oxidation[M](15)	1.629414e-005	1.468517e-001	0.003009	1.275409	3.724835e-013	4.777118e-006
	124	PRF_Q_2021_M_CIAN_676_51523.38945.38945.4.0.dta	4	2359.247058	EMTNHQKK(7)-KLFVQDLATR(1)	2359.243730	Oxidation[M](15)	2.988329e-006	1.499555e-001	0.003328	1.410622	1.729096e-012	1.649304e-005
	125	PRF_Q_2021_M_CIAN_676_51523.41959.41959.3.0.dta	3	2359.248123	EMTNHQKK(7)-KLFVQDLATR(1)	2359.243730	Oxidation[M](15)	2.731173e-003	1.538758e-001	0.004393	1.862037	1.000000e+000	1.208239e-002
	126	PRF_Q_2021_M_CIAN_676_51523.38681.38681.5.0.dta	5	2359.242971	EMTNHQKK(7)-KLFVQDLATR(1)	2359.243730	Oxidation[M](15)	8.118110e-005	1.756054e-001	-0.000759	-0.321713	1.206022e-007	3.550557e-004
	127	PRF_Q_2021_M_CIAN_676_51523.42064.42064.4.0.dta	4	2359.244368	EMTNHQKK(7)-KLFVQDLATR(1)	2359.243730	Oxidation[M](15)	2.393524e-004	2.291071e-001	0.000638	0.270426	2.550067e-011	5.427437e-004
	128	PRF_Q_2021_M_CIAN_676_51523.38404.38404.5.0.dta	5	2359.247730	EMTNHQKK(7)-KLFVQDLATR(1)	2359.243730	Oxidation[M](15)	2.742501e-005	2.531788e-001	0.004000	1.695459	1.442257e-010	2.325211e-005
	129	PRF_Q_2021_M_CIAN_676_51523.47689.47689.4.2.dta	4	2343.250933	EMTNHQKK(7)-KLFVQDLATR(1)	2343.248816	null	1.000000e+000	3.212607e-001	0.002117	0.903447	2.447639e-005	1.000000e+000
	130	PRF_Q_2021_M_CIAN_676_51523.42477.42477.4.0.dta	4	2343.253787	EMTNHQKK(7)-KLFVQDLATR(1)	2343.248816	null	3.164572e-002	3.523389e-001	0.004971	2.121414	2.977978e-008	9.013168e-002
	131	PRF_Q_2021_M_CIAN_676_51523.42756.42756.4.4.dta	4	2343.252151	EMTNHQKK(7)-KLFVQDLATR(1)	2343.248816	null	2.854625e-002	3.606325e-001	0.003335	1.423238	2.412572e-007	1.265274e-001
	132	PRF_Q_2021_M_CIAN_676_51523.38827.38827.5.0.dta	5	2359.248212	EMTNHQKK(7)-KLFVQDLATR(1)	2359.243730	Oxidation[M](15)	4.184693e-004	3.641365e-001	0.004482	1.899761	6.670455e-009	2.594880e-003
	133	PRF_Q_2021_M_CIAN_676_51523.39793.39793.4.1.dta	4	2359.238019	EMTNHQKK(7)-KLFVQDLATR(1)	2359.243730	Oxidation[M](15)	4.536292e-003	3.686904e-001	-0.005711	-2.420691	1.840887e-007	3.968972e-003
	134	PRF_Q_2021_M_CIAN_676_51523.39224.39224.4.0.dta	4	2359.246597	EMTNHQKK(7)-KLFVQDLATR(1)	2359.243730	Oxidation[M](15)	3.645547e-003	4.175872e-001	0.002867	1.215220	3.342266e-009	1.440214e-002
	135	PRF_Q_2021_M_CIAN_676_51523.42105.42105.5.0.dta	5	2359.246663	EMTNHQKK(7)-KLFVQDLATR(1)	2359.243730	Oxidation[M](15)	4.629085e-003	4.230588e-001	0.002933	1.243195	1.399347e-006	1.566284e-002
	136	PRF_Q_2021_M_CIAN_676_51523.41944.41944.3.0.dta	3	2359.245827	EMTNHQKK(7)-KLFVQDLATR(1)	2359.243730	Oxidation[M](15)	1.720078e-001	4.322363e-001	0.002097	0.888844	2.773502e-006	1.219551e-001
	137	PRF_Q_2021_M_CIAN_676_51523.40345.40345.4.1.dta	4	2359.247231	EMTNHQKK(7)-KLFVQDLATR(1)	2359.243730	Oxidation[M](15)	8.573130e-002	4.665946e-001	0.003501	1.483950	3.797249e-005	4.476003e-001
	138	PRF_Q_2021_M_CIAN_676_51523.39274.39274.5.0.dta	5	2359.244765	EMTNHQKK(7)-KLFVQDLATR(1)	2359.243730	Oxidation[M](15)	3.527003e-003	5.205599e-001	0.001035	0.438700	2.163971e-003	2.249096e-001
	139	PRF_Q_2021_M_CIAN_676_51523.41923.41923.4.0.dta	4	2359.247602	EMTNHQKK(7)-KLFVQDLATR(1)	2359.243730	Oxidation[M](15)	4.200953e-002	5.378932e-001	0.003872	1.641204	2.252665e-008	2.068280e-001
	140	PRF_Q_2021_M_CIAN_676_51523.42322.42322.3.1.dta	3	2343.248221	EMTNHQKK(7)-KLFVQDLATR(1)	2343.248816	null	9.760004e-002	5.434412e-001	-0.000595	-0.253921	2.668752e-009	2.927225e-001
	141	PRF_Q_2021_M_CIAN_676_51523.41961.41961.5.0.dta	5	2359.242148	EMTNHQKK(7)-KLFVQDLATR(1)	2359.243730	Oxidation[M](15)	7.060335e-001	5.683884e-001	-0.001582	-0.670554	1.273278e-006	1.000000e+000
	142	PRF_Q_2021_M_CIAN_676_51523.38977.38977.5.0.dta	5	2359.247339	EMTNHQKK(7)-KLFVQDLATR(1)	2359.243730	Oxidation[M](15)	1.077250e-002	5.781369e-001	0.003609	1.529727	1.247982e-007	1.482671e-002
	143	PRF_Q_2021_M_CIAN_676_51523.38279.38279.3.0.dta	3	2359.252178	EMTNHQKK(7)-KLFVQDLATR(1)	2359.243730	Oxidation[M](15)	1.000000e+000	6.235327e-001	0.008448	3.580808	2.221035e-005	1.000000e+000
	144	PRF_Q_2021_M_CIAN_676_51523.42146.42146.3.0.dta	3	2359.252894	EMTNHQKK(7)-KLFVQDLATR(1)	2359.243730	Oxidation[M](15)	4.777074e-001	7.527792e-001	0.009164	3.884296	4.715680e-009	1.000000e+000
	145	PRF_Q_2021_M_CIAN_676_51523.44872.44872.4.2.dta	4	2343.255491	EMTNHQKK(7)-KLFVQDLATR(1)	2343.248816	null	1.000000e+000	7.572534e-001	0.006675	2.848609	1.057272e-006	1.000000e+000
18	sp|P33176|KINH_HUMAN (596)-sp|P33176|KINH_HUMAN (602)	4	33
	1	PRF_Q_2021_M_CIAN_676_51523.43376.43376.3.0.dta	3	2097.185579	LYISKMK(5)-SEVKTMVKR(4)	2097.180928	null	3.204799e-006	1.351973e-004	0.004651	2.217739	2.968862e-009	5.345395e-007
	2	PRF_Q_2021_M_CIAN_676_51523.43246.43246.3.0.dta	3	2097.185918	LYISKMK(5)-SEVKTMVKR(4)	2097.180928	null	1.928554e-004	7.097059e-004	0.004990	2.379385	2.407243e-009	3.020429e-005
	3	PRF_Q_2021_M_CIAN_676_51523.43365.43365.4.1.dta	4	2097.183273	LYISKMK(5)-SEVKTMVKR(4)	2097.180928	null	3.158778e-004	4.815444e-003	0.002345	1.118168	2.890928e-010	2.979012e-005
	4	PRF_Q_2021_M_CIAN_676_51523.43217.43217.4.1.dta	4	2097.182607	LYISKMK(5)-SEVKTMVKR(4)	2097.180928	null	9.318834e-004	1.085460e-001	0.001679	0.800599	3.588802e-006	2.165072e-003
	5	PRF_Q_2021_M_CIAN_676_51523.43367.43367.5.0.dta	5	2097.185959	LYISKMK(5)-SEVKTMVKR(4)	2097.180928	null	8.526149e-003	2.426363e-001	0.005031	2.398935	6.070209e-007	5.502645e-003
	6	PRF_Q_2021_M_CIAN_676_51523.43234.43234.5.0.dta	5	2097.188846	LYISKMK(5)-SEVKTMVKR(4)	2097.180928	null	1.361996e-002	3.287564e-001	0.007918	3.775545	3.284716e-006	8.456047e-003
	7	PRF_Q_2021_M_CIAN_676_51523.43236.43236.4.2.dta	4	2097.182607	LYISKMK(5)-SEVKTMVKR(4)	2097.180928	null	2.628320e-002	4.888301e-001	0.001679	0.800599	3.732783e-005	1.876168e-002
	8	PRF_Q_2021_M_CIAN_676_51523.51331.51331.2.0.dta	2	1941.080124	LYISKMK(5)-SEVKTMVK(4)	1941.079826	null	1.111541e-010	3.070202e-004	0.000298	0.153523	8.312750e-013	7.841081e-008
	9	PRF_Q_2021_M_CIAN_676_51523.51291.51291.3.0.dta	3	1941.080169	LYISKMK(5)-SEVKTMVK(4)	1941.079826	null	3.751289e-006	7.305150e-004	0.000343	0.176706	2.271192e-016	3.610795e-010
	10	PRF_Q_2021_M_CIAN_676_51523.51140.51140.3.0.dta	3	1941.080509	LYISKMK(5)-SEVKTMVK(4)	1941.079826	null	2.391981e-008	1.369143e-003	0.000683	0.351866	2.582965e-014	2.263320e-007
	11	PRF_Q_2021_M_CIAN_676_51523.51191.51191.2.0.dta	2	1941.078942	LYISKMK(5)-SEVKTMVK(4)	1941.079826	null	3.530376e-009	2.252274e-003	-0.000884	-0.455417	3.763286e-012	2.212235e-008
	12	PRF_Q_2021_M_CIAN_676_51523.51445.51445.3.0.dta	3	1941.081123	LYISKMK(5)-SEVKTMVK(4)	1941.079826	null	3.585668e-007	3.892475e-003	0.001297	0.668185	9.785078e-012	5.061231e-007
	13	PRF_Q_2021_M_CIAN_676_51523.45004.45004.3.0.dta	3	1957.077819	LYISKMK(5)-SEVKTMVK(4)	1957.074740	Oxidation[M](17)	2.848130e-009	2.158807e-002	0.003079	1.573266	1.382321e-012	4.613815e-007
	14	PRF_Q_2021_M_CIAN_676_51523.51423.51423.4.0.dta	4	1941.080835	LYISKMK(5)-SEVKTMVK(4)	1941.079826	null	2.359135e-003	3.740206e-002	0.001009	0.519814	1.669838e-005	1.086229e-003
	15	PRF_Q_2021_M_CIAN_676_51523.51269.51269.4.0.dta	4	1941.080409	LYISKMK(5)-SEVKTMVK(4)	1941.079826	null	2.521987e-003	1.171997e-001	0.000583	0.300348	2.344226e-006	1.332246e-004
	16	PRF_Q_2021_M_CIAN_676_51523.45299.45299.4.0.dta	4	1957.074548	LYISKMK(5)-SEVKTMVK(4)	1957.074740	Oxidation[M](17)	8.412080e-003	1.454093e-001	-0.000192	-0.098106	1.338911e-003	6.755667e-003
	17	PRF_Q_2021_M_CIAN_676_51523.51132.51132.4.0.dta	4	1941.080854	LYISKMK(5)-SEVKTMVK(4)	1941.079826	null	1.071479e-003	1.752221e-001	0.001028	0.529602	3.253813e-006	7.021540e-004
	18	PRF_Q_2021_M_CIAN_676_51523.45450.45450.4.0.dta	4	1957.074870	LYISKMK(5)-SEVKTMVK(4)	1957.074740	Oxidation[M](17)	3.224867e-002	1.946726e-001	0.000130	0.066426	2.658472e-003	3.147252e-002
	19	PRF_Q_2021_M_CIAN_676_51523.51585.51585.3.0.dta	3	1941.075646	LYISKMK(5)-SEVKTMVK(4)	1941.079826	null	1.513562e-002	2.287770e-001	-0.004180	-2.153441	8.760027e-004	1.140778e-002
	20	PRF_Q_2021_M_CIAN_676_51523.43735.43735.4.0.dta	4	1957.074982	LYISKMK(5)-SEVKTMVK(4)	1957.074740	Oxidation[M](6)	4.830301e-002	3.641680e-001	0.000242	0.123654	5.316730e-005	4.459788e-002
	21	PRF_Q_2021_M_CIAN_676_51523.44836.44836.3.1.dta	3	1957.077377	LYISKMK(5)-SEVKTMVK(4)	1957.074740	Oxidation[M](17)	1.225552e-002	3.877725e-001	0.002637	1.347419	8.973817e-003	7.812459e-004
	22	PRF_Q_2021_M_CIAN_676_51523.43594.43594.4.0.dta	4	1957.072586	LYISKMK(5)-SEVKTMVK(4)	1957.074740	Oxidation[M](6)	4.262976e-002	4.129096e-001	-0.002154	-1.100622	2.110615e-003	7.472369e-002
	23	PRF_Q_2021_M_CIAN_676_51523.51145.51145.2.1.dta	2	1941.076177	LYISKMK(5)-SEVKTMVK(4)	1941.079826	null	1.985657e-002	4.898786e-001	-0.003649	-1.879881	7.559039e-005	1.988630e-002
	24	PRF_Q_2021_M_CIAN_676_51523.51366.51366.4.0.dta	4	1957.074374	LYISKMK(5)-SEVKTMVK(4)	1957.074740	Oxidation[M](6)	2.217277e-002	4.982755e-001	-0.000366	-0.187014	3.491526e-003	1.409189e-001
	25	PRF_Q_2021_M_CIAN_676_51523.44879.44879.4.1.dta	4	1957.073015	LYISKMK(5)-SEVKTMVK(4)	1957.074740	Oxidation[M](17)	9.494492e-003	5.563812e-001	-0.001725	-0.881418	2.206039e-004	7.439947e-003
	26	PRF_Q_2021_M_CIAN_676_51523.45015.45015.4.1.dta	4	1957.071966	LYISKMK(5)-SEVKTMVK(4)	1957.074740	Oxidation[M](17)	4.928578e-002	5.567531e-001	-0.002774	-1.417422	1.033509e-003	7.403369e-002
	27	PRF_Q_2021_M_CIAN_676_51523.44870.44870.4.1.dta	4	1957.073053	LYISKMK(5)-SEVKTMVK(4)	1957.074740	Oxidation[M](17)	3.080046e-002	5.822985e-001	-0.001687	-0.862001	1.472275e-002	4.139715e-002
	28	PRF_Q_2021_M_CIAN_676_51523.43284.43284.4.0.dta	4	1957.065135	LYISKMK(5)-SEVKTMVK(4)	1957.074740	Oxidation[M](6)	6.561116e-003	5.841937e-001	-0.009605	-4.907835	4.689006e-004	6.293456e-003
	29	PRF_Q_2021_M_CIAN_676_51523.45042.45042.4.2.dta	4	1957.070835	LYISKMK(5)-SEVKTMVK(4)	1957.074740	Oxidation[M](17)	5.393426e-002	7.534820e-001	-0.003905	-1.995325	1.223418e-002	1.068280e-001
	30	PRF_Q_2021_M_CIAN_676_51523.39826.39826.5.0.dta	5	2356.316049	LYISKMK(5)-MKSEVKTMVKR(6)	2356.316363	null	2.432635e-002	8.564406e-002	-0.000314	-0.133259	1.769904e-003	1.561135e-002
	31	PRF_Q_2021_M_CIAN_676_51523.46181.46181.3.0.dta	3	2200.218518	LYISKMK(5)-MKSEVKTMVK(6)	2200.215261	null	8.481783e-003	1.355328e-001	0.003257	1.480310	5.388795e-002	1.049225e-002
	32	PRF_Q_2021_M_CIAN_676_51523.46152.46152.4.0.dta	4	2200.216889	LYISKMK(5)-MKSEVKTMVK(6)	2200.215261	null	1.329012e-003	1.458037e-001	0.001628	0.739928	3.504246e-005	5.568293e-003
	33	PRF_Q_2021_M_CIAN_676_51523.46297.46297.4.0.dta	4	2200.214055	LYISKMK(5)-MKSEVKTMVK(6)	2200.215261	null	4.139273e-002	1.874508e-001	-0.001206	-0.548128	7.824561e-002	5.628655e-002
19	sp|P33176|KINH_HUMAN (240)-sp|P33176|KINH_HUMAN (256)	4	29
	1	PRF_Q_2021_M_CIAN_676_51523.94480.94480.5.0.dta	5	4679.442607	VSKTGAEGAVLDEAK(3)-NINKSLSALGNVISALAEGSTYVPYRDSK(4)	4679.441199	null	1.096956e-008	1.485679e-004	0.001408	0.300891	3.106317e-014	1.145410e-008
	2	PRF_Q_2021_M_CIAN_676_51523.94333.94333.5.0.dta	5	4679.441759	VSKTGAEGAVLDEAK(3)-NINKSLSALGNVISALAEGSTYVPYRDSK(4)	4679.441199	null	8.737078e-010	2.608250e-004	0.000560	0.119672	1.666969e-015	1.434297e-010
	3	PRF_Q_2021_M_CIAN_676_51523.94321.94321.4.0.dta	4	4679.441856	VSKTGAEGAVLDEAK(3)-NINKSLSALGNVISALAEGSTYVPYRDSK(4)	4679.441199	null	1.020052e-007	3.927007e-004	0.000657	0.140401	5.809366e-036	3.247815e-009
	4	PRF_Q_2021_M_CIAN_676_51523.94203.94203.5.0.dta	5	4679.446099	VSKTGAEGAVLDEAK(3)-NINKSLSALGNVISALAEGSTYVPYRDSK(4)	4679.441199	null	1.365900e-009	1.196437e-003	0.004900	1.047134	5.964222e-015	2.215576e-010
	5	PRF_Q_2021_M_CIAN_676_51523.94596.94596.4.0.dta	4	4679.444046	VSKTGAEGAVLDEAK(3)-NINKSLSALGNVISALAEGSTYVPYRDSK(4)	4679.441199	null	1.952180e-004	2.137796e-003	0.002847	0.608406	5.370049e-010	2.347318e-007
	6	PRF_Q_2021_M_CIAN_676_51523.94464.94464.4.0.dta	4	4679.427115	VSKTGAEGAVLDEAK(3)-NINKSLSALGNVISALAEGSTYVPYRDSK(4)	4679.441199	null	8.262328e-009	2.356191e-003	-0.014084	-3.009761	2.905618e-021	3.253557e-011
	7	PRF_Q_2021_M_CIAN_676_51523.94629.94629.5.1.dta	5	4679.463185	VSKTGAEGAVLDEAK(3)-NINKSLSALGNVISALAEGSTYVPYRDSK(4)	4679.441199	null	4.742737e-007	4.144539e-002	0.021986	4.698424	4.942811e-010	1.140814e-006
	8	PRF_Q_2021_M_CIAN_676_51523.96799.96799.3.0.dta	3	4349.291944	VSKTGAEGAVLDEAK(3)-NINKSLSALGNVISALAEGSTYVPYR(4)	4349.287280	null	1.372860e-010	3.551731e-004	0.004664	1.072360	5.834002e-014	2.478479e-008
	9	PRF_Q_2021_M_CIAN_676_51523.96585.96585.3.0.dta	3	4349.293609	VSKTGAEGAVLDEAK(3)-NINKSLSALGNVISALAEGSTYVPYR(4)	4349.287280	null	9.902867e-027	1.757489e-003	0.006329	1.455181	3.596378e-015	5.535769e-012
	10	PRF_Q_2021_M_CIAN_676_51523.96442.96442.3.0.dta	3	4349.291791	VSKTGAEGAVLDEAK(3)-NINKSLSALGNVISALAEGSTYVPYR(4)	4349.287280	null	3.644920e-008	4.881788e-003	0.004511	1.037181	3.090147e-020	5.137167e-011
	11	PRF_Q_2021_M_CIAN_676_51523.96307.96307.3.0.dta	3	4349.272920	VSKTGAEGAVLDEAK(3)-NINKSLSALGNVISALAEGSTYVPYR(4)	4349.287280	null	2.950903e-014	6.251144e-003	-0.014360	-3.301690	2.819080e-017	8.280526e-013
	12	PRF_Q_2021_M_CIAN_676_51523.95792.95792.4.1.dta	4	4349.323105	VSKTGAEGAVLDEAK(3)-NINKSLSALGNVISALAEGSTYVPYR(4)	4349.287280	null	2.764006e-006	2.231126e-002	0.035825	8.236982	3.386199e-012	2.042055e-006
	13	PRF_Q_2021_M_CIAN_676_51523.97408.97408.4.3.dta	4	4349.305051	VSKTGAEGAVLDEAK(3)-NINKSLSALGNVISALAEGSTYVPYR(4)	4349.287280	null	9.988238e-008	2.571148e-002	0.017771	4.085957	2.585010e-012	2.807129e-009
	14	PRF_Q_2021_M_CIAN_676_51523.96516.96516.5.0.dta	5	4349.276342	VSKTGAEGAVLDEAK(3)-NINKSLSALGNVISALAEGSTYVPYR(4)	4349.287280	null	9.838908e-010	4.495184e-002	-0.010938	-2.514895	2.743362e-012	2.129577e-009
	15	PRF_Q_2021_M_CIAN_676_51523.96727.96727.4.0.dta	4	4349.289276	VSKTGAEGAVLDEAK(3)-NINKSLSALGNVISALAEGSTYVPYR(4)	4349.287280	null	2.141600e-007	4.853674e-002	0.001996	0.458926	4.155992e-013	1.801635e-007
	16	PRF_Q_2021_M_CIAN_676_51523.96863.96863.4.0.dta	4	4349.289684	VSKTGAEGAVLDEAK(3)-NINKSLSALGNVISALAEGSTYVPYR(4)	4349.287280	null	1.154061e-006	5.538754e-002	0.002404	0.552734	5.275217e-009	1.699792e-007
	17	PRF_Q_2021_M_CIAN_676_51523.96988.96988.4.0.dta	4	4349.282365	VSKTGAEGAVLDEAK(3)-NINKSLSALGNVISALAEGSTYVPYR(4)	4349.287280	null	1.328191e-007	5.544512e-002	-0.004915	-1.130070	1.428682e-010	2.373698e-008
	18	PRF_Q_2021_M_CIAN_676_51523.96443.96443.4.0.dta	4	4349.297816	VSKTGAEGAVLDEAK(3)-NINKSLSALGNVISALAEGSTYVPYR(4)	4349.287280	null	3.266415e-009	7.203914e-002	0.010536	2.422466	1.090173e-012	1.063693e-009
	19	PRF_Q_2021_M_CIAN_676_51523.96584.96584.4.0.dta	4	4349.299758	VSKTGAEGAVLDEAK(3)-NINKSLSALGNVISALAEGSTYVPYR(4)	4349.287280	null	2.600271e-008	7.762660e-002	0.012478	2.868976	4.955469e-024	5.336977e-010
	20	PRF_Q_2021_M_CIAN_676_51523.97158.97158.4.0.dta	4	4349.285967	VSKTGAEGAVLDEAK(3)-NINKSLSALGNVISALAEGSTYVPYR(4)	4349.287280	null	2.314334e-005	8.999385e-002	-0.001313	-0.301889	5.546619e-007	7.694121e-007
	21	PRF_Q_2021_M_CIAN_676_51523.96375.96375.5.0.dta	5	4349.298091	VSKTGAEGAVLDEAK(3)-NINKSLSALGNVISALAEGSTYVPYR(4)	4349.287280	null	1.260363e-007	9.420839e-002	0.010811	2.485695	3.701419e-008	7.502817e-008
	22	PRF_Q_2021_M_CIAN_676_51523.97114.97114.4.1.dta	4	4349.303969	VSKTGAEGAVLDEAK(3)-NINKSLSALGNVISALAEGSTYVPYR(4)	4349.287280	null	2.207350e-005	1.197384e-001	0.016689	3.837180	3.695217e-010	6.694603e-006
	23	PRF_Q_2021_M_CIAN_676_51523.98868.98868.4.1.dta	4	4349.271440	VSKTGAEGAVLDEAK(3)-NINKSLSALGNVISALAEGSTYVPYR(4)	4349.287280	null	6.237221e-004	1.255842e-001	-0.015840	-3.641976	4.361292e-007	9.485164e-005
	24	PRF_Q_2021_M_CIAN_676_51523.97335.97335.4.3.dta	4	4349.284492	VSKTGAEGAVLDEAK(3)-NINKSLSALGNVISALAEGSTYVPYR(4)	4349.287280	null	2.660900e-006	1.431954e-001	-0.002788	-0.641025	1.352286e-005	2.553704e-007
	25	PRF_Q_2021_M_CIAN_676_51523.97651.97651.4.0.dta	4	4349.278894	VSKTGAEGAVLDEAK(3)-NINKSLSALGNVISALAEGSTYVPYR(4)	4349.287280	null	1.271230e-006	1.902726e-001	-0.008386	-1.928132	7.355300e-009	2.330981e-006
	26	PRF_Q_2021_M_CIAN_676_51523.97379.97379.4.3.dta	4	4349.265502	VSKTGAEGAVLDEAK(3)-NINKSLSALGNVISALAEGSTYVPYR(4)	4349.287280	null	2.151742e-006	2.356010e-001	-0.021778	-5.007257	1.701919e-009	1.639479e-008
	27	PRF_Q_2021_M_CIAN_676_51523.97688.97688.5.1.dta	5	5537.883908	LYLVDLAGSEKVSKTGAEGAVLDEAK(14)-NINKSLSALGNVISALAEGSTYVPYR(4)	5537.926263	null	8.051030e-010	1.624487e-002	-0.042355	-7.648170	9.076220e-012	7.269455e-008
	28	PRF_Q_2021_M_CIAN_676_51523.95681.95681.5.0.dta	5	5868.119029	LYLVDLAGSEKVSKTGAEGAVLDEAK(14)-NINKSLSALGNVISALAEGSTYVPYRDSK(4)	5868.080182	null	8.096845e-014	4.426019e-002	0.038847	6.620053	5.497879e-010	6.415654e-009
	29	PRF_Q_2021_M_CIAN_676_51523.95692.95692.6.2.dta	6	5868.111325	LYLVDLAGSEKVSKTGAEGAVLDEAK(14)-NINKSLSALGNVISALAEGSTYVPYRDSK(4)	5868.080182	null	2.961948e-001	3.871407e-001	0.031143	5.307187	8.378907e-001	9.130559e-004
20	sp|P33176|KINH_HUMAN (829)-sp|P33176|KINH_HUMAN (831)	4	36
	1	PRF_Q_2021_M_CIAN_676_51523.79144.79144.3.0.dta	3	3749.874143	SAEIDSDDTGGSAAQKQK(16)-QKISFLENNLEQLTK(2)	3749.871408	null	6.583425e-006	3.978331e-004	0.002735	0.729358	4.809553e-005	1.340708e-012
	2	PRF_Q_2021_M_CIAN_676_51523.79288.79288.3.0.dta	3	3749.880750	SAEIDSDDTGGSAAQKQK(16)-QKISFLENNLEQLTK(2)	3749.871408	null	2.245871e-004	3.557760e-003	0.009342	2.491285	4.678762e-004	1.594344e-009
	3	PRF_Q_2021_M_CIAN_676_51523.79076.79076.5.0.dta	5	3749.876162	SAEIDSDDTGGSAAQKQK(16)-QKISFLENNLEQLTK(2)	3749.871408	null	1.000000e+000	4.542658e-003	0.004754	1.267777	4.651676e-002	2.178156e-004
	4	PRF_Q_2021_M_CIAN_676_51523.79005.79005.3.0.dta	3	3749.876100	SAEIDSDDTGGSAAQKQK(16)-QKISFLENNLEQLTK(2)	3749.871408	null	4.751071e-003	6.438630e-003	0.004692	1.251243	5.705203e-003	6.496494e-010
	5	PRF_Q_2021_M_CIAN_676_51523.79070.79070.4.0.dta	4	3749.872552	SAEIDSDDTGGSAAQKQK(16)-QKISFLENNLEQLTK(2)	3749.871408	null	1.211009e-003	1.602359e-002	0.001144	0.305077	1.088750e-004	3.747006e-008
	6	PRF_Q_2021_M_CIAN_676_51523.79478.79478.4.0.dta	4	3749.871325	SAEIDSDDTGGSAAQKQK(16)-QKISFLENNLEQLTK(2)	3749.871408	null	6.351512e-002	2.028003e-002	-0.000083	-0.022134	5.011004e-002	9.577969e-006
	7	PRF_Q_2021_M_CIAN_676_51523.79762.79762.4.0.dta	4	3749.868923	SAEIDSDDTGGSAAQKQK(16)-QKISFLENNLEQLTK(2)	3749.871408	null	2.415617e-001	2.114148e-002	-0.002485	-0.662689	2.360970e-001	8.830121e-008
	8	PRF_Q_2021_M_CIAN_676_51523.79624.79624.4.0.dta	4	3749.867331	SAEIDSDDTGGSAAQKQK(16)-QKISFLENNLEQLTK(2)	3749.871408	null	1.495637e-001	5.161149e-002	-0.004077	-1.087237	1.384054e-001	1.587667e-005
	9	PRF_Q_2021_M_CIAN_676_51523.79203.79203.4.0.dta	4	3749.874995	SAEIDSDDTGGSAAQKQK(16)-QKISFLENNLEQLTK(2)	3749.871408	null	4.586261e-003	5.602139e-002	0.003587	0.956566	7.862952e-004	2.702881e-009
	10	PRF_Q_2021_M_CIAN_676_51523.79343.79343.4.0.dta	4	3749.874237	SAEIDSDDTGGSAAQKQK(16)-QKISFLENNLEQLTK(2)	3749.871408	null	4.152333e-004	6.620691e-002	0.002829	0.754426	1.221197e-004	5.331427e-008
	11	PRF_Q_2021_M_CIAN_676_51523.78960.78960.3.0.dta	3	3749.875609	SAEIDSDDTGGSAAQKQK(16)-QKISFLENNLEQLTK(2)	3749.871408	null	1.000000e+000	6.736175e-002	0.004201	1.120305	1.000000e+000	1.020191e-002
	12	PRF_Q_2021_M_CIAN_676_51523.80355.80355.4.1.dta	4	3749.882994	SAEIDSDDTGGSAAQKQK(16)-QKISFLENNLEQLTK(2)	3749.871408	null	1.000000e+000	7.775414e-002	0.011586	3.089706	1.000000e+000	1.000000e+000
	13	PRF_Q_2021_M_CIAN_676_51523.80634.80634.4.0.dta	4	3749.886162	SAEIDSDDTGGSAAQKQK(16)-QKISFLENNLEQLTK(2)	3749.871408	null	3.825246e-001	9.470363e-002	0.014754	3.934535	3.673626e-001	2.019315e-003
	14	PRF_Q_2021_M_CIAN_676_51523.78946.78946.4.0.dta	4	3749.861504	SAEIDSDDTGGSAAQKQK(16)-QKISFLENNLEQLTK(2)	3749.871408	null	1.923078e-001	9.699839e-002	-0.009904	-2.641157	1.803184e-001	1.063656e-008
	15	PRF_Q_2021_M_CIAN_676_51523.80062.80062.4.0.dta	4	3749.882896	SAEIDSDDTGGSAAQKQK(16)-QKISFLENNLEQLTK(2)	3749.871408	null	8.803441e-001	1.100990e-001	0.011488	3.063572	5.958608e-001	1.000000e+000
	16	PRF_Q_2021_M_CIAN_676_51523.79254.79254.5.0.dta	5	3749.878388	SAEIDSDDTGGSAAQKQK(16)-QKISFLENNLEQLTK(2)	3749.871408	null	1.000000e+000	1.119138e-001	0.006980	1.861397	1.000000e+000	1.000000e+000
	17	PRF_Q_2021_M_CIAN_676_51523.79418.79418.3.0.dta	3	3749.872084	SAEIDSDDTGGSAAQKQK(16)-QKISFLENNLEQLTK(2)	3749.871408	null	1.000000e+000	1.324406e-001	0.000676	0.180273	1.000000e+000	1.000000e+000
	18	PRF_Q_2021_M_CIAN_676_51523.80475.80475.4.1.dta	4	3749.887765	SAEIDSDDTGGSAAQKQK(16)-QKISFLENNLEQLTK(2)	3749.871408	null	2.194354e-001	1.513220e-001	0.016357	4.362016	1.714208e-001	4.383791e-007
	19	PRF_Q_2021_M_CIAN_676_51523.81698.81698.4.2.dta	4	3749.872651	SAEIDSDDTGGSAAQKQK(16)-QKISFLENNLEQLTK(2)	3749.871408	null	5.255647e-002	1.670960e-001	0.001243	0.331478	2.233573e-002	3.467148e-006
	20	PRF_Q_2021_M_CIAN_676_51523.80489.80489.4.1.dta	4	3749.886639	SAEIDSDDTGGSAAQKQK(16)-QKISFLENNLEQLTK(2)	3749.871408	null	2.229418e-001	1.768932e-001	0.015231	4.061739	1.953248e-001	6.148383e-009
	21	PRF_Q_2021_M_CIAN_676_51523.81546.81546.4.0.dta	4	3749.896257	SAEIDSDDTGGSAAQKQK(16)-QKISFLENNLEQLTK(2)	3749.871408	null	1.000000e+000	2.369635e-001	0.024849	6.626627	1.000000e+000	1.000000e+000
	22	PRF_Q_2021_M_CIAN_676_51523.80779.80779.4.0.dta	4	3749.888592	SAEIDSDDTGGSAAQKQK(16)-QKISFLENNLEQLTK(2)	3749.871408	null	1.000000e+000	2.830860e-001	0.017184	4.582557	1.000000e+000	1.000000e+000
	23	PRF_Q_2021_M_CIAN_676_51523.81857.81857.4.2.dta	4	3749.910933	SAEIDSDDTGGSAAQKQK(16)-QKISFLENNLEQLTK(2)	3749.871408	null	1.994197e-001	3.201923e-001	0.039525	10.540361	2.460975e-001	5.614383e-004
	24	PRF_Q_2021_M_CIAN_676_51523.80217.80217.4.0.dta	4	3749.887531	SAEIDSDDTGGSAAQKQK(16)-QKISFLENNLEQLTK(2)	3749.871408	null	1.000000e+000	3.668473e-001	0.016123	4.299614	1.000000e+000	1.000000e+000
	25	PRF_Q_2021_M_CIAN_676_51523.71150.71150.4.0.dta	4	3877.973701	KSAEIDSDDTGGSAAQKQK(17)-QKISFLENNLEQLTK(2)	3877.966363	null	8.699959e-013	2.234479e-003	0.007338	1.892229	1.639134e-011	1.481924e-008
	26	PRF_Q_2021_M_CIAN_676_51523.71020.71020.5.0.dta	5	3877.978429	KSAEIDSDDTGGSAAQKQK(17)-QKISFLENNLEQLTK(2)	3877.966363	null	9.509385e-012	2.247134e-003	0.012066	3.111425	6.250648e-009	1.358766e-013
	27	PRF_Q_2021_M_CIAN_676_51523.70999.70999.4.0.dta	4	3877.972487	KSAEIDSDDTGGSAAQKQK(17)-QKISFLENNLEQLTK(2)	3877.966363	null	1.673873e-013	3.180504e-003	0.006124	1.579178	5.244657e-008	7.656755e-012
	28	PRF_Q_2021_M_CIAN_676_51523.70853.70853.4.0.dta	4	3877.971990	KSAEIDSDDTGGSAAQKQK(17)-QKISFLENNLEQLTK(2)	3877.966363	null	1.000000e+000	1.732769e-002	0.005627	1.451018	1.000000e+000	1.000000e+000
	29	PRF_Q_2021_M_CIAN_676_51523.70869.70869.5.0.dta	5	3877.972519	KSAEIDSDDTGGSAAQKQK(17)-QKISFLENNLEQLTK(2)	3877.966363	null	3.458881e-008	1.864896e-002	0.006156	1.587430	8.879344e-004	9.244859e-008
	30	PRF_Q_2021_M_CIAN_676_51523.71169.71169.5.0.dta	5	3877.979420	KSAEIDSDDTGGSAAQKQK(17)-QKISFLENNLEQLTK(2)	3877.966363	null	2.393919e-008	2.443262e-002	0.013057	3.366971	1.126395e-006	4.461717e-007
	31	PRF_Q_2021_M_CIAN_676_51523.71066.71066.3.0.dta	3	3877.977811	KSAEIDSDDTGGSAAQKQK(17)-QKISFLENNLEQLTK(2)	3877.966363	null	1.000000e+000	3.312823e-002	0.011448	2.952063	1.000000e+000	1.000000e+000
	32	PRF_Q_2021_M_CIAN_676_51523.71306.71306.5.0.dta	5	3877.975619	KSAEIDSDDTGGSAAQKQK(17)-QKISFLENNLEQLTK(2)	3877.966363	null	3.407336e-002	1.859582e-001	0.009256	2.386818	1.176450e-003	3.317296e-006
	33	PRF_Q_2021_M_CIAN_676_51523.89080.89080.5.0.dta	5	5282.525033	SAEIDSDDTGGSAAQKQK(16)-SAEIDSDDTGGSAAQKQKISFLENNLEQLTK(18)	5282.530396	null	2.766007e-001	5.171633e-002	-0.005363	-1.015233	1.000000e+000	3.507239e-001
	34	PRF_Q_2021_M_CIAN_676_51523.89216.89216.5.0.dta	5	5282.519085	SAEIDSDDTGGSAAQKQK(16)-SAEIDSDDTGGSAAQKQKISFLENNLEQLTK(18)	5282.530396	null	1.000000e+000	5.248726e-002	-0.011311	-2.141209	1.000000e+000	2.271419e-002
	35	PRF_Q_2021_M_CIAN_676_51523.89135.89135.4.0.dta	4	5282.543115	SAEIDSDDTGGSAAQKQK(16)-SAEIDSDDTGGSAAQKQKISFLENNLEQLTK(18)	5282.530396	null	1.000000e+000	2.076877e-001	0.012719	2.407748	1.000000e+000	1.000000e+000
	36	PRF_Q_2021_M_CIAN_676_51523.82132.82132.5.0.dta	5	5410.603144	SAEIDSDDTGGSAAQKQK(16)-KSAEIDSDDTGGSAAQKQKISFLENNLEQLTK(19)	5410.625351	null	1.000000e+000	5.531297e-001	-0.022207	-4.104331	1.000000e+000	1.451700e-001
21	sp|P33176|KINH_HUMAN (783)-sp|P33176|KINH_HUMAN (791)	4	17
	1	PRF_Q_2021_M_CIAN_676_51523.86114.86114.4.1.dta	4	3546.936134	QDLKGLEETVAK(4)-GLEETVAKELQTLHNLRK(8)	3546.937581	null	7.178715e-007	6.922645e-004	-0.001447	-0.407958	4.357698e-004	7.311424e-007
	2	PRF_Q_2021_M_CIAN_676_51523.86096.86096.5.0.dta	5	3546.937670	QDLKGLEETVAK(4)-GLEETVAKELQTLHNLRK(8)	3546.937581	null	6.095461e-009	2.447665e-003	0.000089	0.025092	9.787192e-007	1.837927e-008
	3	PRF_Q_2021_M_CIAN_676_51523.85959.85959.5.0.dta	5	3546.938604	QDLKGLEETVAK(4)-GLEETVAKELQTLHNLRK(8)	3546.937581	null	8.450702e-005	5.115355e-003	0.001023	0.288418	2.942427e-004	2.296017e-005
	4	PRF_Q_2021_M_CIAN_676_51523.85965.85965.4.0.dta	4	3546.940261	QDLKGLEETVAK(4)-GLEETVAKELQTLHNLRK(8)	3546.937581	null	7.280007e-011	7.549543e-003	0.002680	0.755581	2.645161e-006	1.779608e-012
	5	PRF_Q_2021_M_CIAN_676_51523.86132.86132.4.1.dta	4	3546.933993	QDLKGLEETVAK(4)-GLEETVAKELQTLHNLRK(8)	3546.937581	null	3.569690e-016	8.919817e-003	-0.003588	-1.011577	1.606383e-008	6.217268e-013
	6	PRF_Q_2021_M_CIAN_676_51523.86248.86248.5.0.dta	5	3546.941344	QDLKGLEETVAK(4)-GLEETVAKELQTLHNLRK(8)	3546.937581	null	8.095875e-001	2.887680e-001	0.003763	1.060915	1.000000e+000	3.205348e-001
	7	PRF_Q_2021_M_CIAN_676_51523.88242.88242.4.0.dta	4	3903.084162	EQARQDLKGLEETVAK(8)-GLEETVAKELQTLHNLR(8)	3903.081997	null	3.824326e-012	2.145917e-003	0.002165	0.554690	1.305371e-010	6.503153e-009
	8	PRF_Q_2021_M_CIAN_676_51523.88046.88046.5.0.dta	5	3903.086309	EQARQDLKGLEETVAK(8)-GLEETVAKELQTLHNLR(8)	3903.081997	null	5.522858e-005	3.633423e-003	0.004312	1.104768	1.441668e-009	1.979817e-005
	9	PRF_Q_2021_M_CIAN_676_51523.88186.88186.5.0.dta	5	3903.085530	EQARQDLKGLEETVAK(8)-GLEETVAKELQTLHNLR(8)	3903.081997	null	2.643867e-007	4.139014e-003	0.003533	0.905182	2.409774e-012	8.804660e-008
	10	PRF_Q_2021_M_CIAN_676_51523.88313.88313.5.0.dta	5	3903.091571	EQARQDLKGLEETVAK(8)-GLEETVAKELQTLHNLR(8)	3903.081997	null	1.380710e-005	4.230608e-003	0.009574	2.452933	7.634051e-011	1.329194e-005
	11	PRF_Q_2021_M_CIAN_676_51523.88108.88108.4.0.dta	4	3903.089297	EQARQDLKGLEETVAK(8)-GLEETVAKELQTLHNLR(8)	3903.081997	null	2.557713e-013	2.122546e-002	0.007300	1.870317	5.754074e-007	1.545506e-005
	12	PRF_Q_2021_M_CIAN_676_51523.91365.91365.4.0.dta	4	3418.846854	QDLKGLEETVAK(4)-GLEETVAKELQTLHNLR(8)	3418.842626	null	3.846527e-009	2.195538e-003	0.004228	1.236676	1.537612e-008	1.276853e-006
	13	PRF_Q_2021_M_CIAN_676_51523.91223.91223.4.0.dta	4	3418.850627	QDLKGLEETVAK(4)-GLEETVAKELQTLHNLR(8)	3418.842626	null	1.690377e-006	5.709091e-003	0.008001	2.340266	1.525730e-010	2.219122e-005
	14	PRF_Q_2021_M_CIAN_676_51523.91241.91241.3.0.dta	3	3418.828434	QDLKGLEETVAK(4)-GLEETVAKELQTLHNLR(8)	3418.842626	null	9.031636e-007	6.166673e-003	-0.014192	-4.151112	2.810815e-006	6.997186e-005
	15	PRF_Q_2021_M_CIAN_676_51523.91227.91227.3.0.dta	3	3418.817433	QDLKGLEETVAK(4)-GLEETVAKELQTLHNLR(8)	3418.842626	null	1.339399e-005	4.904306e-002	-0.025193	-7.368868	2.147130e-008	3.127608e-005
	16	PRF_Q_2021_M_CIAN_676_51523.81401.81401.5.0.dta	5	4031.181085	EQARQDLKGLEETVAK(8)-GLEETVAKELQTLHNLRK(8)	4031.176953	null	5.406972e-006	2.170603e-002	0.004132	1.025011	1.267677e-010	2.390746e-006
	17	PRF_Q_2021_M_CIAN_676_51523.81544.81544.5.0.dta	5	4031.171343	EQARQDLKGLEETVAK(8)-GLEETVAKELQTLHNLRK(8)	4031.176953	null	4.952762e-001	2.618162e-001	-0.005610	-1.391653	2.379144e-003	6.225558e-001
22	sp|P33176|KINH_HUMAN (753)-sp|P33176|KINH_HUMAN (764)	4	39
	1	PRF_Q_2021_M_CIAN_676_51523.37687.37687.3.0.dta	3	2658.476806	LRVEHEKLK(7)-KLHELTVMQDR(1)	2658.475837	null	4.009668e-009	1.931028e-003	0.000969	0.364495	4.499720e-009	1.882290e-011
	2	PRF_Q_2021_M_CIAN_676_51523.37839.37839.4.0.dta	4	2658.474001	LRVEHEKLK(7)-KLHELTVMQDR(1)	2658.475837	null	2.218965e-007	1.166072e-002	-0.001836	-0.690621	6.605982e-012	9.670987e-008
	3	PRF_Q_2021_M_CIAN_676_51523.37698.37698.4.0.dta	4	2658.476931	LRVEHEKLK(7)-KLHELTVMQDR(1)	2658.475837	null	4.663328e-005	1.803963e-002	0.001094	0.411514	1.722010e-020	8.086465e-007
	4	PRF_Q_2021_M_CIAN_676_51523.37560.37560.4.0.dta	4	2658.479874	LRVEHEKLK(7)-KLHELTVMQDR(1)	2658.475837	null	1.750502e-006	2.133459e-002	0.004037	1.518539	4.625238e-019	2.443882e-007
	5	PRF_Q_2021_M_CIAN_676_51523.37794.37794.5.0.dta	5	2658.478187	LRVEHEKLK(7)-KLHELTVMQDR(1)	2658.475837	null	3.150422e-007	2.248182e-002	0.002350	0.883965	3.381645e-010	8.480623e-008
	6	PRF_Q_2021_M_CIAN_676_51523.37662.37662.5.0.dta	5	2658.477867	LRVEHEKLK(7)-KLHELTVMQDR(1)	2658.475837	null	1.695816e-008	2.781204e-002	0.002030	0.763595	1.567150e-012	1.226268e-010
	7	PRF_Q_2021_M_CIAN_676_51523.31116.31116.5.0.dta	5	2674.473505	LRVEHEKLK(7)-KLHELTVMQDR(1)	2674.470752	Oxidation[M](8)	1.010613e-005	3.137427e-002	0.002753	1.029363	5.097748e-012	2.667462e-006
	8	PRF_Q_2021_M_CIAN_676_51523.37534.37534.5.0.dta	5	2658.473746	LRVEHEKLK(7)-KLHELTVMQDR(1)	2658.475837	null	1.588335e-004	3.341417e-002	-0.002091	-0.786541	1.328507e-009	1.340934e-005
	9	PRF_Q_2021_M_CIAN_676_51523.37770.37770.5.1.dta	5	2674.468827	LRVEHEKLK(7)-KLHELTVMQDR(1)	2674.470752	Oxidation[M](8)	1.419861e-004	5.640656e-002	-0.001925	-0.719769	1.828979e-010	1.601864e-005
	10	PRF_Q_2021_M_CIAN_676_51523.37945.37945.5.0.dta	5	2658.480649	LRVEHEKLK(7)-KLHELTVMQDR(1)	2658.475837	null	9.059572e-007	6.245081e-002	0.004812	1.810060	8.750648e-012	4.427478e-008
	11	PRF_Q_2021_M_CIAN_676_51523.37639.37639.5.0.dta	5	2674.480594	LRVEHEKLK(7)-KLHELTVMQDR(1)	2674.470752	Oxidation[M](8)	1.330951e-008	8.481530e-002	0.009842	3.679980	4.900130e-013	1.308781e-008
	12	PRF_Q_2021_M_CIAN_676_51523.38167.38167.5.0.dta	5	2658.477744	LRVEHEKLK(7)-KLHELTVMQDR(1)	2658.475837	null	4.332638e-006	8.864766e-002	0.001907	0.717328	2.954222e-007	5.704870e-005
	13	PRF_Q_2021_M_CIAN_676_51523.37827.37827.3.0.dta	3	2658.471662	LRVEHEKLK(7)-KLHELTVMQDR(1)	2658.475837	null	1.000000e+000	4.485238e-001	-0.004175	-1.570449	6.475963e-007	2.722854e-002
	14	PRF_Q_2021_M_CIAN_676_51523.35513.35513.3.0.dta	3	2389.293834	VEHEKLK(5)-KLHELTVMQDR(1)	2389.290677	null	1.041580e-004	2.499629e-003	0.003157	1.321313	5.614348e-015	8.783810e-005
	15	PRF_Q_2021_M_CIAN_676_51523.35512.35512.4.0.dta	4	2389.293689	VEHEKLK(5)-KLHELTVMQDR(1)	2389.290677	null	2.593507e-005	3.465834e-003	0.003012	1.260625	4.893674e-018	4.116902e-007
	16	PRF_Q_2021_M_CIAN_676_51523.35365.35365.3.0.dta	3	2389.292898	VEHEKLK(5)-KLHELTVMQDR(1)	2389.290677	null	4.515618e-003	1.454896e-002	0.002221	0.929565	2.339627e-008	2.283131e-003
	17	PRF_Q_2021_M_CIAN_676_51523.35361.35361.4.0.dta	4	2389.292830	VEHEKLK(5)-KLHELTVMQDR(1)	2389.290677	null	5.561088e-004	1.742741e-002	0.002153	0.901104	2.153416e-011	1.293771e-003
	18	PRF_Q_2021_M_CIAN_676_51523.35548.35548.5.0.dta	5	2389.294304	VEHEKLK(5)-KLHELTVMQDR(1)	2389.290677	null	3.218355e-010	3.123690e-002	0.003627	1.518024	1.179947e-008	6.477926e-011
	19	PRF_Q_2021_M_CIAN_676_51523.35399.35399.5.0.dta	5	2389.293520	VEHEKLK(5)-KLHELTVMQDR(1)	2389.290677	null	7.386339e-009	4.890799e-002	0.002843	1.189893	1.104538e-008	3.118906e-009
	20	PRF_Q_2021_M_CIAN_676_51523.35367.35367.5.0.dta	5	2389.292957	VEHEKLK(5)-KLHELTVMQDR(1)	2389.290677	null	2.187614e-005	5.919995e-002	0.002280	0.954258	7.840285e-009	2.384549e-006
	21	PRF_Q_2021_M_CIAN_676_51523.35478.35478.5.1.dta	5	2405.297954	VEHEKLK(5)-KLHELTVMQDR(1)	2405.285592	Oxidation[M](8)	6.732026e-007	8.360685e-002	0.012362	5.139514	6.641967e-011	2.147070e-006
	22	PRF_Q_2021_M_CIAN_676_51523.35702.35702.5.0.dta	5	2389.294723	VEHEKLK(5)-KLHELTVMQDR(1)	2389.290677	null	1.886246e-005	1.709457e-001	0.004046	1.693390	2.904842e-004	1.232770e-005
	23	PRF_Q_2021_M_CIAN_676_51523.28359.28359.4.0.dta	4	2405.295641	VEHEKLK(5)-KLHELTVMQDR(1)	2405.285592	Oxidation[M](8)	1.852415e-004	2.289023e-001	0.010049	4.177882	7.675051e-005	1.337946e-003
	24	PRF_Q_2021_M_CIAN_676_51523.35445.35445.4.1.dta	4	2405.292854	VEHEKLK(5)-KLHELTVMQDR(1)	2405.285592	Oxidation[M](8)	8.231045e-002	2.505727e-001	0.007262	3.019184	4.982499e-004	2.333338e-002
	25	PRF_Q_2021_M_CIAN_676_51523.35670.35670.4.0.dta	4	2389.293872	VEHEKLK(5)-KLHELTVMQDR(1)	2389.290677	null	1.000000e+000	3.369853e-001	0.003195	1.337217	9.603904e-006	1.000000e+000
	26	PRF_Q_2021_M_CIAN_676_51523.35431.35431.2.0.dta	2	2389.298918	VEHEKLK(5)-KLHELTVMQDR(1)	2389.290677	null	1.000000e+000	4.561457e-001	0.008241	3.449141	1.000000e+000	1.000000e+000
	27	PRF_Q_2021_M_CIAN_676_51523.33020.33020.5.0.dta	5	2814.578151	LRVEHEKLK(7)-KLHELTVMQDRR(1)	2814.576940	null	7.835798e-007	6.688000e-003	0.001211	0.430260	6.718617e-008	1.176676e-008
	28	PRF_Q_2021_M_CIAN_676_51523.33021.33021.4.0.dta	4	2814.579632	LRVEHEKLK(7)-KLHELTVMQDRR(1)	2814.576940	null	1.058938e-004	6.943166e-003	0.002692	0.956449	1.014218e-004	6.565087e-011
	29	PRF_Q_2021_M_CIAN_676_51523.33305.33305.4.0.dta	4	2814.576975	LRVEHEKLK(7)-KLHELTVMQDRR(1)	2814.576940	null	2.593356e-003	7.790803e-003	0.000035	0.012435	1.277702e-003	5.515582e-010
	30	PRF_Q_2021_M_CIAN_676_51523.27603.27603.5.0.dta	5	2830.575819	LRVEHEKLK(7)-KLHELTVMQDRR(1)	2830.571854	Oxidation[M](8)	3.162391e-004	1.430737e-002	0.003965	1.400777	5.516762e-011	9.030094e-006
	31	PRF_Q_2021_M_CIAN_676_51523.33163.33163.4.0.dta	4	2814.578854	LRVEHEKLK(7)-KLHELTVMQDRR(1)	2814.576940	null	3.117445e-005	1.911091e-002	0.001914	0.680031	3.181387e-005	1.823289e-010
	32	PRF_Q_2021_M_CIAN_676_51523.32884.32884.4.0.dta	4	2814.579944	LRVEHEKLK(7)-KLHELTVMQDRR(1)	2814.576940	null	2.698923e-002	2.861144e-002	0.003004	1.067301	9.742917e-005	1.076230e-004
	33	PRF_Q_2021_M_CIAN_676_51523.32881.32881.5.0.dta	5	2814.577481	LRVEHEKLK(7)-KLHELTVMQDRR(1)	2814.576940	null	7.804439e-007	2.905639e-002	0.000541	0.192214	2.297868e-009	3.450719e-007
	34	PRF_Q_2021_M_CIAN_676_51523.27728.27728.5.0.dta	5	2830.578905	LRVEHEKLK(7)-KLHELTVMQDRR(1)	2830.571854	Oxidation[M](8)	2.770385e-003	9.505057e-002	0.007051	2.491016	1.099161e-006	1.648541e-003
	35	PRF_Q_2021_M_CIAN_676_51523.27470.27470.5.0.dta	5	2830.576051	LRVEHEKLK(7)-KLHELTVMQDRR(1)	2830.571854	Oxidation[M](8)	2.719801e-002	2.289111e-001	0.004197	1.482739	2.190730e-003	5.833124e-002
	36	PRF_Q_2021_M_CIAN_676_51523.30196.30196.4.1.dta	4	2545.390288	VEHEKLK(5)-KLHELTVMQDRR(1)	2545.391780	null	7.468631e-007	6.689528e-003	-0.001492	-0.586157	4.327999e-005	4.205034e-007
	37	PRF_Q_2021_M_CIAN_676_51523.30193.30193.5.0.dta	5	2545.395628	VEHEKLK(5)-KLHELTVMQDRR(1)	2545.391780	null	3.157510e-006	4.808479e-002	0.003848	1.511752	2.058222e-007	3.418099e-007
	38	PRF_Q_2021_M_CIAN_676_51523.30049.30049.4.0.dta	4	2545.394205	VEHEKLK(5)-KLHELTVMQDRR(1)	2545.391780	null	1.131680e-001	5.211601e-002	0.002425	0.952702	6.660485e-002	2.109482e-001
	39	PRF_Q_2021_M_CIAN_676_51523.30050.30050.5.0.dta	5	2545.395503	VEHEKLK(5)-KLHELTVMQDRR(1)	2545.391780	null	1.065445e-003	1.136418e-001	0.003723	1.462643	1.356624e-004	1.000819e-003
23	sp|P33176|KINH_HUMAN (402)-sp|P33176|KINH_HUMAN (420)	4	9
	1	PRF_Q_2021_M_CIAN_676_51523.90886.90886.4.0.dta	4	4764.393581	ANLEAFTVDKDITLTNDKPATAIGVIGNFTDAER(18)-KCEEEIAK(1)	4764.392199	Carbamidomethyl[C](39)	3.310119e-009	3.478845e-003	0.001382	0.290068	1.000000e+000	8.205901e-009
	2	PRF_Q_2021_M_CIAN_676_51523.90884.90884.5.0.dta	5	4764.395974	ANLEAFTVDKDITLTNDKPATAIGVIGNFTDAER(18)-KCEEEIAK(1)	4764.392199	Carbamidomethyl[C](39)	3.983764e-010	1.317476e-002	0.003775	0.792336	3.205066e-015	1.275814e-006
	3	PRF_Q_2021_M_CIAN_676_51523.88306.88306.5.0.dta	5	4920.500913	ANLEAFTVDKDITLTNDKPATAIGVIGNFTDAERR(18)-KCEEEIAK(1)	4920.493301	Carbamidomethyl[C](40)	7.217796e-005	1.766851e-001	0.007612	1.546999	1.167359e-008	3.085560e-006
	4	PRF_Q_2021_M_CIAN_676_51523.88360.88360.4.0.dta	4	4920.469771	ANLEAFTVDKDITLTNDKPATAIGVIGNFTDAERR(18)-KCEEEIAK(1)	4920.493301	Carbamidomethyl[C](40)	7.624989e-005	1.822869e-001	-0.023530	-4.782041	1.000000e+000	1.336126e-003
	5	PRF_Q_2021_M_CIAN_676_51523.88454.88454.5.0.dta	5	4920.512628	ANLEAFTVDKDITLTNDKPATAIGVIGNFTDAERR(18)-KCEEEIAK(1)	4920.493301	Carbamidomethyl[C](40)	6.036138e-009	2.593115e-001	0.019327	3.927858	1.000000e+000	5.255282e-018
	6	PRF_Q_2021_M_CIAN_676_51523.88175.88175.5.0.dta	5	4920.489531	ANLEAFTVDKDITLTNDKPATAIGVIGNFTDAERR(18)-KCEEEIAK(1)	4920.493301	Carbamidomethyl[C](40)	2.216804e-002	3.173793e-001	-0.003770	-0.766183	1.000000e+000	2.179082e-004
	7	PRF_Q_2021_M_CIAN_676_51523.88264.88264.4.0.dta	4	4920.502876	ANLEAFTVDKDITLTNDKPATAIGVIGNFTDAERR(18)-KCEEEIAK(1)	4920.493301	Carbamidomethyl[C](40)	1.872590e-001	5.601286e-001	0.009575	1.945943	1.000000e+000	1.782779e-001
	8	PRF_Q_2021_M_CIAN_676_51523.87521.87521.5.0.dta	5	4920.516186	ANLEAFTVDKDITLTNDKPATAIGVIGNFTDAER(18)-RKCEEEIAK(2)	4920.493301	Carbamidomethyl[C](40)	6.151664e-005	2.101818e-001	0.022885	4.650956	2.346440e-017	3.268174e-007
	9	PRF_Q_2021_M_CIAN_676_51523.83336.83336.4.3.dta	4	3831.943602	DITLTNDKPATAIGVIGNFTDAERR(8)-KCEEEIAK(1)	3831.943128	Carbamidomethyl[C](30)	1.000000e+000	3.198633e-001	0.000474	0.123697	1.000000e+000	1.000000e+000
24	sp|P33176|KINH_HUMAN (999)-sp|P33176|KINH_HUMAN (1074)	4	13
	1	PRF_Q_2021_M_CIAN_676_51523.86709.86709.5.0.dta	5	3926.922106	GEAVIKEFMR(6)-HPADIPDYYKQSFPEGFKWER(10)	3926.920884	null	2.791607e-004	6.115162e-003	0.001222	0.311185	5.817975e-010	5.526160e-004
	2	PRF_Q_2021_M_CIAN_676_51523.86608.86608.4.0.dta	4	3926.926570	GEAVIKEFMR(6)-HPADIPDYYKQSFPEGFKWER(10)	3926.920884	null	1.193075e-008	1.271558e-002	0.005686	1.447954	1.000000e+000	1.442655e-006
	3	PRF_Q_2021_M_CIAN_676_51523.86568.86568.5.0.dta	5	3926.923777	GEAVIKEFMR(6)-HPADIPDYYKQSFPEGFKWER(10)	3926.920884	null	4.456412e-006	1.558360e-002	0.002893	0.736710	1.082820e-017	1.527360e-005
	4	PRF_Q_2021_M_CIAN_676_51523.86468.86468.4.1.dta	4	3926.928258	GEAVIKEFMR(6)-HPADIPDYYKQSFPEGFKWER(10)	3926.920884	null	7.027302e-005	1.609596e-002	0.007374	1.877807	1.000000e+000	1.917849e-004
	5	PRF_Q_2021_M_CIAN_676_51523.86428.86428.5.0.dta	5	3926.925982	GEAVIKEFMR(6)-HPADIPDYYKQSFPEGFKWER(10)	3926.920884	null	2.004600e-004	1.807474e-002	0.005098	1.298218	7.185331e-013	3.923625e-006
	6	PRF_Q_2021_M_CIAN_676_51523.86752.86752.4.1.dta	4	3926.930865	GEAVIKEFMR(6)-HPADIPDYYKQSFPEGFKWER(10)	3926.920884	null	1.385468e-004	5.156060e-002	0.009981	2.541686	1.000000e+000	2.584646e-004
	7	PRF_Q_2021_M_CIAN_676_51523.86802.86802.4.1.dta	4	3926.928084	GEAVIKEFMR(6)-HPADIPDYYKQSFPEGFKWER(10)	3926.920884	null	1.000000e+000	2.149908e-001	0.007200	1.833498	1.000000e+000	8.417184e-002
	8	PRF_Q_2021_M_CIAN_676_51523.85804.85804.4.0.dta	4	3455.713036	GEAVIKEFMR(6)-HPADIPDYYKQSFPEGFK(10)	3455.697887	null	2.480056e-005	7.724988e-003	0.015149	4.383774	1.274274e-005	9.835300e-007
	9	PRF_Q_2021_M_CIAN_676_51523.82145.82145.5.0.dta	5	4374.174232	GEAVIKEFMR(6)-AFTKHPADIPDYYKQSFPEGFKWER(14)	4374.169032	null	4.805317e-003	3.078765e-002	0.005200	1.188797	1.288898e-011	4.168808e-003
	10	PRF_Q_2021_M_CIAN_676_51523.82289.82289.5.0.dta	5	4374.181172	GEAVIKEFMR(6)-AFTKHPADIPDYYKQSFPEGFKWER(14)	4374.169032	null	6.882087e-004	5.379544e-002	0.012140	2.775384	8.129076e-014	5.873896e-005
	11	PRF_Q_2021_M_CIAN_676_51523.82214.82214.4.0.dta	4	4374.173712	GEAVIKEFMR(6)-AFTKHPADIPDYYKQSFPEGFKWER(14)	4374.169032	null	8.508902e-002	1.032985e-001	0.004680	1.069918	1.000000e+000	3.397107e-004
	12	PRF_Q_2021_M_CIAN_676_51523.80755.80755.5.0.dta	5	3902.954062	GEAVIKEFMR(6)-AFTKHPADIPDYYKQSFPEGFK(14)	3902.946036	null	1.070348e-003	6.142707e-002	0.008026	2.056395	6.830209e-004	7.057316e-004
	13	PRF_Q_2021_M_CIAN_676_51523.80613.80613.5.0.dta	5	3902.949341	GEAVIKEFMR(6)-AFTKHPADIPDYYKQSFPEGFK(14)	3902.946036	null	5.018259e-004	1.290393e-001	0.003305	0.846796	2.377734e-004	3.969843e-005
25	sp|P33176|KINH_HUMAN (829)-sp|P33176|KINH_HUMAN (829)	4	7
	1	PRF_Q_2021_M_CIAN_676_51523.82564.82564.5.0.dta	5	5410.633028	KSAEIDSDDTGGSAAQKQKISFLENNLEQLTK(17)-SAEIDSDDTGGSAAQKQK(16)	5410.625351	null	1.000000e+000	4.624074e-002	0.007677	1.418875	1.000000e+000	1.000000e+000
	2	PRF_Q_2021_M_CIAN_676_51523.82273.82273.5.0.dta	5	5410.631920	KSAEIDSDDTGGSAAQKQKISFLENNLEQLTK(17)-SAEIDSDDTGGSAAQKQK(16)	5410.625351	null	1.000000e+000	2.035131e-001	0.006569	1.214093	1.000000e+000	3.728781e-001
	3	PRF_Q_2021_M_CIAN_676_51523.82418.82418.5.0.dta	5	5410.638087	SAEIDSDDTGGSAAQKQKISFLENNLEQLTK(16)-KSAEIDSDDTGGSAAQKQK(17)	5410.625351	null	1.000000e+000	5.790840e-002	0.012736	2.353887	1.000000e+000	1.000000e+000
	4	PRF_Q_2021_M_CIAN_676_51523.28115.28115.5.0.dta	5	3880.802494	KSAEIDSDDTGGSAAQKQK(17)-SAEIDSDDTGGSAAQKQK(16)	3880.816466	null	1.644299e-001	8.641777e-002	-0.013972	-3.600273	6.754790e-004	2.204338e-001
	5	PRF_Q_2021_M_CIAN_676_51523.28093.28093.4.2.dta	4	3880.810398	KSAEIDSDDTGGSAAQKQK(17)-SAEIDSDDTGGSAAQKQK(16)	3880.816466	null	2.788600e-001	1.789820e-001	-0.006068	-1.563589	1.000000e+000	3.160223e-001
	6	PRF_Q_2021_M_CIAN_676_51523.89276.89276.4.0.dta	4	5282.528218	SAEIDSDDTGGSAAQKQKISFLENNLEQLTK(16)-SAEIDSDDTGGSAAQKQK(16)	5282.530396	null	1.000000e+000	2.372094e-001	-0.002178	-0.412302	1.000000e+000	1.000000e+000
	7	PRF_Q_2021_M_CIAN_676_51523.88936.88936.5.0.dta	5	5282.567279	SAEIDSDDTGGSAAQKQKISFLENNLEQLTK(16)-SAEIDSDDTGGSAAQKQK(16)	5282.530396	null	1.000000e+000	2.858614e-001	0.036883	6.982071	1.000000e+000	1.000000e+000
26	sp|P33176|KINH_HUMAN (539)-sp|P33176|KINH_HUMAN (549)	4	10
	1	PRF_Q_2021_M_CIAN_676_51523.56819.56819.4.0.dta	4	2896.561074	SATLASIDAELQKLK(13)-EMTNHQKKR(8)	2896.555927	null	1.301838e-007	6.344529e-002	0.005147	1.776938	3.170378e-007	2.780851e-008
	2	PRF_Q_2021_M_CIAN_676_51523.74494.74494.5.0.dta	5	2896.560733	SATLASIDAELQKLK(13)-EMTNHQKKR(8)	2896.555927	null	2.485618e-001	2.819319e-001	0.004806	1.659212	9.307892e-003	2.314371e-001
	3	PRF_Q_2021_M_CIAN_676_51523.74634.74634.5.0.dta	5	2896.558877	SATLASIDAELQKLK(13)-EMTNHQKKR(8)	2896.555927	null	5.104939e-002	3.038441e-001	0.002950	1.018451	2.931724e-005	3.113965e-002
	4	PRF_Q_2021_M_CIAN_676_51523.54872.54872.5.0.dta	5	2912.550635	SATLASIDAELQKLK(13)-EMTNHQKKR(8)	2912.550841	Oxidation[M](20)	3.077743e-001	4.492466e-001	-0.000206	-0.070728	3.337315e-004	4.090426e-001
	5	PRF_Q_2021_M_CIAN_676_51523.92923.92923.3.0.dta	3	2896.547965	SATLASIDAELQKLK(13)-EMTNHQKKR(8)	2896.555927	null	7.383157e-002	7.863327e-001	-0.007962	-2.748782	7.152536e-005	7.557786e-002
	6	PRF_Q_2021_M_CIAN_676_51523.52707.52707.4.0.dta	4	3137.738230	SATLASIDAELQKLK(13)-LKEMTNHQKKR(10)	3137.734941	null	4.126211e-004	2.283027e-001	0.003289	1.048208	2.155614e-004	9.782809e-006
	7	PRF_Q_2021_M_CIAN_676_51523.59705.59705.5.0.dta	5	4006.123005	SATLASIDAELQKLKEMTNHQK(13)-LKEMTNHQKKR(10)	4006.121036	null	9.158492e-002	2.392438e-001	0.001969	0.491498	1.000000e+000	1.000000e+000
	8	PRF_Q_2021_M_CIAN_676_51523.60248.60248.5.0.dta	5	4006.127368	SATLASIDAELQKLKEMTNHQK(13)-LKEMTNHQKKR(10)	4006.121036	null	3.979840e-001	2.554963e-001	0.006332	1.580581	1.000000e+000	1.000000e+000
	9	PRF_Q_2021_M_CIAN_676_51523.60106.60106.5.0.dta	5	4006.127433	SATLASIDAELQKLKEMTNHQK(13)-LKEMTNHQKKR(10)	4006.121036	null	2.276551e-001	5.430541e-001	0.006397	1.596806	1.000000e+000	1.000000e+000
	10	PRF_Q_2021_M_CIAN_676_51523.63951.63951.4.0.dta	4	3764.930228	SATLASIDAELQKLKEMTNHQK(13)-EMTNHQKKR(8)	3764.942022	null	6.005801e-001	7.333684e-001	-0.011794	-3.132585	1.000000e+000	1.000000e+000
27	sp|P33176|KINH_HUMAN (685)-sp|P33176|KINH_HUMAN (685)	4	15
	1	PRF_Q_2021_M_CIAN_676_51523.22892.22892.4.0.dta	4	3380.675807	AQEKVHEMEKEHLNK(10)-VHEMEKEHLNK(6)	3380.672413	null	1.886068e-002	7.288735e-002	0.003394	1.003942	2.211609e-003	3.402009e-003
	2	PRF_Q_2021_M_CIAN_676_51523.27741.27741.5.0.dta	5	4250.136511	VHEMEKEHLNKVQTANEVK(6)-AQEKVHEMEKEHLNK(10)	4250.133051	null	1.000000e+000	8.259878e-002	0.003460	0.814092	1.000000e+000	1.000000e+000
	3	PRF_Q_2021_M_CIAN_676_51523.28383.28383.5.0.dta	5	3793.898279	VHEMEKEHLNKVQTANEVK(6)-VHEMEKEHLNK(6)	3793.899826	null	1.000000e+000	1.495939e-001	-0.001547	-0.407760	1.000000e+000	3.223255e-001
	4	PRF_Q_2021_M_CIAN_676_51523.28871.28871.4.0.dta	4	3793.906232	VHEMEKEHLNKVQTANEVK(6)-VHEMEKEHLNK(6)	3793.899826	null	1.000000e+000	1.534051e-001	0.006406	1.688500	1.000000e+000	7.916426e-001
	5	PRF_Q_2021_M_CIAN_676_51523.28522.28522.4.0.dta	4	3793.903049	VHEMEKEHLNKVQTANEVK(6)-VHEMEKEHLNK(6)	3793.899826	null	1.000000e+000	1.624950e-001	0.003223	0.849522	1.000000e+000	1.078877e-001
	6	PRF_Q_2021_M_CIAN_676_51523.28517.28517.5.0.dta	5	3793.904382	VHEMEKEHLNKVQTANEVK(6)-VHEMEKEHLNK(6)	3793.899826	null	2.820637e-003	2.119569e-001	0.004556	1.200875	1.000000e+000	2.956620e-002
	7	PRF_Q_2021_M_CIAN_676_51523.28931.28931.5.0.dta	5	3793.902634	VHEMEKEHLNKVQTANEVK(6)-VHEMEKEHLNK(6)	3793.899826	null	1.854978e-001	2.546280e-001	0.002808	0.740136	1.000000e+000	1.639858e-001
	8	PRF_Q_2021_M_CIAN_676_51523.25246.25246.5.0.dta	5	3809.893477	VHEMEKEHLNKVQTANEVK(6)-VHEMEKEHLNK(6)	3809.894740	Oxidation[M](26)	1.000000e+000	2.566412e-001	-0.001263	-0.331505	1.000000e+000	3.975373e-001
	9	PRF_Q_2021_M_CIAN_676_51523.28653.28653.5.0.dta	5	3793.905067	VHEMEKEHLNKVQTANEVK(6)-VHEMEKEHLNK(6)	3793.899826	null	1.405392e-001	2.631694e-001	0.005241	1.381428	1.000000e+000	8.109852e-002
	10	PRF_Q_2021_M_CIAN_676_51523.25394.25394.5.0.dta	5	3809.897773	VHEMEKEHLNKVQTANEVK(6)-VHEMEKEHLNK(6)	3809.894740	Oxidation[M](4)	1.000000e+000	3.227997e-001	0.003033	0.796085	1.000000e+000	1.000000e+000
	11	PRF_Q_2021_M_CIAN_676_51523.25298.25298.5.0.dta	5	3809.897387	VHEMEKEHLNKVQTANEVK(6)-VHEMEKEHLNK(6)	3809.894740	Oxidation[M](4)	1.000000e+000	3.774535e-001	0.002647	0.694770	1.000000e+000	1.000000e+000
	12	PRF_Q_2021_M_CIAN_676_51523.25106.25106.5.0.dta	5	3809.895116	VHEMEKEHLNKVQTANEVK(6)-VHEMEKEHLNK(6)	3809.894740	Oxidation[M](4)	1.000000e+000	4.724477e-001	0.000376	0.098690	1.000000e+000	1.000000e+000
	13	PRF_Q_2021_M_CIAN_676_51523.25537.25537.5.0.dta	5	3809.899518	VHEMEKEHLNKVQTANEVK(6)-VHEMEKEHLNK(6)	3809.894740	Oxidation[M](4)	1.000000e+000	6.098279e-001	0.004778	1.254103	1.000000e+000	1.000000e+000
	14	PRF_Q_2021_M_CIAN_676_51523.25771.25771.5.1.dta	5	3809.890501	VHEMEKEHLNKVQTANEVK(6)-VHEMEKEHLNK(6)	3809.894740	Oxidation[M](26)	1.000000e+000	7.726613e-001	-0.004239	-1.112629	1.000000e+000	1.000000e+000
	15	PRF_Q_2021_M_CIAN_676_51523.27882.27882.5.0.dta	5	4250.138865	AQEKVHEMEKEHLNKVQTANEVK(10)-VHEMEKEHLNK(6)	4250.133051	null	2.004849e-002	2.840077e-001	0.005814	1.367957	1.000000e+000	1.548534e-001
28	sp|P33176|KINH_HUMAN (627)-sp|P33176|KINH_HUMAN (755)	3	14
	1	PRF_Q_2021_M_CIAN_676_51523.41733.41733.3.0.dta	3	2918.462130	KMEENEKELAACQLR(7)-LKATDQEK(2)	2918.459645	Carbamidomethyl[C](12)	2.345590e-006	1.573354e-005	0.002485	0.851477	1.000000e+000	2.645199e-008
	2	PRF_Q_2021_M_CIAN_676_51523.41584.41584.4.0.dta	4	2918.456193	KMEENEKELAACQLR(7)-LKATDQEK(2)	2918.459645	Carbamidomethyl[C](12)	1.525051e-005	1.663893e-003	-0.003452	-1.182816	1.420214e-020	5.099101e-007
	3	PRF_Q_2021_M_CIAN_676_51523.41585.41585.3.0.dta	3	2918.463397	KMEENEKELAACQLR(7)-LKATDQEK(2)	2918.459645	Carbamidomethyl[C](12)	3.128973e-003	2.936723e-003	0.003752	1.285610	1.000000e+000	1.149519e-003
	4	PRF_Q_2021_M_CIAN_676_51523.41731.41731.4.0.dta	4	2918.458856	KMEENEKELAACQLR(7)-LKATDQEK(2)	2918.459645	Carbamidomethyl[C](12)	1.127292e-003	1.523842e-002	-0.000789	-0.270348	7.664636e-017	5.541805e-004
	5	PRF_Q_2021_M_CIAN_676_51523.38703.38703.4.1.dta	4	2934.462093	KMEENEKELAACQLR(7)-LKATDQEK(2)	2934.454559	Carbamidomethyl[C](12);Oxidation[M](2)	3.094335e-006	1.735854e-002	0.007534	2.567428	1.000000e+000	6.240258e-005
	6	PRF_Q_2021_M_CIAN_676_51523.38858.38858.4.0.dta	4	2934.461907	KMEENEKELAACQLR(7)-LKATDQEK(2)	2934.454559	Carbamidomethyl[C](12);Oxidation[M](2)	4.279810e-003	1.559179e-001	0.007348	2.504043	1.000000e+000	7.406820e-002
	7	PRF_Q_2021_M_CIAN_676_51523.39112.39112.4.1.dta	4	2934.472571	KMEENEKELAACQLR(7)-LKATDQEK(2)	2934.454559	Carbamidomethyl[C](12);Oxidation[M](2)	1.000000e+000	5.374097e-001	0.018012	6.138108	1.000000e+000	1.000000e+000
	8	PRF_Q_2021_M_CIAN_676_51523.49019.49019.3.0.dta	3	2790.367246	MEENEKELAACQLR(6)-LKATDQEK(2)	2790.364690	Carbamidomethyl[C](11)	7.728950e-005	3.678748e-004	0.002556	0.916009	9.566701e-019	6.703628e-007
	9	PRF_Q_2021_M_CIAN_676_51523.49037.49037.4.0.dta	4	2790.366045	MEENEKELAACQLR(6)-LKATDQEK(2)	2790.364690	Carbamidomethyl[C](11)	6.643074e-006	9.220119e-004	0.001355	0.485600	2.207864e-013	1.681604e-008
	10	PRF_Q_2021_M_CIAN_676_51523.48872.48872.3.0.dta	3	2790.369762	MEENEKELAACQLR(6)-LKATDQEK(2)	2790.364690	Carbamidomethyl[C](11)	9.703546e-009	1.373169e-003	0.005072	1.817684	1.000000e+000	1.093309e-009
	11	PRF_Q_2021_M_CIAN_676_51523.48885.48885.4.0.dta	4	2790.367158	MEENEKELAACQLR(6)-LKATDQEK(2)	2790.364690	Carbamidomethyl[C](11)	1.403483e-005	4.691875e-003	0.002468	0.884472	5.976253e-022	1.012335e-006
	12	PRF_Q_2021_M_CIAN_676_51523.48967.48967.4.0.dta	4	2806.345990	MEENEKELAACQLR(6)-LKATDQEK(2)	2806.359604	Carbamidomethyl[C](11);Oxidation[M](1)	4.913700e-005	5.287652e-002	-0.013614	-4.851125	7.294588e-022	9.936780e-005
	13	PRF_Q_2021_M_CIAN_676_51523.49199.49199.4.0.dta	4	2790.372001	MEENEKELAACQLR(6)-LKATDQEK(2)	2790.364690	Carbamidomethyl[C](11)	5.132635e-002	2.834117e-001	0.007311	2.620088	1.000000e+000	1.461211e-001
	14	PRF_Q_2021_M_CIAN_676_51523.44303.44303.5.0.dta	5	4164.061330	QLESTQTESNKKMEENEKELAACQLR(18)-LKATDQEK(2)	4164.043295	Carbamidomethyl[C](23)	2.680510e-004	1.079822e-001	0.018035	4.331127	1.000000e+000	1.301484e-006
29	sp|P33176|KINH_HUMAN (791)-sp|P33176|KINH_HUMAN (801)	3	19
	1	PRF_Q_2021_M_CIAN_676_51523.92084.92084.3.0.dta	3	3278.813340	GLEETVAKELQTLHNLR(8)-KLFVQDLATR(1)	3278.810544	null	3.543736e-013	3.772688e-005	0.002796	0.852748	4.242459e-013	1.551103e-012
	2	PRF_Q_2021_M_CIAN_676_51523.91937.91937.3.0.dta	3	3278.815473	GLEETVAKELQTLHNLR(8)-KLFVQDLATR(1)	3278.810544	null	1.150878e-010	1.270021e-004	0.004929	1.503289	2.036000e-008	5.993301e-013
	3	PRF_Q_2021_M_CIAN_676_51523.92063.92063.4.0.dta	4	3278.816045	GLEETVAKELQTLHNLR(8)-KLFVQDLATR(1)	3278.810544	null	1.240086e-014	3.985894e-004	0.005501	1.677743	1.006063e-010	6.065074e-011
	4	PRF_Q_2021_M_CIAN_676_51523.92203.92203.5.0.dta	5	3278.812600	GLEETVAKELQTLHNLR(8)-KLFVQDLATR(1)	3278.810544	null	5.662962e-012	9.099505e-004	0.002056	0.627057	3.706317e-011	4.730287e-011
	5	PRF_Q_2021_M_CIAN_676_51523.91923.91923.5.0.dta	5	3278.818567	GLEETVAKELQTLHNLR(8)-KLFVQDLATR(1)	3278.810544	null	5.397270e-014	1.603327e-003	0.008023	2.446924	8.102727e-013	1.385024e-011
	6	PRF_Q_2021_M_CIAN_676_51523.92064.92064.5.0.dta	5	3278.815883	GLEETVAKELQTLHNLR(8)-KLFVQDLATR(1)	3278.810544	null	2.698211e-010	1.911087e-003	0.005339	1.628334	4.647458e-011	1.135578e-009
	7	PRF_Q_2021_M_CIAN_676_51523.91920.91920.4.0.dta	4	3278.818513	GLEETVAKELQTLHNLR(8)-KLFVQDLATR(1)	3278.810544	null	1.778473e-011	2.319457e-003	0.007969	2.430455	5.077287e-009	2.519482e-011
	8	PRF_Q_2021_M_CIAN_676_51523.92450.92450.5.2.dta	5	3278.815897	GLEETVAKELQTLHNLR(8)-KLFVQDLATR(1)	3278.810544	null	3.343015e-008	4.043713e-003	0.005353	1.632604	3.432899e-007	2.441177e-010
	9	PRF_Q_2021_M_CIAN_676_51523.92341.92341.5.1.dta	5	3278.815816	GLEETVAKELQTLHNLR(8)-KLFVQDLATR(1)	3278.810544	null	1.155300e-005	4.246020e-002	0.005272	1.607900	4.952505e-004	2.836571e-007
	10	PRF_Q_2021_M_CIAN_676_51523.87897.87897.4.0.dta	4	3406.904231	GLEETVAKELQTLHNLRK(8)-KLFVQDLATR(1)	3406.905500	null	1.909256e-010	4.055341e-004	-0.001269	-0.372479	1.484753e-011	1.111606e-021
	11	PRF_Q_2021_M_CIAN_676_51523.87872.87872.3.0.dta	3	3406.917837	GLEETVAKELQTLHNLRK(8)-KLFVQDLATR(1)	3406.905500	null	1.187122e-009	1.095717e-003	0.012337	3.621175	1.000000e+000	4.229484e-007
	12	PRF_Q_2021_M_CIAN_676_51523.88042.88042.4.0.dta	4	3406.910085	GLEETVAKELQTLHNLRK(8)-KLFVQDLATR(1)	3406.905500	null	8.825510e-014	1.703016e-003	0.004585	1.345796	1.009631e-015	1.368660e-021
	13	PRF_Q_2021_M_CIAN_676_51523.88063.88063.5.0.dta	5	3406.914296	GLEETVAKELQTLHNLRK(8)-KLFVQDLATR(1)	3406.905500	null	5.403348e-008	1.912499e-003	0.008796	2.581815	2.796606e-009	4.623934e-016
	14	PRF_Q_2021_M_CIAN_676_51523.87915.87915.5.0.dta	5	3406.908952	GLEETVAKELQTLHNLRK(8)-KLFVQDLATR(1)	3406.905500	null	8.176487e-008	2.795988e-003	0.003452	1.013236	8.253419e-010	5.589685e-014
	15	PRF_Q_2021_M_CIAN_676_51523.87831.87831.6.0.dta	6	3406.903747	GLEETVAKELQTLHNLRK(8)-KLFVQDLATR(1)	3406.905500	null	1.487667e-007	6.804928e-003	-0.001753	-0.514543	6.241613e-008	5.285620e-009
	16	PRF_Q_2021_M_CIAN_676_51523.87752.87752.4.1.dta	4	3406.899908	GLEETVAKELQTLHNLRK(8)-KLFVQDLATR(1)	3406.905500	null	8.261295e-003	4.603039e-002	-0.005592	-1.641372	1.000000e+000	1.069268e-009
	17	PRF_Q_2021_M_CIAN_676_51523.87781.87781.5.1.dta	5	3406.903871	GLEETVAKELQTLHNLRK(8)-KLFVQDLATR(1)	3406.905500	null	1.277898e-003	5.388459e-002	-0.001629	-0.478147	2.821723e-004	2.010017e-011
	18	PRF_Q_2021_M_CIAN_676_51523.88115.88115.3.1.dta	3	3406.881577	GLEETVAKELQTLHNLRK(8)-KLFVQDLATR(1)	3406.905500	null	1.000000e+000	9.792286e-002	-0.023923	-7.021915	1.000000e+000	1.000000e+000
	19	PRF_Q_2021_M_CIAN_676_51523.93263.93263.5.0.dta	5	3763.074308	QDLKGLEETVAKELQTLHNLR(12)-KLFVQDLATR(1)	3763.075068	null	2.092895e-017	4.592489e-003	-0.000760	-0.201962	1.197979e-007	1.465298e-009
30	sp|P33176|KINH_HUMAN (644)-sp|P33176|KINH_HUMAN (739)	3	25
	1	PRF_Q_2021_M_CIAN_676_51523.90324.90324.3.0.dta	3	4063.075363	IKSLTEYLQNVEQK(2)-LITDLQDQNQKMMLEQER(11)	4063.072416	null	6.569654e-003	4.305453e-005	0.002947	0.725313	2.541799e-008	4.608805e-004
	2	PRF_Q_2021_M_CIAN_676_51523.88173.88173.4.0.dta	4	4079.071091	IKSLTEYLQNVEQK(2)-LITDLQDQNQKMMLEQER(11)	4079.067330	Oxidation[M](12)	1.000000e+000	2.939021e-004	0.003761	0.922024	1.000000e+000	5.848513e-008
	3	PRF_Q_2021_M_CIAN_676_51523.88869.88869.4.0.dta	4	4079.083260	IKSLTEYLQNVEQK(2)-LITDLQDQNQKMMLEQER(11)	4079.067330	Oxidation[M](13)	4.094008e-007	3.084045e-004	0.015930	3.905305	1.000000e+000	6.341117e-010
	4	PRF_Q_2021_M_CIAN_676_51523.90460.90460.3.0.dta	3	4063.073988	IKSLTEYLQNVEQK(2)-LITDLQDQNQKMMLEQER(11)	4063.072416	null	4.614227e-006	3.102506e-004	0.001572	0.386899	7.867185e-019	8.600586e-009
	5	PRF_Q_2021_M_CIAN_676_51523.89019.89019.4.0.dta	4	4079.081247	IKSLTEYLQNVEQK(2)-LITDLQDQNQKMMLEQER(11)	4079.067330	Oxidation[M](13)	1.565132e-004	4.493496e-004	0.013917	3.411809	6.459686e-008	1.485870e-009
	6	PRF_Q_2021_M_CIAN_676_51523.89778.89778.4.1.dta	4	4079.083072	IKSLTEYLQNVEQK(2)-LITDLQDQNQKMMLEQER(11)	4079.067330	Oxidation[M](13)	2.478074e-009	1.112769e-003	0.015742	3.859216	6.287518e-009	1.376988e-010
	7	PRF_Q_2021_M_CIAN_676_51523.88727.88727.4.0.dta	4	4079.083656	IKSLTEYLQNVEQK(2)-LITDLQDQNQKMMLEQER(11)	4079.067330	Oxidation[M](13)	1.252441e-008	1.121552e-003	0.016326	4.002386	1.154250e-007	1.246427e-013
	8	PRF_Q_2021_M_CIAN_676_51523.88030.88030.4.0.dta	4	4079.058272	IKSLTEYLQNVEQK(2)-LITDLQDQNQKMMLEQER(11)	4079.067330	Oxidation[M](12)	2.296049e-008	1.170562e-003	-0.009058	-2.220606	8.695953e-012	2.791115e-012
	9	PRF_Q_2021_M_CIAN_676_51523.90300.90300.4.0.dta	4	4063.081915	IKSLTEYLQNVEQK(2)-LITDLQDQNQKMMLEQER(11)	4063.072416	null	3.957162e-006	1.304044e-003	0.009499	2.337886	5.171623e-011	1.030457e-007
	10	PRF_Q_2021_M_CIAN_676_51523.88580.88580.4.0.dta	4	4079.081156	IKSLTEYLQNVEQK(2)-LITDLQDQNQKMMLEQER(11)	4079.067330	Oxidation[M](13)	6.242883e-008	1.355850e-003	0.013826	3.389500	4.577746e-013	1.533265e-008
	11	PRF_Q_2021_M_CIAN_676_51523.89637.89637.4.0.dta	4	4079.085836	IKSLTEYLQNVEQK(2)-LITDLQDQNQKMMLEQER(11)	4079.067330	Oxidation[M](12)	5.439194e-004	1.565052e-003	0.018506	4.536821	1.000000e+000	3.808998e-008
	12	PRF_Q_2021_M_CIAN_676_51523.90439.90439.4.0.dta	4	4063.077357	IKSLTEYLQNVEQK(2)-LITDLQDQNQKMMLEQER(11)	4063.072416	null	2.061123e-005	2.358613e-003	0.004941	1.216075	2.573564e-012	5.262083e-007
	13	PRF_Q_2021_M_CIAN_676_51523.90341.90341.5.0.dta	5	4063.080875	IKSLTEYLQNVEQK(2)-LITDLQDQNQKMMLEQER(11)	4063.072416	null	2.665131e-004	3.185231e-003	0.008459	2.081922	7.010237e-005	7.618707e-006
	14	PRF_Q_2021_M_CIAN_676_51523.88434.88434.4.0.dta	4	4079.085226	IKSLTEYLQNVEQK(2)-LITDLQDQNQKMMLEQER(11)	4079.067330	Oxidation[M](13)	8.584486e-007	3.212238e-003	0.017896	4.387277	2.532886e-021	4.909713e-008
	15	PRF_Q_2021_M_CIAN_676_51523.88301.88301.4.1.dta	4	4079.064102	IKSLTEYLQNVEQK(2)-LITDLQDQNQKMMLEQER(11)	4079.067330	Oxidation[M](12)	1.000000e+000	1.371223e-002	-0.003228	-0.791357	1.000000e+000	1.000000e+000
	16	PRF_Q_2021_M_CIAN_676_51523.89479.89479.4.1.dta	4	4079.059553	IKSLTEYLQNVEQK(2)-LITDLQDQNQKMMLEQER(11)	4079.067330	Oxidation[M](13)	1.000000e+000	1.514819e-002	-0.007777	-1.906563	1.000000e+000	1.000000e+000
	17	PRF_Q_2021_M_CIAN_676_51523.88060.88060.3.1.dta	3	4079.073361	IKSLTEYLQNVEQK(2)-LITDLQDQNQKMMLEQER(11)	4079.067330	Oxidation[M](12)	1.000000e+000	1.608440e-002	0.006031	1.478524	1.000000e+000	1.000000e+000
	18	PRF_Q_2021_M_CIAN_676_51523.88547.88547.3.1.dta	3	4079.076107	IKSLTEYLQNVEQK(2)-LITDLQDQNQKMMLEQER(11)	4079.067330	Oxidation[M](13)	1.000000e+000	1.685549e-002	0.008777	2.151717	1.000000e+000	1.000000e+000
	19	PRF_Q_2021_M_CIAN_676_51523.89167.89167.4.0.dta	4	4079.072401	IKSLTEYLQNVEQK(2)-LITDLQDQNQKMMLEQER(11)	4079.067330	Oxidation[M](13)	1.000000e+000	3.425656e-002	0.005071	1.243176	1.000000e+000	1.000000e+000
	20	PRF_Q_2021_M_CIAN_676_51523.85168.85168.5.0.dta	5	4262.203888	IKSLTEYLQNVEQK(2)-AKLITDLQDQNQKMMLEQER(13)	4262.204482	null	3.312736e-007	1.564981e-004	-0.000594	-0.139365	3.422000e-008	8.431645e-010
	21	PRF_Q_2021_M_CIAN_676_51523.85172.85172.5.0.dta	5	4262.203888	IKSLTEYLQNVEQK(2)-AKLITDLQDQNQKMMLEQER(13)	4262.204482	null	9.468800e-014	3.658248e-004	-0.000594	-0.139365	5.784067e-014	8.842463e-013
	22	PRF_Q_2021_M_CIAN_676_51523.85036.85036.5.0.dta	5	4262.207424	IKSLTEYLQNVEQK(2)-AKLITDLQDQNQKMMLEQER(13)	4262.204482	null	1.000000e+000	7.717329e-004	0.002942	0.690253	1.000000e+000	4.841179e-013
	23	PRF_Q_2021_M_CIAN_676_51523.85015.85015.5.0.dta	5	4262.209444	IKSLTEYLQNVEQK(2)-AKLITDLQDQNQKMMLEQER(13)	4262.204482	null	1.000000e+000	9.706825e-004	0.004962	1.164186	1.000000e+000	6.568799e-007
	24	PRF_Q_2021_M_CIAN_676_51523.84957.84957.5.0.dta	5	4262.214760	IKSLTEYLQNVEQK(2)-AKLITDLQDQNQKMMLEQER(13)	4262.204482	null	1.000000e+000	3.809806e-003	0.010278	2.411428	1.000000e+000	1.000000e+000
	25	PRF_Q_2021_M_CIAN_676_51523.84529.84529.5.0.dta	5	4191.174215	IKSLTEYLQNVEQKK(2)-LITDLQDQNQKMMLEQER(11)	4191.167371	null	1.439856e-005	8.921674e-003	0.006844	1.632958	5.247560e-005	2.828001e-003
31	sp|P33176|KINH_HUMAN (539)-sp|P33176|KINH_HUMAN (801)	3	18
	1	PRF_Q_2021_M_CIAN_676_51523.91448.91448.3.0.dta	3	2915.648644	SATLASIDAELQKLK(13)-KLFVQDLATR(1)	2915.645059	null	8.639759e-015	7.594236e-005	0.003585	1.229574	4.847492e-013	1.315834e-017
	2	PRF_Q_2021_M_CIAN_676_51523.91337.91337.2.0.dta	2	2915.648893	SATLASIDAELQKLK(13)-KLFVQDLATR(1)	2915.645059	null	1.464827e-006	9.432311e-005	0.003834	1.314975	1.011076e-008	3.273369e-008
	3	PRF_Q_2021_M_CIAN_676_51523.91594.91594.3.0.dta	3	2915.652760	SATLASIDAELQKLK(13)-KLFVQDLATR(1)	2915.645059	null	8.761520e-008	2.812037e-004	0.007701	2.641268	9.056968e-008	2.737732e-014
	4	PRF_Q_2021_M_CIAN_676_51523.91592.91592.4.0.dta	4	2915.650684	SATLASIDAELQKLK(13)-KLFVQDLATR(1)	2915.645059	null	1.300207e-007	5.090068e-004	0.005625	1.929247	2.205146e-008	4.069620e-018
	5	PRF_Q_2021_M_CIAN_676_51523.91449.91449.4.0.dta	4	2915.652344	SATLASIDAELQKLK(13)-KLFVQDLATR(1)	2915.645059	null	2.645078e-009	6.232060e-004	0.007285	2.498589	5.019682e-008	3.220609e-017
	6	PRF_Q_2021_M_CIAN_676_51523.91638.91638.4.0.dta	4	2915.645855	SATLASIDAELQKLK(13)-KLFVQDLATR(1)	2915.645059	null	7.737112e-007	9.220211e-004	0.000796	0.273010	1.047978e-006	1.751063e-013
	7	PRF_Q_2021_M_CIAN_676_51523.91306.91306.4.0.dta	4	2915.653169	SATLASIDAELQKLK(13)-KLFVQDLATR(1)	2915.645059	null	7.011703e-007	1.037141e-003	0.008110	2.781546	6.819135e-006	8.630131e-015
	8	PRF_Q_2021_M_CIAN_676_51523.91312.91312.3.0.dta	3	2915.649368	SATLASIDAELQKLK(13)-KLFVQDLATR(1)	2915.645059	null	1.209873e-011	1.596889e-003	0.004309	1.477889	3.124841e-010	3.659753e-016
	9	PRF_Q_2021_M_CIAN_676_51523.91404.91404.5.0.dta	5	2915.652689	SATLASIDAELQKLK(13)-KLFVQDLATR(1)	2915.645059	null	7.925149e-005	6.287590e-003	0.007630	2.616917	1.073496e-002	4.207828e-008
	10	PRF_Q_2021_M_CIAN_676_51523.91748.91748.4.0.dta	4	2915.656989	SATLASIDAELQKLK(13)-KLFVQDLATR(1)	2915.645059	null	7.009677e-007	7.689655e-003	0.011930	4.091719	3.439732e-005	2.780552e-009
	11	PRF_Q_2021_M_CIAN_676_51523.87937.87937.4.0.dta	4	2915.649387	SATLASIDAELQKLK(13)-KLFVQDLATR(1)	2915.645059	null	3.675991e-002	1.185347e-002	0.004328	1.484406	1.076036e-002	1.427446e-007
	12	PRF_Q_2021_M_CIAN_676_51523.91479.91479.2.0.dta	2	2915.650789	SATLASIDAELQKLK(13)-KLFVQDLATR(1)	2915.645059	null	1.000000e+000	6.287606e-002	0.005730	1.965260	1.000000e+000	5.992402e-002
	13	PRF_Q_2021_M_CIAN_676_51523.90646.90646.4.0.dta	4	3784.029000	SATLASIDAELQKLKEMTNHQK(13)-KLFVQDLATR(1)	3784.031154	null	1.732322e-011	4.971160e-004	-0.002154	-0.569234	2.547132e-008	4.039114e-014
	14	PRF_Q_2021_M_CIAN_676_51523.90513.90513.4.0.dta	4	3784.033743	SATLASIDAELQKLKEMTNHQK(13)-KLFVQDLATR(1)	3784.031154	null	8.867479e-013	7.188275e-004	0.002589	0.684191	2.103038e-010	1.646900e-013
	15	PRF_Q_2021_M_CIAN_676_51523.90515.90515.4.0.dta	4	3784.033743	SATLASIDAELQKLKEMTNHQK(13)-KLFVQDLATR(1)	3784.031154	null	4.901561e-012	1.072682e-003	0.002589	0.684191	2.729586e-015	2.978136e-013
	16	PRF_Q_2021_M_CIAN_676_51523.90508.90508.5.0.dta	5	3784.033759	SATLASIDAELQKLKEMTNHQK(13)-KLFVQDLATR(1)	3784.031154	null	1.924936e-004	9.213128e-003	0.002605	0.688419	6.063421e-005	8.954018e-012
	17	PRF_Q_2021_M_CIAN_676_51523.90635.90635.5.0.dta	5	3784.031423	SATLASIDAELQKLKEMTNHQK(13)-KLFVQDLATR(1)	3784.031154	null	1.454916e-005	1.030722e-002	0.000269	0.071088	1.414626e-004	2.569487e-011
	18	PRF_Q_2021_M_CIAN_676_51523.84556.84556.4.0.dta	4	3912.130257	SATLASIDAELQKLKEMTNHQKK(13)-KLFVQDLATR(1)	3912.126110	null	1.000000e+000	2.258578e-001	0.004147	1.060037	1.000000e+000	1.000000e+000
32	sp|P33176|KINH_HUMAN (141)-sp|P33176|KINH_HUMAN (450)	3	4
	1	PRF_Q_2021_M_CIAN_676_51523.94451.94451.3.0.dta	3	3558.864778	VSYFEIYLDKIR(10)-LKTQMLDQEELLASTR(2)	3558.876232	null	8.471898e-012	7.925427e-005	-0.011454	-3.218432	9.125924e-031	5.442584e-009
	2	PRF_Q_2021_M_CIAN_676_51523.94402.94402.4.1.dta	4	3558.874164	VSYFEIYLDKIR(10)-LKTQMLDQEELLASTR(2)	3558.876232	null	1.946072e-010	3.091200e-003	-0.002068	-0.581082	2.978261e-012	9.039327e-011
	3	PRF_Q_2021_M_CIAN_676_51523.99980.99980.4.0.dta	4	4329.307001	VSYFEIYLDKIRDLLDVSK(10)-LKTQMLDQEELLASTR(2)	4329.293613	null	9.077245e-010	1.834568e-003	0.013388	3.092421	4.801081e-010	1.519432e-010
	4	PRF_Q_2021_M_CIAN_676_51523.91969.91969.5.0.dta	5	3714.988302	VSYFEIYLDKIR(10)-LKTQMLDQEELLASTRR(2)	3714.977334	null	2.729060e-006	4.663484e-002	0.010968	2.952373	4.670330e-006	3.068128e-011
33	sp|P33176|KINH_HUMAN (753)-sp|P33176|KINH_HUMAN (761)	3	15
	1	PRF_Q_2021_M_CIAN_676_51523.14786.14786.3.0.dta	3	1954.026895	VEHEKLK(5)-ATDQEKSR(6)	1954.023903	null	4.078302e-014	1.192618e-004	0.002992	1.531199	1.014207e-016	1.657088e-013
	2	PRF_Q_2021_M_CIAN_676_51523.14789.14789.5.0.dta	5	1954.023381	VEHEKLK(5)-ATDQEKSR(6)	1954.023903	null	1.596653e-006	1.174991e-002	-0.000522	-0.267141	1.870607e-006	1.359238e-005
	3	PRF_Q_2021_M_CIAN_676_51523.14793.14793.2.0.dta	2	1954.024674	VEHEKLK(5)-ATDQEKSR(6)	1954.023903	null	6.874431e-010	1.202642e-002	0.000771	0.394570	2.363232e-010	1.148727e-025
	4	PRF_Q_2021_M_CIAN_676_51523.20117.20117.3.0.dta	3	2223.209804	LRVEHEKLK(7)-ATDQEKSR(6)	2223.209063	null	1.468304e-013	9.697229e-004	0.000741	0.333302	4.174527e-016	1.569404e-016
	5	PRF_Q_2021_M_CIAN_676_51523.19983.19983.3.0.dta	3	2223.210461	LRVEHEKLK(7)-ATDQEKSR(6)	2223.209063	null	1.535009e-011	3.051396e-003	0.001398	0.628821	4.077973e-015	1.197957e-011
	6	PRF_Q_2021_M_CIAN_676_51523.20092.20092.4.0.dta	4	2223.208256	LRVEHEKLK(7)-ATDQEKSR(6)	2223.209063	null	1.983954e-010	1.743940e-002	-0.000807	-0.362989	1.713730e-011	3.708914e-009
	7	PRF_Q_2021_M_CIAN_676_51523.19849.19849.3.0.dta	3	2223.209079	LRVEHEKLK(7)-ATDQEKSR(6)	2223.209063	null	4.380428e-004	2.666309e-002	0.000016	0.007197	1.077218e-008	7.816424e-006
	8	PRF_Q_2021_M_CIAN_676_51523.19720.19720.3.0.dta	3	2223.205981	LRVEHEKLK(7)-ATDQEKSR(6)	2223.209063	null	1.095384e-002	2.896006e-002	-0.003082	-1.386284	4.523707e-005	5.471683e-003
	9	PRF_Q_2021_M_CIAN_676_51523.19953.19953.4.0.dta	4	2223.207900	LRVEHEKLK(7)-ATDQEKSR(6)	2223.209063	null	5.735463e-008	4.359287e-002	-0.001163	-0.523118	2.435201e-012	1.405787e-008
	10	PRF_Q_2021_M_CIAN_676_51523.20052.20052.5.0.dta	5	2223.209936	LRVEHEKLK(7)-ATDQEKSR(6)	2223.209063	null	3.773107e-005	6.281422e-002	0.000873	0.392676	3.597726e-012	5.664088e-005
	11	PRF_Q_2021_M_CIAN_676_51523.19916.19916.5.0.dta	5	2223.210118	LRVEHEKLK(7)-ATDQEKSR(6)	2223.209063	null	1.002075e-004	6.386250e-002	0.001055	0.474539	7.488376e-012	2.685605e-004
	12	PRF_Q_2021_M_CIAN_676_51523.19814.19814.4.0.dta	4	2223.211843	LRVEHEKLK(7)-ATDQEKSR(6)	2223.209063	null	2.475374e-007	1.124656e-001	0.002780	1.250445	1.659914e-008	2.841452e-007
	13	PRF_Q_2021_M_CIAN_676_51523.19656.19656.5.1.dta	5	2223.209942	LRVEHEKLK(7)-ATDQEKSR(6)	2223.209063	null	5.321658e-003	2.363817e-001	0.000879	0.395374	2.346004e-003	4.807719e-003
	14	PRF_Q_2021_M_CIAN_676_51523.15734.15734.4.0.dta	4	2351.300724	LRVEHEKLK(7)-ATDQEKSRK(6)	2351.304019	null	6.028296e-007	9.344397e-003	-0.003295	-1.401350	7.369885e-006	2.485901e-014
	15	PRF_Q_2021_M_CIAN_676_51523.15827.15827.4.0.dta	4	2351.302579	LRVEHEKLK(7)-ATDQEKSRK(6)	2351.304019	null	1.000000e+000	3.988294e-001	-0.001440	-0.612426	3.295146e-002	1.000000e+000
34	sp|P33176|KINH_HUMAN (141)-sp|P33176|KINH_HUMAN (252)	3	10
	1	PRF_Q_2021_M_CIAN_676_51523.91997.91997.3.0.dta	3	3312.740589	VSYFEIYLDKIR(10)-TGAEGAVLDEAKNINK(12)	3312.736046	null	1.126405e-011	1.399647e-004	0.004543	1.371374	3.374775e-013	5.910603e-012
	2	PRF_Q_2021_M_CIAN_676_51523.92022.92022.5.0.dta	5	3312.735317	VSYFEIYLDKIR(10)-TGAEGAVLDEAKNINK(12)	3312.736046	null	1.166723e-005	3.147670e-003	-0.000729	-0.220060	7.855379e-005	1.394199e-007
	3	PRF_Q_2021_M_CIAN_676_51523.92007.92007.4.0.dta	4	3312.736129	VSYFEIYLDKIR(10)-TGAEGAVLDEAKNINK(12)	3312.736046	null	5.941435e-008	5.752566e-003	0.000083	0.025055	1.005985e-008	1.203835e-007
	4	PRF_Q_2021_M_CIAN_676_51523.99028.99028.4.0.dta	4	4083.152130	VSYFEIYLDKIRDLLDVSK(10)-TGAEGAVLDEAKNINK(12)	4083.153428	null	1.338471e-009	7.982342e-004	-0.001298	-0.317892	2.070480e-010	7.357467e-009
	5	PRF_Q_2021_M_CIAN_676_51523.98897.98897.5.0.dta	5	4083.164541	VSYFEIYLDKIRDLLDVSK(10)-TGAEGAVLDEAKNINK(12)	4083.153428	null	8.281629e-007	4.704922e-003	0.011113	2.721671	5.470707e-008	1.499361e-007
	6	PRF_Q_2021_M_CIAN_676_51523.99029.99029.5.0.dta	5	4083.162622	VSYFEIYLDKIRDLLDVSK(10)-TGAEGAVLDEAKNINK(12)	4083.153428	null	3.538395e-008	5.172928e-003	0.009194	2.251691	1.124646e-008	2.324636e-006
	7	PRF_Q_2021_M_CIAN_676_51523.98933.98933.3.0.dta	3	4083.136948	VSYFEIYLDKIRDLLDVSK(10)-TGAEGAVLDEAKNINK(12)	4083.153428	null	2.153641e-009	8.397985e-003	-0.016480	-4.036096	7.513444e-014	3.456046e-010
	8	PRF_Q_2021_M_CIAN_676_51523.98896.98896.4.0.dta	4	4083.145437	VSYFEIYLDKIRDLLDVSK(10)-TGAEGAVLDEAKNINK(12)	4083.153428	null	8.877038e-009	1.180928e-002	-0.007991	-1.957066	8.065968e-012	3.876046e-007
	9	PRF_Q_2021_M_CIAN_676_51523.104430.104430.5.0.dta	5	6662.520909	VSYFEIYLDKIRDLLDVSK(10)-TGAEGAVLDEAKNINKSLSALGNVISALAEGSTYVPYRDSK(12)	6662.476437	null	5.602263e-016	5.086481e-002	0.044472	6.674995	1.000000e+000	6.961728e-014
	10	PRF_Q_2021_M_CIAN_676_51523.104310.104310.5.1.dta	5	6662.534105	VSYFEIYLDKIRDLLDVSK(10)-TGAEGAVLDEAKNINKSLSALGNVISALAEGSTYVPYRDSK(12)	6662.476437	null	9.192451e-002	4.900831e-001	0.057668	8.655640	1.000000e+000	1.512759e-002
35	sp|P33176|KINH_HUMAN (627)-sp|P33176|KINH_HUMAN (739)	3	35
	1	PRF_Q_2021_M_CIAN_676_51523.75932.75932.4.0.dta	4	4106.948092	MEENEKELAACQLR(6)-LITDLQDQNQKMMLEQER(11)	4106.949933	Oxidation[M](13);Carbamidomethyl[C](32)	1.000000e+000	1.527172e-004	-0.001841	-0.448265	1.000000e+000	1.000000e+000
	2	PRF_Q_2021_M_CIAN_676_51523.75490.75490.4.1.dta	4	4106.948086	MEENEKELAACQLR(6)-LITDLQDQNQKMMLEQER(11)	4106.949933	Oxidation[M](13);Carbamidomethyl[C](32)	1.000000e+000	2.791255e-004	-0.001847	-0.449725	1.000000e+000	1.000000e+000
	3	PRF_Q_2021_M_CIAN_676_51523.75794.75794.4.0.dta	4	4106.949009	MEENEKELAACQLR(6)-LITDLQDQNQKMMLEQER(11)	4106.949933	Oxidation[M](13);Carbamidomethyl[C](32)	1.000000e+000	2.934382e-004	-0.000924	-0.224984	1.000000e+000	1.382289e-007
	4	PRF_Q_2021_M_CIAN_676_51523.78405.78405.4.0.dta	4	4090.959681	MEENEKELAACQLR(6)-LITDLQDQNQKMMLEQER(11)	4090.955019	Carbamidomethyl[C](32)	1.000000e+000	3.530774e-004	0.004662	1.139587	1.000000e+000	1.000000e+000
	5	PRF_Q_2021_M_CIAN_676_51523.78184.78184.3.0.dta	3	4090.963727	MEENEKELAACQLR(6)-LITDLQDQNQKMMLEQER(11)	4090.955019	Carbamidomethyl[C](32)	1.000000e+000	4.352781e-004	0.008708	2.128598	1.000000e+000	1.101314e-009
	6	PRF_Q_2021_M_CIAN_676_51523.75331.75331.4.0.dta	4	4106.955538	MEENEKELAACQLR(6)-LITDLQDQNQKMMLEQER(11)	4106.949933	Oxidation[M](13);Carbamidomethyl[C](32)	1.170254e-006	4.414872e-004	0.005605	1.364760	1.602407e-005	1.707671e-005
	7	PRF_Q_2021_M_CIAN_676_51523.78051.78051.4.1.dta	4	4106.959614	MEENEKELAACQLR(6)-LITDLQDQNQKMMLEQER(11)	4106.949933	Oxidation[M](12);Carbamidomethyl[C](32)	1.000000e+000	4.633242e-004	0.009681	2.357224	1.000000e+000	1.000000e+000
	8	PRF_Q_2021_M_CIAN_676_51523.77975.77975.4.0.dta	4	4090.960477	MEENEKELAACQLR(6)-LITDLQDQNQKMMLEQER(11)	4090.955019	Carbamidomethyl[C](32)	1.000000e+000	5.776122e-004	0.005458	1.334163	1.000000e+000	1.000000e+000
	9	PRF_Q_2021_M_CIAN_676_51523.78123.78123.5.0.dta	5	4090.958277	MEENEKELAACQLR(6)-LITDLQDQNQKMMLEQER(11)	4090.955019	Carbamidomethyl[C](32)	8.210031e-010	6.149282e-004	0.003258	0.796391	8.359322e-013	2.539546e-009
	10	PRF_Q_2021_M_CIAN_676_51523.78266.78266.4.0.dta	4	4090.960526	MEENEKELAACQLR(6)-LITDLQDQNQKMMLEQER(11)	4090.955019	Carbamidomethyl[C](32)	7.141156e-010	7.262208e-004	0.005507	1.346140	1.882983e-007	2.165825e-011
	11	PRF_Q_2021_M_CIAN_676_51523.75644.75644.4.0.dta	4	4106.959006	MEENEKELAACQLR(6)-LITDLQDQNQKMMLEQER(11)	4106.949933	Oxidation[M](13);Carbamidomethyl[C](32)	1.000000e+000	9.982580e-004	0.009073	2.209182	1.000000e+000	1.000000e+000
	12	PRF_Q_2021_M_CIAN_676_51523.78202.78202.4.0.dta	4	4106.959444	MEENEKELAACQLR(6)-LITDLQDQNQKMMLEQER(11)	4106.949933	Oxidation[M](12);Carbamidomethyl[C](32)	1.207691e-006	1.075729e-003	0.009511	2.315831	1.000000e+000	2.673994e-004
	13	PRF_Q_2021_M_CIAN_676_51523.78121.78121.4.0.dta	4	4090.960077	MEENEKELAACQLR(6)-LITDLQDQNQKMMLEQER(11)	4090.955019	Carbamidomethyl[C](32)	5.390397e-013	1.318594e-003	0.005058	1.236386	5.614663e-013	2.037712e-011
	14	PRF_Q_2021_M_CIAN_676_51523.75190.75190.4.0.dta	4	4106.964689	MEENEKELAACQLR(6)-LITDLQDQNQKMMLEQER(11)	4106.949933	Oxidation[M](13);Carbamidomethyl[C](32)	6.327020e-008	1.319872e-003	0.014756	3.592934	5.460852e-010	4.819949e-006
	15	PRF_Q_2021_M_CIAN_676_51523.75044.75044.4.0.dta	4	4106.953046	MEENEKELAACQLR(6)-LITDLQDQNQKMMLEQER(11)	4106.949933	Oxidation[M](12);Carbamidomethyl[C](32)	1.000000e+000	1.488911e-003	0.003113	0.757983	1.000000e+000	1.000000e+000
	16	PRF_Q_2021_M_CIAN_676_51523.78043.78043.3.0.dta	3	4090.965282	MEENEKELAACQLR(6)-LITDLQDQNQKMMLEQER(11)	4090.955019	Carbamidomethyl[C](32)	1.000000e+000	3.276819e-003	0.010263	2.508705	1.000000e+000	1.000000e+000
	17	PRF_Q_2021_M_CIAN_676_51523.76066.76066.4.1.dta	4	4106.975039	MEENEKELAACQLR(6)-LITDLQDQNQKMMLEQER(11)	4106.949933	Oxidation[M](12);Carbamidomethyl[C](32)	1.000000e+000	1.041828e-002	0.025106	6.113052	1.000000e+000	1.000000e+000
	18	PRF_Q_2021_M_CIAN_676_51523.78775.78775.4.2.dta	4	4090.978215	MEENEKELAACQLR(6)-LITDLQDQNQKMMLEQER(11)	4090.955019	Carbamidomethyl[C](32)	1.000000e+000	1.678702e-002	0.023196	5.670070	1.000000e+000	1.000000e+000
	19	PRF_Q_2021_M_CIAN_676_51523.68653.68653.5.0.dta	5	4235.052480	KMEENEKELAACQLR(7)-LITDLQDQNQKMMLEQER(11)	4235.044889	Oxidation[M](13);Carbamidomethyl[C](33)	5.926042e-005	5.274652e-004	0.007591	1.792425	1.059450e-011	3.066485e-012
	20	PRF_Q_2021_M_CIAN_676_51523.71529.71529.5.0.dta	5	4219.058325	KMEENEKELAACQLR(7)-LITDLQDQNQKMMLEQER(11)	4219.049975	Carbamidomethyl[C](33)	2.900104e-003	6.231624e-004	0.008350	1.979119	1.000000e+000	2.052228e-004
	21	PRF_Q_2021_M_CIAN_676_51523.71385.71385.5.0.dta	5	4219.063866	KMEENEKELAACQLR(7)-LITDLQDQNQKMMLEQER(11)	4219.049975	Carbamidomethyl[C](33)	2.710850e-006	9.072907e-004	0.013891	3.292447	1.895363e-016	6.466140e-008
	22	PRF_Q_2021_M_CIAN_676_51523.71247.71247.5.0.dta	5	4219.064555	KMEENEKELAACQLR(7)-LITDLQDQNQKMMLEQER(11)	4219.049975	Carbamidomethyl[C](33)	1.446849e-005	9.693742e-004	0.014580	3.455754	2.685626e-011	2.441444e-008
	23	PRF_Q_2021_M_CIAN_676_51523.71387.71387.4.0.dta	4	4219.056333	KMEENEKELAACQLR(7)-LITDLQDQNQKMMLEQER(11)	4219.049975	Carbamidomethyl[C](33)	6.297560e-008	1.073100e-003	0.006358	1.506974	1.133507e-028	7.730262e-008
	24	PRF_Q_2021_M_CIAN_676_51523.71254.71254.4.0.dta	4	4219.059410	KMEENEKELAACQLR(7)-LITDLQDQNQKMMLEQER(11)	4219.049975	Carbamidomethyl[C](33)	1.000000e+000	3.003407e-003	0.009435	2.236285	1.000000e+000	1.000000e+000
	25	PRF_Q_2021_M_CIAN_676_51523.68864.68864.5.1.dta	5	4235.030474	KMEENEKELAACQLR(7)-LITDLQDQNQKMMLEQER(11)	4235.044889	Oxidation[M](13);Carbamidomethyl[C](33)	4.503699e-006	3.511235e-003	-0.014415	-3.403742	1.437663e-006	1.471264e-010
	26	PRF_Q_2021_M_CIAN_676_51523.69795.69795.5.0.dta	5	4235.053660	KMEENEKELAACQLR(7)-LITDLQDQNQKMMLEQER(11)	4235.044889	Carbamidomethyl[C](33);Oxidation[M](23)	4.661315e-005	4.001048e-003	0.008771	2.071052	4.195771e-006	1.332370e-005
	27	PRF_Q_2021_M_CIAN_676_51523.71722.71722.5.0.dta	5	4219.058353	KMEENEKELAACQLR(7)-LITDLQDQNQKMMLEQER(11)	4219.049975	Carbamidomethyl[C](33)	1.000000e+000	4.348181e-003	0.008378	1.985755	1.000000e+000	1.000000e+000
	28	PRF_Q_2021_M_CIAN_676_51523.71435.71435.4.0.dta	4	4235.042604	KMEENEKELAACQLR(7)-LITDLQDQNQKMMLEQER(11)	4235.044889	Carbamidomethyl[C](33);Oxidation[M](23)	1.000000e+000	6.106356e-003	-0.002285	-0.539546	1.000000e+000	1.000000e+000
	29	PRF_Q_2021_M_CIAN_676_51523.71311.71311.5.0.dta	5	4251.038356	KMEENEKELAACQLR(7)-LITDLQDQNQKMMLEQER(11)	4251.039803	Oxidation[M](13);Carbamidomethyl[C](33);Oxidation[M](23)	1.000000e+000	7.693776e-003	-0.001447	-0.340387	1.000000e+000	1.000000e+000
	30	PRF_Q_2021_M_CIAN_676_51523.68635.68635.4.4.dta	4	4235.082244	KMEENEKELAACQLR(7)-LITDLQDQNQKMMLEQER(11)	4235.044889	Oxidation[M](12);Carbamidomethyl[C](33)	1.000000e+000	2.088434e-002	0.037355	8.820450	1.000000e+000	1.000000e+000
	31	PRF_Q_2021_M_CIAN_676_51523.68509.68509.5.0.dta	5	4235.052825	KMEENEKELAACQLR(7)-LITDLQDQNQKMMLEQER(11)	4235.044889	Oxidation[M](12);Carbamidomethyl[C](33)	1.000000e+000	3.748351e-002	0.007936	1.873888	1.000000e+000	1.000000e+000
	32	PRF_Q_2021_M_CIAN_676_51523.69944.69944.5.0.dta	5	4235.052604	KMEENEKELAACQLR(7)-LITDLQDQNQKMMLEQER(11)	4235.044889	Carbamidomethyl[C](33);Oxidation[M](23)	1.888346e-008	2.054864e-001	0.007715	1.821704	8.393277e-008	6.048903e-006
	33	PRF_Q_2021_M_CIAN_676_51523.70627.70627.5.1.dta	5	4235.065080	KMEENEKELAACQLR(7)-LITDLQDQNQKMMLEQER(11)	4235.044889	Oxidation[M](12);Carbamidomethyl[C](33)	1.000000e+000	7.788539e-001	0.020191	4.767600	1.000000e+000	1.000000e+000
	34	PRF_Q_2021_M_CIAN_676_51523.67205.67205.5.0.dta	5	4418.180516	KMEENEKELAACQLR(7)-AKLITDLQDQNQKMMLEQER(13)	4418.182041	Carbamidomethyl[C](35)	1.000000e+000	8.234533e-003	-0.001525	-0.345165	1.000000e+000	1.000000e+000
	35	PRF_Q_2021_M_CIAN_676_51523.67054.67054.5.0.dta	5	4418.195032	KMEENEKELAACQLR(7)-AKLITDLQDQNQKMMLEQER(13)	4418.182041	Carbamidomethyl[C](35)	1.000000e+000	2.789111e-002	0.012991	2.940350	1.000000e+000	1.000000e+000
36	sp|P33176|KINH_HUMAN (885)-sp|P33176|KINH_HUMAN (1231)	3	9
	1	PRF_Q_2021_M_CIAN_676_51523.73411.73411.3.0.dta	3	3054.555849	ALESALKEAKENASR(10)-LEWSHPQFEK(10)	3054.552950	null	2.998048e-013	2.294697e-004	0.002899	0.949075	1.189125e-027	8.460950e-016
	2	PRF_Q_2021_M_CIAN_676_51523.73267.73267.3.0.dta	3	3054.557064	ALESALKEAKENASR(10)-LEWSHPQFEK(10)	3054.552950	null	2.131707e-031	3.487106e-003	0.004114	1.346842	5.694706e-021	4.225535e-014
	3	PRF_Q_2021_M_CIAN_676_51523.73329.73329.4.0.dta	4	3054.554349	ALESALKEAKENASR(10)-LEWSHPQFEK(10)	3054.552950	null	1.335141e-014	4.762351e-003	0.001399	0.458005	1.065064e-018	2.692280e-011
	4	PRF_Q_2021_M_CIAN_676_51523.73477.73477.4.0.dta	4	3054.555558	ALESALKEAKENASR(10)-LEWSHPQFEK(10)	3054.552950	null	2.929739e-022	1.343031e-002	0.002608	0.853807	1.805407e-028	3.599054e-007
	5	PRF_Q_2021_M_CIAN_676_51523.73288.73288.5.0.dta	5	3054.551148	ALESALKEAKENASR(10)-LEWSHPQFEK(10)	3054.552950	null	6.322208e-004	3.193534e-001	-0.001802	-0.589939	5.208910e-007	6.858351e-002
	6	PRF_Q_2021_M_CIAN_676_51523.52616.52616.3.0.dta	3	2342.136021	EAKENASR(3)-LEWSHPQFEK(10)	2342.141046	null	5.393915e-009	1.133456e-003	-0.005025	-2.145473	8.819261e-021	4.565645e-008
	7	PRF_Q_2021_M_CIAN_676_51523.52576.52576.4.0.dta	4	2342.140078	EAKENASR(3)-LEWSHPQFEK(10)	2342.141046	null	3.659165e-004	9.974193e-003	-0.000968	-0.413297	5.087175e-007	6.063952e-004
	8	PRF_Q_2021_M_CIAN_676_51523.52717.52717.4.0.dta	4	2342.140506	EAKENASR(3)-LEWSHPQFEK(10)	2342.141046	null	1.857420e-004	4.248501e-002	-0.000540	-0.230558	2.605393e-007	1.567141e-004
	9	PRF_Q_2021_M_CIAN_676_51523.72048.72048.4.0.dta	4	3281.724773	VKALESALKEAKENASR(12)-LEWSHPQFEK(10)	3281.716314	null	5.287532e-005	1.390300e-001	0.008459	2.577615	4.113760e-006	4.462988e-009
37	sp|P33176|KINH_HUMAN (903)-sp|P33176|KINH_HUMAN (909)	3	140
	1	PRF_Q_2021_M_CIAN_676_51523.16850.16850.3.0.dta	3	1574.869683	IKEAVR(2)-SKNMAR(2)	1574.868210	Oxidation[M](4)	1.954719e-011	3.909421e-004	0.001473	0.935316	2.478672e-006	2.073346e-006
	2	PRF_Q_2021_M_CIAN_676_51523.21820.21820.3.0.dta	3	1558.874803	IKEAVR(2)-SKNMAR(2)	1558.873296	null	4.883308e-010	5.505071e-004	0.001507	0.966724	7.233085e-009	2.877536e-012
	3	PRF_Q_2021_M_CIAN_676_51523.22234.22234.3.0.dta	3	1558.874600	IKEAVR(2)-SKNMAR(2)	1558.873296	null	9.140711e-010	7.558511e-004	0.001304	0.836502	9.540071e-009	5.215509e-012
	4	PRF_Q_2021_M_CIAN_676_51523.22094.22094.3.0.dta	3	1558.874486	IKEAVR(2)-SKNMAR(2)	1558.873296	null	4.309804e-009	7.818309e-004	0.001190	0.763372	2.269050e-009	3.291289e-009
	5	PRF_Q_2021_M_CIAN_676_51523.22649.22649.3.0.dta	3	1558.874213	IKEAVR(2)-SKNMAR(2)	1558.873296	null	2.870937e-006	9.728085e-004	0.000917	0.588245	2.143624e-006	3.379476e-003
	6	PRF_Q_2021_M_CIAN_676_51523.21959.21959.3.0.dta	3	1558.874815	IKEAVR(2)-SKNMAR(2)	1558.873296	null	5.123742e-009	1.037607e-003	0.001519	0.974422	3.408146e-008	6.534290e-009
	7	PRF_Q_2021_M_CIAN_676_51523.20088.20088.4.0.dta	4	1574.868815	IKEAVR(2)-SKNMAR(2)	1574.868210	Oxidation[M](4)	1.210053e-008	1.133694e-003	0.000605	0.384159	8.628418e-005	2.831892e-005
	8	PRF_Q_2021_M_CIAN_676_51523.18621.18621.3.0.dta	3	1574.869249	IKEAVR(2)-SKNMAR(2)	1574.868210	Oxidation[M](4)	9.401591e-009	1.213466e-003	0.001039	0.659738	3.493315e-006	5.494171e-009
	9	PRF_Q_2021_M_CIAN_676_51523.16705.16705.3.0.dta	3	1574.869098	IKEAVR(2)-SKNMAR(2)	1574.868210	Oxidation[M](4)	1.591237e-011	1.329609e-003	0.000888	0.563857	1.308428e-006	1.560467e-006
	10	PRF_Q_2021_M_CIAN_676_51523.16570.16570.3.0.dta	3	1574.868562	IKEAVR(2)-SKNMAR(2)	1574.868210	Oxidation[M](4)	9.114080e-012	1.439901e-003	0.000352	0.223511	7.918061e-007	2.302355e-007
	11	PRF_Q_2021_M_CIAN_676_51523.19923.19923.3.0.dta	3	1574.866126	IKEAVR(2)-SKNMAR(2)	1574.868210	Oxidation[M](4)	7.998112e-009	1.455862e-003	-0.002084	-1.323285	5.348003e-005	2.236821e-006
	12	PRF_Q_2021_M_CIAN_676_51523.20973.20973.4.0.dta	4	1574.868777	IKEAVR(2)-SKNMAR(2)	1574.868210	Oxidation[M](4)	3.707822e-008	1.681376e-003	0.000567	0.360030	7.989214e-005	2.479286e-007
	13	PRF_Q_2021_M_CIAN_676_51523.24606.24606.3.1.dta	3	1558.874746	IKEAVR(2)-SKNMAR(2)	1558.873296	null	1.440752e-006	1.972242e-003	0.001450	0.930159	1.275247e-006	1.006565e-004
	14	PRF_Q_2021_M_CIAN_676_51523.17001.17001.3.0.dta	3	1574.869617	IKEAVR(2)-SKNMAR(2)	1574.868210	Oxidation[M](4)	6.898747e-013	2.186160e-003	0.001407	0.893408	9.370952e-007	4.274033e-010
	15	PRF_Q_2021_M_CIAN_676_51523.20615.20615.4.1.dta	4	1574.867868	IKEAVR(2)-SKNMAR(2)	1574.868210	Oxidation[M](4)	1.892768e-007	2.383236e-003	-0.000342	-0.217161	7.377554e-004	4.098812e-006
	16	PRF_Q_2021_M_CIAN_676_51523.18546.18546.4.0.dta	4	1574.868766	IKEAVR(2)-SKNMAR(2)	1574.868210	Oxidation[M](4)	2.345402e-010	2.427943e-003	0.000556	0.353045	1.716961e-006	7.628590e-008
	17	PRF_Q_2021_M_CIAN_676_51523.22763.22763.4.0.dta	4	1558.873865	IKEAVR(2)-SKNMAR(2)	1558.873296	null	1.254596e-005	2.617512e-003	0.000569	0.365007	3.493329e-006	1.040115e-006
	18	PRF_Q_2021_M_CIAN_676_51523.21921.21921.4.0.dta	4	1558.872884	IKEAVR(2)-SKNMAR(2)	1558.873296	null	2.504495e-006	2.866451e-003	-0.000412	-0.264293	1.196503e-006	5.587584e-006
	19	PRF_Q_2021_M_CIAN_676_51523.17907.17907.4.0.dta	4	1574.868332	IKEAVR(2)-SKNMAR(2)	1574.868210	Oxidation[M](4)	5.336381e-005	2.909559e-003	0.000122	0.077467	2.158260e-004	4.450470e-004
	20	PRF_Q_2021_M_CIAN_676_51523.17951.17951.4.0.dta	4	1574.868482	IKEAVR(2)-SKNMAR(2)	1574.868210	Oxidation[M](4)	3.594002e-008	2.953961e-003	0.000272	0.172713	9.609217e-005	2.029243e-005
	21	PRF_Q_2021_M_CIAN_676_51523.21114.21114.4.0.dta	4	1574.869546	IKEAVR(2)-SKNMAR(2)	1574.868210	Oxidation[M](4)	3.088154e-005	3.261146e-003	0.001336	0.848325	1.081104e-005	1.768058e-003
	22	PRF_Q_2021_M_CIAN_676_51523.18942.18942.3.0.dta	3	1574.869631	IKEAVR(2)-SKNMAR(2)	1574.868210	Oxidation[M](4)	1.405733e-006	3.282572e-003	0.001421	0.902298	2.424884e-005	1.629820e-005
	23	PRF_Q_2021_M_CIAN_676_51523.22338.22338.4.0.dta	4	1558.872725	IKEAVR(2)-SKNMAR(2)	1558.873296	null	2.539539e-006	3.404591e-003	-0.000571	-0.366290	1.976240e-006	1.872793e-006
	24	PRF_Q_2021_M_CIAN_676_51523.17321.17321.4.0.dta	4	1574.869026	IKEAVR(2)-SKNMAR(2)	1574.868210	Oxidation[M](4)	1.680881e-006	3.489157e-003	0.000816	0.518139	1.326045e-005	1.642232e-003
	25	PRF_Q_2021_M_CIAN_676_51523.23098.23098.3.0.dta	3	1558.872279	IKEAVR(2)-SKNMAR(2)	1558.873296	null	2.985066e-003	3.504384e-003	-0.001017	-0.652394	1.892795e-003	5.538475e-004
	26	PRF_Q_2021_M_CIAN_676_51523.22506.22506.3.0.dta	3	1558.872977	IKEAVR(2)-SKNMAR(2)	1558.873296	null	1.717228e-007	3.661625e-003	-0.000319	-0.204635	2.177416e-007	2.281768e-004
	27	PRF_Q_2021_M_CIAN_676_51523.18391.18391.4.0.dta	4	1574.868416	IKEAVR(2)-SKNMAR(2)	1574.868210	Oxidation[M](4)	2.827747e-006	3.763107e-003	0.000206	0.130805	1.972385e-004	2.150226e-005
	28	PRF_Q_2021_M_CIAN_676_51523.24413.24413.4.1.dta	4	1558.873809	IKEAVR(2)-SKNMAR(2)	1558.873296	null	3.889690e-003	3.878967e-003	0.000513	0.329084	1.671296e-003	1.042497e-002
	29	PRF_Q_2021_M_CIAN_676_51523.16621.16621.4.0.dta	4	1574.868957	IKEAVR(2)-SKNMAR(2)	1574.868210	Oxidation[M](4)	2.249150e-008	4.347835e-003	0.000747	0.474325	4.950333e-005	1.587025e-006
	30	PRF_Q_2021_M_CIAN_676_51523.22061.22061.4.0.dta	4	1558.873373	IKEAVR(2)-SKNMAR(2)	1558.873296	null	1.938940e-005	4.414572e-003	0.000077	0.049395	1.594245e-005	1.059994e-005
	31	PRF_Q_2021_M_CIAN_676_51523.21781.21781.4.0.dta	4	1558.873259	IKEAVR(2)-SKNMAR(2)	1558.873296	null	2.097398e-007	4.487955e-003	-0.000037	-0.023735	1.211404e-006	2.962465e-007
	32	PRF_Q_2021_M_CIAN_676_51523.19944.19944.4.0.dta	4	1574.869505	IKEAVR(2)-SKNMAR(2)	1574.868210	Oxidation[M](4)	7.023019e-009	4.683897e-003	0.001295	0.822291	2.160829e-004	1.269500e-007
	33	PRF_Q_2021_M_CIAN_676_51523.22379.22379.3.0.dta	3	1558.873327	IKEAVR(2)-SKNMAR(2)	1558.873296	null	1.695908e-007	5.039381e-003	0.000031	0.019886	2.607343e-008	1.357103e-007
	34	PRF_Q_2021_M_CIAN_676_51523.18237.18237.4.0.dta	4	1574.867544	IKEAVR(2)-SKNMAR(2)	1574.868210	Oxidation[M](4)	8.474141e-007	5.655867e-003	-0.000666	-0.422893	4.922364e-006	2.396761e-005
	35	PRF_Q_2021_M_CIAN_676_51523.22202.22202.4.0.dta	4	1558.872626	IKEAVR(2)-SKNMAR(2)	1558.873296	null	9.943508e-006	6.318028e-003	-0.000670	-0.429798	1.235917e-005	3.968812e-007
	36	PRF_Q_2021_M_CIAN_676_51523.18108.18108.4.0.dta	4	1574.868117	IKEAVR(2)-SKNMAR(2)	1574.868210	Oxidation[M](4)	1.173342e-006	6.497817e-003	-0.000093	-0.059053	1.331758e-004	9.327129e-005
	37	PRF_Q_2021_M_CIAN_676_51523.22632.22632.4.0.dta	4	1558.872860	IKEAVR(2)-SKNMAR(2)	1558.873296	null	7.019697e-006	6.587906e-003	-0.000436	-0.279689	4.217549e-006	4.454473e-004
	38	PRF_Q_2021_M_CIAN_676_51523.22777.22777.3.0.dta	3	1558.873758	IKEAVR(2)-SKNMAR(2)	1558.873296	null	1.060858e-005	6.605206e-003	0.000462	0.296368	6.524530e-006	2.832185e-004
	39	PRF_Q_2021_M_CIAN_676_51523.22481.22481.4.0.dta	4	1558.872506	IKEAVR(2)-SKNMAR(2)	1558.873296	null	1.971180e-005	6.706493e-003	-0.000790	-0.506776	6.208798e-006	4.391470e-004
	40	PRF_Q_2021_M_CIAN_676_51523.20748.20748.3.0.dta	3	1574.869848	IKEAVR(2)-SKNMAR(2)	1574.868210	Oxidation[M](4)	2.848462e-006	6.914611e-003	0.001638	1.040087	6.755362e-004	6.975526e-005
	41	PRF_Q_2021_M_CIAN_676_51523.18965.18965.4.1.dta	4	1574.868808	IKEAVR(2)-SKNMAR(2)	1574.868210	Oxidation[M](4)	6.291888e-006	7.565594e-003	0.000598	0.379714	8.696986e-005	1.394001e-004
	42	PRF_Q_2021_M_CIAN_676_51523.17046.17046.4.0.dta	4	1574.868801	IKEAVR(2)-SKNMAR(2)	1574.868210	Oxidation[M](4)	3.204006e-007	7.669460e-003	0.000591	0.375269	4.081088e-005	3.472966e-006
	43	PRF_Q_2021_M_CIAN_676_51523.17780.17780.3.0.dta	3	1574.869938	IKEAVR(2)-SKNMAR(2)	1574.868210	Oxidation[M](4)	1.534643e-006	7.892958e-003	0.001728	1.097235	2.811217e-004	5.905524e-005
	44	PRF_Q_2021_M_CIAN_676_51523.16761.16761.4.0.dta	4	1574.869187	IKEAVR(2)-SKNMAR(2)	1574.868210	Oxidation[M](4)	9.426383e-008	7.969042e-003	0.000977	0.620369	3.541442e-005	2.829437e-005
	45	PRF_Q_2021_M_CIAN_676_51523.24157.24157.4.2.dta	4	1558.872251	IKEAVR(2)-SKNMAR(2)	1558.873296	null	2.999042e-006	7.975923e-003	-0.001045	-0.670356	1.250129e-005	1.289111e-004
	46	PRF_Q_2021_M_CIAN_676_51523.17539.17539.4.1.dta	4	1574.868402	IKEAVR(2)-SKNMAR(2)	1574.868210	Oxidation[M](4)	9.126606e-005	8.493200e-003	0.000192	0.121915	2.074436e-003	2.965301e-003
	47	PRF_Q_2021_M_CIAN_676_51523.16494.16494.4.0.dta	4	1574.869184	IKEAVR(2)-SKNMAR(2)	1574.868210	Oxidation[M](4)	3.699954e-006	8.815493e-003	0.000974	0.618464	2.343556e-005	7.494962e-004
	48	PRF_Q_2021_M_CIAN_676_51523.16907.16907.4.0.dta	4	1574.868982	IKEAVR(2)-SKNMAR(2)	1574.868210	Oxidation[M](4)	4.772117e-008	9.929166e-003	0.000772	0.490200	5.041471e-005	8.649654e-007
	49	PRF_Q_2021_M_CIAN_676_51523.22307.22307.3.0.dta	3	1558.873914	IKEAVR(2)-SKNMAR(2)	1558.873296	null	2.814168e-002	1.002418e-002	0.000618	0.396440	8.298746e-003	1.876841e-001
	50	PRF_Q_2021_M_CIAN_676_51523.17666.17666.4.0.dta	4	1574.868319	IKEAVR(2)-SKNMAR(2)	1574.868210	Oxidation[M](4)	2.692071e-006	1.117012e-002	0.000109	0.069212	6.087040e-005	2.639567e-004
	51	PRF_Q_2021_M_CIAN_676_51523.18680.18680.4.0.dta	4	1574.867572	IKEAVR(2)-SKNMAR(2)	1574.868210	Oxidation[M](4)	5.012095e-006	1.143122e-002	-0.000638	-0.405113	1.413687e-004	5.916166e-004
	52	PRF_Q_2021_M_CIAN_676_51523.16441.16441.3.0.dta	3	1574.868268	IKEAVR(2)-SKNMAR(2)	1574.868210	Oxidation[M](4)	1.380823e-004	1.175224e-002	0.000058	0.036828	4.115148e-004	3.400353e-004
	53	PRF_Q_2021_M_CIAN_676_51523.18778.18778.3.0.dta	3	1574.869808	IKEAVR(2)-SKNMAR(2)	1574.868210	Oxidation[M](4)	2.197310e-006	1.175944e-002	0.001598	1.014688	2.509351e-005	5.992600e-006
	54	PRF_Q_2021_M_CIAN_676_51523.21667.21667.3.0.dta	3	1558.870249	IKEAVR(2)-SKNMAR(2)	1558.873296	null	3.948650e-004	1.472216e-002	-0.003047	-1.954617	2.419776e-003	6.148423e-003
	55	PRF_Q_2021_M_CIAN_676_51523.24616.24616.4.2.dta	4	1558.874868	IKEAVR(2)-SKNMAR(2)	1558.873296	null	2.097580e-004	2.052205e-002	0.001572	1.008421	2.871785e-004	1.365273e-004
	56	PRF_Q_2021_M_CIAN_676_51523.17629.17629.4.2.dta	4	1574.868260	IKEAVR(2)-SKNMAR(2)	1574.868210	Oxidation[M](4)	4.679537e-003	2.069603e-002	0.000050	0.031749	7.044920e-003	4.937590e-002
	57	PRF_Q_2021_M_CIAN_676_51523.22032.22032.3.0.dta	3	1558.874889	IKEAVR(2)-SKNMAR(2)	1558.873296	null	6.010012e-005	2.209503e-002	0.001593	1.021892	3.655423e-005	2.335143e-006
	58	PRF_Q_2021_M_CIAN_676_51523.24749.24749.3.1.dta	3	1558.880342	IKEAVR(2)-SKNMAR(2)	1558.873296	null	1.200231e-004	2.351112e-002	0.007046	4.519931	2.280878e-005	3.895003e-003
	59	PRF_Q_2021_M_CIAN_676_51523.17913.17913.3.0.dta	3	1574.869160	IKEAVR(2)-SKNMAR(2)	1574.868210	Oxidation[M](4)	1.118176e-004	2.466947e-002	0.000950	0.603225	2.833408e-004	2.142807e-003
	60	PRF_Q_2021_M_CIAN_676_51523.19353.19353.3.0.dta	3	1574.867534	IKEAVR(2)-SKNMAR(2)	1574.868210	Oxidation[M](4)	9.521309e-005	2.556584e-002	-0.000676	-0.429242	6.741994e-004	2.829833e-009
	61	PRF_Q_2021_M_CIAN_676_51523.24750.24750.4.2.dta	4	1558.874014	IKEAVR(2)-SKNMAR(2)	1558.873296	null	6.247091e-004	2.793099e-002	0.000718	0.460589	3.046869e-004	3.840364e-003
	62	PRF_Q_2021_M_CIAN_676_51523.21039.21039.3.0.dta	3	1574.870194	IKEAVR(2)-SKNMAR(2)	1574.868210	Oxidation[M](4)	6.677405e-005	2.903355e-002	0.001984	1.259788	7.121237e-003	1.953734e-003
	63	PRF_Q_2021_M_CIAN_676_51523.21887.21887.4.0.dta	4	1574.864575	IKEAVR(2)-SKNMAR(2)	1574.868210	Oxidation[M](4)	3.389236e-005	3.167561e-002	-0.003635	-2.308130	2.149462e-004	1.217003e-006
	64	PRF_Q_2021_M_CIAN_676_51523.22191.22191.3.0.dta	3	1558.874704	IKEAVR(2)-SKNMAR(2)	1558.873296	null	2.196856e-002	4.007971e-002	0.001408	0.903216	2.154904e-002	5.893934e-002
	65	PRF_Q_2021_M_CIAN_676_51523.24553.24553.4.0.dta	4	1558.874393	IKEAVR(2)-SKNMAR(2)	1558.873296	null	7.852223e-003	4.218985e-002	0.001097	0.703713	1.143466e-002	7.972117e-005
	66	PRF_Q_2021_M_CIAN_676_51523.20889.20889.3.0.dta	3	1574.870306	IKEAVR(2)-SKNMAR(2)	1574.868210	Oxidation[M](4)	2.673662e-003	4.587125e-002	0.002096	1.330905	1.655963e-002	6.731322e-003
	67	PRF_Q_2021_M_CIAN_676_51523.24475.24475.3.0.dta	3	1558.875662	IKEAVR(2)-SKNMAR(2)	1558.873296	null	9.019341e-004	7.082270e-002	0.002366	1.517763	1.629168e-003	6.971992e-003
	68	PRF_Q_2021_M_CIAN_676_51523.22901.22901.3.2.dta	3	1558.876237	IKEAVR(2)-SKNMAR(2)	1558.873296	null	1.374228e-003	9.125058e-002	0.002941	1.886619	3.205351e-003	4.624482e-004
	69	PRF_Q_2021_M_CIAN_676_51523.19245.19245.3.0.dta	3	1574.868191	IKEAVR(2)-SKNMAR(2)	1574.868210	Oxidation[M](4)	3.888159e-004	1.220349e-001	-0.000019	-0.012065	6.121442e-003	1.238481e-006
	70	PRF_Q_2021_M_CIAN_676_51523.21631.21631.4.1.dta	4	1574.868529	IKEAVR(2)-SKNMAR(2)	1574.868210	Oxidation[M](4)	8.260279e-002	1.558916e-001	0.000319	0.202557	2.860056e-002	2.553278e-001
	71	PRF_Q_2021_M_CIAN_676_51523.19080.19080.3.0.dta	3	1574.873133	IKEAVR(2)-SKNMAR(2)	1574.868210	Oxidation[M](4)	5.687267e-002	1.592633e-001	0.004923	3.125976	1.344412e-001	1.325531e-002
	72	PRF_Q_2021_M_CIAN_676_51523.20775.20775.4.0.dta	4	1574.870464	IKEAVR(2)-SKNMAR(2)	1574.868210	Oxidation[M](4)	4.214787e-004	2.037240e-001	0.002254	1.431231	1.091372e-002	6.329223e-004
	73	PRF_Q_2021_M_CIAN_676_51523.22003.22003.3.1.dta	3	1574.868144	IKEAVR(2)-SKNMAR(2)	1574.868210	Oxidation[M](4)	3.532638e-001	2.155551e-001	-0.000066	-0.041908	5.070608e-001	9.463480e-002
	74	PRF_Q_2021_M_CIAN_676_51523.19107.19107.3.0.dta	3	1574.873489	IKEAVR(2)-SKNMAR(2)	1574.868210	Oxidation[M](4)	1.742664e-001	2.356569e-001	0.005279	3.352027	9.432013e-001	4.998100e-002
	75	PRF_Q_2021_M_CIAN_676_51523.16465.16465.3.1.dta	3	1574.868256	IKEAVR(2)-SKNMAR(2)	1574.868210	Oxidation[M](4)	2.639801e-002	2.716449e-001	0.000046	0.029209	4.944172e-002	3.974874e-002
	76	PRF_Q_2021_M_CIAN_676_51523.20894.20894.4.2.dta	4	1574.869309	IKEAVR(2)-SKNMAR(2)	1574.868210	Oxidation[M](4)	3.848570e-001	3.276976e-001	0.001099	0.697836	3.234785e-001	6.682231e-001
	77	PRF_Q_2021_M_CIAN_676_51523.17524.17524.3.1.dta	3	1574.866951	IKEAVR(2)-SKNMAR(2)	1574.868210	Oxidation[M](4)	3.759240e-003	3.416817e-001	-0.001259	-0.799432	1.092297e-002	1.723040e-002
	78	PRF_Q_2021_M_CIAN_676_51523.21473.21473.4.1.dta	4	1574.867818	IKEAVR(2)-SKNMAR(2)	1574.868210	Oxidation[M](4)	1.000000e+000	3.861720e-001	-0.000392	-0.248910	1.000000e+000	1.000000e+000
	79	PRF_Q_2021_M_CIAN_676_51523.17683.17683.3.1.dta	3	1574.869216	IKEAVR(2)-SKNMAR(2)	1574.868210	Oxidation[M](4)	1.425665e-001	4.694449e-001	0.001006	0.638784	4.084830e-001	2.041869e-001
	80	PRF_Q_2021_M_CIAN_676_51523.18439.18439.3.0.dta	3	1574.869467	IKEAVR(2)-SKNMAR(2)	1574.868210	Oxidation[M](4)	1.000000e+000	6.414985e-001	0.001257	0.798162	1.000000e+000	1.718123e-001
	81	PRF_Q_2021_M_CIAN_676_51523.21322.21322.3.1.dta	3	1574.869681	IKEAVR(2)-SKNMAR(2)	1574.868210	Oxidation[M](4)	9.446385e-001	6.735783e-001	0.001471	0.934046	1.000000e+000	2.514737e-001
	82	PRF_Q_2021_M_CIAN_676_51523.41760.41760.4.1.dta	4	2493.287504	YQQEVDRIKEAVR(9)-SKNMAR(2)	2493.287713	Oxidation[M](20)	3.081584e-006	2.709466e-002	-0.000209	-0.083825	1.287567e-006	6.363312e-014
	83	PRF_Q_2021_M_CIAN_676_51523.41483.41483.4.0.dta	4	2493.289568	YQQEVDRIKEAVR(9)-SKNMAR(2)	2493.287713	Oxidation[M](20)	1.080078e-005	4.955392e-002	0.001855	0.743998	7.266779e-007	2.143605e-009
	84	PRF_Q_2021_M_CIAN_676_51523.41780.41780.5.0.dta	5	2493.287168	YQQEVDRIKEAVR(9)-SKNMAR(2)	2493.287713	Oxidation[M](20)	2.230489e-004	6.524897e-002	-0.000545	-0.218587	1.698302e-004	3.703509e-009
	85	PRF_Q_2021_M_CIAN_676_51523.42194.42194.4.0.dta	4	2493.289316	YQQEVDRIKEAVR(9)-SKNMAR(2)	2493.287713	Oxidation[M](20)	7.516846e-004	8.912709e-002	0.001603	0.642926	6.490459e-004	3.382770e-011
	86	PRF_Q_2021_M_CIAN_676_51523.46551.46551.5.0.dta	5	2477.294105	YQQEVDRIKEAVR(9)-SKNMAR(2)	2477.292798	null	5.616434e-004	9.995452e-002	0.001307	0.527592	9.094122e-005	8.781152e-007
	87	PRF_Q_2021_M_CIAN_676_51523.46536.46536.4.0.dta	4	2477.294232	YQQEVDRIKEAVR(9)-SKNMAR(2)	2477.292798	null	4.262649e-006	1.208941e-001	0.001434	0.578858	1.165609e-005	1.537995e-011
	88	PRF_Q_2021_M_CIAN_676_51523.46410.46410.5.0.dta	5	2477.295730	YQQEVDRIKEAVR(9)-SKNMAR(2)	2477.292798	null	3.888769e-005	1.283262e-001	0.002932	1.183550	1.506134e-006	2.562326e-008
	89	PRF_Q_2021_M_CIAN_676_51523.42234.42234.5.0.dta	5	2493.289552	YQQEVDRIKEAVR(9)-SKNMAR(2)	2493.287713	Oxidation[M](20)	2.777984e-003	1.300587e-001	0.001839	0.737580	1.193537e-003	1.300480e-007
	90	PRF_Q_2021_M_CIAN_676_51523.42044.42044.4.0.dta	4	2493.292043	YQQEVDRIKEAVR(9)-SKNMAR(2)	2493.287713	Oxidation[M](20)	1.060836e-004	1.330565e-001	0.004330	1.736663	1.512023e-004	2.925320e-009
	91	PRF_Q_2021_M_CIAN_676_51523.46962.46962.4.0.dta	4	2477.295880	YQQEVDRIKEAVR(9)-SKNMAR(2)	2477.292798	null	3.808492e-005	1.364775e-001	0.003082	1.244100	8.889758e-008	1.110155e-006
	92	PRF_Q_2021_M_CIAN_676_51523.41494.41494.5.0.dta	5	2493.288296	YQQEVDRIKEAVR(9)-SKNMAR(2)	2493.287713	Oxidation[M](20)	3.638313e-004	1.408534e-001	0.000583	0.233828	6.324640e-005	1.110319e-006
	93	PRF_Q_2021_M_CIAN_676_51523.41617.41617.4.0.dta	4	2493.288258	YQQEVDRIKEAVR(9)-SKNMAR(2)	2493.287713	Oxidation[M](20)	3.511800e-004	1.512693e-001	0.000545	0.218587	2.792699e-005	2.823186e-014
	94	PRF_Q_2021_M_CIAN_676_51523.41632.41632.5.0.dta	5	2493.287568	YQQEVDRIKEAVR(9)-SKNMAR(2)	2493.287713	Oxidation[M](20)	1.328319e-004	1.515237e-001	-0.000145	-0.058156	2.758876e-004	4.521895e-009
	95	PRF_Q_2021_M_CIAN_676_51523.42753.42753.4.0.dta	4	2493.289008	YQQEVDRIKEAVR(9)-SKNMAR(2)	2493.287713	Oxidation[M](20)	1.876461e-004	1.687279e-001	0.001295	0.519395	5.471444e-002	1.062958e-006
	96	PRF_Q_2021_M_CIAN_676_51523.41927.41927.5.0.dta	5	2493.287355	YQQEVDRIKEAVR(9)-SKNMAR(2)	2493.287713	Oxidation[M](20)	6.512236e-003	1.802536e-001	-0.000358	-0.143586	6.170885e-003	3.073920e-007
	97	PRF_Q_2021_M_CIAN_676_51523.47639.47639.5.0.dta	5	2477.293637	YQQEVDRIKEAVR(9)-SKNMAR(2)	2477.292798	null	1.496667e-004	1.844130e-001	0.000839	0.338676	5.743095e-004	1.058756e-006
	98	PRF_Q_2021_M_CIAN_676_51523.46402.46402.4.0.dta	4	2477.293299	YQQEVDRIKEAVR(9)-SKNMAR(2)	2477.292798	null	9.718114e-004	1.852794e-001	0.000501	0.202237	1.302172e-004	2.435969e-010
	99	PRF_Q_2021_M_CIAN_676_51523.42084.42084.5.0.dta	5	2493.288453	YQQEVDRIKEAVR(9)-SKNMAR(2)	2493.287713	Oxidation[M](20)	1.321186e-003	1.859218e-001	0.000740	0.296797	2.160835e-003	1.657754e-007
	100	PRF_Q_2021_M_CIAN_676_51523.46390.46390.4.2.dta	4	2493.283691	YQQEVDRIKEAVR(9)-SKNMAR(2)	2493.287713	Oxidation[M](20)	1.553719e-006	2.381335e-001	-0.004022	-1.613131	1.379668e-006	5.214592e-009
	101	PRF_Q_2021_M_CIAN_676_51523.46696.46696.5.0.dta	5	2477.293880	YQQEVDRIKEAVR(9)-SKNMAR(2)	2477.292798	null	1.002527e-002	2.437959e-001	0.001082	0.436767	3.257876e-003	1.184641e-006
	102	PRF_Q_2021_M_CIAN_676_51523.47470.47470.5.0.dta	5	2477.297085	YQQEVDRIKEAVR(9)-SKNMAR(2)	2477.292798	null	2.921834e-004	2.696345e-001	0.004287	1.730518	7.497989e-004	1.602073e-006
	103	PRF_Q_2021_M_CIAN_676_51523.46522.46522.3.0.dta	3	2477.293986	YQQEVDRIKEAVR(9)-SKNMAR(2)	2477.292798	null	3.517371e-004	2.743721e-001	0.001188	0.479556	1.000000e+000	2.305377e-004
	104	PRF_Q_2021_M_CIAN_676_51523.46677.46677.4.0.dta	4	2477.293856	YQQEVDRIKEAVR(9)-SKNMAR(2)	2477.292798	null	4.637465e-004	2.826925e-001	0.001058	0.427079	3.423118e-005	3.442165e-008
	105	PRF_Q_2021_M_CIAN_676_51523.47102.47102.4.1.dta	4	2477.293515	YQQEVDRIKEAVR(9)-SKNMAR(2)	2477.292798	null	7.888451e-005	2.905864e-001	0.000717	0.289429	1.838312e-007	3.416538e-006
	106	PRF_Q_2021_M_CIAN_676_51523.46386.46386.3.0.dta	3	2477.293680	YQQEVDRIKEAVR(9)-SKNMAR(2)	2477.292798	null	4.692599e-004	3.434066e-001	0.000882	0.356034	1.000000e+000	5.143014e-007
	107	PRF_Q_2021_M_CIAN_676_51523.41901.41901.4.0.dta	4	2493.293938	YQQEVDRIKEAVR(9)-SKNMAR(2)	2493.287713	Oxidation[M](20)	1.053737e-003	3.448549e-001	0.006225	2.496703	2.505881e-003	9.469361e-004
	108	PRF_Q_2021_M_CIAN_676_51523.42335.42335.4.0.dta	4	2493.289517	YQQEVDRIKEAVR(9)-SKNMAR(2)	2493.287713	Oxidation[M](20)	6.713880e-003	3.459332e-001	0.001804	0.723543	1.184770e-008	9.632734e-008
	109	PRF_Q_2021_M_CIAN_676_51523.48865.48865.5.1.dta	5	2477.289419	YQQEVDRIKEAVR(9)-SKNMAR(2)	2477.292798	null	7.358341e-003	3.792872e-001	-0.003379	-1.363989	2.397981e-003	1.024076e-003
	110	PRF_Q_2021_M_CIAN_676_51523.46270.46270.5.0.dta	5	2477.308005	YQQEVDRIKEAVR(9)-SKNMAR(2)	2477.292798	null	7.054432e-005	3.918594e-001	0.015207	6.138556	4.262880e-004	2.080688e-006
	111	PRF_Q_2021_M_CIAN_676_51523.49040.49040.4.2.dta	4	2477.291941	YQQEVDRIKEAVR(9)-SKNMAR(2)	2477.292798	null	1.489704e-002	4.121436e-001	-0.000857	-0.345942	4.680645e-003	1.212485e-004
	112	PRF_Q_2021_M_CIAN_676_51523.46526.46526.5.1.dta	5	2493.285327	YQQEVDRIKEAVR(9)-SKNMAR(2)	2493.287713	Oxidation[M](20)	1.004310e-002	4.529204e-001	-0.002386	-0.956969	2.703612e-002	4.898409e-004
	113	PRF_Q_2021_M_CIAN_676_51523.48586.48586.4.0.dta	4	2477.293903	YQQEVDRIKEAVR(9)-SKNMAR(2)	2477.292798	null	6.183356e-002	4.735664e-001	0.001105	0.446051	1.000000e+000	2.503967e-003
	114	PRF_Q_2021_M_CIAN_676_51523.46835.46835.5.0.dta	5	2477.299078	YQQEVDRIKEAVR(9)-SKNMAR(2)	2477.292798	null	3.655397e-003	4.772717e-001	0.006280	2.535025	9.781246e-004	1.090739e-007
	115	PRF_Q_2021_M_CIAN_676_51523.47822.47822.5.0.dta	5	2477.301451	YQQEVDRIKEAVR(9)-SKNMAR(2)	2477.292798	null	8.921059e-003	5.027922e-001	0.008653	3.492926	9.892037e-002	6.105245e-006
	116	PRF_Q_2021_M_CIAN_676_51523.47396.47396.4.0.dta	4	2477.295688	YQQEVDRIKEAVR(9)-SKNMAR(2)	2477.292798	null	1.865528e-002	5.158365e-001	0.002890	1.166596	1.000000e+000	1.441855e-003
	117	PRF_Q_2021_M_CIAN_676_51523.46391.46391.5.1.dta	5	2493.286366	YQQEVDRIKEAVR(9)-SKNMAR(2)	2493.287713	Oxidation[M](20)	3.427752e-001	5.287988e-001	-0.001347	-0.540251	9.830379e-001	3.704723e-003
	118	PRF_Q_2021_M_CIAN_676_51523.46819.46819.4.0.dta	4	2477.294662	YQQEVDRIKEAVR(9)-SKNMAR(2)	2477.292798	null	8.147465e-006	5.304358e-001	0.001864	0.752434	8.671776e-006	1.765384e-009
	119	PRF_Q_2021_M_CIAN_676_51523.47242.47242.4.0.dta	4	2477.293504	YQQEVDRIKEAVR(9)-SKNMAR(2)	2477.292798	null	7.147654e-006	5.427429e-001	0.000706	0.284989	1.000000e+000	5.970995e-006
	120	PRF_Q_2021_M_CIAN_676_51523.42512.42512.5.1.dta	5	2493.290136	YQQEVDRIKEAVR(9)-SKNMAR(2)	2493.287713	Oxidation[M](20)	5.401314e-003	5.573041e-001	0.002423	0.971809	3.927462e-002	9.886299e-004
	121	PRF_Q_2021_M_CIAN_676_51523.42480.42480.4.0.dta	4	2493.287991	YQQEVDRIKEAVR(9)-SKNMAR(2)	2493.287713	Oxidation[M](20)	1.000000e+000	5.633008e-001	0.000278	0.111499	1.000000e+000	1.000000e+000
	122	PRF_Q_2021_M_CIAN_676_51523.46525.46525.4.0.dta	4	2493.283626	YQQEVDRIKEAVR(9)-SKNMAR(2)	2493.287713	Oxidation[M](20)	1.677518e-004	5.754161e-001	-0.004087	-1.639201	4.250512e-006	5.391512e-005
	123	PRF_Q_2021_M_CIAN_676_51523.47707.47707.4.0.dta	4	2477.295217	YQQEVDRIKEAVR(9)-SKNMAR(2)	2477.292798	null	1.769818e-003	5.858863e-001	0.002419	0.976469	1.942797e-003	2.308553e-004
	124	PRF_Q_2021_M_CIAN_676_51523.47564.47564.4.1.dta	4	2477.295068	YQQEVDRIKEAVR(9)-SKNMAR(2)	2477.292798	null	1.319746e-003	5.880781e-001	0.002270	0.916323	1.000000e+000	4.789323e-006
	125	PRF_Q_2021_M_CIAN_676_51523.42374.42374.5.0.dta	5	2493.290242	YQQEVDRIKEAVR(9)-SKNMAR(2)	2493.287713	Oxidation[M](20)	4.220112e-002	6.273383e-001	0.002529	1.014323	4.543602e-002	2.988077e-005
	126	PRF_Q_2021_M_CIAN_676_51523.41351.41351.5.0.dta	5	2493.290250	YQQEVDRIKEAVR(9)-SKNMAR(2)	2493.287713	Oxidation[M](20)	3.661440e-002	6.306937e-001	0.002537	1.017532	3.648459e-002	6.575555e-006
	127	PRF_Q_2021_M_CIAN_676_51523.41339.41339.4.0.dta	4	2493.291083	YQQEVDRIKEAVR(9)-SKNMAR(2)	2493.287713	Oxidation[M](20)	3.476207e-004	6.485904e-001	0.003370	1.351629	2.773590e-005	3.933992e-006
	128	PRF_Q_2021_M_CIAN_676_51523.42614.42614.4.0.dta	4	2493.288349	YQQEVDRIKEAVR(9)-SKNMAR(2)	2493.287713	Oxidation[M](20)	2.738110e-002	6.653275e-001	0.000636	0.255085	3.516874e-003	1.128621e-002
	129	PRF_Q_2021_M_CIAN_676_51523.48744.48744.4.0.dta	4	2477.295490	YQQEVDRIKEAVR(9)-SKNMAR(2)	2477.292798	null	1.000000e+000	6.751841e-001	0.002692	1.086670	1.000000e+000	1.000000e+000
	130	PRF_Q_2021_M_CIAN_676_51523.47861.47861.4.0.dta	4	2477.295533	YQQEVDRIKEAVR(9)-SKNMAR(2)	2477.292798	null	2.986003e-003	7.186217e-001	0.002735	1.104028	1.825385e-002	1.558841e-004
	131	PRF_Q_2021_M_CIAN_676_51523.46252.46252.4.0.dta	4	2477.294217	YQQEVDRIKEAVR(9)-SKNMAR(2)	2477.292798	null	9.660752e-001	7.457571e-001	0.001419	0.572803	1.000000e+000	1.000000e+000
	132	PRF_Q_2021_M_CIAN_676_51523.42647.42647.5.1.dta	5	2493.290881	YQQEVDRIKEAVR(9)-SKNMAR(2)	2493.287713	Oxidation[M](20)	5.429483e-001	7.850210e-001	0.003168	1.270611	1.000000e+000	7.678798e-003
	133	PRF_Q_2021_M_CIAN_676_51523.49892.49892.4.2.dta	4	2477.298448	YQQEVDRIKEAVR(9)-SKNMAR(2)	2477.292798	null	8.433712e-004	7.899311e-001	0.005650	2.280715	1.121573e-002	1.452346e-004
	134	PRF_Q_2021_M_CIAN_676_51523.43308.43308.4.1.dta	4	2493.287597	YQQEVDRIKEAVR(9)-SKNMAR(2)	2493.287713	Oxidation[M](20)	1.691323e-001	7.939808e-001	-0.000116	-0.046525	1.000000e+000	2.693248e-001
	135	PRF_Q_2021_M_CIAN_676_51523.48436.48436.4.0.dta	4	2477.296421	YQQEVDRIKEAVR(9)-SKNMAR(2)	2477.292798	null	3.560128e-001	8.001241e-001	0.003623	1.462484	1.000000e+000	3.849611e-001
	136	PRF_Q_2021_M_CIAN_676_51523.42795.42795.5.1.dta	5	2493.292411	YQQEVDRIKEAVR(9)-SKNMAR(2)	2493.287713	Oxidation[M](20)	4.250055e-001	8.045738e-001	0.004698	1.884259	1.000000e+000	1.395510e-002
	137	PRF_Q_2021_M_CIAN_676_51523.44361.44361.4.2.dta	4	2493.284152	YQQEVDRIKEAVR(9)-SKNMAR(2)	2493.287713	Oxidation[M](20)	1.000000e+000	8.149605e-001	-0.003561	-1.428235	1.000000e+000	1.000000e+000
	138	PRF_Q_2021_M_CIAN_676_51523.42745.42745.5.0.dta	5	2633.398014	RYQQEVDRIKEAVR(10)-SKNMAR(2)	2633.393901	null	2.263888e-005	2.010684e-001	0.004113	1.561863	1.655510e-005	5.146495e-007
	139	PRF_Q_2021_M_CIAN_676_51523.42888.42888.5.0.dta	5	2633.401321	RYQQEVDRIKEAVR(10)-SKNMAR(2)	2633.393901	null	6.380723e-005	2.187886e-001	0.007420	2.817657	1.021408e-005	9.712340e-007
	140	PRF_Q_2021_M_CIAN_676_51523.43010.43010.5.0.dta	5	2633.407700	RYQQEVDRIKEAVR(10)-SKNMAR(2)	2633.393901	null	2.773061e-005	2.572942e-001	0.013799	5.240006	4.660137e-006	1.167092e-006
38	sp|P33176|KINH_HUMAN (526)-sp|P33176|KINH_HUMAN (813)	3	4
	1	PRF_Q_2021_M_CIAN_676_51523.92483.92483.5.0.dta	5	4854.391713	TKEYELLSDELNQKSATLASIDAELQK(14)-KSAEIDSDDTGGSAAQK(1)	4854.390005	null	2.091037e-008	4.383914e-004	0.001708	0.351846	3.284635e-008	6.569205e-009
	2	PRF_Q_2021_M_CIAN_676_51523.92027.92027.5.0.dta	5	5669.767404	SQEVEDKTKEYELLSDELNQKSATLASIDAELQK(21)-KSAEIDSDDTGGSAAQK(1)	5669.756079	null	7.939911e-015	5.227453e-003	0.011325	1.997440	1.000000e+000	1.892618e-034
	3	PRF_Q_2021_M_CIAN_676_51523.91900.91900.5.0.dta	5	5669.793326	SQEVEDKTKEYELLSDELNQKSATLASIDAELQK(21)-KSAEIDSDDTGGSAAQK(1)	5669.756079	null	2.630337e-020	1.779137e-002	0.037247	6.569418	1.000000e+000	1.031544e-029
	4	PRF_Q_2021_M_CIAN_676_51523.92262.92262.5.0.dta	5	4852.421005	EYELLSDELNQKSATLASIDAELQK(12)-VKKSAEIDSDDTGGSAAQK(3)	4852.410740	null	1.183976e-009	6.439334e-003	0.010265	2.115443	4.910178e-008	5.379530e-007
39	sp|P33176|KINH_HUMAN (450)-sp|P33176|KINH_HUMAN (903)	3	12
	1	PRF_Q_2021_M_CIAN_676_51523.66448.66448.3.0.dta	3	2728.491398	LKTQMLDQEELLASTR(2)-IKEAVR(2)	2728.491209	null	2.959756e-012	8.132081e-004	0.000189	0.069269	1.000000e+000	3.739329e-012
	2	PRF_Q_2021_M_CIAN_676_51523.66586.66586.3.0.dta	3	2728.494057	LKTQMLDQEELLASTR(2)-IKEAVR(2)	2728.491209	null	1.604642e-004	3.014837e-003	0.002848	1.043800	2.820445e-015	1.393304e-006
	3	PRF_Q_2021_M_CIAN_676_51523.66615.66615.4.0.dta	4	2728.498000	LKTQMLDQEELLASTR(2)-IKEAVR(2)	2728.491209	null	1.873069e-007	3.761271e-003	0.006791	2.488921	1.627272e-018	3.851002e-006
	4	PRF_Q_2021_M_CIAN_676_51523.66483.66483.4.0.dta	4	2728.496440	LKTQMLDQEELLASTR(2)-IKEAVR(2)	2728.491209	null	3.532005e-008	4.348657e-003	0.005231	1.917177	1.547983e-017	1.117445e-006
	5	PRF_Q_2021_M_CIAN_676_51523.66565.66565.4.4.dta	4	2744.487033	LKTQMLDQEELLASTR(2)-IKEAVR(2)	2744.486123	Oxidation[M](5)	1.047271e-001	2.917320e-001	0.000910	0.331574	9.310394e-002	5.472419e-002
	6	PRF_Q_2021_M_CIAN_676_51523.58740.58740.5.0.dta	5	2884.594904	LKTQMLDQEELLASTRR(2)-IKEAVR(2)	2884.592311	null	5.987148e-010	8.980132e-003	0.002593	0.898914	7.179726e-015	1.418296e-007
	7	PRF_Q_2021_M_CIAN_676_51523.58598.58598.5.0.dta	5	2884.595662	LKTQMLDQEELLASTRR(2)-IKEAVR(2)	2884.592311	null	9.915962e-007	9.751643e-003	0.003351	1.161689	1.033267e-007	6.887258e-009
	8	PRF_Q_2021_M_CIAN_676_51523.58745.58745.4.0.dta	4	2884.590222	LKTQMLDQEELLASTRR(2)-IKEAVR(2)	2884.592311	null	3.510591e-015	1.400675e-002	-0.002089	-0.724192	2.704032e-017	6.679316e-012
	9	PRF_Q_2021_M_CIAN_676_51523.58861.58861.5.0.dta	5	2884.596824	LKTQMLDQEELLASTRR(2)-IKEAVR(2)	2884.592311	null	2.276308e-009	1.601145e-002	0.004513	1.564519	2.769238e-011	4.607740e-005
	10	PRF_Q_2021_M_CIAN_676_51523.58862.58862.5.0.dta	5	2884.596824	LKTQMLDQEELLASTRR(2)-IKEAVR(2)	2884.592311	null	5.081235e-009	2.040339e-002	0.004513	1.564519	5.981286e-009	1.637739e-005
	11	PRF_Q_2021_M_CIAN_676_51523.58601.58601.4.0.dta	4	2884.593858	LKTQMLDQEELLASTRR(2)-IKEAVR(2)	2884.592311	null	1.454344e-002	1.132726e-001	0.001547	0.536298	1.000000e+000	2.184421e-003
	12	PRF_Q_2021_M_CIAN_676_51523.71188.71188.5.0.dta	5	3803.024577	LKTQMLDQEELLASTRR(2)-YQQEVDRIKEAVR(9)	3803.011814	null	3.324107e-002	2.559036e-001	0.012763	3.356024	1.055291e-015	1.090671e-002
40	sp|P33176|KINH_HUMAN (448)-sp|P33176|KINH_HUMAN (450)	3	25
	1	PRF_Q_2021_M_CIAN_676_51523.83764.83764.4.0.dta	4	4413.275121	QLDDKDEEINQQSQLVEKLK(18)-LKTQMLDQEELLASTR(2)	4413.270305	null	7.895678e-003	9.614558e-004	0.004816	1.091254	1.259276e-013	3.658078e-013
	2	PRF_Q_2021_M_CIAN_676_51523.83616.83616.4.0.dta	4	4413.277299	QLDDKDEEINQQSQLVEKLK(18)-LKTQMLDQEELLASTR(2)	4413.270305	null	1.466363e-014	2.211302e-003	0.006994	1.584766	2.467746e-017	6.622930e-019
	3	PRF_Q_2021_M_CIAN_676_51523.83702.83702.5.0.dta	5	4429.272521	QLDDKDEEINQQSQLVEKLK(18)-LKTQMLDQEELLASTR(2)	4429.265219	Oxidation[M](28)	6.577960e-004	2.021596e-002	0.007302	1.648580	1.507737e-005	3.225648e-014
	4	PRF_Q_2021_M_CIAN_676_51523.83891.83891.5.0.dta	5	4413.276319	QLDDKDEEINQQSQLVEKLK(18)-LKTQMLDQEELLASTR(2)	4413.270305	null	4.103278e-003	2.340368e-002	0.006014	1.362708	1.002753e-002	2.847433e-008
	5	PRF_Q_2021_M_CIAN_676_51523.84045.84045.5.0.dta	5	4413.270538	QLDDKDEEINQQSQLVEKLK(18)-LKTQMLDQEELLASTR(2)	4413.270305	null	1.220342e-009	2.943740e-002	0.000233	0.052795	1.000000e+000	3.493006e-007
	6	PRF_Q_2021_M_CIAN_676_51523.83749.83749.5.0.dta	5	4413.280483	QLDDKDEEINQQSQLVEKLK(18)-LKTQMLDQEELLASTR(2)	4413.270305	null	1.531208e-005	3.595915e-002	0.010178	2.306226	1.613184e-004	3.521651e-013
	7	PRF_Q_2021_M_CIAN_676_51523.83565.83565.5.0.dta	5	4429.271157	QLDDKDEEINQQSQLVEKLK(18)-LKTQMLDQEELLASTR(2)	4429.265219	Oxidation[M](28)	3.829635e-001	5.276696e-002	0.005938	1.340629	6.174602e-005	1.197219e-005
	8	PRF_Q_2021_M_CIAN_676_51523.83595.83595.5.0.dta	5	4413.283770	QLDDKDEEINQQSQLVEKLK(18)-LKTQMLDQEELLASTR(2)	4413.270305	null	5.053535e-005	6.232388e-002	0.013465	3.051025	9.368720e-005	1.986803e-013
	9	PRF_Q_2021_M_CIAN_676_51523.77513.77513.5.0.dta	5	4429.262448	QLDDKDEEINQQSQLVEKLK(18)-LKTQMLDQEELLASTR(2)	4429.265219	Oxidation[M](28)	2.428529e-008	7.413642e-002	-0.002771	-0.625612	1.641338e-004	8.353737e-015
	10	PRF_Q_2021_M_CIAN_676_51523.83458.83458.5.0.dta	5	4413.278540	QLDDKDEEINQQSQLVEKLK(18)-LKTQMLDQEELLASTR(2)	4413.270305	null	4.372972e-001	7.497542e-002	0.008235	1.865963	4.978754e-001	1.006010e-004
	11	PRF_Q_2021_M_CIAN_676_51523.77372.77372.5.1.dta	5	4429.265817	QLDDKDEEINQQSQLVEKLK(18)-LKTQMLDQEELLASTR(2)	4429.265219	Oxidation[M](28)	1.439413e-002	1.543086e-001	0.000598	0.135011	2.917346e-002	2.982739e-011
	12	PRF_Q_2021_M_CIAN_676_51523.83918.83918.4.0.dta	4	4413.275051	QLDDKDEEINQQSQLVEKLK(18)-LKTQMLDQEELLASTR(2)	4413.270305	null	1.000000e+000	1.915159e-001	0.004746	1.075393	1.000000e+000	1.000000e+000
	13	PRF_Q_2021_M_CIAN_676_51523.77358.77358.4.0.dta	4	4429.263235	QLDDKDEEINQQSQLVEKLK(18)-LKTQMLDQEELLASTR(2)	4429.265219	Oxidation[M](28)	1.000000e+000	2.168446e-001	-0.001984	-0.447930	1.000000e+000	1.000000e+000
	14	PRF_Q_2021_M_CIAN_676_51523.83477.83477.4.0.dta	4	4413.278230	QLDDKDEEINQQSQLVEKLK(18)-LKTQMLDQEELLASTR(2)	4413.270305	null	1.000000e+000	2.952791e-001	0.007925	1.795721	1.000000e+000	1.000000e+000
	15	PRF_Q_2021_M_CIAN_676_51523.83830.83830.5.0.dta	5	4429.279437	QLDDKDEEINQQSQLVEKLK(18)-LKTQMLDQEELLASTR(2)	4429.265219	Oxidation[M](28)	1.878973e-001	3.815135e-001	0.014218	3.210013	3.873573e-001	1.819337e-004
	16	PRF_Q_2021_M_CIAN_676_51523.77758.77758.5.1.dta	5	4429.277520	QLDDKDEEINQQSQLVEKLK(18)-LKTQMLDQEELLASTR(2)	4429.265219	Oxidation[M](28)	1.000000e+000	6.572664e-001	0.012301	2.777210	1.000000e+000	6.750609e-002
	17	PRF_Q_2021_M_CIAN_676_51523.77349.77349.4.1.dta	4	4569.371821	QLDDKDEEINQQSQLVEKLK(18)-LKTQMLDQEELLASTRR(2)	4569.371407	null	8.623296e-010	1.025390e-002	0.000414	0.090603	2.332392e-012	1.188877e-014
	18	PRF_Q_2021_M_CIAN_676_51523.77499.77499.5.0.dta	5	4569.379631	QLDDKDEEINQQSQLVEKLK(18)-LKTQMLDQEELLASTRR(2)	4569.371407	null	2.651182e-008	8.881584e-002	0.008224	1.799810	3.208998e-026	3.564883e-012
	19	PRF_Q_2021_M_CIAN_676_51523.77348.77348.5.0.dta	5	4569.380387	QLDDKDEEINQQSQLVEKLK(18)-LKTQMLDQEELLASTRR(2)	4569.371407	null	7.013749e-007	1.729118e-001	0.008980	1.965259	1.164410e-011	6.980922e-009
	20	PRF_Q_2021_M_CIAN_676_51523.71455.71455.5.0.dta	5	4585.372244	QLDDKDEEINQQSQLVEKLK(18)-LKTQMLDQEELLASTRR(2)	4585.366321	Oxidation[M](28)	1.000000e+000	2.277007e-001	0.005923	1.291718	1.000000e+000	7.305703e-003
	21	PRF_Q_2021_M_CIAN_676_51523.77637.77637.5.0.dta	5	4569.370440	QLDDKDEEINQQSQLVEKLK(18)-LKTQMLDQEELLASTRR(2)	4569.371407	null	1.000000e+000	3.139396e-001	-0.000967	-0.211626	1.000000e+000	3.916689e-002
	22	PRF_Q_2021_M_CIAN_676_51523.77333.77333.5.0.dta	5	4585.370358	QLDDKDEEINQQSQLVEKLK(18)-LKTQMLDQEELLASTRR(2)	4585.366321	Oxidation[M](28)	1.000000e+000	3.188282e-001	0.004037	0.880409	1.000000e+000	1.000000e+000
	23	PRF_Q_2021_M_CIAN_676_51523.71592.71592.5.0.dta	5	4585.373652	QLDDKDEEINQQSQLVEKLK(18)-LKTQMLDQEELLASTRR(2)	4585.366321	Oxidation[M](28)	9.851564e-004	3.234504e-001	0.007331	1.598782	5.879610e-003	2.728530e-018
	24	PRF_Q_2021_M_CIAN_676_51523.77500.77500.4.0.dta	4	4569.377716	QLDDKDEEINQQSQLVEKLK(18)-LKTQMLDQEELLASTRR(2)	4569.371407	null	4.746380e-005	3.311654e-001	0.006309	1.380715	3.192357e-010	1.739025e-005
	25	PRF_Q_2021_M_CIAN_676_51523.79568.79568.5.0.dta	5	4817.509045	LYKQLDDKDEEINQQSQLVEKLK(21)-LKTQMLDQEELLASTR(2)	4817.512641	null	1.000000e+000	7.114055e-002	-0.003596	-0.746443	1.000000e+000	1.000000e+000
41	sp|P33176|KINH_HUMAN (620)-sp|P33176|KINH_HUMAN (627)	3	21
	1	PRF_Q_2021_M_CIAN_676_51523.40727.40727.5.0.dta	5	3538.686048	CKQLESTQTESNKK(13)-MEENEKELAACQLR(6)	3538.682042	Carbamidomethyl[C](11);Carbamidomethyl[C](18)	8.058014e-011	1.365334e-003	0.004006	1.132060	3.521163e-012	3.747512e-005
	2	PRF_Q_2021_M_CIAN_676_51523.44217.44217.5.0.dta	5	3538.682455	CKQLESTQTESNKK(13)-MEENEKELAACQLR(6)	3538.682042	Carbamidomethyl[C](11);Carbamidomethyl[C](18)	1.102121e-005	2.232251e-003	0.000413	0.116710	3.389438e-009	5.497003e-005
	3	PRF_Q_2021_M_CIAN_676_51523.40726.40726.4.2.dta	4	3538.681926	CKQLESTQTESNKK(13)-MEENEKELAACQLR(6)	3538.682042	Carbamidomethyl[C](11);Carbamidomethyl[C](18)	4.079537e-002	5.727285e-003	-0.000116	-0.032781	2.928255e-010	7.704278e-006
	4	PRF_Q_2021_M_CIAN_676_51523.44175.44175.4.0.dta	4	3538.677890	CKQLESTQTESNKK(13)-MEENEKELAACQLR(6)	3538.682042	Carbamidomethyl[C](11);Carbamidomethyl[C](18)	8.211825e-009	7.983364e-003	-0.004152	-1.173318	1.869100e-010	1.000000e+000
	5	PRF_Q_2021_M_CIAN_676_51523.40879.40879.5.0.dta	5	3538.687584	CKQLESTQTESNKK(13)-MEENEKELAACQLR(6)	3538.682042	Carbamidomethyl[C](11);Carbamidomethyl[C](18)	3.207001e-003	8.455556e-003	0.005542	1.566120	8.482436e-009	2.105235e-003
	6	PRF_Q_2021_M_CIAN_676_51523.51408.51408.5.0.dta	5	3538.686399	CKQLESTQTESNKK(13)-MEENEKELAACQLR(6)	3538.682042	Carbamidomethyl[C](11);Carbamidomethyl[C](18)	1.154820e-004	8.638503e-003	0.004357	1.231249	1.074234e-007	1.136689e-003
	7	PRF_Q_2021_M_CIAN_676_51523.40703.40703.5.0.dta	5	3538.686036	CKQLESTQTESNKK(13)-MEENEKELAACQLR(6)	3538.682042	Carbamidomethyl[C](11);Carbamidomethyl[C](18)	1.000000e+000	2.002295e-002	0.003994	1.128669	1.265870e-005	1.000000e+000
	8	PRF_Q_2021_M_CIAN_676_51523.44354.44354.5.0.dta	5	3538.690424	CKQLESTQTESNKK(13)-MEENEKELAACQLR(6)	3538.682042	Carbamidomethyl[C](11);Carbamidomethyl[C](18)	1.196273e-004	2.421358e-002	0.008382	2.368678	3.336004e-012	5.407034e-005
	9	PRF_Q_2021_M_CIAN_676_51523.40888.40888.4.0.dta	4	3538.677526	CKQLESTQTESNKK(13)-MEENEKELAACQLR(6)	3538.682042	Carbamidomethyl[C](11);Carbamidomethyl[C](18)	1.241020e-008	2.948858e-002	-0.004516	-1.276181	2.408287e-011	2.199765e-008
	10	PRF_Q_2021_M_CIAN_676_51523.38374.38374.5.1.dta	5	3554.680603	CKQLESTQTESNKK(13)-MEENEKELAACQLR(6)	3554.676956	Carbamidomethyl[C](11);Oxidation[M](1);Carbamidomethyl[C](18)	1.000000e+000	5.693634e-002	0.003647	1.025972	1.000000e+000	1.000000e+000
	11	PRF_Q_2021_M_CIAN_676_51523.44234.44234.3.0.dta	3	3538.699722	CKQLESTQTESNKK(13)-MEENEKELAACQLR(6)	3538.682042	Carbamidomethyl[C](11);Carbamidomethyl[C](18)	1.000000e+000	6.610621e-002	0.017680	4.996210	1.000000e+000	1.000000e+000
	12	PRF_Q_2021_M_CIAN_676_51523.51429.51429.4.0.dta	4	3538.674533	CKQLESTQTESNKK(13)-MEENEKELAACQLR(6)	3538.682042	Carbamidomethyl[C](11);Carbamidomethyl[C](18)	1.000000e+000	8.852816e-002	-0.007509	-2.121976	1.000000e+000	1.000000e+000
	13	PRF_Q_2021_M_CIAN_676_51523.51276.51276.4.0.dta	4	3538.672406	CKQLESTQTESNKK(13)-MEENEKELAACQLR(6)	3538.682042	Carbamidomethyl[C](11);Carbamidomethyl[C](18)	5.473723e-004	1.173042e-001	-0.009636	-2.723048	1.149591e-010	2.743931e-004
	14	PRF_Q_2021_M_CIAN_676_51523.51256.51256.5.0.dta	5	3538.685943	CKQLESTQTESNKK(13)-MEENEKELAACQLR(6)	3538.682042	Carbamidomethyl[C](11);Carbamidomethyl[C](18)	6.798532e-004	1.278805e-001	0.003901	1.102388	2.606005e-004	8.766514e-003
	15	PRF_Q_2021_M_CIAN_676_51523.47569.47569.3.0.dta	3	3250.561823	QLESTQTESNKK(11)-MEENEKELAACQLR(6)	3250.556444	Carbamidomethyl[C](11)	1.405586e-004	1.561031e-002	0.005379	1.654794	1.823602e-014	5.243948e-006
	16	PRF_Q_2021_M_CIAN_676_51523.47685.47685.4.0.dta	4	3250.560995	QLESTQTESNKK(11)-MEENEKELAACQLR(6)	3250.556444	Carbamidomethyl[C](11)	5.307651e-002	2.273281e-001	0.004551	1.400068	2.080871e-012	2.576413e-002
	17	PRF_Q_2021_M_CIAN_676_51523.47547.47547.4.0.dta	4	3250.561968	QLESTQTESNKK(11)-MEENEKELAACQLR(6)	3250.556444	Carbamidomethyl[C](11)	9.997825e-003	2.498205e-001	0.005524	1.699401	4.630719e-013	6.946053e-003
	18	PRF_Q_2021_M_CIAN_676_51523.44959.44959.4.2.dta	4	3266.550800	QLESTQTESNKK(11)-MEENEKELAACQLR(6)	3266.551359	Carbamidomethyl[C](11);Oxidation[M](1)	1.000000e+000	2.590600e-001	-0.000559	-0.171128	1.000000e+000	1.000000e+000
	19	PRF_Q_2021_M_CIAN_676_51523.44822.44822.4.0.dta	4	3266.550530	QLESTQTESNKK(11)-MEENEKELAACQLR(6)	3266.551359	Carbamidomethyl[C](11);Oxidation[M](1)	7.877356e-001	5.687733e-001	-0.000829	-0.253784	1.694675e-011	6.147611e-001
	20	PRF_Q_2021_M_CIAN_676_51523.45103.45103.4.2.dta	4	3266.547437	QLESTQTESNKK(11)-MEENEKELAACQLR(6)	3266.551359	Carbamidomethyl[C](11);Oxidation[M](1)	1.000000e+000	6.287075e-001	-0.003922	-1.200655	1.000000e+000	1.000000e+000
	21	PRF_Q_2021_M_CIAN_676_51523.61656.61656.5.0.dta	5	4952.353810	QLESTQTESNKKMEENEKELAACQLR(11)-MEENEKELAACQLR(6)	4952.337803	Carbamidomethyl[C](23);Carbamidomethyl[C](40)	1.000000e+000	1.698304e-001	0.016007	3.232211	1.000000e+000	1.000000e+000
42	sp|P33176|KINH_HUMAN (575)-sp|P33176|KINH_HUMAN (783)	3	7
	1	PRF_Q_2021_M_CIAN_676_51523.93977.93977.4.2.dta	4	4756.373115	DLAEIGIAVGNNDVKQPEGTGMIDEEFTVAR(15)-QDLKGLEETVAK(4)	4756.387113	null	1.712510e-004	1.651250e-003	-0.013998	-2.942990	4.137838e-007	7.276932e-006
	2	PRF_Q_2021_M_CIAN_676_51523.94111.94111.4.0.dta	4	4756.402144	DLAEIGIAVGNNDVKQPEGTGMIDEEFTVAR(15)-QDLKGLEETVAK(4)	4756.387113	null	1.986727e-006	4.114438e-003	0.015031	3.160172	8.171030e-007	8.632073e-008
	3	PRF_Q_2021_M_CIAN_676_51523.91785.91785.5.0.dta	5	5240.641436	DLAEIGIAVGNNDVKQPEGTGMIDEEFTVAR(15)-EQARQDLKGLEETVAK(8)	5240.626485	null	2.428831e-005	1.728517e-002	0.014951	2.852903	5.056700e-023	7.165549e-006
	4	PRF_Q_2021_M_CIAN_676_51523.91688.91688.4.0.dta	4	5240.676051	DLAEIGIAVGNNDVKQPEGTGMIDEEFTVAR(15)-EQARQDLKGLEETVAK(8)	5240.626485	null	1.558324e-004	1.112466e-001	0.049566	9.458030	1.000000e+000	8.258947e-004
	5	PRF_Q_2021_M_CIAN_676_51523.91728.91728.4.0.dta	4	5240.592051	DLAEIGIAVGNNDVKQPEGTGMIDEEFTVAR(15)-EQARQDLKGLEETVAK(8)	5240.626485	null	8.620459e-004	1.118899e-001	-0.034434	-6.570588	1.000000e+000	9.766050e-004
	6	PRF_Q_2021_M_CIAN_676_51523.99897.99897.5.2.dta	5	5801.887281	AAEMMASLLKDLAEIGIAVGNNDVKQPEGTGMIDEEFTVAR(25)-QDLKGLEETVAK(4)	5801.917085	null	1.500215e-007	2.641662e-002	-0.029804	-5.136923	1.682718e-010	4.270686e-006
	7	PRF_Q_2021_M_CIAN_676_51523.99935.99935.4.0.dta	4	5801.899224	AAEMMASLLKDLAEIGIAVGNNDVKQPEGTGMIDEEFTVAR(25)-QDLKGLEETVAK(4)	5801.917085	null	1.240472e-014	5.765470e-002	-0.017861	-3.078465	1.000000e+000	5.026360e-002
43	sp|P33176|KINH_HUMAN (166)-sp|P33176|KINH_HUMAN (430)	3	7
	1	PRF_Q_2021_M_CIAN_676_51523.57778.57778.4.0.dta	4	3908.962271	VPYVKGCTER(5)-LYKQLDDKDEEINQQSQLVEK(3)	3908.958442	Carbamidomethyl[C](31)	5.200333e-009	1.730626e-003	0.003829	0.979545	4.030849e-016	1.437499e-011
	2	PRF_Q_2021_M_CIAN_676_51523.57795.57795.5.0.dta	5	3908.958852	VPYVKGCTER(5)-LYKQLDDKDEEINQQSQLVEK(3)	3908.958442	Carbamidomethyl[C](31)	5.455806e-008	4.975755e-003	0.000410	0.104887	2.948030e-018	2.590450e-008
	3	PRF_Q_2021_M_CIAN_676_51523.57924.57924.4.0.dta	4	3908.961355	VPYVKGCTER(5)-LYKQLDDKDEEINQQSQLVEK(3)	3908.958442	Carbamidomethyl[C](31)	1.000000e+000	5.276246e-002	0.002913	0.745211	1.000000e+000	1.278143e-001
	4	PRF_Q_2021_M_CIAN_676_51523.57648.57648.5.0.dta	5	3908.962171	VPYVKGCTER(5)-LYKQLDDKDEEINQQSQLVEK(3)	3908.958442	Carbamidomethyl[C](31)	1.890790e-003	5.335684e-002	0.003729	0.953963	1.115016e-005	5.003849e-004
	5	PRF_Q_2021_M_CIAN_676_51523.51510.51510.5.0.dta	5	5202.605469	TNLSVHEDKNRVPYVKGCTER(16)-LYKQLDDKDEEINQQSQLVEK(3)	5202.600941	Carbamidomethyl[C](42)	2.390399e-006	1.058203e-002	0.004528	0.870334	1.796791e-013	7.396493e-010
	6	PRF_Q_2021_M_CIAN_676_51523.52859.52859.5.0.dta	5	4179.106338	NRVPYVKGCTER(7)-LYKQLDDKDEEINQQSQLVEK(3)	4179.102467	Carbamidomethyl[C](33)	4.191198e-004	1.895772e-001	0.003871	0.926275	1.655556e-015	9.640523e-005
	7	PRF_Q_2021_M_CIAN_676_51523.53005.53005.5.0.dta	5	4179.107071	NRVPYVKGCTER(7)-LYKQLDDKDEEINQQSQLVEK(3)	4179.102467	Carbamidomethyl[C](33)	1.309899e-002	3.752772e-001	0.004604	1.101672	8.827950e-006	6.004149e-003
44	sp|P33176|KINH_HUMAN (606)-sp|P33176|KINH_HUMAN (764)	3	19
	1	PRF_Q_2021_M_CIAN_676_51523.39576.39576.4.0.dta	4	2141.158323	TMVKR(4)-KLHELTVMQDR(1)	2141.156837	null	3.331347e-006	2.164455e-003	0.001486	0.694017	2.147776e-019	1.286780e-006
	2	PRF_Q_2021_M_CIAN_676_51523.39479.39479.3.0.dta	3	2141.163441	TMVKR(4)-KLHELTVMQDR(1)	2141.156837	null	2.041182e-002	4.555542e-002	0.006604	3.084314	3.775636e-014	1.094447e-002
	3	PRF_Q_2021_M_CIAN_676_51523.34519.34519.4.0.dta	4	2157.149944	TMVKR(4)-KLHELTVMQDR(1)	2157.151751	Oxidation[M](16)	1.692466e-003	4.584150e-002	-0.001807	-0.837679	2.079387e-005	6.789348e-004
	4	PRF_Q_2021_M_CIAN_676_51523.39443.39443.4.0.dta	4	2141.158483	TMVKR(4)-KLHELTVMQDR(1)	2141.156837	null	5.067302e-003	4.770721e-002	0.001646	0.768743	2.369331e-012	6.189724e-003
	5	PRF_Q_2021_M_CIAN_676_51523.39508.39508.5.0.dta	5	2141.155850	TMVKR(4)-KLHELTVMQDR(1)	2141.156837	null	1.440452e-004	5.602139e-002	-0.000987	-0.460966	4.387558e-013	1.206038e-004
	6	PRF_Q_2021_M_CIAN_676_51523.39499.39499.3.0.dta	3	2141.165095	TMVKR(4)-KLHELTVMQDR(1)	2141.156837	null	1.733472e-001	1.952093e-001	0.008258	3.856794	2.399908e-014	1.234934e-001
	7	PRF_Q_2021_M_CIAN_676_51523.39639.39639.3.0.dta	3	2141.164032	TMVKR(4)-KLHELTVMQDR(1)	2141.156837	null	6.711338e-001	2.142761e-001	0.007195	3.360333	2.611345e-007	9.339063e-001
	8	PRF_Q_2021_M_CIAN_676_51523.39706.39706.4.0.dta	4	2141.157536	TMVKR(4)-KLHELTVMQDR(1)	2141.156837	null	1.534392e-001	2.874185e-001	0.000699	0.326459	8.713282e-008	2.582724e-001
	9	PRF_Q_2021_M_CIAN_676_51523.34924.34924.3.1.dta	3	2157.152430	TMVKR(4)-KLHELTVMQDR(1)	2157.151751	Oxidation[M](16)	1.000000e+000	6.036866e-001	0.000679	0.314767	1.000000e+000	1.000000e+000
	10	PRF_Q_2021_M_CIAN_676_51523.33150.33150.4.0.dta	4	2297.258798	TMVKR(4)-KLHELTVMQDRR(1)	2297.257939	null	2.323050e-003	2.422185e-002	0.000859	0.373924	9.738839e-005	2.914478e-003
	11	PRF_Q_2021_M_CIAN_676_51523.33291.33291.4.2.dta	4	2297.258902	TMVKR(4)-KLHELTVMQDRR(1)	2297.257939	null	2.724739e-003	7.402187e-002	0.000963	0.419195	4.245522e-005	1.027564e-003
	12	PRF_Q_2021_M_CIAN_676_51523.33052.33052.5.0.dta	5	2297.259771	TMVKR(4)-KLHELTVMQDRR(1)	2297.257939	null	3.415253e-003	8.196599e-002	0.001832	0.797472	1.636492e-006	3.741175e-003
	13	PRF_Q_2021_M_CIAN_676_51523.33075.33075.4.1.dta	4	2297.258102	TMVKR(4)-KLHELTVMQDRR(1)	2297.257939	null	2.537115e-001	1.355011e-001	0.000163	0.070954	3.888119e-002	3.704531e-001
	14	PRF_Q_2021_M_CIAN_676_51523.33095.33095.3.0.dta	3	2297.257993	TMVKR(4)-KLHELTVMQDRR(1)	2297.257939	null	4.290931e-001	1.830573e-001	0.000054	0.023506	1.000000e+000	6.941759e-001
	15	PRF_Q_2021_M_CIAN_676_51523.33189.33189.5.0.dta	5	2297.259973	TMVKR(4)-KLHELTVMQDRR(1)	2297.257939	null	9.112623e-002	2.638195e-001	0.002034	0.885403	4.028353e-006	1.167964e-001
	16	PRF_Q_2021_M_CIAN_676_51523.33321.33321.5.0.dta	5	2297.260546	TMVKR(4)-KLHELTVMQDRR(1)	2297.257939	null	5.727413e-001	3.682429e-001	0.002607	1.134831	4.607631e-005	5.095020e-001
	17	PRF_Q_2021_M_CIAN_676_51523.28807.28807.5.2.dta	5	2313.254834	TMVKR(4)-KLHELTVMQDRR(1)	2313.252853	Oxidation[M](17)	6.744546e-003	4.951092e-001	0.001981	0.856370	4.471497e-003	6.667260e-003
	18	PRF_Q_2021_M_CIAN_676_51523.33230.33230.3.0.dta	3	2297.262650	TMVKR(4)-KLHELTVMQDRR(1)	2297.257939	null	9.912212e-005	5.206849e-001	0.004711	2.050706	1.000000e+000	5.428792e-005
	19	PRF_Q_2021_M_CIAN_676_51523.81022.81022.5.1.dta	5	3102.639144	MKSEVKTMVKR(10)-SRKLHELTVMQDR(3)	3102.658288	Oxidation[M](24)	1.000000e+000	7.666981e-001	-0.019144	-6.170193	5.485574e-005	1.000000e+000
45	sp|P33176|KINH_HUMAN (28)-sp|P33176|KINH_HUMAN (313)	3	17
	1	PRF_Q_2021_M_CIAN_676_51523.80549.80549.4.0.dta	4	3909.926945	GDKYIAK(3)-TTIVICCSPSSYNESETKSTLLFGQR(18)	3909.924700	Carbamidomethyl[C](6);Carbamidomethyl[C](7)	5.549746e-002	2.459536e-003	0.002245	0.574180	1.000000e+000	2.599436e-002
	2	PRF_Q_2021_M_CIAN_676_51523.80140.80140.4.0.dta	4	3909.924712	GDKYIAK(3)-TTIVICCSPSSYNESETKSTLLFGQR(18)	3909.924700	Carbamidomethyl[C](6);Carbamidomethyl[C](7)	5.669815e-003	3.967238e-003	0.000012	0.003069	6.102735e-013	4.840128e-004
	3	PRF_Q_2021_M_CIAN_676_51523.80266.80266.4.0.dta	4	3909.924963	GDKYIAK(3)-TTIVICCSPSSYNESETKSTLLFGQR(18)	3909.924700	Carbamidomethyl[C](6);Carbamidomethyl[C](7)	4.641666e-003	4.367445e-003	0.000263	0.067265	1.000000e+000	3.368657e-004
	4	PRF_Q_2021_M_CIAN_676_51523.80398.80398.4.0.dta	4	3909.926069	GDKYIAK(3)-TTIVICCSPSSYNESETKSTLLFGQR(18)	3909.924700	Carbamidomethyl[C](6);Carbamidomethyl[C](7)	2.811023e-002	4.615311e-003	0.001369	0.350135	1.000000e+000	1.891323e-003
	5	PRF_Q_2021_M_CIAN_676_51523.80179.80179.3.0.dta	3	3909.926730	GDKYIAK(3)-TTIVICCSPSSYNESETKSTLLFGQR(18)	3909.924700	Carbamidomethyl[C](6);Carbamidomethyl[C](7)	6.577884e-003	1.750790e-002	0.002030	0.519192	1.000000e+000	3.323158e-004
	6	PRF_Q_2021_M_CIAN_676_51523.80010.80010.4.0.dta	4	3909.925055	GDKYIAK(3)-TTIVICCSPSSYNESETKSTLLFGQR(18)	3909.924700	Carbamidomethyl[C](6);Carbamidomethyl[C](7)	1.818358e-001	3.258517e-002	0.000355	0.090795	1.000000e+000	7.613122e-002
	7	PRF_Q_2021_M_CIAN_676_51523.80310.80310.3.0.dta	3	3909.926815	GDKYIAK(3)-TTIVICCSPSSYNESETKSTLLFGQR(18)	3909.924700	Carbamidomethyl[C](6);Carbamidomethyl[C](7)	5.919986e-002	3.911909e-002	0.002115	0.540931	1.000000e+000	2.409742e-002
	8	PRF_Q_2021_M_CIAN_676_51523.80781.80781.4.2.dta	4	3909.932534	GDKYIAK(3)-TTIVICCSPSSYNESETKSTLLFGQR(18)	3909.924700	Carbamidomethyl[C](6);Carbamidomethyl[C](7)	4.747109e-001	1.508551e-001	0.007834	2.003619	1.000000e+000	4.560122e-001
	9	PRF_Q_2021_M_CIAN_676_51523.89721.89721.5.1.dta	5	5933.961705	GDKYIAKFQGEDTVVIASKPYAFDR(3)-TTIVICCSPSSYNESETKSTLLFGQR(18)	5933.924949	Carbamidomethyl[C](6);Carbamidomethyl[C](7)	1.000000e+000	2.236148e-002	0.036756	6.194214	1.000000e+000	1.000000e+000
	10	PRF_Q_2021_M_CIAN_676_51523.75124.75124.4.0.dta	4	5251.607941	FRPLNESEVNRGDKYIAK(14)-TTIVICCSPSSYNESETKSTLLFGQR(18)	5251.603584	Carbamidomethyl[C](6);Carbamidomethyl[C](7)	1.000000e+000	1.108715e-001	0.004357	0.829651	1.000000e+000	3.867176e-005
	11	PRF_Q_2021_M_CIAN_676_51523.75259.75259.4.0.dta	4	5251.608482	FRPLNESEVNRGDKYIAK(14)-TTIVICCSPSSYNESETKSTLLFGQR(18)	5251.603584	Carbamidomethyl[C](6);Carbamidomethyl[C](7)	1.000000e+000	1.988241e-001	0.004898	0.932668	1.000000e+000	1.825218e-003
	12	PRF_Q_2021_M_CIAN_676_51523.75483.75483.5.0.dta	5	5251.604232	FRPLNESEVNRGDKYIAK(14)-TTIVICCSPSSYNESETKSTLLFGQR(18)	5251.603584	Carbamidomethyl[C](6);Carbamidomethyl[C](7)	1.000000e+000	2.043655e-001	0.000648	0.123391	1.000000e+000	1.000000e+000
	13	PRF_Q_2021_M_CIAN_676_51523.75082.75082.5.0.dta	5	5251.613149	FRPLNESEVNRGDKYIAK(14)-TTIVICCSPSSYNESETKSTLLFGQR(18)	5251.603584	Carbamidomethyl[C](6);Carbamidomethyl[C](7)	5.120146e-003	3.098358e-001	0.009565	1.821348	2.892085e-009	1.944834e-004
	14	PRF_Q_2021_M_CIAN_676_51523.75212.75212.5.0.dta	5	5251.606629	FRPLNESEVNRGDKYIAK(14)-TTIVICCSPSSYNESETKSTLLFGQR(18)	5251.603584	Carbamidomethyl[C](6);Carbamidomethyl[C](7)	1.000000e+000	3.220641e-001	0.003045	0.579823	1.000000e+000	1.000000e+000
	15	PRF_Q_2021_M_CIAN_676_51523.75410.75410.4.0.dta	4	5251.606889	FRPLNESEVNRGDKYIAK(14)-TTIVICCSPSSYNESETKSTLLFGQR(18)	5251.603584	Carbamidomethyl[C](6);Carbamidomethyl[C](7)	1.000000e+000	3.761305e-001	0.003305	0.629332	1.000000e+000	1.000000e+000
	16	PRF_Q_2021_M_CIAN_676_51523.75828.75828.6.2.dta	6	5251.602173	FRPLNESEVNRGDKYIAK(14)-TTIVICCSPSSYNESETKSTLLFGQR(18)	5251.603584	Carbamidomethyl[C](6);Carbamidomethyl[C](7)	1.042206e-001	3.937300e-001	-0.001411	-0.268680	1.163596e-009	5.928746e-002
	17	PRF_Q_2021_M_CIAN_676_51523.77745.77745.5.1.dta	5	5251.625744	FRPLNESEVNRGDKYIAK(14)-TTIVICCSPSSYNESETKSTLLFGQR(18)	5251.603584	Carbamidomethyl[C](6);Carbamidomethyl[C](7)	1.000000e+000	5.125886e-001	0.022160	4.219664	1.000000e+000	1.000000e+000
46	sp|P33176|KINH_HUMAN (141)-sp|P33176|KINH_HUMAN (281)	3	57
	1	PRF_Q_2021_M_CIAN_676_51523.89908.89908.4.0.dta	4	2436.250176	VSYFEIYLDKIR(10)-DSKMTR(3)	2436.247812	Oxidation[M](19)	5.444860e-011	3.060627e-003	0.002364	0.970345	3.453556e-006	1.502400e-009
	2	PRF_Q_2021_M_CIAN_676_51523.90659.90659.4.0.dta	4	2420.253403	VSYFEIYLDKIR(10)-DSKMTR(3)	2420.252898	null	8.619479e-009	4.120548e-003	0.000505	0.208656	6.691773e-011	2.247902e-007
	3	PRF_Q_2021_M_CIAN_676_51523.87552.87552.4.0.dta	4	2436.247615	VSYFEIYLDKIR(10)-DSKMTR(3)	2436.247812	Oxidation[M](19)	6.396882e-006	6.644890e-003	-0.000197	-0.080862	1.523943e-011	2.398613e-005
	4	PRF_Q_2021_M_CIAN_676_51523.91425.91425.4.0.dta	4	2420.254797	VSYFEIYLDKIR(10)-DSKMTR(3)	2420.252898	null	4.389687e-011	6.700101e-003	0.001899	0.784629	7.124767e-009	1.615078e-011
	5	PRF_Q_2021_M_CIAN_676_51523.87702.87702.4.0.dta	4	2436.249745	VSYFEIYLDKIR(10)-DSKMTR(3)	2436.247812	Oxidation[M](19)	2.957500e-005	7.780838e-003	0.001933	0.793433	8.909336e-011	1.781819e-005
	6	PRF_Q_2021_M_CIAN_676_51523.90525.90525.4.0.dta	4	2420.253973	VSYFEIYLDKIR(10)-DSKMTR(3)	2420.252898	null	2.432939e-006	7.980672e-003	0.001075	0.444168	7.532457e-012	3.968335e-006
	7	PRF_Q_2021_M_CIAN_676_51523.87402.87402.4.0.dta	4	2436.249769	VSYFEIYLDKIR(10)-DSKMTR(3)	2436.247812	Oxidation[M](19)	1.617705e-005	8.492610e-003	0.001957	0.803284	2.855386e-011	5.316193e-006
	8	PRF_Q_2021_M_CIAN_676_51523.90669.90669.3.0.dta	3	2420.254649	VSYFEIYLDKIR(10)-DSKMTR(3)	2420.252898	null	1.137573e-009	8.797511e-003	0.001751	0.723478	3.226714e-012	3.285879e-012
	9	PRF_Q_2021_M_CIAN_676_51523.88833.88833.4.0.dta	4	2436.252828	VSYFEIYLDKIR(10)-DSKMTR(3)	2436.247812	Oxidation[M](19)	3.079739e-007	9.081256e-003	0.005016	2.058904	6.249883e-009	1.865839e-006
	10	PRF_Q_2021_M_CIAN_676_51523.90526.90526.3.0.dta	3	2420.252961	VSYFEIYLDKIR(10)-DSKMTR(3)	2420.252898	null	3.277793e-007	9.788115e-003	0.000063	0.026030	6.266475e-011	1.990662e-007
	11	PRF_Q_2021_M_CIAN_676_51523.90934.90934.4.0.dta	4	2420.257425	VSYFEIYLDKIR(10)-DSKMTR(3)	2420.252898	null	2.362867e-008	9.813542e-003	0.004527	1.870466	1.990480e-011	5.316196e-007
	12	PRF_Q_2021_M_CIAN_676_51523.87973.87973.4.0.dta	4	2436.251245	VSYFEIYLDKIR(10)-DSKMTR(3)	2436.247812	Oxidation[M](19)	2.001876e-005	9.819180e-003	0.003433	1.409134	1.129175e-010	3.806152e-005
	13	PRF_Q_2021_M_CIAN_676_51523.87838.87838.4.0.dta	4	2436.250509	VSYFEIYLDKIR(10)-DSKMTR(3)	2436.247812	Oxidation[M](19)	5.760458e-006	1.064292e-002	0.002697	1.107030	1.321732e-011	1.888683e-006
	14	PRF_Q_2021_M_CIAN_676_51523.90390.90390.4.0.dta	4	2420.255562	VSYFEIYLDKIR(10)-DSKMTR(3)	2420.252898	null	3.387997e-009	1.146619e-002	0.002664	1.100711	2.136832e-012	3.437962e-008
	15	PRF_Q_2021_M_CIAN_676_51523.91203.91203.4.1.dta	4	2420.257952	VSYFEIYLDKIR(10)-DSKMTR(3)	2420.252898	null	8.280664e-006	1.153600e-002	0.005054	2.088212	2.409344e-010	2.826430e-006
	16	PRF_Q_2021_M_CIAN_676_51523.89142.89142.4.1.dta	4	2436.246606	VSYFEIYLDKIR(10)-DSKMTR(3)	2436.247812	Oxidation[M](19)	1.562109e-005	1.578227e-002	-0.001206	-0.495024	6.018101e-005	6.968131e-007
	17	PRF_Q_2021_M_CIAN_676_51523.91740.91740.4.0.dta	4	2420.259556	VSYFEIYLDKIR(10)-DSKMTR(3)	2420.252898	null	1.561169e-007	1.593804e-002	0.006658	2.750952	6.451186e-009	7.601043e-009
	18	PRF_Q_2021_M_CIAN_676_51523.88975.88975.4.0.dta	4	2436.250616	VSYFEIYLDKIR(10)-DSKMTR(3)	2436.247812	Oxidation[M](19)	8.904903e-010	1.804867e-002	0.002804	1.150950	2.018745e-008	8.270049e-010
	19	PRF_Q_2021_M_CIAN_676_51523.90791.90791.4.0.dta	4	2420.256851	VSYFEIYLDKIR(10)-DSKMTR(3)	2420.252898	null	8.053078e-008	1.833173e-002	0.003953	1.633300	4.002117e-012	9.803212e-008
	20	PRF_Q_2021_M_CIAN_676_51523.88690.88690.4.0.dta	4	2436.251149	VSYFEIYLDKIR(10)-DSKMTR(3)	2436.247812	Oxidation[M](19)	4.787747e-007	1.923597e-002	0.003337	1.369729	5.101740e-006	3.570573e-006
	21	PRF_Q_2021_M_CIAN_676_51523.90452.90452.4.0.dta	4	2436.244145	VSYFEIYLDKIR(10)-DSKMTR(3)	2436.247812	Oxidation[M](19)	6.260255e-010	2.153933e-002	-0.003667	-1.505183	1.552389e-008	2.100781e-009
	22	PRF_Q_2021_M_CIAN_676_51523.90537.90537.2.0.dta	2	2420.251833	VSYFEIYLDKIR(10)-DSKMTR(3)	2420.252898	null	1.919543e-006	2.540292e-002	-0.001065	-0.440037	3.298888e-004	9.200495e-007
	23	PRF_Q_2021_M_CIAN_676_51523.91068.91068.4.1.dta	4	2420.257319	VSYFEIYLDKIR(10)-DSKMTR(3)	2420.252898	null	8.375488e-007	2.813890e-002	0.004421	1.826669	6.433874e-009	3.722643e-007
	24	PRF_Q_2021_M_CIAN_676_51523.88109.88109.4.0.dta	4	2436.250542	VSYFEIYLDKIR(10)-DSKMTR(3)	2436.247812	Oxidation[M](19)	9.750584e-006	3.123357e-002	0.002730	1.120576	7.583134e-008	1.227894e-006
	25	PRF_Q_2021_M_CIAN_676_51523.87404.87404.3.0.dta	3	2436.249145	VSYFEIYLDKIR(10)-DSKMTR(3)	2436.247812	Oxidation[M](19)	4.631331e-010	3.721350e-002	0.001333	0.547153	6.468366e-013	3.082672e-007
	26	PRF_Q_2021_M_CIAN_676_51523.90395.90395.3.0.dta	3	2420.254336	VSYFEIYLDKIR(10)-DSKMTR(3)	2420.252898	null	8.840267e-009	4.227276e-002	0.001438	0.594153	3.648335e-013	1.542888e-008
	27	PRF_Q_2021_M_CIAN_676_51523.87253.87253.4.0.dta	4	2436.249795	VSYFEIYLDKIR(10)-DSKMTR(3)	2436.247812	Oxidation[M](19)	1.235091e-005	6.841279e-002	0.001983	0.813957	6.798436e-005	8.626686e-004
	28	PRF_Q_2021_M_CIAN_676_51523.88247.88247.4.0.dta	4	2436.241224	VSYFEIYLDKIR(10)-DSKMTR(3)	2436.247812	Oxidation[M](19)	5.366075e-007	7.938080e-002	-0.006588	-2.704158	1.234774e-005	1.383331e-003
	29	PRF_Q_2021_M_CIAN_676_51523.89119.89119.4.2.dta	4	2436.247369	VSYFEIYLDKIR(10)-DSKMTR(3)	2436.247812	Oxidation[M](19)	7.436752e-002	1.260670e-001	-0.000443	-0.181837	1.315529e-003	9.405529e-002
	30	PRF_Q_2021_M_CIAN_676_51523.87703.87703.3.0.dta	3	2436.251511	VSYFEIYLDKIR(10)-DSKMTR(3)	2436.247812	Oxidation[M](19)	2.474978e-006	1.621877e-001	0.003699	1.518318	1.722913e-011	6.618074e-005
	31	PRF_Q_2021_M_CIAN_676_51523.89757.89757.4.0.dta	4	2436.255063	VSYFEIYLDKIR(10)-DSKMTR(3)	2436.247812	Oxidation[M](19)	1.648439e-010	1.677288e-001	0.007251	2.976298	1.971550e-005	2.203513e-003
	32	PRF_Q_2021_M_CIAN_676_51523.90802.90802.3.0.dta	3	2420.259660	VSYFEIYLDKIR(10)-DSKMTR(3)	2420.252898	null	7.263355e-006	1.847381e-001	0.006762	2.793923	5.817771e-011	1.414934e-006
	33	PRF_Q_2021_M_CIAN_676_51523.87986.87986.3.0.dta	3	2436.251666	VSYFEIYLDKIR(10)-DSKMTR(3)	2436.247812	Oxidation[M](19)	5.109915e-007	2.003273e-001	0.003854	1.581941	3.589481e-011	9.037663e-006
	34	PRF_Q_2021_M_CIAN_676_51523.91281.91281.4.4.dta	4	2420.258613	VSYFEIYLDKIR(10)-DSKMTR(3)	2420.252898	null	8.150533e-015	2.228629e-001	0.005715	2.361323	1.460541e-010	1.836374e-014
	35	PRF_Q_2021_M_CIAN_676_51523.90408.90408.2.0.dta	2	2420.252563	VSYFEIYLDKIR(10)-DSKMTR(3)	2420.252898	null	3.663923e-001	2.546261e-001	-0.000335	-0.138415	2.334878e-004	1.000000e+000
	36	PRF_Q_2021_M_CIAN_676_51523.88128.88128.3.0.dta	3	2436.251849	VSYFEIYLDKIR(10)-DSKMTR(3)	2436.247812	Oxidation[M](19)	4.367929e-005	2.972819e-001	0.004037	1.657056	7.066730e-008	2.073100e-003
	37	PRF_Q_2021_M_CIAN_676_51523.91895.91895.4.4.dta	4	2420.255898	VSYFEIYLDKIR(10)-DSKMTR(3)	2420.252898	null	8.873771e-010	7.384388e-001	0.003000	1.239540	8.300183e-009	3.466373e-008
	38	PRF_Q_2021_M_CIAN_676_51523.99677.99677.3.0.dta	3	3190.673747	VSYFEIYLDKIRDLLDVSK(10)-DSKMTR(3)	3190.670280	null	1.608936e-005	2.553571e-002	0.003467	1.086606	3.475144e-007	9.112025e-007
	39	PRF_Q_2021_M_CIAN_676_51523.100045.100045.5.0.dta	5	3190.681252	VSYFEIYLDKIRDLLDVSK(10)-DSKMTR(3)	3190.670280	null	1.996731e-003	3.538196e-002	0.010972	3.438776	1.748457e-005	6.661302e-004
	40	PRF_Q_2021_M_CIAN_676_51523.99617.99617.5.0.dta	5	3206.665441	VSYFEIYLDKIRDLLDVSK(10)-DSKMTR(3)	3206.665194	Oxidation[M](26)	5.718344e-004	3.663000e-002	0.000247	0.077027	5.456495e-004	1.237783e-004
	41	PRF_Q_2021_M_CIAN_676_51523.99783.99783.4.0.dta	4	3190.679821	VSYFEIYLDKIRDLLDVSK(10)-DSKMTR(3)	3190.670280	null	7.227529e-007	4.679962e-002	0.009541	2.990281	1.490549e-005	1.103767e-005
	42	PRF_Q_2021_M_CIAN_676_51523.99752.99752.5.0.dta	5	3206.662496	VSYFEIYLDKIRDLLDVSK(10)-DSKMTR(3)	3206.665194	Oxidation[M](26)	4.541153e-003	5.848390e-002	-0.002698	-0.841373	2.939107e-003	6.797003e-004
	43	PRF_Q_2021_M_CIAN_676_51523.99656.99656.4.0.dta	4	3190.677919	VSYFEIYLDKIRDLLDVSK(10)-DSKMTR(3)	3190.670280	null	1.227683e-007	7.576990e-002	0.007639	2.394168	2.200960e-004	6.868266e-005
	44	PRF_Q_2021_M_CIAN_676_51523.99524.99524.5.0.dta	5	3190.677129	VSYFEIYLDKIRDLLDVSK(10)-DSKMTR(3)	3190.670280	null	2.694743e-003	7.899943e-002	0.006849	2.146571	4.670500e-003	7.095333e-004
	45	PRF_Q_2021_M_CIAN_676_51523.99784.99784.5.0.dta	5	3190.679016	VSYFEIYLDKIRDLLDVSK(10)-DSKMTR(3)	3190.670280	null	1.921996e-004	8.004174e-002	0.008736	2.737983	4.754017e-005	3.691534e-005
	46	PRF_Q_2021_M_CIAN_676_51523.99161.99161.4.0.dta	4	3206.673784	VSYFEIYLDKIRDLLDVSK(10)-DSKMTR(3)	3206.665194	Oxidation[M](26)	8.230426e-006	8.524631e-002	0.008590	2.678795	1.657577e-007	1.033313e-007
	47	PRF_Q_2021_M_CIAN_676_51523.99731.99731.4.0.dta	4	3206.659893	VSYFEIYLDKIRDLLDVSK(10)-DSKMTR(3)	3206.665194	Oxidation[M](26)	4.088949e-004	1.076955e-001	-0.005301	-1.653119	4.916599e-008	4.168739e-003
	48	PRF_Q_2021_M_CIAN_676_51523.99914.99914.4.0.dta	4	3190.684192	VSYFEIYLDKIRDLLDVSK(10)-DSKMTR(3)	3190.670280	null	7.243991e-008	1.239723e-001	0.013912	4.360212	5.646274e-007	6.290905e-006
	49	PRF_Q_2021_M_CIAN_676_51523.99525.99525.4.0.dta	4	3190.679269	VSYFEIYLDKIRDLLDVSK(10)-DSKMTR(3)	3190.670280	null	3.308299e-005	1.262125e-001	0.008989	2.817276	5.017719e-007	2.442258e-005
	50	PRF_Q_2021_M_CIAN_676_51523.99657.99657.5.0.dta	5	3190.678510	VSYFEIYLDKIRDLLDVSK(10)-DSKMTR(3)	3190.670280	null	3.883930e-004	1.551797e-001	0.008230	2.579395	1.161017e-002	3.311624e-004
	51	PRF_Q_2021_M_CIAN_676_51523.99915.99915.5.0.dta	5	3190.681470	VSYFEIYLDKIRDLLDVSK(10)-DSKMTR(3)	3190.670280	null	4.221712e-004	1.611765e-001	0.011190	3.507100	3.627089e-003	1.442355e-004
	52	PRF_Q_2021_M_CIAN_676_51523.99147.99147.5.0.dta	5	3206.674691	VSYFEIYLDKIRDLLDVSK(10)-DSKMTR(3)	3206.665194	Oxidation[M](26)	3.939907e-006	1.959771e-001	0.009497	2.961644	2.702968e-005	1.774171e-005
	53	PRF_Q_2021_M_CIAN_676_51523.99538.99538.3.0.dta	3	3190.678463	VSYFEIYLDKIRDLLDVSK(10)-DSKMTR(3)	3190.670280	null	7.667460e-005	2.062941e-001	0.008183	2.564665	2.159262e-009	4.616692e-004
	54	PRF_Q_2021_M_CIAN_676_51523.99280.99280.5.0.dta	5	3206.673679	VSYFEIYLDKIRDLLDVSK(10)-DSKMTR(3)	3206.665194	Oxidation[M](26)	1.650714e-005	2.459130e-001	0.008485	2.646051	7.835685e-003	7.611172e-004
	55	PRF_Q_2021_M_CIAN_676_51523.99293.99293.4.0.dta	4	3206.675309	VSYFEIYLDKIRDLLDVSK(10)-DSKMTR(3)	3206.665194	Oxidation[M](26)	1.136804e-003	3.964811e-001	0.010115	3.154367	9.826818e-008	5.568851e-002
	56	PRF_Q_2021_M_CIAN_676_51523.102383.102383.5.0.dta	5	5439.856205	VSYFEIYLDKIRDLLDVSK(10)-SLSALGNVISALAEGSTYVPYRDSKMTR(25)	5439.839370	null	1.427825e-003	2.413578e-001	0.016835	3.094760	1.167194e-005	1.242614e-003
	57	PRF_Q_2021_M_CIAN_676_51523.102490.102490.6.0.dta	6	5439.830834	VSYFEIYLDKIRDLLDVSK(10)-SLSALGNVISALAEGSTYVPYRDSKMTR(25)	5439.839370	null	2.147772e-001	2.915231e-001	-0.008536	-1.569164	3.010670e-002	3.817269e-001
47	sp|P33176|KINH_HUMAN (252)-sp|P33176|KINH_HUMAN (281)	3	12
	1	PRF_Q_2021_M_CIAN_676_51523.56381.56381.4.0.dta	4	2504.269038	TGAEGAVLDEAKNINK(12)-DSKMTR(3)	2504.265974	null	8.545238e-004	4.006072e-003	0.003064	1.223512	1.580478e-012	6.744090e-004
	2	PRF_Q_2021_M_CIAN_676_51523.56360.56360.3.0.dta	3	2504.268203	TGAEGAVLDEAKNINK(12)-DSKMTR(3)	2504.265974	null	9.992903e-007	5.798100e-003	0.002229	0.890081	6.603912e-018	6.661311e-007
	3	PRF_Q_2021_M_CIAN_676_51523.56227.56227.3.0.dta	3	2504.269355	TGAEGAVLDEAKNINK(12)-DSKMTR(3)	2504.265974	null	6.087214e-006	1.996202e-002	0.003381	1.350096	5.832080e-016	1.843231e-006
	4	PRF_Q_2021_M_CIAN_676_51523.56244.56244.4.0.dta	4	2504.269434	TGAEGAVLDEAKNINK(12)-DSKMTR(3)	2504.265974	null	4.556863e-005	4.074398e-002	0.003460	1.381642	2.433187e-013	2.971267e-005
	5	PRF_Q_2021_M_CIAN_676_51523.56436.56436.4.1.dta	4	2504.269238	TGAEGAVLDEAKNINK(12)-DSKMTR(3)	2504.265974	null	9.105232e-002	2.589007e-001	0.003264	1.303376	1.345574e-004	9.603717e-002
	6	PRF_Q_2021_M_CIAN_676_51523.56306.56306.2.0.dta	2	2504.255585	TGAEGAVLDEAKNINK(12)-DSKMTR(3)	2504.265974	null	8.428944e-003	3.106640e-001	-0.010389	-4.148521	1.000000e+000	2.755999e-003
	7	PRF_Q_2021_M_CIAN_676_51523.51076.51076.3.0.dta	3	2520.254724	TGAEGAVLDEAKNINK(12)-DSKMTR(3)	2520.260888	Oxidation[M](23)	1.000000e+000	6.765570e-001	-0.006164	-2.445779	1.000000e+000	1.000000e+000
	8	PRF_Q_2021_M_CIAN_676_51523.51043.51043.3.0.dta	3	2520.253354	TGAEGAVLDEAKNINK(12)-DSKMTR(3)	2520.260888	Oxidation[M](23)	6.805689e-002	7.645916e-001	-0.007534	-2.989373	8.831955e-003	1.055174e-001
	9	PRF_Q_2021_M_CIAN_676_51523.93231.93231.5.0.dta	5	4753.449435	TGAEGAVLDEAKNINK(12)-SLSALGNVISALAEGSTYVPYRDSKMTR(25)	4753.435064	null	5.407405e-005	8.450455e-002	0.014371	3.023287	4.695632e-006	3.272065e-006
	10	PRF_Q_2021_M_CIAN_676_51523.93246.93246.4.0.dta	4	4753.447245	TGAEGAVLDEAKNINK(12)-SLSALGNVISALAEGSTYVPYRDSKMTR(25)	4753.435064	null	1.001259e-004	1.162162e-001	0.012181	2.562568	3.570014e-009	1.827202e-006
	11	PRF_Q_2021_M_CIAN_676_51523.93372.93372.5.0.dta	5	4753.443576	TGAEGAVLDEAKNINK(12)-SLSALGNVISALAEGSTYVPYRDSKMTR(25)	4753.435064	null	4.812038e-004	1.672436e-001	0.008512	1.790705	9.253681e-004	3.181418e-006
	12	PRF_Q_2021_M_CIAN_676_51523.100375.100375.5.0.dta	5	4753.439386	TGAEGAVLDEAKNINKSLSALGNVISALAEGSTYVPYR(12)-DSKMTR(3)	4753.435064	null	6.592448e-002	2.153438e-001	0.004322	0.909237	3.765020e-005	1.241007e-001
48	sp|P33176|KINH_HUMAN (1064)-sp|P33176|KINH_HUMAN (1175)	3	6
	1	PRF_Q_2021_M_CIAN_676_51523.58032.58032.5.0.dta	5	3476.771706	AFTKHPADIPDYYK(4)-AKKPVQMPGAYNVDR(3)	3476.766965	null	3.357506e-007	5.134066e-003	0.004741	1.363623	3.886635e-010	3.919398e-012
	2	PRF_Q_2021_M_CIAN_676_51523.63709.63709.5.0.dta	5	3277.640293	AFTKHPADIPDYYK(4)-KPVQMPGAYNVDR(1)	3277.634899	null	2.563679e-005	1.390369e-002	0.005394	1.645699	4.258039e-007	1.032077e-019
	3	PRF_Q_2021_M_CIAN_676_51523.63721.63721.4.4.dta	4	3277.662004	AFTKHPADIPDYYK(4)-KPVQMPGAYNVDR(1)	3277.634899	null	2.199854e-018	5.454089e-002	0.027105	8.269683	2.141485e-016	9.377673e-013
	4	PRF_Q_2021_M_CIAN_676_51523.63681.63681.3.2.dta	3	3277.665324	AFTKHPADIPDYYK(4)-KPVQMPGAYNVDR(1)	3277.634899	null	1.000000e+000	9.301459e-002	0.030425	9.282608	1.000000e+000	1.000000e+000
	5	PRF_Q_2021_M_CIAN_676_51523.63527.63527.3.2.dta	3	3277.666225	AFTKHPADIPDYYK(4)-KPVQMPGAYNVDR(1)	3277.634899	null	1.000000e+000	6.880943e-001	0.031326	9.557501	1.000000e+000	1.000000e+000
	6	PRF_Q_2021_M_CIAN_676_51523.57027.57027.5.1.dta	5	3405.733194	AFTKHPADIPDYYK(4)-KPVQMPGAYNVDRK(1)	3405.729855	null	8.592509e-006	7.002014e-002	0.003339	0.980407	5.741087e-006	3.606840e-005
49	sp|P33176|KINH_HUMAN (596)-sp|P33176|KINH_HUMAN (783)	3	26
	1	PRF_Q_2021_M_CIAN_676_51523.63519.63519.3.0.dta	3	2834.534418	LYISKMK(5)-EQARQDLKGLEETVAK(8)	2834.533071	null	2.003885e-007	5.918595e-003	0.001347	0.475211	1.458534e-011	6.614123e-008
	2	PRF_Q_2021_M_CIAN_676_51523.63630.63630.4.0.dta	4	2834.535359	LYISKMK(5)-EQARQDLKGLEETVAK(8)	2834.533071	null	1.718129e-005	6.127906e-002	0.002288	0.807188	7.612327e-009	1.722122e-005
	3	PRF_Q_2021_M_CIAN_676_51523.63375.63375.3.0.dta	3	2834.534645	LYISKMK(5)-EQARQDLKGLEETVAK(8)	2834.533071	null	1.115259e-005	6.585970e-002	0.001574	0.555294	1.659933e-003	1.646129e-003
	4	PRF_Q_2021_M_CIAN_676_51523.63484.63484.4.0.dta	4	2834.535539	LYISKMK(5)-EQARQDLKGLEETVAK(8)	2834.533071	null	2.102482e-005	9.553767e-002	0.002468	0.870690	1.159453e-007	4.062326e-005
	5	PRF_Q_2021_M_CIAN_676_51523.63545.63545.5.0.dta	5	2850.527878	LYISKMK(5)-EQARQDLKGLEETVAK(8)	2850.527985	Oxidation[M](25)	1.303392e-002	1.029609e-001	-0.000107	-0.037537	3.722679e-003	2.017890e-001
	6	PRF_Q_2021_M_CIAN_676_51523.63501.63501.5.0.dta	5	2834.534932	LYISKMK(5)-EQARQDLKGLEETVAK(8)	2834.533071	null	3.190855e-003	1.326809e-001	0.001861	0.656546	6.089794e-008	7.349801e-003
	7	PRF_Q_2021_M_CIAN_676_51523.63649.63649.5.0.dta	5	2834.534920	LYISKMK(5)-EQARQDLKGLEETVAK(8)	2834.533071	null	1.868938e-003	1.443698e-001	0.001849	0.652312	6.125292e-008	2.617515e-003
	8	PRF_Q_2021_M_CIAN_676_51523.63364.63364.5.0.dta	5	2834.533796	LYISKMK(5)-EQARQDLKGLEETVAK(8)	2834.533071	null	2.707700e-002	1.928339e-001	0.000725	0.255774	1.836751e-006	9.764951e-002
	9	PRF_Q_2021_M_CIAN_676_51523.58711.58711.5.0.dta	5	2850.534071	LYISKMK(5)-EQARQDLKGLEETVAK(8)	2850.527985	Oxidation[M](25)	1.756918e-002	2.940514e-001	0.006086	2.135043	7.593971e-006	1.527863e-001
	10	PRF_Q_2021_M_CIAN_676_51523.63346.63346.4.0.dta	4	2834.536496	LYISKMK(5)-EQARQDLKGLEETVAK(8)	2834.533071	null	1.000000e+000	6.859602e-001	0.003425	1.208312	3.132554e-001	1.000000e+000
	11	PRF_Q_2021_M_CIAN_676_51523.63475.63475.4.0.dta	4	2850.535652	LYISKMK(5)-EQARQDLKGLEETVAK(8)	2850.527985	Oxidation[M](25)	2.942697e-001	7.982367e-001	0.007667	2.689677	5.943954e-001	4.595549e-001
	12	PRF_Q_2021_M_CIAN_676_51523.69457.69457.4.0.dta	4	2350.299592	LYISKMK(5)-QDLKGLEETVAK(4)	2350.293699	null	1.072645e-003	1.574918e-001	0.005893	2.507346	6.971252e-010	9.801336e-004
	13	PRF_Q_2021_M_CIAN_676_51523.69526.69526.2.0.dta	2	2350.296512	LYISKMK(5)-QDLKGLEETVAK(4)	2350.293699	null	1.284446e-003	1.924436e-001	0.002813	1.196872	1.233067e-002	2.167456e-002
	14	PRF_Q_2021_M_CIAN_676_51523.64059.64059.3.0.dta	3	2366.282237	LYISKMK(5)-QDLKGLEETVAK(4)	2366.288613	Oxidation[M](21)	1.138037e-002	2.149318e-001	-0.006376	-2.694515	1.224034e-005	3.801958e-003
	15	PRF_Q_2021_M_CIAN_676_51523.69382.69382.2.0.dta	2	2350.297779	LYISKMK(5)-QDLKGLEETVAK(4)	2350.293699	null	3.682233e-002	2.210651e-001	0.004080	1.735953	5.907314e-002	9.970405e-002
	16	PRF_Q_2021_M_CIAN_676_51523.69599.69599.4.0.dta	4	2350.299255	LYISKMK(5)-QDLKGLEETVAK(4)	2350.293699	null	3.927632e-002	2.569293e-001	0.005556	2.363960	6.689978e-008	2.900099e-002
	17	PRF_Q_2021_M_CIAN_676_51523.69410.69410.3.0.dta	3	2366.289404	LYISKMK(5)-QDLKGLEETVAK(4)	2366.288613	Oxidation[M](21)	3.484634e-001	2.759685e-001	0.000791	0.334279	7.707496e-004	4.518403e-001
	18	PRF_Q_2021_M_CIAN_676_51523.69423.69423.4.0.dta	4	2366.293227	LYISKMK(5)-QDLKGLEETVAK(4)	2366.288613	Oxidation[M](21)	1.292271e-001	2.841635e-001	0.004614	1.949889	1.321497e-006	8.016006e-002
	19	PRF_Q_2021_M_CIAN_676_51523.64017.64017.4.0.dta	4	2366.290588	LYISKMK(5)-QDLKGLEETVAK(4)	2366.288613	Oxidation[M](21)	3.881747e-002	3.037969e-001	0.001975	0.834640	3.074521e-005	2.155701e-002
	20	PRF_Q_2021_M_CIAN_676_51523.69319.69319.4.0.dta	4	2350.299317	LYISKMK(5)-QDLKGLEETVAK(4)	2350.293699	null	3.202696e-002	3.040673e-001	0.005618	2.390340	5.518915e-004	5.876026e-002
	21	PRF_Q_2021_M_CIAN_676_51523.63990.63990.3.0.dta	3	2366.285446	LYISKMK(5)-QDLKGLEETVAK(4)	2366.288613	Oxidation[M](21)	5.736786e-002	3.061826e-001	-0.003167	-1.338383	1.620321e-003	3.896465e-002
	22	PRF_Q_2021_M_CIAN_676_51523.64433.64433.3.2.dta	3	2366.289076	LYISKMK(5)-QDLKGLEETVAK(4)	2366.288613	Oxidation[M](21)	7.726500e-002	4.384126e-001	0.000463	0.195665	2.112013e-002	9.100013e-002
	23	PRF_Q_2021_M_CIAN_676_51523.69637.69637.3.1.dta	3	2350.298735	LYISKMK(5)-QDLKGLEETVAK(4)	2350.293699	null	6.379509e-001	7.558057e-001	0.005036	2.142711	3.994952e-001	7.811711e-001
	24	PRF_Q_2021_M_CIAN_676_51523.69627.69627.4.2.dta	4	2366.290473	LYISKMK(5)-QDLKGLEETVAK(4)	2366.288613	Oxidation[M](21)	1.000000e+000	7.961170e-001	0.001860	0.786041	2.888303e-001	1.000000e+000
	25	PRF_Q_2021_M_CIAN_676_51523.92349.92349.6.2.dta	6	3454.901984	LYISKMK(5)-QDLKGLEETVAKELQTLHNLR(4)	3454.897636	null	7.357770e-002	1.984691e-001	0.004348	1.258503	2.896937e-014	5.179603e-002
	26	PRF_Q_2021_M_CIAN_676_51523.92369.92369.5.0.dta	5	3454.879392	LYISKMK(5)-QDLKGLEETVAKELQTLHNLR(4)	3454.897636	null	1.189200e-001	2.474330e-001	-0.018244	-5.280620	9.295332e-011	1.235496e-001
50	sp|P33176|KINH_HUMAN (685)-sp|P33176|KINH_HUMAN (698)	3	33
	1	PRF_Q_2021_M_CIAN_676_51523.59481.59481.6.1.dta	6	4593.342641	VHEMEKEHLNKVQTANEVK(6)-VQTANEVKQAVEQQIQSHR(8)	4593.347593	null	1.282786e-001	6.484081e-003	-0.004952	-1.078081	2.657013e-002	7.101983e-004
	2	PRF_Q_2021_M_CIAN_676_51523.58228.58228.5.0.dta	5	4593.365209	VHEMEKEHLNKVQTANEVK(6)-VQTANEVKQAVEQQIQSHR(8)	4593.347593	null	1.000000e+000	1.055964e-002	0.017616	3.835111	1.000000e+000	1.000000e+000
	3	PRF_Q_2021_M_CIAN_676_51523.58384.58384.5.0.dta	5	4593.368010	VHEMEKEHLNKVQTANEVK(6)-VQTANEVKQAVEQQIQSHR(8)	4593.347593	null	1.000000e+000	3.006055e-002	0.020417	4.444906	1.000000e+000	1.000000e+000
	4	PRF_Q_2021_M_CIAN_676_51523.58074.58074.5.0.dta	5	4593.359754	VHEMEKEHLNKVQTANEVK(6)-VQTANEVKQAVEQQIQSHR(8)	4593.347593	null	1.000000e+000	4.691172e-002	0.012161	2.647524	1.000000e+000	1.000000e+000
	5	PRF_Q_2021_M_CIAN_676_51523.59303.59303.5.0.dta	5	4593.353127	VHEMEKEHLNKVQTANEVK(6)-VQTANEVKQAVEQQIQSHR(8)	4593.347593	null	1.000000e+000	5.288103e-002	0.005534	1.204786	1.000000e+000	1.000000e+000
	6	PRF_Q_2021_M_CIAN_676_51523.59165.59165.5.0.dta	5	4593.353133	VHEMEKEHLNKVQTANEVK(6)-VQTANEVKQAVEQQIQSHR(8)	4593.347593	null	1.000000e+000	1.683705e-001	0.005540	1.206092	3.733839e-002	2.331273e-008
	7	PRF_Q_2021_M_CIAN_676_51523.59525.59525.5.0.dta	5	3739.883121	VHEMEKEHLNK(6)-VQTANEVKQAVEQQIQSHR(8)	3739.881869	Oxidation[M](26)	3.996059e-003	6.490849e-003	0.001252	0.334770	6.531651e-012	3.648270e-004
	8	PRF_Q_2021_M_CIAN_676_51523.59461.59461.3.0.dta	3	3723.886383	VHEMEKEHLNK(6)-VQTANEVKQAVEQQIQSHR(8)	3723.886955	null	1.000000e+000	8.634222e-003	-0.000572	-0.153603	1.000000e+000	1.000000e+000
	9	PRF_Q_2021_M_CIAN_676_51523.56067.56067.5.0.dta	5	3739.874661	VHEMEKEHLNK(6)-VQTANEVKQAVEQQIQSHR(8)	3739.881869	Oxidation[M](26)	2.214299e-003	1.171849e-002	-0.007208	-1.927334	6.264679e-008	8.358221e-006
	10	PRF_Q_2021_M_CIAN_676_51523.59258.59258.4.0.dta	4	3723.887379	VHEMEKEHLNK(6)-VQTANEVKQAVEQQIQSHR(8)	3723.886955	null	6.107997e-008	1.224424e-002	0.000424	0.113860	2.440151e-011	1.543964e-005
	11	PRF_Q_2021_M_CIAN_676_51523.59624.59624.5.0.dta	5	3723.888345	VHEMEKEHLNK(6)-VQTANEVKQAVEQQIQSHR(8)	3723.886955	null	5.248504e-006	1.275934e-002	0.001390	0.373266	2.111669e-015	6.606749e-006
	12	PRF_Q_2021_M_CIAN_676_51523.55668.55668.5.0.dta	5	3739.886176	VHEMEKEHLNK(6)-VQTANEVKQAVEQQIQSHR(8)	3739.881869	Oxidation[M](26)	5.602099e-003	1.510082e-002	0.004307	1.151641	1.000000e+000	1.399556e-004
	13	PRF_Q_2021_M_CIAN_676_51523.59681.59681.4.1.dta	4	3723.886290	VHEMEKEHLNK(6)-VQTANEVKQAVEQQIQSHR(8)	3723.886955	null	1.849782e-009	1.693821e-002	-0.000665	-0.178577	1.046464e-012	1.117232e-005
	14	PRF_Q_2021_M_CIAN_676_51523.59552.59552.4.0.dta	4	3723.890004	VHEMEKEHLNK(6)-VQTANEVKQAVEQQIQSHR(8)	3723.886955	null	2.441944e-005	1.736485e-002	0.003049	0.818768	9.299389e-016	3.531913e-006
	15	PRF_Q_2021_M_CIAN_676_51523.59340.59340.5.0.dta	5	3723.895344	VHEMEKEHLNK(6)-VQTANEVKQAVEQQIQSHR(8)	3723.886955	null	1.121080e-004	1.816851e-002	0.008389	2.252754	2.849888e-017	6.597234e-005
	16	PRF_Q_2021_M_CIAN_676_51523.59750.59750.5.0.dta	5	3723.891402	VHEMEKEHLNK(6)-VQTANEVKQAVEQQIQSHR(8)	3723.886955	null	1.268035e-005	1.882011e-002	0.004447	1.194182	1.930824e-013	9.070185e-006
	17	PRF_Q_2021_M_CIAN_676_51523.55801.55801.6.0.dta	6	3739.901703	VHEMEKEHLNK(6)-VQTANEVKQAVEQQIQSHR(8)	3739.881869	Oxidation[M](26)	8.306879e-004	2.157054e-002	0.019834	5.303376	8.946256e-006	2.186041e-005
	18	PRF_Q_2021_M_CIAN_676_51523.59400.59400.4.0.dta	4	3723.891429	VHEMEKEHLNK(6)-VQTANEVKQAVEQQIQSHR(8)	3723.886955	null	2.649515e-010	2.328194e-002	0.004474	1.201433	4.248960e-012	8.740236e-007
	19	PRF_Q_2021_M_CIAN_676_51523.59207.59207.5.0.dta	5	3723.893040	VHEMEKEHLNK(6)-VQTANEVKQAVEQQIQSHR(8)	3723.886955	null	1.781076e-004	2.368646e-002	0.006085	1.634045	8.240200e-014	2.654481e-004
	20	PRF_Q_2021_M_CIAN_676_51523.59599.59599.3.1.dta	3	3723.888832	VHEMEKEHLNK(6)-VQTANEVKQAVEQQIQSHR(8)	3723.886955	null	1.000000e+000	2.388360e-002	0.001877	0.504043	1.000000e+000	1.000000e+000
	21	PRF_Q_2021_M_CIAN_676_51523.59814.59814.4.2.dta	4	3723.887026	VHEMEKEHLNK(6)-VQTANEVKQAVEQQIQSHR(8)	3723.886955	null	1.970576e-006	3.047056e-002	0.000071	0.019066	1.000000e+000	5.899493e-004
	22	PRF_Q_2021_M_CIAN_676_51523.59882.59882.5.0.dta	5	3723.889942	VHEMEKEHLNK(6)-VQTANEVKQAVEQQIQSHR(8)	3723.886955	null	7.114303e-003	4.240819e-002	0.002987	0.802119	6.888064e-008	8.262083e-004
	23	PRF_Q_2021_M_CIAN_676_51523.55909.55909.5.1.dta	5	3739.871140	VHEMEKEHLNK(6)-VQTANEVKQAVEQQIQSHR(8)	3739.881869	Oxidation[M](26)	6.948676e-010	7.072340e-002	-0.010729	-2.868807	3.552132e-007	1.853930e-010
	24	PRF_Q_2021_M_CIAN_676_51523.55796.55796.5.0.dta	5	3739.867555	VHEMEKEHLNK(6)-VQTANEVKQAVEQQIQSHR(8)	3739.881869	Oxidation[M](26)	1.259604e-003	8.688392e-002	-0.014314	-3.827394	1.180673e-006	5.156780e-004
	25	PRF_Q_2021_M_CIAN_676_51523.59332.59332.3.0.dta	3	3723.888724	VHEMEKEHLNK(6)-VQTANEVKQAVEQQIQSHR(8)	3723.886955	null	1.000000e+000	9.051689e-002	0.001769	0.475041	1.000000e+000	1.000000e+000
	26	PRF_Q_2021_M_CIAN_676_51523.56235.56235.5.0.dta	5	3739.879508	VHEMEKEHLNK(6)-VQTANEVKQAVEQQIQSHR(8)	3739.881869	Oxidation[M](26)	1.952004e-003	1.157763e-001	-0.002361	-0.631303	1.000000e+000	7.684533e-005
	27	PRF_Q_2021_M_CIAN_676_51523.56077.56077.5.0.dta	5	4180.118655	AQEKVHEMEKEHLNK(10)-VQTANEVKQAVEQQIQSHR(8)	4180.120180	null	1.457662e-004	1.138521e-002	-0.001525	-0.364822	3.752606e-012	1.623208e-004
	28	PRF_Q_2021_M_CIAN_676_51523.55944.55944.5.0.dta	5	4180.101749	AQEKVHEMEKEHLNK(10)-VQTANEVKQAVEQQIQSHR(8)	4180.120180	null	2.445514e-004	1.772178e-002	-0.018431	-4.409203	2.777058e-017	1.755010e-003
	29	PRF_Q_2021_M_CIAN_676_51523.56068.56068.4.0.dta	4	4180.117909	AQEKVHEMEKEHLNK(10)-VQTANEVKQAVEQQIQSHR(8)	4180.120180	null	1.000000e+000	1.016796e-001	-0.002271	-0.543286	1.000000e+000	1.000000e+000
	30	PRF_Q_2021_M_CIAN_676_51523.56218.56218.4.1.dta	4	4180.113914	AQEKVHEMEKEHLNK(10)-VQTANEVKQAVEQQIQSHR(8)	4180.120180	null	1.000000e+000	3.048470e-001	-0.006266	-1.499000	1.000000e+000	1.000000e+000
	31	PRF_Q_2021_M_CIAN_676_51523.62764.62764.6.2.dta	6	4180.131296	AQEKVHEMEKEHLNK(10)-VQTANEVKQAVEQQIQSHR(8)	4180.120180	null	1.000000e+000	3.467647e-001	0.011116	2.659254	4.183739e-005	1.000000e+000
	32	PRF_Q_2021_M_CIAN_676_51523.62762.62762.5.0.dta	5	4180.127026	AQEKVHEMEKEHLNK(10)-VQTANEVKQAVEQQIQSHR(8)	4180.120180	null	1.000000e+000	5.325501e-001	0.006846	1.637752	1.191421e-008	1.000000e+000
	33	PRF_Q_2021_M_CIAN_676_51523.62937.62937.5.0.dta	5	4180.127042	AQEKVHEMEKEHLNK(10)-VQTANEVKQAVEQQIQSHR(8)	4180.120180	null	1.000000e+000	7.406155e-001	0.006862	1.641580	2.249253e-004	1.000000e+000
51	sp|P33176|KINH_HUMAN (761)-sp|P33176|KINH_HUMAN (764)	3	12
	1	PRF_Q_2021_M_CIAN_676_51523.33948.33948.5.0.dta	5	2682.426833	LKATDQEKSR(8)-KLHELTVMQDR(1)	2682.424195	null	4.392970e-007	7.680656e-003	0.002638	0.983439	1.003420e-013	1.168055e-009
	2	PRF_Q_2021_M_CIAN_676_51523.34022.34022.3.0.dta	3	2682.425649	LKATDQEKSR(8)-KLHELTVMQDR(1)	2682.424195	null	1.000000e+000	2.004769e-002	0.001454	0.542047	1.000000e+000	1.000000e+000
	3	PRF_Q_2021_M_CIAN_676_51523.34084.34084.5.0.dta	5	2682.427480	LKATDQEKSR(8)-KLHELTVMQDR(1)	2682.424195	null	2.341459e-007	3.207586e-002	0.003285	1.224639	3.206232e-013	4.202733e-010
	4	PRF_Q_2021_M_CIAN_676_51523.34004.34004.4.0.dta	4	2682.426163	LKATDQEKSR(8)-KLHELTVMQDR(1)	2682.424195	null	8.017448e-004	4.783367e-002	0.001968	0.733665	1.378304e-012	3.680333e-004
	5	PRF_Q_2021_M_CIAN_676_51523.33868.33868.4.0.dta	4	2682.422035	LKATDQEKSR(8)-KLHELTVMQDR(1)	2682.424195	null	1.735345e-002	1.544261e-001	-0.002160	-0.805242	5.542150e-009	2.541087e-002
	6	PRF_Q_2021_M_CIAN_676_51523.33812.33812.5.0.dta	5	2682.426369	LKATDQEKSR(8)-KLHELTVMQDR(1)	2682.424195	null	2.424962e-003	1.764161e-001	0.002174	0.810461	5.583948e-004	1.865460e-006
	7	PRF_Q_2021_M_CIAN_676_51523.34140.34140.4.0.dta	4	2682.430001	LKATDQEKSR(8)-KLHELTVMQDR(1)	2682.424195	null	1.000000e+000	3.353747e-001	0.005806	2.164460	5.847281e-003	9.657071e-001
	8	PRF_Q_2021_M_CIAN_676_51523.28831.28831.4.0.dta	4	2597.349998	ATDQEKSR(6)-KLHELTVMQDRR(1)	2597.346284	null	9.464284e-006	1.973373e-001	0.003714	1.429921	4.070003e-007	4.204180e-007
	9	PRF_Q_2021_M_CIAN_676_51523.28929.28929.5.0.dta	5	2597.349604	ATDQEKSR(6)-KLHELTVMQDRR(1)	2597.346284	null	4.270821e-004	2.108249e-001	0.003320	1.278228	2.258237e-008	1.587379e-003
	10	PRF_Q_2021_M_CIAN_676_51523.28795.28795.5.0.dta	5	2597.346733	ATDQEKSR(6)-KLHELTVMQDRR(1)	2597.346284	null	1.913906e-001	2.122293e-001	0.000449	0.172869	7.553507e-004	2.786774e-001
	11	PRF_Q_2021_M_CIAN_676_51523.28968.28968.4.0.dta	4	2597.350002	ATDQEKSR(6)-KLHELTVMQDRR(1)	2597.346284	null	1.444655e-004	2.260764e-001	0.003718	1.431461	7.478168e-009	3.539957e-006
	12	PRF_Q_2021_M_CIAN_676_51523.26925.26925.4.1.dta	4	2457.238211	ATDQEKSR(6)-KLHELTVMQDR(1)	2457.240096	Oxidation[M](8)	4.191933e-001	4.071294e-001	-0.001885	-0.767121	1.000000e+000	1.000000e+000
52	sp|P33176|KINH_HUMAN (539)-sp|P33176|KINH_HUMAN (829)	3	15
	1	PRF_Q_2021_M_CIAN_676_51523.68735.68735.4.0.dta	4	3660.890669	SATLASIDAELQKLK(13)-KSAEIDSDDTGGSAAQKQK(17)	3660.881245	null	5.249282e-007	1.291113e-002	0.009424	2.574244	1.299299e-005	1.577099e-005
	2	PRF_Q_2021_M_CIAN_676_51523.68592.68592.4.0.dta	4	3660.888982	SATLASIDAELQKLK(13)-KSAEIDSDDTGGSAAQKQK(17)	3660.881245	null	1.000000e+000	2.407248e-001	0.007737	2.113426	1.000000e+000	1.000000e+000
	3	PRF_Q_2021_M_CIAN_676_51523.68723.68723.3.0.dta	3	3660.894386	SATLASIDAELQKLK(13)-KSAEIDSDDTGGSAAQKQK(17)	3660.881245	null	1.000000e+000	5.200453e-001	0.013141	3.589573	1.000000e+000	1.000000e+000
	4	PRF_Q_2021_M_CIAN_676_51523.76760.76760.3.0.dta	3	3532.784507	SATLASIDAELQKLK(13)-SAEIDSDDTGGSAAQKQK(16)	3532.786289	null	2.994494e-001	7.607790e-002	-0.001782	-0.504418	1.000000e+000	3.190682e-002
	5	PRF_Q_2021_M_CIAN_676_51523.76782.76782.4.1.dta	4	3532.796552	SATLASIDAELQKLK(13)-SAEIDSDDTGGSAAQKQK(16)	3532.786289	null	1.000000e+000	3.902711e-001	0.010263	2.905072	1.000000e+000	1.000000e+000
	6	PRF_Q_2021_M_CIAN_676_51523.76673.76673.4.2.dta	4	3532.794650	SATLASIDAELQKLK(13)-SAEIDSDDTGGSAAQKQK(16)	3532.786289	null	1.000000e+000	4.383574e-001	0.008361	2.366687	1.000000e+000	1.000000e+000
	7	PRF_Q_2021_M_CIAN_676_51523.76677.76677.4.0.dta	4	3532.794650	SATLASIDAELQKLK(13)-SAEIDSDDTGGSAAQKQK(16)	3532.786289	null	1.000000e+000	4.509607e-001	0.008361	2.366687	1.000000e+000	1.000000e+000
	8	PRF_Q_2021_M_CIAN_676_51523.84173.84173.5.0.dta	5	3532.784777	SATLASIDAELQKLK(13)-SAEIDSDDTGGSAAQKQK(16)	3532.786289	null	1.000000e+000	4.583048e-001	-0.001512	-0.427991	1.000000e+000	1.000000e+000
	9	PRF_Q_2021_M_CIAN_676_51523.76665.76665.3.1.dta	3	3532.788980	SATLASIDAELQKLK(13)-SAEIDSDDTGGSAAQKQK(16)	3532.786289	null	1.000000e+000	4.636612e-001	0.002691	0.761722	1.000000e+000	1.000000e+000
	10	PRF_Q_2021_M_CIAN_676_51523.76786.76786.4.1.dta	4	3532.797603	SATLASIDAELQKLK(13)-SAEIDSDDTGGSAAQKQK(16)	3532.786289	null	1.000000e+000	4.884600e-001	0.011314	3.202571	1.000000e+000	1.000000e+000
	11	PRF_Q_2021_M_CIAN_676_51523.76775.76775.3.1.dta	3	3532.789177	SATLASIDAELQKLK(13)-SAEIDSDDTGGSAAQKQK(16)	3532.786289	null	1.000000e+000	5.021642e-001	0.002888	0.817485	1.000000e+000	1.000000e+000
	12	PRF_Q_2021_M_CIAN_676_51523.76656.76656.3.1.dta	3	3532.791456	SATLASIDAELQKLK(13)-SAEIDSDDTGGSAAQKQK(16)	3532.786289	null	1.000000e+000	6.233994e-001	0.005167	1.462585	1.000000e+000	1.000000e+000
	13	PRF_Q_2021_M_CIAN_676_51523.78868.78868.5.0.dta	5	4401.166401	SATLASIDAELQKLKEMTNHQK(13)-SAEIDSDDTGGSAAQKQK(16)	4401.172384	null	4.379034e-001	1.336633e-001	-0.005983	-1.359411	9.409351e-003	2.477645e-001
	14	PRF_Q_2021_M_CIAN_676_51523.78992.78992.5.0.dta	5	4401.162315	SATLASIDAELQKLKEMTNHQK(13)-SAEIDSDDTGGSAAQKQK(16)	4401.172384	null	8.902931e-001	1.543086e-001	-0.010069	-2.287800	7.079793e-002	5.659897e-001
	15	PRF_Q_2021_M_CIAN_676_51523.78929.78929.4.0.dta	4	4401.175738	SATLASIDAELQKLKEMTNHQK(13)-SAEIDSDDTGGSAAQKQK(16)	4401.172384	null	1.000000e+000	2.873288e-001	0.003354	0.762070	1.000000e+000	1.000000e+000
53	sp|P33176|KINH_HUMAN (548)-sp|P33176|KINH_HUMAN (548)	3	3
	1	PRF_Q_2021_M_CIAN_676_51523.11697.11697.3.0.dta	3	2565.342158	LKEMTNHQKKR(9)-EMTNHQKK(7)	2565.338698	null	3.918273e-015	1.475992e-002	0.003460	1.348750	6.971211e-015	1.885780e-015
	2	PRF_Q_2021_M_CIAN_676_51523.8881.8881.3.0.dta	3	2480.263277	EMTNHQKKR(7)-EMTNHQKKR(7)	2480.260786	null	1.000000e+000	3.905566e-001	0.002491	1.004330	8.595119e-008	1.000000e+000
	3	PRF_Q_2021_M_CIAN_676_51523.11693.11693.4.0.dta	4	2565.340775	LKEMTNHQKK(9)-EMTNHQKKR(7)	2565.338698	null	4.968452e-007	8.274439e-002	0.002077	0.809640	2.778195e-008	2.200112e-015
54	sp|P33176|KINH_HUMAN (656)-sp|P33176|KINH_HUMAN (714)	3	9
	1	PRF_Q_2021_M_CIAN_676_51523.61504.61504.5.0.dta	5	3871.021054	SLTEYLQNVEQKKR(12)-ETHQKQISSLRDEVEAK(5)	3871.019400	null	2.676061e-009	1.575914e-002	0.001654	0.427278	1.560745e-009	7.290283e-016
	2	PRF_Q_2021_M_CIAN_676_51523.61479.61479.4.0.dta	4	3871.020738	SLTEYLQNVEQKKR(12)-ETHQKQISSLRDEVEAK(5)	3871.019400	null	2.370263e-008	1.748968e-002	0.001338	0.345645	4.847103e-011	7.433784e-009
	3	PRF_Q_2021_M_CIAN_676_51523.61651.61651.5.0.dta	5	3871.023628	SLTEYLQNVEQKKR(12)-ETHQKQISSLRDEVEAK(5)	3871.019400	null	3.233404e-007	4.881504e-002	0.004228	1.092219	1.396551e-005	1.364476e-006
	4	PRF_Q_2021_M_CIAN_676_51523.61459.61459.3.0.dta	3	3871.017697	SLTEYLQNVEQKKR(12)-ETHQKQISSLRDEVEAK(5)	3871.019400	null	1.000000e+000	6.855505e-002	-0.001703	-0.439936	1.000000e+000	1.000000e+000
	5	PRF_Q_2021_M_CIAN_676_51523.61351.61351.4.2.dta	4	3871.009173	SLTEYLQNVEQKKR(12)-ETHQKQISSLRDEVEAK(5)	3871.019400	null	6.707406e-007	8.404768e-002	-0.010227	-2.641940	1.817181e-006	3.971507e-008
	6	PRF_Q_2021_M_CIAN_676_51523.61373.61373.5.1.dta	5	3871.023470	SLTEYLQNVEQKKR(12)-ETHQKQISSLRDEVEAK(5)	3871.019400	null	5.480969e-006	1.310405e-001	0.004070	1.051403	2.655667e-006	4.666241e-006
	7	PRF_Q_2021_M_CIAN_676_51523.67194.67194.5.0.dta	5	3714.921841	SLTEYLQNVEQKK(12)-ETHQKQISSLRDEVEAK(5)	3714.918298	null	1.609981e-004	4.142036e-002	0.003543	0.953722	2.446978e-005	2.194555e-006
	8	PRF_Q_2021_M_CIAN_676_51523.67046.67046.5.1.dta	5	3714.922413	SLTEYLQNVEQKK(12)-ETHQKQISSLRDEVEAK(5)	3714.918298	null	7.890323e-003	2.253703e-001	0.004115	1.107696	4.132230e-004	3.614722e-004
	9	PRF_Q_2021_M_CIAN_676_51523.61867.61867.5.0.dta	5	4112.192323	IKSLTEYLQNVEQKKR(14)-ETHQKQISSLRDEVEAK(5)	4112.198414	null	2.904939e-003	1.829108e-001	-0.006091	-1.481203	2.190566e-004	2.347333e-004
55	sp|P33176|KINH_HUMAN (575)-sp|P33176|KINH_HUMAN (596)	3	37
	1	PRF_Q_2021_M_CIAN_676_51523.93300.93300.4.0.dta	4	4308.174687	DLAEIGIAVGNNDVKQPEGTGMIDEEFTVAR(15)-LYISKMK(5)	4308.177600	null	3.426046e-003	1.639432e-002	-0.002913	-0.676156	3.474643e-008	4.139653e-004
	2	PRF_Q_2021_M_CIAN_676_51523.93565.93565.4.0.dta	4	4308.185949	DLAEIGIAVGNNDVKQPEGTGMIDEEFTVAR(15)-LYISKMK(5)	4308.177600	null	9.205867e-003	2.969649e-002	0.008349	1.937942	7.671600e-007	2.259163e-003
	3	PRF_Q_2021_M_CIAN_676_51523.93153.93153.4.0.dta	4	4308.189591	DLAEIGIAVGNNDVKQPEGTGMIDEEFTVAR(15)-LYISKMK(5)	4308.177600	null	6.577409e-003	3.863372e-002	0.011991	2.783311	4.379716e-009	1.794987e-003
	4	PRF_Q_2021_M_CIAN_676_51523.93435.93435.4.0.dta	4	4308.191119	DLAEIGIAVGNNDVKQPEGTGMIDEEFTVAR(15)-LYISKMK(5)	4308.177600	null	9.395987e-003	4.296517e-002	0.013519	3.137986	7.384078e-011	3.322716e-003
	5	PRF_Q_2021_M_CIAN_676_51523.93017.93017.4.0.dta	4	4308.191881	DLAEIGIAVGNNDVKQPEGTGMIDEEFTVAR(15)-LYISKMK(5)	4308.177600	null	4.978686e-003	4.670292e-002	0.014281	3.314859	4.755269e-010	1.091690e-003
	6	PRF_Q_2021_M_CIAN_676_51523.92872.92872.4.0.dta	4	4308.195863	DLAEIGIAVGNNDVKQPEGTGMIDEEFTVAR(15)-LYISKMK(5)	4308.177600	null	5.130764e-003	5.090876e-002	0.018263	4.239147	2.678768e-011	1.196111e-003
	7	PRF_Q_2021_M_CIAN_676_51523.93696.93696.4.1.dta	4	4308.192126	DLAEIGIAVGNNDVKQPEGTGMIDEEFTVAR(15)-LYISKMK(5)	4308.177600	null	1.064359e-002	5.452697e-002	0.014526	3.371727	7.035446e-007	9.840791e-003
	8	PRF_Q_2021_M_CIAN_676_51523.106588.106588.4.0.dta	4	4308.172089	DLAEIGIAVGNNDVKQPEGTGMIDEEFTVAR(15)-LYISKMK(5)	4308.177600	null	8.090557e-002	9.401401e-002	-0.005511	-1.279195	1.000000e+000	4.862396e-002
	9	PRF_Q_2021_M_CIAN_676_51523.94788.94788.4.0.dta	4	4308.172124	DLAEIGIAVGNNDVKQPEGTGMIDEEFTVAR(15)-LYISKMK(5)	4308.177600	null	9.437731e-002	9.583014e-002	-0.005476	-1.271071	6.477969e-007	1.212448e-001
	10	PRF_Q_2021_M_CIAN_676_51523.94498.94498.4.0.dta	4	4308.170039	DLAEIGIAVGNNDVKQPEGTGMIDEEFTVAR(15)-LYISKMK(5)	4308.177600	null	2.820548e-001	1.047806e-001	-0.007561	-1.755034	9.489357e-014	1.852808e-001
	11	PRF_Q_2021_M_CIAN_676_51523.94914.94914.4.0.dta	4	4308.186781	DLAEIGIAVGNNDVKQPEGTGMIDEEFTVAR(15)-LYISKMK(5)	4308.177600	null	1.427581e-001	1.094482e-001	0.009181	2.131063	9.596263e-007	1.007155e-001
	12	PRF_Q_2021_M_CIAN_676_51523.93828.93828.4.0.dta	4	4308.193277	DLAEIGIAVGNNDVKQPEGTGMIDEEFTVAR(15)-LYISKMK(5)	4308.177600	null	2.388605e-002	1.423472e-001	0.015677	3.638894	1.340133e-007	3.119533e-002
	13	PRF_Q_2021_M_CIAN_676_51523.93981.93981.4.0.dta	4	4308.203914	DLAEIGIAVGNNDVKQPEGTGMIDEEFTVAR(15)-LYISKMK(5)	4308.177600	null	1.406328e-001	1.484058e-001	0.026314	6.107919	7.806093e-006	6.413157e-002
	14	PRF_Q_2021_M_CIAN_676_51523.92743.92743.4.0.dta	4	4308.188573	DLAEIGIAVGNNDVKQPEGTGMIDEEFTVAR(15)-LYISKMK(5)	4308.177600	null	2.742078e-001	1.563211e-001	0.010973	2.547017	1.000000e+000	1.305346e-001
	15	PRF_Q_2021_M_CIAN_676_51523.92877.92877.5.0.dta	5	4308.191591	DLAEIGIAVGNNDVKQPEGTGMIDEEFTVAR(15)-LYISKMK(5)	4308.177600	null	8.625729e-002	1.639126e-001	0.013991	3.247545	2.809600e-007	5.796017e-002
	16	PRF_Q_2021_M_CIAN_676_51523.100043.100043.4.0.dta	4	4308.176970	DLAEIGIAVGNNDVKQPEGTGMIDEEFTVAR(15)-LYISKMK(5)	4308.177600	null	8.905752e-001	1.809166e-001	-0.000630	-0.146234	2.790309e-004	1.000000e+000
	17	PRF_Q_2021_M_CIAN_676_51523.93173.93173.3.0.dta	3	4308.186948	DLAEIGIAVGNNDVKQPEGTGMIDEEFTVAR(15)-LYISKMK(5)	4308.177600	null	3.661027e-001	1.897754e-001	0.009348	2.169827	1.000000e+000	6.635078e-002
	18	PRF_Q_2021_M_CIAN_676_51523.92046.92046.4.1.dta	4	4324.178739	DLAEIGIAVGNNDVKQPEGTGMIDEEFTVAR(15)-LYISKMK(5)	4324.172514	Oxidation[M](40)	2.257334e-001	2.076861e-001	0.006225	1.439582	1.000000e+000	1.532551e-001
	19	PRF_Q_2021_M_CIAN_676_51523.91954.91954.4.0.dta	4	4324.185948	DLAEIGIAVGNNDVKQPEGTGMIDEEFTVAR(15)-LYISKMK(5)	4324.172514	Oxidation[M](40)	1.811742e-001	2.307875e-001	0.013434	3.106722	2.842175e-004	3.215530e-001
	20	PRF_Q_2021_M_CIAN_676_51523.95720.95720.4.3.dta	4	4308.219366	DLAEIGIAVGNNDVKQPEGTGMIDEEFTVAR(15)-LYISKMK(5)	4308.177600	null	2.303720e-001	2.614048e-001	0.041766	9.694586	4.554185e-005	2.435817e-001
	21	PRF_Q_2021_M_CIAN_676_51523.94644.94644.4.1.dta	4	4308.209010	DLAEIGIAVGNNDVKQPEGTGMIDEEFTVAR(15)-LYISKMK(5)	4308.177600	null	2.745187e-001	2.671384e-001	0.031410	7.290786	1.033910e-008	2.063267e-001
	22	PRF_Q_2021_M_CIAN_676_51523.91817.91817.4.0.dta	4	4324.192058	DLAEIGIAVGNNDVKQPEGTGMIDEEFTVAR(15)-LYISKMK(5)	4324.172514	Oxidation[M](22)	2.224099e-001	2.749838e-001	0.019544	4.519709	1.803702e-007	7.417907e-002
	23	PRF_Q_2021_M_CIAN_676_51523.93034.93034.3.0.dta	3	4308.192595	DLAEIGIAVGNNDVKQPEGTGMIDEEFTVAR(15)-LYISKMK(5)	4308.177600	null	3.282949e-001	2.880840e-001	0.014995	3.480590	1.360027e-008	1.101213e-001
	24	PRF_Q_2021_M_CIAN_676_51523.95065.95065.4.2.dta	4	4308.193383	DLAEIGIAVGNNDVKQPEGTGMIDEEFTVAR(15)-LYISKMK(5)	4308.177600	null	4.343574e-001	2.912514e-001	0.015783	3.663498	6.352321e-012	6.609176e-001
	25	PRF_Q_2021_M_CIAN_676_51523.106357.106357.4.3.dta	4	4308.219729	DLAEIGIAVGNNDVKQPEGTGMIDEEFTVAR(15)-LYISKMK(5)	4308.177600	null	7.653306e-001	3.227147e-001	0.042129	9.778845	1.000000e+000	3.303814e-001
	26	PRF_Q_2021_M_CIAN_676_51523.107054.107054.4.2.dta	4	4308.200322	DLAEIGIAVGNNDVKQPEGTGMIDEEFTVAR(15)-LYISKMK(5)	4308.177600	null	1.000000e+000	3.514960e-001	0.022722	5.274156	1.000000e+000	8.370564e-001
	27	PRF_Q_2021_M_CIAN_676_51523.102348.102348.4.1.dta	4	4308.217199	DLAEIGIAVGNNDVKQPEGTGMIDEEFTVAR(15)-LYISKMK(5)	4308.177600	null	3.666715e-001	4.015108e-001	0.039599	9.191590	1.858264e-004	3.434094e-001
	28	PRF_Q_2021_M_CIAN_676_51523.93473.93473.3.0.dta	3	4308.216157	DLAEIGIAVGNNDVKQPEGTGMIDEEFTVAR(15)-LYISKMK(5)	4308.177600	null	1.000000e+000	5.119797e-001	0.038557	8.949724	1.000000e+000	7.090366e-001
	29	PRF_Q_2021_M_CIAN_676_51523.95867.95867.4.0.dta	4	4308.169171	DLAEIGIAVGNNDVKQPEGTGMIDEEFTVAR(15)-LYISKMK(5)	4308.177600	null	3.292136e-001	5.432688e-001	-0.008429	-1.956512	1.843953e-005	3.185098e-001
	30	PRF_Q_2021_M_CIAN_676_51523.95582.95582.4.3.dta	4	4308.191201	DLAEIGIAVGNNDVKQPEGTGMIDEEFTVAR(15)-LYISKMK(5)	4308.177600	null	9.662430e-001	5.907830e-001	0.013601	3.157019	6.059817e-011	1.000000e+000
	31	PRF_Q_2021_M_CIAN_676_51523.99504.99504.5.0.dta	5	5353.687034	AAEMMASLLKDLAEIGIAVGNNDVKQPEGTGMIDEEFTVAR(25)-LYISKMK(5)	5353.707572	null	2.085271e-003	6.763240e-002	-0.020538	-3.836220	4.398673e-020	5.819952e-004
	32	PRF_Q_2021_M_CIAN_676_51523.99406.99406.4.0.dta	4	5353.710304	AAEMMASLLKDLAEIGIAVGNNDVKQPEGTGMIDEEFTVAR(25)-LYISKMK(5)	5353.707572	null	6.680598e-002	1.466939e-001	0.002732	0.510301	1.998784e-015	2.837102e-002
	33	PRF_Q_2021_M_CIAN_676_51523.99393.99393.4.0.dta	4	5353.702230	AAEMMASLLKDLAEIGIAVGNNDVKQPEGTGMIDEEFTVAR(25)-LYISKMK(5)	5353.707572	null	6.736862e-002	2.223731e-001	-0.005342	-0.997813	1.000000e+000	1.436445e-001
	34	PRF_Q_2021_M_CIAN_676_51523.99376.99376.5.0.dta	5	5353.724579	AAEMMASLLKDLAEIGIAVGNNDVKQPEGTGMIDEEFTVAR(25)-LYISKMK(5)	5353.707572	null	2.027986e-001	3.247817e-001	0.017007	3.176677	1.259505e-016	2.116860e-001
	35	PRF_Q_2021_M_CIAN_676_51523.99637.99637.5.0.dta	5	5353.694067	AAEMMASLLKDLAEIGIAVGNNDVKQPEGTGMIDEEFTVAR(25)-LYISKMK(5)	5353.707572	null	8.460984e-002	3.937381e-001	-0.013505	-2.522551	1.000000e+000	2.098047e-001
	36	PRF_Q_2021_M_CIAN_676_51523.99533.99533.4.0.dta	4	5353.661434	AAEMMASLLKDLAEIGIAVGNNDVKQPEGTGMIDEEFTVAR(25)-LYISKMK(5)	5353.707572	null	2.742014e-001	4.171843e-001	-0.046138	-8.617953	1.000000e+000	2.081414e-001
	37	PRF_Q_2021_M_CIAN_676_51523.97612.97612.6.0.dta	6	5796.964998	AAEMMASLLKDLAEIGIAVGNNDVKQPEGTGMIDEEFTVAR(25)-LYISKMKSEVK(5)	5796.945549	null	1.000000e+000	7.752854e-001	0.019449	3.355043	3.045787e-003	1.000000e+000
56	sp|P33176|KINH_HUMAN (526)-sp|P33176|KINH_HUMAN (829)	3	3
	1	PRF_Q_2021_M_CIAN_676_51523.92048.92048.4.1.dta	4	4982.452731	TKEYELLSDELNQKSATLASIDAELQK(14)-SAEIDSDDTGGSAAQKQK(16)	4982.448577	null	6.301940e-003	3.766251e-002	0.004154	0.833727	1.000000e+000	7.935580e-002
	2	PRF_Q_2021_M_CIAN_676_51523.93834.93834.4.0.dta	4	4753.325404	EYELLSDELNQKSATLASIDAELQK(12)-SAEIDSDDTGGSAAQKQK(16)	4753.305947	null	4.005771e-001	1.023584e-001	0.019457	4.093362	2.443185e-009	2.459756e-001
	3	PRF_Q_2021_M_CIAN_676_51523.91391.91391.6.1.dta	6	5797.876098	SQEVEDKTKEYELLSDELNQKSATLASIDAELQK(21)-SAEIDSDDTGGSAAQKQK(16)	5797.814651	null	1.000000e+000	5.949377e-001	0.061447	10.598304	5.372376e-003	1.000000e+000
57	sp|P33176|KINH_HUMAN (627)-sp|P33176|KINH_HUMAN (753)	3	3
	1	PRF_Q_2021_M_CIAN_676_51523.44978.44978.4.1.dta	4	3009.554601	MEENEKELAACQLR(6)-LRVEHEKLK(7)	3009.549458	Carbamidomethyl[C](11)	1.155895e-003	4.340232e-002	0.005143	1.708894	3.343897e-008	1.862309e-003
	2	PRF_Q_2021_M_CIAN_676_51523.38356.38356.6.1.dta	6	3809.965650	KMEENEKELAACQLR(7)-LRVEHEKLKATDQEK(7)	3809.952251	Carbamidomethyl[C](12)	1.000000e+000	8.901999e-002	0.013399	3.516842	1.000000e+000	1.000000e+000
	3	PRF_Q_2021_M_CIAN_676_51523.44396.44396.4.0.dta	4	2740.361477	MEENEKELAACQLR(6)-VEHEKLK(5)	2740.364298	Carbamidomethyl[C](11)	5.096710e-001	5.938762e-001	-0.002821	-1.029425	1.000000e+000	5.940845e-001
58	sp|P33176|KINH_HUMAN (620)-sp|P33176|KINH_HUMAN (755)	3	6
	1	PRF_Q_2021_M_CIAN_676_51523.21686.21686.3.0.dta	3	2462.267593	QLESTQTESNKK(11)-LKATDQEK(2)	2462.261937	null	8.601331e-005	4.956476e-002	0.005656	2.297075	1.518322e-004	4.286179e-020
	2	PRF_Q_2021_M_CIAN_676_51523.21699.21699.4.0.dta	4	2462.265569	QLESTQTESNKK(11)-LKATDQEK(2)	2462.261937	null	1.437834e-003	1.411889e-001	0.003632	1.475066	5.196579e-002	9.958475e-013
	3	PRF_Q_2021_M_CIAN_676_51523.18827.18827.4.0.dta	4	2750.389076	CKQLESTQTESNKK(13)-LKATDQEK(2)	2750.387534	Carbamidomethyl[C](1)	1.000000e+000	1.236555e-001	0.001542	0.560648	1.000000e+000	1.000000e+000
	4	PRF_Q_2021_M_CIAN_676_51523.18847.18847.3.0.dta	3	2750.387830	CKQLESTQTESNKK(13)-LKATDQEK(2)	2750.387534	Carbamidomethyl[C](1)	1.000000e+000	2.945423e-001	0.000296	0.107621	1.000000e+000	1.000000e+000
	5	PRF_Q_2021_M_CIAN_676_51523.47344.47344.5.0.dta	5	4164.047501	QLESTQTESNKKMEENEKELAACQLR(11)-LKATDQEK(2)	4164.043295	Carbamidomethyl[C](23)	3.402012e-004	1.244836e-001	0.004206	1.010076	1.000000e+000	1.902701e-003
	6	PRF_Q_2021_M_CIAN_676_51523.41699.41699.5.1.dta	5	4164.052694	QLESTQTESNKKMEENEKELAACQLR(11)-LKATDQEK(2)	4164.043295	Carbamidomethyl[C](23)	1.620438e-004	2.033057e-001	0.009399	2.257181	1.000000e+000	1.424776e-006
59	sp|P33176|KINH_HUMAN (882)-sp|P33176|KINH_HUMAN (893)	3	4
	1	PRF_Q_2021_M_CIAN_676_51523.35484.35484.5.0.dta	5	2418.302298	ALESALKEAK(7)-KRYQQEVDR(1)	2418.298598	null	2.285618e-004	1.244411e-001	0.003700	1.530001	1.538191e-004	1.818599e-005
	2	PRF_Q_2021_M_CIAN_676_51523.35420.35420.5.1.dta	5	2418.302302	ALESALKEAK(7)-KRYQQEVDR(1)	2418.298598	null	2.745865e-005	1.845304e-001	0.003704	1.531655	2.808387e-005	6.847958e-006
	3	PRF_Q_2021_M_CIAN_676_51523.45682.45682.4.0.dta	4	2975.557832	ALESALKEAKENASR(7)-KRYQQEVDR(1)	2975.554345	null	1.000000e+000	7.541816e-001	0.003487	1.171882	1.000000e+000	1.000000e+000
	4	PRF_Q_2021_M_CIAN_676_51523.39477.39477.4.1.dta	4	2328.266634	ALESALKEAK(7)-ENASRDRKR(8)	2328.262883	null	2.136921e-001	7.568396e-001	0.003751	1.611072	3.327440e-004	6.847629e-002
60	sp|P33176|KINH_HUMAN (159)-sp|P33176|KINH_HUMAN (427)	3	4
	1	PRF_Q_2021_M_CIAN_676_51523.43925.43925.5.1.dta	5	3602.905991	TNLSVHEDKNRVPYVK(9)-RKCEEEIAKLYK(9)	3602.899757	Carbamidomethyl[C](22)	5.806568e-001	4.574534e-001	0.006234	1.730273	1.000000e+000	1.348579e-002
	2	PRF_Q_2021_M_CIAN_676_51523.44042.44042.5.0.dta	5	3602.910222	TNLSVHEDKNRVPYVK(9)-RKCEEEIAKLYK(9)	3602.899757	Carbamidomethyl[C](22)	1.000000e+000	6.285497e-001	0.010465	2.904605	1.000000e+000	1.000000e+000
	3	PRF_Q_2021_M_CIAN_676_51523.36365.36365.6.2.dta	6	4872.382693	TNLSVHEDKNR(9)-CEEEIAKLYKQLDDKDEEINQQSQLVEK(7)	4872.384148	Carbamidomethyl[C](1)	1.000000e+000	4.638619e-001	-0.001455	-0.298622	1.000000e+000	1.000000e+000
	4	PRF_Q_2021_M_CIAN_676_51523.39894.39894.5.0.dta	5	2860.472494	TNLSVHEDKNR(9)-KCEEEIAKLYK(8)	2860.450799	Carbamidomethyl[C](2)	5.361703e-001	4.848706e-001	0.021695	7.584469	4.313592e-002	7.291278e-001
61	sp|P33176|KINH_HUMAN (240)-sp|P33176|KINH_HUMAN (450)	2	2
	1	PRF_Q_2021_M_CIAN_676_51523.76235.76235.4.0.dta	4	3487.820135	VSKTGAEGAVLDEAK(3)-LKTQMLDQEELLASTR(2)	3487.819838	null	2.014018e-009	2.672725e-005	0.000297	0.085153	8.516813e-011	7.793504e-013
	2	PRF_Q_2021_M_CIAN_676_51523.69488.69488.5.0.dta	5	3643.934726	VSKTGAEGAVLDEAK(3)-LKTQMLDQEELLASTRR(2)	3643.920941	null	5.068394e-006	9.887211e-002	0.013785	3.783013	6.173395e-009	1.674581e-006
62	sp|P33176|KINH_HUMAN (598)-sp|P33176|KINH_HUMAN (606)	2	42
	1	PRF_Q_2021_M_CIAN_676_51523.21628.21628.3.0.dta	3	1492.823581	MKSEVK(2)-TMVKR(4)	1492.822510	null	4.445583e-010	6.103757e-005	0.001071	0.717433	3.594014e-013	6.541270e-008
	2	PRF_Q_2021_M_CIAN_676_51523.21649.21649.3.0.dta	3	1508.818286	MKSEVK(2)-TMVKR(4)	1508.817424	Oxidation[M](11)	3.684218e-009	3.037596e-004	0.000862	0.571308	6.844863e-016	5.523610e-010
	3	PRF_Q_2021_M_CIAN_676_51523.17048.17048.3.0.dta	3	1508.819199	MKSEVK(2)-TMVKR(4)	1508.817424	Oxidation[M](11)	1.496372e-010	3.100149e-004	0.001775	1.176418	9.552171e-016	5.932254e-013
	4	PRF_Q_2021_M_CIAN_676_51523.17644.17644.3.0.dta	3	1508.820242	MKSEVK(2)-TMVKR(4)	1508.817424	Oxidation[M](1)	6.178289e-014	1.050991e-003	0.002818	1.867688	5.970309e-012	2.810948e-010
	5	PRF_Q_2021_M_CIAN_676_51523.17777.17777.3.0.dta	3	1508.820208	MKSEVK(2)-TMVKR(4)	1508.817424	Oxidation[M](1)	1.068111e-010	1.095061e-003	0.002784	1.845154	4.414340e-014	2.808162e-009
	6	PRF_Q_2021_M_CIAN_676_51523.18837.18837.3.0.dta	3	1508.818503	MKSEVK(2)-TMVKR(4)	1508.817424	Oxidation[M](1)	2.530849e-007	1.646098e-003	0.001079	0.715130	1.550277e-007	1.621328e-006
	7	PRF_Q_2021_M_CIAN_676_51523.21498.21498.3.0.dta	3	1492.823431	MKSEVK(2)-TMVKR(4)	1492.822510	null	8.702058e-008	2.382119e-003	0.000921	0.616952	1.484870e-011	1.043558e-008
	8	PRF_Q_2021_M_CIAN_676_51523.21866.21866.3.0.dta	3	1492.825654	MKSEVK(2)-TMVKR(4)	1492.822510	null	2.057141e-007	2.694673e-003	0.003144	2.106078	6.341356e-011	3.360013e-007
	9	PRF_Q_2021_M_CIAN_676_51523.18529.18529.3.0.dta	3	1508.819008	MKSEVK(2)-TMVKR(4)	1508.817424	Oxidation[M](1)	2.638165e-009	3.647224e-002	0.001584	1.049829	1.574166e-006	7.261297e-009
	10	PRF_Q_2021_M_CIAN_676_51523.17754.17754.4.0.dta	4	1508.817793	MKSEVK(2)-TMVKR(4)	1508.817424	Oxidation[M](1)	1.052892e-002	4.387936e-002	0.000369	0.244562	2.957934e-002	8.390412e-003
	11	PRF_Q_2021_M_CIAN_676_51523.18681.18681.4.0.dta	4	1508.818465	MKSEVK(2)-TMVKR(4)	1508.817424	Oxidation[M](1)	1.850356e-002	4.906032e-002	0.001041	0.689944	4.118613e-003	6.338674e-002
	12	PRF_Q_2021_M_CIAN_676_51523.18398.18398.3.0.dta	3	1508.819329	MKSEVK(2)-TMVKR(4)	1508.817424	Oxidation[M](11)	1.931936e-006	5.161149e-002	0.001905	1.262578	3.557783e-008	1.620857e-008
	13	PRF_Q_2021_M_CIAN_676_51523.21608.21608.4.0.dta	4	1524.811819	MKSEVK(2)-TMVKR(4)	1524.812338	Oxidation[M](1);Oxidation[M](11)	9.026957e-003	7.224665e-002	-0.000519	-0.340370	5.851566e-002	3.924037e-002
	14	PRF_Q_2021_M_CIAN_676_51523.18276.18276.4.0.dta	4	1508.818754	MKSEVK(2)-TMVKR(4)	1508.817424	Oxidation[M](1)	1.119743e-001	1.012338e-001	0.001330	0.881485	2.808217e-002	1.305717e-001
	15	PRF_Q_2021_M_CIAN_676_51523.17624.17624.4.0.dta	4	1508.814361	MKSEVK(2)-TMVKR(4)	1508.817424	Oxidation[M](1)	1.369349e-002	1.473900e-001	-0.003063	-2.030067	1.424049e-002	2.619752e-002
	16	PRF_Q_2021_M_CIAN_676_51523.19123.19123.4.0.dta	4	1508.817827	MKSEVK(2)-TMVKR(4)	1508.817424	Oxidation[M](1)	2.022283e-002	1.525267e-001	0.000403	0.267097	3.867047e-002	5.157039e-002
	17	PRF_Q_2021_M_CIAN_676_51523.21721.21721.3.0.dta	3	1524.816102	MKSEVK(2)-TMVKR(4)	1524.812338	Oxidation[M](1);Oxidation[M](11)	3.911972e-004	1.533558e-001	0.003764	2.468500	9.783360e-004	1.832050e-005
	18	PRF_Q_2021_M_CIAN_676_51523.18834.18834.4.0.dta	4	1508.817217	MKSEVK(2)-TMVKR(4)	1508.817424	Oxidation[M](1)	1.310249e-001	1.558561e-001	-0.000207	-0.137194	2.295255e-001	1.068627e-001
	19	PRF_Q_2021_M_CIAN_676_51523.18541.18541.4.0.dta	4	1508.816911	MKSEVK(2)-TMVKR(4)	1508.817424	Oxidation[M](1)	7.387513e-002	1.623440e-001	-0.000513	-0.340001	2.325792e-001	2.876349e-002
	20	PRF_Q_2021_M_CIAN_676_51523.18023.18023.4.0.dta	4	1508.817270	MKSEVK(2)-TMVKR(4)	1508.817424	Oxidation[M](1)	6.364141e-002	2.055403e-001	-0.000154	-0.102067	2.157312e-002	5.474488e-002
	21	PRF_Q_2021_M_CIAN_676_51523.21358.21358.3.1.dta	3	1508.819073	MKSEVK(2)-TMVKR(4)	1508.817424	Oxidation[M](1)	1.000000e+000	2.304397e-001	0.001649	1.092909	2.551223e-001	1.000000e+000
	22	PRF_Q_2021_M_CIAN_676_51523.19071.19071.3.1.dta	3	1508.816563	MKSEVK(2)-TMVKR(4)	1508.817424	Oxidation[M](1)	7.996504e-002	2.539794e-001	-0.000861	-0.570646	2.119153e-002	1.599367e-001
	23	PRF_Q_2021_M_CIAN_676_51523.21574.21574.3.0.dta	3	1524.815679	MKSEVK(2)-TMVKR(4)	1524.812338	Oxidation[M](1);Oxidation[M](11)	3.935924e-002	2.781307e-001	0.003341	2.191089	2.618233e-001	8.369114e-003
	24	PRF_Q_2021_M_CIAN_676_51523.17893.17893.4.0.dta	4	1508.817148	MKSEVK(2)-TMVKR(4)	1508.817424	Oxidation[M](1)	1.384218e-001	2.801719e-001	-0.000276	-0.182925	2.833051e-001	8.753403e-002
	25	PRF_Q_2021_M_CIAN_676_51523.17871.17871.3.0.dta	3	1508.820108	MKSEVK(2)-TMVKR(4)	1508.817424	Oxidation[M](1)	8.818151e-006	2.810123e-001	0.002684	1.778877	1.533036e-004	9.100343e-005
	26	PRF_Q_2021_M_CIAN_676_51523.18146.18146.4.0.dta	4	1508.819277	MKSEVK(2)-TMVKR(4)	1508.817424	Oxidation[M](1)	9.248480e-002	3.023697e-001	0.001853	1.228114	2.065480e-002	8.636640e-002
	27	PRF_Q_2021_M_CIAN_676_51523.18611.18611.2.0.dta	2	1508.818024	MKSEVK(2)-TMVKR(4)	1508.817424	Oxidation[M](1)	3.265252e-001	3.128330e-001	0.000600	0.397662	1.112581e-001	4.762721e-001
	28	PRF_Q_2021_M_CIAN_676_51523.17925.17925.2.0.dta	2	1508.817633	MKSEVK(2)-TMVKR(4)	1508.817424	Oxidation[M](1)	3.639002e-002	3.354257e-001	0.000209	0.138519	6.957496e-002	6.691628e-002
	29	PRF_Q_2021_M_CIAN_676_51523.17628.17628.2.0.dta	2	1508.817189	MKSEVK(2)-TMVKR(4)	1508.817424	Oxidation[M](1)	6.035181e-001	3.511733e-001	-0.000235	-0.155751	2.373773e-001	1.000000e+000
	30	PRF_Q_2021_M_CIAN_676_51523.18409.18409.4.0.dta	4	1508.818280	MKSEVK(2)-TMVKR(4)	1508.817424	Oxidation[M](1)	6.696135e-002	3.664263e-001	0.000856	0.567332	1.498191e-002	7.571413e-002
	31	PRF_Q_2021_M_CIAN_676_51523.17793.17793.2.0.dta	2	1508.817470	MKSEVK(2)-TMVKR(4)	1508.817424	Oxidation[M](1)	6.513866e-002	3.756510e-001	0.000046	0.030487	6.978081e-003	3.797041e-002
	32	PRF_Q_2021_M_CIAN_676_51523.21517.21517.3.0.dta	3	1508.820980	MKSEVK(2)-TMVKR(4)	1508.817424	Oxidation[M](1)	8.609237e-001	3.815485e-001	0.003556	2.356813	3.127731e-001	1.000000e+000
	33	PRF_Q_2021_M_CIAN_676_51523.14701.14701.4.0.dta	4	1524.812050	MKSEVK(2)-TMVKR(4)	1524.812338	Oxidation[M](1);Oxidation[M](11)	1.000000e+000	3.841752e-001	-0.000288	-0.188876	1.408016e-001	1.000000e+000
	34	PRF_Q_2021_M_CIAN_676_51523.13937.13937.3.0.dta	3	1524.816515	MKSEVK(2)-TMVKR(4)	1524.812338	Oxidation[M](1);Oxidation[M](11)	1.467800e-001	4.484657e-001	0.004177	2.739353	2.268974e-001	2.166320e-001
	35	PRF_Q_2021_M_CIAN_676_51523.17590.17590.3.0.dta	3	1508.820267	MKSEVK(2)-TMVKR(4)	1508.817424	Oxidation[M](1)	1.086964e-002	4.536128e-001	0.002843	1.884257	5.109508e-002	2.542473e-002
	36	PRF_Q_2021_M_CIAN_676_51523.21558.21558.4.0.dta	4	1508.817796	MKSEVK(2)-TMVKR(4)	1508.817424	Oxidation[M](1)	2.927000e-001	4.765824e-001	0.000372	0.246551	3.678743e-001	2.742885e-001
	37	PRF_Q_2021_M_CIAN_676_51523.17116.17116.4.0.dta	4	1508.817404	MKSEVK(2)-TMVKR(4)	1508.817424	Oxidation[M](1)	3.748385e-001	4.866112e-001	-0.000020	-0.013255	1.195305e-004	7.621148e-001
	38	PRF_Q_2021_M_CIAN_676_51523.21621.21621.2.0.dta	2	1508.819278	MKSEVK(2)-TMVKR(4)	1508.817424	Oxidation[M](1)	1.000000e+000	5.375246e-001	0.001854	1.228777	3.525152e-002	1.000000e+000
	39	PRF_Q_2021_M_CIAN_676_51523.19297.19297.3.1.dta	3	1508.819287	MKSEVK(2)-TMVKR(4)	1508.817424	Oxidation[M](1)	1.000000e+000	6.169719e-001	0.001863	1.234742	7.043815e-001	1.000000e+000
	40	PRF_Q_2021_M_CIAN_676_51523.18991.18991.4.0.dta	4	1508.818847	MKSEVK(2)-TMVKR(4)	1508.817424	Oxidation[M](1)	1.000000e+000	6.313259e-001	0.001423	0.943123	2.739285e-001	1.000000e+000
	41	PRF_Q_2021_M_CIAN_676_51523.18021.18021.3.1.dta	3	1508.819500	MKSEVK(2)-TMVKR(4)	1508.817424	Oxidation[M](1)	1.076531e-001	7.517878e-001	0.002076	1.375912	3.840090e-002	1.082404e-001
	42	PRF_Q_2021_M_CIAN_676_51523.43652.43652.4.0.dta	4	2097.183789	LYISKMKSEVK(7)-TMVKR(4)	2097.180928	null	1.978382e-003	5.359859e-001	0.002861	1.364212	9.758626e-003	4.090170e-004
63	sp|P33176|KINH_HUMAN (541)-sp|P33176|KINH_HUMAN (801)	2	3
	1	PRF_Q_2021_M_CIAN_676_51523.49529.49529.4.0.dta	4	2456.336195	LKEMTNHQK(2)-KLFVQDLATR(1)	2456.332874	null	8.498582e-015	7.563468e-005	0.003321	1.352015	4.617808e-014	1.254359e-029
	2	PRF_Q_2021_M_CIAN_676_51523.49376.49376.4.1.dta	4	2456.335651	LKEMTNHQK(2)-KLFVQDLATR(1)	2456.332874	null	4.469283e-005	2.597409e-003	0.002777	1.130547	2.429064e-007	8.031277e-005
	3	PRF_Q_2021_M_CIAN_676_51523.83854.83854.5.0.dta	5	3800.035926	SATLASIDAELQKLKEMTNHQK(15)-KLFVQDLATR(1)	3800.026068	Oxidation[M](17)	2.981165e-001	1.294501e-001	0.009858	2.594193	1.000000e+000	7.047272e-005
64	sp|P33176|KINH_HUMAN (801)-sp|P33176|KINH_HUMAN (813)	2	32
	1	PRF_Q_2021_M_CIAN_676_51523.59199.59199.3.0.dta	3	3007.521342	KLFVQDLATR(1)-KSAEIDSDDTGGSAAQK(1)	3007.521709	null	2.678302e-006	8.850969e-005	-0.000367	-0.122027	1.000000e+000	2.943312e-007
	2	PRF_Q_2021_M_CIAN_676_51523.59339.59339.3.0.dta	3	3007.522683	KLFVQDLATR(1)-KSAEIDSDDTGGSAAQK(1)	3007.521709	null	3.439402e-010	1.635432e-004	0.000974	0.323855	5.592933e-014	4.003299e-010
	3	PRF_Q_2021_M_CIAN_676_51523.59471.59471.3.0.dta	3	3007.523101	KLFVQDLATR(1)-KSAEIDSDDTGGSAAQK(1)	3007.521709	null	3.220028e-007	2.018306e-004	0.001392	0.462840	1.000000e+000	1.798925e-008
	4	PRF_Q_2021_M_CIAN_676_51523.59167.59167.4.0.dta	4	3007.520704	KLFVQDLATR(1)-KSAEIDSDDTGGSAAQK(1)	3007.521709	null	5.609485e-007	2.266198e-004	-0.001005	-0.334162	4.682653e-013	8.284651e-008
	5	PRF_Q_2021_M_CIAN_676_51523.59602.59602.3.0.dta	3	3007.523268	KLFVQDLATR(1)-KSAEIDSDDTGGSAAQK(1)	3007.521709	null	6.419628e-009	2.554266e-004	0.001559	0.518367	3.647994e-012	1.540960e-007
	6	PRF_Q_2021_M_CIAN_676_51523.59300.59300.4.0.dta	4	3007.527210	KLFVQDLATR(1)-KSAEIDSDDTGGSAAQK(1)	3007.521709	null	2.442790e-012	3.861185e-004	0.005501	1.829081	9.859785e-013	3.665103e-010
	7	PRF_Q_2021_M_CIAN_676_51523.59731.59731.3.0.dta	3	3007.523690	KLFVQDLATR(1)-KSAEIDSDDTGGSAAQK(1)	3007.521709	null	8.309967e-006	4.631252e-004	0.001981	0.658682	1.000000e+000	2.589083e-005
	8	PRF_Q_2021_M_CIAN_676_51523.59436.59436.4.0.dta	4	3007.527805	KLFVQDLATR(1)-KSAEIDSDDTGGSAAQK(1)	3007.521709	null	6.519222e-008	5.272122e-004	0.006096	2.026918	1.176386e-016	3.847660e-008
	9	PRF_Q_2021_M_CIAN_676_51523.59295.59295.5.0.dta	5	3007.518300	KLFVQDLATR(1)-KSAEIDSDDTGGSAAQK(1)	3007.521709	null	7.831813e-006	6.626571e-004	-0.003409	-1.133491	1.973240e-006	1.459797e-007
	10	PRF_Q_2021_M_CIAN_676_51523.60527.60527.4.0.dta	4	3007.533721	KLFVQDLATR(1)-KSAEIDSDDTGGSAAQK(1)	3007.521709	null	7.608411e-013	7.244812e-004	0.012012	3.993986	1.708381e-010	1.382537e-010
	11	PRF_Q_2021_M_CIAN_676_51523.59434.59434.5.0.dta	5	3007.517623	KLFVQDLATR(1)-KSAEIDSDDTGGSAAQK(1)	3007.521709	null	4.844410e-009	8.253560e-004	-0.004086	-1.358594	3.152709e-010	9.193496e-009
	12	PRF_Q_2021_M_CIAN_676_51523.60669.60669.4.0.dta	4	3007.531604	KLFVQDLATR(1)-KSAEIDSDDTGGSAAQK(1)	3007.521709	null	5.333021e-007	1.057552e-003	0.009895	3.290084	1.232137e-014	1.644855e-007
	13	PRF_Q_2021_M_CIAN_676_51523.60380.60380.4.0.dta	4	3007.532047	KLFVQDLATR(1)-KSAEIDSDDTGGSAAQK(1)	3007.521709	null	5.613616e-012	1.083115e-003	0.010338	3.437382	1.290316e-009	2.121989e-010
	14	PRF_Q_2021_M_CIAN_676_51523.60805.60805.4.0.dta	4	3007.530051	KLFVQDLATR(1)-KSAEIDSDDTGGSAAQK(1)	3007.521709	null	1.242940e-007	1.387255e-003	0.008342	2.773712	3.093336e-009	6.075573e-008
	15	PRF_Q_2021_M_CIAN_676_51523.60942.60942.4.1.dta	4	3007.527270	KLFVQDLATR(1)-KSAEIDSDDTGGSAAQK(1)	3007.521709	null	3.882438e-005	1.987496e-003	0.005561	1.849031	2.615236e-004	3.141112e-008
	16	PRF_Q_2021_M_CIAN_676_51523.60218.60218.4.0.dta	4	3007.521643	KLFVQDLATR(1)-KSAEIDSDDTGGSAAQK(1)	3007.521709	null	3.683744e-009	2.350978e-003	-0.000066	-0.021945	7.770412e-011	6.572904e-009
	17	PRF_Q_2021_M_CIAN_676_51523.59571.59571.4.1.dta	4	3007.523737	KLFVQDLATR(1)-KSAEIDSDDTGGSAAQK(1)	3007.521709	null	1.834056e-010	6.839144e-003	0.002028	0.674309	3.445685e-008	1.268487e-012
	18	PRF_Q_2021_M_CIAN_676_51523.59906.59906.3.0.dta	3	3007.519224	KLFVQDLATR(1)-KSAEIDSDDTGGSAAQK(1)	3007.521709	null	1.000000e+000	9.954857e-003	-0.002485	-0.826262	1.000000e+000	3.794900e-004
	19	PRF_Q_2021_M_CIAN_676_51523.59848.59848.3.1.dta	3	3007.523297	KLFVQDLATR(1)-KSAEIDSDDTGGSAAQK(1)	3007.521709	null	1.351298e-008	1.680832e-002	0.001588	0.528009	1.000000e+000	2.602594e-005
	20	PRF_Q_2021_M_CIAN_676_51523.59698.59698.4.2.dta	4	3007.527154	KLFVQDLATR(1)-KSAEIDSDDTGGSAAQK(1)	3007.521709	null	2.045092e-005	3.699021e-001	0.005445	1.810461	1.110231e-002	1.278639e-008
	21	PRF_Q_2021_M_CIAN_676_51523.59964.59964.4.1.dta	4	3007.527387	KLFVQDLATR(1)-KSAEIDSDDTGGSAAQK(1)	3007.521709	null	8.363657e-002	5.267345e-001	0.005678	1.887933	3.050977e-001	1.885201e-004
	22	PRF_Q_2021_M_CIAN_676_51523.59832.59832.4.1.dta	4	3007.526372	KLFVQDLATR(1)-KSAEIDSDDTGGSAAQK(1)	3007.521709	null	4.120280e-002	5.453032e-001	0.004663	1.550446	1.776960e-001	5.222853e-004
	23	PRF_Q_2021_M_CIAN_676_51523.53378.53378.4.0.dta	4	3234.684483	KLFVQDLATR(1)-VKKSAEIDSDDTGGSAAQK(3)	3234.685073	null	2.052027e-010	1.867972e-004	-0.000590	-0.182398	4.628616e-016	1.450487e-013
	24	PRF_Q_2021_M_CIAN_676_51523.53507.53507.4.0.dta	4	3234.688640	KLFVQDLATR(1)-VKKSAEIDSDDTGGSAAQK(3)	3234.685073	null	4.564267e-012	5.634209e-004	0.003567	1.102735	5.441903e-019	1.723788e-014
	25	PRF_Q_2021_M_CIAN_676_51523.53792.53792.5.0.dta	5	3234.693666	KLFVQDLATR(1)-VKKSAEIDSDDTGGSAAQK(3)	3234.685073	null	1.229315e-004	1.519520e-003	0.008593	2.656518	1.663762e-005	1.936810e-007
	26	PRF_Q_2021_M_CIAN_676_51523.53508.53508.5.0.dta	5	3234.690843	KLFVQDLATR(1)-VKKSAEIDSDDTGGSAAQK(3)	3234.685073	null	1.114673e-007	1.640766e-003	0.005770	1.783790	3.086184e-008	1.320412e-013
	27	PRF_Q_2021_M_CIAN_676_51523.53650.53650.4.1.dta	4	3234.691620	KLFVQDLATR(1)-VKKSAEIDSDDTGGSAAQK(3)	3234.685073	null	2.390888e-014	1.927870e-003	0.006547	2.023999	3.157315e-019	2.982165e-017
	28	PRF_Q_2021_M_CIAN_676_51523.53377.53377.5.0.dta	5	3234.687830	KLFVQDLATR(1)-VKKSAEIDSDDTGGSAAQK(3)	3234.685073	null	3.133001e-003	2.658132e-003	0.002757	0.852324	8.202021e-004	8.377490e-011
	29	PRF_Q_2021_M_CIAN_676_51523.53648.53648.5.0.dta	5	3234.693797	KLFVQDLATR(1)-VKKSAEIDSDDTGGSAAQK(3)	3234.685073	null	1.538086e-006	2.673473e-003	0.008724	2.697017	1.566027e-005	3.759351e-013
	30	PRF_Q_2021_M_CIAN_676_51523.54349.54349.5.0.dta	5	3234.691142	KLFVQDLATR(1)-VKKSAEIDSDDTGGSAAQK(3)	3234.685073	null	1.000000e+000	2.894570e-003	0.006069	1.876226	1.000000e+000	1.180270e-006
	31	PRF_Q_2021_M_CIAN_676_51523.53582.53582.3.0.dta	3	3234.688941	KLFVQDLATR(1)-VKKSAEIDSDDTGGSAAQK(3)	3234.685073	null	2.187020e-007	5.045100e-003	0.003868	1.195789	1.000000e+000	8.330491e-010
	32	PRF_Q_2021_M_CIAN_676_51523.53482.53482.3.0.dta	3	3234.686926	KLFVQDLATR(1)-VKKSAEIDSDDTGGSAAQK(3)	3234.685073	null	3.608716e-006	2.501077e-002	0.001853	0.572853	5.978518e-013	8.587002e-009
65	sp|P33176|KINH_HUMAN (812)-sp|P33176|KINH_HUMAN (813)	2	16
	1	PRF_Q_2021_M_CIAN_676_51523.33111.33111.4.2.dta	4	3723.768223	VKKSAEIDSDDTGGSAAQK(2)-KSAEIDSDDTGGSAAQK(1)	3723.767732	null	8.150725e-002	1.096179e-004	0.000491	0.131856	4.283276e-002	1.000000e+000
	2	PRF_Q_2021_M_CIAN_676_51523.32966.32966.4.2.dta	4	3723.767429	VKKSAEIDSDDTGGSAAQK(2)-KSAEIDSDDTGGSAAQK(1)	3723.767732	null	2.520724e-002	4.593494e-004	-0.000303	-0.081369	2.333872e-002	7.874983e-006
	3	PRF_Q_2021_M_CIAN_676_51523.33252.33252.4.0.dta	4	3723.769007	VKKSAEIDSDDTGGSAAQK(2)-KSAEIDSDDTGGSAAQK(1)	3723.767732	null	1.000000e+000	1.113993e-003	0.001275	0.342395	8.418381e-004	1.000000e+000
	4	PRF_Q_2021_M_CIAN_676_51523.33700.33700.5.0.dta	5	3723.768614	VKKSAEIDSDDTGGSAAQK(2)-KSAEIDSDDTGGSAAQK(1)	3723.767732	null	1.000000e+000	2.100473e-003	0.000882	0.236857	1.000000e+000	1.000000e+000
	5	PRF_Q_2021_M_CIAN_676_51523.32824.32824.3.0.dta	3	3723.770221	VKKSAEIDSDDTGGSAAQK(2)-KSAEIDSDDTGGSAAQK(1)	3723.767732	null	1.000000e+000	2.502199e-003	0.002489	0.668409	1.000000e+000	1.000000e+000
	6	PRF_Q_2021_M_CIAN_676_51523.33552.33552.5.1.dta	5	3723.772161	VKKSAEIDSDDTGGSAAQK(2)-KSAEIDSDDTGGSAAQK(1)	3723.767732	null	1.000000e+000	2.611515e-003	0.004429	1.189387	2.042767e-002	1.000000e+000
	7	PRF_Q_2021_M_CIAN_676_51523.33420.33420.4.2.dta	4	3723.770968	VKKSAEIDSDDTGGSAAQK(2)-KSAEIDSDDTGGSAAQK(1)	3723.767732	null	1.000000e+000	4.949682e-003	0.003236	0.869012	1.000000e+000	1.000000e+000
	8	PRF_Q_2021_M_CIAN_676_51523.32995.32995.3.0.dta	3	3723.770743	VKKSAEIDSDDTGGSAAQK(2)-KSAEIDSDDTGGSAAQK(1)	3723.767732	null	1.000000e+000	9.150628e-003	0.003011	0.808590	1.000000e+000	1.000000e+000
	9	PRF_Q_2021_M_CIAN_676_51523.33873.33873.5.0.dta	5	3723.770975	VKKSAEIDSDDTGGSAAQK(2)-KSAEIDSDDTGGSAAQK(1)	3723.767732	null	1.000000e+000	1.014759e-002	0.003243	0.870892	1.000000e+000	1.000000e+000
	10	PRF_Q_2021_M_CIAN_676_51523.33249.33249.5.0.dta	5	3723.778301	VKKSAEIDSDDTGGSAAQK(2)-KSAEIDSDDTGGSAAQK(1)	3723.767732	null	1.000000e+000	1.308949e-002	0.010569	2.838254	2.024192e-001	2.679848e-001
	11	PRF_Q_2021_M_CIAN_676_51523.32674.32674.5.1.dta	5	3723.758747	VKKSAEIDSDDTGGSAAQK(2)-KSAEIDSDDTGGSAAQK(1)	3723.767732	null	1.030036e-001	3.153422e-002	-0.008985	-2.412879	4.723425e-002	2.046391e-002
	12	PRF_Q_2021_M_CIAN_676_51523.34024.34024.5.0.dta	5	3723.772822	VKKSAEIDSDDTGGSAAQK(2)-KSAEIDSDDTGGSAAQK(1)	3723.767732	null	1.000000e+000	3.530593e-002	0.005090	1.366895	1.000000e+000	1.000000e+000
	13	PRF_Q_2021_M_CIAN_676_51523.33141.33141.3.0.dta	3	3723.771901	VKKSAEIDSDDTGGSAAQK(2)-KSAEIDSDDTGGSAAQK(1)	3723.767732	null	1.000000e+000	1.007952e-001	0.004169	1.119565	1.000000e+000	1.000000e+000
	14	PRF_Q_2021_M_CIAN_676_51523.30913.30913.5.0.dta	5	3950.933536	VKKSAEIDSDDTGGSAAQK(2)-VKKSAEIDSDDTGGSAAQK(3)	3950.931096	null	1.000000e+000	7.017854e-002	0.002440	0.617576	1.000000e+000	1.000000e+000
	15	PRF_Q_2021_M_CIAN_676_51523.30767.30767.5.0.dta	5	3950.929646	VKKSAEIDSDDTGGSAAQK(2)-VKKSAEIDSDDTGGSAAQK(3)	3950.931096	null	1.000000e+000	1.459258e-001	-0.001450	-0.367002	1.000000e+000	1.000000e+000
	16	PRF_Q_2021_M_CIAN_676_51523.31060.31060.5.0.dta	5	3950.936965	VKKSAEIDSDDTGGSAAQK(2)-VKKSAEIDSDDTGGSAAQK(3)	3950.931096	null	1.000000e+000	4.643449e-001	0.005869	1.485473	1.000000e+000	1.000000e+000
66	sp|P33176|KINH_HUMAN (783)-sp|P33176|KINH_HUMAN (801)	2	9
	1	PRF_Q_2021_M_CIAN_676_51523.78935.78935.4.0.dta	4	2658.471539	QDLKGLEETVAK(4)-KLFVQDLATR(1)	2658.471131	null	2.659271e-005	1.197829e-004	0.000408	0.153472	2.530078e-007	1.058466e-014
	2	PRF_Q_2021_M_CIAN_676_51523.78804.78804.4.0.dta	4	2658.472623	QDLKGLEETVAK(4)-KLFVQDLATR(1)	2658.471131	null	3.784858e-002	4.444138e-004	0.001492	0.561225	1.120426e-002	1.264953e-008
	3	PRF_Q_2021_M_CIAN_676_51523.78846.78846.3.0.dta	3	2658.465784	QDLKGLEETVAK(4)-KLFVQDLATR(1)	2658.471131	null	1.831792e-002	4.950632e-004	-0.005347	-2.011306	4.513797e-003	1.304307e-010
	4	PRF_Q_2021_M_CIAN_676_51523.79059.79059.4.0.dta	4	2658.473870	QDLKGLEETVAK(4)-KLFVQDLATR(1)	2658.471131	null	7.459174e-007	1.925062e-003	0.002739	1.030291	3.367113e-008	3.850184e-008
	5	PRF_Q_2021_M_CIAN_676_51523.78973.78973.3.0.dta	3	2658.462417	QDLKGLEETVAK(4)-KLFVQDLATR(1)	2658.471131	null	3.706827e-006	3.304402e-003	-0.008714	-3.277824	1.125286e-006	7.125699e-015
	6	PRF_Q_2021_M_CIAN_676_51523.79054.79054.3.0.dta	3	2658.465681	QDLKGLEETVAK(4)-KLFVQDLATR(1)	2658.471131	null	2.070817e-001	8.770856e-002	-0.005450	-2.050050	1.000000e+000	3.493050e-005
	7	PRF_Q_2021_M_CIAN_676_51523.79110.79110.4.0.dta	4	2658.472233	QDLKGLEETVAK(4)-KLFVQDLATR(1)	2658.471131	null	1.000000e+000	2.165137e-001	0.001102	0.414524	1.000000e+000	1.284047e-003
	8	PRF_Q_2021_M_CIAN_676_51523.72709.72709.4.0.dta	4	3142.717739	EQARQDLKGLEETVAK(8)-KLFVQDLATR(1)	3142.710503	null	1.000000e+000	8.594839e-002	0.007236	2.302471	1.000000e+000	4.568847e-007
	9	PRF_Q_2021_M_CIAN_676_51523.72680.72680.4.1.dta	4	3142.715849	EQARQDLKGLEETVAK(8)-KLFVQDLATR(1)	3142.710503	null	1.000000e+000	4.329010e-001	0.005346	1.701079	1.000000e+000	1.000000e+000
67	sp|P33176|KINH_HUMAN (237)-sp|P33176|KINH_HUMAN (252)	2	23
	1	PRF_Q_2021_M_CIAN_676_51523.83070.83070.3.0.dta	3	3288.754072	LYLVDLAGSEKVSK(11)-TGAEGAVLDEAKNINK(12)	3288.757173	null	1.317341e-014	2.701913e-004	-0.003101	-0.942909	2.872409e-011	1.733535e-011
	2	PRF_Q_2021_M_CIAN_676_51523.82948.82948.3.0.dta	3	3288.755324	LYLVDLAGSEKVSK(11)-TGAEGAVLDEAKNINK(12)	3288.757173	null	1.480247e-015	3.517212e-004	-0.001849	-0.562218	2.688422e-015	4.018620e-015
	3	PRF_Q_2021_M_CIAN_676_51523.82834.82834.3.0.dta	3	3288.755209	LYLVDLAGSEKVSK(11)-TGAEGAVLDEAKNINK(12)	3288.757173	null	3.186461e-010	9.067741e-004	-0.001964	-0.597186	4.801655e-012	7.235004e-014
	4	PRF_Q_2021_M_CIAN_676_51523.82740.82740.5.0.dta	5	3288.752436	LYLVDLAGSEKVSK(11)-TGAEGAVLDEAKNINK(12)	3288.757173	null	2.783234e-004	5.387563e-003	-0.004737	-1.440362	3.368276e-004	3.004716e-004
	5	PRF_Q_2021_M_CIAN_676_51523.83204.83204.3.0.dta	3	3288.754714	LYLVDLAGSEKVSK(11)-TGAEGAVLDEAKNINK(12)	3288.757173	null	1.536022e-003	9.040045e-003	-0.002459	-0.747699	1.288943e-007	4.725016e-008
	6	PRF_Q_2021_M_CIAN_676_51523.82854.82854.5.0.dta	5	3288.753772	LYLVDLAGSEKVSK(11)-TGAEGAVLDEAKNINK(12)	3288.757173	null	1.839489e-003	2.303491e-002	-0.003401	-1.034129	1.937884e-004	7.667961e-004
	7	PRF_Q_2021_M_CIAN_676_51523.82718.82718.3.0.dta	3	3288.754112	LYLVDLAGSEKVSK(11)-TGAEGAVLDEAKNINK(12)	3288.757173	null	3.502489e-004	3.264323e-002	-0.003061	-0.930747	6.982339e-005	9.027283e-008
	8	PRF_Q_2021_M_CIAN_676_51523.82811.82811.4.0.dta	4	3288.754992	LYLVDLAGSEKVSK(11)-TGAEGAVLDEAKNINK(12)	3288.757173	null	2.364978e-003	3.682210e-002	-0.002181	-0.663168	2.766925e-004	6.438999e-003
	9	PRF_Q_2021_M_CIAN_676_51523.82922.82922.4.0.dta	4	3288.755158	LYLVDLAGSEKVSK(11)-TGAEGAVLDEAKNINK(12)	3288.757173	null	5.102586e-003	3.753550e-002	-0.002015	-0.612693	9.356367e-004	2.108347e-003
	10	PRF_Q_2021_M_CIAN_676_51523.82695.82695.4.1.dta	4	3288.758083	LYLVDLAGSEKVSK(11)-TGAEGAVLDEAKNINK(12)	3288.757173	null	2.407924e-003	3.832184e-002	0.000910	0.276700	1.392510e-004	2.436787e-003
	11	PRF_Q_2021_M_CIAN_676_51523.82970.82970.5.0.dta	5	3288.753131	LYLVDLAGSEKVSK(11)-TGAEGAVLDEAKNINK(12)	3288.757173	null	3.851165e-004	3.846804e-002	-0.004042	-1.229036	2.625568e-006	7.671164e-003
	12	PRF_Q_2021_M_CIAN_676_51523.83664.83664.4.0.dta	4	3288.763931	LYLVDLAGSEKVSK(11)-TGAEGAVLDEAKNINK(12)	3288.757173	null	7.913271e-003	4.260967e-002	0.006758	2.054880	4.936277e-014	1.106515e-003
	13	PRF_Q_2021_M_CIAN_676_51523.83043.83043.4.0.dta	4	3288.758601	LYLVDLAGSEKVSK(11)-TGAEGAVLDEAKNINK(12)	3288.757173	null	3.387362e-004	5.175313e-002	0.001428	0.434207	2.145730e-005	4.579752e-003
	14	PRF_Q_2021_M_CIAN_676_51523.83177.83177.4.0.dta	4	3288.759400	LYLVDLAGSEKVSK(11)-TGAEGAVLDEAKNINK(12)	3288.757173	null	2.327925e-005	5.231594e-002	0.002227	0.677155	4.814653e-006	1.757122e-003
	15	PRF_Q_2021_M_CIAN_676_51523.83516.83516.4.0.dta	4	3288.763892	LYLVDLAGSEKVSK(11)-TGAEGAVLDEAKNINK(12)	3288.757173	null	1.009373e-002	6.540345e-002	0.006719	2.043021	2.664055e-003	2.250472e-002
	16	PRF_Q_2021_M_CIAN_676_51523.83355.83355.3.0.dta	3	3288.775668	LYLVDLAGSEKVSK(11)-TGAEGAVLDEAKNINK(12)	3288.757173	null	1.000000e+000	7.109496e-002	0.018495	5.623705	1.000000e+000	7.746842e-001
	17	PRF_Q_2021_M_CIAN_676_51523.83961.83961.4.0.dta	4	3288.763623	LYLVDLAGSEKVSK(11)-TGAEGAVLDEAKNINK(12)	3288.757173	null	2.649518e-001	7.471921e-002	0.006450	1.961227	2.876141e-005	1.000000e+000
	18	PRF_Q_2021_M_CIAN_676_51523.83099.83099.5.0.dta	5	3288.752479	LYLVDLAGSEKVSK(11)-TGAEGAVLDEAKNINK(12)	3288.757173	null	5.301630e-001	8.137873e-002	-0.004694	-1.427287	8.948645e-001	1.000000e+000
	19	PRF_Q_2021_M_CIAN_676_51523.83808.83808.4.0.dta	4	3288.766682	LYLVDLAGSEKVSK(11)-TGAEGAVLDEAKNINK(12)	3288.757173	null	1.499531e-002	9.928629e-002	0.009509	2.891366	3.572140e-002	4.391128e-002
	20	PRF_Q_2021_M_CIAN_676_51523.83368.83368.4.1.dta	4	3288.764307	LYLVDLAGSEKVSK(11)-TGAEGAVLDEAKNINK(12)	3288.757173	null	1.271485e-002	1.579887e-001	0.007134	2.169208	2.907281e-005	2.173481e-002
	21	PRF_Q_2021_M_CIAN_676_51523.82692.82692.3.0.dta	3	3288.762457	LYLVDLAGSEKVSK(11)-TGAEGAVLDEAKNINK(12)	3288.757173	null	3.967671e-001	1.618360e-001	0.005284	1.606686	6.042611e-002	5.414923e-001
	22	PRF_Q_2021_M_CIAN_676_51523.83331.83331.4.1.dta	4	3288.762625	LYLVDLAGSEKVSK(11)-TGAEGAVLDEAKNINK(12)	3288.757173	null	2.192554e-001	2.683500e-001	0.005452	1.657769	7.679139e-002	1.822356e-001
	23	PRF_Q_2021_M_CIAN_676_51523.101364.101364.5.0.dta	5	5537.950985	LYLVDLAGSEKVSK(11)-TGAEGAVLDEAKNINKSLSALGNVISALAEGSTYVPYR(12)	5537.926263	null	9.638832e-006	1.171697e-001	0.024722	4.464126	1.945907e-008	1.532604e-005
68	sp|P33176|KINH_HUMAN (875)-sp|P33176|KINH_HUMAN (1231)	2	6
	1	PRF_Q_2021_M_CIAN_676_51523.72140.72140.3.0.dta	3	2396.291382	VKALESALK(2)-LEWSHPQFEK(10)	2396.285914	null	6.485421e-015	2.923227e-004	0.005468	2.281865	1.008519e-033	7.442703e-018
	2	PRF_Q_2021_M_CIAN_676_51523.72117.72117.4.0.dta	4	2396.290281	VKALESALK(2)-LEWSHPQFEK(10)	2396.285914	null	1.438111e-011	1.093080e-002	0.004367	1.822404	3.220558e-014	1.640735e-015
	3	PRF_Q_2021_M_CIAN_676_51523.72261.72261.4.0.dta	4	2396.291018	VKALESALK(2)-LEWSHPQFEK(10)	2396.285914	null	1.261602e-010	1.538693e-002	0.005104	2.129963	6.849417e-014	2.495572e-019
	4	PRF_Q_2021_M_CIAN_676_51523.71981.71981.4.0.dta	4	2396.289906	VKALESALK(2)-LEWSHPQFEK(10)	2396.285914	null	4.139986e-005	2.460075e-002	0.003992	1.665911	7.390314e-004	1.331549e-013
	5	PRF_Q_2021_M_CIAN_676_51523.71994.71994.3.0.dta	3	2396.290489	VKALESALK(2)-LEWSHPQFEK(10)	2396.285914	null	3.134665e-010	9.224470e-002	0.004575	1.909205	6.385166e-007	4.982397e-010
	6	PRF_Q_2021_M_CIAN_676_51523.67967.67967.5.0.dta	5	2724.473220	VKALESALKEAK(2)-LEWSHPQFEK(10)	2724.460568	null	1.788966e-003	2.480611e-001	0.012652	4.643855	1.000000e+000	1.690123e-002
69	sp|P33176|KINH_HUMAN (813)-sp|P33176|KINH_HUMAN (813)	2	19
	1	PRF_Q_2021_M_CIAN_676_51523.32675.32675.4.0.dta	4	3723.768771	VKKSAEIDSDDTGGSAAQK(3)-KSAEIDSDDTGGSAAQK(1)	3723.767732	null	9.926059e-003	4.159539e-004	0.001039	0.279018	3.085318e-003	2.116687e-004
	2	PRF_Q_2021_M_CIAN_676_51523.32815.32815.4.0.dta	4	3723.768574	VKKSAEIDSDDTGGSAAQK(3)-KSAEIDSDDTGGSAAQK(1)	3723.767732	null	1.411379e-003	1.395007e-003	0.000842	0.226115	3.619272e-004	9.244993e-007
	3	PRF_Q_2021_M_CIAN_676_51523.32816.32816.5.0.dta	5	3723.765471	VKKSAEIDSDDTGGSAAQK(3)-KSAEIDSDDTGGSAAQK(1)	3723.767732	null	2.143334e-002	1.622635e-003	-0.002261	-0.607181	1.138028e-002	3.305070e-003
	4	PRF_Q_2021_M_CIAN_676_51523.32965.32965.5.0.dta	5	3723.765092	VKKSAEIDSDDTGGSAAQK(3)-KSAEIDSDDTGGSAAQK(1)	3723.767732	null	1.125131e-001	3.568838e-003	-0.002640	-0.708959	6.144031e-002	2.997525e-002
	5	PRF_Q_2021_M_CIAN_676_51523.33110.33110.5.0.dta	5	3723.767863	VKKSAEIDSDDTGGSAAQK(3)-KSAEIDSDDTGGSAAQK(1)	3723.767732	null	4.342306e-001	4.265378e-003	0.000131	0.035179	4.570138e-001	1.732887e-001
	6	PRF_Q_2021_M_CIAN_676_51523.33401.33401.5.0.dta	5	3723.773166	VKKSAEIDSDDTGGSAAQK(3)-KSAEIDSDDTGGSAAQK(1)	3723.767732	null	1.000000e+000	4.727500e-003	0.005434	1.459275	1.000000e+000	5.407206e-003
	7	PRF_Q_2021_M_CIAN_676_51523.35965.35965.3.0.dta	3	3496.606492	KSAEIDSDDTGGSAAQK(1)-KSAEIDSDDTGGSAAQK(1)	3496.604368	null	1.000000e+000	1.158261e-002	0.002124	0.607446	1.000000e+000	1.000000e+000
	8	PRF_Q_2021_M_CIAN_676_51523.36110.36110.3.0.dta	3	3496.606916	KSAEIDSDDTGGSAAQK(1)-KSAEIDSDDTGGSAAQK(1)	3496.604368	null	1.000000e+000	1.234698e-002	0.002548	0.728707	1.000000e+000	1.000000e+000
	9	PRF_Q_2021_M_CIAN_676_51523.35825.35825.3.0.dta	3	3496.605191	KSAEIDSDDTGGSAAQK(1)-KSAEIDSDDTGGSAAQK(1)	3496.604368	null	1.000000e+000	2.446745e-002	0.000823	0.235371	1.000000e+000	1.000000e+000
	10	PRF_Q_2021_M_CIAN_676_51523.36231.36231.4.0.dta	4	3496.609144	KSAEIDSDDTGGSAAQK(1)-KSAEIDSDDTGGSAAQK(1)	3496.604368	null	1.000000e+000	2.585490e-002	0.004776	1.365897	2.511313e-002	2.510092e-002
	11	PRF_Q_2021_M_CIAN_676_51523.35805.35805.4.0.dta	4	3496.607600	KSAEIDSDDTGGSAAQK(1)-KSAEIDSDDTGGSAAQK(1)	3496.604368	null	1.259453e-002	4.350499e-002	0.003232	0.924325	1.298525e-002	1.396520e-002
	12	PRF_Q_2021_M_CIAN_676_51523.36085.36085.4.0.dta	4	3496.609310	KSAEIDSDDTGGSAAQK(1)-KSAEIDSDDTGGSAAQK(1)	3496.604368	null	1.198497e-002	4.808433e-002	0.004942	1.413371	1.255863e-002	1.367419e-002
	13	PRF_Q_2021_M_CIAN_676_51523.35652.35652.4.0.dta	4	3496.607916	KSAEIDSDDTGGSAAQK(1)-KSAEIDSDDTGGSAAQK(1)	3496.604368	null	6.315453e-003	5.067685e-002	0.003548	1.014699	1.179464e-002	3.638814e-003
	14	PRF_Q_2021_M_CIAN_676_51523.35535.35535.3.0.dta	3	3496.610664	KSAEIDSDDTGGSAAQK(1)-KSAEIDSDDTGGSAAQK(1)	3496.604368	null	1.000000e+000	6.030672e-002	0.006296	1.800604	1.853682e-006	1.000000e+000
	15	PRF_Q_2021_M_CIAN_676_51523.35946.35946.4.0.dta	4	3496.607918	KSAEIDSDDTGGSAAQK(1)-KSAEIDSDDTGGSAAQK(1)	3496.604368	null	1.592124e-002	6.285780e-002	0.003550	1.015271	1.343171e-002	4.004325e-003
	16	PRF_Q_2021_M_CIAN_676_51523.35683.35683.3.0.dta	3	3496.608367	KSAEIDSDDTGGSAAQK(1)-KSAEIDSDDTGGSAAQK(1)	3496.604368	null	1.000000e+000	8.935548e-002	0.003999	1.143681	1.000000e+000	1.000000e+000
	17	PRF_Q_2021_M_CIAN_676_51523.35493.35493.4.0.dta	4	3496.608369	KSAEIDSDDTGGSAAQK(1)-KSAEIDSDDTGGSAAQK(1)	3496.604368	null	3.608705e-003	1.147159e-001	0.004001	1.144253	1.053056e-003	4.977733e-003
	18	PRF_Q_2021_M_CIAN_676_51523.35392.35392.3.0.dta	3	3496.609058	KSAEIDSDDTGGSAAQK(1)-KSAEIDSDDTGGSAAQK(1)	3496.604368	null	1.000000e+000	3.114839e-001	0.004690	1.341301	1.000000e+000	1.000000e+000
	19	PRF_Q_2021_M_CIAN_676_51523.35340.35340.4.2.dta	4	3496.607933	KSAEIDSDDTGGSAAQK(1)-KSAEIDSDDTGGSAAQK(1)	3496.604368	null	1.000000e+000	4.484335e-001	0.003565	1.019561	1.000000e+000	1.000000e+000
70	sp|P33176|KINH_HUMAN (903)-sp|P33176|KINH_HUMAN (1231)	2	5
	1	PRF_Q_2021_M_CIAN_676_51523.58756.58756.3.0.dta	3	2153.140657	IKEAVR(2)-LEWSHPQFEK(10)	2153.138868	null	3.926435e-018	5.002161e-004	0.001789	0.830880	4.506835e-023	1.275768e-017
	2	PRF_Q_2021_M_CIAN_676_51523.58680.58680.4.0.dta	4	2153.139733	IKEAVR(2)-LEWSHPQFEK(10)	2153.138868	null	2.429949e-023	1.353792e-002	0.000865	0.401739	1.915649e-013	6.306862e-020
	3	PRF_Q_2021_M_CIAN_676_51523.58811.58811.4.0.dta	4	2153.139091	IKEAVR(2)-LEWSHPQFEK(10)	2153.138868	null	9.819004e-017	1.776030e-002	0.000223	0.103570	3.221158e-013	1.544311e-015
	4	PRF_Q_2021_M_CIAN_676_51523.49046.49046.5.0.dta	5	2153.141144	IKEAVR(2)-LEWSHPQFEK(10)	2153.138868	null	1.000000e+000	5.508481e-001	0.002276	1.057061	1.000000e+000	1.000000e+000
	5	PRF_Q_2021_M_CIAN_676_51523.71669.71669.4.0.dta	4	3071.559593	YQQEVDRIKEAVR(9)-LEWSHPQFEK(10)	3071.558370	null	1.318416e-010	1.169320e-001	0.001223	0.398169	4.086499e-020	9.284550e-016
71	sp|P33176|KINH_HUMAN (514)-sp|P33176|KINH_HUMAN (847)	2	12
	1	PRF_Q_2021_M_CIAN_676_51523.59569.59569.3.0.dta	3	2726.472731	TKEYELLSDELNQK(2)-VHKQLVR(3)	2726.472192	null	2.446043e-009	6.187564e-004	0.000539	0.197691	3.252899e-009	4.350779e-004
	2	PRF_Q_2021_M_CIAN_676_51523.59651.59651.4.0.dta	4	2726.477332	TKEYELLSDELNQK(2)-VHKQLVR(3)	2726.472192	null	5.411968e-010	5.486626e-003	0.005140	1.885220	3.444620e-009	1.204348e-005
	3	PRF_Q_2021_M_CIAN_676_51523.59516.59516.4.1.dta	4	2726.461590	TKEYELLSDELNQK(2)-VHKQLVR(3)	2726.472192	null	2.719971e-012	9.648667e-003	-0.010602	-3.888541	7.627653e-010	2.593016e-006
	4	PRF_Q_2021_M_CIAN_676_51523.59499.59499.5.0.dta	5	2726.469835	TKEYELLSDELNQK(2)-VHKQLVR(3)	2726.472192	null	4.403459e-006	3.691584e-002	-0.002357	-0.864487	3.926456e-031	1.419516e-006
	5	PRF_Q_2021_M_CIAN_676_51523.60033.60033.4.0.dta	4	3541.838804	SQEVEDKTKEYELLSDELNQK(9)-VHKQLVR(3)	3541.838266	null	2.082166e-008	3.125190e-003	0.000538	0.151899	1.000000e+000	8.208256e-005
	6	PRF_Q_2021_M_CIAN_676_51523.59897.59897.4.0.dta	4	3541.839851	SQEVEDKTKEYELLSDELNQK(9)-VHKQLVR(3)	3541.838266	null	1.649937e-006	7.537640e-003	0.001585	0.447508	6.023953e-019	5.513467e-007
	7	PRF_Q_2021_M_CIAN_676_51523.59895.59895.5.0.dta	5	3541.840437	SQEVEDKTKEYELLSDELNQK(9)-VHKQLVR(3)	3541.838266	null	5.475230e-008	1.013193e-002	0.002171	0.612959	1.366620e-007	1.072389e-005
	8	PRF_Q_2021_M_CIAN_676_51523.59767.59767.4.0.dta	4	3541.840590	SQEVEDKTKEYELLSDELNQK(9)-VHKQLVR(3)	3541.838266	null	4.879020e-012	1.049226e-002	0.002324	0.656156	1.000000e+000	7.401673e-007
	9	PRF_Q_2021_M_CIAN_676_51523.68442.68442.5.0.dta	5	3541.848530	SQEVEDKTKEYELLSDELNQK(9)-VHKQLVR(3)	3541.838266	null	4.409071e-005	4.485535e-002	0.010264	2.897930	1.138036e-014	1.129376e-005
	10	PRF_Q_2021_M_CIAN_676_51523.59763.59763.5.0.dta	5	3541.844297	SQEVEDKTKEYELLSDELNQK(9)-VHKQLVR(3)	3541.838266	null	5.615761e-008	6.226196e-002	0.006031	1.702788	9.995735e-012	4.269318e-006
	11	PRF_Q_2021_M_CIAN_676_51523.59815.59815.3.0.dta	3	3541.853248	SQEVEDKTKEYELLSDELNQK(9)-VHKQLVR(3)	3541.838266	null	3.244317e-003	2.138992e-001	0.014982	4.230007	1.000000e+000	9.332449e-002
	12	PRF_Q_2021_M_CIAN_676_51523.59958.59958.3.0.dta	3	3541.847840	SQEVEDKTKEYELLSDELNQK(9)-VHKQLVR(3)	3541.838266	null	1.000000e+000	5.583595e-001	0.009574	2.703116	1.000000e+000	7.554725e-001
72	sp|P33176|KINH_HUMAN (575)-sp|P33176|KINH_HUMAN (801)	2	10
	1	PRF_Q_2021_M_CIAN_676_51523.94791.94791.4.0.dta	4	4616.371457	DLAEIGIAVGNNDVKQPEGTGMIDEEFTVAR(15)-KLFVQDLATR(1)	4616.355032	null	1.615021e-008	1.351268e-003	0.016425	3.558002	1.636499e-010	4.342023e-009
	2	PRF_Q_2021_M_CIAN_676_51523.95061.95061.4.0.dta	4	4616.373381	DLAEIGIAVGNNDVKQPEGTGMIDEEFTVAR(15)-KLFVQDLATR(1)	4616.355032	null	1.255693e-007	1.779663e-003	0.018349	3.974781	1.022537e-016	1.699308e-008
	3	PRF_Q_2021_M_CIAN_676_51523.95472.95472.4.1.dta	4	4616.385477	DLAEIGIAVGNNDVKQPEGTGMIDEEFTVAR(15)-KLFVQDLATR(1)	4616.355032	null	2.334671e-008	5.213794e-003	0.030445	6.595030	4.247034e-012	2.243580e-008
	4	PRF_Q_2021_M_CIAN_676_51523.95195.95195.4.1.dta	4	4616.402821	DLAEIGIAVGNNDVKQPEGTGMIDEEFTVAR(15)-KLFVQDLATR(1)	4616.355032	null	1.448419e-009	1.787545e-002	0.047789	10.352107	1.220462e-010	2.000115e-007
	5	PRF_Q_2021_M_CIAN_676_51523.94754.94754.4.1.dta	4	4616.369982	DLAEIGIAVGNNDVKQPEGTGMIDEEFTVAR(15)-KLFVQDLATR(1)	4616.355032	null	7.223864e-010	2.685137e-002	0.014950	3.238486	1.000000e+000	1.165397e-007
	6	PRF_Q_2021_M_CIAN_676_51523.94925.94925.4.0.dta	4	4616.370746	DLAEIGIAVGNNDVKQPEGTGMIDEEFTVAR(15)-KLFVQDLATR(1)	4616.355032	null	5.140642e-006	5.489623e-002	0.015714	3.403984	3.786400e-016	7.612689e-006
	7	PRF_Q_2021_M_CIAN_676_51523.100500.100500.5.0.dta	5	5661.912460	AAEMMASLLKDLAEIGIAVGNNDVKQPEGTGMIDEEFTVAR(25)-KLFVQDLATR(1)	5661.885004	null	2.558792e-009	8.571025e-003	0.027456	4.849268	1.133352e-008	4.055529e-009
	8	PRF_Q_2021_M_CIAN_676_51523.100523.100523.4.0.dta	4	5661.883160	AAEMMASLLKDLAEIGIAVGNNDVKQPEGTGMIDEEFTVAR(25)-KLFVQDLATR(1)	5661.885004	null	2.934920e-003	1.132279e-002	-0.001844	-0.325687	1.000000e+000	8.318909e-005
	9	PRF_Q_2021_M_CIAN_676_51523.100588.100588.6.2.dta	6	5661.942184	AAEMMASLLKDLAEIGIAVGNNDVKQPEGTGMIDEEFTVAR(25)-KLFVQDLATR(1)	5661.885004	null	1.357117e-009	9.219615e-002	0.057180	10.099110	1.000000e+000	4.671805e-009
	10	PRF_Q_2021_M_CIAN_676_51523.100501.100501.4.0.dta	4	5661.868051	AAEMMASLLKDLAEIGIAVGNNDVKQPEGTGMIDEEFTVAR(25)-KLFVQDLATR(1)	5661.885004	null	1.760461e-005	1.077176e-001	-0.016953	-2.994232	1.000000e+000	2.594491e-006
73	sp|P33176|KINH_HUMAN (252)-sp|P33176|KINH_HUMAN (450)	2	4
	1	PRF_Q_2021_M_CIAN_676_51523.81195.81195.4.2.dta	4	3642.895621	TGAEGAVLDEAKNINK(12)-LKTQMLDQEELLASTR(2)	3642.889308	null	3.856526e-007	1.351942e-003	0.006313	1.732965	1.045027e-010	3.105731e-003
	2	PRF_Q_2021_M_CIAN_676_51523.81344.81344.4.1.dta	4	3642.896161	TGAEGAVLDEAKNINK(12)-LKTQMLDQEELLASTR(2)	3642.889308	null	2.104914e-001	5.862555e-003	0.006853	1.881199	1.421245e-004	2.792537e-001
	3	PRF_Q_2021_M_CIAN_676_51523.81255.81255.3.0.dta	3	3642.874297	TGAEGAVLDEAKNINK(12)-LKTQMLDQEELLASTR(2)	3642.889308	null	1.000000e+000	9.441425e-002	-0.015011	-4.120630	1.000000e+000	1.000000e+000
	4	PRF_Q_2021_M_CIAN_676_51523.74450.74450.5.0.dta	5	3798.985231	TGAEGAVLDEAKNINK(12)-LKTQMLDQEELLASTRR(2)	3798.990410	null	1.305810e-003	2.240656e-002	-0.005179	-1.363257	9.473094e-006	1.125248e-002
74	sp|P33176|KINH_HUMAN (999)-sp|P33176|KINH_HUMAN (1175)	2	5
	1	PRF_Q_2021_M_CIAN_676_51523.75364.75364.4.0.dta	4	2791.426613	GEAVIKEFMR(6)-KPVQMPGAYNVDR(1)	2791.426838	null	1.825073e-008	1.394798e-003	-0.000225	-0.080604	1.289197e-019	4.280636e-008
	2	PRF_Q_2021_M_CIAN_676_51523.75220.75220.4.0.dta	4	2791.424281	GEAVIKEFMR(6)-KPVQMPGAYNVDR(1)	2791.426838	null	5.367431e-008	1.588160e-003	-0.002557	-0.916019	2.158964e-007	1.148956e-010
	3	PRF_Q_2021_M_CIAN_676_51523.75414.75414.3.1.dta	3	2791.422017	GEAVIKEFMR(6)-KPVQMPGAYNVDR(1)	2791.426838	null	8.841947e-006	9.683703e-003	-0.004821	-1.727074	3.735099e-008	4.178133e-008
	4	PRF_Q_2021_M_CIAN_676_51523.75269.75269.3.0.dta	3	2791.421406	GEAVIKEFMR(6)-KPVQMPGAYNVDR(1)	2791.426838	null	1.011700e-004	1.182037e-002	-0.005432	-1.945958	1.115006e-005	4.414821e-007
	5	PRF_Q_2021_M_CIAN_676_51523.67891.67891.4.2.dta	4	2990.561973	GEAVIKEFMR(6)-AKKPVQMPGAYNVDR(3)	2990.558904	null	5.518919e-001	6.157184e-001	0.003069	1.026230	1.000000e+000	1.723577e-001
75	sp|P33176|KINH_HUMAN (791)-sp|P33176|KINH_HUMAN (813)	2	2
	1	PRF_Q_2021_M_CIAN_676_51523.83432.83432.5.0.dta	5	3767.902882	GLEETVAKELQTLHNLR(8)-KSAEIDSDDTGGSAAQK(1)	3767.893203	null	2.673254e-008	1.440289e-003	0.009679	2.568810	4.453286e-011	1.853772e-012
	2	PRF_Q_2021_M_CIAN_676_51523.74615.74615.5.0.dta	5	3895.990058	GLEETVAKELQTLHNLRK(8)-KSAEIDSDDTGGSAAQK(1)	3895.988159	null	1.365495e-001	6.125146e-002	0.001899	0.487424	1.000000e+000	3.930226e-004
76	sp|P33176|KINH_HUMAN (726)-sp|P33176|KINH_HUMAN (728)	2	9
	1	PRF_Q_2021_M_CIAN_676_51523.65683.65683.3.0.dta	3	3225.738999	QISSLRDEVEAKAK(12)-AKLITDLQDQNQK(2)	3225.732355	null	1.210826e-007	1.451218e-003	0.006644	2.059687	9.041176e-005	1.524966e-014
	2	PRF_Q_2021_M_CIAN_676_51523.65643.65643.4.0.dta	4	3225.735646	QISSLRDEVEAKAK(12)-AKLITDLQDQNQK(2)	3225.732355	null	3.271907e-006	5.639076e-003	0.003291	1.020233	1.698066e-004	5.891922e-014
	3	PRF_Q_2021_M_CIAN_676_51523.65780.65780.4.0.dta	4	3225.737525	QISSLRDEVEAKAK(12)-AKLITDLQDQNQK(2)	3225.732355	null	3.003553e-008	1.079007e-002	0.005170	1.602737	5.711552e-005	1.958958e-017
	4	PRF_Q_2021_M_CIAN_676_51523.65545.65545.3.0.dta	3	3225.742146	QISSLRDEVEAKAK(12)-AKLITDLQDQNQK(2)	3225.732355	null	1.000000e+000	1.965101e-002	0.009791	3.035280	1.000000e+000	1.000000e+000
	5	PRF_Q_2021_M_CIAN_676_51523.65542.65542.5.0.dta	5	3225.732353	QISSLRDEVEAKAK(12)-AKLITDLQDQNQK(2)	3225.732355	null	1.040651e-004	5.331998e-002	-0.000002	-0.000620	1.213642e-002	3.837481e-011
	6	PRF_Q_2021_M_CIAN_676_51523.65824.65824.5.0.dta	5	3225.739299	QISSLRDEVEAKAK(12)-AKLITDLQDQNQK(2)	3225.732355	null	1.307633e-004	5.850317e-002	0.006944	2.152689	1.273736e-002	4.268834e-010
	7	PRF_Q_2021_M_CIAN_676_51523.65682.65682.5.0.dta	5	3225.735456	QISSLRDEVEAKAK(12)-AKLITDLQDQNQK(2)	3225.732355	null	1.660430e-003	7.730643e-002	0.003101	0.961332	1.790055e-002	1.165996e-009
	8	PRF_Q_2021_M_CIAN_676_51523.65507.65507.4.0.dta	4	3225.735487	QISSLRDEVEAKAK(12)-AKLITDLQDQNQK(2)	3225.732355	null	4.288956e-002	1.097409e-001	0.003132	0.970942	3.659582e-001	1.062553e-009
	9	PRF_Q_2021_M_CIAN_676_51523.52458.52458.3.0.dta	3	2541.340277	DEVEAKAK(6)-AKLITDLQDQNQK(2)	2541.340517	null	5.571887e-002	1.406155e-002	-0.000240	-0.094438	1.740041e-004	8.259610e-003
77	sp|P33176|KINH_HUMAN (450)-sp|P33176|KINH_HUMAN (909)	2	45
	1	PRF_Q_2021_M_CIAN_676_51523.62614.62614.3.0.dta	3	2719.409910	LKTQMLDQEELLASTR(2)-SKNMAR(2)	2719.411580	null	1.768137e-006	1.575258e-003	-0.001670	-0.614103	3.207791e-013	1.240238e-005
	2	PRF_Q_2021_M_CIAN_676_51523.62536.62536.4.0.dta	4	2719.412541	LKTQMLDQEELLASTR(2)-SKNMAR(2)	2719.411580	null	2.543155e-005	1.644965e-003	0.000961	0.353385	8.240360e-016	1.174671e-005
	3	PRF_Q_2021_M_CIAN_676_51523.62662.62662.4.0.dta	4	2719.414444	LKTQMLDQEELLASTR(2)-SKNMAR(2)	2719.411580	null	8.118881e-006	2.533265e-003	0.002864	1.053169	1.956201e-013	2.517826e-006
	4	PRF_Q_2021_M_CIAN_676_51523.62740.62740.3.0.dta	3	2719.406492	LKTQMLDQEELLASTR(2)-SKNMAR(2)	2719.411580	null	1.525491e-008	3.102128e-003	-0.005088	-1.870993	1.720330e-011	9.783528e-008
	5	PRF_Q_2021_M_CIAN_676_51523.62486.62486.3.0.dta	3	2719.410560	LKTQMLDQEELLASTR(2)-SKNMAR(2)	2719.411580	null	6.383718e-006	3.292566e-003	-0.001020	-0.375081	1.254836e-011	2.508890e-005
	6	PRF_Q_2021_M_CIAN_676_51523.58456.58456.4.0.dta	4	2735.411526	LKTQMLDQEELLASTR(2)-SKNMAR(2)	2735.406494	Oxidation[M](23)	2.618553e-009	6.524014e-003	0.005032	1.839580	1.483008e-021	3.046608e-007
	7	PRF_Q_2021_M_CIAN_676_51523.62619.62619.4.1.dta	4	2735.409071	LKTQMLDQEELLASTR(2)-SKNMAR(2)	2735.406494	Oxidation[M](5)	2.595309e-004	7.062981e-003	0.002577	0.942090	2.748808e-022	4.005744e-005
	8	PRF_Q_2021_M_CIAN_676_51523.53939.53939.4.2.dta	4	2735.414701	LKTQMLDQEELLASTR(2)-SKNMAR(2)	2735.406494	Oxidation[M](5)	2.023760e-009	2.561321e-002	0.008207	3.000285	9.643457e-017	1.961817e-010
	9	PRF_Q_2021_M_CIAN_676_51523.58311.58311.4.0.dta	4	2735.411912	LKTQMLDQEELLASTR(2)-SKNMAR(2)	2735.406494	Oxidation[M](23)	2.987293e-005	9.171519e-002	0.005418	1.980693	5.601769e-013	4.774931e-004
	10	PRF_Q_2021_M_CIAN_676_51523.58366.58366.3.0.dta	3	2735.421278	LKTQMLDQEELLASTR(2)-SKNMAR(2)	2735.406494	Oxidation[M](23)	1.152243e-002	1.962514e-001	0.014784	5.404681	1.052918e-007	1.178594e-003
	11	PRF_Q_2021_M_CIAN_676_51523.55421.55421.4.0.dta	4	2735.412312	LKTQMLDQEELLASTR(2)-SKNMAR(2)	2735.406494	Oxidation[M](5)	1.000000e+000	3.667251e-001	0.005818	2.126923	1.000000e+000	1.000000e+000
	12	PRF_Q_2021_M_CIAN_676_51523.62491.62491.4.0.dta	4	2735.415782	LKTQMLDQEELLASTR(2)-SKNMAR(2)	2735.406494	Oxidation[M](23)	6.245808e-001	5.077654e-001	0.009288	3.395473	2.816076e-004	7.180123e-001
	13	PRF_Q_2021_M_CIAN_676_51523.59403.59403.4.1.dta	4	2735.408376	LKTQMLDQEELLASTR(2)-SKNMAR(2)	2735.406494	Oxidation[M](23)	1.000000e+000	5.315383e-001	0.001882	0.688015	1.480517e-005	1.000000e+000
	14	PRF_Q_2021_M_CIAN_676_51523.55269.55269.4.0.dta	4	2735.410878	LKTQMLDQEELLASTR(2)-SKNMAR(2)	2735.406494	Oxidation[M](5)	1.000000e+000	5.521093e-001	0.004384	1.602687	1.000000e+000	1.000000e+000
	15	PRF_Q_2021_M_CIAN_676_51523.59128.59128.4.2.dta	4	2735.398216	LKTQMLDQEELLASTR(2)-SKNMAR(2)	2735.406494	Oxidation[M](23)	4.670610e-002	5.525299e-001	-0.008278	-3.026241	1.965632e-011	5.182803e-002
	16	PRF_Q_2021_M_CIAN_676_51523.62545.62545.3.0.dta	3	2735.403367	LKTQMLDQEELLASTR(2)-SKNMAR(2)	2735.406494	Oxidation[M](23)	1.000000e+000	6.560914e-001	-0.003127	-1.143157	2.446974e-006	1.000000e+000
	17	PRF_Q_2021_M_CIAN_676_51523.53930.53930.3.0.dta	3	2735.414616	LKTQMLDQEELLASTR(2)-SKNMAR(2)	2735.406494	Oxidation[M](5)	1.000000e+000	6.937226e-001	0.008122	2.969211	1.000000e+000	1.000000e+000
	18	PRF_Q_2021_M_CIAN_676_51523.54886.54886.4.0.dta	4	2735.408462	LKTQMLDQEELLASTR(2)-SKNMAR(2)	2735.406494	Oxidation[M](5)	1.000000e+000	6.992948e-001	0.001968	0.719454	7.183395e-001	1.000000e+000
	19	PRF_Q_2021_M_CIAN_676_51523.55710.55710.4.0.dta	4	2735.410198	LKTQMLDQEELLASTR(2)-SKNMAR(2)	2735.406494	Oxidation[M](5)	1.000000e+000	7.400234e-001	0.003704	1.354095	1.000000e+000	1.000000e+000
	20	PRF_Q_2021_M_CIAN_676_51523.55355.55355.5.0.dta	5	2875.520577	LKTQMLDQEELLASTRR(2)-SKNMAR(2)	2875.512682	null	1.232739e-005	1.150513e-002	0.007895	2.745597	1.805880e-009	5.384318e-007
	21	PRF_Q_2021_M_CIAN_676_51523.55492.55492.5.0.dta	5	2875.519173	LKTQMLDQEELLASTRR(2)-SKNMAR(2)	2875.512682	null	1.755333e-005	1.284465e-002	0.006491	2.257337	5.098213e-021	1.138847e-005
	22	PRF_Q_2021_M_CIAN_676_51523.55356.55356.4.0.dta	4	2875.517176	LKTQMLDQEELLASTRR(2)-SKNMAR(2)	2875.512682	null	1.532332e-007	1.331184e-002	0.004494	1.562852	2.340050e-014	4.354295e-007
	23	PRF_Q_2021_M_CIAN_676_51523.55219.55219.5.0.dta	5	2875.518730	LKTQMLDQEELLASTRR(2)-SKNMAR(2)	2875.512682	null	3.003760e-009	1.669927e-002	0.006048	2.103277	5.065881e-011	6.272374e-011
	24	PRF_Q_2021_M_CIAN_676_51523.55430.55430.5.0.dta	5	2891.509266	LKTQMLDQEELLASTRR(2)-SKNMAR(2)	2891.507596	Oxidation[M](5)	1.882685e-003	1.739285e-002	0.001670	0.577553	2.269096e-012	7.499779e-004
	25	PRF_Q_2021_M_CIAN_676_51523.47291.47291.5.0.dta	5	2891.512401	LKTQMLDQEELLASTRR(2)-SKNMAR(2)	2891.507596	Oxidation[M](5)	2.682785e-010	2.151258e-002	0.004805	1.661763	1.458405e-016	5.019102e-012
	26	PRF_Q_2021_M_CIAN_676_51523.55494.55494.4.0.dta	4	2875.516245	LKTQMLDQEELLASTRR(2)-SKNMAR(2)	2875.512682	null	1.758342e-007	2.338358e-002	0.003563	1.239083	2.962850e-013	3.938617e-010
	27	PRF_Q_2021_M_CIAN_676_51523.55282.55282.5.0.dta	5	2891.509508	LKTQMLDQEELLASTRR(2)-SKNMAR(2)	2891.507596	Oxidation[M](5)	1.790676e-003	2.777502e-002	0.001912	0.661247	1.755825e-008	9.361404e-004
	28	PRF_Q_2021_M_CIAN_676_51523.47148.47148.5.0.dta	5	2891.512501	LKTQMLDQEELLASTRR(2)-SKNMAR(2)	2891.507596	Oxidation[M](5)	3.285625e-003	3.123569e-002	0.004905	1.696347	8.208087e-007	1.088179e-003
	29	PRF_Q_2021_M_CIAN_676_51523.47598.47598.5.0.dta	5	2891.509148	LKTQMLDQEELLASTRR(2)-SKNMAR(2)	2891.507596	Oxidation[M](5)	6.498804e-007	3.650775e-002	0.001552	0.536744	1.000000e+000	2.734123e-010
	30	PRF_Q_2021_M_CIAN_676_51523.47005.47005.5.1.dta	5	2891.512616	LKTQMLDQEELLASTRR(2)-SKNMAR(2)	2891.507596	Oxidation[M](5)	1.415024e-003	3.768825e-002	0.005020	1.736119	1.581884e-006	1.622833e-004
	31	PRF_Q_2021_M_CIAN_676_51523.55425.55425.5.0.dta	5	2907.504278	LKTQMLDQEELLASTRR(2)-SKNMAR(2)	2907.502510	Oxidation[M](5);Oxidation[M](24)	2.136247e-003	4.853997e-002	0.001768	0.608082	6.354800e-006	3.026919e-005
	32	PRF_Q_2021_M_CIAN_676_51523.55630.55630.5.0.dta	5	2875.517969	LKTQMLDQEELLASTRR(2)-SKNMAR(2)	2875.512682	null	2.171313e-006	5.063550e-002	0.005287	1.838629	2.204488e-006	1.540754e-008
	33	PRF_Q_2021_M_CIAN_676_51523.55220.55220.4.0.dta	4	2875.515985	LKTQMLDQEELLASTRR(2)-SKNMAR(2)	2875.512682	null	6.388070e-010	6.059297e-002	0.003303	1.148665	5.477124e-010	1.211538e-007
	34	PRF_Q_2021_M_CIAN_676_51523.55375.55375.3.0.dta	3	2875.514833	LKTQMLDQEELLASTRR(2)-SKNMAR(2)	2875.512682	null	1.000000e+000	9.005119e-002	0.002151	0.748041	1.000000e+000	7.329647e-005
	35	PRF_Q_2021_M_CIAN_676_51523.47434.47434.5.0.dta	5	2891.511376	LKTQMLDQEELLASTRR(2)-SKNMAR(2)	2891.507596	Oxidation[M](5)	2.003276e-007	9.511510e-002	0.003780	1.307277	1.168524e-004	1.196536e-002
	36	PRF_Q_2021_M_CIAN_676_51523.47742.47742.5.0.dta	5	2891.511031	LKTQMLDQEELLASTRR(2)-SKNMAR(2)	2891.507596	Oxidation[M](5)	7.768425e-003	1.054513e-001	0.003435	1.187962	1.000000e+000	6.041015e-005
	37	PRF_Q_2021_M_CIAN_676_51523.48812.48812.5.0.dta	5	2891.508312	LKTQMLDQEELLASTRR(2)-SKNMAR(2)	2891.507596	Oxidation[M](5)	8.914948e-004	1.163550e-001	0.000716	0.247622	1.000000e+000	2.053280e-005
	38	PRF_Q_2021_M_CIAN_676_51523.55522.55522.4.0.dta	4	2891.507056	LKTQMLDQEELLASTRR(2)-SKNMAR(2)	2891.507596	Oxidation[M](24)	3.472510e-001	1.544966e-001	-0.000540	-0.186754	4.266964e-003	2.487112e-001
	39	PRF_Q_2021_M_CIAN_676_51523.55392.55392.4.0.dta	4	2891.506983	LKTQMLDQEELLASTRR(2)-SKNMAR(2)	2891.507596	Oxidation[M](5)	2.033691e-003	2.008019e-001	-0.000613	-0.212000	2.510520e-010	1.816275e-003
	40	PRF_Q_2021_M_CIAN_676_51523.55350.55350.4.1.dta	4	2907.506842	LKTQMLDQEELLASTRR(2)-SKNMAR(2)	2907.502510	Oxidation[M](5);Oxidation[M](24)	3.449846e-001	5.170474e-001	0.004332	1.489939	6.865204e-005	1.000000e+000
	41	PRF_Q_2021_M_CIAN_676_51523.51365.51365.4.0.dta	4	2891.508682	LKTQMLDQEELLASTRR(2)-SKNMAR(2)	2891.507596	Oxidation[M](24)	2.487202e-001	6.086126e-001	0.001086	0.375583	7.191679e-003	2.795944e-001
	42	PRF_Q_2021_M_CIAN_676_51523.51512.51512.4.0.dta	4	2891.507931	LKTQMLDQEELLASTRR(2)-SKNMAR(2)	2891.507596	Oxidation[M](24)	1.000000e+000	6.387738e-001	0.000335	0.115857	3.370154e-002	1.000000e+000
	43	PRF_Q_2021_M_CIAN_676_51523.51221.51221.4.0.dta	4	2891.507772	LKTQMLDQEELLASTRR(2)-SKNMAR(2)	2891.507596	Oxidation[M](24)	1.000000e+000	6.634704e-001	0.000176	0.060868	1.000000e+000	1.000000e+000
	44	PRF_Q_2021_M_CIAN_676_51523.55246.55246.4.2.dta	4	2891.507023	LKTQMLDQEELLASTRR(2)-SKNMAR(2)	2891.507596	Oxidation[M](5)	1.000000e+000	6.816615e-001	-0.000573	-0.198167	2.463875e-002	1.000000e+000
	45	PRF_Q_2021_M_CIAN_676_51523.55275.55275.5.0.dta	5	2907.510364	LKTQMLDQEELLASTRR(2)-SKNMAR(2)	2907.502510	Oxidation[M](5);Oxidation[M](24)	2.227144e-001	6.928227e-001	0.007854	2.701287	5.552240e-001	1.054272e-001
78	sp|P33176|KINH_HUMAN (813)-sp|P33176|KINH_HUMAN (847)	2	6
	1	PRF_Q_2021_M_CIAN_676_51523.30240.30240.4.0.dta	4	2696.382883	KSAEIDSDDTGGSAAQK(1)-VHKQLVR(3)	2696.384834	null	1.847316e-007	2.370857e-003	-0.001951	-0.723561	3.218218e-015	3.330098e-005
	2	PRF_Q_2021_M_CIAN_676_51523.30329.30329.5.0.dta	5	2696.389339	KSAEIDSDDTGGSAAQK(1)-VHKQLVR(3)	2696.384834	null	9.949087e-010	3.226357e-003	0.004505	1.670756	5.787020e-014	5.142799e-007
	3	PRF_Q_2021_M_CIAN_676_51523.30213.30213.3.0.dta	3	2696.381318	KSAEIDSDDTGGSAAQK(1)-VHKQLVR(3)	2696.384834	null	2.071895e-011	4.837250e-003	-0.003516	-1.303968	1.633211e-004	1.701766e-004
	4	PRF_Q_2021_M_CIAN_676_51523.30203.30203.5.0.dta	5	2696.390411	KSAEIDSDDTGGSAAQK(1)-VHKQLVR(3)	2696.384834	null	9.404242e-010	5.669831e-003	0.005577	2.068325	5.477395e-008	3.500488e-007
	5	PRF_Q_2021_M_CIAN_676_51523.30380.30380.4.1.dta	4	2696.384603	KSAEIDSDDTGGSAAQK(1)-VHKQLVR(3)	2696.384834	null	2.100226e-002	1.428203e-001	-0.000231	-0.085670	3.805508e-004	3.911990e-002
	6	PRF_Q_2021_M_CIAN_676_51523.28310.28310.5.0.dta	5	2923.558581	VKKSAEIDSDDTGGSAAQK(3)-VHKQLVR(3)	2923.548199	null	9.849304e-016	2.128579e-002	0.010382	3.551164	6.005027e-006	3.352221e-008
79	sp|P33176|KINH_HUMAN (98)-sp|P33176|KINH_HUMAN (885)	2	7
	1	PRF_Q_2021_M_CIAN_676_51523.49347.49347.5.1.dta	5	3160.554734	THTMEGKLHDPEGMGIIPR(7)-EAKENASR(3)	3160.551245	null	7.175420e-005	2.890215e-003	0.003489	1.103921	5.340247e-005	7.847016e-005
	2	PRF_Q_2021_M_CIAN_676_51523.49336.49336.6.1.dta	6	3160.550752	THTMEGKLHDPEGMGIIPR(7)-EAKENASR(3)	3160.551245	null	8.835849e-004	4.187176e-002	-0.000493	-0.155985	3.134413e-005	1.631003e-003
	3	PRF_Q_2021_M_CIAN_676_51523.49510.49510.5.0.dta	5	3160.558308	THTMEGKLHDPEGMGIIPR(7)-EAKENASR(3)	3160.551245	null	3.524981e-002	1.970160e-001	0.007063	2.234737	8.547657e-005	3.851026e-002
	4	PRF_Q_2021_M_CIAN_676_51523.49490.49490.4.0.dta	4	3160.557058	THTMEGKLHDPEGMGIIPR(7)-EAKENASR(3)	3160.551245	null	9.712378e-004	2.280069e-001	0.005813	1.839236	1.000000e+000	2.551685e-003
	5	PRF_Q_2021_M_CIAN_676_51523.49426.49426.4.0.dta	4	3160.555904	THTMEGKLHDPEGMGIIPR(7)-EAKENASR(3)	3160.551245	null	3.634901e-002	2.733772e-001	0.004659	1.474110	1.000000e+000	5.021535e-002
	6	PRF_Q_2021_M_CIAN_676_51523.68132.68132.5.0.dta	5	3872.970265	THTMEGKLHDPEGMGIIPR(7)-ALESALKEAKENASR(10)	3872.963149	null	3.490826e-004	1.425341e-001	0.007116	1.837353	9.055259e-012	1.023461e-004
	7	PRF_Q_2021_M_CIAN_676_51523.67997.67997.5.0.dta	5	3872.971124	THTMEGKLHDPEGMGIIPR(7)-ALESALKEAKENASR(10)	3872.963149	null	1.804111e-003	1.577892e-001	0.007975	2.059147	8.662416e-010	1.800197e-003
80	sp|P33176|KINH_HUMAN (598)-sp|P33176|KINH_HUMAN (791)	2	12
	1	PRF_Q_2021_M_CIAN_676_51523.79938.79938.4.0.dta	4	2809.519422	MKSEVK(2)-GLEETVAKELQTLHNLR(8)	2809.512670	null	1.916191e-006	2.962160e-003	0.006752	2.403264	6.937547e-023	8.193777e-007
	2	PRF_Q_2021_M_CIAN_676_51523.79959.79959.5.0.dta	5	2809.519067	MKSEVK(2)-GLEETVAKELQTLHNLR(8)	2809.512670	null	8.327633e-006	7.866457e-003	0.006397	2.276907	5.066991e-011	1.286913e-005
	3	PRF_Q_2021_M_CIAN_676_51523.78304.78304.5.0.dta	5	2825.510950	MKSEVK(2)-GLEETVAKELQTLHNLR(8)	2825.507584	Oxidation[M](21)	1.251805e-002	2.109518e-002	0.003366	1.191290	1.000000e+000	1.222520e-002
	4	PRF_Q_2021_M_CIAN_676_51523.80072.80072.4.0.dta	4	2809.514700	MKSEVK(2)-GLEETVAKELQTLHNLR(8)	2809.512670	null	2.381289e-003	2.306058e-002	0.002030	0.722545	3.498093e-016	2.962400e-004
	5	PRF_Q_2021_M_CIAN_676_51523.79798.79798.4.1.dta	4	2809.516710	MKSEVK(2)-GLEETVAKELQTLHNLR(8)	2809.512670	null	2.752484e-004	3.031496e-002	0.004040	1.437972	2.845956e-014	7.649994e-005
	6	PRF_Q_2021_M_CIAN_676_51523.79945.79945.3.0.dta	3	2809.517944	MKSEVK(2)-GLEETVAKELQTLHNLR(8)	2809.512670	null	5.690119e-004	3.347397e-002	0.005274	1.877194	7.268863e-016	3.033705e-005
	7	PRF_Q_2021_M_CIAN_676_51523.79806.79806.5.0.dta	5	2809.516388	MKSEVK(2)-GLEETVAKELQTLHNLR(8)	2809.512670	null	5.625698e-003	3.447392e-002	0.003718	1.323361	1.587662e-006	1.653561e-003
	8	PRF_Q_2021_M_CIAN_676_51523.79896.79896.5.0.dta	5	2825.509107	MKSEVK(2)-GLEETVAKELQTLHNLR(8)	2825.507584	Oxidation[M](21)	5.877637e-004	4.388608e-002	0.001523	0.539018	1.000000e+000	5.512918e-003
	9	PRF_Q_2021_M_CIAN_676_51523.78365.78365.4.0.dta	4	2825.509003	MKSEVK(2)-GLEETVAKELQTLHNLR(8)	2825.507584	Oxidation[M](21)	9.539007e-004	4.677420e-002	0.001419	0.502211	1.000000e+000	6.753861e-002
	10	PRF_Q_2021_M_CIAN_676_51523.80113.80113.5.0.dta	5	2809.517303	MKSEVK(2)-GLEETVAKELQTLHNLR(8)	2809.512670	null	7.244431e-004	4.972233e-002	0.004633	1.649040	4.063587e-005	1.936692e-003
	11	PRF_Q_2021_M_CIAN_676_51523.71144.71144.5.0.dta	5	2937.612771	MKSEVK(2)-GLEETVAKELQTLHNLRK(8)	2937.607626	null	1.656066e-002	5.420411e-002	0.005145	1.751425	1.000000e+000	5.448782e-003
	12	PRF_Q_2021_M_CIAN_676_51523.71297.71297.5.0.dta	5	2937.611865	MKSEVK(2)-GLEETVAKELQTLHNLRK(8)	2937.607626	null	7.404966e-003	1.724161e-001	0.004239	1.443011	1.000000e+000	7.148079e-002
81	sp|P33176|KINH_HUMAN (514)-sp|P33176|KINH_HUMAN (844)	2	4
	1	PRF_Q_2021_M_CIAN_676_51523.89850.89850.5.0.dta	5	3759.977374	TKEYELLSDELNQK(2)-ISFLENNLEQLTKVHK(13)	3759.968937	null	2.288651e-004	3.796621e-003	0.008437	2.243902	2.185507e-003	7.357217e-011
	2	PRF_Q_2021_M_CIAN_676_51523.86611.86611.4.0.dta	4	4575.349853	SQEVEDKTKEYELLSDELNQK(9)-ISFLENNLEQLTKVHK(13)	4575.335011	null	1.882661e-009	7.586195e-003	0.014842	3.243915	1.401499e-009	6.601730e-009
	3	PRF_Q_2021_M_CIAN_676_51523.86524.86524.5.0.dta	5	4575.344048	SQEVEDKTKEYELLSDELNQK(9)-ISFLENNLEQLTKVHK(13)	4575.335011	null	1.604741e-006	1.741645e-002	0.009037	1.975156	2.184432e-010	1.628450e-007
	4	PRF_Q_2021_M_CIAN_676_51523.86665.86665.5.0.dta	5	4575.342304	SQEVEDKTKEYELLSDELNQK(9)-ISFLENNLEQLTKVHK(13)	4575.335011	null	1.813202e-007	2.876972e-002	0.007293	1.593982	1.791411e-014	1.066208e-006
82	sp|P33176|KINH_HUMAN (448)-sp|P33176|KINH_HUMAN (909)	2	26
	1	PRF_Q_2021_M_CIAN_676_51523.56965.56965.3.0.dta	3	3243.658921	QLDDKDEEINQQSQLVEKLK(18)-SKNMAR(2)	3243.652392	null	3.479842e-033	3.909105e-003	0.006529	2.012854	8.343165e-027	2.458867e-038
	2	PRF_Q_2021_M_CIAN_676_51523.56895.56895.4.0.dta	4	3243.662442	QLDDKDEEINQQSQLVEKLK(18)-SKNMAR(2)	3243.652392	null	2.920369e-023	1.154432e-002	0.010050	3.098359	4.457816e-022	1.206642e-026
	3	PRF_Q_2021_M_CIAN_676_51523.53145.53145.5.0.dta	5	3259.653404	QLDDKDEEINQQSQLVEKLK(18)-SKNMAR(2)	3259.647306	Oxidation[M](27)	4.672931e-013	2.031861e-002	0.006098	1.870755	8.705584e-008	1.807721e-022
	4	PRF_Q_2021_M_CIAN_676_51523.57013.57013.5.0.dta	5	3259.650422	QLDDKDEEINQQSQLVEKLK(18)-SKNMAR(2)	3259.647306	Oxidation[M](27)	1.395338e-011	2.309101e-002	0.003116	0.955932	5.240373e-009	2.776056e-009
	5	PRF_Q_2021_M_CIAN_676_51523.56758.56758.5.0.dta	5	3243.655590	QLDDKDEEINQQSQLVEKLK(18)-SKNMAR(2)	3243.652392	null	3.390222e-012	3.181732e-002	0.003198	0.985926	1.052709e-010	5.628297e-012
	6	PRF_Q_2021_M_CIAN_676_51523.57041.57041.5.0.dta	5	3243.663173	QLDDKDEEINQQSQLVEKLK(18)-SKNMAR(2)	3243.652392	null	3.898553e-020	3.497569e-002	0.010781	3.323722	2.579699e-007	6.387272e-016
	7	PRF_Q_2021_M_CIAN_676_51523.56861.56861.5.0.dta	5	3259.650974	QLDDKDEEINQQSQLVEKLK(18)-SKNMAR(2)	3259.647306	Oxidation[M](27)	1.556032e-007	5.233875e-002	0.003668	1.125275	4.375679e-008	8.472283e-011
	8	PRF_Q_2021_M_CIAN_676_51523.53004.53004.5.0.dta	5	3259.652142	QLDDKDEEINQQSQLVEKLK(18)-SKNMAR(2)	3259.647306	Oxidation[M](27)	2.122037e-009	5.780484e-002	0.004836	1.483596	2.339412e-009	8.793835e-019
	9	PRF_Q_2021_M_CIAN_676_51523.56893.56893.5.0.dta	5	3243.663337	QLDDKDEEINQQSQLVEKLK(18)-SKNMAR(2)	3243.652392	null	1.556265e-014	8.659004e-002	0.010945	3.374283	2.607061e-008	3.307966e-014
	10	PRF_Q_2021_M_CIAN_676_51523.57178.57178.4.0.dta	4	3243.655511	QLDDKDEEINQQSQLVEKLK(18)-SKNMAR(2)	3243.652392	null	2.872471e-021	1.014105e-001	0.003119	0.961570	1.332781e-008	9.993985e-017
	11	PRF_Q_2021_M_CIAN_676_51523.57177.57177.5.0.dta	5	3243.657701	QLDDKDEEINQQSQLVEKLK(18)-SKNMAR(2)	3243.652392	null	5.716025e-012	1.179800e-001	0.005309	1.636735	2.403525e-007	6.774101e-014
	12	PRF_Q_2021_M_CIAN_676_51523.53727.53727.5.0.dta	5	3259.649328	QLDDKDEEINQQSQLVEKLK(18)-SKNMAR(2)	3259.647306	Oxidation[M](27)	1.000000e+000	1.206064e-001	0.002022	0.620313	1.000000e+000	1.000000e+000
	13	PRF_Q_2021_M_CIAN_676_51523.56984.56984.4.0.dta	4	3259.648791	QLDDKDEEINQQSQLVEKLK(18)-SKNMAR(2)	3259.647306	Oxidation[M](27)	5.957877e-009	1.470435e-001	0.001485	0.455571	3.226755e-013	3.015303e-006
	14	PRF_Q_2021_M_CIAN_676_51523.57042.57042.4.0.dta	4	3243.661642	QLDDKDEEINQQSQLVEKLK(18)-SKNMAR(2)	3243.652392	null	7.799335e-022	1.569949e-001	0.009250	2.851724	1.980688e-017	6.332665e-015
	15	PRF_Q_2021_M_CIAN_676_51523.52760.52760.5.0.dta	5	3259.655499	QLDDKDEEINQQSQLVEKLK(18)-SKNMAR(2)	3259.647306	Oxidation[M](27)	7.719307e-009	1.743912e-001	0.008193	2.513462	1.220923e-004	2.337067e-011
	16	PRF_Q_2021_M_CIAN_676_51523.52858.52858.5.0.dta	5	3259.653147	QLDDKDEEINQQSQLVEKLK(18)-SKNMAR(2)	3259.647306	Oxidation[M](27)	3.492965e-012	2.012163e-001	0.005841	1.791912	7.337706e-013	2.710887e-010
	17	PRF_Q_2021_M_CIAN_676_51523.53885.53885.5.1.dta	5	3259.647147	QLDDKDEEINQQSQLVEKLK(18)-SKNMAR(2)	3259.647306	Oxidation[M](27)	1.000000e+000	2.190160e-001	-0.000159	-0.048778	1.000000e+000	1.000000e+000
	18	PRF_Q_2021_M_CIAN_676_51523.53585.53585.5.0.dta	5	3259.649153	QLDDKDEEINQQSQLVEKLK(18)-SKNMAR(2)	3259.647306	Oxidation[M](27)	1.000000e+000	2.513943e-001	0.001847	0.566626	1.000000e+000	1.000000e+000
	19	PRF_Q_2021_M_CIAN_676_51523.56847.56847.4.0.dta	4	3259.646175	QLDDKDEEINQQSQLVEKLK(18)-SKNMAR(2)	3259.647306	Oxidation[M](27)	8.441870e-006	2.785421e-001	-0.001131	-0.346970	1.901296e-005	4.588490e-007
	20	PRF_Q_2021_M_CIAN_676_51523.56808.56808.3.0.dta	3	3243.660345	QLDDKDEEINQQSQLVEKLK(18)-SKNMAR(2)	3243.652392	null	2.560717e-007	4.425881e-001	0.007953	2.451866	1.000000e+000	5.235788e-007
	21	PRF_Q_2021_M_CIAN_676_51523.53439.53439.5.0.dta	5	3259.647887	QLDDKDEEINQQSQLVEKLK(18)-SKNMAR(2)	3259.647306	Oxidation[M](27)	1.000000e+000	4.602886e-001	0.000581	0.178240	1.000000e+000	1.000000e+000
	22	PRF_Q_2021_M_CIAN_676_51523.53019.53019.4.0.dta	4	3259.651138	QLDDKDEEINQQSQLVEKLK(18)-SKNMAR(2)	3259.647306	Oxidation[M](27)	7.554343e-005	5.038392e-001	0.003832	1.175587	2.848147e-005	2.089108e-005
	23	PRF_Q_2021_M_CIAN_676_51523.57182.57182.5.0.dta	5	3259.654737	QLDDKDEEINQQSQLVEKLK(18)-SKNMAR(2)	3259.647306	Oxidation[M](27)	1.051977e-003	5.325019e-001	0.007431	2.279694	1.000000e+000	1.764971e-003
	24	PRF_Q_2021_M_CIAN_676_51523.52874.52874.4.0.dta	4	3259.642796	QLDDKDEEINQQSQLVEKLK(18)-SKNMAR(2)	3259.647306	Oxidation[M](27)	6.628426e-006	5.529888e-001	-0.004510	-1.383585	3.167653e-011	8.505126e-004
	25	PRF_Q_2021_M_CIAN_676_51523.53161.53161.4.3.dta	4	3259.645803	QLDDKDEEINQQSQLVEKLK(18)-SKNMAR(2)	3259.647306	Oxidation[M](27)	3.293567e-005	6.480913e-001	-0.001503	-0.461093	5.733451e-007	3.624730e-007
	26	PRF_Q_2021_M_CIAN_676_51523.55872.55872.5.0.dta	5	3647.906699	LYKQLDDKDEEINQQSQLVEKLK(21)-SKNMAR(2)	3647.894728	null	1.865437e-011	2.380841e-002	0.011971	3.281619	1.000000e+000	2.431457e-018
83	sp|P33176|KINH_HUMAN (159)-sp|P33176|KINH_HUMAN (213)	2	18
	1	PRF_Q_2021_M_CIAN_676_51523.52997.52997.4.0.dta	4	3693.886557	TNLSVHEDKNR(9)-SHSIFLINVKQENTQTEQK(10)	3693.882917	null	2.461841e-007	3.951503e-003	0.003640	0.985413	1.496785e-021	1.297161e-007
	2	PRF_Q_2021_M_CIAN_676_51523.53020.53020.5.0.dta	5	3693.887304	TNLSVHEDKNR(9)-SHSIFLINVKQENTQTEQK(10)	3693.882917	null	4.908134e-005	5.062900e-003	0.004387	1.187639	5.342410e-022	3.241983e-005
	3	PRF_Q_2021_M_CIAN_676_51523.52846.52846.4.0.dta	4	3693.882445	TNLSVHEDKNR(9)-SHSIFLINVKQENTQTEQK(10)	3693.882917	null	5.397576e-007	2.705647e-002	-0.000472	-0.127779	3.828795e-013	1.431023e-004
	4	PRF_Q_2021_M_CIAN_676_51523.52873.52873.5.0.dta	5	3693.884619	TNLSVHEDKNR(9)-SHSIFLINVKQENTQTEQK(10)	3693.882917	null	2.000236e-004	5.378679e-002	0.001702	0.460762	8.154109e-013	8.024250e-004
	5	PRF_Q_2021_M_CIAN_676_51523.53146.53146.4.0.dta	4	3693.888302	TNLSVHEDKNR(9)-SHSIFLINVKQENTQTEQK(10)	3693.882917	null	6.931875e-002	1.642184e-001	0.005385	1.457816	1.000000e+000	3.173935e-002
	6	PRF_Q_2021_M_CIAN_676_51523.52865.52865.3.0.dta	3	3693.885591	TNLSVHEDKNR(9)-SHSIFLINVKQENTQTEQK(10)	3693.882917	null	1.113449e-002	1.882411e-001	0.002674	0.723900	1.000000e+000	5.344681e-003
	7	PRF_Q_2021_M_CIAN_676_51523.52986.52986.3.0.dta	3	3693.893741	TNLSVHEDKNR(9)-SHSIFLINVKQENTQTEQK(10)	3693.882917	null	2.783745e-001	2.937432e-001	0.010824	2.930250	1.000000e+000	2.394880e-001
	8	PRF_Q_2021_M_CIAN_676_51523.58636.58636.4.0.dta	4	4280.235779	TNLSVHEDKNRVPYVK(9)-SHSIFLINVKQENTQTEQK(10)	4280.230773	null	2.046047e-005	6.475068e-003	0.005006	1.169563	1.799057e-006	2.188531e-008
	9	PRF_Q_2021_M_CIAN_676_51523.58770.58770.4.0.dta	4	4280.224230	TNLSVHEDKNRVPYVK(9)-SHSIFLINVKQENTQTEQK(10)	4280.230773	null	6.426216e-005	1.078548e-002	-0.006543	-1.528656	4.349697e-015	6.666796e-004
	10	PRF_Q_2021_M_CIAN_676_51523.58728.58728.5.0.dta	5	4280.236065	TNLSVHEDKNRVPYVK(9)-SHSIFLINVKQENTQTEQK(10)	4280.230773	null	4.729935e-002	2.252934e-002	0.005292	1.236382	6.831417e-011	6.583793e-003
	11	PRF_Q_2021_M_CIAN_676_51523.58574.58574.5.0.dta	5	4280.240073	TNLSVHEDKNRVPYVK(9)-SHSIFLINVKQENTQTEQK(10)	4280.230773	null	9.096096e-003	5.311491e-002	0.009300	2.172780	8.816266e-012	6.689266e-003
	12	PRF_Q_2021_M_CIAN_676_51523.58984.58984.5.0.dta	5	4280.226615	TNLSVHEDKNRVPYVK(9)-SHSIFLINVKQENTQTEQK(10)	4280.230773	null	3.553742e-001	6.135043e-002	-0.004158	-0.971443	4.049342e-010	5.335839e-001
	13	PRF_Q_2021_M_CIAN_676_51523.58501.58501.4.0.dta	4	4280.237557	TNLSVHEDKNRVPYVK(9)-SHSIFLINVKQENTQTEQK(10)	4280.230773	null	8.024095e-002	6.644161e-002	0.006784	1.584961	2.814745e-005	2.275088e-002
	14	PRF_Q_2021_M_CIAN_676_51523.58855.58855.5.0.dta	5	4280.223244	TNLSVHEDKNRVPYVK(9)-SHSIFLINVKQENTQTEQK(10)	4280.230773	null	1.033691e-001	1.070571e-001	-0.007529	-1.759017	3.050177e-011	8.952422e-002
	15	PRF_Q_2021_M_CIAN_676_51523.59277.59277.5.0.dta	5	4280.233402	TNLSVHEDKNRVPYVK(9)-SHSIFLINVKQENTQTEQK(10)	4280.230773	null	1.000000e+000	1.114941e-001	0.002629	0.614219	1.000000e+000	1.000000e+000
	16	PRF_Q_2021_M_CIAN_676_51523.58894.58894.4.0.dta	4	4280.220779	TNLSVHEDKNRVPYVK(9)-SHSIFLINVKQENTQTEQK(10)	4280.230773	null	1.000000e+000	1.964313e-001	-0.009994	-2.334921	1.000000e+000	2.168874e-003
	17	PRF_Q_2021_M_CIAN_676_51523.58424.58424.5.0.dta	5	4280.235541	TNLSVHEDKNRVPYVK(9)-SHSIFLINVKQENTQTEQK(10)	4280.230773	null	1.000000e+000	2.196958e-001	0.004768	1.113959	1.000000e+000	9.718999e-001
	18	PRF_Q_2021_M_CIAN_676_51523.59132.59132.5.0.dta	5	4280.224296	TNLSVHEDKNRVPYVK(9)-SHSIFLINVKQENTQTEQK(10)	4280.230773	null	1.000000e+000	2.418397e-001	-0.006477	-1.513236	2.852988e-007	1.000000e+000
84	sp|P33176|KINH_HUMAN (560)-sp|P33176|KINH_HUMAN (791)	2	7
	1	PRF_Q_2021_M_CIAN_676_51523.102009.102009.4.0.dta	4	4661.440755	AAEMMASLLKDLAEIGIAVGNNDVK(10)-GLEETVAKELQTLHNLR(8)	4661.452630	null	2.005295e-008	4.139138e-003	-0.011875	-2.547489	2.849107e-020	1.422341e-007
	2	PRF_Q_2021_M_CIAN_676_51523.102007.102007.5.0.dta	5	4661.459625	AAEMMASLLKDLAEIGIAVGNNDVK(10)-GLEETVAKELQTLHNLR(8)	4661.452630	null	9.093489e-007	7.949303e-003	0.006995	1.500605	7.660221e-013	4.693459e-007
	3	PRF_Q_2021_M_CIAN_676_51523.101875.101875.4.0.dta	4	4661.439023	AAEMMASLLKDLAEIGIAVGNNDVK(10)-GLEETVAKELQTLHNLR(8)	4661.452630	null	1.916743e-004	1.278330e-002	-0.013607	-2.919047	3.248319e-022	7.078990e-006
	4	PRF_Q_2021_M_CIAN_676_51523.101872.101872.5.0.dta	5	4661.486147	AAEMMASLLKDLAEIGIAVGNNDVK(10)-GLEETVAKELQTLHNLR(8)	4661.452630	null	2.065232e-004	2.521052e-002	0.033517	7.190248	5.006383e-013	2.608239e-005
	5	PRF_Q_2021_M_CIAN_676_51523.102023.102023.4.0.dta	4	4661.441450	AAEMMASLLKDLAEIGIAVGNNDVK(10)-GLEETVAKELQTLHNLR(8)	4661.452630	null	1.288268e-008	5.656911e-002	-0.011180	-2.398394	3.063266e-012	5.990859e-011
	6	PRF_Q_2021_M_CIAN_676_51523.101169.101169.5.0.dta	5	6422.287388	AAEMMASLLKDLAEIGIAVGNNDVKQPEGTGMIDEEFTVAR(10)-GLEETVAKELQTLHNLR(8)	6422.256498	null	3.893398e-011	9.425092e-003	0.030890	4.809836	9.708490e-016	1.910611e-006
	7	PRF_Q_2021_M_CIAN_676_51523.99948.99948.6.1.dta	6	6438.297258	AAEMMASLLKDLAEIGIAVGNNDVKQPEGTGMIDEEFTVAR(10)-GLEETVAKELQTLHNLR(8)	6438.251412	Oxidation[M](4)	7.786751e-003	6.875519e-002	0.045846	7.120878	1.710285e-007	2.760572e-004
85	sp|P33176|KINH_HUMAN (256)-sp|P33176|KINH_HUMAN (430)	2	8
	1	PRF_Q_2021_M_CIAN_676_51523.93417.93417.4.0.dta	4	5767.994450	NINKSLSALGNVISALAEGSTYVPYRDSK(4)-LYKQLDDKDEEINQQSQLVEK(3)	5767.954988	null	1.000000e+000	4.256171e-003	0.039462	6.841593	1.000000e+000	1.000000e+000
	2	PRF_Q_2021_M_CIAN_676_51523.93496.93496.4.0.dta	4	5767.945793	NINKSLSALGNVISALAEGSTYVPYRDSK(4)-LYKQLDDKDEEINQQSQLVEK(3)	5767.954988	null	1.000000e+000	4.787538e-003	-0.009195	-1.594153	1.000000e+000	1.000000e+000
	3	PRF_Q_2021_M_CIAN_676_51523.93512.93512.5.0.dta	5	5767.979969	NINKSLSALGNVISALAEGSTYVPYRDSK(4)-LYKQLDDKDEEINQQSQLVEK(3)	5767.954988	null	3.181781e-011	4.568386e-002	0.024981	4.330998	8.319153e-012	6.176896e-007
	4	PRF_Q_2021_M_CIAN_676_51523.93380.93380.5.0.dta	5	5767.993509	NINKSLSALGNVISALAEGSTYVPYRDSK(4)-LYKQLDDKDEEINQQSQLVEK(3)	5767.954988	null	1.070265e-002	5.216197e-002	0.038521	6.678450	1.174857e-011	2.813161e-003
	5	PRF_Q_2021_M_CIAN_676_51523.95465.95465.5.0.dta	5	5437.824102	NINKSLSALGNVISALAEGSTYVPYR(4)-LYKQLDDKDEEINQQSQLVEK(3)	5437.801069	null	5.167557e-007	5.869961e-003	0.023033	4.235719	4.333757e-015	3.413702e-008
	6	PRF_Q_2021_M_CIAN_676_51523.95336.95336.4.0.dta	4	5437.773451	NINKSLSALGNVISALAEGSTYVPYR(4)-LYKQLDDKDEEINQQSQLVEK(3)	5437.801069	null	3.917152e-008	9.818013e-003	-0.027618	-5.078891	6.462086e-009	2.846903e-004
	7	PRF_Q_2021_M_CIAN_676_51523.95401.95401.4.0.dta	4	5437.835381	NINKSLSALGNVISALAEGSTYVPYR(4)-LYKQLDDKDEEINQQSQLVEK(3)	5437.801069	null	9.400078e-014	1.941506e-002	0.034312	6.309904	1.063766e-027	5.209251e-013
	8	PRF_Q_2021_M_CIAN_676_51523.95327.95327.5.0.dta	5	5437.821095	NINKSLSALGNVISALAEGSTYVPYR(4)-LYKQLDDKDEEINQQSQLVEK(3)	5437.801069	null	1.637118e-015	5.304505e-002	0.020026	3.682739	5.741285e-014	4.885329e-009
86	sp|P33176|KINH_HUMAN (657)-sp|P33176|KINH_HUMAN (726)	2	5
	1	PRF_Q_2021_M_CIAN_676_51523.69736.69736.3.0.dta	3	3446.854883	SLTEYLQNVEQKKR(13)-QISSLRDEVEAKAK(12)	3446.848772	null	9.451376e-006	4.699166e-003	0.006111	1.772924	1.854552e-009	9.624944e-008
	2	PRF_Q_2021_M_CIAN_676_51523.70619.70619.4.0.dta	4	3446.853265	SLTEYLQNVEQKKR(13)-QISSLRDEVEAKAK(12)	3446.848772	null	3.089114e-002	2.282868e-001	0.004493	1.303509	2.021123e-005	5.307415e-003
	3	PRF_Q_2021_M_CIAN_676_51523.87038.87038.4.0.dta	4	3953.123508	KRQLEESVDALSEELVQLR(1)-QISSLRDEVEAKAK(12)	3953.118773	null	1.000000e+000	3.507289e-001	0.004735	1.197788	1.000000e+000	1.000000e+000
	4	PRF_Q_2021_M_CIAN_676_51523.87035.87035.5.0.dta	5	3953.126708	KRQLEESVDALSEELVQLR(1)-QISSLRDEVEAKAK(12)	3953.118773	null	1.055915e-004	4.080144e-001	0.007935	2.007276	4.456820e-008	5.070612e-004
	5	PRF_Q_2021_M_CIAN_676_51523.87184.87184.5.0.dta	5	3953.130986	KRQLEESVDALSEELVQLR(1)-QISSLRDEVEAKAK(12)	3953.118773	null	1.000000e+000	4.720377e-001	0.012213	3.089459	1.000000e+000	6.150703e-001
87	sp|P33176|KINH_HUMAN (71)-sp|P33176|KINH_HUMAN (909)	2	3
	1	PRF_Q_2021_M_CIAN_676_51523.76255.76255.4.1.dta	4	3290.661442	IVKDVLEGYNGTIFAYGQTSSGK(3)-SKNMAR(2)	3290.672401	null	5.488046e-007	4.706749e-003	-0.010959	-3.330322	1.000000e+000	4.417316e-009
	2	PRF_Q_2021_M_CIAN_676_51523.68845.68845.4.0.dta	4	3418.746580	KIVKDVLEGYNGTIFAYGQTSSGK(4)-SKNMAR(2)	3418.767356	null	2.304920e-009	1.277876e-002	-0.020776	-6.077044	1.000000e+000	7.357424e-012
	3	PRF_Q_2021_M_CIAN_676_51523.71335.71335.4.3.dta	4	3418.773451	KIVKDVLEGYNGTIFAYGQTSSGK(4)-SKNMAR(2)	3418.767356	null	9.374035e-004	3.339839e-001	0.006095	1.782806	1.000000e+000	2.234668e-002
88	sp|P33176|KINH_HUMAN (489)-sp|P33176|KINH_HUMAN (875)	2	6
	1	PRF_Q_2021_M_CIAN_676_51523.97257.97257.4.0.dta	4	4399.325233	LQAENDASKEEVKEVLQALEELAVNYDQK(13)-VKALESALK(2)	4399.312824	null	1.361179e-005	5.763788e-003	0.012409	2.820668	4.592645e-017	2.359824e-007
	2	PRF_Q_2021_M_CIAN_676_51523.97275.97275.4.0.dta	4	4399.328636	LQAENDASKEEVKEVLQALEELAVNYDQK(13)-VKALESALK(2)	4399.312824	null	1.957320e-008	8.523907e-003	0.015812	3.594198	8.646848e-022	7.667118e-007
	3	PRF_Q_2021_M_CIAN_676_51523.97376.97376.5.0.dta	5	4399.319157	LQAENDASKEEVKEVLQALEELAVNYDQK(13)-VKALESALK(2)	4399.312824	null	1.028998e-007	1.210701e-002	0.006333	1.439543	6.395075e-013	4.225940e-007
	4	PRF_Q_2021_M_CIAN_676_51523.97241.97241.5.0.dta	5	4399.313053	LQAENDASKEEVKEVLQALEELAVNYDQK(13)-VKALESALK(2)	4399.312824	null	5.818810e-006	1.850965e-002	0.000229	0.052054	8.359532e-011	3.184049e-006
	5	PRF_Q_2021_M_CIAN_676_51523.97406.97406.4.0.dta	4	4399.314336	LQAENDASKEEVKEVLQALEELAVNYDQK(13)-VKALESALK(2)	4399.312824	null	7.214973e-006	2.323673e-002	0.001512	0.343690	5.423712e-022	5.077990e-007
	6	PRF_Q_2021_M_CIAN_676_51523.95466.95466.5.0.dta	5	4727.508413	LQAENDASKEEVKEVLQALEELAVNYDQK(13)-VKALESALKEAK(2)	4727.487477	null	1.016733e-005	8.340786e-002	0.020936	4.428568	6.071820e-015	8.014146e-006
89	sp|P33176|KINH_HUMAN (141)-sp|P33176|KINH_HUMAN (240)	2	7
	1	PRF_Q_2021_M_CIAN_676_51523.91276.91276.4.0.dta	4	3157.676637	VSYFEIYLDKIR(10)-VSKTGAEGAVLDEAK(3)	3157.666577	null	6.633772e-008	5.847653e-003	0.010060	3.185897	8.968611e-009	3.189250e-006
	2	PRF_Q_2021_M_CIAN_676_51523.91130.91130.4.0.dta	4	3157.673434	VSYFEIYLDKIR(10)-VSKTGAEGAVLDEAK(3)	3157.666577	null	1.751089e-009	1.220499e-002	0.006857	2.171540	6.174581e-010	4.455217e-008
	3	PRF_Q_2021_M_CIAN_676_51523.91187.91187.3.0.dta	3	3157.672717	VSYFEIYLDKIR(10)-VSKTGAEGAVLDEAK(3)	3157.666577	null	4.839834e-005	1.445008e-001	0.006140	1.944474	1.563068e-005	1.169320e-003
	4	PRF_Q_2021_M_CIAN_676_51523.89895.89895.5.0.dta	5	3157.681942	VSYFEIYLDKIR(10)-VSKTGAEGAVLDEAK(3)	3157.666577	null	1.000000e+000	4.295065e-001	0.015365	4.865935	9.401834e-001	1.000000e+000
	5	PRF_Q_2021_M_CIAN_676_51523.98492.98492.5.0.dta	5	3928.081115	VSYFEIYLDKIRDLLDVSK(10)-VSKTGAEGAVLDEAK(3)	3928.083958	null	7.475138e-004	7.432742e-003	-0.002843	-0.723763	1.805168e-003	3.132221e-004
	6	PRF_Q_2021_M_CIAN_676_51523.98516.98516.4.0.dta	4	3928.079998	VSYFEIYLDKIRDLLDVSK(10)-VSKTGAEGAVLDEAK(3)	3928.083958	null	5.658320e-008	8.716610e-003	-0.003960	-1.008125	9.757920e-009	9.036684e-007
	7	PRF_Q_2021_M_CIAN_676_51523.98625.98625.5.0.dta	5	3928.091991	VSYFEIYLDKIRDLLDVSK(10)-VSKTGAEGAVLDEAK(3)	3928.083958	null	9.369835e-004	8.161152e-002	0.008033	2.045017	1.582521e-002	2.967008e-007
90	sp|P33176|KINH_HUMAN (150)-sp|P33176|KINH_HUMAN (166)	2	6
	1	PRF_Q_2021_M_CIAN_676_51523.61678.61678.4.0.dta	4	3428.751077	DLLDVSKTNLSVHEDKNR(7)-VPYVKGCTER(5)	3428.747682	Carbamidomethyl[C](28)	4.873482e-004	5.891358e-003	0.003395	0.990157	3.063781e-010	2.257691e-005
	2	PRF_Q_2021_M_CIAN_676_51523.61829.61829.4.0.dta	4	3428.749756	DLLDVSKTNLSVHEDKNR(7)-VPYVKGCTER(5)	3428.747682	Carbamidomethyl[C](28)	1.189670e-007	8.708233e-003	0.002074	0.604886	5.826672e-010	2.698879e-007
	3	PRF_Q_2021_M_CIAN_676_51523.61690.61690.5.0.dta	5	3428.755797	DLLDVSKTNLSVHEDKNR(7)-VPYVKGCTER(5)	3428.747682	Carbamidomethyl[C](28)	5.236498e-005	2.752874e-002	0.008115	2.366753	1.613860e-010	8.648519e-006
	4	PRF_Q_2021_M_CIAN_676_51523.56948.56948.5.0.dta	5	3697.919281	IRDLLDVSKTNLSVHEDKNR(9)-VPYVKGCTER(5)	3697.932842	Carbamidomethyl[C](30)	6.665515e-005	1.148856e-001	-0.013561	-3.667184	3.778132e-005	3.116216e-005
	5	PRF_Q_2021_M_CIAN_676_51523.56782.56782.5.1.dta	5	3697.924933	IRDLLDVSKTNLSVHEDKNR(9)-VPYVKGCTER(5)	3697.932842	Carbamidomethyl[C](30)	6.936268e-004	1.556352e-001	-0.007909	-2.138762	7.209419e-004	3.506680e-005
	6	PRF_Q_2021_M_CIAN_676_51523.56806.56806.4.1.dta	4	3697.941292	IRDLLDVSKTNLSVHEDKNR(9)-VPYVKGCTER(5)	3697.932842	Carbamidomethyl[C](30)	1.000000e+000	1.689749e-001	0.008450	2.285060	1.000000e+000	7.046874e-002
91	sp|P33176|KINH_HUMAN (885)-sp|P33176|KINH_HUMAN (999)	2	4
	1	PRF_Q_2021_M_CIAN_676_51523.54966.54966.4.0.dta	4	2221.128079	EAKENASR(3)-GEAVIKEFMR(6)	2221.128039	null	1.466376e-003	5.956547e-003	0.000040	0.018009	4.513087e-006	3.719322e-003
	2	PRF_Q_2021_M_CIAN_676_51523.55045.55045.3.0.dta	3	2221.126444	EAKENASR(3)-GEAVIKEFMR(6)	2221.128039	null	1.002218e-003	1.107700e-001	-0.001595	-0.718104	1.810588e-006	7.559941e-004
	3	PRF_Q_2021_M_CIAN_676_51523.76749.76749.4.3.dta	4	2933.536191	ALESALKEAKENASR(10)-GEAVIKEFMR(6)	2933.539943	null	1.000000e+000	3.209619e-001	-0.003752	-1.279001	1.000000e+000	2.554372e-003
	4	PRF_Q_2021_M_CIAN_676_51523.76735.76735.3.0.dta	3	2933.528993	ALESALKEAKENASR(10)-GEAVIKEFMR(6)	2933.539943	null	1.000000e+000	7.803625e-001	-0.010950	-3.732692	1.000000e+000	1.000000e+000
92	sp|P33176|KINH_HUMAN (575)-sp|P33176|KINH_HUMAN (598)	2	4
	1	PRF_Q_2021_M_CIAN_676_51523.90890.90890.4.0.dta	4	4147.027557	DLAEIGIAVGNNDVKQPEGTGMIDEEFTVAR(15)-MKSEVK(2)	4147.057158	null	1.735359e-003	6.466132e-003	-0.029601	-7.137833	7.106229e-008	2.768263e-004
	2	PRF_Q_2021_M_CIAN_676_51523.90751.90751.4.0.dta	4	4147.072124	DLAEIGIAVGNNDVKQPEGTGMIDEEFTVAR(15)-MKSEVK(2)	4147.057158	null	8.587682e-003	1.499313e-001	0.014966	3.608824	1.000000e+000	4.310659e-003
	3	PRF_Q_2021_M_CIAN_676_51523.91047.91047.4.1.dta	4	4147.035799	DLAEIGIAVGNNDVKQPEGTGMIDEEFTVAR(15)-MKSEVK(2)	4147.057158	null	1.000000e+000	6.203917e-001	-0.021359	-5.150399	1.000000e+000	1.000000e+000
	4	PRF_Q_2021_M_CIAN_676_51523.96871.96871.5.1.dta	5	5651.848292	AAEMMASLLKDLAEIGIAVGNNDVKQPEGTGMIDEEFTVAR(25)-MKSEVKTMVK(2)	5651.838647	null	9.273611e-001	4.912896e-001	0.009645	1.706524	1.000000e+000	3.959188e-001
93	sp|P33176|KINH_HUMAN (812)-sp|P33176|KINH_HUMAN (829)	2	2
	1	PRF_Q_2021_M_CIAN_676_51523.32540.32540.3.0.dta	3	3851.827586	VKKSAEIDSDDTGGSAAQK(2)-SAEIDSDDTGGSAAQKQK(16)	3851.826303	null	2.545953e-006	7.583786e-003	0.001283	0.333089	8.881885e-011	1.096368e-009
	2	PRF_Q_2021_M_CIAN_676_51523.27320.27320.5.0.dta	5	3979.921285	VKKSAEIDSDDTGGSAAQK(2)-KSAEIDSDDTGGSAAQKQK(17)	3979.921259	null	1.000000e+000	1.408986e-002	0.000026	0.006533	1.000000e+000	1.000000e+000
94	sp|P33176|KINH_HUMAN (159)-sp|P33176|KINH_HUMAN (430)	2	4
	1	PRF_Q_2021_M_CIAN_676_51523.55238.55238.5.0.dta	5	4599.362163	TNLSVHEDKNRVPYVK(9)-LYKQLDDKDEEINQQSQLVEK(3)	4599.357475	null	2.914515e-006	7.629835e-003	0.004688	1.019273	3.269236e-020	6.635686e-009
	2	PRF_Q_2021_M_CIAN_676_51523.55140.55140.4.0.dta	4	4599.372048	TNLSVHEDKNRVPYVK(9)-LYKQLDDKDEEINQQSQLVEK(3)	4599.357475	null	1.000000e+000	2.036250e-001	0.014573	3.168486	1.000000e+000	1.415278e-005
	3	PRF_Q_2021_M_CIAN_676_51523.55094.55094.5.0.dta	5	4599.352051	TNLSVHEDKNRVPYVK(9)-LYKQLDDKDEEINQQSQLVEK(3)	4599.357475	null	2.100371e-001	2.692689e-001	-0.005424	-1.179295	1.000000e+000	1.501133e-004
	4	PRF_Q_2021_M_CIAN_676_51523.51655.51655.5.0.dta	5	5202.610684	TNLSVHEDKNRVPYVKGCTER(9)-LYKQLDDKDEEINQQSQLVEK(3)	5202.600941	Carbamidomethyl[C](42)	1.000000e+000	2.420304e-001	0.009743	1.872717	1.000000e+000	1.000000e+000
95	sp|P33176|KINH_HUMAN (240)-sp|P33176|KINH_HUMAN (427)	2	3
	1	PRF_Q_2021_M_CIAN_676_51523.57075.57075.5.0.dta	5	3022.573273	VSKTGAEGAVLDEAK(3)-KCEEEIAKLYK(8)	3022.565152	Carbamidomethyl[C](20)	2.901322e-001	7.697289e-003	0.008121	2.686791	2.174605e-004	2.758782e-001
	2	PRF_Q_2021_M_CIAN_676_51523.57059.57059.4.0.dta	4	3022.578880	VSKTGAEGAVLDEAK(3)-KCEEEIAKLYK(8)	3022.565152	Carbamidomethyl[C](20)	3.884830e-001	3.392268e-002	0.013728	4.541838	5.349297e-005	3.749627e-001
	3	PRF_Q_2021_M_CIAN_676_51523.51377.51377.4.0.dta	4	3178.667902	VSKTGAEGAVLDEAK(3)-RKCEEEIAKLYK(9)	3178.666254	Carbamidomethyl[C](21)	1.036394e-001	2.041638e-002	0.001648	0.518456	2.438910e-005	1.474952e-001
96	sp|P33176|KINH_HUMAN (560)-sp|P33176|KINH_HUMAN (801)	2	2
	1	PRF_Q_2021_M_CIAN_676_51523.101416.101416.4.0.dta	4	3901.089905	AAEMMASLLKDLAEIGIAVGNNDVK(10)-KLFVQDLATR(1)	3901.081135	null	1.467871e-007	8.078001e-003	0.008770	2.248095	6.966888e-012	8.505161e-007
	2	PRF_Q_2021_M_CIAN_676_51523.100637.100637.5.0.dta	5	5661.910336	AAEMMASLLKDLAEIGIAVGNNDVKQPEGTGMIDEEFTVAR(10)-KLFVQDLATR(1)	5661.885004	null	2.224460e-007	9.432564e-003	0.025332	4.474128	6.838988e-017	1.353793e-007
97	sp|P33176|KINH_HUMAN (885)-sp|P33176|KINH_HUMAN (1188)	2	7
	1	PRF_Q_2021_M_CIAN_676_51523.72438.72438.4.0.dta	4	4093.043347	ALESALKEAKENASR(10)-KLDITSHNEDYTVVEQYER(1)	4093.035832	null	1.000000e+000	8.966881e-003	0.007515	1.836045	1.000000e+000	1.000000e+000
	2	PRF_Q_2021_M_CIAN_676_51523.72446.72446.5.0.dta	5	4093.038833	ALESALKEAKENASR(10)-KLDITSHNEDYTVVEQYER(1)	4093.035832	null	2.433975e-007	2.393727e-002	0.003001	0.733197	1.541989e-007	6.702664e-007
	3	PRF_Q_2021_M_CIAN_676_51523.72290.72290.5.0.dta	5	4093.033196	ALESALKEAKENASR(10)-KLDITSHNEDYTVVEQYER(1)	4093.035832	null	7.171740e-003	1.062368e-001	-0.002636	-0.644021	1.720689e-003	3.786395e-004
	4	PRF_Q_2021_M_CIAN_676_51523.55323.55323.5.0.dta	5	3380.631316	EAKENASR(3)-KLDITSHNEDYTVVEQYER(1)	3380.623928	null	4.526477e-013	3.288789e-002	0.007388	2.185395	1.054897e-006	2.104843e-007
	5	PRF_Q_2021_M_CIAN_676_51523.55484.55484.5.0.dta	5	3380.630238	EAKENASR(3)-KLDITSHNEDYTVVEQYER(1)	3380.623928	null	5.596100e-008	4.242647e-002	0.006310	1.866519	1.000000e+000	5.500142e-005
	6	PRF_Q_2021_M_CIAN_676_51523.55455.55455.4.1.dta	4	3380.616950	EAKENASR(3)-KLDITSHNEDYTVVEQYER(1)	3380.623928	null	9.964390e-007	5.028238e-002	-0.006978	-2.064116	1.739565e-009	1.250370e-004
	7	PRF_Q_2021_M_CIAN_676_51523.55308.55308.4.1.dta	4	3380.594289	EAKENASR(3)-KLDITSHNEDYTVVEQYER(1)	3380.623928	null	1.338934e-003	7.617847e-002	-0.029639	-8.767317	1.449448e-006	8.487140e-005
98	sp|P33176|KINH_HUMAN (560)-sp|P33176|KINH_HUMAN (598)	2	7
	1	PRF_Q_2021_M_CIAN_676_51523.99139.99139.3.0.dta	3	3431.785077	AAEMMASLLKDLAEIGIAVGNNDVK(10)-MKSEVK(2)	3431.783262	null	2.124717e-004	9.400755e-003	0.001815	0.528880	3.355915e-015	2.219057e-004
	2	PRF_Q_2021_M_CIAN_676_51523.99138.99138.4.0.dta	4	3431.788470	AAEMMASLLKDLAEIGIAVGNNDVK(10)-MKSEVK(2)	3431.783262	null	7.777194e-004	1.002170e-002	0.005208	1.517578	1.505086e-023	7.377035e-004
	3	PRF_Q_2021_M_CIAN_676_51523.98821.98821.4.0.dta	4	5192.603955	AAEMMASLLKDLAEIGIAVGNNDVKQPEGTGMIDEEFTVAR(10)-MKSEVK(2)	5192.587130	null	8.671741e-005	1.895204e-002	0.016825	3.240196	1.960976e-017	1.338376e-004
	4	PRF_Q_2021_M_CIAN_676_51523.98820.98820.5.0.dta	5	5192.592504	AAEMMASLLKDLAEIGIAVGNNDVKQPEGTGMIDEEFTVAR(10)-MKSEVK(2)	5192.587130	null	2.013971e-003	3.447226e-002	0.005374	1.034937	2.225448e-011	4.667264e-004
	5	PRF_Q_2021_M_CIAN_676_51523.98675.98675.5.0.dta	5	5192.617994	AAEMMASLLKDLAEIGIAVGNNDVKQPEGTGMIDEEFTVAR(10)-MKSEVK(2)	5192.587130	null	9.977717e-004	1.075562e-001	0.030864	5.943858	1.000000e+000	1.198090e-004
	6	PRF_Q_2021_M_CIAN_676_51523.97125.97125.5.1.dta	5	5208.594049	AAEMMASLLKDLAEIGIAVGNNDVKQPEGTGMIDEEFTVAR(10)-MKSEVK(2)	5208.582044	Oxidation[M](4)	4.321497e-004	2.007778e-001	0.012005	2.304850	9.751262e-034	1.280130e-004
	7	PRF_Q_2021_M_CIAN_676_51523.99172.99172.5.1.dta	5	5192.618547	AAEMMASLLKDLAEIGIAVGNNDVKQPEGTGMIDEEFTVAR(10)-MKSEVK(2)	5192.587130	null	3.397701e-001	4.464091e-001	0.031417	6.050356	1.242399e-010	2.867896e-001
99	sp|P33176|KINH_HUMAN (98)-sp|P33176|KINH_HUMAN (903)	2	4
	1	PRF_Q_2021_M_CIAN_676_51523.54250.54250.5.0.dta	5	2971.554000	THTMEGKLHDPEGMGIIPR(7)-IKEAVR(2)	2971.549067	null	2.194219e-006	9.586089e-003	0.004933	1.660077	2.844194e-006	3.471120e-007
	2	PRF_Q_2021_M_CIAN_676_51523.54091.54091.5.0.dta	5	2971.553774	THTMEGKLHDPEGMGIIPR(7)-IKEAVR(2)	2971.549067	null	2.697461e-007	1.661116e-002	0.004707	1.584022	1.071518e-008	5.909309e-009
	3	PRF_Q_2021_M_CIAN_676_51523.53937.53937.5.0.dta	5	2971.553254	THTMEGKLHDPEGMGIIPR(7)-IKEAVR(2)	2971.549067	null	1.741134e-004	1.033374e-001	0.004187	1.409029	7.530027e-009	2.067255e-005
	4	PRF_Q_2021_M_CIAN_676_51523.66925.66925.5.0.dta	5	3889.978858	THTMEGKLHDPEGMGIIPR(7)-YQQEVDRIKEAVR(9)	3889.968569	null	1.000000e+000	7.373228e-001	0.010289	2.645009	1.000000e+000	1.000000e+000
100	sp|P33176|KINH_HUMAN (1158)-sp|P33176|KINH_HUMAN (1231)	2	6
	1	PRF_Q_2021_M_CIAN_676_51523.56474.56474.4.0.dta	4	2083.061574	LKDGGR(2)-LEWSHPQFEK(10)	2083.060622	null	2.116416e-011	9.801888e-003	0.000952	0.457020	1.847316e-009	4.119540e-008
	2	PRF_Q_2021_M_CIAN_676_51523.56355.56355.3.0.dta	3	2083.060708	LKDGGR(2)-LEWSHPQFEK(10)	2083.060622	null	4.734414e-009	1.172370e-002	0.000086	0.041285	9.865743e-013	6.977486e-006
	3	PRF_Q_2021_M_CIAN_676_51523.56481.56481.3.0.dta	3	2083.060592	LKDGGR(2)-LEWSHPQFEK(10)	2083.060622	null	8.669612e-011	1.245094e-002	-0.000030	-0.014402	2.294718e-017	3.059685e-007
	4	PRF_Q_2021_M_CIAN_676_51523.56345.56345.4.0.dta	4	2083.061078	LKDGGR(2)-LEWSHPQFEK(10)	2083.060622	null	7.715512e-017	2.693747e-002	0.000456	0.218909	5.486204e-016	4.998317e-013
	5	PRF_Q_2021_M_CIAN_676_51523.69139.69139.5.0.dta	5	3301.594475	LKDGGR(2)-HSTGGMDELYKLEWSHPQFEK(21)	3301.594489	null	5.488748e-007	3.885569e-002	-0.000014	-0.004240	1.000000e+000	2.805044e-006
	6	PRF_Q_2021_M_CIAN_676_51523.69162.69162.5.0.dta	5	3301.594560	LKDGGR(2)-HSTGGMDELYKLEWSHPQFEK(21)	3301.594489	null	3.055262e-006	1.001175e-001	0.000071	0.021505	5.211547e-009	2.610418e-005
101	sp|P33176|KINH_HUMAN (237)-sp|P33176|KINH_HUMAN (313)	2	7
	1	PRF_Q_2021_M_CIAN_676_51523.91392.91392.5.2.dta	5	5778.916095	LYLVDLAGSEKVSKTGAEGAVLDEAK(11)-TTIVICCSPSSYNESETKSTLLFGQR(18)	5778.897733	Carbamidomethyl[C](6);Carbamidomethyl[C](7)	1.000000e+000	1.046716e-002	0.018362	3.177423	1.000000e+000	4.987238e-008
	2	PRF_Q_2021_M_CIAN_676_51523.92042.92042.5.0.dta	5	4637.337385	LYLVDLAGSEKVSK(11)-TTIVICCSPSSYNESETKSTLLFGQR(18)	4637.336270	Carbamidomethyl[C](6);Carbamidomethyl[C](7)	2.993882e-005	1.218752e-002	0.001115	0.240440	3.894919e-010	2.787490e-005
	3	PRF_Q_2021_M_CIAN_676_51523.92192.92192.4.0.dta	4	4637.328752	LYLVDLAGSEKVSK(11)-TTIVICCSPSSYNESETKSTLLFGQR(18)	4637.336270	Carbamidomethyl[C](6);Carbamidomethyl[C](7)	4.097513e-008	1.253297e-002	-0.007518	-1.621189	4.696479e-008	2.509829e-007
	4	PRF_Q_2021_M_CIAN_676_51523.92044.92044.4.0.dta	4	4637.330862	LYLVDLAGSEKVSK(11)-TTIVICCSPSSYNESETKSTLLFGQR(18)	4637.336270	Carbamidomethyl[C](6);Carbamidomethyl[C](7)	4.590031e-007	1.658308e-002	-0.005408	-1.166187	5.170171e-009	1.266031e-007
	5	PRF_Q_2021_M_CIAN_676_51523.92323.92323.4.0.dta	4	4637.330695	LYLVDLAGSEKVSK(11)-TTIVICCSPSSYNESETKSTLLFGQR(18)	4637.336270	Carbamidomethyl[C](6);Carbamidomethyl[C](7)	4.183643e-008	3.790537e-002	-0.005575	-1.202199	3.757120e-008	8.869838e-008
	6	PRF_Q_2021_M_CIAN_676_51523.92194.92194.5.0.dta	5	4637.347334	LYLVDLAGSEKVSK(11)-TTIVICCSPSSYNESETKSTLLFGQR(18)	4637.336270	Carbamidomethyl[C](6);Carbamidomethyl[C](7)	8.131845e-006	7.096366e-002	0.011064	2.385852	1.107155e-007	1.199379e-006
	7	PRF_Q_2021_M_CIAN_676_51523.92454.92454.4.2.dta	4	4637.321966	LYLVDLAGSEKVSK(11)-TTIVICCSPSSYNESETKSTLLFGQR(18)	4637.336270	Carbamidomethyl[C](6);Carbamidomethyl[C](7)	6.640994e-007	1.142526e-001	-0.014304	-3.084529	4.109526e-006	7.361088e-007
102	sp|P33176|KINH_HUMAN (240)-sp|P33176|KINH_HUMAN (420)	2	2
	1	PRF_Q_2021_M_CIAN_676_51523.47928.47928.4.1.dta	4	2618.322831	VSKTGAEGAVLDEAK(3)-KCEEEIAK(1)	2618.322816	Carbamidomethyl[C](20)	1.335870e-002	1.102264e-002	0.000015	0.005729	7.537809e-002	6.163477e-002
	2	PRF_Q_2021_M_CIAN_676_51523.51323.51323.5.0.dta	5	3178.666146	VSKTGAEGAVLDEAK(3)-RKCEEEIAKLYK(2)	3178.666254	Carbamidomethyl[C](21)	1.000000e+000	2.150606e-002	-0.000108	-0.033977	2.597236e-003	7.989496e-001
103	sp|P33176|KINH_HUMAN (44)-sp|P33176|KINH_HUMAN (313)	2	25
	1	PRF_Q_2021_M_CIAN_676_51523.92045.92045.5.0.dta	5	5158.502530	FQGEDTVVIASKPYAFDR(12)-TTIVICCSPSSYNESETKSTLLFGQR(18)	5158.502147	Carbamidomethyl[C](6);Carbamidomethyl[C](7)	2.408291e-009	1.125404e-002	0.000383	0.074246	6.865362e-006	1.240375e-010
	2	PRF_Q_2021_M_CIAN_676_51523.92321.92321.5.0.dta	5	5158.501668	FQGEDTVVIASKPYAFDR(12)-TTIVICCSPSSYNESETKSTLLFGQR(18)	5158.502147	Carbamidomethyl[C](6);Carbamidomethyl[C](7)	3.742768e-007	1.281059e-002	-0.000479	-0.092856	3.125392e-007	1.374327e-011
	3	PRF_Q_2021_M_CIAN_676_51523.92140.92140.4.0.dta	4	5158.506037	FQGEDTVVIASKPYAFDR(12)-TTIVICCSPSSYNESETKSTLLFGQR(18)	5158.502147	Carbamidomethyl[C](6);Carbamidomethyl[C](7)	1.347658e-009	1.673099e-002	0.003890	0.754095	5.246556e-009	1.479406e-014
	4	PRF_Q_2021_M_CIAN_676_51523.92190.92190.5.0.dta	5	5158.495393	FQGEDTVVIASKPYAFDR(12)-TTIVICCSPSSYNESETKSTLLFGQR(18)	5158.502147	Carbamidomethyl[C](6);Carbamidomethyl[C](7)	4.541022e-011	1.900100e-002	-0.006754	-1.309295	3.645189e-009	1.574594e-011
	5	PRF_Q_2021_M_CIAN_676_51523.93244.93244.4.0.dta	4	5158.510603	FQGEDTVVIASKPYAFDR(12)-TTIVICCSPSSYNESETKSTLLFGQR(18)	5158.502147	Carbamidomethyl[C](6);Carbamidomethyl[C](7)	5.600486e-009	2.089907e-002	0.008456	1.639236	1.418255e-005	9.183506e-009
	6	PRF_Q_2021_M_CIAN_676_51523.92603.92603.5.0.dta	5	5158.512766	FQGEDTVVIASKPYAFDR(12)-TTIVICCSPSSYNESETKSTLLFGQR(18)	5158.502147	Carbamidomethyl[C](6);Carbamidomethyl[C](7)	1.036083e-008	2.263750e-002	0.010619	2.058543	2.668066e-009	1.097771e-012
	7	PRF_Q_2021_M_CIAN_676_51523.92453.92453.5.0.dta	5	5158.492125	FQGEDTVVIASKPYAFDR(12)-TTIVICCSPSSYNESETKSTLLFGQR(18)	5158.502147	Carbamidomethyl[C](6);Carbamidomethyl[C](7)	7.503217e-013	2.357733e-002	-0.010022	-1.942812	6.856908e-008	9.124069e-013
	8	PRF_Q_2021_M_CIAN_676_51523.92414.92414.4.0.dta	4	5158.517999	FQGEDTVVIASKPYAFDR(12)-TTIVICCSPSSYNESETKSTLLFGQR(18)	5158.502147	Carbamidomethyl[C](6);Carbamidomethyl[C](7)	8.290714e-014	2.869466e-002	0.015852	3.072985	2.016067e-012	6.582046e-013
	9	PRF_Q_2021_M_CIAN_676_51523.94035.94035.4.1.dta	4	5158.535164	FQGEDTVVIASKPYAFDR(12)-TTIVICCSPSSYNESETKSTLLFGQR(18)	5158.502147	Carbamidomethyl[C](6);Carbamidomethyl[C](7)	3.098303e-003	3.280783e-002	0.033017	6.400501	2.135443e-007	1.335572e-003
	10	PRF_Q_2021_M_CIAN_676_51523.93536.93536.4.0.dta	4	5158.522226	FQGEDTVVIASKPYAFDR(12)-TTIVICCSPSSYNESETKSTLLFGQR(18)	5158.502147	Carbamidomethyl[C](6);Carbamidomethyl[C](7)	1.185650e-010	3.424466e-002	0.020079	3.892409	1.942129e-013	6.262281e-015
	11	PRF_Q_2021_M_CIAN_676_51523.93903.93903.4.1.dta	4	5158.524155	FQGEDTVVIASKPYAFDR(12)-TTIVICCSPSSYNESETKSTLLFGQR(18)	5158.502147	Carbamidomethyl[C](6);Carbamidomethyl[C](7)	8.246918e-011	3.466917e-002	0.022008	4.266355	1.000000e+000	5.507754e-009
	12	PRF_Q_2021_M_CIAN_676_51523.93099.93099.4.0.dta	4	5158.519269	FQGEDTVVIASKPYAFDR(12)-TTIVICCSPSSYNESETKSTLLFGQR(18)	5158.502147	Carbamidomethyl[C](6);Carbamidomethyl[C](7)	1.799641e-009	3.503379e-002	0.017122	3.319181	1.000000e+000	2.448084e-017
	13	PRF_Q_2021_M_CIAN_676_51523.92271.92271.4.0.dta	4	5158.510619	FQGEDTVVIASKPYAFDR(12)-TTIVICCSPSSYNESETKSTLLFGQR(18)	5158.502147	Carbamidomethyl[C](6);Carbamidomethyl[C](7)	5.904402e-009	3.692971e-002	0.008472	1.642337	2.324516e-012	1.130254e-009
	14	PRF_Q_2021_M_CIAN_676_51523.92009.92009.4.0.dta	4	5158.512252	FQGEDTVVIASKPYAFDR(12)-TTIVICCSPSSYNESETKSTLLFGQR(18)	5158.502147	Carbamidomethyl[C](6);Carbamidomethyl[C](7)	1.275685e-009	4.022848e-002	0.010105	1.958902	1.639308e-009	1.272307e-011
	15	PRF_Q_2021_M_CIAN_676_51523.95030.95030.4.0.dta	4	5158.506051	FQGEDTVVIASKPYAFDR(12)-TTIVICCSPSSYNESETKSTLLFGQR(18)	5158.502147	Carbamidomethyl[C](6);Carbamidomethyl[C](7)	2.397855e-002	4.214946e-002	0.003904	0.756809	1.609636e-002	1.921138e-002
	16	PRF_Q_2021_M_CIAN_676_51523.93398.93398.4.0.dta	4	5158.544254	FQGEDTVVIASKPYAFDR(12)-TTIVICCSPSSYNESETKSTLLFGQR(18)	5158.502147	Carbamidomethyl[C](6);Carbamidomethyl[C](7)	3.912382e-008	4.247200e-002	0.042107	8.162641	8.438285e-006	5.057258e-014
	17	PRF_Q_2021_M_CIAN_676_51523.92560.92560.4.0.dta	4	5158.517895	FQGEDTVVIASKPYAFDR(12)-TTIVICCSPSSYNESETKSTLLFGQR(18)	5158.502147	Carbamidomethyl[C](6);Carbamidomethyl[C](7)	2.925701e-010	4.406307e-002	0.015748	3.052824	4.062485e-010	4.935565e-011
	18	PRF_Q_2021_M_CIAN_676_51523.92693.92693.4.0.dta	4	5158.520545	FQGEDTVVIASKPYAFDR(12)-TTIVICCSPSSYNESETKSTLLFGQR(18)	5158.502147	Carbamidomethyl[C](6);Carbamidomethyl[C](7)	1.861780e-014	4.992590e-002	0.018398	3.566539	9.853079e-015	1.660703e-010
	19	PRF_Q_2021_M_CIAN_676_51523.92839.92839.4.0.dta	4	5158.527689	FQGEDTVVIASKPYAFDR(12)-TTIVICCSPSSYNESETKSTLLFGQR(18)	5158.502147	Carbamidomethyl[C](6);Carbamidomethyl[C](7)	1.436725e-011	5.056296e-002	0.025542	4.951437	2.383017e-008	2.039898e-015
	20	PRF_Q_2021_M_CIAN_676_51523.93758.93758.4.1.dta	4	5158.460567	FQGEDTVVIASKPYAFDR(12)-TTIVICCSPSSYNESETKSTLLFGQR(18)	5158.502147	Carbamidomethyl[C](6);Carbamidomethyl[C](7)	1.752279e-005	6.797054e-002	-0.041580	-8.060479	1.000000e+000	3.526428e-007
	21	PRF_Q_2021_M_CIAN_676_51523.92970.92970.4.0.dta	4	5158.531889	FQGEDTVVIASKPYAFDR(12)-TTIVICCSPSSYNESETKSTLLFGQR(18)	5158.502147	Carbamidomethyl[C](6);Carbamidomethyl[C](7)	4.203695e-011	6.965895e-002	0.029742	5.765627	3.856160e-006	1.392295e-014
	22	PRF_Q_2021_M_CIAN_676_51523.94173.94173.4.0.dta	4	5158.460891	FQGEDTVVIASKPYAFDR(12)-TTIVICCSPSSYNESETKSTLLFGQR(18)	5158.502147	Carbamidomethyl[C](6);Carbamidomethyl[C](7)	2.289616e-005	8.155383e-002	-0.041256	-7.997670	1.000000e+000	1.850054e-008
	23	PRF_Q_2021_M_CIAN_676_51523.110037.110037.4.1.dta	4	5158.463764	FQGEDTVVIASKPYAFDR(12)-TTIVICCSPSSYNESETKSTLLFGQR(18)	5158.502147	Carbamidomethyl[C](6);Carbamidomethyl[C](7)	1.000000e+000	1.133018e-001	-0.038383	-7.440726	1.000000e+000	1.000000e+000
	24	PRF_Q_2021_M_CIAN_676_51523.92642.92642.5.0.dta	5	7130.397479	FQGEDTVVIASKPYAFDRVFQSSTSQEQVYNDCAK(12)-TTIVICCSPSSYNESETKSTLLFGQR(18)	7130.365313	Carbamidomethyl[C](33);Carbamidomethyl[C](44);Carbamidomethyl[C](45)	1.000000e+000	1.890394e-002	0.032166	4.511129	1.000000e+000	1.000000e+000
	25	PRF_Q_2021_M_CIAN_676_51523.92785.92785.5.0.dta	5	7130.388560	FQGEDTVVIASKPYAFDRVFQSSTSQEQVYNDCAK(12)-TTIVICCSPSSYNESETKSTLLFGQR(18)	7130.365313	Carbamidomethyl[C](33);Carbamidomethyl[C](44);Carbamidomethyl[C](45)	1.000000e+000	2.488962e-002	0.023247	3.260282	1.000000e+000	1.000000e+000
104	sp|P33176|KINH_HUMAN (420)-sp|P33176|KINH_HUMAN (430)	2	4
	1	PRF_Q_2021_M_CIAN_676_51523.52236.52236.5.0.dta	5	3706.842278	KCEEEIAK(1)-LYKQLDDKDEEINQQSQLVEK(3)	3706.836605	Carbamidomethyl[C](26)	1.165053e-007	1.145464e-002	0.005673	1.530415	1.000000e+000	1.747060e-007
	2	PRF_Q_2021_M_CIAN_676_51523.52095.52095.5.0.dta	5	3706.843742	KCEEEIAK(1)-LYKQLDDKDEEINQQSQLVEK(3)	3706.836605	Carbamidomethyl[C](26)	7.079904e-004	4.482922e-002	0.007137	1.925361	1.000000e+000	3.706787e-003
	3	PRF_Q_2021_M_CIAN_676_51523.51709.51709.5.0.dta	5	3706.832091	KCEEEIAK(1)-LYKQLDDKDEEINQQSQLVEK(3)	3706.836605	Carbamidomethyl[C](26)	6.522283e-005	1.358459e-001	-0.004514	-1.217750	1.000000e+000	1.743820e-008
	4	PRF_Q_2021_M_CIAN_676_51523.46786.46786.5.1.dta	5	3862.945717	RKCEEEIAK(2)-LYKQLDDKDEEINQQSQLVEK(3)	3862.937707	Carbamidomethyl[C](27)	7.975198e-003	4.078395e-001	0.008010	2.073551	1.000000e+000	1.386694e-003
105	sp|P33176|KINH_HUMAN (875)-sp|P33176|KINH_HUMAN (1175)	2	2
	1	PRF_Q_2021_M_CIAN_676_51523.61719.61719.4.1.dta	4	2570.402004	VKALESALK(2)-KPVQMPGAYNVDR(1)	2570.400948	null	1.358908e-007	1.211299e-002	0.001056	0.410831	2.576896e-006	9.544786e-008
	2	PRF_Q_2021_M_CIAN_676_51523.57887.57887.4.0.dta	4	2898.574301	VKALESALKEAK(2)-KPVQMPGAYNVDR(1)	2898.575602	null	6.685522e-001	1.972439e-001	-0.001301	-0.448841	6.633104e-001	5.549563e-001
106	sp|P33176|KINH_HUMAN (1082)-sp|P33176|KINH_HUMAN (1174)	2	11
	1	PRF_Q_2021_M_CIAN_676_51523.66070.66070.4.0.dta	4	3221.621625	QSFPEGFKWER(8)-AKKPVQMPGAYNVDR(2)	3221.619919	null	1.646651e-005	1.216203e-002	0.001706	0.529547	1.210017e-011	3.079408e-006
	2	PRF_Q_2021_M_CIAN_676_51523.65927.65927.4.0.dta	4	3221.618666	QSFPEGFKWER(8)-AKKPVQMPGAYNVDR(2)	3221.619919	null	1.561508e-003	1.887855e-002	-0.001253	-0.388935	2.037550e-011	3.801366e-004
	3	PRF_Q_2021_M_CIAN_676_51523.66217.66217.4.2.dta	4	3221.621128	QSFPEGFKWER(8)-AKKPVQMPGAYNVDR(2)	3221.619919	null	3.351214e-004	2.976544e-002	0.001209	0.375277	1.512010e-010	2.017908e-004
	4	PRF_Q_2021_M_CIAN_676_51523.66357.66357.4.1.dta	4	3221.624229	QSFPEGFKWER(8)-AKKPVQMPGAYNVDR(2)	3221.619919	null	4.288514e-003	3.999823e-002	0.004310	1.337836	1.115912e-011	6.078050e-004
	5	PRF_Q_2021_M_CIAN_676_51523.67594.67594.4.0.dta	4	3221.625417	QSFPEGFKWER(8)-AKKPVQMPGAYNVDR(2)	3221.619919	null	1.209547e-002	1.023777e-001	0.005498	1.706595	5.651256e-010	7.008253e-005
	6	PRF_Q_2021_M_CIAN_676_51523.66520.66520.4.0.dta	4	3221.619130	QSFPEGFKWER(8)-AKKPVQMPGAYNVDR(2)	3221.619919	null	1.000000e+000	1.225813e-001	-0.000789	-0.244908	1.000000e+000	5.035602e-001
	7	PRF_Q_2021_M_CIAN_676_51523.67878.67878.4.1.dta	4	3221.627605	QSFPEGFKWER(8)-AKKPVQMPGAYNVDR(2)	3221.619919	null	7.191010e-002	3.942075e-001	0.007686	2.385756	7.607030e-005	3.575318e-002
	8	PRF_Q_2021_M_CIAN_676_51523.67639.67639.4.0.dta	4	3221.622921	QSFPEGFKWER(8)-AKKPVQMPGAYNVDR(2)	3221.619919	null	2.304866e-001	4.271081e-001	0.003002	0.931829	3.726458e-001	3.923019e-002
	9	PRF_Q_2021_M_CIAN_676_51523.67457.67457.4.1.dta	4	3221.623263	QSFPEGFKWER(8)-AKKPVQMPGAYNVDR(2)	3221.619919	null	1.000000e+000	4.301204e-001	0.003344	1.037987	1.000000e+000	9.637810e-001
	10	PRF_Q_2021_M_CIAN_676_51523.58581.58581.5.0.dta	5	3349.717355	QSFPEGFKWER(8)-AKKPVQMPGAYNVDRK(2)	3349.714874	null	3.423087e-002	1.801662e-002	0.002481	0.740660	8.356797e-004	2.442290e-002
	11	PRF_Q_2021_M_CIAN_676_51523.58507.58507.4.0.dta	4	3349.715789	QSFPEGFKWER(8)-AKKPVQMPGAYNVDRK(2)	3349.714874	null	1.000000e+000	4.489821e-002	0.000915	0.273158	1.000000e+000	8.270177e-004
107	sp|P33176|KINH_HUMAN (343)-sp|P33176|KINH_HUMAN (350)	2	5
	1	PRF_Q_2021_M_CIAN_676_51523.7637.7637.3.0.dta	3	1607.900528	KKYEK(2)-EKEKNK(4)	1607.900222	null	4.923787e-005	1.245168e-002	0.000306	0.190310	3.420368e-004	2.488792e-005
	2	PRF_Q_2021_M_CIAN_676_51523.7615.7615.2.0.dta	2	1607.900621	KKYEK(2)-EKEKNK(4)	1607.900222	null	1.205761e-005	1.489621e-002	0.000399	0.248150	3.783310e-011	7.446649e-003
	3	PRF_Q_2021_M_CIAN_676_51523.8129.8129.2.0.dta	2	1607.899819	KKYEK(2)-EKEKNK(4)	1607.900222	null	6.545319e-003	1.008877e-001	-0.000403	-0.250637	9.335263e-004	7.327050e-002
	4	PRF_Q_2021_M_CIAN_676_51523.8327.8327.3.0.dta	3	1607.900067	KKYEK(2)-EKEKNK(4)	1607.900222	null	1.000000e+000	7.946539e-001	-0.000155	-0.096399	1.000000e+000	1.000000e+000
[truncated: 1,308 more rows]
