# Supplementary material for: Autoinhibited kinesin-1 adopts a hierarchical folding pattern
Source: eLife. 2023 Nov 1;12:RP86776. doi: 10.7554/eLife.86776 (PMC10619981; doi:10.7554/eLife.86776)
Supplement: Figure 5—source data 2. [file elife-86776-fig5-data2.zip › KIF5B_IAK_AAA/KIF5B_IAK_AAA_xlink_sites.csv]

Protein1	AbsPos1	Protein2	AbsPos2	Evalue
sp|P33176|KINH_HUMAN	98	sp|P33176|KINH_HUMAN	187	2.018384e-49
sp|P33176|KINH_HUMAN	448	sp|P33176|KINH_HUMAN	909	3.479842e-33
sp|P33176|KINH_HUMAN	448	sp|P33176|KINH_HUMAN	903	6.396374000000001e-33
sp|P33176|KINH_HUMAN	885	sp|P33176|KINH_HUMAN	1231	2.131707e-31
sp|P33176|KINH_HUMAN	1175	sp|P33176|KINH_HUMAN	1221	2.036489e-28
sp|P33176|KINH_HUMAN	67	sp|P33176|KINH_HUMAN	909	2.209848e-27
sp|P33176|KINH_HUMAN	240	sp|P33176|KINH_HUMAN	256	9.902867000000001e-27
sp|P33176|KINH_HUMAN	141	sp|P33176|KINH_HUMAN	256	1.520571e-25
sp|P33176|KINH_HUMAN	903	sp|P33176|KINH_HUMAN	1231	2.4299490000000003e-23
sp|P33176|KINH_HUMAN	141	sp|P33176|KINH_HUMAN	903	6.698675e-22
sp|P33176|KINH_HUMAN	602	sp|P33176|KINH_HUMAN	609	1.1578939999999999e-21
sp|P33176|KINH_HUMAN	526	sp|P33176|KINH_HUMAN	813	2.6303369999999998e-20
sp|P33176|KINH_HUMAN	753	sp|P33176|KINH_HUMAN	755	3.374162e-20
sp|P33176|KINH_HUMAN	240	sp|P33176|KINH_HUMAN	313	5.52026e-20
sp|P33176|KINH_HUMAN	1188	sp|P33176|KINH_HUMAN	1231	5.839071e-20
sp|P33176|KINH_HUMAN	44	sp|P33176|KINH_HUMAN	281	7.649169e-20
sp|P33176|KINH_HUMAN	1074	sp|P33176|KINH_HUMAN	1175	9.444616e-20
sp|P33176|KINH_HUMAN	548	sp|P33176|KINH_HUMAN	801	1.9876389999999998e-19
sp|P33176|KINH_HUMAN	1128	sp|P33176|KINH_HUMAN	1158	2.082839e-19
sp|P33176|KINH_HUMAN	656	sp|P33176|KINH_HUMAN	726	2.432913e-19
sp|P33176|KINH_HUMAN	829	sp|P33176|KINH_HUMAN	847	4.187068e-19
sp|P33176|KINH_HUMAN	1064	sp|P33176|KINH_HUMAN	1175	2.199854e-18
sp|P33176|KINH_HUMAN	791	sp|P33176|KINH_HUMAN	801	2.0928950000000003e-17
sp|P33176|KINH_HUMAN	875	sp|P33176|KINH_HUMAN	885	3.9293460000000005e-17
sp|P33176|KINH_HUMAN	606	sp|P33176|KINH_HUMAN	609	5.751398000000001e-17
sp|P33176|KINH_HUMAN	1158	sp|P33176|KINH_HUMAN	1231	7.715512000000001e-17
sp|P33176|KINH_HUMAN	801	sp|P33176|KINH_HUMAN	847	1.300032e-16
sp|P33176|KINH_HUMAN	783	sp|P33176|KINH_HUMAN	791	3.56969e-16
sp|P33176|KINH_HUMAN	141	sp|P33176|KINH_HUMAN	252	5.602263e-16
sp|P33176|KINH_HUMAN	909	sp|P33176|KINH_HUMAN	1231	7.85281e-16
sp|P33176|KINH_HUMAN	44	sp|P33176|KINH_HUMAN	323	9.208279e-16
sp|P33176|KINH_HUMAN	813	sp|P33176|KINH_HUMAN	847	9.849304e-16
sp|P33176|KINH_HUMAN	755	sp|P33176|KINH_HUMAN	761	1.393872e-15
sp|P33176|KINH_HUMAN	237	sp|P33176|KINH_HUMAN	252	1.480247e-15
sp|P33176|KINH_HUMAN	256	sp|P33176|KINH_HUMAN	430	1.637118e-15
sp|P33176|KINH_HUMAN	450	sp|P33176|KINH_HUMAN	903	3.510591e-15
sp|P33176|KINH_HUMAN	548	sp|P33176|KINH_HUMAN	548	3.918273e-15
sp|P33176|KINH_HUMAN	141	sp|P33176|KINH_HUMAN	1158	4.08186e-15
sp|P33176|KINH_HUMAN	875	sp|P33176|KINH_HUMAN	1231	6.485421e-15
sp|P33176|KINH_HUMAN	44	sp|P33176|KINH_HUMAN	240	7.92024e-15
sp|P33176|KINH_HUMAN	141	sp|P33176|KINH_HUMAN	281	8.150533e-15
sp|P33176|KINH_HUMAN	541	sp|P33176|KINH_HUMAN	801	8.498582e-15
sp|P33176|KINH_HUMAN	539	sp|P33176|KINH_HUMAN	801	8.639759e-15
sp|P33176|KINH_HUMAN	575	sp|P33176|KINH_HUMAN	783	1.240472e-14
sp|P33176|KINH_HUMAN	448	sp|P33176|KINH_HUMAN	450	1.466363e-14
sp|P33176|KINH_HUMAN	44	sp|P33176|KINH_HUMAN	313	1.86178e-14
sp|P33176|KINH_HUMAN	159	sp|P33176|KINH_HUMAN	222	1.991701e-14
sp|P33176|KINH_HUMAN	539	sp|P33176|KINH_HUMAN	541	2.284078e-14
sp|P33176|KINH_HUMAN	801	sp|P33176|KINH_HUMAN	813	2.390888e-14
sp|P33176|KINH_HUMAN	237	sp|P33176|KINH_HUMAN	256	3.85008e-14
sp|P33176|KINH_HUMAN	187	sp|P33176|KINH_HUMAN	909	3.964373e-14
sp|P33176|KINH_HUMAN	753	sp|P33176|KINH_HUMAN	761	4.078302e-14
sp|P33176|KINH_HUMAN	598	sp|P33176|KINH_HUMAN	606	6.178289e-14
sp|P33176|KINH_HUMAN	644	sp|P33176|KINH_HUMAN	739	9.4688e-14
sp|P33176|KINH_HUMAN	829	sp|P33176|KINH_HUMAN	831	1.673873e-13
sp|P33176|KINH_HUMAN	539	sp|P33176|KINH_HUMAN	847	2.113035e-13
sp|P33176|KINH_HUMAN	885	sp|P33176|KINH_HUMAN	1188	4.526477e-13
sp|P33176|KINH_HUMAN	627	sp|P33176|KINH_HUMAN	739	5.390397e-13
sp|P33176|KINH_HUMAN	903	sp|P33176|KINH_HUMAN	909	6.898747e-13
sp|P33176|KINH_HUMAN	813	sp|P33176|KINH_HUMAN	829	1.202987e-12
sp|P33176|KINH_HUMAN	642	sp|P33176|KINH_HUMAN	728	1.383012e-12
sp|P33176|KINH_HUMAN	909	sp|P33176|KINH_HUMAN	1152	1.485946e-12
sp|P33176|KINH_HUMAN	909	sp|P33176|KINH_HUMAN	1188	1.644886e-12
sp|P33176|KINH_HUMAN	813	sp|P33176|KINH_HUMAN	831	1.746558e-12
sp|P33176|KINH_HUMAN	514	sp|P33176|KINH_HUMAN	847	2.719971e-12
sp|P33176|KINH_HUMAN	159	sp|P33176|KINH_HUMAN	166	2.855029e-12
sp|P33176|KINH_HUMAN	539	sp|P33176|KINH_HUMAN	548	3.434998e-12
sp|P33176|KINH_HUMAN	394	sp|P33176|KINH_HUMAN	420	4.385887e-12
sp|P33176|KINH_HUMAN	961	sp|P33176|KINH_HUMAN	1175	6.033284e-12
sp|P33176|KINH_HUMAN	256	sp|P33176|KINH_HUMAN	450	7.879867e-12
sp|P33176|KINH_HUMAN	141	sp|P33176|KINH_HUMAN	450	8.471898e-12
sp|P33176|KINH_HUMAN	831	sp|P33176|KINH_HUMAN	847	8.645144e-12
sp|P33176|KINH_HUMAN	1037	sp|P33176|KINH_HUMAN	1231	8.671619e-12
sp|P33176|KINH_HUMAN	602	sp|P33176|KINH_HUMAN	783	9.101838e-12
sp|P33176|KINH_HUMAN	903	sp|P33176|KINH_HUMAN	1188	9.191747e-12
sp|P33176|KINH_HUMAN	1148	sp|P33176|KINH_HUMAN	1172	9.739848e-12
sp|P33176|KINH_HUMAN	256	sp|P33176|KINH_HUMAN	420	1.130487e-11
sp|P33176|KINH_HUMAN	512	sp|P33176|KINH_HUMAN	847	1.346016e-11
sp|P33176|KINH_HUMAN	903	sp|P33176|KINH_HUMAN	1175	2.995525e-11
sp|P33176|KINH_HUMAN	596	sp|P33176|KINH_HUMAN	801	3.339635e-11
sp|P33176|KINH_HUMAN	252	sp|P33176|KINH_HUMAN	430	3.741357e-11
sp|P33176|KINH_HUMAN	71	sp|P33176|KINH_HUMAN	961	3.762946e-11
sp|P33176|KINH_HUMAN	560	sp|P33176|KINH_HUMAN	791	3.893398e-11
sp|P33176|KINH_HUMAN	526	sp|P33176|KINH_HUMAN	831	3.940154e-11
sp|P33176|KINH_HUMAN	98	sp|P33176|KINH_HUMAN	875	6.347372e-11
sp|P33176|KINH_HUMAN	620	sp|P33176|KINH_HUMAN	627	8.058014e-11
sp|P33176|KINH_HUMAN	847	sp|P33176|KINH_HUMAN	1231	8.679965e-11
sp|P33176|KINH_HUMAN	909	sp|P33176|KINH_HUMAN	1175	8.708988e-11
sp|P33176|KINH_HUMAN	596	sp|P33176|KINH_HUMAN	602	1.111541e-10
sp|P33176|KINH_HUMAN	514	sp|P33176|KINH_HUMAN	831	1.360635e-10
sp|P33176|KINH_HUMAN	999	sp|P33176|KINH_HUMAN	1174	2.576266e-10
sp|P33176|KINH_HUMAN	685	sp|P33176|KINH_HUMAN	698	2.649515e-10
sp|P33176|KINH_HUMAN	450	sp|P33176|KINH_HUMAN	909	2.682785e-10
sp|P33176|KINH_HUMAN	753	sp|P33176|KINH_HUMAN	764	3.218355e-10
sp|P33176|KINH_HUMAN	240	sp|P33176|KINH_HUMAN	1188	3.873674e-10
sp|P33176|KINH_HUMAN	402	sp|P33176|KINH_HUMAN	420	3.983764e-10
sp|P33176|KINH_HUMAN	44	sp|P33176|KINH_HUMAN	1231	4.234062e-10
sp|P33176|KINH_HUMAN	575	sp|P33176|KINH_HUMAN	801	7.223864e-10
sp|P33176|KINH_HUMAN	98	sp|P33176|KINH_HUMAN	909	8.242072e-10
sp|P33176|KINH_HUMAN	512	sp|P33176|KINH_HUMAN	844	1.024168e-09
sp|P33176|KINH_HUMAN	621	sp|P33176|KINH_HUMAN	753	1.071451e-09
sp|P33176|KINH_HUMAN	801	sp|P33176|KINH_HUMAN	801	1.132608e-09
sp|P33176|KINH_HUMAN	596	sp|P33176|KINH_HUMAN	598	1.180093e-09
sp|P33176|KINH_HUMAN	541	sp|P33176|KINH_HUMAN	829	1.4388e-09
sp|P33176|KINH_HUMAN	141	sp|P33176|KINH_HUMAN	240	1.751089e-09
sp|P33176|KINH_HUMAN	240	sp|P33176|KINH_HUMAN	252	1.835326e-09
sp|P33176|KINH_HUMAN	514	sp|P33176|KINH_HUMAN	844	1.882661e-09
sp|P33176|KINH_HUMAN	909	sp|P33176|KINH_HUMAN	1064	1.988552e-09
sp|P33176|KINH_HUMAN	240	sp|P33176|KINH_HUMAN	450	2.014018e-09
sp|P33176|KINH_HUMAN	98	sp|P33176|KINH_HUMAN	961	2.040549e-09
sp|P33176|KINH_HUMAN	847	sp|P33176|KINH_HUMAN	875	2.119367e-09
sp|P33176|KINH_HUMAN	71	sp|P33176|KINH_HUMAN	909	2.30492e-09
sp|P33176|KINH_HUMAN	903	sp|P33176|KINH_HUMAN	999	2.393816e-09
sp|P33176|KINH_HUMAN	642	sp|P33176|KINH_HUMAN	644	2.558499e-09
sp|P33176|KINH_HUMAN	656	sp|P33176|KINH_HUMAN	714	2.676061e-09
sp|P33176|KINH_HUMAN	539	sp|P33176|KINH_HUMAN	813	3.549666e-09
sp|P33176|KINH_HUMAN	44	sp|P33176|KINH_HUMAN	256	3.636628e-09
sp|P33176|KINH_HUMAN	166	sp|P33176|KINH_HUMAN	430	5.200333e-09
sp|P33176|KINH_HUMAN	166	sp|P33176|KINH_HUMAN	909	5.725761e-09
sp|P33176|KINH_HUMAN	844	sp|P33176|KINH_HUMAN	847	7.138935e-09
sp|P33176|KINH_HUMAN	791	sp|P33176|KINH_HUMAN	847	7.56336e-09
sp|P33176|KINH_HUMAN	549	sp|P33176|KINH_HUMAN	801	9.676471e-09
sp|P33176|KINH_HUMAN	627	sp|P33176|KINH_HUMAN	755	9.703546e-09
sp|P33176|KINH_HUMAN	1175	sp|P33176|KINH_HUMAN	1188	1.186216e-08
sp|P33176|KINH_HUMAN	999	sp|P33176|KINH_HUMAN	1074	1.193075e-08
sp|P33176|KINH_HUMAN	187	sp|P33176|KINH_HUMAN	903	1.450093e-08
sp|P33176|KINH_HUMAN	644	sp|P33176|KINH_HUMAN	728	1.529781e-08
sp|P33176|KINH_HUMAN	999	sp|P33176|KINH_HUMAN	1175	1.825073e-08
sp|P33176|KINH_HUMAN	801	sp|P33176|KINH_HUMAN	831	1.893813e-08
sp|P33176|KINH_HUMAN	489	sp|P33176|KINH_HUMAN	875	1.95732e-08
sp|P33176|KINH_HUMAN	801	sp|P33176|KINH_HUMAN	829	2.654667e-08
sp|P33176|KINH_HUMAN	791	sp|P33176|KINH_HUMAN	813	2.673254e-08
sp|P33176|KINH_HUMAN	909	sp|P33176|KINH_HUMAN	909	2.787652e-08
sp|P33176|KINH_HUMAN	726	sp|P33176|KINH_HUMAN	728	3.003553e-08
sp|P33176|KINH_HUMAN	882	sp|P33176|KINH_HUMAN	1231	3.047043e-08
sp|P33176|KINH_HUMAN	213	sp|P33176|KINH_HUMAN	226	3.251767e-08
sp|P33176|KINH_HUMAN	755	sp|P33176|KINH_HUMAN	764	3.515556e-08
sp|P33176|KINH_HUMAN	237	sp|P33176|KINH_HUMAN	313	4.097513e-08
sp|P33176|KINH_HUMAN	999	sp|P33176|KINH_HUMAN	1064	4.377296e-08
sp|P33176|KINH_HUMAN	1082	sp|P33176|KINH_HUMAN	1172	4.759673e-08
sp|P33176|KINH_HUMAN	993	sp|P33176|KINH_HUMAN	1064	5.592606e-08
sp|P33176|KINH_HUMAN	909	sp|P33176|KINH_HUMAN	999	7.583317e-08
sp|P33176|KINH_HUMAN	885	sp|P33176|KINH_HUMAN	1175	8.975125e-08
sp|P33176|KINH_HUMAN	213	sp|P33176|KINH_HUMAN	909	9.649277e-08
sp|P33176|KINH_HUMAN	213	sp|P33176|KINH_HUMAN	903	1.010553e-07
sp|P33176|KINH_HUMAN	885	sp|P33176|KINH_HUMAN	1037	1.037311e-07
sp|P33176|KINH_HUMAN	865	sp|P33176|KINH_HUMAN	875	1.050445e-07
sp|P33176|KINH_HUMAN	596	sp|P33176|KINH_HUMAN	791	1.125994e-07
sp|P33176|KINH_HUMAN	420	sp|P33176|KINH_HUMAN	430	1.165053e-07
sp|P33176|KINH_HUMAN	150	sp|P33176|KINH_HUMAN	166	1.18967e-07
sp|P33176|KINH_HUMAN	67	sp|P33176|KINH_HUMAN	961	1.245556e-07
sp|P33176|KINH_HUMAN	539	sp|P33176|KINH_HUMAN	549	1.301838e-07
sp|P33176|KINH_HUMAN	875	sp|P33176|KINH_HUMAN	1175	1.358908e-07
sp|P33176|KINH_HUMAN	598	sp|P33176|KINH_HUMAN	609	1.444699e-07
sp|P33176|KINH_HUMAN	560	sp|P33176|KINH_HUMAN	801	1.467871e-07
sp|P33176|KINH_HUMAN	865	sp|P33176|KINH_HUMAN	1231	1.665775e-07
sp|P33176|KINH_HUMAN	448	sp|P33176|KINH_HUMAN	1231	1.743598e-07
sp|P33176|KINH_HUMAN	885	sp|P33176|KINH_HUMAN	893	1.798304e-07
sp|P33176|KINH_HUMAN	801	sp|P33176|KINH_HUMAN	844	1.820307e-07
sp|P33176|KINH_HUMAN	44	sp|P33176|KINH_HUMAN	237	1.866809e-07
sp|P33176|KINH_HUMAN	596	sp|P33176|KINH_HUMAN	783	2.003885e-07
sp|P33176|KINH_HUMAN	903	sp|P33176|KINH_HUMAN	961	2.217922e-07
sp|P33176|KINH_HUMAN	761	sp|P33176|KINH_HUMAN	764	2.341459e-07
sp|P33176|KINH_HUMAN	159	sp|P33176|KINH_HUMAN	213	2.461841e-07
sp|P33176|KINH_HUMAN	256	sp|P33176|KINH_HUMAN	427	2.566082e-07
sp|P33176|KINH_HUMAN	32	sp|P33176|KINH_HUMAN	1231	2.659534e-07
sp|P33176|KINH_HUMAN	98	sp|P33176|KINH_HUMAN	903	2.697461e-07
sp|P33176|KINH_HUMAN	489	sp|P33176|KINH_HUMAN	885	3.115746e-07
sp|P33176|KINH_HUMAN	240	sp|P33176|KINH_HUMAN	430	3.271697e-07
sp|P33176|KINH_HUMAN	598	sp|P33176|KINH_HUMAN	801	3.44023e-07
sp|P33176|KINH_HUMAN	252	sp|P33176|KINH_HUMAN	450	3.856526e-07
sp|P33176|KINH_HUMAN	621	sp|P33176|KINH_HUMAN	627	3.987637e-07
sp|P33176|KINH_HUMAN	1129	sp|P33176|KINH_HUMAN	1158	4.70589e-07
sp|P33176|KINH_HUMAN	539	sp|P33176|KINH_HUMAN	829	5.249282e-07
sp|P33176|KINH_HUMAN	1158	sp|P33176|KINH_HUMAN	1188	5.536436e-07
sp|P33176|KINH_HUMAN	448	sp|P33176|KINH_HUMAN	961	6.428267e-07
sp|P33176|KINH_HUMAN	801	sp|P33176|KINH_HUMAN	1231	7.13263e-07
sp|P33176|KINH_HUMAN	783	sp|P33176|KINH_HUMAN	801	7.459174e-07
sp|P33176|KINH_HUMAN	68	sp|P33176|KINH_HUMAN	831	7.667942e-07
sp|P33176|KINH_HUMAN	885	sp|P33176|KINH_HUMAN	993	7.804779e-07
sp|P33176|KINH_HUMAN	885	sp|P33176|KINH_HUMAN	961	7.832503e-07
sp|P33176|KINH_HUMAN	801	sp|P33176|KINH_HUMAN	875	8.812313e-07
sp|P33176|KINH_HUMAN	909	sp|P33176|KINH_HUMAN	1174	9.506878e-07
sp|P33176|KINH_HUMAN	801	sp|P33176|KINH_HUMAN	812	9.550633e-07
sp|P33176|KINH_HUMAN	252	sp|P33176|KINH_HUMAN	281	9.992903e-07
sp|P33176|KINH_HUMAN	783	sp|P33176|KINH_HUMAN	847	1.029521e-06
sp|P33176|KINH_HUMAN	831	sp|P33176|KINH_HUMAN	1231	1.211088e-06
sp|P33176|KINH_HUMAN	450	sp|P33176|KINH_HUMAN	961	1.325511e-06
sp|P33176|KINH_HUMAN	909	sp|P33176|KINH_HUMAN	1221	1.33675e-06
sp|P33176|KINH_HUMAN	313	sp|P33176|KINH_HUMAN	1231	1.423085e-06
sp|P33176|KINH_HUMAN	755	sp|P33176|KINH_HUMAN	801	1.53201e-06
sp|P33176|KINH_HUMAN	598	sp|P33176|KINH_HUMAN	791	1.916191e-06
sp|P33176|KINH_HUMAN	252	sp|P33176|KINH_HUMAN	256	2.291168e-06
sp|P33176|KINH_HUMAN	812	sp|P33176|KINH_HUMAN	829	2.545953e-06
sp|P33176|KINH_HUMAN	642	sp|P33176|KINH_HUMAN	739	2.698545e-06
sp|P33176|KINH_HUMAN	159	sp|P33176|KINH_HUMAN	430	2.914515e-06
sp|P33176|KINH_HUMAN	141	sp|P33176|KINH_HUMAN	909	3.229058e-06
sp|P33176|KINH_HUMAN	166	sp|P33176|KINH_HUMAN	281	3.295467e-06
sp|P33176|KINH_HUMAN	606	sp|P33176|KINH_HUMAN	764	3.331347e-06
sp|P33176|KINH_HUMAN	281	sp|P33176|KINH_HUMAN	420	4.751278e-06
sp|P33176|KINH_HUMAN	875	sp|P33176|KINH_HUMAN	961	4.931923e-06
sp|P33176|KINH_HUMAN	903	sp|P33176|KINH_HUMAN	1064	5.034021e-06
sp|P33176|KINH_HUMAN	598	sp|P33176|KINH_HUMAN	783	5.786051e-06
sp|P33176|KINH_HUMAN	548	sp|P33176|KINH_HUMAN	813	5.968694e-06
sp|P33176|KINH_HUMAN	909	sp|P33176|KINH_HUMAN	961	5.993827e-06
sp|P33176|KINH_HUMAN	240	sp|P33176|KINH_HUMAN	1231	7.135638e-06
sp|P33176|KINH_HUMAN	281	sp|P33176|KINH_HUMAN	1231	8.513635e-06
sp|P33176|KINH_HUMAN	131	sp|P33176|KINH_HUMAN	213	9.17855e-06
sp|P33176|KINH_HUMAN	1064	sp|P33176|KINH_HUMAN	1221	9.260064e-06
sp|P33176|KINH_HUMAN	657	sp|P33176|KINH_HUMAN	726	9.451376e-06
sp|P33176|KINH_HUMAN	281	sp|P33176|KINH_HUMAN	427	1.010219e-05
sp|P33176|KINH_HUMAN	256	sp|P33176|KINH_HUMAN	281	1.052752e-05
sp|P33176|KINH_HUMAN	903	sp|P33176|KINH_HUMAN	1152	1.065979e-05
sp|P33176|KINH_HUMAN	875	sp|P33176|KINH_HUMAN	999	1.104676e-05
sp|P33176|KINH_HUMAN	679	sp|P33176|KINH_HUMAN	690	1.110909e-05
sp|P33176|KINH_HUMAN	343	sp|P33176|KINH_HUMAN	350	1.205761e-05
sp|P33176|KINH_HUMAN	213	sp|P33176|KINH_HUMAN	213	1.250933e-05
sp|P33176|KINH_HUMAN	847	sp|P33176|KINH_HUMAN	862	1.319303e-05
sp|P33176|KINH_HUMAN	606	sp|P33176|KINH_HUMAN	783	1.326701e-05
sp|P33176|KINH_HUMAN	539	sp|P33176|KINH_HUMAN	831	1.34823e-05
sp|P33176|KINH_HUMAN	1082	sp|P33176|KINH_HUMAN	1174	1.646651e-05
sp|P33176|KINH_HUMAN	813	sp|P33176|KINH_HUMAN	844	1.721132e-05
sp|P33176|KINH_HUMAN	512	sp|P33176|KINH_HUMAN	831	1.844603e-05
sp|P33176|KINH_HUMAN	642	sp|P33176|KINH_HUMAN	801	2.157677e-05
sp|P33176|KINH_HUMAN	98	sp|P33176|KINH_HUMAN	999	2.255417e-05
sp|P33176|KINH_HUMAN	166	sp|P33176|KINH_HUMAN	1231	2.533744e-05
sp|P33176|KINH_HUMAN	885	sp|P33176|KINH_HUMAN	1221	2.564691e-05
sp|P33176|KINH_HUMAN	882	sp|P33176|KINH_HUMAN	893	2.745865e-05
sp|P33176|KINH_HUMAN	222	sp|P33176|KINH_HUMAN	909	2.752184e-05
sp|P33176|KINH_HUMAN	620	sp|P33176|KINH_HUMAN	753	3.828821e-05
sp|P33176|KINH_HUMAN	656	sp|P33176|KINH_HUMAN	657	4.131742e-05
sp|P33176|KINH_HUMAN	435	sp|P33176|KINH_HUMAN	909	4.240413e-05
sp|P33176|KINH_HUMAN	252	sp|P33176|KINH_HUMAN	427	4.333755e-05
sp|P33176|KINH_HUMAN	885	sp|P33176|KINH_HUMAN	1172	4.7296e-05
sp|P33176|KINH_HUMAN	226	sp|P33176|KINH_HUMAN	240	4.797261e-05
sp|P33176|KINH_HUMAN	281	sp|P33176|KINH_HUMAN	313	5.323003e-05
sp|P33176|KINH_HUMAN	885	sp|P33176|KINH_HUMAN	1158	6.351685e-05
sp|P33176|KINH_HUMAN	252	sp|P33176|KINH_HUMAN	313	6.989901e-05
sp|P33176|KINH_HUMAN	98	sp|P33176|KINH_HUMAN	885	7.17542e-05
sp|P33176|KINH_HUMAN	485	sp|P33176|KINH_HUMAN	875	7.373209e-05
sp|P33176|KINH_HUMAN	875	sp|P33176|KINH_HUMAN	1188	7.589055e-05
sp|P33176|KINH_HUMAN	237	sp|P33176|KINH_HUMAN	281	8.333126e-05
sp|P33176|KINH_HUMAN	620	sp|P33176|KINH_HUMAN	755	8.601331e-05
sp|P33176|KINH_HUMAN	346	sp|P33176|KINH_HUMAN	352	8.662078e-05
sp|P33176|KINH_HUMAN	560	sp|P33176|KINH_HUMAN	598	8.671741e-05
sp|P33176|KINH_HUMAN	679	sp|P33176|KINH_HUMAN	698	9.015091e-05
sp|P33176|KINH_HUMAN	1175	sp|P33176|KINH_HUMAN	1175	0.0001251453
sp|P33176|KINH_HUMAN	903	sp|P33176|KINH_HUMAN	1158	0.000129739
sp|P33176|KINH_HUMAN	213	sp|P33176|KINH_HUMAN	1231	0.0001351357
sp|P33176|KINH_HUMAN	1082	sp|P33176|KINH_HUMAN	1175	0.0001540568
sp|P33176|KINH_HUMAN	1152	sp|P33176|KINH_HUMAN	1168	0.0001598606
sp|P33176|KINH_HUMAN	642	sp|P33176|KINH_HUMAN	726	0.0001619974
sp|P33176|KINH_HUMAN	961	sp|P33176|KINH_HUMAN	1158	0.0001663186
sp|P33176|KINH_HUMAN	281	sp|P33176|KINH_HUMAN	430	0.000179641
sp|P33176|KINH_HUMAN	882	sp|P33176|KINH_HUMAN	1064	0.0001829149
sp|P33176|KINH_HUMAN	485	sp|P33176|KINH_HUMAN	885	0.0001977522
sp|P33176|KINH_HUMAN	240	sp|P33176|KINH_HUMAN	281	0.0002098467
sp|P33176|KINH_HUMAN	213	sp|P33176|KINH_HUMAN	222	0.0002380197
sp|P33176|KINH_HUMAN	909	sp|P33176|KINH_HUMAN	1168	0.0002662655
sp|P33176|KINH_HUMAN	999	sp|P33176|KINH_HUMAN	1221	0.0002971554
sp|P33176|KINH_HUMAN	596	sp|P33176|KINH_HUMAN	606	0.0003044288
sp|P33176|KINH_HUMAN	783	sp|P33176|KINH_HUMAN	783	0.0003124401
sp|P33176|KINH_HUMAN	240	sp|P33176|KINH_HUMAN	909	0.000342048
sp|P33176|KINH_HUMAN	875	sp|P33176|KINH_HUMAN	1158	0.0003434494
sp|P33176|KINH_HUMAN	1172	sp|P33176|KINH_HUMAN	1231	0.0003855953
sp|P33176|KINH_HUMAN	1168	sp|P33176|KINH_HUMAN	1231	0.0003985939
sp|P33176|KINH_HUMAN	1082	sp|P33176|KINH_HUMAN	1111	0.0004938699
sp|P33176|KINH_HUMAN	67	sp|P33176|KINH_HUMAN	1064	0.0004955458
sp|P33176|KINH_HUMAN	560	sp|P33176|KINH_HUMAN	602	0.0005354038
sp|P33176|KINH_HUMAN	1	sp|P33176|KINH_HUMAN	642	0.0006299871
sp|P33176|KINH_HUMAN	606	sp|P33176|KINH_HUMAN	801	0.0007745854
sp|P33176|KINH_HUMAN	903	sp|P33176|KINH_HUMAN	1037	0.0008272239
sp|P33176|KINH_HUMAN	526	sp|P33176|KINH_HUMAN	847	0.000974812
sp|P33176|KINH_HUMAN	885	sp|P33176|KINH_HUMAN	999	0.001002218
sp|P33176|KINH_HUMAN	541	sp|P33176|KINH_HUMAN	813	0.00100899
sp|P33176|KINH_HUMAN	427	sp|P33176|KINH_HUMAN	435	0.001025279
sp|P33176|KINH_HUMAN	526	sp|P33176|KINH_HUMAN	844	0.001108464
sp|P33176|KINH_HUMAN	281	sp|P33176|KINH_HUMAN	903	0.001133691
sp|P33176|KINH_HUMAN	627	sp|P33176|KINH_HUMAN	753	0.001155895
sp|P33176|KINH_HUMAN	875	sp|P33176|KINH_HUMAN	1221	0.00138849
sp|P33176|KINH_HUMAN	813	sp|P33176|KINH_HUMAN	813	0.001411379
sp|P33176|KINH_HUMAN	575	sp|P33176|KINH_HUMAN	598	0.001735359
sp|P33176|KINH_HUMAN	1174	sp|P33176|KINH_HUMAN	1231	0.001762785
sp|P33176|KINH_HUMAN	903	sp|P33176|KINH_HUMAN	1221	0.002024549
sp|P33176|KINH_HUMAN	575	sp|P33176|KINH_HUMAN	596	0.002085271
sp|P33176|KINH_HUMAN	903	sp|P33176|KINH_HUMAN	1174	0.002157573
sp|P33176|KINH_HUMAN	256	sp|P33176|KINH_HUMAN	448	0.002192994
sp|P33176|KINH_HUMAN	141	sp|P33176|KINH_HUMAN	606	0.002384547
sp|P33176|KINH_HUMAN	847	sp|P33176|KINH_HUMAN	1158	0.002759632
sp|P33176|KINH_HUMAN	685	sp|P33176|KINH_HUMAN	685	0.002820637
sp|P33176|KINH_HUMAN	166	sp|P33176|KINH_HUMAN	448	0.003612936
sp|P33176|KINH_HUMAN	1172	sp|P33176|KINH_HUMAN	1175	0.003985886
sp|P33176|KINH_HUMAN	28	sp|P33176|KINH_HUMAN	313	0.004641666
sp|P33176|KINH_HUMAN	1168	sp|P33176|KINH_HUMAN	1221	0.005928467
sp|P33176|KINH_HUMAN	489	sp|P33176|KINH_HUMAN	865	0.00596772
sp|P33176|KINH_HUMAN	526	sp|P33176|KINH_HUMAN	829	0.00630194
sp|P33176|KINH_HUMAN	862	sp|P33176|KINH_HUMAN	875	0.006557065
sp|P33176|KINH_HUMAN	801	sp|P33176|KINH_HUMAN	862	0.006670076
sp|P33176|KINH_HUMAN	882	sp|P33176|KINH_HUMAN	1172	0.007799704
sp|P33176|KINH_HUMAN	402	sp|P33176|KINH_HUMAN	427	0.009086546
sp|P33176|KINH_HUMAN	1082	sp|P33176|KINH_HUMAN	1148	0.01003263
sp|P33176|KINH_HUMAN	166	sp|P33176|KINH_HUMAN	226	0.01038041
sp|P33176|KINH_HUMAN	1129	sp|P33176|KINH_HUMAN	1231	0.01082429
sp|P33176|KINH_HUMAN	609	sp|P33176|KINH_HUMAN	801	0.01215447
sp|P33176|KINH_HUMAN	98	sp|P33176|KINH_HUMAN	1158	0.01306372
sp|P33176|KINH_HUMAN	240	sp|P33176|KINH_HUMAN	420	0.0133587
sp|P33176|KINH_HUMAN	862	sp|P33176|KINH_HUMAN	909	0.0144344
sp|P33176|KINH_HUMAN	44	sp|P33176|KINH_HUMAN	166	0.01487866
sp|P33176|KINH_HUMAN	489	sp|P33176|KINH_HUMAN	882	0.01570857
sp|P33176|KINH_HUMAN	240	sp|P33176|KINH_HUMAN	1037	0.01793102
sp|P33176|KINH_HUMAN	430	sp|P33176|KINH_HUMAN	909	0.01829996
sp|P33176|KINH_HUMAN	237	sp|P33176|KINH_HUMAN	394	0.0185861
sp|P33176|KINH_HUMAN	450	sp|P33176|KINH_HUMAN	1231	0.01893522
sp|P33176|KINH_HUMAN	159	sp|P33176|KINH_HUMAN	226	0.02112573
sp|P33176|KINH_HUMAN	812	sp|P33176|KINH_HUMAN	813	0.02520724
sp|P33176|KINH_HUMAN	1064	sp|P33176|KINH_HUMAN	1231	0.0273609
sp|P33176|KINH_HUMAN	685	sp|P33176|KINH_HUMAN	690	0.02951278
sp|P33176|KINH_HUMAN	141	sp|P33176|KINH_HUMAN	237	0.03441461
sp|P33176|KINH_HUMAN	882	sp|P33176|KINH_HUMAN	961	0.05896857
sp|P33176|KINH_HUMAN	885	sp|P33176|KINH_HUMAN	1064	0.05929263
sp|P33176|KINH_HUMAN	281	sp|P33176|KINH_HUMAN	909	0.07401936
sp|P33176|KINH_HUMAN	159	sp|P33176|KINH_HUMAN	343	0.07802248
sp|P33176|KINH_HUMAN	1148	sp|P33176|KINH_HUMAN	1168	0.08913747
sp|P33176|KINH_HUMAN	240	sp|P33176|KINH_HUMAN	427	0.1036394
sp|P33176|KINH_HUMAN	166	sp|P33176|KINH_HUMAN	450	0.1044764
sp|P33176|KINH_HUMAN	602	sp|P33176|KINH_HUMAN	1231	0.1116864
sp|P33176|KINH_HUMAN	999	sp|P33176|KINH_HUMAN	1231	0.1217416
sp|P33176|KINH_HUMAN	606	sp|P33176|KINH_HUMAN	791	0.1357287
sp|P33176|KINH_HUMAN	885	sp|P33176|KINH_HUMAN	1168	0.1370434
sp|P33176|KINH_HUMAN	539	sp|P33176|KINH_HUMAN	812	0.137674
sp|P33176|KINH_HUMAN	237	sp|P33176|KINH_HUMAN	620	0.150765
sp|P33176|KINH_HUMAN	187	sp|P33176|KINH_HUMAN	342	0.1549394
sp|P33176|KINH_HUMAN	812	sp|P33176|KINH_HUMAN	865	0.1634936
sp|P33176|KINH_HUMAN	606	sp|P33176|KINH_HUMAN	1172	0.1641556
sp|P33176|KINH_HUMAN	829	sp|P33176|KINH_HUMAN	829	0.1644299
sp|P33176|KINH_HUMAN	342	sp|P33176|KINH_HUMAN	350	0.175045
sp|P33176|KINH_HUMAN	159	sp|P33176|KINH_HUMAN	384	0.178291
sp|P33176|KINH_HUMAN	252	sp|P33176|KINH_HUMAN	909	0.183333
sp|P33176|KINH_HUMAN	755	sp|P33176|KINH_HUMAN	755	0.192979
sp|P33176|KINH_HUMAN	644	sp|P33176|KINH_HUMAN	644	0.2017667
sp|P33176|KINH_HUMAN	621	sp|P33176|KINH_HUMAN	739	0.2106063
sp|P33176|KINH_HUMAN	690	sp|P33176|KINH_HUMAN	690	0.2351227
sp|P33176|KINH_HUMAN	812	sp|P33176|KINH_HUMAN	844	0.2643677
sp|P33176|KINH_HUMAN	240	sp|P33176|KINH_HUMAN	1129	0.2738967
sp|P33176|KINH_HUMAN	240	sp|P33176|KINH_HUMAN	903	0.2990313
sp|P33176|KINH_HUMAN	159	sp|P33176|KINH_HUMAN	352	0.3286217
sp|P33176|KINH_HUMAN	435	sp|P33176|KINH_HUMAN	450	0.3328856
sp|P33176|KINH_HUMAN	885	sp|P33176|KINH_HUMAN	1082	0.396304
sp|P33176|KINH_HUMAN	240	sp|P33176|KINH_HUMAN	1221	0.4109962
sp|P33176|KINH_HUMAN	240	sp|P33176|KINH_HUMAN	448	0.4211814
sp|P33176|KINH_HUMAN	875	sp|P33176|KINH_HUMAN	882	0.4442935
sp|P33176|KINH_HUMAN	252	sp|P33176|KINH_HUMAN	448	0.5188883
sp|P33176|KINH_HUMAN	313	sp|P33176|KINH_HUMAN	1172	0.5254484
sp|P33176|KINH_HUMAN	159	sp|P33176|KINH_HUMAN	427	0.5361703
sp|P33176|KINH_HUMAN	346	sp|P33176|KINH_HUMAN	698	0.6661338
sp|P33176|KINH_HUMAN	844	sp|P33176|KINH_HUMAN	1231	0.729563
sp|P33176|KINH_HUMAN	343	sp|P33176|KINH_HUMAN	1175	0.8229166
sp|P33176|KINH_HUMAN	548	sp|P33176|KINH_HUMAN	812	0.9038938
sp|P33176|KINH_HUMAN	341	sp|P33176|KINH_HUMAN	346	0.9195242
sp|P33176|KINH_HUMAN	341	sp|P33176|KINH_HUMAN	402	0.9678995
sp|P33176|KINH_HUMAN	609	sp|P33176|KINH_HUMAN	764	1.0
sp|P33176|KINH_HUMAN	606	sp|P33176|KINH_HUMAN	620	1.0
sp|P33176|KINH_HUMAN	679	sp|P33176|KINH_HUMAN	685	1.0
sp|P33176|KINH_HUMAN	1188	sp|P33176|KINH_HUMAN	1221	1.0
sp|P33176|KINH_HUMAN	323	sp|P33176|KINH_HUMAN	885	1.0
sp|P33176|KINH_HUMAN	430	sp|P33176|KINH_HUMAN	541	1.0
sp|P33176|KINH_HUMAN	350	sp|P33176|KINH_HUMAN	812	1.0
sp|P33176|KINH_HUMAN	166	sp|P33176|KINH_HUMAN	903	1.0
sp|P33176|KINH_HUMAN	489	sp|P33176|KINH_HUMAN	829	1.0
sp|P33176|KINH_HUMAN	343	sp|P33176|KINH_HUMAN	609	1.0
sp|P33176|KINH_HUMAN	67	sp|P33176|KINH_HUMAN	489	1.0
sp|P33176|KINH_HUMAN	343	sp|P33176|KINH_HUMAN	435	1.0
sp|P33176|KINH_HUMAN	384	sp|P33176|KINH_HUMAN	1175	1.0
sp|P33176|KINH_HUMAN	685	sp|P33176|KINH_HUMAN	726	1.0
sp|P33176|KINH_HUMAN	430	sp|P33176|KINH_HUMAN	801	1.0
sp|P33176|KINH_HUMAN	1111	sp|P33176|KINH_HUMAN	1172	1.0
sp|P33176|KINH_HUMAN	159	sp|P33176|KINH_HUMAN	420	1.0
sp|P33176|KINH_HUMAN	131	sp|P33176|KINH_HUMAN	606	1.0
sp|P33176|KINH_HUMAN	657	sp|P33176|KINH_HUMAN	714	1.0
sp|P33176|KINH_HUMAN	141	sp|P33176|KINH_HUMAN	999	1.0
sp|P33176|KINH_HUMAN	642	sp|P33176|KINH_HUMAN	642	1.0
sp|P33176|KINH_HUMAN	609	sp|P33176|KINH_HUMAN	609	1.0
sp|P33176|KINH_HUMAN	657	sp|P33176|KINH_HUMAN	728	1.0
sp|P33176|KINH_HUMAN	627	sp|P33176|KINH_HUMAN	627	1.0
sp|P33176|KINH_HUMAN	159	sp|P33176|KINH_HUMAN	402	1.0
sp|P33176|KINH_HUMAN	885	sp|P33176|KINH_HUMAN	1174	1.0
sp|P33176|KINH_HUMAN	575	sp|P33176|KINH_HUMAN	844	1.0
sp|P33176|KINH_HUMAN	642	sp|P33176|KINH_HUMAN	1158	1.0
sp|P33176|KINH_HUMAN	679	sp|P33176|KINH_HUMAN	714	1.0
sp|P33176|KINH_HUMAN	343	sp|P33176|KINH_HUMAN	430	1.0
sp|P33176|KINH_HUMAN	402	sp|P33176|KINH_HUMAN	1082	1.0
sp|P33176|KINH_HUMAN	430	sp|P33176|KINH_HUMAN	598	1.0
sp|P33176|KINH_HUMAN	240	sp|P33176|KINH_HUMAN	1035	1.0
sp|P33176|KINH_HUMAN	313	sp|P33176|KINH_HUMAN	1168	1.0
sp|P33176|KINH_HUMAN	159	sp|P33176|KINH_HUMAN	783	1.0
sp|P33176|KINH_HUMAN	548	sp|P33176|KINH_HUMAN	829	1.0
sp|P33176|KINH_HUMAN	281	sp|P33176|KINH_HUMAN	514	1.0
sp|P33176|KINH_HUMAN	32	sp|P33176|KINH_HUMAN	1174	1.0
sp|P33176|KINH_HUMAN	844	sp|P33176|KINH_HUMAN	885	1.0
sp|P33176|KINH_HUMAN	10	sp|P33176|KINH_HUMAN	539	1.0
sp|P33176|KINH_HUMAN	28	sp|P33176|KINH_HUMAN	549	1.0
sp|P33176|KINH_HUMAN	620	sp|P33176|KINH_HUMAN	698	1.0
sp|P33176|KINH_HUMAN	698	sp|P33176|KINH_HUMAN	1082	1.0
sp|P33176|KINH_HUMAN	10	sp|P33176|KINH_HUMAN	346	1.0
sp|P33176|KINH_HUMAN	812	sp|P33176|KINH_HUMAN	885	1.0
sp|P33176|KINH_HUMAN	348	sp|P33176|KINH_HUMAN	435	1.0
sp|P33176|KINH_HUMAN	213	sp|P33176|KINH_HUMAN	606	1.0
sp|P33176|KINH_HUMAN	402	sp|P33176|KINH_HUMAN	999	1.0
sp|P33176|KINH_HUMAN	560	sp|P33176|KINH_HUMAN	909	1.0
sp|P33176|KINH_HUMAN	343	sp|P33176|KINH_HUMAN	1174	1.0
sp|P33176|KINH_HUMAN	575	sp|P33176|KINH_HUMAN	753	1.0
sp|P33176|KINH_HUMAN	131	sp|P33176|KINH_HUMAN	1158	1.0
sp|P33176|KINH_HUMAN	602	sp|P33176|KINH_HUMAN	885	1.0
sp|P33176|KINH_HUMAN	350	sp|P33176|KINH_HUMAN	813	1.0
sp|P33176|KINH_HUMAN	829	sp|P33176|KINH_HUMAN	844	1.0
sp|P33176|KINH_HUMAN	875	sp|P33176|KINH_HUMAN	1172	1.0
sp|P33176|KINH_HUMAN	98	sp|P33176|KINH_HUMAN	226	1.0
sp|P33176|KINH_HUMAN	812	sp|P33176|KINH_HUMAN	831	1.0
sp|P33176|KINH_HUMAN	1064	sp|P33176|KINH_HUMAN	1174	1.0
sp|P33176|KINH_HUMAN	32	sp|P33176|KINH_HUMAN	313	1.0
sp|P33176|KINH_HUMAN	1064	sp|P33176|KINH_HUMAN	1188	1.0
sp|P33176|KINH_HUMAN	1074	sp|P33176|KINH_HUMAN	1174	1.0
sp|P33176|KINH_HUMAN	187	sp|P33176|KINH_HUMAN	240	1.0
sp|P33176|KINH_HUMAN	512	sp|P33176|KINH_HUMAN	801	1.0
sp|P33176|KINH_HUMAN	1111	sp|P33176|KINH_HUMAN	1174	1.0
sp|P33176|KINH_HUMAN	343	sp|P33176|KINH_HUMAN	1231	1.0
sp|P33176|KINH_HUMAN	753	sp|P33176|KINH_HUMAN	753	1.0
sp|P33176|KINH_HUMAN	67	sp|P33176|KINH_HUMAN	831	1.0
sp|P33176|KINH_HUMAN	541	sp|P33176|KINH_HUMAN	812	1.0
sp|P33176|KINH_HUMAN	44	sp|P33176|KINH_HUMAN	252	1.0
sp|P33176|KINH_HUMAN	98	sp|P33176|KINH_HUMAN	1188	1.0
sp|P33176|KINH_HUMAN	690	sp|P33176|KINH_HUMAN	698	1.0
sp|P33176|KINH_HUMAN	341	sp|P33176|KINH_HUMAN	352	1.0
sp|P33176|KINH_HUMAN	764	sp|P33176|KINH_HUMAN	909	1.0
sp|P33176|KINH_HUMAN	514	sp|P33176|KINH_HUMAN	726	1.0
