# Supplementary material for: Autoinhibited kinesin-1 adopts a hierarchical folding pattern
Source: eLife. 2023 Nov 1;12:RP86776. doi: 10.7554/eLife.86776 (PMC10619981; doi:10.7554/eLife.86776)
Supplement: Figure 6—source data 1. [file elife-86776-fig6-data1.zip]

Archive with 8 entries (7 files):
- TRAK1_KIF5B/
- __MACOSX/._TRAK1_KIF5B
- TRAK1_KIF5B/TRAK1_KIF5B_seq.rtf
- __MACOSX/TRAK1_KIF5B/._TRAK1_KIF5B_seq.rtf
- TRAK1_KIF5B/TRAK1_KIF5B_xlink_sites.csv
- __MACOSX/TRAK1_KIF5B/._TRAK1_KIF5B_xlink_sites.csv
- TRAK1_KIF5B/TRAK1_KIF5B_pLINK.csv
- __MACOSX/TRAK1_KIF5B/._TRAK1_KIF5B_pLINK.csv
