# Supplementary material for: Autoinhibited kinesin-1 adopts a hierarchical folding pattern
Source: eLife. 2023 Nov 1;12:RP86776. doi: 10.7554/eLife.86776 (PMC10619981; doi:10.7554/eLife.86776)
Supplement: Figure 6—source data 1. [file elife-86776-fig6-data1.zip › TRAK1_KIF5B/TRAK1_KIF5B_xlink_sites.csv]

Protein1	AbsPos1	Protein2	AbsPos2	Evalue
sp|Q9UPV9|TRAK1_HUMAN	325	sp|Q9UPV9|TRAK1_HUMAN	328	2.465212e-17
sp|P33176|KINH_HUMAN	801	sp|P33176|KINH_HUMAN	812	5.4008440000000005e-17
sp|P33176|KINH_HUMAN	801	sp|Q9UPV9|TRAK1_HUMAN	294	7.172543e-16
sp|P33176|KINH_HUMAN	98	sp|P33176|KINH_HUMAN	187	1.501558e-15
sp|Q9UPV9|TRAK1_HUMAN	177	sp|Q9UPV9|TRAK1_HUMAN	242	1.68206e-14
sp|P33176|KINH_HUMAN	240	sp|P33176|KINH_HUMAN	256	2.474524e-14
sp|P33176|KINH_HUMAN	801	sp|P33176|KINH_HUMAN	813	6.251072e-14
sp|P33176|KINH_HUMAN	44	sp|P33176|KINH_HUMAN	313	1.117966e-13
sp|P33176|KINH_HUMAN	67	sp|P33176|KINH_HUMAN	909	3.572116e-12
sp|Q9UPV9|TRAK1_HUMAN	294	sp|Q9UPV9|TRAK1_HUMAN	309	5.365499e-12
sp|P33176|KINH_HUMAN	829	sp|Q9UPV9|TRAK1_HUMAN	325	9.772268e-12
sp|P33176|KINH_HUMAN	801	sp|Q9UPV9|TRAK1_HUMAN	242	1.988058e-11
sp|P33176|KINH_HUMAN	801	sp|P33176|KINH_HUMAN	847	8.103179e-10
sp|Q9UPV9|TRAK1_HUMAN	405	sp|Q9UPV9|TRAK1_HUMAN	431	8.106831e-10
sp|Q9UPV9|TRAK1_HUMAN	403	sp|Q9UPV9|TRAK1_HUMAN	422	1.196511e-09
sp|Q9UPV9|TRAK1_HUMAN	210	sp|Q9UPV9|TRAK1_HUMAN	325	2.6148e-09
sp|P33176|KINH_HUMAN	237	sp|P33176|KINH_HUMAN	252	3.100065e-09
sp|Q9UPV9|TRAK1_HUMAN	503	sp|Q9UPV9|TRAK1_HUMAN	519	5.023871e-09
sp|P33176|KINH_HUMAN	598	sp|P33176|KINH_HUMAN	606	5.808396e-09
sp|P33176|KINH_HUMAN	903	sp|P33176|KINH_HUMAN	909	7.833327e-09
sp|P33176|KINH_HUMAN	791	sp|P33176|KINH_HUMAN	801	8.64084e-09
sp|Q9UPV9|TRAK1_HUMAN	17	sp|Q9UPV9|TRAK1_HUMAN	325	2.852554e-08
sp|Q9UPV9|TRAK1_HUMAN	164	sp|Q9UPV9|TRAK1_HUMAN	294	3.081458e-08
sp|Q9UPV9|TRAK1_HUMAN	403	sp|Q9UPV9|TRAK1_HUMAN	405	4.97048e-08
sp|P33176|KINH_HUMAN	801	sp|Q9UPV9|TRAK1_HUMAN	210	7.166384e-08
sp|P33176|KINH_HUMAN	237	sp|P33176|KINH_HUMAN	256	1.68762e-07
sp|Q9UPV9|TRAK1_HUMAN	100	sp|Q9UPV9|TRAK1_HUMAN	210	1.722968e-07
sp|Q9UPV9|TRAK1_HUMAN	210	sp|Q9UPV9|TRAK1_HUMAN	294	2.468459e-07
sp|Q9UPV9|TRAK1_HUMAN	540	sp|Q9UPV9|TRAK1_HUMAN	571	4.176923e-07
sp|P33176|KINH_HUMAN	644	sp|P33176|KINH_HUMAN	739	4.561941e-07
sp|P33176|KINH_HUMAN	98	sp|P33176|KINH_HUMAN	909	5.400158e-07
sp|P33176|KINH_HUMAN	753	sp|P33176|KINH_HUMAN	761	8.390248e-07
sp|Q9UPV9|TRAK1_HUMAN	242	sp|Q9UPV9|TRAK1_HUMAN	325	8.96404e-07
sp|Q9UPV9|TRAK1_HUMAN	242	sp|Q9UPV9|TRAK1_HUMAN	294	9.772115e-07
sp|P33176|KINH_HUMAN	801	sp|P33176|KINH_HUMAN	829	1.001732e-06
sp|P33176|KINH_HUMAN	67	sp|P33176|KINH_HUMAN	903	2.592081e-06
sp|Q9UPV9|TRAK1_HUMAN	177	sp|Q9UPV9|TRAK1_HUMAN	294	3.31719e-06
sp|P33176|KINH_HUMAN	237	sp|P33176|KINH_HUMAN	313	3.567781e-06
sp|P33176|KINH_HUMAN	141	sp|P33176|KINH_HUMAN	281	5.439654e-06
sp|P33176|KINH_HUMAN	753	sp|P33176|KINH_HUMAN	764	5.758325e-06
sp|Q9UPV9|TRAK1_HUMAN	280	sp|Q9UPV9|TRAK1_HUMAN	325	1.503352e-05
sp|Q9UPV9|TRAK1_HUMAN	177	sp|Q9UPV9|TRAK1_HUMAN	325	1.896609e-05
sp|Q9UPV9|TRAK1_HUMAN	100	sp|Q9UPV9|TRAK1_HUMAN	242	2.16001e-05
sp|P33176|KINH_HUMAN	801	sp|Q9UPV9|TRAK1_HUMAN	177	2.374183e-05
sp|P33176|KINH_HUMAN	71	sp|P33176|KINH_HUMAN	909	3.828588e-05
sp|Q9UPV9|TRAK1_HUMAN	103	sp|Q9UPV9|TRAK1_HUMAN	210	4.783077e-05
sp|Q9UPV9|TRAK1_HUMAN	177	sp|Q9UPV9|TRAK1_HUMAN	210	6.866753e-05
sp|P33176|KINH_HUMAN	44	sp|P33176|KINH_HUMAN	323	9.756363e-05
sp|P33176|KINH_HUMAN	813	sp|Q9UPV9|TRAK1_HUMAN	325	0.0001472851
sp|P33176|KINH_HUMAN	761	sp|P33176|KINH_HUMAN	764	0.0002744561
sp|Q9UPV9|TRAK1_HUMAN	164	sp|Q9UPV9|TRAK1_HUMAN	210	0.0002790782
sp|P33176|KINH_HUMAN	596	sp|P33176|KINH_HUMAN	602	0.0004795589
sp|P33176|KINH_HUMAN	801	sp|P33176|KINH_HUMAN	844	0.0005511456
sp|P33176|KINH_HUMAN	252	sp|P33176|KINH_HUMAN	281	0.0008296672
sp|P33176|KINH_HUMAN	801	sp|Q9UPV9|TRAK1_HUMAN	325	0.001345311
sp|Q9UPV9|TRAK1_HUMAN	103	sp|Q9UPV9|TRAK1_HUMAN	325	0.001698607
sp|Q9UPV9|TRAK1_HUMAN	325	sp|Q9UPV9|TRAK1_HUMAN	571	0.004754278
sp|Q9UPV9|TRAK1_HUMAN	17	sp|Q9UPV9|TRAK1_HUMAN	210	0.006312701
sp|Q9UPV9|TRAK1_HUMAN	177	sp|Q9UPV9|TRAK1_HUMAN	503	0.006983874
sp|Q9UPV9|TRAK1_HUMAN	210	sp|Q9UPV9|TRAK1_HUMAN	242	0.009074706
sp|P33176|KINH_HUMAN	909	sp|P33176|KINH_HUMAN	909	0.009547271
sp|P33176|KINH_HUMAN	829	sp|P33176|KINH_HUMAN	847	0.01224006
sp|Q9UPV9|TRAK1_HUMAN	294	sp|Q9UPV9|TRAK1_HUMAN	540	0.01980345
sp|P33176|KINH_HUMAN	450	sp|P33176|KINH_HUMAN	909	0.03143142
sp|P33176|KINH_HUMAN	847	sp|P33176|KINH_HUMAN	862	0.03344834
sp|Q9UPV9|TRAK1_HUMAN	503	sp|Q9UPV9|TRAK1_HUMAN	540	0.0370499
sp|Q9UPV9|TRAK1_HUMAN	17	sp|Q9UPV9|TRAK1_HUMAN	431	0.05776362
sp|P33176|KINH_HUMAN	620	sp|P33176|KINH_HUMAN	627	0.06443987
sp|P33176|KINH_HUMAN	829	sp|P33176|KINH_HUMAN	831	0.09917544
sp|Q9UPV9|TRAK1_HUMAN	540	sp|Q9UPV9|TRAK1_HUMAN	540	0.1296376
sp|Q9UPV9|TRAK1_HUMAN	210	sp|Q9UPV9|TRAK1_HUMAN	540	0.1366771
sp|P33176|KINH_HUMAN	606	sp|P33176|KINH_HUMAN	620	0.2470976
sp|P33176|KINH_HUMAN	642	sp|P33176|KINH_HUMAN	728	0.2601682
sp|Q9UPV9|TRAK1_HUMAN	405	sp|Q9UPV9|TRAK1_HUMAN	422	0.3724648
sp|P33176|KINH_HUMAN	813	sp|P33176|KINH_HUMAN	829	0.4066282
sp|P33176|KINH_HUMAN	755	sp|P33176|KINH_HUMAN	764	0.6148332
sp|Q9UPV9|TRAK1_HUMAN	459	sp|Q9UPV9|TRAK1_HUMAN	483	0.6691897
sp|P33176|KINH_HUMAN	141	sp|P33176|KINH_HUMAN	606	0.6749654
sp|Q9UPV9|TRAK1_HUMAN	483	sp|Q9UPV9|TRAK1_HUMAN	486	0.9149125
sp|P33176|KINH_HUMAN	755	sp|P33176|KINH_HUMAN	761	0.9371102
sp|Q9UPV9|TRAK1_HUMAN	422	sp|Q9UPV9|TRAK1_HUMAN	441	0.9656246
sp|Q9UPV9|TRAK1_HUMAN	210	sp|Q9UPV9|TRAK1_HUMAN	309	1.0
sp|P33176|KINH_HUMAN	813	sp|P33176|KINH_HUMAN	813	1.0
sp|Q9UPV9|TRAK1_HUMAN	325	sp|Q9UPV9|TRAK1_HUMAN	503	1.0
sp|P33176|KINH_HUMAN	813	sp|P33176|KINH_HUMAN	831	1.0
sp|P33176|KINH_HUMAN	240	sp|P33176|KINH_HUMAN	313	1.0
sp|P33176|KINH_HUMAN	753	sp|P33176|KINH_HUMAN	755	1.0
