# Supplementary material for: Autoinhibited kinesin-1 adopts a hierarchical folding pattern
Source: eLife. 2023 Nov 1;12:RP86776. doi: 10.7554/eLife.86776 (PMC10619981; doi:10.7554/eLife.86776)
Supplement: Figure 6—source data 1. [file elife-86776-fig6-data1.zip › TRAK1_KIF5B/TRAK1_KIF5B_pLINK.csv]

Protein_Order	Protein	Unique_Peptide_Number	Spectrum_Number
	Spectrum_Order	Title	Charge	Precursor_Mass	Peptide	Peptide_Mass	Modifications	Evalue	Score	Precursor_Mass_Error(Da)	Precursor_Mass_Error(ppm)	Alpha_Evalue	Beta_Evalue
1	sp|Q9UPV9|TRAK1_HUMAN (405)-sp|Q9UPV9|TRAK1_HUMAN (422)	4	10
	1	PRF_Q_2021_M_CIAN_689_51653.78783.78783.5.2.dta	5	4664.389542	LKDLEEENVVLR(2)-SEASQLKTETITYEEKEQQLVNDCVK(7)	4664.349668	Carbamidomethyl[C](24)	1.000000e+000	2.088172e-001	0.039874	8.548673	1.000000e+000	1.633588e-007
	2	PRF_Q_2021_M_CIAN_689_51653.92128.92128.5.0.dta	5	4664.383483	LKDLEEENVVLR(2)-SEASQLKTETITYEEKEQQLVNDCVK(7)	4664.349668	Carbamidomethyl[C](24)	1.000000e+000	3.581945e-001	0.033815	7.249671	1.599722e-012	1.000000e+000
	3	PRF_Q_2021_M_CIAN_689_51653.89594.89594.5.0.dta	5	5190.673740	KLKDLEEENVVLR(3)-SEASQLKTETITYEEKEQQLVNDCVKELR(7)	5190.672372	Carbamidomethyl[C](24)	4.681649e-001	3.404618e-001	0.001368	0.263550	1.004868e-013	2.190192e-001
	4	PRF_Q_2021_M_CIAN_689_51653.90033.90033.5.0.dta	5	5190.676880	KLKDLEEENVVLR(3)-SEASQLKTETITYEEKEQQLVNDCVKELR(7)	5190.672372	Carbamidomethyl[C](24)	1.000000e+000	5.805345e-001	0.004508	0.868481	3.776757e-012	1.000000e+000
	5	PRF_Q_2021_M_CIAN_689_51653.90989.90989.5.0.dta	5	4792.451301	KLKDLEEENVVLR(3)-SEASQLKTETITYEEKEQQLVNDCVK(7)	4792.444624	Carbamidomethyl[C](24)	3.724648e-001	4.019235e-001	0.006677	1.393235	5.235999e-015	4.763429e-001
	6	PRF_Q_2021_M_CIAN_689_51653.90247.90247.5.1.dta	5	4792.474499	KLKDLEEENVVLR(3)-SEASQLKTETITYEEKEQQLVNDCVK(7)	4792.444624	Carbamidomethyl[C](24)	5.680543e-001	4.175527e-001	0.029875	6.233771	4.481852e-009	1.000000e+000
	7	PRF_Q_2021_M_CIAN_689_51653.81750.81750.5.0.dta	5	4792.453069	KLKDLEEENVVLR(3)-SEASQLKTETITYEEKEQQLVNDCVK(7)	4792.444624	Carbamidomethyl[C](24)	1.000000e+000	7.665854e-001	0.008445	1.762149	1.000000e+000	4.545402e-001
	8	PRF_Q_2021_M_CIAN_689_51653.88854.88854.5.0.dta	5	4792.457022	KLKDLEEENVVLR(3)-SEASQLKTETITYEEKEQQLVNDCVK(7)	4792.444624	Carbamidomethyl[C](24)	1.000000e+000	7.913596e-001	0.012398	2.586989	1.689625e-011	1.000000e+000
	9	PRF_Q_2021_M_CIAN_689_51653.76441.76441.4.0.dta	4	3578.873660	KLKDLEEENVVLR(3)-SEASQLKTETITYEEK(7)	3578.868561	null	1.000000e+000	4.201446e-001	0.005099	1.424752	3.716457e-007	1.000000e+000
	10	PRF_Q_2021_M_CIAN_689_51653.76304.76304.4.0.dta	4	3578.874544	KLKDLEEENVVLR(3)-SEASQLKTETITYEEK(7)	3578.868561	null	1.000000e+000	7.166895e-001	0.005983	1.671757	5.745697e-006	1.000000e+000
2	sp|P33176|KINH_HUMAN (801)-sp|P33176|KINH_HUMAN (813)	3	10
	1	PRF_Q_2021_M_CIAN_689_51653.58895.58895.4.0.dta	4	3007.526869	KLFVQDLATR(1)-KSAEIDSDDTGGSAAQK(1)	3007.521709	null	2.932282e-013	4.375306e-015	0.005160	1.715698	7.355879e-011	5.099410e-011
	2	PRF_Q_2021_M_CIAN_689_51653.59044.59044.4.0.dta	4	3007.528467	KLFVQDLATR(1)-KSAEIDSDDTGGSAAQK(1)	3007.521709	null	1.224056e-011	1.035300e-014	0.006758	2.247033	1.146724e-010	2.585823e-008
	3	PRF_Q_2021_M_CIAN_689_51653.58879.58879.3.0.dta	3	3007.525613	KLFVQDLATR(1)-KSAEIDSDDTGGSAAQK(1)	3007.521709	null	1.960488e-005	4.535117e-010	0.003904	1.298079	1.000000e+000	3.826881e-005
	4	PRF_Q_2021_M_CIAN_689_51653.53006.53006.4.0.dta	4	3234.694706	KLFVQDLATR(1)-VKKSAEIDSDDTGGSAAQK(3)	3234.685073	null	6.251072e-014	4.671154e-013	0.009633	2.978033	2.188722e-024	5.322811e-015
	5	PRF_Q_2021_M_CIAN_689_51653.53029.53029.5.0.dta	5	3234.692925	KLFVQDLATR(1)-VKKSAEIDSDDTGGSAAQK(3)	3234.685073	null	1.801865e-008	1.180143e-011	0.007852	2.427439	2.344454e-008	5.620339e-015
	6	PRF_Q_2021_M_CIAN_689_51653.52892.52892.5.0.dta	5	3234.693038	KLFVQDLATR(1)-VKKSAEIDSDDTGGSAAQK(3)	3234.685073	null	1.717791e-005	4.962631e-011	0.007965	2.462373	3.324400e-006	5.222684e-012
	7	PRF_Q_2021_M_CIAN_689_51653.52855.52855.4.0.dta	4	3234.696416	KLFVQDLATR(1)-VKKSAEIDSDDTGGSAAQK(3)	3234.685073	null	1.704198e-002	2.313839e-006	0.011343	3.506678	1.000000e+000	1.745415e-005
	8	PRF_Q_2021_M_CIAN_689_51653.50673.50673.5.0.dta	5	3263.680895	KLFVQDLATR(1)-KSAEIDSDDTGGSAAQKQK(1)	3263.675236	null	1.097947e-009	8.588986e-008	0.005659	1.733935	9.779856e-013	6.350181e-007
	9	PRF_Q_2021_M_CIAN_689_51653.50686.50686.4.1.dta	4	3263.681678	KLFVQDLATR(1)-KSAEIDSDDTGGSAAQKQK(1)	3263.675236	null	5.174533e-004	1.443847e-005	0.006442	1.973848	9.940783e-004	1.610210e-005
	10	PRF_Q_2021_M_CIAN_689_51653.50826.50826.4.0.dta	4	3263.683640	KLFVQDLATR(1)-KSAEIDSDDTGGSAAQKQK(1)	3263.675236	null	1.877620e-002	9.644705e-005	0.008404	2.575011	6.695174e-002	2.741576e-005
3	sp|P33176|KINH_HUMAN (903)-sp|P33176|KINH_HUMAN (909)	3	17
	1	PRF_Q_2021_M_CIAN_689_51653.21074.21074.3.0.dta	3	1558.875713	IKEAVR(2)-SKNMAR(2)	1558.873296	null	7.833327e-009	2.323979e-008	0.002417	1.550479	7.806564e-009	7.705189e-008
	2	PRF_Q_2021_M_CIAN_689_51653.21164.21164.4.0.dta	4	1558.874089	IKEAVR(2)-SKNMAR(2)	1558.873296	null	2.148471e-005	1.594078e-007	0.000793	0.508701	1.790806e-005	1.191231e-006
	3	PRF_Q_2021_M_CIAN_689_51653.21034.21034.4.0.dta	4	1558.874497	IKEAVR(2)-SKNMAR(2)	1558.873296	null	6.462458e-005	8.462925e-007	0.001201	0.770428	2.629338e-004	5.585631e-006
	4	PRF_Q_2021_M_CIAN_689_51653.21290.21290.4.0.dta	4	1558.877253	IKEAVR(2)-SKNMAR(2)	1558.873296	null	1.308065e-003	1.706181e-003	0.003957	2.538372	4.096194e-003	9.900909e-006
	5	PRF_Q_2021_M_CIAN_689_51653.15841.15841.3.0.dta	3	1574.870142	IKEAVR(2)-SKNMAR(2)	1574.868210	Oxidation[M](4)	6.100665e-002	7.957418e-001	0.001932	1.226769	2.461654e-001	5.274242e-003
	6	PRF_Q_2021_M_CIAN_689_51653.46172.46172.3.0.dta	3	2477.294909	YQQEVDRIKEAVR(9)-SKNMAR(2)	2477.292798	null	1.010956e-008	2.299865e-004	0.002111	0.852140	4.910652e-005	1.827146e-006
	7	PRF_Q_2021_M_CIAN_689_51653.46111.46111.5.0.dta	5	2477.293958	YQQEVDRIKEAVR(9)-SKNMAR(2)	2477.292798	null	2.246292e-004	2.682290e-002	0.001160	0.468253	6.775894e-005	2.830341e-007
	8	PRF_Q_2021_M_CIAN_689_51653.46130.46130.4.0.dta	4	2477.294156	YQQEVDRIKEAVR(9)-SKNMAR(2)	2477.292798	null	3.629797e-004	7.602941e-002	0.001358	0.548179	3.749786e-005	1.260191e-010
	9	PRF_Q_2021_M_CIAN_689_51653.46253.46253.5.0.dta	5	2477.293495	YQQEVDRIKEAVR(9)-SKNMAR(2)	2477.292798	null	2.876846e-003	7.673914e-002	0.000697	0.281356	4.914734e-004	1.462201e-007
	10	PRF_Q_2021_M_CIAN_689_51653.46271.46271.4.0.dta	4	2477.294097	YQQEVDRIKEAVR(9)-SKNMAR(2)	2477.292798	null	1.416358e-004	1.401662e-001	0.001299	0.524363	2.853581e-005	1.615641e-011
	11	PRF_Q_2021_M_CIAN_689_51653.41809.41809.5.0.dta	5	2493.291205	YQQEVDRIKEAVR(9)-SKNMAR(2)	2493.287713	Oxidation[M](20)	1.757110e-003	1.578717e-001	0.003492	1.400560	2.176121e-003	3.305923e-004
	12	PRF_Q_2021_M_CIAN_689_51653.46138.46138.5.1.dta	5	2493.288690	YQQEVDRIKEAVR(9)-SKNMAR(2)	2493.287713	Oxidation[M](20)	2.818273e-001	2.574432e-001	0.000977	0.391852	3.139304e-001	1.664165e-006
	13	PRF_Q_2021_M_CIAN_689_51653.46308.46308.3.0.dta	3	2477.291481	YQQEVDRIKEAVR(9)-SKNMAR(2)	2477.292798	null	1.557007e-004	6.156673e-001	-0.001317	-0.531629	1.000000e+000	9.495490e-006
	14	PRF_Q_2021_M_CIAN_689_51653.45993.45993.4.0.dta	4	2477.295635	YQQEVDRIKEAVR(9)-SKNMAR(2)	2477.292798	null	2.876814e-006	6.212645e-001	0.002837	1.145202	2.266699e-004	8.147593e-008
	15	PRF_Q_2021_M_CIAN_689_51653.43145.43145.5.0.dta	5	2633.394858	RYQQEVDRIKEAVR(10)-SKNMAR(2)	2633.393901	null	4.140918e-004	6.240224e-004	0.000957	0.363409	9.960578e-006	5.599234e-006
	16	PRF_Q_2021_M_CIAN_689_51653.43278.43278.5.0.dta	5	2633.394390	RYQQEVDRIKEAVR(10)-SKNMAR(2)	2633.393901	null	2.839645e-005	2.586138e-003	0.000489	0.185692	2.207864e-004	2.197199e-006
	17	PRF_Q_2021_M_CIAN_689_51653.43412.43412.5.0.dta	5	2633.396075	RYQQEVDRIKEAVR(10)-SKNMAR(2)	2633.393901	null	6.070002e-003	6.639678e-003	0.002174	0.825551	2.465297e-004	3.640505e-005
4	sp|P33176|KINH_HUMAN (801)-sp|P33176|KINH_HUMAN (812)	2	5
	1	PRF_Q_2021_M_CIAN_689_51653.46517.46517.5.0.dta	5	3490.846146	KLFVQDLATR(1)-VKKSAEIDSDDTGGSAAQKQK(2)	3490.838600	null	5.400844e-017	6.168628e-015	0.007546	2.161658	1.017552e-009	1.254220e-011
	2	PRF_Q_2021_M_CIAN_689_51653.46371.46371.5.0.dta	5	3490.842127	KLFVQDLATR(1)-VKKSAEIDSDDTGGSAAQKQK(2)	3490.838600	null	4.896377e-009	9.578501e-012	0.003527	1.010359	8.111882e-012	3.303300e-011
	3	PRF_Q_2021_M_CIAN_689_51653.46384.46384.4.1.dta	4	3490.843813	KLFVQDLATR(1)-VKKSAEIDSDDTGGSAAQKQK(2)	3490.838600	null	3.698340e-002	8.880571e-009	0.005213	1.493337	1.000000e+000	4.306307e-010
	4	PRF_Q_2021_M_CIAN_689_51653.46421.46421.4.0.dta	4	3490.844130	KLFVQDLATR(1)-VKKSAEIDSDDTGGSAAQKQK(2)	3490.838600	null	1.056907e-007	1.088298e-005	0.005530	1.584147	1.000000e+000	3.981257e-011
	5	PRF_Q_2021_M_CIAN_689_51653.53163.53163.4.0.dta	4	3234.698326	KLFVQDLATR(1)-VKKSAEIDSDDTGGSAAQK(2)	3234.685073	null	2.745781e-002	9.647598e-005	0.013253	4.097153	2.388395e-003	3.591800e-009
5	sp|Q9UPV9|TRAK1_HUMAN (294)-sp|Q9UPV9|TRAK1_HUMAN (309)	2	25
	1	PRF_Q_2021_M_CIAN_689_51653.78070.78070.5.0.dta	5	3633.883686	VGQMTKTYNDIDAVTR(6)-LLEEKERDLELAAR(5)	3633.879079	null	5.365499e-012	1.496682e-010	0.004607	1.267791	1.236191e-004	6.202138e-006
	2	PRF_Q_2021_M_CIAN_689_51653.78780.78780.5.1.dta	5	3633.888938	VGQMTKTYNDIDAVTR(6)-LLEEKERDLELAAR(5)	3633.879079	null	2.589647e-006	5.677159e-010	0.009859	2.713079	4.798237e-009	3.222330e-006
	3	PRF_Q_2021_M_CIAN_689_51653.78625.78625.5.3.dta	5	3633.877369	VGQMTKTYNDIDAVTR(6)-LLEEKERDLELAAR(5)	3633.879079	null	4.756596e-005	1.165751e-009	-0.001710	-0.470572	1.020055e-008	1.763264e-004
	4	PRF_Q_2021_M_CIAN_689_51653.77952.77952.3.0.dta	3	3633.883489	VGQMTKTYNDIDAVTR(6)-LLEEKERDLELAAR(5)	3633.879079	null	1.000000e+000	9.991811e-009	0.004410	1.213579	2.578981e-005	2.824040e-013
	5	PRF_Q_2021_M_CIAN_689_51653.78210.78210.5.0.dta	5	3633.884302	VGQMTKTYNDIDAVTR(6)-LLEEKERDLELAAR(5)	3633.879079	null	1.052114e-005	2.797932e-008	0.005223	1.437307	3.834688e-009	4.080077e-005
	6	PRF_Q_2021_M_CIAN_689_51653.74031.74031.5.0.dta	5	3649.880181	VGQMTKTYNDIDAVTR(6)-LLEEKERDLELAAR(5)	3649.873993	Oxidation[M](4)	3.948282e-006	3.059283e-008	0.006188	1.695401	1.676609e-014	3.952406e-005
	7	PRF_Q_2021_M_CIAN_689_51653.77912.77912.4.0.dta	4	3633.881307	VGQMTKTYNDIDAVTR(6)-LLEEKERDLELAAR(5)	3633.879079	null	1.133620e-007	6.908004e-008	0.002228	0.613119	1.122913e-005	1.190382e-009
	8	PRF_Q_2021_M_CIAN_689_51653.77931.77931.5.0.dta	5	3633.882742	VGQMTKTYNDIDAVTR(6)-LLEEKERDLELAAR(5)	3633.879079	null	3.816277e-004	7.497583e-008	0.003663	1.008014	6.530609e-007	1.625401e-004
	9	PRF_Q_2021_M_CIAN_689_51653.77788.77788.5.0.dta	5	3633.881697	VGQMTKTYNDIDAVTR(6)-LLEEKERDLELAAR(5)	3633.879079	null	5.940253e-004	3.132738e-006	0.002618	0.720442	2.466621e-009	5.509903e-003
	10	PRF_Q_2021_M_CIAN_689_51653.78057.78057.4.0.dta	4	3633.881204	VGQMTKTYNDIDAVTR(6)-LLEEKERDLELAAR(5)	3633.879079	null	1.237103e-004	1.102097e-005	0.002125	0.584775	2.645778e-006	2.359349e-006
	11	PRF_Q_2021_M_CIAN_689_51653.73891.73891.5.0.dta	5	3649.881848	VGQMTKTYNDIDAVTR(6)-LLEEKERDLELAAR(5)	3649.873993	Oxidation[M](4)	3.984495e-008	2.021632e-005	0.007855	2.152129	3.109823e-010	2.181849e-008
	12	PRF_Q_2021_M_CIAN_689_51653.73984.73984.4.0.dta	4	3649.873991	VGQMTKTYNDIDAVTR(6)-LLEEKERDLELAAR(5)	3649.873993	Oxidation[M](4)	3.247041e-003	6.117566e-005	-0.000002	-0.000548	1.101280e-012	8.494440e-004
	13	PRF_Q_2021_M_CIAN_689_51653.78211.78211.4.0.dta	4	3633.875402	VGQMTKTYNDIDAVTR(6)-LLEEKERDLELAAR(5)	3633.879079	null	2.032387e-001	6.781660e-004	-0.003677	-1.011866	6.893178e-005	5.124246e-004
	14	PRF_Q_2021_M_CIAN_689_51653.78808.78808.4.2.dta	4	3633.875291	VGQMTKTYNDIDAVTR(6)-LLEEKERDLELAAR(5)	3633.879079	null	3.670941e-001	9.324516e-003	-0.003788	-1.042412	5.096603e-005	6.764181e-003
	15	PRF_Q_2021_M_CIAN_689_51653.77817.77817.3.0.dta	3	3633.881094	VGQMTKTYNDIDAVTR(6)-LLEEKERDLELAAR(5)	3633.879079	null	1.000000e+000	1.557823e-002	0.002015	0.554504	1.522531e-004	1.000000e+000
	16	PRF_Q_2021_M_CIAN_689_51653.77774.77774.4.0.dta	4	3633.879276	VGQMTKTYNDIDAVTR(6)-LLEEKERDLELAAR(5)	3633.879079	null	1.657780e-001	2.467428e-002	0.000197	0.054212	6.213748e-006	1.237583e-001
	17	PRF_Q_2021_M_CIAN_689_51653.78097.78097.3.0.dta	3	3633.881744	VGQMTKTYNDIDAVTR(6)-LLEEKERDLELAAR(5)	3633.879079	null	1.000000e+000	1.633569e-001	0.002665	0.733376	1.000000e+000	1.000000e+000
	18	PRF_Q_2021_M_CIAN_689_51653.92989.92989.4.0.dta	4	3633.894872	VGQMTKTYNDIDAVTR(6)-LLEEKERDLELAAR(5)	3633.879079	null	1.418438e-003	3.841742e-001	0.015793	4.346044	1.538639e-003	4.378443e-004
	19	PRF_Q_2021_M_CIAN_689_51653.93129.93129.5.0.dta	5	3633.888319	VGQMTKTYNDIDAVTR(6)-LLEEKERDLELAAR(5)	3633.879079	null	3.607796e-001	4.075010e-001	0.009240	2.542737	1.219106e-001	5.277898e-001
	20	PRF_Q_2021_M_CIAN_689_51653.92984.92984.5.0.dta	5	3633.889828	VGQMTKTYNDIDAVTR(6)-LLEEKERDLELAAR(5)	3633.879079	null	6.754610e-002	4.519180e-001	0.010749	2.957996	3.397909e-002	5.372293e-002
	21	PRF_Q_2021_M_CIAN_689_51653.61118.61118.4.0.dta	4	2865.468198	VGQMTKTYNDIDAVTR(6)-LLEEKER(5)	2865.466114	null	4.357770e-004	6.973345e-007	0.002084	0.727281	5.443165e-005	6.164602e-004
	22	PRF_Q_2021_M_CIAN_689_51653.60971.60971.4.0.dta	4	2865.464548	VGQMTKTYNDIDAVTR(6)-LLEEKER(5)	2865.466114	null	6.347961e-007	4.082398e-005	-0.001566	-0.546508	3.144382e-006	1.084095e-003
	23	PRF_Q_2021_M_CIAN_689_51653.61055.61055.3.0.dta	3	2865.465107	VGQMTKTYNDIDAVTR(6)-LLEEKER(5)	2865.466114	null	6.204611e-007	2.490024e-003	-0.001007	-0.351426	7.527762e-008	6.338861e-006
	24	PRF_Q_2021_M_CIAN_689_51653.60995.60995.3.0.dta	3	2865.468892	VGQMTKTYNDIDAVTR(6)-LLEEKER(5)	2865.466114	null	2.078701e-009	1.451573e-002	0.002778	0.969476	4.762663e-010	3.380421e-005
	25	PRF_Q_2021_M_CIAN_689_51653.54729.54729.4.1.dta	4	2881.451541	VGQMTKTYNDIDAVTR(6)-LLEEKER(5)	2881.461028	Oxidation[M](4)	4.602345e-001	7.292723e-002	-0.009487	-3.292427	1.000000e+000	1.922978e-001
6	sp|P33176|KINH_HUMAN (237)-sp|P33176|KINH_HUMAN (256)	2	2
	1	PRF_Q_2021_M_CIAN_689_51653.94609.94609.5.0.dta	5	5868.091354	LYLVDLAGSEKVSKTGAEGAVLDEAK(11)-NINKSLSALGNVISALAEGSTYVPYRDSK(4)	5868.080182	null	2.230942e-005	6.341726e-010	0.011172	1.903859	3.470800e-004	2.626400e-009
	2	PRF_Q_2021_M_CIAN_689_51653.100103.100103.5.0.dta	5	5537.966060	LYLVDLAGSEKVSK(11)-TGAEGAVLDEAKNINKSLSALGNVISALAEGSTYVPYR(16)	5537.926263	null	1.687620e-007	1.803862e-003	0.039797	7.186264	1.000000e+000	3.326519e-006
7	sp|P33176|KINH_HUMAN (237)-sp|P33176|KINH_HUMAN (313)	2	4
	1	PRF_Q_2021_M_CIAN_689_51653.89133.89133.5.0.dta	5	5022.585141	LSGKLYLVDLAGSEKVSK(15)-TTIVICCSPSSYNESETKSTLLFGQR(18)	5022.568769	Carbamidomethyl[C](6);Carbamidomethyl[C](7)	3.567781e-006	2.253007e-009	0.016372	3.259687	1.000000e+000	6.710042e-005
	2	PRF_Q_2021_M_CIAN_689_51653.91076.91076.5.0.dta	5	4637.356664	LYLVDLAGSEKVSK(11)-TTIVICCSPSSYNESETKSTLLFGQR(18)	4637.336270	Carbamidomethyl[C](6);Carbamidomethyl[C](7)	7.860761e-006	2.422246e-007	0.020394	4.397783	4.740657e-008	3.978548e-005
	3	PRF_Q_2021_M_CIAN_689_51653.91052.91052.4.0.dta	4	4637.348349	LYLVDLAGSEKVSK(11)-TTIVICCSPSSYNESETKSTLLFGQR(18)	4637.336270	Carbamidomethyl[C](6);Carbamidomethyl[C](7)	1.957668e-004	8.510450e-007	0.012079	2.604728	1.154074e-005	4.044527e-005
	4	PRF_Q_2021_M_CIAN_689_51653.91184.91184.4.0.dta	4	4637.346228	LYLVDLAGSEKVSK(11)-TTIVICCSPSSYNESETKSTLLFGQR(18)	4637.336270	Carbamidomethyl[C](6);Carbamidomethyl[C](7)	1.626786e-003	6.544363e-006	0.009958	2.147353	8.852012e-006	6.180416e-004
8	sp|Q9UPV9|TRAK1_HUMAN (403)-sp|Q9UPV9|TRAK1_HUMAN (405)	2	7
	1	PRF_Q_2021_M_CIAN_689_51653.71930.71930.4.0.dta	4	3178.761166	KLKDLEEENVVLR(1)-LKDLEEENVVLR(2)	3178.756781	null	1.852575e-005	4.917331e-009	0.004385	1.379470	1.482426e-007	3.935962e-004
	2	PRF_Q_2021_M_CIAN_689_51653.72084.72084.4.0.dta	4	3178.762186	KLKDLEEENVVLR(1)-LKDLEEENVVLR(2)	3178.756781	null	4.970480e-008	3.472173e-008	0.005405	1.700350	1.693650e-011	2.282181e-006
	3	PRF_Q_2021_M_CIAN_689_51653.72090.72090.5.0.dta	5	3178.761854	KLKDLEEENVVLR(1)-LKDLEEENVVLR(2)	3178.756781	null	5.203757e-005	7.871752e-008	0.005073	1.595907	1.915614e-003	3.473297e-002
	4	PRF_Q_2021_M_CIAN_689_51653.71938.71938.5.0.dta	5	3178.760876	KLKDLEEENVVLR(1)-LKDLEEENVVLR(2)	3178.756781	null	1.159668e-002	2.303681e-006	0.004095	1.288239	1.525940e-003	2.016536e-003
	5	PRF_Q_2021_M_CIAN_689_51653.72121.72121.3.0.dta	3	3178.752039	KLKDLEEENVVLR(1)-LKDLEEENVVLR(2)	3178.756781	null	1.000000e+000	2.705261e-005	-0.004742	-1.491778	1.000000e+000	1.000000e+000
	6	PRF_Q_2021_M_CIAN_689_51653.71991.71991.3.0.dta	3	3178.758124	KLKDLEEENVVLR(1)-LKDLEEENVVLR(2)	3178.756781	null	1.000000e+000	9.069388e-005	0.001343	0.422492	1.000000e+000	1.000000e+000
	7	PRF_Q_2021_M_CIAN_689_51653.67738.67738.5.0.dta	5	3306.855996	KLKDLEEENVVLR(1)-KLKDLEEENVVLR(3)	3306.851737	null	1.000000e+000	3.650260e-003	0.004259	1.287932	5.317781e-004	1.000000e+000
9	sp|Q9UPV9|TRAK1_HUMAN (280)-sp|Q9UPV9|TRAK1_HUMAN (325)	2	2
	1	PRF_Q_2021_M_CIAN_689_51653.101261.101261.5.0.dta	5	6219.118219	ADTIYGYDHDDWLHTPLISPDANIDLTTEQIEETLKYFLLCAER(36)-IGQSLLKK(7)	6219.115574	Carbamidomethyl[C](41)	1.730742e-004	5.530593e-007	0.002645	0.425302	2.329858e-011	6.046412e-004
	2	PRF_Q_2021_M_CIAN_689_51653.99695.99695.5.0.dta	5	6488.319729	LRADTIYGYDHDDWLHTPLISPDANIDLTTEQIEETLKYFLLCAER(38)-IGQSLLKK(7)	6488.300734	Carbamidomethyl[C](43)	1.503352e-005	2.297288e-002	0.018995	2.927577	1.000000e+000	6.896129e-007
10	sp|P33176|KINH_HUMAN (596)-sp|P33176|KINH_HUMAN (602)	2	6
	1	PRF_Q_2021_M_CIAN_689_51653.43234.43234.3.0.dta	3	2097.182375	LYISKMK(5)-SEVKTMVKR(4)	2097.180928	null	4.795589e-004	1.945869e-006	0.001447	0.689974	1.344655e-007	3.856062e-005
	2	PRF_Q_2021_M_CIAN_689_51653.43169.43169.4.0.dta	4	2097.185848	LYISKMK(5)-SEVKTMVKR(4)	2097.180928	null	5.227867e-003	1.177986e-003	0.004920	2.346006	6.582834e-007	3.190019e-003
	3	PRF_Q_2021_M_CIAN_689_51653.43208.43208.3.0.dta	3	2097.182421	LYISKMK(5)-SEVKTMVKR(4)	2097.180928	null	4.332960e-002	4.866461e-003	0.001493	0.711908	1.336264e-004	1.506915e-002
	4	PRF_Q_2021_M_CIAN_689_51653.43119.43119.4.0.dta	4	2097.185937	LYISKMK(5)-SEVKTMVKR(4)	2097.180928	null	6.329866e-002	1.446490e-002	0.005009	2.388444	8.010085e-006	6.745011e-002
	5	PRF_Q_2021_M_CIAN_689_51653.50623.50623.4.1.dta	4	1941.083533	LYISKMK(5)-SEVKTMVK(4)	1941.079826	null	1.369318e-002	7.376388e-002	0.003707	1.909762	2.708715e-005	4.980033e-002
	6	PRF_Q_2021_M_CIAN_689_51653.50664.50664.3.0.dta	3	1941.081207	LYISKMK(5)-SEVKTMVK(4)	1941.079826	null	1.394052e-001	2.380029e-001	0.001381	0.711460	1.061278e-001	1.628532e-001
11	sp|P33176|KINH_HUMAN (847)-sp|P33176|KINH_HUMAN (862)	2	2
	1	PRF_Q_2021_M_CIAN_689_51653.42744.42744.5.0.dta	5	2033.154963	VHKQLVR(3)-CELPKLEK(5)	2033.157494	Carbamidomethyl[C](1)	4.855277e-002	9.658138e-006	-0.002531	-1.244862	3.624865e-005	1.299641e-001
	2	PRF_Q_2021_M_CIAN_689_51653.46558.46558.6.1.dta	6	2873.586878	VHKQLVR(3)-DNADLRCELPKLEKR(11)	2873.577666	Carbamidomethyl[C](7)	3.344834e-002	6.737722e-001	0.009212	3.205760	3.429937e-001	3.648036e-003
12	sp|Q9UPV9|TRAK1_HUMAN (540)-sp|Q9UPV9|TRAK1_HUMAN (571)	2	13
	1	PRF_Q_2021_M_CIAN_689_51653.57116.57116.3.0.dta	3	2674.293661	NKTMPNTTSR(2)-KELQLEEAESPD(1)	2674.287492	null	4.176923e-007	4.240084e-005	0.006169	2.306783	1.423379e-005	2.404823e-009
	2	PRF_Q_2021_M_CIAN_689_51653.49385.49385.3.0.dta	3	2690.289114	NKTMPNTTSR(2)-KELQLEEAESPD(1)	2690.282406	Oxidation[M](19)	7.999706e-003	2.175683e-004	0.006708	2.493419	3.606182e-002	1.000000e+000
	3	PRF_Q_2021_M_CIAN_689_51653.57060.57060.3.0.dta	3	2690.288394	NKTMPNTTSR(2)-KELQLEEAESPD(1)	2690.282406	Oxidation[M](19)	9.959968e-005	3.588418e-004	0.005988	2.225789	7.046616e-002	1.000000e+000
	4	PRF_Q_2021_M_CIAN_689_51653.49522.49522.3.0.dta	3	2690.287778	NKTMPNTTSR(2)-KELQLEEAESPD(1)	2690.282406	Oxidation[M](19)	6.213622e-003	3.706765e-004	0.005372	1.996816	8.580256e-002	1.000000e+000
	5	PRF_Q_2021_M_CIAN_689_51653.57255.57255.3.0.dta	3	2674.291152	NKTMPNTTSR(2)-KELQLEEAESPD(1)	2674.287492	null	5.410352e-002	1.155911e-003	0.003660	1.368589	1.291535e-001	1.000000e+000
	6	PRF_Q_2021_M_CIAN_689_51653.56974.56974.3.0.dta	3	2674.292953	NKTMPNTTSR(2)-KELQLEEAESPD(1)	2674.287492	null	1.651347e-003	1.286388e-003	0.005461	2.042039	9.024448e-004	1.000000e+000
	7	PRF_Q_2021_M_CIAN_689_51653.56838.56838.3.0.dta	3	2674.291542	NKTMPNTTSR(2)-KELQLEEAESPD(1)	2674.287492	null	3.065919e-002	1.672653e-003	0.004050	1.514422	1.479458e-001	1.000000e+000
	8	PRF_Q_2021_M_CIAN_689_51653.56925.56925.3.0.dta	3	2690.286590	NKTMPNTTSR(2)-KELQLEEAESPD(1)	2690.282406	Oxidation[M](19)	3.414366e-002	5.876867e-002	0.004184	1.555227	3.072763e-002	1.000000e+000
	9	PRF_Q_2021_M_CIAN_689_51653.48243.48243.4.0.dta	4	2830.390436	NKTMPNTTSRR(2)-KELQLEEAESPD(1)	2830.388594	null	5.296852e-007	8.031786e-004	0.001842	0.650794	3.764994e-007	1.000000e+000
	10	PRF_Q_2021_M_CIAN_689_51653.48098.48098.4.0.dta	4	2830.392444	NKTMPNTTSRR(2)-KELQLEEAESPD(1)	2830.388594	null	1.918063e-005	1.116076e-003	0.003850	1.360237	1.294681e-005	1.000000e+000
	11	PRF_Q_2021_M_CIAN_689_51653.48232.48232.3.0.dta	3	2830.391027	NKTMPNTTSRR(2)-KELQLEEAESPD(1)	2830.388594	null	8.760694e-006	1.877828e-003	0.002433	0.859599	2.494279e-008	1.000000e+000
	12	PRF_Q_2021_M_CIAN_689_51653.41043.41043.4.0.dta	4	2846.387488	NKTMPNTTSRR(2)-KELQLEEAESPD(1)	2846.383508	Oxidation[M](19)	1.324270e-002	2.367050e-001	0.003980	1.398266	9.756814e-004	1.000000e+000
	13	PRF_Q_2021_M_CIAN_689_51653.41174.41174.4.0.dta	4	2846.390167	NKTMPNTTSRR(2)-KELQLEEAESPD(1)	2846.383508	Oxidation[M](19)	1.407851e-004	2.950927e-001	0.006659	2.339460	2.306117e-005	1.000000e+000
13	sp|P33176|KINH_HUMAN (813)-sp|Q9UPV9|TRAK1_HUMAN (325)	2	2
	1	PRF_Q_2021_M_CIAN_689_51653.43155.43155.4.0.dta	4	2703.405916	KSAEIDSDDTGGSAAQK(1)-IGQSLLKK(7)	2703.404566	null	4.336323e-003	4.608210e-004	0.001350	0.499370	3.042186e-013	1.634975e-003
	2	PRF_Q_2021_M_CIAN_689_51653.39244.39244.5.0.dta	5	2930.572788	VKKSAEIDSDDTGGSAAQK(3)-IGQSLLKK(7)	2930.567930	null	1.472851e-004	9.542041e-003	0.004858	1.657699	1.209646e-007	6.921714e-004
14	sp|P33176|KINH_HUMAN (252)-sp|P33176|KINH_HUMAN (281)	2	3
	1	PRF_Q_2021_M_CIAN_689_51653.92159.92159.4.2.dta	4	4753.429574	TGAEGAVLDEAKNINK(12)-SLSALGNVISALAEGSTYVPYRDSKMTR(25)	4753.435064	null	8.296672e-004	2.218531e-002	-0.005490	-1.154954	9.433012e-004	1.856607e-004
	2	PRF_Q_2021_M_CIAN_689_51653.55572.55572.4.2.dta	4	2504.278574	TGAEGAVLDEAKNINK(12)-DSKMTR(3)	2504.265974	null	1.839467e-003	1.276665e-001	0.012600	5.031414	2.957311e-001	1.663278e-004
	3	PRF_Q_2021_M_CIAN_689_51653.55466.55466.4.0.dta	4	2504.271729	TGAEGAVLDEAKNINK(12)-DSKMTR(3)	2504.265974	null	7.126582e-002	7.551425e-001	0.005755	2.298079	4.904195e-002	7.282327e-003
15	sp|P33176|KINH_HUMAN (240)-sp|P33176|KINH_HUMAN (256)	1	3
	1	PRF_Q_2021_M_CIAN_689_51653.93029.93029.5.0.dta	5	4679.456125	VSKTGAEGAVLDEAK(3)-NINKSLSALGNVISALAEGSTYVPYRDSK(4)	4679.441199	null	5.296528e-008	3.869368e-014	0.014926	3.189697	2.499387e-013	6.124035e-009
	2	PRF_Q_2021_M_CIAN_689_51653.93048.93048.4.0.dta	4	4679.463674	VSKTGAEGAVLDEAK(3)-NINKSLSALGNVISALAEGSTYVPYRDSK(4)	4679.441199	null	2.474524e-014	2.353341e-011	0.022475	4.802924	9.773092e-019	2.729118e-012
	3	PRF_Q_2021_M_CIAN_689_51653.93160.93160.5.0.dta	5	4679.455362	VSKTGAEGAVLDEAK(3)-NINKSLSALGNVISALAEGSTYVPYRDSK(4)	4679.441199	null	3.696342e-008	4.317757e-011	0.014163	3.026643	1.543281e-009	1.837688e-009
16	sp|P33176|KINH_HUMAN (598)-sp|P33176|KINH_HUMAN (606)	1	4
	1	PRF_Q_2021_M_CIAN_689_51653.20066.20066.3.0.dta	3	1492.825425	MKSEVK(2)-TMVKR(4)	1492.822510	null	5.808396e-009	8.876490e-013	0.002915	1.952677	7.398453e-010	7.506397e-014
	2	PRF_Q_2021_M_CIAN_689_51653.20069.20069.4.0.dta	4	1508.819919	MKSEVK(2)-TMVKR(4)	1508.817424	Oxidation[M](1)	1.095269e-001	4.720918e-003	0.002495	1.653613	5.313134e-002	1.333141e-001
	3	PRF_Q_2021_M_CIAN_689_51653.17129.17129.4.0.dta	4	1508.817980	MKSEVK(2)-TMVKR(4)	1508.817424	Oxidation[M](1)	2.209550e-001	2.966689e-001	0.000556	0.368501	5.829515e-001	2.083156e-001
	4	PRF_Q_2021_M_CIAN_689_51653.18920.18920.3.2.dta	3	1492.823682	MKSEVK(2)-TMVKR(4)	1492.822510	null	7.995728e-001	7.217199e-001	0.001172	0.785090	1.000000e+000	1.328520e-001
17	sp|P33176|KINH_HUMAN (801)-sp|P33176|KINH_HUMAN (829)	1	2
	1	PRF_Q_2021_M_CIAN_689_51653.58054.58054.4.0.dta	4	3135.587387	KLFVQDLATR(1)-SAEIDSDDTGGSAAQKQK(16)	3135.580280	null	1.001732e-006	5.018525e-011	0.007107	2.266566	1.406057e-008	5.599408e-015
	2	PRF_Q_2021_M_CIAN_689_51653.57902.57902.4.0.dta	4	3135.586014	KLFVQDLATR(1)-SAEIDSDDTGGSAAQKQK(16)	3135.580280	null	1.279908e-004	7.504973e-009	0.005734	1.828689	5.206232e-012	5.087829e-019
18	sp|Q9UPV9|TRAK1_HUMAN (17)-sp|Q9UPV9|TRAK1_HUMAN (325)	1	2
	1	PRF_Q_2021_M_CIAN_689_51653.75684.75684.4.0.dta	4	3334.808388	TTLDSPLGKLELSGCEQGLHR(9)-IGQSLLKK(7)	3334.803741	Carbamidomethyl[C](15)	1.965618e-006	5.996260e-011	0.004647	1.393485	2.953673e-028	1.251861e-005
	2	PRF_Q_2021_M_CIAN_689_51653.75779.75779.5.0.dta	5	3334.809906	TTLDSPLGKLELSGCEQGLHR(9)-IGQSLLKK(7)	3334.803741	Carbamidomethyl[C](15)	2.852554e-008	1.158430e-009	0.006165	1.848685	1.843978e-022	1.563381e-004
19	sp|P33176|KINH_HUMAN (813)-sp|P33176|KINH_HUMAN (831)	1	2
	1	PRF_Q_2021_M_CIAN_689_51653.79581.79581.4.0.dta	4	3621.833015	KSAEIDSDDTGGSAAQK(1)-QKISFLENNLEQLTK(2)	3621.812836	null	1.000000e+000	7.331910e-011	0.020179	5.571519	4.690492e-005	6.769926e-006
	2	PRF_Q_2021_M_CIAN_689_51653.79662.79662.4.2.dta	4	3621.822383	KSAEIDSDDTGGSAAQK(1)-QKISFLENNLEQLTK(2)	3621.812836	null	1.000000e+000	5.016582e-001	0.009547	2.635973	1.718044e-002	1.000000e+000
20	sp|P33176|KINH_HUMAN (791)-sp|P33176|KINH_HUMAN (801)	1	1
	1	PRF_Q_2021_M_CIAN_689_51653.91084.91084.5.0.dta	5	3278.801444	GLEETVAKELQTLHNLR(8)-KLFVQDLATR(1)	3278.810544	null	8.640840e-009	1.617774e-010	-0.009100	-2.775397	2.613168e-009	3.649018e-008
21	sp|P33176|KINH_HUMAN (801)-sp|P33176|KINH_HUMAN (847)	1	2
	1	PRF_Q_2021_M_CIAN_689_51653.52726.52726.4.0.dta	4	2207.302152	KLFVQDLATR(1)-VHKQLVR(3)	2207.302175	null	8.103179e-010	2.098349e-010	-0.000023	-0.010420	2.815408e-010	6.334169e-011
	2	PRF_Q_2021_M_CIAN_689_51653.52873.52873.4.0.dta	4	2207.306837	KLFVQDLATR(1)-VHKQLVR(3)	2207.302175	null	4.588312e-003	3.021664e-006	0.004662	2.112081	1.187345e-004	1.284831e-003
22	sp|P33176|KINH_HUMAN (240)-sp|P33176|KINH_HUMAN (313)	1	2
	1	PRF_Q_2021_M_CIAN_689_51653.84747.84747.4.0.dta	4	4590.262124	VSKTGAEGAVLDEAK(3)-TTIVICCSPSSYNESETKSTLLFGQR(18)	4590.258750	Carbamidomethyl[C](6);Carbamidomethyl[C](7)	1.000000e+000	2.478246e-010	0.003374	0.735035	1.000000e+000	1.445584e-005
	2	PRF_Q_2021_M_CIAN_689_51653.84598.84598.4.0.dta	4	4590.259807	VSKTGAEGAVLDEAK(3)-TTIVICCSPSSYNESETKSTLLFGQR(18)	4590.258750	Carbamidomethyl[C](6);Carbamidomethyl[C](7)	1.000000e+000	1.240228e-007	0.001057	0.230270	1.000000e+000	9.567140e-006
23	sp|P33176|KINH_HUMAN (98)-sp|P33176|KINH_HUMAN (187)	1	5
	1	PRF_Q_2021_M_CIAN_689_51653.83205.83205.5.0.dta	5	4455.071190	THTMEGKLHDPEGMGIIPR(7)-FVCSPDEVMDTIDEGKSNR(16)	4455.072162	Carbamidomethyl[C](3)	1.501558e-015	4.314368e-010	-0.000972	-0.218178	2.808674e-007	3.447554e-010
	2	PRF_Q_2021_M_CIAN_689_51653.83061.83061.5.0.dta	5	4455.076940	THTMEGKLHDPEGMGIIPR(7)-FVCSPDEVMDTIDEGKSNR(16)	4455.072162	Carbamidomethyl[C](3)	1.170582e-010	8.890212e-010	0.004778	1.072485	3.282993e-008	4.887697e-012
	3	PRF_Q_2021_M_CIAN_689_51653.83130.83130.4.2.dta	4	4455.065033	THTMEGKLHDPEGMGIIPR(7)-FVCSPDEVMDTIDEGKSNR(16)	4455.072162	Carbamidomethyl[C](3)	1.000000e+000	2.121998e-004	-0.007129	-1.600199	1.000000e+000	1.000000e+000
	4	PRF_Q_2021_M_CIAN_689_51653.82924.82924.5.0.dta	5	4455.076171	THTMEGKLHDPEGMGIIPR(7)-FVCSPDEVMDTIDEGKSNR(16)	4455.072162	Carbamidomethyl[C](3)	1.000000e+000	2.227762e-004	0.004009	0.899873	1.000000e+000	9.812985e-006
	5	PRF_Q_2021_M_CIAN_689_51653.82984.82984.4.2.dta	4	4455.041298	THTMEGKLHDPEGMGIIPR(7)-FVCSPDEVMDTIDEGKSNR(16)	4455.072162	Carbamidomethyl[C](3)	1.000000e+000	5.089493e-001	-0.030864	-6.927834	1.000000e+000	1.000000e+000
24	sp|P33176|KINH_HUMAN (237)-sp|P33176|KINH_HUMAN (252)	1	3
	1	PRF_Q_2021_M_CIAN_689_51653.83002.83002.3.0.dta	3	3288.766757	LYLVDLAGSEKVSK(11)-TGAEGAVLDEAKNINK(12)	3288.757173	null	3.100065e-009	5.150279e-010	0.009584	2.914171	8.904359e-013	1.096175e-008
	2	PRF_Q_2021_M_CIAN_689_51653.83021.83021.4.0.dta	4	3288.762483	LYLVDLAGSEKVSK(11)-TGAEGAVLDEAKNINK(12)	3288.757173	null	1.740062e-003	2.885495e-005	0.005310	1.614592	2.480666e-005	1.551687e-002
	3	PRF_Q_2021_M_CIAN_689_51653.82877.82877.4.0.dta	4	3288.762713	LYLVDLAGSEKVSK(11)-TGAEGAVLDEAKNINK(12)	3288.757173	null	1.466739e-003	5.023240e-005	0.005540	1.684527	3.335872e-005	1.760970e-003
25	sp|Q9UPV9|TRAK1_HUMAN (242)-sp|Q9UPV9|TRAK1_HUMAN (294)	1	2
	1	PRF_Q_2021_M_CIAN_689_51653.95670.95670.5.0.dta	5	5605.778062	TNACDVCNSTDLPEVEIISLLEEQLPHYKLR(29)-VGQMTKTYNDIDAVTR(6)	5605.749638	Carbamidomethyl[C](4);Carbamidomethyl[C](7)	9.772115e-007	1.013760e-009	0.028424	5.070508	3.600743e-012	5.842971e-007
	2	PRF_Q_2021_M_CIAN_689_51653.95695.95695.4.0.dta	4	5605.758771	TNACDVCNSTDLPEVEIISLLEEQLPHYKLR(29)-VGQMTKTYNDIDAVTR(6)	5605.749638	Carbamidomethyl[C](4);Carbamidomethyl[C](7)	4.727336e-004	6.194144e-006	0.009133	1.629220	1.000000e+000	8.937976e-006
26	sp|Q9UPV9|TRAK1_HUMAN (210)-sp|Q9UPV9|TRAK1_HUMAN (294)	1	9
	1	PRF_Q_2021_M_CIAN_689_51653.66602.66602.4.0.dta	4	3508.847429	AQPLPGLCHGKLIR(11)-VGQMTKTYNDIDAVTR(6)	3508.840137	Carbamidomethyl[C](27)	4.926737e-003	1.019147e-009	0.007292	2.078180	7.404911e-007	2.454450e-004
	2	PRF_Q_2021_M_CIAN_689_51653.66460.66460.4.0.dta	4	3508.846431	AQPLPGLCHGKLIR(11)-VGQMTKTYNDIDAVTR(6)	3508.840137	Carbamidomethyl[C](27)	1.079101e-002	3.131089e-008	0.006294	1.793755	4.800771e-007	1.177061e-003
	3	PRF_Q_2021_M_CIAN_689_51653.66749.66749.4.0.dta	4	3508.847223	AQPLPGLCHGKLIR(11)-VGQMTKTYNDIDAVTR(6)	3508.840137	Carbamidomethyl[C](27)	2.468459e-007	1.078871e-005	0.007086	2.019471	3.167277e-014	1.354825e-006
	4	PRF_Q_2021_M_CIAN_689_51653.66627.66627.3.0.dta	3	3508.846646	AQPLPGLCHGKLIR(11)-VGQMTKTYNDIDAVTR(6)	3508.840137	Carbamidomethyl[C](27)	1.000000e+000	7.390472e-005	0.006509	1.855029	1.000000e+000	1.000000e+000
	5	PRF_Q_2021_M_CIAN_689_51653.66487.66487.3.0.dta	3	3508.846920	AQPLPGLCHGKLIR(11)-VGQMTKTYNDIDAVTR(6)	3508.840137	Carbamidomethyl[C](27)	1.000000e+000	1.135711e-003	0.006783	1.933117	1.000000e+000	1.000000e+000
	6	PRF_Q_2021_M_CIAN_689_51653.66726.66726.5.0.dta	5	3508.846218	AQPLPGLCHGKLIR(11)-VGQMTKTYNDIDAVTR(6)	3508.840137	Carbamidomethyl[C](27)	4.099179e-002	6.510159e-003	0.006081	1.733051	5.343601e-005	2.631639e-002
	7	PRF_Q_2021_M_CIAN_689_51653.66581.66581.5.0.dta	5	3508.846216	AQPLPGLCHGKLIR(11)-VGQMTKTYNDIDAVTR(6)	3508.840137	Carbamidomethyl[C](27)	2.138253e-001	1.242981e-002	0.006079	1.732481	1.000000e+000	1.573257e-001
	8	PRF_Q_2021_M_CIAN_689_51653.62222.62222.5.0.dta	5	3524.842237	AQPLPGLCHGKLIR(11)-VGQMTKTYNDIDAVTR(6)	3524.835051	Oxidation[M](4);Carbamidomethyl[C](27)	1.000000e+000	2.837928e-001	0.007186	2.038677	1.000000e+000	2.320044e-001
	9	PRF_Q_2021_M_CIAN_689_51653.62081.62081.5.0.dta	5	3524.840476	AQPLPGLCHGKLIR(11)-VGQMTKTYNDIDAVTR(6)	3524.835051	Oxidation[M](4);Carbamidomethyl[C](27)	1.000000e+000	7.154309e-001	0.005425	1.539079	1.000000e+000	3.722180e-002
27	sp|P33176|KINH_HUMAN (67)-sp|P33176|KINH_HUMAN (909)	1	4
	1	PRF_Q_2021_M_CIAN_689_51653.36494.36494.4.0.dta	4	2962.410652	VFQSSTSQEQVYNDCAKK(17)-SKNMAR(2)	2962.403195	Carbamidomethyl[C](15)	9.379497e-011	1.365289e-009	0.007457	2.517213	2.203341e-017	1.491868e-010
	2	PRF_Q_2021_M_CIAN_689_51653.36359.36359.4.0.dta	4	2962.406717	VFQSSTSQEQVYNDCAKK(17)-SKNMAR(2)	2962.403195	Carbamidomethyl[C](15)	3.572116e-012	4.443783e-006	0.003522	1.188900	4.082236e-006	6.284255e-012
	3	PRF_Q_2021_M_CIAN_689_51653.36464.36464.5.0.dta	5	2962.406096	VFQSSTSQEQVYNDCAKK(17)-SKNMAR(2)	2962.403195	Carbamidomethyl[C](15)	1.000000e+000	4.301375e-003	0.002901	0.979273	1.000000e+000	1.000000e+000
	4	PRF_Q_2021_M_CIAN_689_51653.36651.36651.4.0.dta	4	2962.405343	VFQSSTSQEQVYNDCAKK(17)-SKNMAR(2)	2962.403195	Carbamidomethyl[C](15)	1.000000e+000	4.790887e-002	0.002148	0.725087	1.000000e+000	1.000000e+000
28	sp|Q9UPV9|TRAK1_HUMAN (164)-sp|Q9UPV9|TRAK1_HUMAN (294)	1	1
	1	PRF_Q_2021_M_CIAN_689_51653.89890.89890.5.1.dta	5	4953.506515	VVQGDLDVGGYEGGLAVKEWLLAHEGHR(18)-VGQMTKTYNDIDAVTR(6)	4953.483741	null	3.081458e-008	6.477054e-009	0.022774	4.597572	3.309864e-012	2.991956e-011
29	sp|Q9UPV9|TRAK1_HUMAN (403)-sp|Q9UPV9|TRAK1_HUMAN (422)	1	2
	1	PRF_Q_2021_M_CIAN_689_51653.81529.81529.6.1.dta	6	4792.454308	KLKDLEEENVVLR(1)-SEASQLKTETITYEEKEQQLVNDCVK(7)	4792.444624	Carbamidomethyl[C](24)	1.196511e-009	6.485480e-009	0.009684	2.020681	4.627794e-006	1.748148e-006
	2	PRF_Q_2021_M_CIAN_689_51653.81585.81585.5.2.dta	5	4792.450483	KLKDLEEENVVLR(1)-SEASQLKTETITYEEKEQQLVNDCVK(7)	4792.444624	Carbamidomethyl[C](24)	1.573331e-004	1.693689e-006	0.005859	1.222549	1.000000e+000	5.877956e-005
30	sp|P33176|KINH_HUMAN (753)-sp|P33176|KINH_HUMAN (764)	1	2
	1	PRF_Q_2021_M_CIAN_689_51653.34581.34581.5.1.dta	5	2814.578948	LRVEHEKLK(7)-KLHELTVMQDRR(1)	2814.576940	null	5.758325e-006	1.991884e-008	0.002008	0.713429	1.410333e-006	2.759414e-006
	2	PRF_Q_2021_M_CIAN_689_51653.34733.34733.5.0.dta	5	2814.579611	LRVEHEKLK(7)-KLHELTVMQDRR(1)	2814.576940	null	2.152322e-003	2.704205e-006	0.002671	0.948988	7.986087e-009	2.055996e-004
31	sp|Q9UPV9|TRAK1_HUMAN (177)-sp|Q9UPV9|TRAK1_HUMAN (242)	1	2
	1	PRF_Q_2021_M_CIAN_689_51653.98274.98274.5.0.dta	5	6241.177651	LGKPGLGGSGSGSMALVFQFGQPVR(3)-TNACDVCNSTDLPEVEIISLLEEQLPHYKLR(29)	6241.140359	Carbamidomethyl[C](4);Carbamidomethyl[C](7)	1.682060e-014	2.373061e-008	0.037292	5.975190	5.438551e-010	1.758526e-013
	2	PRF_Q_2021_M_CIAN_689_51653.98419.98419.5.0.dta	5	6241.181566	LGKPGLGGSGSGSMALVFQFGQPVR(3)-TNACDVCNSTDLPEVEIISLLEEQLPHYKLR(29)	6241.140359	Carbamidomethyl[C](4);Carbamidomethyl[C](7)	1.000000e+000	2.075273e-004	0.041207	6.602479	1.000000e+000	9.216241e-006
32	sp|Q9UPV9|TRAK1_HUMAN (325)-sp|Q9UPV9|TRAK1_HUMAN (328)	1	5
	1	PRF_Q_2021_M_CIAN_689_51653.43552.43552.3.0.dta	3	1885.114106	IGQSLLKK(7)-NKTLTER(2)	1885.111595	null	2.465212e-017	4.717980e-008	0.002511	1.332017	1.925756e-015	3.313631e-016
	2	PRF_Q_2021_M_CIAN_689_51653.43565.43565.4.0.dta	4	1885.113020	IGQSLLKK(7)-NKTLTER(2)	1885.111595	null	9.555838e-011	2.407530e-005	0.001425	0.755923	9.873340e-015	5.848001e-011
	3	PRF_Q_2021_M_CIAN_689_51653.43424.43424.3.1.dta	3	1885.113560	IGQSLLKK(7)-NKTLTER(2)	1885.111595	null	1.242709e-011	1.050215e-004	0.001965	1.042379	1.085329e-010	2.523389e-011
	4	PRF_Q_2021_M_CIAN_689_51653.41827.41827.4.0.dta	4	1885.115629	IGQSLLKK(7)-NKTLTER(2)	1885.111595	null	3.572909e-006	3.677976e-004	0.004034	2.139926	5.555081e-006	5.013578e-009
	5	PRF_Q_2021_M_CIAN_689_51653.43435.43435.4.0.dta	4	1885.111146	IGQSLLKK(7)-NKTLTER(2)	1885.111595	null	1.859825e-008	2.796154e-001	-0.000449	-0.238182	2.725009e-007	3.196489e-008
33	sp|P33176|KINH_HUMAN (801)-sp|Q9UPV9|TRAK1_HUMAN (294)	1	3
	1	PRF_Q_2021_M_CIAN_689_51653.75703.75703.4.0.dta	4	3139.654036	KLFVQDLATR(1)-VGQMTKTYNDIDAVTR(6)	3139.645462	null	1.481266e-011	5.781601e-008	0.008574	2.730882	7.438183e-009	6.189878e-012
	2	PRF_Q_2021_M_CIAN_689_51653.75861.75861.4.0.dta	4	3139.652633	KLFVQDLATR(1)-VGQMTKTYNDIDAVTR(6)	3139.645462	null	7.172543e-016	1.503670e-006	0.007171	2.284016	2.300434e-004	6.241384e-010
	3	PRF_Q_2021_M_CIAN_689_51653.75744.75744.3.0.dta	3	3139.650237	KLFVQDLATR(1)-VGQMTKTYNDIDAVTR(6)	3139.645462	null	1.575220e-007	1.975271e-005	0.004775	1.520872	1.000000e+000	4.156826e-007
34	sp|Q9UPV9|TRAK1_HUMAN (100)-sp|Q9UPV9|TRAK1_HUMAN (242)	1	2
	1	PRF_Q_2021_M_CIAN_689_51653.97818.97818.5.0.dta	5	4821.524663	QVLWKLLK(5)-TNACDVCNSTDLPEVEIISLLEEQLPHYKLR(29)	4821.520313	Carbamidomethyl[C](4);Carbamidomethyl[C](7)	2.160010e-005	1.105166e-007	0.004350	0.902205	1.000000e+000	1.300775e-006
	2	PRF_Q_2021_M_CIAN_689_51653.97725.97725.5.1.dta	5	4821.494555	QVLWKLLK(5)-TNACDVCNSTDLPEVEIISLLEEQLPHYKLR(29)	4821.520313	Carbamidomethyl[C](4);Carbamidomethyl[C](7)	4.835029e-001	2.609380e-003	-0.025758	-5.342298	1.000000e+000	2.469007e-001
35	sp|Q9UPV9|TRAK1_HUMAN (177)-sp|Q9UPV9|TRAK1_HUMAN (294)	1	1
	1	PRF_Q_2021_M_CIAN_689_51653.90244.90244.4.0.dta	4	4396.223380	LGKPGLGGSGSGSMALVFQFGQPVR(3)-VGQMTKTYNDIDAVTR(6)	4396.242595	null	3.317190e-006	1.301862e-007	-0.019215	-4.370778	2.229565e-013	1.294203e-008
36	sp|P33176|KINH_HUMAN (44)-sp|P33176|KINH_HUMAN (313)	1	4
	1	PRF_Q_2021_M_CIAN_689_51653.91056.91056.5.0.dta	5	5158.511789	FQGEDTVVIASKPYAFDR(12)-TTIVICCSPSSYNESETKSTLLFGQR(18)	5158.502147	Carbamidomethyl[C](6);Carbamidomethyl[C](7)	4.065644e-007	2.001097e-007	0.009642	1.869147	1.752146e-007	3.835059e-011
	2	PRF_Q_2021_M_CIAN_689_51653.91168.91168.4.0.dta	4	5158.518987	FQGEDTVVIASKPYAFDR(12)-TTIVICCSPSSYNESETKSTLLFGQR(18)	5158.502147	Carbamidomethyl[C](6);Carbamidomethyl[C](7)	2.160642e-010	2.420067e-007	0.016840	3.264514	6.111889e-008	2.369541e-013
	3	PRF_Q_2021_M_CIAN_689_51653.91035.91035.4.0.dta	4	5158.520620	FQGEDTVVIASKPYAFDR(12)-TTIVICCSPSSYNESETKSTLLFGQR(18)	5158.502147	Carbamidomethyl[C](6);Carbamidomethyl[C](7)	1.117966e-013	4.416269e-007	0.018473	3.581078	1.000000e+000	1.667407e-019
	4	PRF_Q_2021_M_CIAN_689_51653.91211.91211.5.0.dta	5	5158.489222	FQGEDTVVIASKPYAFDR(12)-TTIVICCSPSSYNESETKSTLLFGQR(18)	5158.502147	Carbamidomethyl[C](6);Carbamidomethyl[C](7)	1.248698e-004	5.186824e-004	-0.012925	-2.505572	1.599329e-005	8.289656e-006
37	sp|P33176|KINH_HUMAN (801)-sp|Q9UPV9|TRAK1_HUMAN (242)	1	2
	1	PRF_Q_2021_M_CIAN_689_51653.97019.97019.5.0.dta	5	4984.568526	KLFVQDLATR(1)-TNACDVCNSTDLPEVEIISLLEEQLPHYKLR(29)	4984.543226	Carbamidomethyl[C](4);Carbamidomethyl[C](7)	1.988058e-011	1.436930e-006	0.025300	5.075691	2.410084e-009	4.764195e-014
	2	PRF_Q_2021_M_CIAN_689_51653.96884.96884.5.0.dta	5	4984.563128	KLFVQDLATR(1)-TNACDVCNSTDLPEVEIISLLEEQLPHYKLR(29)	4984.543226	Carbamidomethyl[C](4);Carbamidomethyl[C](7)	4.714180e-006	1.357051e-001	0.019902	3.992743	1.000000e+000	1.404022e-008
38	sp|Q9UPV9|TRAK1_HUMAN (242)-sp|Q9UPV9|TRAK1_HUMAN (325)	1	3
	1	PRF_Q_2021_M_CIAN_689_51653.95408.95408.5.0.dta	5	4680.432377	TNACDVCNSTDLPEVEIISLLEEQLPHYKLR(29)-IGQSLLKK(7)	4680.426083	Carbamidomethyl[C](4);Carbamidomethyl[C](7)	8.964040e-007	1.913260e-006	0.006294	1.344749	1.598041e-013	4.567846e-005
	2	PRF_Q_2021_M_CIAN_689_51653.95539.95539.5.0.dta	5	4680.433344	TNACDVCNSTDLPEVEIISLLEEQLPHYKLR(29)-IGQSLLKK(7)	4680.426083	Carbamidomethyl[C](4);Carbamidomethyl[C](7)	3.944760e-005	2.614853e-006	0.007261	1.551354	1.000000e+000	1.004540e-005
	3	PRF_Q_2021_M_CIAN_689_51653.95451.95451.4.0.dta	4	4680.406513	TNACDVCNSTDLPEVEIISLLEEQLPHYKLR(29)-IGQSLLKK(7)	4680.426083	Carbamidomethyl[C](4);Carbamidomethyl[C](7)	1.267422e-006	7.245010e-005	-0.019570	-4.181243	1.000000e+000	6.481404e-004
39	sp|Q9UPV9|TRAK1_HUMAN (177)-sp|Q9UPV9|TRAK1_HUMAN (325)	1	2
	1	PRF_Q_2021_M_CIAN_689_51653.89360.89360.4.0.dta	4	3470.936521	LGKPGLGGSGSGSMALVFQFGQPVR(3)-IGQSLLKK(7)	3470.919040	null	1.896609e-005	6.108642e-006	0.017481	5.036418	6.034469e-015	4.425471e-006
	2	PRF_Q_2021_M_CIAN_689_51653.89372.89372.3.0.dta	3	3470.929258	LGKPGLGGSGSGSMALVFQFGQPVR(3)-IGQSLLKK(7)	3470.919040	null	3.313794e-002	6.280516e-004	0.010218	2.943889	1.000000e+000	1.551204e-003
40	sp|P33176|KINH_HUMAN (801)-sp|P33176|KINH_HUMAN (844)	1	1
	1	PRF_Q_2021_M_CIAN_689_51653.88162.88162.5.0.dta	5	3240.806734	KLFVQDLATR(1)-ISFLENNLEQLTKVHK(13)	3240.798920	null	5.511456e-004	6.234537e-006	0.007814	2.411134	4.434724e-003	7.320882e-009
41	sp|P33176|KINH_HUMAN (141)-sp|P33176|KINH_HUMAN (281)	1	3
	1	PRF_Q_2021_M_CIAN_689_51653.98279.98279.5.0.dta	5	3190.677467	VSYFEIYLDKIRDLLDVSK(10)-DSKMTR(3)	3190.670280	null	2.152734e-004	6.942095e-006	0.007187	2.252505	3.610792e-005	9.497762e-005
	2	PRF_Q_2021_M_CIAN_689_51653.98276.98276.4.0.dta	4	3190.670337	VSYFEIYLDKIRDLLDVSK(10)-DSKMTR(3)	3190.670280	null	2.032572e-005	4.898585e-005	0.000057	0.017865	1.590361e-005	6.465752e-005
	3	PRF_Q_2021_M_CIAN_689_51653.98283.98283.3.0.dta	3	3190.663177	VSYFEIYLDKIRDLLDVSK(10)-DSKMTR(3)	3190.670280	null	5.439654e-006	6.351579e-003	-0.007103	-2.226178	7.534198e-010	8.717782e-005
42	sp|P33176|KINH_HUMAN (801)-sp|Q9UPV9|TRAK1_HUMAN (210)	1	2
	1	PRF_Q_2021_M_CIAN_689_51653.70484.70484.4.0.dta	4	2887.637973	KLFVQDLATR(1)-AQPLPGLCHGKLIR(11)	2887.633724	Carbamidomethyl[C](8)	7.166384e-008	7.739235e-006	0.004249	1.471447	8.389219e-006	2.277245e-013
	2	PRF_Q_2021_M_CIAN_689_51653.70354.70354.4.0.dta	4	2887.639077	KLFVQDLATR(1)-AQPLPGLCHGKLIR(11)	2887.633724	Carbamidomethyl[C](8)	1.721629e-003	3.207304e-001	0.005353	1.853767	7.260909e-008	6.869498e-015
43	sp|Q9UPV9|TRAK1_HUMAN (210)-sp|Q9UPV9|TRAK1_HUMAN (325)	1	2
	1	PRF_Q_2021_M_CIAN_689_51653.58554.58554.4.0.dta	4	2583.529380	AQPLPGLCHGKLIR(11)-IGQSLLKK(7)	2583.516582	Carbamidomethyl[C](8)	2.614800e-009	1.117187e-005	0.012798	4.953713	9.132383e-009	1.490972e-014
	2	PRF_Q_2021_M_CIAN_689_51653.58414.58414.4.0.dta	4	2583.514734	AQPLPGLCHGKLIR(11)-IGQSLLKK(7)	2583.516582	Carbamidomethyl[C](8)	2.104330e-005	6.411231e-005	-0.001848	-0.715304	1.458892e-004	1.520528e-005
44	sp|P33176|KINH_HUMAN (829)-sp|P33176|KINH_HUMAN (831)	1	2
	1	PRF_Q_2021_M_CIAN_689_51653.78805.78805.4.1.dta	4	3749.875661	SAEIDSDDTGGSAAQKQK(16)-QKISFLENNLEQLTK(2)	3749.871408	null	9.917544e-002	2.016181e-005	0.004253	1.134172	6.668926e-002	3.757700e-005
	2	PRF_Q_2021_M_CIAN_689_51653.78994.78994.4.1.dta	4	3749.881154	SAEIDSDDTGGSAAQKQK(16)-QKISFLENNLEQLTK(2)	3749.871408	null	4.803086e-001	4.987882e-004	0.009746	2.599022	3.455963e-001	1.000000e+000
45	sp|Q9UPV9|TRAK1_HUMAN (177)-sp|Q9UPV9|TRAK1_HUMAN (210)	1	5
	1	PRF_Q_2021_M_CIAN_689_51653.88427.88427.4.0.dta	4	4144.230682	LGKPGLGGSGSGSMALVFQFGQPVR(3)-AQPLPGLCHGKLIR(11)	4144.230858	Carbamidomethyl[C](36)	6.866753e-005	3.168296e-005	-0.000176	-0.042469	3.497134e-019	4.781682e-005
	2	PRF_Q_2021_M_CIAN_689_51653.88426.88426.5.0.dta	5	4144.231950	LGKPGLGGSGSGSMALVFQFGQPVR(3)-AQPLPGLCHGKLIR(11)	4144.230858	Carbamidomethyl[C](36)	1.321523e-003	6.347506e-005	0.001092	0.263499	5.936471e-014	4.819825e-004
	3	PRF_Q_2021_M_CIAN_689_51653.83258.83258.5.0.dta	5	4160.225275	LGKPGLGGSGSGSMALVFQFGQPVR(3)-AQPLPGLCHGKLIR(11)	4160.225772	Oxidation[M](14);Carbamidomethyl[C](36)	1.951262e-004	9.833385e-003	-0.000497	-0.119465	5.547714e-009	6.977695e-005
	4	PRF_Q_2021_M_CIAN_689_51653.83108.83108.5.0.dta	5	4160.226078	LGKPGLGGSGSGSMALVFQFGQPVR(3)-AQPLPGLCHGKLIR(11)	4160.225772	Oxidation[M](14);Carbamidomethyl[C](36)	9.452049e-001	2.875241e-002	0.000306	0.073554	1.200001e-002	1.000000e+000
	5	PRF_Q_2021_M_CIAN_689_51653.83197.83197.4.1.dta	4	4160.215403	LGKPGLGGSGSGSMALVFQFGQPVR(3)-AQPLPGLCHGKLIR(11)	4160.225772	Oxidation[M](14);Carbamidomethyl[C](36)	1.000000e+000	8.019664e-001	-0.010369	-2.492413	1.000000e+000	1.000000e+000
46	sp|Q9UPV9|TRAK1_HUMAN (210)-sp|Q9UPV9|TRAK1_HUMAN (242)	1	3
	1	PRF_Q_2021_M_CIAN_689_51653.94210.94210.5.0.dta	5	5353.759603	AQPLPGLCHGKLIR(11)-TNACDVCNSTDLPEVEIISLLEEQLPHYKLR(29)	5353.737901	Carbamidomethyl[C](4);Carbamidomethyl[C](7);Carbamidomethyl[C](42)	9.074706e-003	3.592648e-005	0.021702	4.053616	1.591679e-006	4.122970e-002
	2	PRF_Q_2021_M_CIAN_689_51653.94134.94134.4.0.dta	4	5353.762739	AQPLPGLCHGKLIR(11)-TNACDVCNSTDLPEVEIISLLEEQLPHYKLR(29)	5353.737901	Carbamidomethyl[C](4);Carbamidomethyl[C](7);Carbamidomethyl[C](42)	1.086289e-002	2.066727e-003	0.024838	4.639375	1.000000e+000	1.771487e-001
	3	PRF_Q_2021_M_CIAN_689_51653.94072.94072.5.0.dta	5	5353.773547	AQPLPGLCHGKLIR(11)-TNACDVCNSTDLPEVEIISLLEEQLPHYKLR(29)	5353.737901	Carbamidomethyl[C](4);Carbamidomethyl[C](7);Carbamidomethyl[C](42)	1.000000e+000	4.622316e-001	0.035646	6.658152	2.292380e-004	1.000000e+000
47	sp|Q9UPV9|TRAK1_HUMAN (103)-sp|Q9UPV9|TRAK1_HUMAN (325)	1	1
	1	PRF_Q_2021_M_CIAN_689_51653.51834.51834.4.0.dta	4	1723.148949	LLKVVK(3)-IGQSLLKK(7)	1723.145467	null	1.698607e-003	6.383596e-005	0.003482	2.020723	6.113956e-004	1.030881e-003
48	sp|P33176|KINH_HUMAN (829)-sp|Q9UPV9|TRAK1_HUMAN (325)	1	1
	1	PRF_Q_2021_M_CIAN_689_51653.42171.42171.4.0.dta	4	2831.466741	SAEIDSDDTGGSAAQKQK(16)-IGQSLLKK(7)	2831.463137	null	9.772268e-012	1.047604e-004	0.003604	1.272840	2.143177e-007	1.739686e-009
49	sp|P33176|KINH_HUMAN (813)-sp|P33176|KINH_HUMAN (829)	1	1
	1	PRF_Q_2021_M_CIAN_689_51653.34374.34374.4.0.dta	4	3624.666165	KSAEIDSDDTGGSAAQK(1)-SAEIDSDDTGGSAAQKQK(16)	3624.662939	null	4.066282e-001	1.789974e-004	0.003226	0.890014	1.000000e+000	6.669884e-005
50	sp|Q9UPV9|TRAK1_HUMAN (483)-sp|Q9UPV9|TRAK1_HUMAN (486)	1	1
	1	PRF_Q_2021_M_CIAN_689_51653.87858.87858.5.0.dta	5	5096.663664	KTEDAARQQEEITHLLSQIVDLQKK(24)-AKACAVENEELVQHLGAAK(2)	5096.668232	Carbamidomethyl[C](32)	9.149125e-001	1.805287e-004	-0.004568	-0.896272	4.512020e-001	2.326927e-023
51	sp|P33176|KINH_HUMAN (753)-sp|P33176|KINH_HUMAN (761)	1	10
	1	PRF_Q_2021_M_CIAN_689_51653.18482.18482.4.0.dta	4	2223.208860	LRVEHEKLK(7)-ATDQEKSR(6)	2223.209063	null	2.254521e-001	1.841087e-004	-0.000203	-0.091309	2.485364e-001	5.470062e-002
	2	PRF_Q_2021_M_CIAN_689_51653.18506.18506.5.0.dta	5	2223.209863	LRVEHEKLK(7)-ATDQEKSR(6)	2223.209063	null	8.390248e-007	6.000724e-004	0.000800	0.359840	1.182777e-009	6.567476e-007
	3	PRF_Q_2021_M_CIAN_689_51653.18638.18638.5.0.dta	5	2223.210366	LRVEHEKLK(7)-ATDQEKSR(6)	2223.209063	null	6.916595e-005	4.417782e-003	0.001303	0.586090	5.412246e-008	7.877132e-005
	4	PRF_Q_2021_M_CIAN_689_51653.24122.24122.4.0.dta	4	2223.225813	LRVEHEKLK(7)-ATDQEKSR(6)	2223.209063	null	8.049672e-002	9.006691e-003	0.016750	7.534154	3.141547e-001	2.757557e-002
	5	PRF_Q_2021_M_CIAN_689_51653.22326.22326.5.0.dta	5	2223.211253	LRVEHEKLK(7)-ATDQEKSR(6)	2223.209063	null	9.674995e-001	1.792766e-002	0.002190	0.985063	1.000000e+000	1.999063e-001
	6	PRF_Q_2021_M_CIAN_689_51653.20832.20832.5.0.dta	5	2223.212857	LRVEHEKLK(7)-ATDQEKSR(6)	2223.209063	null	1.000000e+000	2.901523e-002	0.003794	1.706542	1.000000e+000	6.193564e-001
	7	PRF_Q_2021_M_CIAN_689_51653.20982.20982.4.0.dta	4	2223.212024	LRVEHEKLK(7)-ATDQEKSR(6)	2223.209063	null	1.000000e+000	2.177631e-001	0.002961	1.331859	1.000000e+000	1.000000e+000
	8	PRF_Q_2021_M_CIAN_689_51653.20959.20959.5.0.dta	5	2223.212393	LRVEHEKLK(7)-ATDQEKSR(6)	2223.209063	null	1.000000e+000	3.474466e-001	0.003330	1.497835	1.000000e+000	3.011474e-001
	9	PRF_Q_2021_M_CIAN_689_51653.22195.22195.5.0.dta	5	2223.212867	LRVEHEKLK(7)-ATDQEKSR(6)	2223.209063	null	1.000000e+000	5.763301e-001	0.003804	1.711040	1.000000e+000	4.932453e-002
	10	PRF_Q_2021_M_CIAN_689_51653.20813.20813.3.0.dta	3	2223.213143	LRVEHEKLK(7)-ATDQEKSR(6)	2223.209063	null	1.000000e+000	6.246386e-001	0.004080	1.835185	1.000000e+000	1.000000e+000
52	sp|Q9UPV9|TRAK1_HUMAN (17)-sp|Q9UPV9|TRAK1_HUMAN (210)	1	4
	1	PRF_Q_2021_M_CIAN_689_51653.76399.76399.5.0.dta	5	4008.121119	TTLDSPLGKLELSGCEQGLHR(9)-AQPLPGLCHGKLIR(11)	4008.115558	Carbamidomethyl[C](15);Carbamidomethyl[C](32)	6.312701e-003	3.181212e-004	0.005561	1.387435	3.649296e-012	1.010627e-003
	2	PRF_Q_2021_M_CIAN_689_51653.76539.76539.5.0.dta	5	4008.116450	TTLDSPLGKLELSGCEQGLHR(9)-AQPLPGLCHGKLIR(11)	4008.115558	Carbamidomethyl[C](15);Carbamidomethyl[C](32)	4.182595e-002	5.230397e-004	0.000892	0.222548	4.085586e-020	3.883925e-003
	3	PRF_Q_2021_M_CIAN_689_51653.76260.76260.5.0.dta	5	4008.121733	TTLDSPLGKLELSGCEQGLHR(9)-AQPLPGLCHGKLIR(11)	4008.115558	Carbamidomethyl[C](15);Carbamidomethyl[C](32)	3.351334e-002	8.425707e-004	0.006175	1.540624	1.380515e-020	1.904242e-002
	4	PRF_Q_2021_M_CIAN_689_51653.72195.72195.5.0.dta	5	4008.121031	TTLDSPLGKLELSGCEQGLHR(9)-AQPLPGLCHGKLIR(11)	4008.115558	Carbamidomethyl[C](15);Carbamidomethyl[C](32)	1.000000e+000	1.894773e-001	0.005473	1.365480	1.000000e+000	1.000000e+000
53	sp|P33176|KINH_HUMAN (644)-sp|P33176|KINH_HUMAN (739)	1	1
	1	PRF_Q_2021_M_CIAN_689_51653.89419.89419.4.0.dta	4	4063.101491	IKSLTEYLQNVEQK(2)-LITDLQDQNQKMMLEQER(11)	4063.072416	null	4.561941e-007	3.188535e-004	0.029075	7.155915	6.117152e-005	1.053185e-002
54	sp|P33176|KINH_HUMAN (98)-sp|P33176|KINH_HUMAN (909)	1	1
	1	PRF_Q_2021_M_CIAN_689_51653.50362.50362.5.0.dta	5	2962.473230	THTMEGKLHDPEGMGIIPR(7)-SKNMAR(2)	2962.469438	null	5.400158e-007	5.673368e-004	0.003792	1.280013	1.462608e-004	1.844092e-005
55	sp|P33176|KINH_HUMAN (620)-sp|P33176|KINH_HUMAN (627)	1	1
	1	PRF_Q_2021_M_CIAN_689_51653.44148.44148.5.0.dta	5	3538.690129	CKQLESTQTESNKK(13)-MEENEKELAACQLR(6)	3538.682042	Carbamidomethyl[C](11);Carbamidomethyl[C](18)	6.443987e-002	7.228975e-004	0.008087	2.285314	2.394864e-002	4.829361e-002
56	sp|Q9UPV9|TRAK1_HUMAN (294)-sp|Q9UPV9|TRAK1_HUMAN (540)	1	1
	1	PRF_Q_2021_M_CIAN_689_51653.54302.54302.4.1.dta	4	3098.533150	VGQMTKTYNDIDAVTR(6)-NKTMPNTTSR(2)	3098.524363	null	1.980345e-002	1.319424e-003	0.008787	2.835866	1.083506e-003	2.470210e-002
57	sp|P33176|KINH_HUMAN (761)-sp|P33176|KINH_HUMAN (764)	1	2
	1	PRF_Q_2021_M_CIAN_689_51653.28690.28690.5.0.dta	5	2597.349293	ATDQEKSR(6)-KLHELTVMQDRR(1)	2597.346284	null	2.970695e-002	1.933631e-003	0.003009	1.158490	1.200891e-005	1.258546e-002
	2	PRF_Q_2021_M_CIAN_689_51653.28692.28692.4.0.dta	4	2597.351815	ATDQEKSR(6)-KLHELTVMQDRR(1)	2597.346284	null	2.744561e-004	3.090445e-001	0.005531	2.129481	1.031013e-001	1.077802e-002
58	sp|Q9UPV9|TRAK1_HUMAN (422)-sp|Q9UPV9|TRAK1_HUMAN (441)	1	1
	1	PRF_Q_2021_M_CIAN_689_51653.94245.94245.6.0.dta	6	6631.403774	LKDLEEENVVLRSEASQLKTETITYEEK(19)-EQQLVNDCVKELRDANVQIASISEELAK(10)	6631.381941	Carbamidomethyl[C](39)	9.656246e-001	2.514509e-003	0.021833	3.292376	1.000000e+000	3.864781e-005
59	sp|P33176|KINH_HUMAN (71)-sp|P33176|KINH_HUMAN (909)	1	2
	1	PRF_Q_2021_M_CIAN_689_51653.75928.75928.4.3.dta	4	3290.698765	IVKDVLEGYNGTIFAYGQTSSGK(3)-SKNMAR(2)	3290.672401	null	3.828588e-005	3.519187e-003	0.026364	8.011736	2.816234e-010	1.257583e-003
	2	PRF_Q_2021_M_CIAN_689_51653.75763.75763.4.0.dta	4	3290.684281	IVKDVLEGYNGTIFAYGQTSSGK(3)-SKNMAR(2)	3290.672401	null	1.300599e-004	2.259837e-002	0.011880	3.610204	5.034328e-006	6.804869e-004
60	sp|Q9UPV9|TRAK1_HUMAN (100)-sp|Q9UPV9|TRAK1_HUMAN (210)	1	5
	1	PRF_Q_2021_M_CIAN_689_51653.76676.76676.4.0.dta	4	2724.597448	QVLWKLLK(5)-AQPLPGLCHGKLIR(11)	2724.610811	Carbamidomethyl[C](8)	1.722968e-007	5.375092e-003	-0.013363	-4.904554	1.117043e-006	3.308181e-006
	2	PRF_Q_2021_M_CIAN_689_51653.76803.76803.4.1.dta	4	2724.603317	QVLWKLLK(5)-AQPLPGLCHGKLIR(11)	2724.610811	Carbamidomethyl[C](8)	5.202933e-006	7.139405e-002	-0.007494	-2.750485	5.800979e-004	5.010793e-006
	3	PRF_Q_2021_M_CIAN_689_51653.76829.76829.5.0.dta	5	2724.604719	QVLWKLLK(5)-AQPLPGLCHGKLIR(11)	2724.610811	Carbamidomethyl[C](8)	8.337299e-004	1.132305e-001	-0.006092	-2.235916	1.942037e-002	1.880988e-004
	4	PRF_Q_2021_M_CIAN_689_51653.76701.76701.5.0.dta	5	2724.604899	QVLWKLLK(5)-AQPLPGLCHGKLIR(11)	2724.610811	Carbamidomethyl[C](8)	2.448712e-003	1.960181e-001	-0.005912	-2.169851	2.442073e-003	8.207590e-004
	5	PRF_Q_2021_M_CIAN_689_51653.76664.76664.5.0.dta	5	2724.606185	QVLWKLLK(5)-AQPLPGLCHGKLIR(11)	2724.610811	Carbamidomethyl[C](8)	3.010066e-003	3.436440e-001	-0.004626	-1.697857	1.281356e-002	7.826342e-004
61	sp|Q9UPV9|TRAK1_HUMAN (177)-sp|Q9UPV9|TRAK1_HUMAN (503)	1	1
	1	PRF_Q_2021_M_CIAN_689_51653.89301.89301.5.1.dta	5	4893.496396	LGKPGLGGSGSGSMALVFQFGQPVR(3)-ACAVENEELVQHLGAAKDAQR(17)	4893.477216	Carbamidomethyl[C](30)	6.983874e-003	1.092345e-002	0.019180	3.919503	5.621589e-006	7.683655e-005
62	sp|Q9UPV9|TRAK1_HUMAN (164)-sp|Q9UPV9|TRAK1_HUMAN (210)	1	2
	1	PRF_Q_2021_M_CIAN_689_51653.88773.88773.5.0.dta	5	4701.481086	VVQGDLDVGGYEGGLAVKEWLLAHEGHR(18)-AQPLPGLCHGKLIR(11)	4701.472004	Carbamidomethyl[C](39)	3.189505e-003	1.208645e-002	0.009082	1.931735	2.850331e-009	5.489062e-002
	2	PRF_Q_2021_M_CIAN_689_51653.88620.88620.5.0.dta	5	4701.477675	VVQGDLDVGGYEGGLAVKEWLLAHEGHR(18)-AQPLPGLCHGKLIR(11)	4701.472004	Carbamidomethyl[C](39)	2.790782e-004	3.716302e-002	0.005671	1.206218	2.197595e-007	1.127361e-005
63	sp|P33176|KINH_HUMAN (44)-sp|P33176|KINH_HUMAN (323)	1	2
	1	PRF_Q_2021_M_CIAN_689_51653.80729.80729.5.0.dta	5	4712.320109	FQGEDTVVIASKPYAFDRVFQSSTSQEQVYNDCAK(12)-AKTIK(2)	4712.318648	Carbamidomethyl[C](33)	1.020375e-003	1.259227e-002	0.001461	0.310038	1.000000e+000	6.353628e-003
	2	PRF_Q_2021_M_CIAN_689_51653.80774.80774.4.0.dta	4	4712.316628	FQGEDTVVIASKPYAFDRVFQSSTSQEQVYNDCAK(12)-AKTIK(2)	4712.318648	Carbamidomethyl[C](33)	9.756363e-005	3.666764e-001	-0.002020	-0.428664	1.000000e+000	5.492564e-003
64	sp|Q9UPV9|TRAK1_HUMAN (17)-sp|Q9UPV9|TRAK1_HUMAN (431)	1	3
	1	PRF_Q_2021_M_CIAN_689_51653.80881.80881.4.3.dta	4	4931.398090	RTTLDSPLGKLELSGCEQGLHR(10)-TETITYEEKEQQLVNDCVK(9)	4931.439885	Carbamidomethyl[C](16);Carbamidomethyl[C](42)	1.454320e-001	2.714215e-002	-0.041795	-8.475212	1.082830e-001	2.127129e-009
	2	PRF_Q_2021_M_CIAN_689_51653.80852.80852.4.3.dta	4	4931.486818	RTTLDSPLGKLELSGCEQGLHR(10)-TETITYEEKEQQLVNDCVK(9)	4931.439885	Carbamidomethyl[C](16);Carbamidomethyl[C](42)	5.776362e-002	2.721592e-002	0.046933	9.517099	4.605338e-002	1.000000e+000
	3	PRF_Q_2021_M_CIAN_689_51653.81015.81015.4.3.dta	4	4931.411153	RTTLDSPLGKLELSGCEQGLHR(10)-TETITYEEKEQQLVNDCVK(9)	4931.439885	Carbamidomethyl[C](16);Carbamidomethyl[C](42)	9.035588e-001	6.460687e-001	-0.028732	-5.826290	1.000000e+000	1.353554e-005
65	sp|Q9UPV9|TRAK1_HUMAN (459)-sp|Q9UPV9|TRAK1_HUMAN (483)	1	1
	1	PRF_Q_2021_M_CIAN_689_51653.98930.98930.5.0.dta	5	4646.452163	DANVQIASISEELAKK(15)-TEDAARQQEEITHLLSQIVDLQKK(23)	4646.452097	null	6.691897e-001	3.498683e-002	0.000066	0.014204	8.739497e-002	1.000000e+000
66	sp|Q9UPV9|TRAK1_HUMAN (503)-sp|Q9UPV9|TRAK1_HUMAN (540)	1	1
	1	PRF_Q_2021_M_CIAN_689_51653.55665.55665.5.0.dta	5	3595.752351	ACAVENEELVQHLGAAKDAQR(17)-NKTMPNTTSR(2)	3595.758983	Carbamidomethyl[C](2)	3.704990e-002	6.904195e-002	-0.006632	-1.844395	2.120646e-002	5.216615e-004
67	sp|P33176|KINH_HUMAN (67)-sp|P33176|KINH_HUMAN (903)	1	1
	1	PRF_Q_2021_M_CIAN_689_51653.56555.56555.5.1.dta	5	3889.896683	VFQSSTSQEQVYNDCAKK(17)-YQQEVDRIKEAVR(9)	3889.902326	Carbamidomethyl[C](15)	2.592081e-006	7.035689e-002	-0.005643	-1.450679	6.964596e-004	3.550360e-005
68	sp|Q9UPV9|TRAK1_HUMAN (503)-sp|Q9UPV9|TRAK1_HUMAN (519)	1	1
	1	PRF_Q_2021_M_CIAN_689_51653.95735.95735.5.0.dta	5	6266.021533	ACAVENEELVQHLGAAKDAQRQLTAELR(17)-ELEDKYAECMEMLHEAQEELKNLR(5)	6266.025798	Carbamidomethyl[C](2);Carbamidomethyl[C](40)	5.023871e-009	7.389243e-002	-0.004265	-0.680655	5.492797e-004	1.739166e-004
69	sp|Q9UPV9|TRAK1_HUMAN (540)-sp|Q9UPV9|TRAK1_HUMAN (540)	1	1
	1	PRF_Q_2021_M_CIAN_689_51653.25870.25870.4.0.dta	4	2592.295954	NKTMPNTTSRR(2)-NKTMPNTTSR(2)	2592.297953	null	1.296376e-001	7.454655e-002	-0.001999	-0.771130	7.691452e-002	1.000000e+000
70	sp|P33176|KINH_HUMAN (606)-sp|P33176|KINH_HUMAN (620)	1	1
	1	PRF_Q_2021_M_CIAN_689_51653.41297.41297.5.0.dta	5	4154.044565	TMVKRCK(4)-QLESTQTESNKKMEENEKELAACQLR(11)	4154.034660	Carbamidomethyl[C](23);Carbamidomethyl[C](35)	2.470976e-001	7.938080e-002	0.009905	2.384429	1.000000e+000	1.000000e+000
71	sp|P33176|KINH_HUMAN (829)-sp|P33176|KINH_HUMAN (847)	1	1
	1	PRF_Q_2021_M_CIAN_689_51653.30230.30230.5.0.dta	5	2824.450311	SAEIDSDDTGGSAAQKQK(16)-VHKQLVR(3)	2824.443406	null	1.224006e-002	9.869406e-002	0.006905	2.444729	1.547842e-002	2.792268e-002
72	sp|P33176|KINH_HUMAN (755)-sp|P33176|KINH_HUMAN (761)	1	1
	1	PRF_Q_2021_M_CIAN_689_51653.18932.18932.5.1.dta	5	2895.522445	LRVEHEKLKATDQEK(9)-ATDQEKSR(6)	2895.516900	null	9.371102e-001	1.220692e-001	0.005545	1.915029	1.000000e+000	8.648669e-001
73	sp|P33176|KINH_HUMAN (801)-sp|Q9UPV9|TRAK1_HUMAN (177)	1	1
	1	PRF_Q_2021_M_CIAN_689_51653.91820.91820.4.1.dta	4	3775.057806	KLFVQDLATR(1)-LGKPGLGGSGSGSMALVFQFGQPVR(3)	3775.036183	null	2.374183e-005	1.440711e-001	0.021623	5.727892	4.462596e-008	2.689518e-006
74	sp|P33176|KINH_HUMAN (909)-sp|P33176|KINH_HUMAN (909)	1	1
	1	PRF_Q_2021_M_CIAN_689_51653.13531.13531.4.0.dta	4	1705.900385	SKNMARR(2)-SKNMAR(2)	1705.894769	null	9.547271e-003	1.528721e-001	0.005616	3.292114	2.064553e-002	8.108358e-007
75	sp|Q9UPV9|TRAK1_HUMAN (210)-sp|Q9UPV9|TRAK1_HUMAN (309)	1	1
	1	PRF_Q_2021_M_CIAN_689_51653.73491.73491.4.0.dta	4	3381.871798	AQPLPGLCHGKLIR(11)-LLEEKERDLELAAR(5)	3381.867341	Carbamidomethyl[C](25)	1.000000e+000	1.644780e-001	0.004457	1.317911	1.000000e+000	1.000000e+000
76	sp|Q9UPV9|TRAK1_HUMAN (325)-sp|Q9UPV9|TRAK1_HUMAN (571)	1	1
	1	PRF_Q_2021_M_CIAN_689_51653.68639.68639.3.0.dta	3	2411.304612	IGQSLLKK(7)-KELQLEEAESPD(1)	2411.291448	null	4.754278e-003	1.695542e-001	0.013164	5.459315	2.703494e-002	1.000000e+000
77	sp|Q9UPV9|TRAK1_HUMAN (210)-sp|Q9UPV9|TRAK1_HUMAN (540)	1	1
	1	PRF_Q_2021_M_CIAN_689_51653.49322.49322.5.0.dta	5	2846.520223	AQPLPGLCHGKLIR(11)-NKTMPNTTSR(2)	2846.512625	Carbamidomethyl[C](8)	1.366771e-001	2.239368e-001	0.007598	2.669231	7.567077e-001	3.236086e-004
78	sp|P33176|KINH_HUMAN (801)-sp|Q9UPV9|TRAK1_HUMAN (325)	1	1
	1	PRF_Q_2021_M_CIAN_689_51653.68431.68431.4.1.dta	4	2214.328079	KLFVQDLATR(1)-IGQSLLKK(7)	2214.321907	null	1.345311e-003	3.381026e-001	0.006172	2.787309	8.518151e-007	4.667462e-003
79	sp|P33176|KINH_HUMAN (813)-sp|P33176|KINH_HUMAN (813)	1	1
	1	PRF_Q_2021_M_CIAN_689_51653.34627.34627.4.0.dta	4	3496.610192	KSAEIDSDDTGGSAAQK(1)-KSAEIDSDDTGGSAAQK(1)	3496.604368	null	1.000000e+000	6.122631e-001	0.005824	1.665616	1.000000e+000	1.000000e+000
80	sp|Q9UPV9|TRAK1_HUMAN (405)-sp|Q9UPV9|TRAK1_HUMAN (431)	1	1
	1	PRF_Q_2021_M_CIAN_689_51653.89199.89199.4.1.dta	4	4792.452788	KLKDLEEENVVLR(3)-SEASQLKTETITYEEKEQQLVNDCVK(16)	4792.444624	Carbamidomethyl[C](24)	8.106831e-010	2.800761e-001	0.008164	1.703515	1.000000e+000	5.666270e-005
81	sp|P33176|KINH_HUMAN (642)-sp|P33176|KINH_HUMAN (728)	1	1
	1	PRF_Q_2021_M_CIAN_689_51653.41434.41434.4.0.dta	4	2705.479723	ISQHEAKIK(7)-AKLITDLQDQNQK(2)	2705.483089	null	2.601682e-001	2.847941e-001	-0.003366	-1.244140	4.929245e-006	9.735949e-001
82	gi|CON_IPI00702736.3|ENSEMBL:ENSBTAP00000008967 (153)-gi|CON_IPI00702736.3|ENSEMBL:ENSBTAP00000008967 (2545)	1	2
	1	PRF_Q_2021_M_CIAN_689_51653.77797.77797.3.0.dta	3	1915.039398	KGNKK(4)-IIEEEKGEEK(6)	1915.038157	null	1.489207e-009	3.244916e-001	0.001241	0.648029	3.154015e-005	2.605968e-008
	2	PRF_Q_2021_M_CIAN_689_51653.77876.77876.3.1.dta	3	1915.039452	KGNKK(4)-IIEEEKGEEK(6)	1915.038157	null	1.204132e-005	5.185812e-001	0.001295	0.676227	1.918050e-004	6.702822e-005
83	sp|Q9UPV9|TRAK1_HUMAN (325)-sp|Q9UPV9|TRAK1_HUMAN (503)	1	1
	1	PRF_Q_2021_M_CIAN_689_51653.63785.63785.4.0.dta	4	3332.774565	IGQSLLKK(7)-ACAVENEELVQHLGAAKDAQR(17)	3332.762940	Carbamidomethyl[C](2)	1.000000e+000	3.488941e-001	0.011625	3.488097	1.000000e+000	1.000000e+000
84	sp|P33176|KINH_HUMAN (450)-sp|P33176|KINH_HUMAN (909)	1	1
	1	PRF_Q_2021_M_CIAN_689_51653.54979.54979.5.0.dta	5	2875.510738	LKTQMLDQEELLASTRR(2)-SKNMAR(2)	2875.512682	null	3.143142e-002	4.781172e-001	-0.001944	-0.676053	1.000000e+000	5.130961e-002
85	sp|Q9UPV9|TRAK1_HUMAN (103)-sp|Q9UPV9|TRAK1_HUMAN (210)	1	1
	1	PRF_Q_2021_M_CIAN_689_51653.58037.58037.5.0.dta	5	2396.462814	LLKVVK(3)-AQPLPGLCHGKLIR(11)	2396.457284	Carbamidomethyl[C](8)	4.783077e-005	5.853713e-001	0.005530	2.307573	6.594512e-006	4.930427e-004
86	sp|P33176|KINH_HUMAN (141)-sp|P33176|KINH_HUMAN (606)	1	1
	1	PRF_Q_2021_M_CIAN_689_51653.101808.101808.5.1.dta	5	4929.537222	IVQDIFNYIYSMDENLEFHIKVSYFEIYLDKIR(31)-TMVKR(4)	4929.524338	null	6.749654e-001	6.129658e-001	0.012884	2.613640	6.781369e-009	8.026061e-001
87	sp|P33176|KINH_HUMAN (753)-sp|P33176|KINH_HUMAN (755)	1	1
	1	PRF_Q_2021_M_CIAN_689_51653.23541.23541.5.0.dta	5	2893.571425	LRVEHEKLKATDQEK(7)-LKATDQEK(2)	2893.562787	null	1.000000e+000	6.817275e-001	0.008638	2.985247	1.000000e+000	1.000000e+000
88	sp|P33176|KINH_HUMAN (755)-sp|P33176|KINH_HUMAN (764)	1	1
	1	PRF_Q_2021_M_CIAN_689_51653.36307.36307.6.3.dta	6	3486.883530	LRVEHEKLKATDQEK(9)-KLHELTVMQDRR(1)	3486.884777	null	6.148332e-001	7.288255e-001	-0.001247	-0.357626	1.000000e+000	5.889376e-002
